# Supplementary material for: Functional Genomics of Novel Secondary Metabolites from Diverse Cyanobacteria Using Untargeted Metabolomics
Source: Mar Drugs. 2013 Sep 30;11(10):3617–31. doi: 10.3390/md11103617 (PMC3826126; doi:10.3390/md11103617)
Supplement: Supplementary File 1 — Supplementary (XLS, 128 KB) [file marinedrugs-11-03617-s001.xls]

## Sheet: README
Supplementary Table S1 contains a list of annotated metabolites. Chemical formulae and putative identities of metabolites are listed where such assignments were possible. Peak areas of characteristic ions from a profile LC-MS1 run are also listed for each strain (sum of peak areas from positive and negative polarity mode are shown if characteristic peaks from both polarities are available). Peak …

## Sheet: Sheet1
Metabolite number	Normalized mean RT	Characteristic ions (m/z values also in columns AB & AM)						Formula	Putative ID	Note	MS/MS note	Metlin ID	Peak Areas										Agilent MassHunter formula generation results
		Positive mode			Negative mode								7002	7327	7407	7507	7107	6301	7418	6712	9802	7376	Positive mode											Negative mode
		m/z	Charge	Ion type	m/z	Charge	Ion type																Best	Formula (M)	Ion Formula	Score	Cross Score	Calc m/z	Diff (ppm)	Mass Match	Abund Match	Spacing Match	DBE	Best	Formula (M)	Ion Formula	Score	Cross Score	Calc m/z	Diff (ppm)	Mass Match	Abund Match	Spacing Match	DBE
1	4.06191	677.333			718.317								131014	672638	110053	246438	320480	123571	116611	214987	1.1654e+06
2	4.0912							C14 H22 O					919237	519791	290589	693560	276642	381027	231300	450738	15148.6	56249												True	C14 H22 O	C14 H21 O	96.94		205.16	-1.7	98.77	91.33	99.98	4
3	4.286	400.308						C22 H41 N O5		lipid/lipid fragment												1.3531e+07	True	C22 H41 N O5	C22 H42 N O5	99.04		400.306	0.85	99.37	98.09	99.54	3
4	4.31203	444.334						C24 H45 N O6		lipid/lipid fragment												2.3855e+07	True	C24 H45 N O6	C24 H46 N O6	99.05		444.332	0.56	99.69	99.47	97.25	3
5	4.36397				281.25			C18 H34 O2	C18:1 fatty acid				102530	75327.5	82041.4	118110	127461	108549	1.42722e+07	15341.8	87693	2.00292e+06
6	4.41802	488.357						C26 H49 N O7		lipid/lipid fragment												3.16798e+07	True	C26 H49 N O7	C26 H50 N O7	98.59		488.358	-0.45	99.78	99.16	95.54	3
7	4.46104							C18 H36 O2	C18:0 fatty acid				1.00121e+06	516492	489278	759270	601265	370179	1.01316e+06	778276	1.10129e+06	874451												True	C18 H36 O2	C18 H35 O2	94.81		283.264	-1.82	97.94	86.37	98.7	1
8	4.48231				279.235			C18 H32 O2	C18:2 fatty acid				36736.2	41273.3	162138	137551	187615	3756.04	1.65828e+06	1069.43	377711	8.64357e+06
9	4.53618	714.524						C39 H71 N O10		probably lipid, has +-2 ladder envelope										4.79237e+06			True	C39 H71 N O10	C39 H72 N O10	66.71		714.515	-2.06	94.18	38.3	45.86	5
10	4.609				253.22			C16 H30 O2	C16:1 fatty acid				172730	359611	126657	69252.9	239356	479757	1.48299e+07	465429	16692.2	1.51195e+07
11	4.61722							C16 H32 O2	C16:0 fatty acid				2.33628e+06	1.77101e+06	1.28872e+06	1.4573e+06	1.35974e+06	899874	1.94629e+06	1.91743e+06	2.53321e+06	1.47374e+07												True	C16 H32 O2	C16 H31 O2	91.88		255.233	-3.5	93.38	85.8	96.19	1
12	4.64056							C15 H30 O2	C15:0 fatty acid				217152	590154	23963.8	44616.7	24451.3	13267.3	59561.8	51044	30721.5	77410.3												True	C15 H30 O2	C15 H29 O2	98.8		241.217	-1.17	99.29	98.73	97.91	1
13	4.80163				277.22			C18 H30 O2	C18:3 fatty acid				2727.27	251.32	127160	150742	264276	0	0	6412.75	92514.8	1.39681e+07
14	4.80193							C14 H28 O2	C14:0 fatty acid				426910	1.03468e+06	92890.8	103147	69727.8	54017.9	138455	702600	59745.7	238941												True	C14 H28 O2	C14 H27 O2	96.25		227.202	-2.19	97.7	91.24	99.35	1
15	4.81703							C13 H26 O2	C13:0 fatty acid				79087.4	212105	11376.5	26108	7387.54	5614.34	12721.9	23345.7	8781.02	23637.7												True	C13 H26 O2	C13 H25 O2	99.4		213.186	0.04	100	99.26	98.35	1
16	4.89985				251.203			C16 H28 O2	C16:2 fatty acid				1541.06	10981.2	2496.43	0	5600.11	1669.79	1.98166e+06	133347	10672.8	348709
17	5.10379	884.599																				1.4705e+07
18	5.12818	647.512															6.30675e+06
19	5.20187							C7 H6 O2					445639						25303.3															True	C7 H6 O2	C7 H5 O2	99.56		121.029	-0.04	100	98.49	99.95	5
20	5.25004							C12 H24 O2	C12:0 fatty acid				312701	763236	49907	95121.3	23659.9	27391.5	91625.4	113316	51137.2	135788												True	C12 H24 O2	C12 H23 O2	97.93		199.17	0.06	100	94.56	97.85	1
21	5.27356							C11 H22 O2	C11:0 fatty acid				70383.9	116074	9169.51	32726.6	5767.63	5196.3	22923.5	25031.6	12937.3	16441.6												True	C11 H22 O2	C11 H21 O2	84.98		185.155	3.85	94.57	98.29	49.84	1
22	5.54034							C10 H20 O2	C10:0 fatty acid				295121	358331	27774.1	109418	11960.1	6788.87	130414	101954	45787.6	60304.7												True	C10 H20 O2	C10 H19 O2	96.75		171.139	3.93	94.91	97.62	99.38	1
23	5.7541							C9 H18 O2	C9:0 fatty acid				840669	807607	109736	222641	86066.6	71894.2	205797	189970	141474	182568												True	C9 H18 O2	C9 H17 O2	97.15		157.123	2.6	97.98	93.66	99.68	1
24	6.03479							C8 H16 O2	C8:0 fatty acid				265804	176553	79788.5	136813	40942.9	37451.1	118663	76893.4	49168.6	109031												True	C8 H16 O2	C8 H15 O2	99.75		143.108	-0.56	99.92	99.66	99.52	1
25	6.14403							C9 H16 O3					18644.9	63513.5	122516	199907	148204	319203	14293.7	290402	20107.4	14540												True	C9 H16 O3	C9 H15 O3	96.65		171.103	-3.23	96.53	95.64	98.11	2
26	6.21622							C7 H14 O2	C7:0 fatty acid				277627	119262	88956.8	67176	43274.1	67402.3	91308.6	85916	96405.9	73178.3												True	C7 H14 O2	C7 H13 O2	98.11		129.092	3.47	97.29	98.22	99.61	1
27	6.31512							C5 H10 O2	C5:0 fatty acid				107977	125872	21188.7	28279	16740.9	16729.3	99921.9	18007.5	48836.7	39892.7												True	C5 H10 O2	C5 H9 O2	87.63		101.061	-1.96	99.39	99.52	49.83	1
28	6.56783							C6 H12 O2	C6:0 fatty acid				260638	80833.1	110805	103001	59699.6	73021.1	95369.1	57811.7	95085.8	171257												True	C6 H12 O2	C6 H11 O2	99.55		115.076	0.22	99.99	98.58	99.83	1
29	6.61914	647.514			707.527												1.14671e+07
30	6.65533							C10 H6 N2 O							505269								True	C10 H6 N2 O	C10 H7 N2 O	86.61		171.055	-1.86	98.86	96.85	49.84	9	True	C10 H6 N2 O	C10 H5 N2 O	99.01		169.041	1.3	99.44	97.57	99.89	9
31	6.717	520.362			578.374									969887
32	6.98372	840.56																				2.98839e+07
33	7.21787	605.498			663.51					Masses and adducts consistent with 1-(O-hexose)-3,27-octacosanediol (C34 H68 O8), previously reported in heterocystous cyanobacteria (Bauersachs et al. (2009) Phytochemistry 70: 2034–2039)	neutral loss of 162					2.65843e+07	5.18428e+06
34	7.30076							C11 H15 N5 O3 S	Methylthioadenosine				17895.3	203578	25501.3	71522.7	16224.8	85591.7	319415	70532.3	210287	77017.7	True	C11 H15 N5 O3 S	C11 H16 N5 O3 S	84.49		298.097	-7.25	70.83	98.33	95.2	7
35	7.57737	660.513																				3.16497e+06
36	7.60365	564.368																				2.62608e+06
37	7.61756							C7 H7 N5 O2	pterin-related			64848	18121	102051	1.09305e+06	557168	1.68817e+06	301618	30513.5	190234	77205		True	C7 H7 N5 O2	C7 H8 N5 O2	97.3		194.067	-1.17	99.47	99.96	89.78	7	True	C7 H7 N5 O2	C7 H6 N5 O2	99.08		192.053	-1.75	98.8	98.87	99.9	7
38	7.68713	608.398			649.366																	3.20544e+06
39	7.70954	157.097						C7 H12 N2 O2		Acetyl-C5H10N2O?	like fragments of acetylornithine	3303									209057		True	C7 H12 N2 O2	C7 H13 N2 O2	95.89		157.097	-1.05	99.67	95.67	88.57	3
40	7.8099	652.415																				3.31122e+06
41	7.86576							C10 H13 N5 O3	Deoxyadenosine			3382						15961.5	209428	8204.65	10111.9		True	C10 H13 N5 O3	C10 H14 N5 O3	98.71		252.109	-1.76	98.33	99.51	98.51	7
42	7.98962	696.437																				2.78849e+06
43	8.19521	740.474																				1.96069e+06
44	8.45079	401.263																				2.16753e+06
45	8.78297	423.276																				2.72514e+06
46	8.86291	676.508			674.484								1.75992e+07									3.66375e+07
47	9.28171							C5 H5 N5	Adenine				80918.8	124778	778679	165347	99850.5	2.82043e+06	2.33612e+06	843109	818616	288901	True	C5 H5 N5	C5 H6 N5	98.23		136.062	-3.32	97.4	98.15	99.99	6	True	C5 H5 N5	C5 H4 N5	87.42		134.047	1.44	99.5	98.48	49.98	6
48	9.69846	467.302																				3.35557e+06
49	9.69961	151.061								C5H10O5?											85390.2
50	9.72236							C7 H9 N5 O3		pterin-related?					33200.5	8367.35		102636		16783.1	111528		True	C7 H9 N5 O3	C7 H10 N5 O3	92.04		212.078	-1.88	98.46	99.42	70.34	6
51	9.83157	1130.68			1171.66											990791
52	10.0175							C10 H13 N5 O4	Adenosine				1.59177e+06	111264	64038.5	19483.7		4.15921e+06	1.23246e+07	228724	900794	8.91342e+06	True	C10 H13 N5 O4	C10 H14 N5 O4	85.96		268.104	-7.05	74.89	95.85	96.24	7	True	C10 H13 N5 O4	C10 H12 N5 O4	86.97		266.089	-0.45	99.88	96.28	50	7
53	10.4248	134.083			212.026			C5 H11 N O6 S														2.22861e+06	True	C5 H14 N2 O6 S	C5 H15 N2 O6 S	94.76		231.065	-4.31	91.34	99.57	95.81	0	True	C5 H11 N O6 S	C5 H10 N O6 S	90.19		212.023	-5.94	85.42	91.01	98.72	1
54	10.5073							C7 H9 N5 O2					1.50225e+06	6.9631e+06	8.55381e+06	2.46726e+06	1.47253e+06	1.01162e+07	566536	4.34319e+06	2.46132e+06	75177.9	True	C7 H9 N5 O2	C7 H10 N5 O2	90.84		196.083	-6.84	83.05	99.26	96.33	6	True	C7 H9 N5 O2	C7 H8 N5 O2	98.6		194.068	1	99.6	96.02	99.69	6
55	10.9589	511.326																				2.64407e+06
56	10.9963							C4 H7 N O5 S			could be a sulfonic acid											1.61123e+06												True	C4 H7 N O5 S	C4 H6 N O5 S	97.59		179.997	-1.83	98.79	94.32	99.09	2
57	11.6086	698.434								two peaks			130917	949783	1.23833e+06	2.26459e+06	1.992e+06	1.94311e+06	36502.4	28417.9	107179	71979.1
58	11.8054							C9 H12 N2 O6	Uridine			90	148043	92258.8					2.21758e+06	16883.4	15401.3		True	C9 H12 N2 O6	C9 H13 N2 O6	99.07		245.077	-0.5	99.87	99.54	96.93	5	True	C9 H12 N2 O6	C9 H11 N2 O6	96.47		243.062	-1.88	98.15	91.79	98.72	5
59	11.8081	533.344																				2.30873e+06
60	11.9774							C5 H11 N O3								40039.6		123100	1.71011e+06		203414		True	C5 H11 N O3	C5 H12 N O3	99.15		134.081	-1	99.77	99.91	97.01	1
61	11.9871	672.418								two peaks			387626	1.1283e+07	4.74116e+06	9.79305e+06	7.13187e+06	6.56888e+06	208740	1.51159e+06	214050	1.29438e+06
62	12.093							C5 H4 N4 O2	Xanthine			82			639602					90531	24129.7		True	C5 H4 N4 O2	C5 H5 N4 O2	99.05		153.041	-2.44	98.33	99.43	100	6	True	C5 H4 N4 O2	C5 H3 N4 O2	87.03		151.026	2.45	98.3	99.34	49.72	6
63	12.2316	694.4								contains at least 2 hexoses	repeating neutral losses of 162				3.93618e+06	1.02009e+07	5.93756e+06	2370.67		176873	119899	280387
64	12.2377	670.403								two peaks			872539	3.6004e+06	9.84426e+06	5.03492e+06	1.05821e+07	8.62486e+06	1.80923e+06	8.70122e+06	248619	3.84156e+06
65	12.3589	668.387												2.15497e+06	85460.8	238247	426950		1.77645e+06	3.53761e+06	778684	166394
66	12.5524	555.351																				1.82656e+06
67	12.7171	688.544			686.523								5.87082e+06
68	12.7936	644.386								contains at least 2 hexoses	repeating neutral losses of 162			16627.9		155381	114580	146167		1.93257e+07
69	12.8547	704.524											8.31674e+06
70	12.8904	676.494			674.482								1.1319e+07
71	12.9581	614.509			612.484												915436
72	13.027	321.144											448036
73	13.0644							C11 H15 N5 O5		has a guanine looking fragment (152)			221323	30116.5					105382				True	C11 H15 N5 O5	C11 H16 N5 O5	97.95		298.115	-2.55	95.83	99.78	99.98	7	True	C11 H15 N5 O5	C11 H14 N5 O5	76.75		296.1	1.61	98.31	94.62	12.18	7
74	13.0781	597.268			674.488								4.93205e+06
75	13.2882	597.268											2.29679e+06
76	13.351	760.561			758.547									5.3592e+06
77	13.3973	596.37			654.367													2.80372e+06
78	13.4395	1092.67			1133.65												1.45818e+06
79	13.4976	286.31											210689	54278.5
80	13.6524							C6 H5 N5 O		formula matches pterine but discrepancy in the MS/MS	119 fragment instead of 120 of pterine in negative mode	5766	30112.9	53587.2	930131	692045	577522	2.8264e+06	744461	733044	327695		True	C6 H5 N5 O	C6 H6 N5 O	99.39		164.057	1.43	99.36	99.15	99.74	7	True	C6 H5 N5 O	C6 H4 N5 O	98.93		162.042	1.4	99.38	97.4	99.84	7
81	13.8684	1065.27											26131.1
82	13.8891	314.092			312.078			C11 H15 N5 O4 S		methylated adenosine with a thiol group (not (deoxy)methythioadenosine)	adenine fragment present		18055.2	42846	102798	363137	25663.8	1.04292e+06	548860	430733	19589.1	251364	True	C11 H15 N5 O4 S	C11 H16 N5 O4 S	99.33		314.092	-0.17	99.98	98.59	98.91	7
83	13.9612	428.178			426.165				pterin-related		biopterin fragments	247				5.49808e+06
84	14.0402	269.122			267.108					C10H20O8?, has NH4, Na, acetate adducts, could contain a sugar			135237	212670								353965
85	14.0502							C11 H15 N5 O5		has a methylguanine looking fragment (166)			103252										True	C11 H15 N5 O5	C11 H16 N5 O5	91.7		298.115	-5.05	84.59	99.06	97.08	7	True	C11 H15 N5 O5	C11 H14 N5 O5	46		296.1	2.29	96.6	0	0	7
86	14.0662	259.247								C16H34S?									651687
87	14.2219	713.541			711.52										1.61406e+06
88	14.5465	715.521			713.498										2.86933e+06
89	14.6934	224.058			222.045					has NH4,Na, acetate adducts, could contain a sugar				262683	51871.2					275053
90	14.7933							C6 H9 N O4							48476				487615				True	C6 H9 N O4	C6 H10 N O4	88.54		160.06	0.39	99.95	99.6	52.44	3	True	C6 H9 N O4	C6 H8 N O4	99.22		158.046	1.49	99.32	98.52	99.86	3
91	14.804	729.528			727.519										9.1537e+06
92	15.0137	490.212								731/490 in +, 729/471 in -					2.27788e+06
93	15.047	1364.69												42009.1
94	15.1229							C4 H5 N3 O	Cytosine				73763.4	48766.1	43866.4	126099	78814.6	101589	561925	289318	403830		True	C4 H5 N3 O	C4 H6 N3 O	99.2		112.05	-2.94	98.47	99.96	99.76	4	True	C4 H5 N3 O	C4 H4 N3 O	46.54		110.036	3.57	97.73	0	0	4
95	15.1578	446.194			444.175											2.01738e+06
96	15.2343							C9 H18 O7		has NH4,Na, acetate adducts, could contain a sugar				207338				79998.6					True	C9 H18 O7	C9 H19 O7	97.44		239.113	-0.75	99.71	99.3	90.66	1	True	C9 H18 O7	C9 H17 O7	99.01		237.098	1.78	98.38	99.53	99.65	1
97	15.3172	860.476			901.462												420553
98	15.3744	858.476			899.453					contains at least 3 hexoses	repeating neutral losses of 162						1.29935e+06
99	15.4171	834.468			875.45					contains at least 3 hexoses	repeating neutral losses of 162						2.19008e+06
100	15.4457	856.473		[M+NH4+]+	897.442					contains at least 3 hexoses	repeating neutral losses of 162						1.58077e+06
101	15.4871	462.186			154.036											345704
102	15.5029	832.459		[M+NH4+]+	873.435					contains at least 3 hexoses	repeating neutral losses of 162						3.3794e+06
103	15.5991							C4 H8 O3	Hydroxybutanoate						5579.49						21306													True	C4 H8 O3	C4 H7 O3	87.69		103.04	1.38	99.69	99.19	49.91	1
104	15.6135	288.172								two peaks in 6301					35502	124503	111555	126153		72162.7
105	15.6216	577.408			360.313					302 fragment seems to be sphinganine												6.23772e+06
106	15.6973							C10 H13 N O2					367647	104823							34719.5		True	C10 H13 N O2	C10 H14 N O2	98.01		180.102	3.38	96.04	99.7	99.93	5	True	C10 H13 N O2	C10 H12 N O2	46.37		178.087	2.73	97.37	0	0	5
107	15.9156							C3 H4 O3	Pyruvate												7963.82													True	C3 H4 O3	C3 H3 O3	84.68		87.0088	-0.87	99.91	94.17	42.83	2
108	16.1088	408.173								has a 133 fragment, C3H8N4O2												1.07852e+06
109	16.1893							C10 H13 N5 O4	Deoxyguanosine				150520	8459.7	5993.32	9005.42							True	C10 H13 N5 O4	C10 H14 N5 O4	94.09		268.104	1.41	98.85	98.46	79.34	7
110	16.3878							C10 H21 N O5											1.19477e+06				True	C10 H21 N O5	C10 H22 N O5	98.97		236.149	-0.07	100	99.39	96.44	1	True	C10 H21 N O5	C10 H20 N O5	99.66		234.135	-1.12	99.37	99.91	99.94	1
111	16.4128	100.112								could be a fragment of #139			153832	53093.4
112	16.4463	872.486			913.462											722084
113	16.4468	251.071			249.055			C8 H14 N2 O5 S		not yGluCys, different MS/MS		3379									797712		True	C8 H14 N2 O5 S	C8 H15 N2 O5 S	98.3		251.07	-1.74	98.38	98.26	98.18	3	True	C8 H14 N2 O5 S	C8 H13 N2 O5 S	96.99		249.055	-2.5	96.66	95.51	99.4	3
114	16.5214	430.194			428.179											2.02086e+06
115	16.6359	478.339			476.327			C24 H47 N O8	dihydrosphingosine + C6H8O6				2.12076e+06	36869.3						43771.8
116	16.9333							C9 H13 N3 O5	Cytidine	check MH in other file than 6301 for formula			219532	40978.7			39993	62692.1	102797		10316.5		True	C9 H13 N3 O5	C9 H14 N3 O5	93.69		244.093	-0.62	99.8	94.5	80.48	5	True	C9 H13 N3 O5	C9 H12 N3 O5	47.3		242.078	-1.14	99.32	0	0	5
117	16.9582	166.086			164.073			C9 H11 N O2	Phenylalanine				1.29825e+07	29308.7	55525.5	225041	311884	17734.6	225480	20845.9	157473
118	16.9966	454.232			452.216					two peaks								296971
119	17.2461							C3 H6 O3	Lactate	two peaks					1.39901e+06	194571		95271.9	486182	119458	111325													True	C3 H6 O3	C3 H5 O3	98.85		89.0244	-4.13	97.81	99.66	99.95	1
120	17.2875	1249.69																	48740.7
121	17.2965	836.539			834.519					check MS/MS!												2.00411e+06
122	17.3739	1181.66																				254424
123	17.3901	152.056			150.042			C5 H5 N5 O	Guanine												442590		True	C5 H5 N5 O	C5 H6 N5 O	86.2		152.057	-3.65	96.33	99.67	49.78	6	True	C5 H5 N5 O	C5 H4 N5 O	81.96		150.042	1.67	99.21	99.67	26.22	6
124	17.426	1128.99			1151.28														148929
125	17.5155	132.103			130.087			C6 H13 N O2	Leucine				1.45419e+06	26755.4	84966.3	195152	1.01768e+06	40088.8	696259	32008.3	292919	75775.9
126	17.6846							C11 H12 N2 O2	Tryptophan				428260	12590.7	14692.8	10966.5	97988.1		106226		57457.1	41600.1	True	C11 H12 N2 O2	C11 H13 N2 O2	95.48		205.097	4.76	90.91	99.52	99.76	7	True	C11 H12 N2 O2	C11 H11 N2 O2	91.42		203.083	2.12	98.11	83.18	87.9	7
127	17.7242	1597.18																	36709.9
128	17.7249	1088.93	3		1086.93	3				MSMS 30V								81269.7
129	17.7954	253.087			251.073			C8 H16 N2 O5 S													3.87776e+06		True	C8 H16 N2 O5 S	C8 H17 N2 O5 S	98.05		253.085	-2.04	97.77	97.58	99.16	2	True	C8 H16 N2 O5 S	C8 H15 N2 O5 S	94.44		251.071	-3.26	94.36	90.85	98.9	2
130	17.997							C6 H13 N O2	Isoleucine				1.79086e+06	10653.1	18743.3	94131.3	325383	13162.2	243775	20686	103986	42342.5	True	C6 H13 N O2	C6 H14 N O2	99.2		132.102	-2.46	98.63	99.5	99.98	1	True	C6 H13 N O2	C6 H12 N O2	99.59		130.087	1.12	99.71	99.91	98.98	1
131	18.0416	414.164			412.149			C16 H23 N5 O8	pterin-related		biopterin fragments	247				33996.7	320795						True	C16 H23 N5 O8	C16 H24 N5 O8	89.51		414.162	-5	79.56	99.23	97.74	8	False	C16 H23 N5 O8	C16 H22 N5 O8	82.59		412.147	-6.22	70.05	91.72	96.73	8
132	18.0658	1457.78			1480.06																	175924
133	18.39	1398.13																				23636.9
134	18.5491	276.109			274.096			C11 H17 N O7	Anhydro MurNAc				415816	3.0594e+06	1.87178e+06	136388	1.11617e+06		1.05933e+06	713657	131728	1.94537e+08	True	C11 H17 N O7	C11 H18 N O7	97.97		276.108	-2.55	96.18	99.94	99.18	4	True	C11 H17 N O7	C11 H16 N O7	94.17		274.093	-4.4	88.95	99.35	98.41	4
135	18.5853	132.101			130.89			C6 H13 N O2	Alanine betaine	not (iso/)leucine, no (-) signal, could be a betaine	58,59 betaine fragments								1.29397e+06				True	C6 H13 N O2	C6 H14 N O2	98.71		132.102	2.97	98	98.96	99.83	1
136	18.6106							C6 H11 N O4		two peaks, check bounds								123172					True	C6 H11 N O4	C6 H12 N O4	96.01		162.076	-4.87	92.97	99.48	97.94	2	True	C6 H11 N O4	C6 H10 N O4	38.27		160.061	8.41	80.37	0	0	2
137	18.7487	150.059						C5 H11 N O2 S	Methionine				62536.8	7082.89	6359.78	19090.3	36974.3		14748.7		14225.8	4360.73
138	18.7708	202.179			984.916			C11 H23 N O2		No (-) signal, could be a betaine; omnipresent, background?			364457	455021	496729	532086	346595	412868	209715	360010	1.38006e+06	1.43146e+06	True	C11 H23 N O2	C11 H24 N O2	99.33		202.18	-0.63	99.83	99.81	97.73	1
139	18.8306	602.265			600.254					has NH4,Na,acetate adducts								109102
140	18.844	432.171			430.158									282597
141	18.8637	292.136						C11 H21 N3 O4 S	putative betaine	no (-) signal, could be a betaine, could be related to histidine betaine, w methoxy groups and 2 extra H?	C3H9N fragment (m/z 60), neutral losses CH4O, C2H8O2, C3H9N			167231		16955.8	137965						True	C11 H21 N3 O4 S	C11 H22 N3 O4 S	73.63		292.133	-11.17	44.92	99.97	99.44	3
142	18.918	370.135			368.123										452607				1.09782e+06	56477.7
143	18.9934	276.102						C10 H17 N3 O4 S	putative betaine	no signal in neg mode, could be a betaine, could be related to histidine betaine +methoxy +hydroxy groups?	C3H9N fragments 58,60, neutral losses C3H9N, CO2, CH4O, C2H4O3		377331	3.02201e+06	1.81714e+06	445112	1.07303e+06	188131	1.0017e+06				True	C10 H17 N3 O4 S	C10 H18 N3 O4 S	90.73		276.101	-5.31	84.4	96.33	96.68	4
144	19.1623	272.133			253.093			C9 H18 O8	Hexosylglycerol				1.05359e+07	210996	506817	290367	1.85159e+06	109790	19273.8	1.03133e+07	76292.8	9.00177e+06
145	19.2574	661.306			659.286													86415.9
146	19.2629	378.261																	605781
147	19.2629	261.181																	3.17308e+06
148	19.2741	372.153			370.138				pterin-related	formula could be C14 H27 N5 O7	dihydrobiopterin fragments	5106			901276				24083.3	135142
149	19.285	277.108			275.093			C10 H16 N2 O7	GluGlu					455108				150747	125050	128938			True	C10 H16 N2 O7	C10 H17 N2 O7	95.96		277.103	-3.15	94.18	99.78	94.92	4	False	C10 H16 N2 O7	C10 H15 N2 O7	84.61		275.089	2.74	95.54	88.67	57.87	4
150	19.3265							C6 H11 N O4		two peaks, check bounds								63066					True	C6 H11 N O4	C6 H12 N O4	71.87		162.076	1.62	99.2	37.56	58.4	2	True	C6 H11 N O4	C6 H10 N O4	45.18		160.061	4.13	94.87	0	0	2
151	19.4296	144.102						C7 H13 N O2	putative betaine	Weak (-) signals, could be a betaine, double check for second cyano	58 betaine fragment			65484.8					2.37399e+07				True	C7 H13 N O2	C7 H14 N O2	99.73		144.102	0.03	100	99.99	98.9	2
152	19.4344							C14 H18 N2 O5	yGluPhe	two peaks, check bounds, second peak diff mass – Glu adduct			596929	442613	105421		110671	361367	6332.02	96781.5	621774	17896	True	C14 H18 N2 O5	C14 H19 N2 O5	92.99		295.129	-4.58	87.3	97.11	99.4	7	True	C14 H18 N2 O5	C14 H17 N2 O5	97.51		293.114	-2.7	95.37	99.38	99.52	7
153	19.6394							C5 H7 N O3	Oxoproline					837880							115342		True	C5 H7 N O3	C5 H8 N O3	91.66		130.05	-9.11	83.06	99.53	99.4	3	True	C5 H7 N O3	C5 H6 N O3	98.3		128.035	-2.73	98.34	96.98	99.84	3
154	19.7055	694.346			692.326					has NH4,Na adducts								296649
155	19.7082	261.148			259.13			C11 H20 N2 O5	yGluLeu/yGluIle				189416	1.40404e+06	559442		2.2638e+06	1.30618e+06		525323	8.22772e+06	231715	True	C11 H20 N2 O5	C11 H21 N2 O5	84.89		261.144	-7.76	71.21	99.91	94.21	3
156	19.7574							C5 H9 O7 P		pentose phosphate – H2O								165770		16871.3			True	C5 H9 O7 P	C5 H10 O7 P	91.78		213.016	-2.51	97.26	97.12	74.42	2	True	C5 H9 O7 P	C5 H8 O7 P	98.05		211.001	2.44	97.39	97.78	99.68	2
157	19.8057	418.194			416.18									2.83163e+06			15228.6				63622.5
158	19.8976	657.235			655.219			C25 H40 N2 O18	Hexos(amine) trisaccharide				1.66295e+07		6904.63	9435.68						293135
159	19.9383	698.23			696.213																	260606
160	19.9698							C8 H13 N O6			not succinylhomoserine (MassBank ID: PR100299)					128845		12194.7				262426	True	C8 H13 N O6	C8 H14 N O6	97.44		220.082	-2.97	96.04	98.62	98.82	3	True	C8 H13 N O6	C8 H12 N O6	98.72		218.067	0.55	99.86	99.82	95.13	3
161	20.008	118.087			176.092			C5 H11 N O2	Glycine betaine										1.86786e+08
162	20.0353							C10 H18 N2 O5 S	yGluMet				150778	400298	281804		89359.6	84110.4		103085	976797	88128.5	True	C10 H18 N2 O5 S	C10 H19 N2 O5 S	93.45		279.101	-4.73	87.25	98.7	99.55	3	True	C10 H18 N2 O5 S	C10 H17 N2 O5 S	94.58		277.086	-3.42	93.07	93.78	98.56	3
163	20.0665	416.174			682.239									1.04547e+06
164	20.0964							C6 H15 O8 P	Phosphatidyl glycerol						13139.5	39032.9	144806	299732		54584.3	7493.41	564757	True	C6 H15 O8 P	C6 H16 O8 P	97.78		247.058	1.42	98.94	99.88	92.94	0	True	C6 H15 O8 P	C6 H14 O8 P	99.43		245.043	-1.02	99.44	98.99	99.94	0
165	20.1102	402.163			400.147				pterin-related		dihydrobiopterin fragments	5106	43781.5	388244	368799	15078.4		1.35514e+06		92969.8	237398	127867
166	20.1383	448.169		[M+NH4+]+	429.127			C15 H26 O14						1.96127e+06		207.101				43824.6		10558.7	True	C15 H29 N O14	C15 H30 N O14	80.26		448.166	-6.96	62.15	97.78	95.47	2
167	20.1394	386.164			384.152										1.85532e+06					582041	56359.4	234563
168	20.2283	226.08			492.142			C7 H15 N O5 S		MOPS? Could be a betaine.	has betaine fragments 58,59,60											5.04001e+06	True	C7 H15 N O5 S	C7 H16 N O5 S	75.15		226.074	-12.03	50.28	99.75	95.37	1
169	20.2741	286.118			267.073			C9 H16 O9	Hexosylglycerate				249134	3.33174e+07	16434.8	422650				1.2934e+07		2.04138e+07
170	20.3049	649.077													21939.3
171	20.3362	400.147			398.133				pterin-related		biopterin fragments	247		17900.4			8417.96	428282			21963
172	20.3708							C11 H13 N O6		Nicotinate+C5H8O5 ?						388962						209927	True	C11 H13 N O6	C11 H14 N O6	85.8		256.082	-0.15	99.99	99.54	40.94	6
173	20.4233	336.094			317.056			C9 H18 O10 S		Glucosylglycerol related? Double bond equivalent 0?	glucosylglycerol fragments		2.80698e+06	328529	664874		654197	104797	27888.3	42778.4	211879	1.40673e+06	True	C9 H21 N O10 S	C9 H22 N O10 S	99.21		336.096	0.25	99.95	99.2	97.74	0	True	C9 H18 O10 S	C9 H17 O10 S	82.55		317.055	-6.83	71.78	86.72	99.06	1
174	20.4869							C7 H11 N O5	Acetylglutamate				689062	56056.1	666178	79535.9	147164	289309	265407	985916	103045	122373	True	C7 H11 N O5	C7 H12 N O5	79.47		190.071	-3.13	96.35	67.21	60.45	3	True	C7 H11 N O5	C7 H10 N O5	96.43		188.056	-3.74	94.78	96.37	99.8	3
175	20.4925	247.128			245.115			C10 H18 N2 O5	yGluVal				426868	731338	535521		915832	1.80345e+06	311532	342921	4.17259e+06	193947	True	C10 H18 N2 O5	C10 H19 N2 O5	90.8		247.129	-5.78	83.78	98.66	95.39	3	True	C10 H18 N2 O5	C10 H17 N2 O5	91.3		245.114	-4.75	88.68	92.19	95.47	3
176	20.5017							C14 H18 N2 O6	yGluTyr				53629	5781.49	28221.4		15390.7	141803		5874.05	75280.2		True	C14 H18 N2 O6	C14 H19 N2 O6	78.19		311.124	-6.96	71.69	95.58	70.3	7	True	C14 H18 N2 O6	C14 H17 N2 O6	97.14		309.109	-1.93	97.46	94.43	99.73	7
177	20.5063	318.059			316.047								563895									886490
178	20.5503	277.14			275.124								122565	26511.5	41723.7			103498			3128.56
179	20.7142							C10 H14 N5 O7 P	AMP				83031.1		306503	110250	20820.9	34443.4	147524	117779	631155	43667.6	True	C10 H14 N5 O7 P	C10 H15 N5 O7 P	85.64		348.07	-6.81	69.91	99.98	99.89	7	True	C10 H14 N5 O7 P	C10 H13 N5 O7 P	86.93		346.056	-5.52	78.9	93.22	95.42	7
180	20.8124	402.162											41983.6	333973		14945.9		1.15447e+06			185188	122843
181	20.8978	244.031			179.998					C6H13NO5S2 ??? has a C6H13NO2S fragment in (+) and C4H7NO5S in (-)												2.72526e+06
182	20.9889	148.06			146.046			C5 H9 N O4	Glutamate				6.50498e+06	1.20455e+06	3.35229e+06	6.75153e+06	4.51805e+06	1.41239e+07	7.10057e+06	5.59703e+06		1.1917e+07
183	21.0375	564.209			513.115								1.12646e+06		26048.1					2.62427e+06
184	21.1427	360.15			341.113			C12 H22 O11	2Hex				9.0699e+06	2.67964e+07	1.57222e+07	5.52081e+06	1.46353e+06	1.28978e+07	770087	107660	2.43629e+06
185	21.3342	266.123			264.11			C10 H19 N O7			serine fragments							466131	123898	37813.7			True	C10 H19 N O7	C10 H20 N O7	99.3		266.123	0.87	99.57	99.3	98.75	2	True	C10 H19 N O7	C10 H18 N O7	97.13		264.109	-2.71	95.83	97.42	99.41	2
186	21.3392							C6 H12 N2 O3			not AlaAla (MassBank ID: KOX00903)		848556	1.07131e+06	635317	2.06413e+06	1.67793e+06	52030.4	932907	50904.9	330091	1.23994e+06	True	C6 H12 N2 O3	C6 H13 N2 O3	93.08		161.092	-6.84	86.73	98.59	99.17	2	True	C6 H12 N2 O3	C6 H11 N2 O3	99.2		159.077	0.96	99.72	98.23	99.32	2
187	21.3987	206.114			204.099			C7 H15 N3 O4		acetylcitrulline?	citrulline fragments in positive mode										2.65409e+06		True	C7 H15 N3 O4	C7 H16 N3 O4	99.56		206.113	0.1	100	98.78	99.61	2	True	C7 H15 N3 O4	C7 H14 N3 O4	98.04		204.099	-1.16	99.43	94.99	98.95	2
188	21.435							C9 H17 N O3	putative betaine		C3H9N fragment (m/z 60), CO2 neutral loss							460251					True	C9 H17 N O3	C9 H18 N O3	91.28		188.128	2.75	97.2	95.22	74.68	2
189	21.5103	374.104			96.9609			C14 H19 N3 O7 S	Mercaptohistidine betaine+C5H6O6		ergothioneine fragments	53							1.37141e+06				True	C14 H19 N3 O7 S	C14 H20 N3 O7 S	83.14		374.102	-6.79	68.21	94.46	99.45	7	True	C14 H19 N3 O7 S	C14 H18 N3 O7 S	96.53		372.087	-2.07	96.5	93.83	99.84	7
190	21.5467	619.143			617.13																740542
191	21.6301							C3 H7 N O2	Alanine				1.67677e+06	67466.4	111036	159031	303536	139711	1.91525e+06	89419.6	120613	332173	True	C3 H7 N O2	C3 H8 N O2	99.69		90.055	-1.63	99.67	99.82	99.59	1	True	C3 H7 N O2	C3 H6 N O2	94.38		88.0404	-3.07	98.8	83.28	98.86	1
192	21.6931	193.08						C6 H12 N2 O5					624593										True	C6 H12 N2 O5	C6 H13 N2 O5	82.09		193.082	10.99	62.54	99.83	99.91	2	True	C6 H12 N2 O5	C6 H11 N2 O5	72.88		191.067	14.07	46.09	97.79	96.57	2
193	21.7075	308.092			306.077			C10 H17 N3 O6 S	Glutathione												847211		True	C10 H17 N3 O6 S	C10 H18 N3 O6 S	97.59		308.091	-1.75	97.94	98.39	95.91	4	True	C10 H17 N3 O6 S	C10 H16 N3 O6 S	89.66		306.077	-4.85	85.17	90.83	97.23	4
194	21.7317	253.086			251.071																750823
195	21.7667	230.097			125.019			C9 H15 N3 O2 S	Mercaptohistidine betaine				2.07473e+06	1.89923e+06	460075	135996	364690		7.64665e+06	162604	5.68367e+06		True	C9 H15 N3 O2 S	C9 H16 N3 O2 S	92.97		230.096	-5.16	87.89	96.73	98.65	4
196	21.8644	434.187			415.147			C15 H28 O13	2Hex+glycerol	multiple peaks in some			2.7613e+06	121816	127690	536762	2.2916e+06	265822		2.87433e+06	132413	462982
197	21.9668							C6 H13 O9 P	Hexose phosphate	two peaks					17761.8	252688	75398.4	7936.98	9495.71		74178.6	3548.98												True	C6 H13 O9 P	C6 H12 O9 P	97.49		259.022	1.69	98.39	99.91	92.78	1
198	21.9921							C8 H16 N4 O3	Acetylarginine				315482		110657	174759	237199	41410.3	11851.3		83854.2	214255	True	C8 H16 N4 O3	C8 H17 N4 O3	95.99		217.13	4.32	91.93	99.63	99.75	3
199	22.1145							C5 H10 N2 O3	Glutamine				347625	18888.8	25451.4	22248.5	87864.6	94244.6	7.35854e+06	10861	43100.7	290032	True	C5 H10 N2 O3	C5 H11 N2 O3	91.5		147.076	-8.47	82.54	99.83	99.43	2	True	C5 H10 N2 O3	C5 H9 N2 O3	91.72		145.062	-7.54	85.78	96.49	97.88	2
200	22.1568	190.11								(C8H15NO4), likely not acetylglutamate											5833.82
201	22.1877							C13 H26 O12	Hex+C7H16O7												71577.7		True	C13 H26 O12	C13 H27 O12	96.66		375.15	-0.37	99.89	93.38	94.15	1	True	C13 H26 O12	C13 H25 O12	98.28		373.135	-1.61	97.85	98.59	98.77	1
202	22.2224	615.228			613.203								533503
203	22.2608							C5 H8 N2 O2					173905		11085.8		8763.31	30680.2	58091.7			288193	True	C5 H8 N2 O2	C5 H9 N2 O2	87.49		129.066	-0.24	99.99	89.7	59.84	3	True	C5 H8 N2 O2	C5 H7 N2 O2	88.41		127.051	-0.23	99.99	93.1	59.64	3
204	22.3042							C5 H11 N O3			similar MS/MS to beta-homothreonine (MassBank ID: PR100291)			37572.1	13092.7		26789.3		687769			14598.3	True	C5 H11 N O3	C5 H12 N O3	99.83		134.081	-0.31	99.98	99.86	99.52	1	True	C5 H11 N O3	C5 H10 N O3	99.57		132.067	0.62	99.91	98.91	99.7	1
205	22.4331	522.202		[M+NH4+]+	563.184			C18 H32 O16	3Hex		repeating neutral losses of 162		160005	1.05633e+07	4.69992e+06	4.55042e+06	863503	126414	443041	14194.6	149071		True	C18 H35 N O16	C18 H36 N O16	73.69		522.203	-7.97	49.1	96.9	95.03	2	True	C18 H32 O16	C18 H31 O16	85.22		503.162	-4.55	79.72	84.34	97.3	3
206	22.51	302.211														1.00175e+06
207	22.5517	106.051			104.035			C3 H7 N O3	Serine				1.07095e+06	24478.2	12714.6	21440.4	63535	37987.4	10580.8	10887.9	40157.6	12932.4	True	C3 H7 N O3	C3 H8 N O3	99.73		106.05	-0.72	99.91	99.99	99.04	1
208	22.6035	596.244		[M+NH4+]+	637.231			C21 H38 O18	3Hex+glycerol		repeating neutral losses of 162		152140				1.43263e+06			1.1441e+06			True	C21 H41 N O18	C21 H42 N O18	97.35		596.24	-1.05	98.64	95.26	97.26	2	True	C21 H38 O18	C21 H37 O18	82.14		577.198	-6	64.47	97.27	99.33	3
209	22.7346	189.124			187.108			C8 H16 N2 O3			not GlyLeu, not acetyllysine		1.06775e+06	23945.9	14046.5	357580	12178.4	31751.3	24113.7	44998.9	59820.6	426439	True	C8 H16 N2 O3	C8 H17 N2 O3	99.78		189.123	-0.61	99.86	99.75	99.65	2	True	C8 H16 N2 O3	C8 H15 N2 O3	84.1		187.109	4.09	93.81	98.36	47.58	2
210	22.8014	414.206			174.089			C6 H13 N3 O3	Citrulline				292375	56260.4	32833.6	167955	145766		56667.5	20114	736920	154752	True	C6 H13 N3 O3	C6 H14 N3 O3	96.41		176.103	-4.73	92.61	99.84	99.88	2	True	C6 H13 N3 O3	C6 H12 N3 O3	98.77		174.088	-1.16	99.54	99.65	96.18	2
211	23.0334	537.198			535.19			C19 H36 O17	2Hex+C7H16O7												1.43205e+06		True	C19 H36 O17	C19 H37 O17	96.41		537.202	1.96	95.68	98.95	94.8	2	True	C19 H36 O17	C19 H35 O17	85.59		535.188	-4.4	80.02	86.34	95.85	2
212	23.2812	684.256		[M+NH4+]+	725.236			C24 H42 O21	4Hex				107843	5.85322e+06	847169	731691	443885	378425	575262		330791		True	C24 H45 N O21	C24 H46 N O21	69.67		684.256	-8.05	41.12	95.25	96.06	3	True	C24 H42 O21	C24 H41 O21	96.12		665.215	1.37	97.48	91.88	98.5	4
213	23.5217	213.091			211.078			C6 H16 N2 O4 S		could be HEPES related											1.01414e+06		True	C6 H16 N2 O4 S	C6 H17 N2 O4 S	98.69		213.09	-1.33	99.23	97.65	98.87	0
214	23.6436	716.277		[M+NH4+]+	697.238			C25 H46 O22	3Hex+C7H16O7		repeating neutral losses of 162 & 212										1.5187e+06		True	C25 H49 N O22	C25 H50 N O22	95.87		716.282	-1.04	98.48	97.4	88.8	2	True	C25 H46 O22	C25 H45 O22	94.72		697.241	-1.09	98.34	86.4	97.45	3
215	23.6589	198.125			196.109			C9 H15 N3 O2	Hercynine				2.22808e+06	895923	1.1037e+06	1.33187e+06	767430		3.17777e+06	618748	518234	270534	True	C9 H15 N3 O2	C9 H16 N3 O2	86.39		198.124	0.45	99.92	95.74	48.12	4
216	23.68	203.139			187.109			C9 H18 N2 O3													39150.3		True	C9 H18 N2 O3	C9 H19 N2 O3	99.51		203.139	0.54	99.88	99.99	98.2	2
217	23.7692	482.212	2		480.199					charge state 2	repeating neutral losses of 146.058 (could correspond to C6H10O4)					211921
218	23.8081	846.306			827.282			C30 H52 O26	5Hex		repeating neutral losses of 162		41557	5.26087e+06	1.503e+06	98423.9	176787	157082	326620		329673		True	C30 H55 N O26	C30 H56 N O26	68.79		846.308	-7.51	41.15	94.67	93.02	4
219	23.8969							C11 H20 N2 O4														568227	True	C11 H20 N2 O4	C11 H21 N2 O4	96.06		245.15	-3.1	95.1	97.25	96.55	3	True	C11 H20 N2 O4	C11 H19 N2 O4	97.93		243.135	0.82	99.64	93.39	99.94	3
220	24.1295			[M+NH4+]+				C31 H56 O27	4Hex+C7H16O7		repeating neutral losses of 162, smaller fragments like oligohexoses	63206									915934		True	C31 H59 N O27	C31 H60 N O27	98.15		878.335	-0.29	99.86	97.97	94.96	3	True	C31 H56 O27	C31 H55 O27	96.37		859.294	0.34	99.82	89.2	98.07	4
221	24.1295	195.082			193.066			C6 H14 N2 O3 S		probably HEPES related											2.71398e+06		True	C6 H14 N2 O3 S	C6 H15 N2 O3 S	95.18		195.08	-4.73	91.55	99.15	97.65	1	True	C6 H14 N2 O3 S	C6 H13 N2 O3 S	92.21		193.065	-5.64	88.13	95.94	95.9	1
222	24.1322	259.166			198.077			C12 H22 N2 O4	putative betaine	Weak (-) signals, could be a betaine	C3H9N fragments (m/z 58,60), C3H9N neutral loss											1.22984e+06	True	C12 H22 N2 O4	C12 H23 N2 O4	95.6		259.165	-3.46	93.51	96.86	98.27	3
223	24.2286	1008.36		[M+NH4+]+	989.325			C36 H62 O31	6Hex		repeating neutral losses of 162		16481.7	911459	1.53384e+06	15840.7	49929	48799.9	132255		889087		True	C36 H65 N O31	C36 H66 N O31	88.92		1008.36	-3.33	82.52	95.05	94.34	5	True	C36 H62 O31	C36 H61 O31	93.33		989.32	-0.59	99.4	82.79	93.82	6
224	24.4791	217.155						C10 H20 N2 O3		Weak (-) signals, could be a betaine	no C3H9N related fragments			1.04919e+06				40947.4			107658		True	C10 H20 N2 O3	C10 H21 N2 O3	99.72		217.155	0.19	99.98	99.05	99.99	2
225	24.5053	1040.38		[M+NH4+]+	1021.35			C37 H66 O32	5Hex+C7H16O7												846008
226	24.512							C11 H22 N2 O3	putative betaine	no signal in neg mode, could be a betaine	C3H9N fragment (m/z 60), C3H9N neutral loss, two lysine fragments (84,130)		27973.3	93012				1.55015e+06			360209	7735.04	True	C11 H22 N2 O3	C11 H23 N2 O3	95.92		231.17	-3.79	93.24	97.05	99.94	2
227	24.5511	1414			1394.96										34950.6
228	24.6013	291.141			202.054			C12 H22 N2 O4 S	putative betaine	Weak (-) signals, could be a betaine	C3H9N fragments (m/z 58,59,60), C3H9N neutral loss											7.46219e+06	True	C12 H22 N2 O4 S	C12 H23 N2 O4 S	88.02		291.137	-6.47	76.55	99.35	97.36	3
229	24.6028	1170.42		[M+NH4+]+	605.192			C42 H72 O36	7Hex		repeating neutral losses of 162			103143	742326		10732.7	16201.3	81580.7		300268		True	C42 H75 N O36	C42 H76 N O36	97.76		1170.41	0.56	99.41	96.01	96.58	6	True	C42 H72 O36	C42 H71 O36	88.63		1151.37	3.48	79.82	94.34	99.41	7
230	24.6318	837.297	2		836.21	2									81425.7
231	24.6392	1576.04													16729.9
232	24.8073	1202.44		[M+NH4+]+	591.194	2	[M-2H+]2-	C43 H76 O37	6Hex+C7H16O7		repeating neutral losses of 162										1.01939e+06
233	24.9473							C10 H19 N3 O5					4061.01	8050.19	22739.4								True	C10 H19 N3 O5	C10 H20 N3 O5	99.44		262.14	-1.32	99.01	99.82	99.86	3
234	25.0393	1332.48		[M+NH4+]+	686.221			C48 H82 O41	8Hex		repeating neutral losses of 162			31040.7	542205				27060.4		82284.9		True	C48 H85 N O41	C48 H86 N O41	98.17		1332.47	-0.23	99.89	98	94.93	7
235	25.0489	1364.51		[M+NH4+]+	672.225	2	[M-2H+]2-	C49 H86 O42	7Hex+C7H16O7		repeating neutral losses of 162										1.3454e+06
236	25.2194	1494.52		[M+NH4+]+	767.258			C54 H92 O46	9Hex		repeating neutral losses of 162			10437.6	913206				47205.7		23899.3		True	C54 H95 N O46	C54 H96 N O46	95.93		1494.52	-0.73	98.91	91.01	95.87	8
237	25.2296	1526.55		[M+NH4+]+	753.251	2	[M-2H+]2-	C55 H96 O47	8Hex+C7H16O7		repeating neutral losses of 162										1.06531e+06
238	25.273							C7 H14 N2 O		weak neg signal				2413.43				996389					True	C7 H14 N2 O	C7 H15 N2 O	99.73		143.118	0.82	99.83	99.7	99.57	2
239	25.362	853.319	2	[M+2NH4+]2+	834.281	2	[M-2H+]2-	C61 H106 O52	9Hex+C7H16O7												661893
240	25.3918	980.866																			112546
241	25.4701	1061.89			1060.37																85565
242	25.5064	934.348	2	[M+2NH4+]2+	915.3	2	[M-2H+]2-	C67 H116 O57	10Hex+C7H16O7												659163
243	25.567	457.172			455.155				dibetaine metabolite	has [M+2H]2+ ion, could be an -S-S- dibetaine, possibly reduced mercaptohistidine betaine	has C3H9N fragment (58), has C3H9N neutral loss			3.77359e+06	1.59843e+06		389633		3.65366e+06	293850	34717.9
244	25.6027	1015.36	2	[M+2NH4+]2+	996.335	2	[M-2H+]2-	C73 H126 O62	11Hex+C7H16O7												616018
245	25.6866	1096.4	2	[M+2NH4+]2+	1077.36	2	[M-2H+]2-	C79 H136 O67	12Hex+C7H16O7												434690
246	25.7644							C11 H21 N3 O5	GluLys		has 84, 130 fragments of Lys, water neutral loss, 146 putative y-ion of lysine		115953								187789		True	C11 H21 N3 O5	C11 H22 N3 O5	81.43		276.155	-0.26	99.96	36.62	98.13	3	True	C11 H21 N3 O5	C11 H20 N3 O5	82.05		274.141	-0.66	99.74	94.67	31.54	3
247	25.7705	1177.43	2	[M+2NH4+]2+	1158.38	2	[M-2H+]2-	C85 H146 O72	13Hex+C7H16O7												229872
248	25.784	285.146			283.264								292710
249	25.8303	1258.45	2	[M+2NH4+]2+	1239.41	2	[M-2H+]2-	C91 H156 O77	14Hex+C7H16O7												146045
250	25.865	290.147			288.13			C10 H19 N5 O5	AspArg	cyanophycin building block	arginine fragments	13					905541				2.56735e+06		True	C10 H19 N5 O5	C10 H20 N5 O5	90.93		290.146	-5.24	83.96	97.34	97.16	4
251	25.8901	1339.48	2	[M+2NH4+]2+	1320.44	2	[M-2H+]2-	C97 H166 O82	15Hex+C7H16O7												109440
252	25.9504	1420.5	2	[M+2NH4+]2+	1401.46	2	[M-2H+]2-	C103 H176 O87	16Hex+C7H16O7												74550.1
253	25.9861	1501.53	2	[M+2NH4+]2+	1482.49	2	[M-2H+]2-	C109 H186 O92	17Hex+C7H16O7												49966.7
254	26.0341	1582.56	2	[M+2NH4+]2+	1563.52	2	[M-2H+]2-	C115 H196 O97	18Hex+C7H16O7												25758.6
255	26.0581	1663.59		[M+2NH4+]2+	1644.54		[M-2H+]2-	C121 H206 O102	19Hex+C7H16O7												6894.18
256	26.0676							C8 H17 N O2	putative betaine	weak neg signal, valine betaine?	C3H9N fragment (m/z 60), C3H9N neutral loss			15953.7		112179		451495	14620	3868.56	6005.71	5248.58	True	C8 H17 N O2	C8 H18 N O2	98.34		160.133	1.52	99.3	99.93	94.53	1
257	26.2003							C7 H15 N O2		dimethylvaline?	has a 46 fragment of possible dimethylammonium ion			159054							21452.7		True	C7 H15 N O2	C7 H16 N O2	98.51		146.118	0.16	99.99	97.87	96.33	1
258	26.217							C7 H14 N2 O		no signal in neg mode				1846.71				1.93524e+06					True	C7 H14 N2 O	C7 H15 N2 O	99.58		143.118	0.94	99.77	99.09	99.79	2
259	26.2372	318.204						C14 H27 N3 O5		Glu+lysine betaine?	has 84, 130 fragments of Lys, water neutral loss, 189 putative y-ion							22061.6			174822		True	C14 H27 N3 O5	C14 H28 N3 O5	93.64		318.202	-4.37	87.43	99.25	99.34	3
260	27.2402	304.187						C13 H25 N3 O5		Glu+dimethyl lysine?	has 84, 130 fragments of Lys, water neutral loss, 175 putative y-ion			145002							67730.7		True	C13 H25 N3 O5	C13 H26 N3 O5	84.7		304.187	-4.28	88.45	96.13	63.49	3
261	28.2134							C8 H18 N2 O2							5.50686e+06						312212		True	C8 H18 N2 O2	C8 H19 N2 O2	99.71		175.144	-0.58	99.88	99.41	99.75	1
262	29.1427	342.627	2											2.05773e+06	156057		113314		88349.2	40798.6
263	31.7006	406.196			292.892												3.55239e+06
264	42.9864	268.999			387.027								4.0193e+06						628446		2.74307e+06	1.41608e+06
