# Supplementary material for: Functional Genomics of Novel Secondary Metabolites from Diverse Cyanobacteria Using Untargeted Metabolomics
Source: Mar Drugs. 2013 Sep 30;11(10):3617–31. doi: 10.3390/md11103617 (PMC3826126; doi:10.3390/md11103617)
Supplement: Supplementary File 3 — Supplementary msms data (ZIP, 1417 KB) [file marinedrugs-11-03617-s003.zip]

Archive with 209 entries (208 files):
- msms/
- msms/186.Positive.txt
- msms/185.Positive.txt
- msms/23.Negative.txt
- msms/86.Positive.txt
- msms/40.Positive.txt
- msms/239.Negative.txt
- msms/206.Positive.txt
- msms/102.Positive.txt
- msms/237.Negative.txt
- msms/41.Positive.txt
- msms/216.Positive.txt
- msms/88.Negative.txt
- msms/189.Positive.txt
- msms/114.Positive.txt
- msms/215.Positive.txt
- msms/168.Positive.txt
- msms/232.Negative.txt
- msms/88.Positive.txt
- msms/13.Negative.txt
- msms/10.Negative.txt
- msms/237.Positive.txt
- msms/104.Positive.txt
- msms/150.Positive.txt
- msms/76.Positive.txt
- msms/228.Positive.txt
- msms/134.Negative.txt
- msms/263.Negative.txt
- msms/134.Positive.txt
- msms/256.Positive.txt
- msms/259.Positive.txt
- msms/157.Positive.txt
- msms/140.Positive.txt
- msms/5.Negative.txt
- msms/56.Negative.txt
- msms/51.Positive.txt
- msms/258.Positive.txt
- msms/153.Positive.txt
- msms/165.Positive.txt
- msms/44.Positive.txt
- msms/141.Positive.txt
- msms/211.Positive.txt
- msms/250.Positive.txt
- msms/223.Negative.txt
- msms/260.Positive.txt
- msms/66.Positive.txt
- msms/234.Negative.txt
- msms/208.Positive.txt
- msms/222.Positive.txt
- msms/148.Positive.txt
- msms/29.Positive.txt
- msms/212.Negative.txt
- msms/236.Negative.txt
- msms/131.Negative.txt
- msms/221.Negative.txt
- msms/135.Positive.txt
- msms/154.Positive.txt
- msms/57.Positive.txt
- msms/235.Negative.txt
- msms/171.Positive.txt
- msms/110.Negative.txt
- msms/211.Negative.txt
- msms/118.Negative.txt
- msms/58.Negative.txt
- msms/208.Negative.txt
- msms/80.Negative.txt
- msms/162.Positive.txt
- msms/204.Positive.txt
- msms/7.Negative.txt
- msms/131.Positive.txt
- msms/223.Positive.txt
- msms/87.Negative.txt
- msms/205.Negative.txt
- msms/83.Negative.txt
- msms/129.Positive.txt
- msms/64.Positive.txt
- msms/246.Positive.txt
- msms/217.Positive.txt
- msms/163.Positive.txt
- msms/94.Positive.txt
- msms/15.Negative.txt
- msms/249.Negative.txt
- msms/11.Negative.txt
- msms/164.Negative.txt
- msms/244.Negative.txt
- msms/229.Negative.txt
- msms/173.Negative.txt
- msms/123.Positive.txt
- msms/138.Positive.txt
- msms/91.Negative.txt
- msms/128.Positive.txt
- msms/187.Negative.txt
- msms/69.Positive.txt
- msms/121.Negative.txt
- msms/171.Negative.txt
- msms/9.Positive.txt
- msms/77.Positive.txt
- msms/54.Positive.txt
- msms/4.Positive.txt
- msms/2.Negative.txt
- msms/78.Positive.txt
- msms/61.Positive.txt
- msms/167.Positive.txt
- msms/236.Positive.txt
- msms/221.Positive.txt
- msms/209.Positive.txt
- msms/83.Positive.txt
- msms/143.Positive.txt
- msms/31.Negative.txt
- msms/173.Positive.txt
- msms/161.Positive.txt
- msms/37.Positive.txt
- msms/95.Negative.txt
- msms/226.Positive.txt
- msms/98.Positive.txt
- msms/225.Negative.txt
- msms/43.Positive.txt
- msms/198.Positive.txt
- msms/113.Positive.txt
- msms/46.Negative.txt
- msms/218.Negative.txt
- msms/151.Positive.txt
- msms/71.Positive.txt
- msms/160.Positive.txt
- msms/58.Positive.txt
- msms/235.Positive.txt
- msms/3.Positive.txt
- msms/92.Positive.txt
- msms/245.Negative.txt
- msms/146.Positive.txt
- msms/99.Positive.txt
- msms/121.Positive.txt
- msms/105.Positive.txt
- msms/149.Positive.txt
- msms/122.Positive.txt
- msms/129.Negative.txt
- msms/87.Positive.txt
- msms/46.Positive.txt
- msms/166.Negative.txt
- msms/174.Positive.txt
- msms/172.Positive.txt
- msms/187.Positive.txt
- msms/229.Positive.txt
- msms/101.Positive.txt
- msms/195.Positive.txt
- msms/45.Positive.txt
- msms/42.Positive.txt
- msms/14.Negative.txt
- msms/71.Negative.txt
- msms/118.Positive.txt
- msms/12.Negative.txt
- msms/214.Negative.txt
- msms/257.Positive.txt
- msms/243.Positive.txt
- msms/113.Negative.txt
- msms/110.Positive.txt
- msms/17.Positive.txt
- msms/67.Positive.txt
- msms/100.Positive.txt
- msms/220.Positive.txt
- msms/65.Positive.txt
- msms/165.Negative.txt
- msms/6.Positive.txt
- msms/238.Positive.txt
- msms/16.Negative.txt
- msms/32.Positive.txt
- msms/218.Positive.txt
- msms/62.Positive.txt
- msms/77.Negative.txt
- msms/95.Positive.txt
- msms/136.Positive.txt
- msms/63.Positive.txt
- msms/91.Positive.txt
- msms/232.Positive.txt
- msms/214.Positive.txt
- msms/212.Positive.txt
- msms/68.Positive.txt
- msms/164.Positive.txt
- msms/234.Positive.txt
- msms/8.Negative.txt
- msms/60.Positive.txt
- msms/222.Negative.txt
- msms/188.Positive.txt
- msms/139.Positive.txt
- msms/264.Positive.txt
- msms/76.Negative.txt
- msms/59.Positive.txt
- msms/205.Positive.txt
- msms/80.Positive.txt
- msms/247.Negative.txt
- msms/38.Positive.txt
- msms/220.Negative.txt
- msms/242.Negative.txt
- msms/224.Positive.txt
- msms/55.Positive.txt
- msms/250.Negative.txt
- msms/174.Negative.txt
- msms/39.Positive.txt
- msms/20.Negative.txt
- msms/225.Positive.txt
- msms/18.Positive.txt
- msms/53.Positive.txt
- msms/33.Positive.txt
- msms/112.Positive.txt
- msms/33.Negative.txt
- msms/219.Positive.txt
- msms/82.Positive.txt
- msms/37.Negative.txt
- README.txt
