# Supplementary material for: Functional Genomics of Novel Secondary Metabolites from Diverse Cyanobacteria Using Untargeted Metabolomics
Source: Mar Drugs. 2013 Sep 30;11(10):3617–31. doi: 10.3390/md11103617 (PMC3826126; doi:10.3390/md11103617)
Supplement: Supplementary File 3 — Supplementary msms data (ZIP, 1417 KB) [file marinedrugs-11-03617-s003.zip › msms/186.Positive.txt]

// 186.  C6H12N2O3 Positive
144.066 3884.27
84.0461 2427.88
115.087 1139.1
161.092 748.396
130.048 675.578
116.069 274.397
41.0378 139.381
84.094 126.779
85.0272 125.633
144.232 72.1125
144.366 67.1653
56.049 64.5208
84.121 59.75
144.669 57.6806
1199.45 46.
161.154 45.4803
102.053 42.2228
161.433 41.0489
84.1529 40.3603
101.005 40.2457
84.4297 39.0156
86.2001 38.9205
161.303 37.1856
144.331 35.5707
143.076 35.5
144.407 34.5707
84.2793 33.2426
144.979 32.125
161.636 30.6576
144.295 30.125
161.208 30.0083
144.494 30.
115.182 29.1645
308.233 26.0043
115.236 25.3603
198.162 25.245
144.569 25.0114
130.229 25.
157.485 24.1
84.5034 24.
144.814 23.8
136.39 23.6
146.249 23.0096
199.785 23.0083
115.316 22.675
343.925 22.3224
1437.92 22.0536
285.875 22.0489
145.48 22.0083
115.735 21.5956
315.946 21.3393
69.0316 21.2426
304.402 21.2083
286.098 21.2045
58.0761 21.006
129.815 20.9185
1062.03 20.7961
103.083 20.7813
1583.93 20.625
130.445 20.375
1274.55 20.1838
129.959 20.1838
115.65 20.1838
101.038 20.1838
1514.64 20.1359
1232.1 20.1359
97.2827 20.125
115.41 20.0313
731.771 20.0227
226.577 19.625
85.1555 19.4083
130.182 19.2841
829.102 19.225
1160.93 19.125
207.054 19.125
385.793 19.1
655.304 19.0833
448.222 18.7813
161.398 18.5
145.025 18.5
130.153 18.45
516.704 18.4083
347.515 18.3636
1186.71 18.2813
41.1518 18.2813
67.7982 18.225
1130.02 18.1
300.667 18.0592
648.999 18.025
221.174 17.625
797.298 17.5956
724.511 17.3611
1234.58 17.3603
1268.45 17.2857
1206.19 17.2083
102.095 17.2083
969.434 17.2045
833.343 17.1838
206.361 17.1635
1249.82 17.1488
151.624 17.1429
1516.22 17.125
224.06 17.125
311.237 17.1111
119.952 17.0865
277.922 17.0489
630.972 17.0357
42.0313 17.0357
407.686 17.0313
1190.93 17.0278
85.0625 17.0096
74.024 17.
1391.89 16.9205
130.354 16.9205
61.9622 16.8897
96.7918 16.75
147.427 16.675
96.2891 16.675
682.514 16.4712
922.502 16.4083
145.899 16.375
922.974 16.3603
1156.38 16.3214
259.602 16.3214
77.6306 16.3214
117.297 16.2857
84.2425 16.2841
186.622 16.25
175.649 16.25
168.511 16.225
237.466 16.2045
94.2968 16.1667
510.368 16.125
96.3554 16.125
162.716 16.1023
161.347 16.1023
130.295 16.0865
217.032 16.0662
198.604 16.0625
98.0448 16.0536
58.0241 16.05
55.3798 16.0313
212.607 16.0096
1381.96 16.0083
1399.94 16.0074
440.773 16.0074
555.868 16.0066
583.165 16.
84.5297 16.
962.143 15.9205
481.674 15.9205
95.2798 15.8897
54.701 15.7788
1004.02 15.675
272.406 15.5
137.36 15.375
40.943 15.3603
1598.86 15.3214
799.443 15.2857
647.001 15.25
751.756 15.225
73.8417 15.225
699.441 15.1838
121.374 15.1838
479.544 15.1488
1544.95 15.125
842.861 15.125
117.096 15.1111
813.061 15.1023
951.804 15.0865
1272.09 15.075
40.6758 15.075
1022.71 15.045
146.523 15.0417
63.4416 15.0357
131.386 15.0313
243.774 15.0278
51.277 15.0278
1077.25 15.025
1573.7 15.0096
150.378 15.0096
57.371 15.0083
158.969 15.0074
393.885 15.
1183.07 14.9205
760.144 14.9205
87.5871 14.8
163.943 14.6806
132.494 14.6806
128.892 14.5625
290.05 14.5
52.7803 14.4712
308.816 14.4444
440.231 14.4083
1556.95 14.375
408.208 14.375
1028.12 14.3214
49.3629 14.3214
127.394 14.2857
1552.79 14.2841
1470.44 14.2841
42.1805 14.2841
1272.63 14.2813
148.132 14.2813
162.046 14.25
1558.3 14.2404
161.558 14.2404
102.673 14.225
670.613 14.2083
523.312 14.2083
329.974 14.2083
1153.26 14.2
377.056 14.1838
1272.99 14.1667
220.488 14.1667
579.427 14.1635
372.469 14.1635
287.87 14.1635
1425.46 14.1429
506.133 14.1429
427.194 14.1429
76.7643 14.1429
1223.43 14.125
1092.1 14.125
536.312 14.125
425.408 14.125
204.353 14.125
1335.63 14.1023
205.649 14.1023
243.604 14.1
467.578 14.0865
383.456 14.0865
153.314 14.0865
145.085 14.0833
1185.5 14.075
231.615 14.075
185.946 14.075
115.847 14.075
1597.19 14.0662
940.037 14.0662
428.687 14.0662
94.8043 14.0662
68.2091 14.0662
1233.96 14.05
1523.89 14.0417
765.234 14.0417
315.537 14.0417
144.718 14.0417
1516.02 14.0357
825.934 14.0357
160.678 14.0357
1343.62 14.0313
1322.54 14.0278
67.9681 14.0278
356.629 14.0139
240.121 14.0139
582.473 14.0114
164.968 14.0114
1019.96 14.0096
990.666 14.0096
905.309 14.0083
334.945 14.0083
1241.73 14.0074
553.79 14.
357.376 14.
274.917 14.
230.648 14.
52.0675 14.
1397.81 13.9205
654.664 13.8
161.662 13.8
685.232 13.7788
118.378 13.7788
954.537 13.75
232.955 13.75
79.8852 13.6806
79.4659 13.6806
690.458 13.675
529.28 13.675
519.103 13.675
214.265 13.675
1103.66 13.6667
144.941 13.6667
567.632 13.625
414.175 13.5714
147.401 13.5714
1259.61 13.5625
916.938 13.5625
92.9706 13.5625
924.541 13.5
71.0001 13.5
804.654 13.4712
1039.88 13.45
979.928 13.45
130.519 13.45
41.0542 13.4464
1468.82 13.4083
504.227 13.4083
1197.17 13.375
399.445 13.375
325.937 13.375
108.496 13.375
1175.04 13.3472
806.867 13.3472
665.132 13.3472
166.955 13.3472
171.019 13.3214
275.292 13.25
185.396 13.25
121.575 13.25
88.2968 13.25
1547.67 13.2404
708.866 13.2404
248.204 13.2404
74.2461 13.2404
580.839 13.225
289.528 13.2083
1025.53 13.2
627.223 13.1838
140.943 13.1838
1568.52 13.1667
1502.4 13.1667
1102.29 13.1667
1033.62 13.1667
190.401 13.1667
438.335 13.1645
850.267 13.1635
1351.19 13.1429
416.43 13.1429
375.611 13.1429
257.825 13.1429
177.323 13.1429
145.757 13.1429
899.286 13.125
402.963 13.125
282.712 13.125
282.264 13.125
120.854 13.125
84.2026 13.125
582.529 13.1111
1238.95 13.1023
162.009 13.1023
738.948 13.0865
432.586 13.0865
398.359 13.0865
193.098 13.0865
118.445 13.0865
178.576 13.075
260.915 13.0662
87.7355 13.05
1307.46 13.0417
1167.68 13.0417
212.543 13.0417
152.132 13.0417
108.943 13.0417
49.4477 13.0417
828.307 13.0357
461.602 13.0357
275.501 13.0357
91.4874 13.0357
46.4417 13.0357
342.885 13.025
619.241 13.0114
286.175 13.0114
347.462 13.0096
286.534 13.0096
100.177 13.0096
52.32 13.0096
1352.7 13.0083
569.948 13.0083
339.521 13.0083
286.214 13.0083
48.9055 13.0083
746.003 13.0074
1027.49 13.0066
578.024 13.
477.94 13.
200.401 13.
469.123 12.9205
465.368 12.9205
247.729 12.9205
110.23 12.9205
58.7299 12.9205
1212.22 12.8929
866.5 12.8
1496.53 12.7788
862.417 12.7788
220.603 12.75
84.701 12.75
656.74 12.675
90.8698 12.675
104.811 12.6667
854.444 12.5714
826.449 12.5714
341.541 12.5714
1433.85 12.5625
602.827 12.5625
442.089 12.5625
1378.77 12.5568
616.128 12.5568
505.949 12.5568
1505.93 12.4712
842.979 12.4712
578.28 12.4712
258.534 12.4712
1533.28 12.45
1058.85 12.45
497.545 12.45
231.695 12.45
160.487 12.45
76.5464 12.45
896.843 12.4464
905.706 12.4083
1292.65 12.375
1259.46 12.375
924.417 12.375
820.513 12.375
539.462 12.375
123.73 12.375
1394.35 12.3472
1337.71 12.3472
747.117 12.3472
355.432 12.3472
1109.48 12.3333
80.9542 12.3333
1464.83 12.3214
173.568 12.3214
1362.29 12.2841
701.517 12.2841
643.293 12.2841
387.134 12.2841
271.738 12.2841
206.981 12.2841
58.684 12.2841
1441.53 12.2404
901.659 12.2404
740.318 12.2404
451.018 12.2404
110.407 12.2404
100.791 12.2404
84.3698 12.225
1018.92 12.2083
62.0487 12.2083
48.2348 12.2083
161.783 12.1838
984.007 12.1667
499.402 12.1667
266.394 12.1667
103.676 12.1667
54.6743 12.1667
413.748 12.1607
1169.78 12.1429
567.107 12.1429
1281.45 12.125
1051.45 12.125
866.034 12.125
521.335 12.125
478.435 12.125
410.994 12.125
286.819 12.125
162.214 12.125
140.98 12.125
129.912 12.125
120.951 12.125
57.5319 12.125
1477.48 12.1023
1466.58 12.1023
1404.17 12.1023
1329.96 12.1023
1263.75 12.1023
727.408 12.1023
242.55 12.1023
239.358 12.1023
232.085 12.1023
41.0748 12.1023
1202.63 12.0865
954.139 12.0865
351.982 12.0865
554.033 12.075
399.286 12.075
176.143 12.075
1214.69 12.05
355.376 12.05
281.215 12.05
75.1765 12.05
1432.04 12.0417
1269.79 12.0417
1135.55 12.0417
1071.1 12.0417
885.835 12.0417
871.003 12.0417
691.661 12.0417
601.511 12.0417
431.383 12.0417
145.96 12.0417
145.194 12.0417
133.054 12.0417
69.6357 12.0417
57.1283 12.0417
289.265 12.0357
1234.7 12.0313
299.585 12.0313
1000.28 12.0179
1545.96 12.0114
1491.19 12.0114
1249.11 12.0114
709.43 12.0096
573.44 12.0096
298.495 12.0096
116.743 12.0096
84.7616 12.0096
193.831 12.0083
94.3308 12.0083
1406.57 12.
1345.49 12.
1337.4 12.
1184.64 12.
1154.31 12.
1070.55 12.
715.975 12.
621.826 12.
556.354 12.
531.983 12.
495.178 12.
448.406 12.
298.001 12.
69.6931 12.
68.9325 12.
61.9134 12.
43.8744 12.
1037.92 11.9205
345.791 11.9205
228.395 11.9205
55.2151 11.9205
1281.25 11.875
1461.22 11.8
1410.95 11.8
693.294 11.8
517.593 11.8
370.768 11.8
235.997 11.8
86.0179 11.8
1527.95 11.7788
1442.03 11.7788
1126.58 11.7788
496.771 11.7788
386.211 11.7788
271.818 11.75
128.782 11.75
702.348 11.6806
750.173 11.6667
151.569 11.6667
60.797 11.6667
1379.96 11.5714
1216.87 11.5714
1424.21 11.5568
1367.09 11.5568
1141.7 11.5568
894.726 11.5568
760.874 11.5568
356.956 11.5568
76.5929 11.5568
896.696 11.4712
815.843 11.4712
734.673 11.4712
696.427 11.45
510.922 11.45
393.768 11.45
380.23 11.45
162.256 11.45
157.795 11.45
445.955 11.4464
182.367 11.4464
149.541 11.4464
95.305 11.4464
691.39 11.4083
1059.92 11.375
907.673 11.375
566.167 11.375
521.742 11.375
372.068 11.375
164.8 11.375
133.826 11.375
94.6422 11.375
53.5958 11.375
1187.39 11.3472
1051.19 11.3472
735.632 11.3472
515.859 11.3472
460.198 11.3472
442.01 11.3472
295.404 11.3472
225.559 11.3472
147.722 11.3472
101.518 11.3472
1265.8 11.3333
508.592 11.3333
465.257 11.3333
293.878 11.3333
107.478 11.3333
427.064 11.3214
401.384 11.3214
453.089 11.2841
315.893 11.2841
238.446 11.2841
205.166 11.2841
194.549 11.2841
179.227 11.2841
1050.74 11.2813
1221.55 11.25
854.696 11.25
510.241 11.25
80.1012 11.25
1457.23 11.2404
1036.93 11.2404
781.572 11.2404
613.654 11.2404
170.45 11.2404
115.934 11.225
1035.86 11.2083
987.117 11.2083
109.195 11.2083
1444.79 11.2
980.489 11.2
658.988 11.2
337.265 11.2
117.14 11.2
66.4416 11.2
1589.07 11.1667
1451.79 11.1667
704.282 11.1667
131.819 11.1667
121.349 11.1667
420.028 11.1607
160.851 11.1607
1279.23 11.1429
960.147 11.1429
480.724 11.1429
50.4762 11.1429
45.0354 11.1429
1537.86 11.125
1475.73 11.125
1336.26 11.125
507.591 11.125
337.067 11.125
271.484 11.125
191.905 11.125
179.535 11.125
1402.15 11.1023
1144.47 11.1023
794.969 11.1023
423.72 11.1023
326.914 11.1023
219.809 11.1023
63.2457 11.1023
61.8459 11.1023
1278.85 11.0865
1060.77 11.0865
1022.18 11.0865
713.938 11.0865
637.522 11.0865
634.257 11.0865
441.014 11.0865
147.741 11.0865
1532.88 11.075
1530.93 11.075
1325.23 11.075
443.387 11.075
381.194 11.075
170.944 11.0662
544.674 11.0625
298.368 11.0625
44.7128 11.0625
1461.34 11.05
1317.94 11.05
1225.98 11.05
165.145 11.05
836.405 11.0417
512.298 11.0417
508.829 11.0417
397.994 11.0417
377.189 11.0417
167.642 11.0417
158.19 11.0417
116.186 11.0417
107.181 11.0417
98.7145 11.0417
61.7828 11.0417
899.166 11.0357
735.479 11.0357
695.387 11.0357
584.189 11.0357
514.219 11.0313
56.0767 11.025
282.803 11.0179
1253.04 11.0139
1213.06 11.0139
724.352 11.0139
500.08 11.0139
161.866 11.0139
1445.03 11.0114
1410.81 11.0114
1274.69 11.0114
907.93 11.0114
507.912 11.0114
461.959 11.0114
406.38 11.0114
321.581 11.0114
269.798 11.0114
159.135 11.0114
107.24 11.0114
51.0475 11.0114
1462.33 11.0096
1082. 11.0096
908.31 11.0096
720.503 11.0096
548.465 11.0096
404.707 11.0096
265.381 11.0096
88.0145 11.0083
899.974 11.0074
321.866 11.0074
1451.98 11.
1205.41 11.
1088.98 11.
891.077 11.
813.634 11.
783.663 11.
483.189 11.
312.37 11.
184.831 11.
182.262 11.
152.415 11.
124.649 11.
112.682 11.
108.185 11.
104.968 11.
94.1556 11.
93.2933 11.
57.5838 11.
42.5827 11.
1489.36 10.9205
1334.63 10.9205
697.826 10.9205
197.286 10.9205
181.237 10.9205
107.111 10.9205
1338.82 10.875
1303.02 10.8
1222.54 10.8
1166.28 10.8
318.419 10.8
222.853 10.8
95.2416 10.8
63.4751 10.8
45.2638 10.8
1076.22 10.75
544.441 10.75
244.513 10.75
220.884 10.75
84.5692 10.75
1444.63 10.6806
1085.08 10.6806
845.879 10.6806
731.271 10.6806
248.062 10.6806
1237.44 10.6667
1030.73 10.6667
974.777 10.6667
638.074 10.6667
429.436 10.6667
375.235 10.6667
368.956 10.6667
52.9481 10.6667
537.288 10.625
1007.69 10.5625
500.73 10.5625
136. 10.5625
118.187 10.5625
1419.95 10.5568
1315.25 10.5568
203.463 10.5568
137.208 10.5568
126.663 10.5568
86.1481 10.5568
66.6389 10.5568
665.402 10.4712
253.137 10.4712
197.131 10.4712
1203.5 10.45
1025.86 10.45
1001.62 10.45
992.629 10.45
360.177 10.45
349.138 10.45
240.422 10.45
203.504 10.45
100.819 10.45
915.067 10.4464
724.239 10.4464
276.183 10.4464
226.368 10.4464
120.503 10.4464
74.3776 10.4464
1518.87 10.375
1118.44 10.375
887.952 10.375
797.847 10.375
365.665 10.375
197.388 10.375
1092.75 10.3472
938.541 10.3472
849.741 10.3472
1411.6 10.3333
549.132 10.3333
145.99 10.3333
114.204 10.3333
1091.91 10.2841
832.566 10.2841
594.257 10.2841
308.293 10.2841
48.2072 10.2841
1536.21 10.25
1355.69 10.25
1265.92 10.25
846.388 10.25
842.232 10.25
720.967 10.25
540.15 10.25
436.441 10.25
157.658 10.25
146.287 10.25
74.0872 10.25
1427.57 10.2404
1285.47 10.2404
1017.24 10.2404
365.139 10.2404
224.453 10.2404
97.6305 10.2404
1025.27 10.2
953.167 10.2
746.659 10.2
619.859 10.2
252.599 10.2
236.91 10.2
181.899 10.2
56.3514 10.2
1494.5 10.1667
1411.3 10.1667
1137.99 10.1667
663.939 10.1667
183.633 10.1667
156.071 10.1667
115.465 10.1667
100.217 10.1667
85.7665 10.1667
840.1 10.1607
770.994 10.1607
770.67 10.1607
614.746 10.1607
574.879 10.1607
429.254 10.1607
241.161 10.1607
159.62 10.1607
1489.68 10.1429
979.268 10.1429
973.97 10.1429
513.959 10.1429
1404.69 10.125
1054.21 10.125
1047.42 10.125
915.67 10.125
749.793 10.125
722.573 10.125
521.465 10.125
516.038 10.125
430.467 10.125
298.934 10.125
213.769 10.125
187.793 10.125
161.265 10.125
84.9566 10.125
79.7259 10.125
57.3496 10.125
1426.47 10.1023
1180.17 10.1023
1142.36 10.1023
1064.21 10.1023
960.697 10.1023
897.312 10.1023
656.272 10.1023
493.315 10.1023
275.768 10.1023
136.785 10.1023
119.758 10.1023
43.2243 10.1023
957.841 10.0865
842.13 10.0865
416.044 10.0865
378.994 10.0865
172.686 10.0865
139.308 10.0865
124.014 10.0865
84.9727 10.0865
1214.27 10.0833
1083.73 10.0833
919.407 10.0833
83.5416 10.0833
189.801 10.075
1487.65 10.0625
1395.62 10.0625
1170.92 10.0625
659.122 10.0625
518.293 10.0625
406.253 10.0625
250.564 10.0625
250.402 10.0625
115.589 10.0625
1497.87 10.05
1274.06 10.05
1261.94 10.05
1122.5 10.05
1006.3 10.05
975.06 10.05
867.704 10.05
796.52 10.05
632.196 10.05
397.822 10.05
390.68 10.05
384.972 10.05
330.9 10.05
256.236 10.05
166.207 10.05
140.134 10.05
139.45 10.05
69.9612 10.05
50.6961 10.05
49.6453 10.05
1423.64 10.0417
1134.66 10.0417
1067.78 10.0417
1056.56 10.0417
967.367 10.0417
923.618 10.0417
886.859 10.0417
874.026 10.0417
828.9 10.0417
818.51 10.0417
720.749 10.0417
679.483 10.0417
542.218 10.0417
512.215 10.0417
418.208 10.0417
408.021 10.0417
401.498 10.0417
278.476 10.0417
173.017 10.0417
151.687 10.0417
149.306 10.0417
62.0216 10.0417
52.0221 10.0417
662.774 10.0357
297.862 10.0357
1188.05 10.025
1550.87 10.0179
832.631 10.0179
599.561 10.0179
533.398 10.0179
215.624 10.0179
158.442 10.0179
1374.13 10.0139
1155.93 10.0139
1086.26 10.0139
839.738 10.0139
703.766 10.0139
513.855 10.0139
484.046 10.0139
400.007 10.0139
121.974 10.0139
104.57 10.0139
101.073 10.0139
92.7408 10.0139
88.3587 10.0139
1382.98 10.0114
1269.03 10.0114
1093.44 10.0114
1082.83 10.0114
1072.24 10.0114
1012.11 10.0114
958.532 10.0114
831.64 10.0114
781.22 10.0114
777.11 10.0114
574.442 10.0114
561.989 10.0114
559.9 10.0114
467.182 10.0114
370.544 10.0114
335.123 10.0114
273.688 10.0114
136.249 10.0114
80.0715 10.0114
1514.81 10.0096
1258.77 10.0096
869.24 10.0096
61.284 10.0096
1354.33 10.0083
327.854 10.0083
1336.87 10.
1231.74 10.
1227.32 10.
1211.24 10.
1149.47 10.
1117.52 10.
1021.48 10.
935.66 10.
927.417 10.
870.541 10.
849.151 10.
844.542 10.
785.998 10.
713.157 10.
600.177 10.
588.392 10.
485.357 10.
430.789 10.
427.111 10.
322.257 10.
243.033 10.
174.618 10.
161.521 10.
150.16 10.
55.8497 10.
