# Supplementary material for: Functional Genomics of Novel Secondary Metabolites from Diverse Cyanobacteria Using Untargeted Metabolomics
Source: Mar Drugs. 2013 Sep 30;11(10):3617–31. doi: 10.3390/md11103617 (PMC3826126; doi:10.3390/md11103617)
Supplement: Supplementary File 3 — Supplementary msms data (ZIP, 1417 KB) [file marinedrugs-11-03617-s003.zip › msms/185.Positive.txt]

// 185.  C10H19NO7 Positive
106.048 3303.44
87.0438 714.556
60.0439 306.043
266.118 216.825
216.085 201.006
248.111 156.631
85.063 144.232
198.072 144.03
172.06 139.
88.0376 119.258
234.103 108.568
71.0472 99.8643
115.072 92.3438
116.036 87.0556
85.0269 78.6667
99.048 73.1078
61.0248 68.1422
142.042 60.4556
106.147 57.2857
106.524 54.4
222.677 48.2105
161.075 45.075
60.0771 45.0667
100.039 44.9185
45.031 44.1875
130.048 44.1731
106.474 44.0167
693.965 40.3636
97.0618 39.845
43.0253 39.6667
106.418 37.875
75.0425 36.6875
172.105 35.1607
106.273 33.6667
106.184 33.125
111.038 33.0667
198.11 33.0592
95.0473 32.0313
202.018 31.2813
127.067 31.0865
199.039 31.0278
87.1279 28.0714
129.048 27.7813
689.324 27.6944
148.052 26.125
216.152 26.0662
143.083 26.0625
112.108 26.0083
994.993 25.5625
106.208 25.0074
216.192 24.3611
107.765 24.2
112.164 23.9205
106.617 23.4545
234.969 23.45
101.055 23.3603
106.811 23.1838
106.371 22.375
88.1583 22.3603
172.814 22.3214
118.052 22.1838
107.208 22.075
152.061 21.7813
63.77 21.25
57.0267 21.0357
106.71 20.4821
826.907 20.0536
1333.04 20.0208
92.718 19.5714
216.355 19.3636
140.059 19.1607
428.958 19.0278
87.7869 18.875
1393.07 18.675
182.598 18.4712
99.3056 18.1429
107.592 18.0417
87.5184 18.0417
106.562 18.025
216.22 18.0083
60.139 17.3214
148.104 17.2857
225.011 16.7788
85.0984 16.5714
198.178 16.3472
235.957 16.3214
414.851 16.2083
106.979 16.1607
102.064 16.0066
1452.45 16.
912.52 15.5
385.341 15.25
146.787 15.25
94.3939 15.25
1402.42 15.2404
801.895 15.2404
802.237 15.1645
1258.43 15.1429
559.004 15.0865
106.767 15.05
954.885 15.0417
554.599 15.0357
1232.23 15.0313
202.244 15.0313
248.238 15.0139
1064.7 15.0074
1153.39 15.
198.926 15.
86.7454 14.9205
266.267 14.8929
128.078 14.75
117.06 14.625
105.281 14.5625
1533.92 14.4712
53.5675 14.45
477.524 14.2841
300.703 14.2841
1118.12 14.2404
236.106 14.225
1434.8 14.2083
1582.74 14.1667
227.698 14.1667
533.982 14.1607
692.897 14.1429
718.606 14.125
245.405 14.125
210.78 14.125
78.0298 14.125
95.545 14.1023
1339.47 14.0865
116.104 14.075
60.6517 14.0139
701.549 14.0114
583.995 14.0083
1138.49 14.
1044.54 14.
487.82 14.
193.151 14.
1035.88 13.9205
149.188 13.8
168.072 13.7788
1417.47 13.675
578.913 13.675
1096.29 13.6667
973.183 13.5714
496.992 13.5625
92.8449 13.5568
1083.18 13.5
830.481 13.45
107.625 13.45
143.941 13.375
85.3135 13.375
84.0603 13.375
270.551 13.3472
1017. 13.3214
396.611 13.3214
335.006 13.3214
1594.82 13.2404
890.617 13.2404
326.971 13.2404
1207.24 13.2083
85.945 13.2083
1472.01 13.2
888.771 13.1667
1464.48 13.125
1109.3 13.1023
1054.94 13.1023
1067.28 13.0865
84.0754 13.0865
334.618 13.075
737.864 13.0417
270.606 13.0417
280.389 13.0357
143.238 13.0357
87.4552 13.0179
230.315 13.0114
45.7244 13.0096
1242.12 13.0083
797.038 13.0083
754.302 13.
679.423 13.
128.212 13.
846.431 12.9205
1246.72 12.875
594.111 12.8
1250.21 12.675
421.835 12.675
61.548 12.5568
237.456 12.4712
1206.86 12.45
190.953 12.4083
1431.68 12.375
685.064 12.3214
977.765 12.2813
704.081 12.25
213.987 12.25
172.386 12.25
1545.29 12.2404
1166.55 12.2404
1544.57 12.2083
1070.7 12.2083
442.157 12.2
322.171 12.2
1378.87 12.1667
380.197 12.1667
52.8081 12.1667
1191.73 12.1429
1512.62 12.125
94.8573 12.125
1059.71 12.1023
349.138 12.1023
321.545 12.1023
256.408 12.0865
1159.6 12.075
188.074 12.075
127.099 12.0625
737.066 12.05
256.142 12.05
203.092 12.05
45.0531 12.05
1498.99 12.0417
715.975 12.0417
502.636 12.0417
215.185 12.0417
59.0341 12.0417
1191.04 12.0357
733.306 12.0357
636.668 12.0357
1497.81 12.0179
601.356 12.0139
1204.1 12.0096
399.548 12.0096
61.3494 12.0083
1311.73 12.0074
1260.11 12.
1061.8 12.
229.837 12.
141.437 12.
125.041 12.
71.1163 12.
1386.81 11.9205
566.101 11.9205
383.101 11.875
115.281 11.8
1265.57 11.7788
341.296 11.7788
125.362 11.7788
1381.8 11.75
1543.33 11.6806
1506.95 11.6806
812.11 11.6806
269.51 11.6806
466.465 11.6667
67.1103 11.6667
1073.34 11.5625
369.015 11.5625
1377.35 11.5568
1121.65 11.5568
435.128 11.5568
300.18 11.5568
67.8614 11.5568
1581.16 11.45
1036.08 11.45
894.395 11.45
71.4224 11.45
372.548 11.4464
215.833 11.375
217.501 11.3472
169.337 11.3472
100.969 11.3472
957.063 11.3214
517.014 11.3214
154.043 11.3214
231.037 11.2841
95.3379 11.2841
116.592 11.2813
1499.25 11.25
115.311 11.25
1159.3 11.2404
620.113 11.2404
473.753 11.2404
191.793 11.2083
1200.7 11.2
350.906 11.2
192.42 11.2
1052.19 11.1667
393.946 11.1667
945.121 11.1429
354.284 11.1429
62.1552 11.1429
1070.47 11.125
1026.77 11.125
785.493 11.125
615.058 11.125
437.134 11.125
680.991 11.1023
110.128 11.1023
1343.58 11.0865
1551.42 11.075
354.63 11.0625
352.7 11.0625
248.553 11.0625
1429.92 11.05
371.734 11.05
121.302 11.05
111.774 11.05
1546.33 11.0417
1521.67 11.0417
71.0897 11.0417
63.7877 11.0417
412.998 11.0357
407.152 11.0313
113.062 11.025
857.006 11.0179
88.5341 11.0179
266.513 11.0139
1060.59 11.0114
657.651 11.0114
252.323 11.0114
181.071 11.0114
171.654 11.0114
134.434 11.0114
111.309 11.0114
595.01 11.0096
52.8832 11.0096
792.766 11.
555.408 11.
513.601 11.
509.578 11.
485.678 11.
221.108 11.
88.1065 11.
56.1222 11.
514.845 10.9205
376.046 10.9205
130.435 10.9205
79.1766 10.9205
661.852 10.875
449.394 10.875
472.287 10.8
866.887 10.75
420.441 10.75
216.789 10.75
800.913 10.6806
637.531 10.6806
385.142 10.6806
87.1529 10.6806
1328.8 10.6667
1250.09 10.6667
1230.04 10.6667
789.699 10.6667
752.182 10.6667
471.373 10.6667
592.211 10.625
98.4138 10.625
944.587 10.5625
179.898 10.5625
88.2096 10.5625
1125.4 10.5568
1041.78 10.5568
782.745 10.5568
82.737 10.5568
1487.04 10.4712
598.312 10.4712
409.468 10.4712
1156.17 10.45
801.413 10.45
333.719 10.45
206.443 10.45
189.895 10.45
164.842 10.45
245.193 10.4464
523.128 10.375
1393.24 10.3472
1335.38 10.3472
1386.19 10.3333
509.708 10.2841
388.213 10.2841
234.27 10.2841
252.259 10.25
444.218 10.2404
165.378 10.2404
1490.62 10.2083
171.099 10.2083
435.64 10.2
96.2413 10.2
884.49 10.1667
577.768 10.1667
304.261 10.1667
253.253 10.1667
97.9909 10.1667
46.3073 10.1667
380.456 10.1607
198.327 10.1607
333.812 10.1429
1172.03 10.125
702.841 10.125
139.949 10.125
78.3308 10.125
844.892 10.1023
755.388 10.1023
144.32 10.1023
97.7528 10.1023
85.2508 10.1023
75.1002 10.1023
526.474 10.0865
400.075 10.0865
466.832 10.0833
226.876 10.0833
904.225 10.0625
247.327 10.0625
203.819 10.0625
190.913 10.0625
110.387 10.0625
1490.53 10.05
1419.17 10.05
773.825 10.05
404.475 10.05
260.996 10.05
194.499 10.05
175.025 10.05
797.847 10.0417
251.053 10.0417
238.259 10.0417
234.191 10.0417
233.499 10.0417
49.2609 10.0417
873.553 10.0357
385.24 10.0357
92.3365 10.0357
85.1434 10.025
1206.41 10.0179
261.997 10.0179
1210.01 10.0139
1031.1 10.0139
374.533 10.0139
323.129 10.0139
44.7804 10.0139
41.2496 10.0139
1376.51 10.0114
1163.29 10.0114
1142.61 10.0114
824.899 10.0114
410.987 10.0114
283.968 10.0114
266.803 10.0114
119.079 10.0114
97.6793 10.0114
45.3341 10.0114
322.471 10.0096
194.627 10.0096
191.444 10.0096
988.569 10.
569.352 10.
562.933 10.
344.966 10.
313.959 10.
240.115 10.
170.082 10.
