# Supplementary material for: Functional Genomics of Novel Secondary Metabolites from Diverse Cyanobacteria Using Untargeted Metabolomics
Source: Mar Drugs. 2013 Sep 30;11(10):3617–31. doi: 10.3390/md11103617 (PMC3826126; doi:10.3390/md11103617)
Supplement: Supplementary File 3 — Supplementary msms data (ZIP, 1417 KB) [file marinedrugs-11-03617-s003.zip › msms/23.Negative.txt]

// 23. C9:0 fatty acid C9H18O2 Negative
157.123 2808.27
157.209 186.755
157.331 96.213
158.119 81.7348
157.915 76.4569
157.262 76.2083
59.0179 73.5216
145.63 65.3068
79.9464 62.9263
569.493 62.
291.462 61.0727
154.774 57.125
1215.23 54.694
157.733 53.0363
158.321 46.35
532.235 45.875
363.272 43.1488
851.798 42.2893
190.708 41.25
1267.15 41.1976
157.942 41.006
306.01 39.4545
186.38 39.2457
157.426 38.8
959.75 38.6875
528.141 38.2656
520.288 38.0893
157.382 37.5625
184.16 37.25
156.95 37.0192
58.2171 37.0179
456.286 37.
671.866 36.3674
417.997 35.694
277.921 35.0769
291.507 35.
792.891 34.3603
157.704 34.2269
193.661 34.0192
1226. 33.9013
158.348 33.6544
1124.47 33.445
1057.31 33.0947
55.098 33.0321
133.538 33.0046
152.717 33.
89.4066 32.1912
86.038 32.1157
1069.49 32.1078
539.127 32.1078
158.149 31.7961
458.123 31.7284
1513.59 31.6429
743.681 31.2667
1148.86 31.2457
472.704 31.1856
771.732 30.7656
434.528 30.3333
172.037 30.2917
694.395 30.2663
109.645 30.0192
873.553 29.7961
586.026 29.75
671.285 29.4464
450.302 29.3967
947.973 29.3077
1564.17 29.1875
852.815 29.1731
494.497 29.1488
159.374 29.1118
1061.43 29.0769
1087.21 29.0192
90.992 29.0083
633.697 29.005
58.623 28.75
697.315 28.7202
986.636 28.6576
867.761 28.6544
168.085 28.6429
214.751 28.338
890.357 28.3077
99.9257 28.2857
641.102 28.1157
1644.8 28.1136
1402.41 28.0909
246.752 28.0833
1571.84 28.0179
413.402 28.0179
47.5756 28.
759.741 27.6544
1677.18 27.6
770.36 27.5329
375.317 27.5208
52.9969 27.4808
542.779 27.4402
408.764 27.1118
1514.08 27.0662
1396.32 27.0489
378.719 27.0489
178.942 27.0278
509.59 27.0054
1147.85 27.0046
157.479 27.
166.173 26.8182
766.111 26.625
740.501 26.5577
66.3018 26.4808
1483.64 26.4803
1551.44 26.4402
273.583 26.3603
158.446 26.3333
1695.59 26.3224
175.465 26.3224
1207.43 26.2663
1112.82 26.2663
171.308 26.225
494.442 26.1667
1343. 26.1359
946.546 26.1359
211.936 26.1118
292.452 26.0909
194.955 26.0909
299.798 26.0833
92.1631 26.0536
1250.02 26.045
52.8341 26.0417
157.57 26.025
56.959 26.0074
228.817 26.006
707.637 26.0046
525.068 26.
1690.4 25.675
588.802 25.6544
157.606 25.6
110.056 25.5568
1275.69 25.5216
901.671 25.4821
1339.5 25.4402
559.607 25.3967
114.387 25.3636
1414.87 25.3224
1009.01 25.3214
815.557 25.2917
1085.93 25.225
145.795 25.1875
190.422 25.1645
1172.89 25.1488
158.394 25.125
573.591 25.1157
1135.53 25.1118
157.041 25.1118
107.249 25.1118
881.422 25.1
383.147 25.0909
85.4968 25.0909
419.293 25.0833
1552.71 25.0536
715.828 25.0536
235.694 25.0489
96.497 25.0066
165.164 25.0054
1359.19 25.
440.961 25.
871.141 24.8897
244.392 24.75
494.971 24.6875
320.876 24.6667
1286.74 24.5
376.088 24.5
59.0728 24.5
632.978 24.4402
477.933 24.375
393.902 24.2857
808.083 24.2663
606.159 24.25
654.047 24.2045
324.169 24.1488
911.368 24.1359
323.23 24.1118
1272.62 24.0909
276.092 24.0227
209.361 24.0114
254.543 24.006
430.6 24.
1044.61 23.962
1508.68 23.9013
759.966 23.9
1558.47 23.8409
552.457 23.75
1606.53 23.7202
252.228 23.6944
88.1022 23.6944
93.997 23.5956
156.994 23.5682
164.442 23.5329
312.023 23.5
1049. 23.3603
1000.49 23.3393
559.944 23.3393
728.637 23.3333
91.0984 23.3214
199.799 23.25
1339.57 23.2083
158.859 23.2
700.946 23.1838
1145.41 23.1488
134.839 23.1488
1137.03 23.1359
1518.04 23.125
1321.22 23.125
210.565 23.1
544.661 23.0833
1295.67 23.0489
61.2566 23.0489
163.695 23.045
1383.62 23.0417
505.112 23.0357
63.8524 23.0278
1545.81 23.025
671.083 23.025
94.8465 23.025
46.2923 23.0066
1289.22 23.006
876.819 23.006
1289.47 23.0054
1465.99 23.
1139.09 23.
348.737 23.
265.73 23.
215.035 23.
627.041 22.9
467.602 22.9
415.943 22.9
71.1407 22.9
926.729 22.7788
350.337 22.7778
336.226 22.6944
183.963 22.6944
287.104 22.6544
1403.29 22.625
329.526 22.5714
492.702 22.5682
435.159 22.5682
407.763 22.5329
115.671 22.5208
742.402 22.4821
1626.02 22.4803
289.231 22.4803
452.91 22.4712
361.247 22.4444
261.253 22.375
1640.52 22.3224
874.36 22.3224
173.989 22.3224
154.555 22.2917
1349.84 22.2426
1623.68 22.225
292.99 22.2045
127.802 22.2045
1018.79 22.1875
462.608 22.1875
266.441 22.1838
166.809 22.1838
162.08 22.1838
342.867 22.1645
315.305 22.1645
235.021 22.1488
845.386 22.1359
271.249 22.1359
956.246 22.125
349.094 22.125
740.017 22.1136
1428.72 22.1111
1466.05 22.1
514.543 22.0865
705.155 22.0833
463.385 22.0833
885.542 22.0278
899.834 22.025
811.963 22.025
136.46 22.025
1525.89 22.0208
382.42 22.0208
160.406 22.0083
564.545 22.0066
472.057 22.0066
393.362 22.0066
339.64 22.006
1152.36 22.
781.341 22.
156.297 22.
112.078 22.
55.3193 22.
640.949 21.9013
1687.35 21.9
398.051 21.875
1322.37 21.7778
257.903 21.75
493.902 21.7202
153.397 21.7202
148.819 21.7202
637.492 21.675
179.446 21.675
1422.14 21.625
1333.13 21.625
552.53 21.625
241.94 21.625
472.32 21.5956
283.603 21.5956
1013.88 21.5329
991.986 21.5329
786.407 21.5329
1044.29 21.5208
1135.15 21.4444
697.492 21.4444
323.462 21.4083
212.947 21.4083
188.464 21.4083
144.077 21.4083
1694.42 21.3611
156.012 21.3224
1669.3 21.2663
1467.7 21.225
130.457 21.225
578.831 21.1838
575.279 21.1838
528.771 21.1635
189.755 21.1635
1263.36 21.1488
882.8 21.1111
82.4159 21.1
1430.09 21.0662
273.737 21.0662
95.7724 21.0662
305.455 21.0592
1627.19 21.0536
1583.39 21.0417
699.114 21.025
388.13 21.0227
197.91 21.0227
84.546 21.0227
791.848 21.0074
397.874 21.0074
629.365 21.0066
55.3492 21.0066
1567.53 21.006
495.095 21.006
508.233 21.0054
958. 21.
782.142 21.
683.75 21.
103.519 21.
85.0823 20.8929
240.711 20.875
797.642 20.7813
731.364 20.7813
150.843 20.7788
326.174 20.75
1122.15 20.6944
242.74 20.675
1451.9 20.6576
130.16 20.6544
426.351 20.5956
101.171 20.5714
157.98 20.5568
584.897 20.5208
392.232 20.5
144.04 20.5
125.589 20.5
48.7143 20.5
1413.63 20.4803
405.649 20.4083
854.656 20.3636
1038.69 20.3393
654.766 20.3224
55.6139 20.3224
452.997 20.3214
129.965 20.2857
427.78 20.2813
1063.4 20.25
1492.61 20.2426
1233.11 20.2426
564.345 20.2426
156.371 20.2426
604.202 20.2404
277.161 20.2404
532.579 20.225
592.36 20.2045
1015.73 20.2
1553.23 20.1645
1021.12 20.1645
243.479 20.1645
193.471 20.1645
82.4419 20.1645
1141.45 20.1488
1532.89 20.125
1145.77 20.125
470.043 20.125
45.9526 20.125
1330.69 20.1118
680.372 20.1118
1528.51 20.1111
1006.96 20.1111
303.765 20.1111
218.316 20.0865
320.565 20.075
207.311 20.075
158.288 20.075
1064.94 20.0662
972.022 20.0662
606.313 20.0662
1641.85 20.0592
542.671 20.0592
400.231 20.05
1401.13 20.0417
1380.74 20.0313
86.9914 20.0313
1510.67 20.0278
895.766 20.0278
233.273 20.0278
509.37 20.025
412.145 20.0096
1157.81 20.0083
69.435 20.0074
220.812 20.006
1327.6 20.0054
437.541 19.9
388.956 19.9
83.0888 19.7961
767.374 19.7813
436.016 19.7813
344.107 19.7813
165.848 19.7813
848.949 19.7788
1303.58 19.6944
810.611 19.6944
538.579 19.675
573.679 19.6544
124.719 19.625
1266.88 19.5682
777.338 19.5568
1215.9 19.5329
844.306 19.5329
1642.2 19.5313
1360.68 19.5313
892.844 19.5313
60.8957 19.5313
1048.16 19.5
143.382 19.5
1173.16 19.4444
252.582 19.4444
63.1454 19.4444
1476.75 19.4083
1257.58 19.4083
401.256 19.4083
264.277 19.4083
567.591 19.375
407.619 19.375
345.253 19.375
1459.65 19.3603
493.415 19.3603
1528. 19.3224
497.762 19.3224
283.228 19.3224
153.163 19.3224
1634.98 19.3214
1424.25 19.3214
193.621 19.3214
73.7523 19.3214
47.224 19.3214
770.659 19.2857
211.218 19.2857
254.955 19.2813
152.1 19.2813
803.416 19.25
52.6883 19.25
387.903 19.2404
60.5592 19.225
941.528 19.2083
372.36 19.2083
564.839 19.1635
165.58 19.125
134.285 19.125
942.289 19.1118
1631.09 19.1111
1464.85 19.1111
424.411 19.1111
326.996 19.1111
65.6085 19.1111
69.4636 19.1
599.911 19.075
1151.85 19.0662
214.817 19.0662
171.893 19.0625
1093.22 19.0592
263.82 19.0592
619.703 19.05
1382.42 19.0417
468.077 19.0417
703.924 19.0313
632.084 19.0313
233.177 19.0278
212.873 19.0278
196.542 19.0278
923.703 19.025
567.657 19.0083
445.012 19.0083
311.856 19.0083
289.257 19.0083
138.762 19.0083
1548.46 19.0074
86.3144 19.0066
431.405 19.
111.779 19.
75.5895 19.
1301.01 18.9205
380.579 18.9205
224.23 18.9
728.997 18.8929
199.61 18.8
43.9231 18.7961
1057.89 18.7778
523.217 18.6944
492.077 18.6944
130.943 18.6944
54.3297 18.6667
955.157 18.625
524.426 18.625
1136.33 18.5956
391.873 18.5956
275. 18.5956
1196.44 18.5714
636.495 18.5714
1276.95 18.5625
835.136 18.5568
1578.19 18.5313
1273.91 18.5313
1502.82 18.5
145.75 18.5
157.676 18.4444
1390.92 18.4083
1490.9 18.4
717.783 18.375
598.009 18.375
335.118 18.375
97.7022 18.375
1551.83 18.3636
652.626 18.3224
627.223 18.3214
570.767 18.3214
58.0137 18.3214
584.417 18.2857
353.036 18.2857
151.082 18.2857
1366.39 18.2813
1271.82 18.2813
1106.9 18.2813
1036.96 18.2813
418.169 18.2813
286.758 18.2813
261.017 18.2663
940.308 18.25
145.84 18.25
100.718 18.25
1246.35 18.2083
1134.25 18.2083
170.454 18.2083
1563.49 18.2
779.018 18.2
593.895 18.1838
294.975 18.1838
262.834 18.1838
177.168 18.1838
138.967 18.1838
744.616 18.1667
524.582 18.1645
436.39 18.1645
161.168 18.1429
88.4505 18.1429
262.16 18.125
232.443 18.125
104.093 18.125
112.313 18.1
223.217 18.0865
1330.52 18.075
61.7104 18.075
465.706 18.0592
841.294 18.0536
725.741 18.0417
1679.94 18.0357
271.439 18.0357
233.3 18.0357
1310.14 18.0313
438.499 18.0313
249.342 18.0313
119.39 18.0313
1505.89 18.0278
1478.16 18.0278
139.085 18.0114
1040.46 18.0096
398.491 18.0096
159.183 18.0096
40.1173 18.0096
768.754 18.0083
757.386 18.0083
730.57 18.0083
199.072 18.0074
189.925 18.0074
87.1145 18.0074
546.588 18.0066
1107.72 18.
516.013 18.
288.128 18.
202.823 18.
159.79 18.
885.417 17.9205
1562.92 17.8929
1553.42 17.8929
1412.32 17.8897
276.208 17.8897
1496.72 17.7961
1584.34 17.7813
200.179 17.7813
86.8751 17.7813
341.466 17.7788
1315.32 17.6944
1270.73 17.6806
1284.4 17.675
44.9467 17.675
937.742 17.6667
457.947 17.6667
279.938 17.6667
679.853 17.625
400.856 17.625
1045.7 17.5956
315.194 17.5956
650.611 17.5714
206.46 17.5714
77.5534 17.5714
1572.23 17.5
173.607 17.5
63.2483 17.45
1341.86 17.4083
1247.49 17.4083
669.422 17.4083
368.732 17.4083
277.427 17.4083
336.98 17.375
870.403 17.3603
375.117 17.3603
86.5756 17.3603
76.2037 17.3603
68.8208 17.3603
388.594 17.3224
1094.68 17.3214
732.478 17.3214
1132.71 17.2857
496.924 17.2857
148.37 17.2857
976.154 17.2813
634.203 17.2813
1443.24 17.225
654.281 17.225
159.139 17.225
1047.09 17.2083
738.191 17.2083
145.222 17.2083
1170.32 17.1838
1028.71 17.1838
1283.82 17.1667
1158.08 17.1667
515.203 17.1667
504.879 17.1667
226.999 17.1645
1648.42 17.1429
1571.09 17.1429
1037.86 17.1429
959.332 17.1429
792.994 17.1429
131.795 17.1429
1365.15 17.125
1274.56 17.125
1218.6 17.125
629.07 17.125
99.0817 17.125
945.277 17.1111
592.053 17.1111
114.154 17.1111
463.001 17.1023
157.799 17.1023
81.2498 17.1
60.8001 17.1
1308.53 17.0865
42.9525 17.0865
213.455 17.0833
707.24 17.075
80.6058 17.075
756.861 17.0662
269.319 17.0592
959.527 17.0417
932.107 17.0417
783.065 17.0417
767.197 17.0417
268.029 17.0417
1617.89 17.0357
988.145 17.0357
642.713 17.0357
136.125 17.0357
86.8155 17.0357
1271.31 17.0313
579.864 17.0313
139.643 17.0313
66.5537 17.0278
1105.7 17.025
234.683 17.0179
1363.83 17.0114
818.833 17.0096
1449.81 17.0083
1039.26 17.0083
986.098 17.0083
812.779 17.0083
571.672 17.0083
558.505 17.0083
222.935 17.0083
58.8035 17.0083
47.9925 17.0083
904.738 17.0074
726.905 17.0074
140.735 17.0074
1509.31 17.0066
87.7948 17.0066
259.539 17.006
1292.81 17.
1264.13 17.
910.295 17.
657.453 17.
331.259 17.
316.241 17.
149.162 17.
73.4926 17.
73.2424 17.
68.9528 17.
1258.79 16.9205
1528.65 16.8929
408.401 16.8929
735.552 16.8897
247.997 16.8897
218.96 16.8897
1560.58 16.8
45.929 16.8
156.076 16.7961
248.665 16.7813
942.562 16.7788
272.38 16.7788
146.005 16.7788
562.398 16.6944
1428.57 16.675
1032.87 16.6667
188.179 16.6667
1004.98 16.625
1577.73 16.5956
1258.96 16.5956
684.697 16.5714
104.152 16.5313
1453.86 16.5
1260.47 16.5
1217.86 16.5
1095.75 16.5
789.756 16.5
527.993 16.5
267.546 16.5
692.824 16.4712
360.562 16.4712
180.599 16.4712
127.218 16.4712
63.4079 16.45
64.2817 16.4464
1450.57 16.4083
1361.97 16.4083
1325.81 16.4083
1008.24 16.4083
987.648 16.4083
549.808 16.4083
170.181 16.4083
166.108 16.4083
54.4528 16.375
51.4793 16.375
67.6849 16.3603
1135.46 16.3214
335.862 16.3214
274.325 16.3214
192.34 16.3214
104.313 16.3214
160.98 16.2917
235.992 16.2841
737.726 16.2813
631.71 16.2813
614.948 16.2813
482.594 16.2813
360.244 16.2813
686.453 16.25
562.179 16.25
452.5 16.25
1077.33 16.2404
1049.73 16.2404
571.783 16.2404
384.796 16.2404
223.313 16.2404
214.455 16.2404
169.701 16.2404
64.6924 16.2404
552.223 16.225
324.918 16.2083
1431.33 16.2
877.447 16.1838
480.106 16.1838
338.953 16.1667
690.402 16.1645
525.12 16.1645
1460.17 16.1635
1169.63 16.1429
931.206 16.1429
1566.14 16.125
1464.11 16.125
1406.35 16.125
809.06 16.125
200.355 16.125
112.039 16.125
1496.88 16.1111
984.511 16.1111
225.001 16.1111
716.088 16.1
1077.94 16.0865
1550.2 16.075
1490.43 16.075
1397.43 16.075
1202.14 16.075
145.691 16.075
1538.43 16.0662
589.309 16.05
505.238 16.05
1580.45 16.0417
854.8 16.0417
783.281 16.0417
542.399 16.0417
310.642 16.0417
935.843 16.0357
774.901 16.0357
764.207 16.0357
569.387 16.0357
393.805 16.0357
363.601 16.0357
356.406 16.0357
106.56 16.0357
1420.96 16.0313
997.476 16.0313
206.248 16.0313
71.2316 16.0313
1030.97 16.0278
699.492 16.0278
977.281 16.025
851.73 16.025
972.146 16.0179
64.1646 16.0179
790.64 16.0114
82.6293 16.0114
1112. 16.0096
79.6007 16.0096
169.32 16.0083
134.214 16.0083
131.737 16.0083
129.165 16.0083
94.2371 16.0083
44.7733 16.0083
555.409 16.0074
264.63 16.0074
1247.93 16.
855.259 16.
649.426 16.
255. 16.
128.317 16.
91.3436 15.9205
205.576 15.8929
94.7336 15.8897
351.207 15.875
387.618 15.8
357.955 15.7961
111.433 15.7788
744.542 15.6944
1113.61 15.6806
750.109 15.6806
270.718 15.6806
206.59 15.6806
1521.02 15.675
766.983 15.675
194.219 15.675
1493.53 15.6667
973.983 15.6667
811.396 15.6667
635.599 15.6667
612.134 15.6667
594.337 15.6667
244.756 15.6667
169.243 15.6667
63.0436 15.6667
918.68 15.5956
1559.26 15.5714
336.713 15.5714
169.165 15.5714
280.196 15.5625
114.56 15.5625
1164. 15.5568
857.165 15.5568
1592.97 15.4712
1149.72 15.4712
824.906 15.4712
810.068 15.4712
451.791 15.4712
384.091 15.4712
290.074 15.4712
204.878 15.4712
1658.8 15.45
863.196 15.45
164.243 15.45
133.463 15.45
813.466 15.4444
94.956 15.4444
1625.55 15.4083
1084.99 15.4083
970.468 15.4083
936.761 15.4083
438.822 15.4083
153.752 15.4083
49.7751 15.4083
1175. 15.375
1001.07 15.375
921.016 15.375
158.2 15.375
54.3177 15.375
1132.78 15.3214
470.416 15.3214
126.955 15.3214
1285.29 15.2857
1050.36 15.2857
923.379 15.2857
596.695 15.2857
1122.42 15.2841
601.651 15.2841
80.1631 15.2841
424.211 15.25
217.588 15.25
212.612 15.25
161.456 15.25
1402.15 15.2404
495.821 15.2404
65.104 15.2404
50.8704 15.2404
497.878 15.2083
126.587 15.2083
1080.19 15.1838
140.124 15.1838
798.729 15.1667
113.444 15.1667
40.4297 15.1667
896.87 15.1635
382.591 15.1635
181.637 15.1635
390.119 15.1429
1540.81 15.125
1088.26 15.125
1031.36 15.125
740.202 15.125
722.772 15.125
660.273 15.125
633.445 15.125
363.323 15.125
276.344 15.125
246.869 15.125
157.864 15.125
60.352 15.125
48.0907 15.125
681.955 15.1023
160.645 15.1023
1186.5 15.0865
1240.58 15.075
913.599 15.075
1294.23 15.0662
669.668 15.0662
528.987 15.0662
1500.58 15.0417
1415.55 15.0417
1173.55 15.0417
1011.52 15.0417
983.775 15.0417
688.537 15.0417
501.552 15.0417
294.516 15.0417
273.67 15.0417
248.026 15.0417
202.892 15.0417
46.7196 15.0417
1529.81 15.0357
1003.51 15.0357
997.694 15.0357
427.236 15.0357
61.0549 15.0357
43.5135 15.0357
384.966 15.0313
1235.27 15.0139
969.649 15.0096
151.529 15.0096
1420.74 15.0083
709.073 15.0083
1370.77 15.0074
995.216 15.0074
110.403 15.0066
1613.25 15.
1416.08 15.
377.428 15.
269.78 15.
227.077 15.
147.916 15.
55.5006 15.
1580.63 14.9205
1299.81 14.9205
751.302 14.9205
609.991 14.9205
544.773 14.9205
497.946 14.9205
489.802 14.9205
185.238 14.9205
131.424 14.9205
315.755 14.8929
327.226 14.8897
150.088 14.8897
802.967 14.8
786.307 14.8
285.524 14.8
122.836 14.8
506.14 14.7788
236.638 14.7788
105.697 14.7788
1005.25 14.6806
312.682 14.6806
1062.42 14.675
509.832 14.6667
282.846 14.6667
222.143 14.6667
1381.83 14.625
1324.18 14.5956
1174.51 14.5714
196.616 14.5714
1544.89 14.5568
828.446 14.5568
585.724 14.5568
247.791 14.5568
68.6009 14.5568
1361.08 14.5
159.002 14.5
1202.08 14.4712
421.138 14.4712
1555.25 14.45
1423.03 14.45
1259.22 14.45
697.203 14.45
225.429 14.45
395.725 14.4464
1680.93 14.4083
943.203 14.375
351.014 14.375
256.381 14.375
213.94 14.375
117.896 14.375
1485.29 14.3603
1156.52 14.3214
415.641 14.3214
172.676 14.3214
304.958 14.2857
1059.9 14.2841
856.312 14.2841
836.961 14.2841
670.837 14.2841
537.733 14.2841
84.098 14.2841
665.332 14.2813
362.401 14.2813
444.209 14.25
1199.18 14.2404
855.76 14.2404
754.075 14.2404
670.188 14.2404
358.42 14.2404
52.7304 14.2404
153.841 14.225
1347.48 14.2083
462.941 14.2083
116.689 14.2083
1478.07 14.2
515.436 14.2
1448.23 14.1667
1178.98 14.1667
481.752 14.1667
420.631 14.1667
395.249 14.1667
172.48 14.1667
167.647 14.1667
68.8351 14.1667
349.865 14.1635
154.358 14.1635
635.848 14.1429
239.881 14.1429
232.172 14.1429
217.867 14.1429
1599.76 14.125
1389.94 14.125
915.103 14.125
830.026 14.125
522.579 14.125
415.453 14.125
77.0483 14.125
1599.25 14.1023
1298.76 14.1023
1289.8 14.1023
1073.05 14.1023
1617.33 14.0865
558.789 14.0865
507.136 14.0865
480.319 14.0865
261.619 14.0865
59.8124 14.0865
518.043 14.075
511.182 14.075
58.1758 14.075
507.329 14.0662
1452.2 14.0625
1069.26 14.0625
491.404 14.05
579.23 14.0417
539.651 14.0417
333.2 14.0417
327.187 14.0417
106.33 14.0417
1511.56 14.0357
1172.2 14.0357
966.708 14.0357
885.594 14.0357
504.327 14.0357
484.358 14.0357
253.502 14.0357
236.821 14.0357
160.733 14.0357
95.9408 14.0357
280.488 14.0313
225.87 14.0313
1065.46 14.0278
149.589 14.0278
910.469 14.025
547.391 14.0139
1298.19 14.0114
598.552 14.0114
794.865 14.0096
328.345 14.0096
94.4541 14.0096
1379.04 14.0083
1235.62 14.0083
746.824 14.0083
54.7456 14.0083
1620.1 14.
1509.18 14.
913.988 14.
847.92 14.
830.496 14.
755.538 14.
731.825 14.
688.356 14.
427.722 14.
314.034 14.
255.361 14.
219.922 14.
159.039 14.
926.101 13.9205
150.573 13.8929
57.081 13.8929
532.98 13.875
464.131 13.875
1449.38 13.8
1264.91 13.8
973.857 13.8
208.296 13.8
184.514 13.8
80.4636 13.8
78.6715 13.8
67.5178 13.8
430.809 13.7813
305.948 13.7788
129.121 13.7788
624.023 13.75
1343.33 13.6806
1270.1 13.6806
831.547 13.6806
746.318 13.6806
456.231 13.6806
223.814 13.6806
954.23 13.675
389.906 13.675
352.46 13.675
56.0337 13.675
230.562 13.6667
1070.13 13.625
1054.54 13.5714
643.383 13.5714
281.454 13.5625
58.7216 13.5625
1489.99 13.5568
138.055 13.5568
123.469 13.5568
1113.85 13.5
828.139 13.4712
336.314 13.4712
186.766 13.4712
1391.08 13.45
404.324 13.45
288.441 13.45
121.362 13.45
1205.71 13.4464
316.527 13.4083
61.1044 13.4083
1690.95 13.375
1406.62 13.375
1127.18 13.375
557.938 13.375
336.618 13.375
162.648 13.375
110.36 13.375
50.7722 13.375
1538.85 13.3603
1592.43 13.3472
1508.77 13.3472
1278.44 13.3472
1033.48 13.3472
1024.83 13.3472
717.925 13.3472
655.054 13.3472
234.287 13.3472
183.66 13.3472
69.7731 13.3472
1342.48 13.3214
1136.6 13.2841
1011.93 13.2841
792.491 13.2841
732.133 13.2841
369.236 13.2841
365.141 13.2841
337.615 13.2841
67.2183 13.2841
1048.6 13.25
704.25 13.25
450.002 13.25
242.878 13.25
209.094 13.25
189.708 13.25
111.891 13.25
68.6579 13.25
1585.72 13.2404
1326.43 13.2404
812.535 13.2404
626.393 13.2404
216.254 13.2404
1320.53 13.2083
679.218 13.2083
370.085 13.2083
93.9371 13.2083
1602.71 13.2
1287.25 13.2
1133.99 13.2
678.534 13.2
351.16 13.2
347.368 13.2
69.8945 13.2
972.435 13.1667
898.871 13.1667
380.036 13.1667
369.875 13.1667
46.8316 13.1667
1160.75 13.1645
632.694 13.1635
102.929 13.1635
649.937 13.1429
353.826 13.1429
1491.87 13.125
1377.28 13.125
1097.79 13.125
956.527 13.125
859.284 13.125
674.479 13.125
667.024 13.125
544.86 13.125
502.111 13.125
410.803 13.125
292.323 13.125
249.043 13.125
127.013 13.1111
81.028 13.1111
1621.74 13.1023
500.577 13.1023
430.439 13.1023
171.624 13.1023
133.386 13.1023
122.192 13.1023
889.553 13.0865
666.558 13.0865
518.134 13.0865
474.05 13.0865
230.891 13.0865
154.505 13.0865
108.563 13.0865
174.478 13.0833
780.061 13.075
441.13 13.075
196.646 13.075
103.479 13.075
1335.92 13.0625
472.927 13.0625
397.807 13.0625
1535.35 13.05
1100.28 13.05
834.081 13.05
588.35 13.05
525.645 13.05
453.512 13.05
164.907 13.05
54.0024 13.05
1638.99 13.0417
1278.9 13.0417
1236.67 13.0417
1158.85 13.0417
905.927 13.0417
719.895 13.0417
581.037 13.0417
285.741 13.0417
205.393 13.0417
188.735 13.0417
164.006 13.0417
135.825 13.0417
73.8227 13.0417
1340.05 13.0357
958.94 13.0357
1346.85 13.0313
249.577 13.0313
63.7564 13.0313
46.3352 13.0313
1236.78 13.0179
1328.68 13.0139
1461.89 13.0114
970.113 13.0114
611.586 13.0114
130.87 13.0114
72.836 13.0114
964.607 13.0096
558.978 13.0096
1419.88 13.0083
1380.42 13.0083
593.489 13.0083
517.678 13.0083
301.125 13.0083
1445.49 13.
1374.95 13.
1227.23 13.
1123.89 13.
816.376 13.
529.204 13.
496.141 13.
411.111 13.
399.698 13.
334.649 13.
292.285 13.
195.78 13.
143.521 13.
107.583 13.
102.198 13.
40.1591 13.
1479.74 12.9205
843.279 12.9205
790.162 12.9205
785.596 12.9205
221.342 12.9205
160.503 12.9205
156.852 12.9205
127.901 12.9205
73.9074 12.9205
54.6382 12.9205
1488.74 12.8929
75.0586 12.8929
458.422 12.875
370.135 12.875
1610.65 12.8
1522.06 12.8
1401.8 12.8
1037.63 12.8
966.898 12.8
878.489 12.8
727.904 12.8
660.926 12.8
190.017 12.8
176.935 12.8
132.035 12.8
705.867 12.7788
398.951 12.7788
389.472 12.7788
1552.78 12.75
152.33 12.75
969.446 12.6806
267.698 12.6806
714.098 12.675
802.584 12.6667
122.421 12.6667
96.9828 12.6667
436.822 12.5714
188.915 12.5714
81.7882 12.5714
160.208 12.5625
71.2928 12.5625
70.5643 12.5625
1131.41 12.5568
630.9 12.5568
362.676 12.5568
281.239 12.5568
75.5188 12.5568
74.9843 12.5568
348.588 12.5
1580.21 12.4712
1398.42 12.4712
1055.93 12.4712
759.292 12.4712
421.502 12.4712
415.409 12.4712
41.8819 12.4712
1397.07 12.45
773.678 12.45
322.071 12.4464
133.811 12.4464
50.1 12.4464
490.873 12.4083
1215.01 12.375
1102.56 12.375
1023.59 12.375
1007.78 12.375
616.954 12.375
157.77 12.375
141.074 12.375
89.9066 12.375
1637.93 12.3472
892.901 12.3472
460.898 12.3214
329.373 12.3214
183.934 12.3214
172.082 12.3214
168.382 12.3214
1215.82 12.2841
463.593 12.2841
310.442 12.2841
233.806 12.2841
75.7944 12.2841
56.7736 12.2841
1613.66 12.25
1535.05 12.25
862.238 12.25
556.013 12.25
500.11 12.25
498.392 12.25
267.131 12.25
153.213 12.25
848.421 12.2404
227.924 12.2404
180.155 12.2404
1445.09 12.2083
56.6954 12.2083
1326.91 12.2
530.518 12.2
433.247 12.2
293.097 12.2
50.5363 12.1838
502.644 12.1667
111.471 12.1667
1528.42 12.1429
590.131 12.1429
1435.23 12.125
737.974 12.125
488.69 12.125
143.336 12.125
96.5309 12.125
54.1054 12.125
1672.42 12.1023
1265.19 12.1023
449.433 12.1023
406.213 12.1023
366.995 12.1023
121.68 12.1023
59.3481 12.1023
1640.96 12.0865
1397.67 12.0865
1198.37 12.0865
496.574 12.0865
306.868 12.0865
304.025 12.0865
55.5326 12.0865
1560.1 12.075
1491.19 12.075
149.989 12.075
1350.63 12.0625
1211.13 12.0625
1348.72 12.05
339.091 12.05
255.988 12.05
100. 12.05
1171.12 12.0417
1125.99 12.0417
1028.14 12.0417
650.302 12.0417
641.586 12.0417
432.18 12.0417
416.155 12.0417
348.267 12.0417
146.83 12.0417
110.603 12.0417
1212.69 12.0357
168.144 12.0357
119.741 12.0313
114.938 12.0313
1302.48 12.0139
1191.42 12.0139
1000.05 12.0139
732.957 12.0139
1147.64 12.0114
1105.45 12.0114
1003.38 12.0114
434.631 12.0114
249.269 12.0114
202.025 12.0114
1305.75 12.0096
1159.66 12.0096
90.3248 12.0096
589.227 12.0083
169.536 12.0083
1596.12 12.
1380.99 12.
848.12 12.
772.472 12.
643.643 12.
617.465 12.
561.976 12.
111.722 12.
94.8888 12.
48.1741 12.
1543.27 11.9205
639.237 11.9205
385.614 11.9205
334.375 11.9205
1641.25 11.875
1624.84 11.875
1495.54 11.875
1109.52 11.875
999.658 11.875
862.604 11.875
425.196 11.875
210.178 11.875
431.791 11.8
416.405 11.8
269.134 11.8
68.4852 11.8
64.1336 11.8
1375.87 11.7788
870.186 11.7788
670.916 11.7788
258.011 11.7788
42.988 11.75
1368.96 11.6806
575.697 11.6806
1344.31 11.6667
795.24 11.6667
649.837 11.6667
333.243 11.6667
174.436 11.6667
159.849 11.6667
97.1181 11.6667
45.4767 11.6667
1668.27 11.5714
91.7407 11.5714
527.942 11.5625
390.421 11.5625
369.74 11.5625
1502.06 11.5568
1302.84 11.5568
1128.24 11.5568
343.751 11.5568
66.5266 11.5568
1136.51 11.4712
249.225 11.4712
181.665 11.4712
1479.48 11.45
1210.77 11.45
686.076 11.45
583.412 11.45
161.993 11.45
1396.93 11.4464
326.082 11.4464
163.148 11.4464
62.3374 11.4083
1329.1 11.375
691.833 11.375
639.871 11.375
229.527 11.375
73.6298 11.375
1012.47 11.3472
994.725 11.3472
864.116 11.3472
717.364 11.3472
478.298 11.3472
443.397 11.3472
981.092 11.3333
121.515 11.3214
1480.19 11.2841
1120.67 11.2841
742.792 11.2841
114.185 11.2841
1685.58 11.25
154.051 11.25
48.1057 11.25
42.007 11.25
645.927 11.2083
455.074 11.2083
319.735 11.2083
1160.4 11.2
1100.87 11.2
972.667 11.2
903.947 11.2
415.267 11.2
277.026 11.2
182.137 11.2
155.41 11.2
90.505 11.2
1530.44 11.1667
1508.49 11.1667
1239.12 11.1667
1179.66 11.1667
1079.52 11.1667
1025.42 11.1667
891.417 11.1667
192.675 11.1667
79.0295 11.1667
1587.44 11.1607
984.597 11.1607
499.927 11.1607
855.544 11.1429
686.914 11.1429
1304.61 11.125
791.624 11.125
475.055 11.125
311.695 11.125
159.069 11.125
1136.02 11.1023
993.807 11.1023
556.097 11.1023
130.314 11.1023
48.2814 11.1023
1390.57 11.0865
956.14 11.0865
432.331 11.0865
213.4 11.0865
165.488 11.0865
86.6393 11.0865
1419.69 11.075
255.75 11.075
599.675 11.0625
515.14 11.0625
52.6674 11.0625
1093.66 11.05
960.679 11.05
279.223 11.05
1448.89 11.0417
849.188 11.0417
844.487 11.0417
682.432 11.0417
562.994 11.0417
453.267 11.0417
248.637 11.0417
78.518 11.0417
980.327 11.0357
689.965 11.0357
622.886 11.0357
60.4077 11.0357
55.9731 11.0357
84.8672 11.0179
60.1544 11.0179
1217.34 11.0139
625.848 11.0139
82.0209 11.0139
59.4234 11.0139
1420.05 11.0114
1034.58 11.0114
910.744 11.0114
647.762 11.0114
637.019 11.0114
580.14 11.0114
351.331 11.0114
309.312 11.0114
164.37 11.0114
92.1138 11.0114
1554.22 11.0096
1552.07 11.0096
1387.26 11.0096
1200.73 11.0096
1089.21 11.0096
429.323 11.0096
216.179 11.0096
43.7481 11.0096
97.977 11.0083
1672.18 11.
1034.24 11.
922.085 11.
919.043 11.
827.214 11.
670.239 11.
626.164 11.
484.837 11.
362.346 11.
242.55 11.
166.751 11.
1670.71 10.9205
1121.63 10.9205
83.9115 10.9205
732.236 10.875
267.972 10.875
136.63 10.875
120.812 10.875
100.565 10.875
1573.65 10.8
1547.48 10.8
573.802 10.8
435.449 10.8
290.235 10.8
260.983 10.8
256.132 10.8
1661.55 10.75
514.665 10.75
93.474 10.75
1659.13 10.6806
1397.98 10.6806
616.175 10.6806
141.138 10.6806
126.122 10.6806
105.756 10.6806
316.824 10.6667
275.275 10.6667
110.44 10.6667
91.219 10.6667
1359.74 10.5625
605.725 10.5625
446.084 10.5625
437.927 10.5625
400.479 10.5625
317.686 10.5625
214.165 10.5625
158.586 10.5625
49.6053 10.5625
1166.78 10.5568
1001.48 10.5568
583.306 10.5568
482.307 10.5568
273.35 10.5568
228.782 10.5568
68.0063 10.5568
1651.96 10.45
1522.23 10.45
1088.78 10.45
459.535 10.45
283.401 10.45
100.16 10.45
83.2021 10.45
79.3855 10.45
45.3623 10.45
948.497 10.4464
579.543 10.4464
359.068 10.4464
231.019 10.4464
1152.26 10.375
940.458 10.375
1282.92 10.3472
1156.25 10.3472
1108.66 10.3472
1081.72 10.3472
628.72 10.3472
340.466 10.3472
309.716 10.3472
236.326 10.3472
50.7924 10.3472
1310.03 10.3333
353.607 10.3333
47.9158 10.2841
1392.68 10.25
882.491 10.25
597.933 10.25
580.938 10.25
473.824 10.25
428.917 10.25
232.765 10.25
146.479 10.25
53.1351 10.25
618.091 10.2404
483.463 10.2404
235.633 10.2404
68.403 10.2404
1145.01 10.225
67.3819 10.225
1555.78 10.2
1541.98 10.2
1310.72 10.2
1256.79 10.2
650.39 10.2
562.71 10.2
219.596 10.2
722.233 10.1667
476.535 10.1667
355.099 10.1667
231.44 10.1667
59.4056 10.1667
1524.3 10.1607
898.148 10.1607
758.078 10.1607
368.806 10.1607
185.802 10.1607
1331.63 10.1429
712.995 10.1429
45.4929 10.1429
737.213 10.125
677.979 10.125
635.093 10.125
620.636 10.125
548.209 10.125
435.786 10.125
286.051 10.125
258.174 10.125
81.3741 10.125
1450.22 10.1023
1118.18 10.1023
1011.33 10.1023
638.726 10.1023
149.127 10.1023
402.182 10.0865
1531.06 10.0833
860.48 10.0833
545.212 10.0833
1564.99 10.0625
1173.79 10.0625
815.935 10.0625
814.51 10.0625
744.196 10.0625
702.056 10.0625
352.835 10.0625
152.928 10.0625
1615.77 10.05
1509.91 10.05
1266.78 10.05
487.983 10.05
458.858 10.05
247.202 10.05
53.9097 10.05
1210.66 10.0417
779.533 10.0417
565.117 10.0417
554.302 10.0417
136.085 10.0417
132.738 10.0417
92.6369 10.0417
65.2054 10.0417
785.381 10.0357
449.555 10.0357
1667.15 10.0179
1394.46 10.0179
649.994 10.0179
432.521 10.0179
1234.87 10.0139
771.27 10.0139
307.43 10.0139
1476.89 10.0114
809.793 10.0114
478.526 10.0114
313.294 10.0114
280.939 10.0114
245.782 10.0114
230.978 10.0114
1228.56 10.0096
136.058 10.0096
1684.01 10.
1681.99 10.
1296.68 10.
863.9 10.
770.038 10.
575.898 10.
447.85 10.
376.966 10.
76.1884 10.
74.936 10.
