# Supplementary material for: Functional Genomics of Novel Secondary Metabolites from Diverse Cyanobacteria Using Untargeted Metabolomics
Source: Mar Drugs. 2013 Sep 30;11(10):3617–31. doi: 10.3390/md11103617 (PMC3826126; doi:10.3390/md11103617)
Supplement: Supplementary File 3 — Supplementary msms data (ZIP, 1417 KB) [file marinedrugs-11-03617-s003.zip › msms/86.Positive.txt]

// 86.   Positive
259.246 10998.2
63.0271 1078.13
57.0714 939.471
71.0858 451.928
43.0549 407.08
85.1039 286.811
259.446 191.779
259.496 157.461
259.58 126.556
259.684 106.35
259.993 104.36
259.614 88.0043
259.857 77.375
259.752 65.0114
260.043 64.2426
260.6 61.1635
259.911 58.3603
41.0366 54.0036
260.321 49.645
258.701 49.0893
619.275 47.1324
57.1436 44.025
261.061 42.1136
260.125 42.006
63.2231 41.0638
260.076 40.025
259.159 38.1838
260.932 33.445
261.178 33.25
181.088 32.4821
85.1502 31.125
260.508 30.5682
260.889 30.1488
261.74 29.3491
57.2889 28.0769
63.121 27.5313
260.814 27.1157
156.495 27.025
99.1286 27.
262.692 26.9205
690.158 26.6
329.04 26.3636
260.739 26.05
63.0956 26.0114
270.317 26.
79.739 25.0667
1146.53 25.045
478.639 24.8929
627.84 24.3224
170.234 24.2269
441.978 24.0054
43.0923 23.6806
1240.79 23.0833
283.929 22.5313
187.464 22.3603
1083.03 22.125
178.207 21.6806
262.246 21.625
326.176 21.5329
59.7916 21.4821
628.187 21.25
550.022 21.2404
747.32 21.1488
969.289 21.125
1557.43 21.1023
191.653 21.006
1011.46 21.0054
1511.5 21.
863.161 21.
743.133 20.7813
452.896 20.6576
210.977 20.4803
309.238 20.4083
704.82 20.2841
303.156 20.0227
969.42 20.0054
180.759 20.
55.7387 20.
210.041 19.8929
124.783 19.8929
130.823 19.5956
277.943 19.5329
86.1219 19.5
139.84 19.4712
57.6152 19.3214
69.3783 19.2917
258.579 19.125
159.49 19.1111
1191.83 19.1
1173.17 19.0769
136.933 19.0662
55.2012 19.0313
256.182 19.0278
76.9505 19.0278
71.4257 19.0083
264.295 19.006
484.903 18.6944
233.18 18.675
955.264 18.6544
1259.3 18.625
337.878 18.4402
71.1827 18.375
996.575 18.3603
635.043 18.3472
90.2485 18.3224
292.078 18.25
348.274 18.2083
1311.16 18.1635
1142.75 18.125
608.961 18.125
229.164 18.125
80.3234 18.125
1309.47 18.0865
836.043 18.075
688.533 18.075
261.583 18.0592
964.575 18.0278
518.555 18.025
212.157 18.025
117.283 18.0227
235.81 18.0096
72.8315 18.0066
451.094 18.006
306.286 18.006
1497.86 18.
962.121 18.
63.3735 18.
325.692 17.9
1556.37 17.8897
722.657 17.7813
851.788 17.675
1024.88 17.6544
788.349 17.5956
733.377 17.5313
208.811 17.5313
134.307 17.5313
335.166 17.4821
531.071 17.4712
879.531 17.4464
1150.84 17.4444
1319.81 17.4083
294.722 17.4083
211.973 17.4083
1289.11 17.375
283.368 17.375
68.9016 17.3603
383.869 17.3472
289.988 17.3224
68.1296 17.3214
1016.77 17.25
1380.77 17.2404
1517.81 17.2
1400.86 17.2
214.819 17.1838
711.222 17.1607
990.043 17.125
268.323 17.125
959.831 17.1
278.056 17.0865
272.326 17.0662
210.208 17.0625
282.391 17.05
116.829 17.05
234.134 17.0417
204.321 17.0313
1293.6 17.0278
1553.86 17.025
1169.18 17.025
264.995 17.025
437.377 17.0114
42.0315 17.0066
1037.62 17.006
909.192 17.
789.795 17.
431.718 17.
358.472 17.
71.62 17.
71.1581 17.
839.598 16.9205
513.589 16.9205
519.379 16.8897
1301.7 16.8
352.537 16.75
271.844 16.6944
264.119 16.6944
1150.98 16.6806
1585. 16.675
1200.48 16.675
854.862 16.5956
619.469 16.5568
261.099 16.5568
617.4 16.5
879.818 16.45
999.09 16.4444
846.837 16.4083
162.37 16.4083
929.291 16.375
602.458 16.375
264.585 16.375
579.27 16.3214
258.921 16.2917
1138.96 16.2857
176.195 16.2841
228.072 16.2813
138.377 16.2813
944.506 16.25
683.371 16.2404
57.1751 16.225
292.496 16.1635
186.564 16.1488
1196.98 16.1429
562.14 16.1429
333.156 16.1429
118.521 16.1429
698.989 16.1111
120.668 16.1023
932.188 16.1
53.8107 16.0833
188.384 16.075
182.324 16.0536
1134.65 16.05
478.131 16.05
366.027 16.0489
1457.56 16.0417
1357.93 16.0417
324.318 16.0357
251.182 16.0313
187.128 16.0313
282.747 16.0278
262.004 16.0278
261.36 16.0139
828.1 16.0083
780.694 16.0083
267.199 16.0083
133.886 16.0074
1238.41 16.0066
194.854 16.0066
886.537 16.
877.004 16.
612.167 16.
415.905 16.
369.047 16.
160.983 16.
977.791 15.9205
998.657 15.8897
261.484 15.8
64.5153 15.7788
212.53 15.6806
135.464 15.6806
989.142 15.6667
607.412 15.5714
591.243 15.5714
1118.93 15.5625
568.388 15.5
563.242 15.5
1237.39 15.4712
966.528 15.45
1385.65 15.4083
172.073 15.3333
1373.97 15.3214
637.855 15.3214
278.228 15.2917
56.9131 15.2841
755.831 15.2813
393.71 15.2813
159.32 15.25
1229.3 15.2404
1186.71 15.2404
995.364 15.2404
985.971 15.2404
928.814 15.2404
991.529 15.225
798.22 15.2083
660.979 15.2083
344.15 15.2083
227.097 15.2
391.112 15.1645
230.692 15.1645
1427.09 15.1635
157.468 15.1635
223.65 15.1607
1543.71 15.1429
1171.7 15.1429
145.211 15.1429
651.455 15.1111
554.009 15.1023
1187.28 15.1
1009.95 15.1
401.534 15.0909
889.525 15.075
670.956 15.075
51.1829 15.075
54.3575 15.0662
67.3091 15.05
621.662 15.0417
353.494 15.0417
258.276 15.0417
157.315 15.0417
146.537 15.0417
50.7683 15.0417
43.2887 15.0417
1296.28 15.0357
740.243 15.0357
824.358 15.0313
457.821 15.0313
49.884 15.0313
450.448 15.0278
57.2542 15.025
808.97 15.0139
1088.79 15.0114
331.704 15.0114
1263.78 15.0096
1280.8 15.0083
321.836 15.0083
50.5452 15.0083
586.367 15.0074
279.213 15.0074
301.214 15.0066
64.1878 15.0066
423.203 15.0054
1029.28 15.
474.723 15.
216.257 15.
111.068 14.9205
453.422 14.8929
211.717 14.8929
200.982 14.875
595.018 14.8
153.923 14.8
733.873 14.6806
665.719 14.6806
70.6779 14.675
1383.22 14.5714
78.9055 14.5625
336.408 14.5568
187.585 14.5568
623.374 14.4712
212.634 14.4712
1104.93 14.4464
1528.65 14.4083
327.228 14.375
263.022 14.375
198.282 14.375
539.968 14.3603
64.7168 14.3603
367.124 14.3224
1343.94 14.3214
907.008 14.2857
63.3296 14.2857
627.108 14.2841
710.47 14.2813
406.577 14.2813
1120. 14.25
696.478 14.25
345.065 14.25
262.981 14.25
174.89 14.25
125.969 14.25
1567.12 14.2404
792.374 14.2404
682.219 14.2404
1229.68 14.2083
375.524 14.2083
905.639 14.2
783.097 14.1838
186.838 14.1838
74.3252 14.1838
1109.68 14.1667
922.195 14.1667
420.145 14.1667
301.114 14.1667
1574.36 14.1488
1208.76 14.1488
841.21 14.125
560.627 14.125
161.322 14.125
55.0657 14.125
52.5941 14.125
891.439 14.1111
685.321 14.1111
138.223 14.0865
45.0625 14.0865
305.164 14.075
105.639 14.075
1500.63 14.0625
1529.99 14.0536
311.764 14.0536
586.602 14.05
422.05 14.05
1356.9 14.0417
961.861 14.0417
888.938 14.0417
431.496 14.0417
401.114 14.0417
225.981 14.0417
187.787 14.0417
180.43 14.0417
61.6272 14.0417
1521.47 14.0357
671.906 14.0357
409.401 14.0357
1415.4 14.0313
664.916 14.0313
189.321 14.0313
1070.37 14.0278
496.566 14.0278
49.1704 14.0278
1202.21 14.025
536.844 14.0139
1406.66 14.0114
1312.39 14.0114
1250.27 14.0083
899.121 14.0083
159.931 14.0083
51.6265 14.0083
1253.02 14.
969.669 14.
656.347 14.
543.541 14.
318.986 14.
312.73 14.
700.859 13.9205
368.721 13.9205
329.659 13.9205
195.179 13.9205
771.942 13.8
446.908 13.7788
916.644 13.75
477.635 13.75
386.102 13.6806
81.7703 13.6806
262.827 13.675
537.014 13.6667
1537.26 13.5956
1390.13 13.5714
137.356 13.5714
1336.3 13.5625
270.067 13.5625
615.449 13.5568
966.446 13.4712
386.291 13.4712
90.1606 13.4712
87.5247 13.4712
63.16 13.4712
1115.41 13.45
827.844 13.45
336.039 13.4464
77.3663 13.4464
521.913 13.4444
505.503 13.4444
192.55 13.4083
124.685 13.4083
57.3711 13.4083
682.093 13.375
439.058 13.375
261.924 13.375
67.7696 13.375
1214.62 13.3603
366.751 13.3603
170.127 13.3472
1185.21 13.3214
67.3274 13.3214
796.31 13.2841
1445.34 13.2813
787.061 13.2813
676.279 13.2813
163.581 13.2813
1291.03 13.25
187.309 13.25
1115.63 13.2404
522.789 13.2404
202.981 13.2404
43.1303 13.2404
1412.43 13.225
340.441 13.225
1504.85 13.2083
234.703 13.2083
1392.05 13.2
406.706 13.2
215.204 13.2
1276.84 13.1838
1366.78 13.1667
874.079 13.1667
848.946 13.1667
275.33 13.1667
1514.99 13.1635
609.129 13.1635
205.448 13.1635
188.431 13.1635
877.627 13.1607
62.0095 13.1607
358.667 13.1429
56.3906 13.1429
1414. 13.125
1037.42 13.125
477.702 13.125
405.498 13.125
52.2291 13.1111
1179.74 13.1023
1082.83 13.1023
798.722 13.1023
522.005 13.1023
395.27 13.1023
109.261 13.1023
78.984 13.1023
1283.98 13.0865
1059.36 13.0865
860.635 13.0865
448.08 13.0865
246.403 13.0865
1059.78 13.075
936.268 13.075
827.37 13.075
544.343 13.075
176.227 13.075
95.8898 13.075
473.245 13.0592
1070.09 13.05
65.0394 13.05
1595.42 13.0417
1213.93 13.0417
793.567 13.0417
751.968 13.0417
623.629 13.0417
447.486 13.0417
382.684 13.0417
222.569 13.0417
131.367 13.0417
103.419 13.0417
98.9675 13.0417
1260.93 13.0357
272.676 13.0357
255.687 13.0357
209.662 13.0357
62.9638 13.0313
596.914 13.0278
202.557 13.0278
59.84 13.0278
214.065 13.025
270.534 13.0179
709.355 13.0139
132.788 13.0139
1350.56 13.0114
1271.65 13.0114
399.791 13.0114
1435.26 13.0096
1264.2 13.0096
971.168 13.0096
641.188 13.0096
195.911 13.0096
156.71 13.0096
1571.14 13.0083
1560.71 13.0083
1533.83 13.0083
960.931 13.0083
638.363 13.0083
615.658 13.0083
217.742 13.0083
64.0502 13.0083
1292.1 13.0074
1063.41 13.0074
121.488 13.0074
71.2514 13.0066
1056.81 13.
1014.09 13.
702.583 13.
378.315 13.
334.181 13.
331.397 13.
308.214 13.
276.011 13.
269.037 13.
210.891 13.
162.032 13.
41.0898 13.
1525.18 12.8929
1129.41 12.8929
250.313 12.8929
262.306 12.875
443.067 12.8
913.538 12.7788
582.05 12.7788
1324.05 12.6806
545.809 12.6806
470.4 12.6806
234.042 12.6806
211.854 12.6806
109.816 12.6806
1471.88 12.675
696.691 12.675
1333.65 12.6667
1055.15 12.6667
411.922 12.6667
298.9 12.6667
290.942 12.6667
1026.81 12.625
1297.27 12.5714
881.362 12.5714
541.435 12.5714
294.454 12.5714
1366.09 12.5625
277.451 12.5625
1530.21 12.5568
1178.4 12.5568
566.383 12.5568
68.3051 12.5568
116.264 12.5
48.5021 12.5
312.807 12.4712
82.0839 12.4712
60.5417 12.4712
1397.95 12.45
1091.58 12.45
573.665 12.45
421.216 12.45
249.942 12.45
119.588 12.45
845.983 12.4464
196.486 12.4464
1170.59 12.4083
813.703 12.4083
548.185 12.4083
1573.08 12.375
1429.51 12.375
735.552 12.375
555.707 12.375
433.242 12.375
159.035 12.375
153.983 12.375
1243.92 12.3472
1108.76 12.3472
1177.27 12.3333
155.696 12.3333
513.364 12.3214
291.296 12.3214
220.183 12.3214
1554.62 12.2841
446.047 12.2841
171.191 12.2841
82.7183 12.2841
74.4295 12.2841
1176.69 12.25
626.275 12.25
148.488 12.25
110.792 12.25
425.492 12.2404
298.274 12.225
55.8799 12.2083
429.862 12.2
277.763 12.2
185.261 12.2
62.6102 12.2
54.2397 12.2
1575.52 12.1838
1487.39 12.1838
942.518 12.1838
264.938 12.1838
1415.72 12.1667
1222.48 12.1667
1055.41 12.1667
559.481 12.1667
556.033 12.1667
335.891 12.1667
304.504 12.1667
141.297 12.1667
119.326 12.1667
877.83 12.1607
591.493 12.1607
394.984 12.1607
49.7779 12.1607
43.8451 12.1607
1378.83 12.1429
699.747 12.1429
689.917 12.1429
518.333 12.1429
485.132 12.1429
195.478 12.1429
1189.3 12.125
1186.9 12.125
679.86 12.125
639.317 12.125
405.839 12.125
321.585 12.125
309.441 12.125
127.333 12.125
110.314 12.125
74.7946 12.125
1477.2 12.1023
1372.61 12.1023
1138.8 12.1023
964.752 12.1023
485.258 12.1023
475.94 12.1023
411.652 12.1023
373.65 12.1023
304.014 12.1023
263.439 12.1023
250.393 12.1023
120.16 12.1023
107.882 12.1023
85.3588 12.1023
1470.78 12.0865
297.3 12.0865
68.9399 12.0865
1440.57 12.075
844.877 12.075
108.681 12.075
1146.21 12.0625
734.114 12.0625
167.168 12.0625
121.622 12.0625
904.019 12.05
704.118 12.05
516.523 12.05
314.267 12.05
1362.35 12.0417
1304.27 12.0417
1051.49 12.0417
1004.79 12.0417
846.593 12.0417
553.774 12.0417
291.374 12.0417
130.482 12.0417
101.639 12.0417
90.5751 12.0417
1025.02 12.0357
986.347 12.0357
639.826 12.0357
565.991 12.0357
329.371 12.0357
288.653 12.0357
1274.76 12.0313
161.158 12.0313
138.931 12.0313
426.794 12.025
63.1816 12.025
310.213 12.0179
270.477 12.0179
1117.06 12.0139
579.439 12.0139
352.016 12.0139
79.8668 12.0139
1232.89 12.0114
1133.24 12.0114
316.933 12.0114
197.011 12.0114
152.253 12.0114
741.459 12.0096
543.621 12.0096
1405.27 12.0083
578.749 12.0083
78.3183 12.0083
1347.55 12.0074
1290.76 12.0074
841.102 12.0074
1301.18 12.
1279.44 12.
1278.32 12.
1215.02 12.
1205.59 12.
980.078 12.
960.381 12.
756.335 12.
646.785 12.
599.629 12.
577.028 12.
562.195 12.
549.883 12.
539.434 12.
532.157 12.
458.011 12.
361.608 12.
260.696 12.
182.62 12.
160.33 12.
148.977 12.
126.545 12.
1347.9 11.9205
985.616 11.9205
926.646 11.9205
812.499 11.9205
530.247 11.9205
116.202 11.9205
77.7129 11.9205
889.14 11.875
798.035 11.875
1590.73 11.8
1058.51 11.8
547.412 11.8
382.027 11.8
153.88 11.8
53.484 11.8
1351.49 11.7788
1011.99 11.7788
945.548 11.7788
389.552 11.7788
133.455 11.7788
57.6632 11.7788
263.918 11.75
233.901 11.75
1483.36 11.6806
934.578 11.6806
698.515 11.6806
512.645 11.6806
1094.49 11.6667
714.632 11.6667
554.693 11.6667
124.137 11.6667
527.122 11.5714
918.348 11.5625
796.546 11.5625
590.726 11.5625
328.139 11.5625
1318.99 11.5568
1069.5 11.5568
604.07 11.5568
517.731 11.5568
443.198 11.5568
326.49 11.5568
275.847 11.5568
58.5759 11.5568
339.58 11.5
128.651 11.5
1433.8 11.4712
298.013 11.4712
189.375 11.4712
131.177 11.4712
953.456 11.45
928.889 11.45
895.586 11.45
888.093 11.45
393.742 11.45
387.82 11.45
317.288 11.45
255.923 11.45
1138.35 11.4464
969.141 11.4464
757.212 11.4464
599.08 11.4464
346.51 11.4464
336.165 11.4464
599.338 11.4083
1549.96 11.375
1311.34 11.375
1272.47 11.375
1237.18 11.375
1172.31 11.375
976.344 11.375
774.489 11.375
760.215 11.375
688.234 11.375
612.591 11.375
463.169 11.375
449.646 11.375
336.905 11.375
106.515 11.375
52.5819 11.375
1267.28 11.3472
1095.97 11.3472
1081.59 11.3472
990.918 11.3472
933.462 11.3472
443.277 11.3472
324.925 11.3472
296.246 11.3472
279.55 11.3472
131.497 11.3472
121.115 11.3472
65.7382 11.3472
600.226 11.3333
317.603 11.3333
240.492 11.3333
237.094 11.3333
1325.98 11.3214
1185.49 11.3214
82.2444 11.3214
865.668 11.2841
846.175 11.2841
680.965 11.2841
402.213 11.2841
278.726 11.2841
141.141 11.2841
113.78 11.2841
102.715 11.2841
65.2613 11.2841
51.2365 11.2841
147.714 11.2813
1538.94 11.25
1199.58 11.25
921.877 11.25
854.508 11.25
654.141 11.25
556.219 11.25
330.785 11.25
71.3037 11.25
1533.22 11.2404
940.936 11.2404
887.869 11.2404
820.956 11.2404
545.292 11.2404
513.649 11.2404
212.592 11.2404
172.957 11.2404
293.288 11.225
592.765 11.2083
306.406 11.2083
216.038 11.2083
60.8412 11.2083
1188.11 11.2
1113.07 11.2
856.89 11.2
781.733 11.2
697.535 11.2
653.929 11.2
644.486 11.2
258.489 11.2
106.861 11.2
82.8163 11.2
73.9401 11.2
60.1421 11.2
1374.39 11.1667
1162.51 11.1667
1150.39 11.1667
721.506 11.1667
268.822 11.1667
218.681 11.1667
118.34 11.1667
89.0065 11.1667
1320.69 11.1607
520.289 11.1607
186.104 11.1607
1193.67 11.1429
1101.57 11.1429
945.105 11.1429
848.061 11.1429
784.251 11.1429
644.878 11.1429
606.13 11.1429
181.135 11.1429
137.537 11.1429
51.9934 11.1429
48.9618 11.1429
41.9424 11.1429
1253.7 11.125
1221.4 11.125
1219.82 11.125
1181.64 11.125
1069.99 11.125
772.044 11.125
746.991 11.125
466.341 11.125
266.296 11.125
186.346 11.125
176.462 11.125
153.503 11.125
133.555 11.125
1283.28 11.1023
1157.63 11.1023
932.118 11.1023
799.241 11.1023
671.431 11.1023
574.348 11.1023
282.997 11.1023
267.461 11.1023
261.647 11.1023
227.174 11.1023
106.542 11.1023
100.567 11.1023
52.0305 11.1023
1588.76 11.0865
1522.56 11.0865
1006.16 11.0865
663.455 11.0865
311.268 11.0865
84.4932 11.0865
70.8941 11.0865
317.081 11.0833
273.839 11.0833
79.1111 11.075
114.354 11.0662
748.556 11.0625
217.185 11.0625
195.615 11.0625
151.56 11.0625
1511.12 11.05
1420.34 11.05
1030.38 11.05
840.355 11.05
806.822 11.05
674.879 11.05
652.377 11.05
535.028 11.05
497.103 11.05
428.415 11.05
334.611 11.05
301.254 11.05
249.587 11.05
85.2339 11.05
49.6658 11.05
1341. 11.0417
1330.8 11.0417
1248.1 11.0417
1122.22 11.0417
1101.1 11.0417
1056.21 11.0417
938.477 11.0417
722.491 11.0417
547.006 11.0417
428.333 11.0417
328.582 11.0417
328.397 11.0417
258.092 11.0417
221.537 11.0417
135.769 11.0417
105.127 11.0417
71.8814 11.0417
1554.69 11.0357
1504.18 11.0357
939.847 11.0357
535.319 11.0357
109.77 11.0357
62.7004 11.0357
383.693 11.0313
145.958 11.0313
95.1223 11.0313
52.4073 11.0313
1029.96 11.025
86.15 11.025
60.0091 11.025
634.967 11.0179
588.796 11.0179
338.679 11.0179
311.037 11.0179
63.2734 11.0179
1499.52 11.0139
1278.6 11.0139
1271.06 11.0139
1233.68 11.0139
788.832 11.0139
390.874 11.0139
388.974 11.0139
282.891 11.0139
184.388 11.0139
140.793 11.0139
123.517 11.0139
63.2005 11.0139
57.519 11.0139
49.0501 11.0139
1510.71 11.0114
1438.01 11.0114
1370.23 11.0114
1344.27 11.0114
1169.02 11.0114
1085.07 11.0114
1057.64 11.0114
818.693 11.0114
444.668 11.0114
442.52 11.0114
386.481 11.0114
359.902 11.0114
283.74 11.0114
106.406 11.0114
1431.98 11.0096
1201.89 11.0096
992.347 11.0096
916.046 11.0096
911.561 11.0096
871.66 11.0096
746.146 11.0096
668.792 11.0096
503.881 11.0096
450.399 11.0096
431.897 11.0096
228.116 11.0096
124.276 11.0096
74.6713 11.0096
56.2617 11.0096
1396.48 11.0083
254.873 11.0083
560.96 11.0074
1421.42 11.
1379.81 11.
1333.58 11.
1238.75 11.
1014.31 11.
743.543 11.
701.05 11.
663.72 11.
624.495 11.
575.309 11.
426.432 11.
424.995 11.
375.651 11.
299.75 11.
243.587 11.
209.583 11.
204.436 11.
166.347 11.
151.177 11.
144.302 11.
118.05 11.
85.3801 11.
75.2367 11.
75.0008 11.
55.9892 11.
44.5985 11.
