# Supplementary material for: Functional Genomics of Novel Secondary Metabolites from Diverse Cyanobacteria Using Untargeted Metabolomics
Source: Mar Drugs. 2013 Sep 30;11(10):3617–31. doi: 10.3390/md11103617 (PMC3826126; doi:10.3390/md11103617)
Supplement: Supplementary File 3 — Supplementary msms data (ZIP, 1417 KB) [file marinedrugs-11-03617-s003.zip › msms/40.Positive.txt]

// 40.   Positive
652.415 2809.4
635.386 524.594
89.0565 388.347
133.083 300.966
652.579 222.008
45.0323 220.03
653.403 192.003
117.093 108.679
635.499 102.388
221.135 100.231
380.263 80.1038
653.144 76.8169
653.005 75.3878
177.108 74.8169
305.215 71.4311
653.238 67.2083
327.193 66.4803
415.245 64.4853
652.747 63.405
1187.58 60.1653
87.0399 57.6
297.08 56.5156
636.369 50.1157
652.882 46.7813
635.592 46.6923
635.659 46.3517
127.371 46.2857
652.814 39.2
265.182 37.2083
161.104 37.1118
175.089 36.6944
657.404 35.6429
659.999 35.225
647.72 35.1488
45.0593 33.4803
121.96 31.006
653.957 30.6667
416.103 30.
54.4711 29.1359
653.89 29.1118
297.125 29.0096
635.934 29.0083
1234.23 28.7656
655.578 28.625
657.481 28.3636
654.057 28.1118
70.7032 28.0208
637.669 28.0066
601.262 28.006
607.561 28.
1187.67 27.5313
944.128 27.3333
133.149 27.2426
157.088 26.6806
89.1738 26.5
653.523 26.3214
655.13 26.25
880.222 26.0714
320.557 26.0489
302.053 25.6923
382.618 25.6
653.817 25.4712
438.232 25.445
761.664 25.4402
654.129 25.4083
654.255 25.2404
310.403 25.1359
947.278 25.125
635.833 25.0278
1514.61 24.875
89.1425 24.7813
831.081 24.3224
644.923 24.0227
90.0601 24.0179
649.609 24.
147.612 23.8182
654.68 23.5
711.606 23.405
905.733 23.3393
772.579 23.3333
653.611 23.2841
354.756 23.1838
309.487 23.1429
634.489 23.125
804.525 23.0489
96.1904 23.0227
840.751 23.0083
454.924 22.8182
136.116 22.5208
658.112 22.4402
69.7946 22.4402
196.227 22.25
656.158 22.1838
243.828 22.1488
278.505 22.125
574.632 22.0833
1038.44 22.0769
654.194 22.075
159.195 22.0227
221.193 22.
69.7278 22.
441.333 21.4803
121.512 21.3603
409.457 21.3077
1065.75 21.2917
354.032 21.2841
865.128 21.25
159.832 21.2045
782.675 21.1488
355.424 21.1118
1235.86 21.075
171.592 21.0489
72.3492 21.0357
1167.81 21.0083
532.335 21.0054
712.866 20.9013
493.756 20.8897
187.253 20.875
1618.31 20.675
1408.05 20.4444
828.734 20.3603
1441.83 20.225
277.619 20.2083
85.0968 20.2045
150.886 20.1645
238.28 20.1118
330.499 20.0865
661.673 20.0662
681.275 20.0417
659.597 20.0208
1286.18 20.0066
1134.96 20.
918.027 20.
730.213 20.
178.95 19.675
1630.2 19.5956
1591.76 19.5329
1073.4 19.5329
54.0444 19.5
47.0994 19.4821
1186.98 19.4803
663.996 19.375
517.381 19.375
471.468 19.3603
668.371 19.2857
265.229 19.2841
618.761 19.1838
255.932 19.1667
1487.15 19.125
741.373 19.125
671.696 19.125
455.595 19.125
72.9547 19.125
727.682 19.1023
45.0882 19.0865
655.657 19.0833
1404.71 19.0313
1691.98 19.0278
47.6077 19.0278
785.995 19.0096
532.399 18.8897
1546.16 18.75
1128.19 18.5568
1505.56 18.4821
1372.42 18.45
1374.64 18.3636
799.448 18.3603
105.214 18.3603
1594.89 18.3224
1044.23 18.3224
54.1715 18.2917
1561.48 18.25
42.0155 18.25
614.653 18.2426
349.322 18.2426
167.84 18.2426
1454.87 18.2083
83.221 18.2083
79.6329 18.2083
1057.65 18.1667
758.662 18.1645
748.716 18.1635
373.137 18.1488
548.167 18.1111
654.525 18.0833
585.92 18.0592
524.264 18.0592
116.302 18.05
634.549 18.0357
794.644 18.0313
322.149 18.0278
333.841 18.025
249.267 18.0083
658.067 18.0074
182.103 18.006
98.1102 18.006
450.924 18.
71.3444 18.
161.157 17.9205
1543.75 17.8929
90.5107 17.8929
302.885 17.875
174.729 17.7813
200.583 17.675
253.7 17.6667
1146.57 17.6544
729.831 17.5956
521.516 17.5714
1495.14 17.5625
219.14 17.5625
1258.86 17.5
1472.43 17.4464
768.108 17.375
1023.11 17.3472
643.958 17.3472
309.151 17.3214
958.691 17.2857
1166.31 17.2841
662.025 17.2813
357.874 17.2426
123.161 17.2404
1595.28 17.2083
205.556 17.1645
655.387 17.1635
636.027 17.1635
655.82 17.1429
72.9748 17.1429
1266.94 17.125
659.303 17.125
606.781 17.125
807.195 17.1118
381.988 17.1023
630.168 17.0865
809.439 17.0662
493.181 17.0662
133.661 17.0662
1353.73 17.0592
454.495 17.0592
1183.75 17.0417
654.815 17.0417
99.7431 17.0417
745.122 17.0357
422.401 17.0357
1377.66 17.0278
1173.84 17.025
450.753 17.025
347.789 17.0083
91.5138 17.0083
1530.92 17.0074
573.384 17.0074
1310.46 17.0066
344.762 17.0066
1653.25 17.
1244.45 17.
872.455 17.
271.534 17.
140.801 17.
91.7592 17.
77.6622 17.
350.311 16.9205
1283.5 16.8897
1000.93 16.8897
1123.13 16.75
656.209 16.75
1142.16 16.6944
387.039 16.675
169.156 16.675
1654.51 16.6667
892.914 16.5956
756.515 16.5714
765.436 16.5313
61.8987 16.5313
445.419 16.5
59.3573 16.4712
1614.93 16.45
1135.03 16.45
869.519 16.45
637.217 16.45
175.638 16.4444
239.517 16.4083
1186.71 16.3472
890.889 16.3472
1364.76 16.3224
1210.02 16.3224
1239.11 16.2857
123.659 16.2857
1621.19 16.2841
1264.64 16.2841
781.314 16.2813
638.205 16.2813
587.767 16.2813
638.284 16.25
480.962 16.25
1056.1 16.2426
524.045 16.2426
567.542 16.2083
219.502 16.2083
53.2979 16.2083
55.3197 16.1667
1442.6 16.125
887.878 16.125
152.643 16.125
773.025 16.1111
100.835 16.1111
1214.92 16.1023
565.046 16.0865
980.876 16.075
371.579 16.075
1490.68 16.0662
374.034 16.0662
336.767 16.0662
835.644 16.0592
1379.38 16.0417
1194.91 16.0417
298.271 16.0417
182.715 16.0357
1228.58 16.0313
999.116 16.0313
535.234 16.0313
103.668 16.0313
840.104 16.0114
680.683 16.0114
728.84 16.0096
205.113 16.0096
827.121 16.0083
716.274 16.0083
1061.29 16.0074
918.114 16.0074
1388.39 16.
1335.53 16.
656.415 16.
645.403 16.
108.428 16.
393.328 15.9205
956.951 15.8929
573.256 15.8929
406.682 15.8897
1453.92 15.8
196.946 15.8
1248.16 15.7813
85.6582 15.6944
1518.01 15.675
1380.1 15.6667
581.46 15.6667
533.76 15.6667
444.093 15.6667
1619.33 15.5714
1266.64 15.5714
805.416 15.5714
717.688 15.5714
349.053 15.5714
997.674 15.5625
529.824 15.5568
123.486 15.5568
398.772 15.5
1564.2 15.4712
377.152 15.4712
277.085 15.4712
124.901 15.4712
1636.94 15.45
1600.75 15.375
163.67 15.375
100.258 15.375
65.374 15.375
912.586 15.3603
777.427 15.3603
88.4371 15.3603
514.996 15.3472
166.418 15.3472
968.177 15.3214
850.362 15.3214
140.421 15.3214
50.9698 15.3214
744.909 15.2857
470.589 15.2857
384.867 15.2841
63.5328 15.2841
1254.92 15.2813
177.174 15.2813
89.1977 15.2404
168.038 15.225
46.8747 15.2
1294.7 15.1838
179.5 15.1838
127.748 15.1838
69.3075 15.1838
1152.94 15.1667
669.312 15.1667
274.486 15.1667
1477.51 15.1645
184.933 15.1635
1573.68 15.1429
928.104 15.1429
840.993 15.125
641.143 15.125
499.898 15.125
420.05 15.125
157.27 15.125
86.094 15.125
871.101 15.1023
40.081 15.1023
1266.8 15.0865
1083.26 15.0865
385.453 15.0865
319.174 15.075
78.538 15.075
87.3949 15.0592
1611.33 15.05
500.42 15.0417
493.57 15.0417
461.877 15.0417
128.825 15.0417
97.2101 15.0357
787.41 15.0313
609.08 15.0313
748.284 15.0114
1226.45 15.0096
131.741 15.0096
75.651 15.0096
1379.75 15.0083
829.495 15.0083
588.099 15.0083
1084.81 15.0074
789.662 15.0074
679.07 15.0074
669.55 15.0066
1174.08 15.
804.655 15.
497.362 15.
128.253 15.
1607.93 14.9205
1564.46 14.9205
1219.97 14.9205
933.866 14.9205
258.512 14.9205
1169.34 14.8929
1165.56 14.8929
980.557 14.8929
721.316 14.8929
355.31 14.8929
46.0641 14.8929
753.208 14.7788
671.757 14.7788
238.608 14.7788
1680.58 14.75
301.094 14.6806
157.031 14.6806
184.299 14.675
1533.42 14.6667
1107.81 14.6667
711.518 14.6667
1636.38 14.5956
404.8 14.5956
89.2472 14.5956
1500.31 14.5625
1120.52 14.5625
995.016 14.5625
490.47 14.5625
429.156 14.5625
1566.75 14.5568
1432.41 14.5568
1412.74 14.5568
131.289 14.5568
62.1835 14.5568
61.1086 14.5568
46.2821 14.5568
727.279 14.5329
672.258 14.5
319.308 14.5
228.798 14.5
222.687 14.5
63.5014 14.5
643.02 14.4712
326.846 14.4712
1684.98 14.4464
526.215 14.4464
1134.42 14.4444
1061.18 14.4083
776.789 14.4083
771.234 14.375
83.9494 14.375
1216.1 14.3472
133.9 14.3214
87.6143 14.3214
81.7479 14.3214
1600.53 14.2857
953.447 14.2857
1352.07 14.2841
1249.89 14.2841
1191.58 14.2841
907.588 14.2841
429.806 14.2841
982.132 14.2813
1401.92 14.25
1001.81 14.25
793.788 14.25
767.651 14.25
1351.84 14.2404
252.828 14.2404
60.9036 14.2404
636.705 14.225
288.032 14.2083
193.939 14.2083
1448.43 14.2
1406.1 14.2
1347.94 14.1838
1309.79 14.1838
487.548 14.1667
112.662 14.1667
1013.21 14.1635
325.399 14.1635
1113. 14.1429
444.403 14.1429
398.142 14.1429
376.053 14.1429
273.482 14.1429
175.729 14.1429
1598.85 14.125
1033.01 14.125
905.849 14.125
639.944 14.125
453.275 14.125
176.416 14.125
129.277 14.125
1282.18 14.1111
324.631 14.1111
1080.42 14.1023
576.734 14.1023
541.134 14.1023
44.0062 14.1023
1173.37 14.0865
715.646 14.0865
579.091 14.0865
529.339 14.0865
924.722 14.0592
1183.99 14.05
997.757 14.05
226.337 14.05
102.929 14.05
1510.28 14.0417
1148.6 14.0417
1114.77 14.0417
951.266 14.0417
640.464 14.0417
433.565 14.0417
214.861 14.0417
133.535 14.0417
966.54 14.0357
209.758 14.0357
156.138 14.0357
93.8951 14.0357
1582.17 14.0114
877.879 14.0114
642.609 14.0114
586.933 14.0114
246.105 14.0114
96.8545 14.0096
1354.16 14.0083
1030.96 14.0083
975.881 14.0083
814.238 14.0083
615.316 14.0083
183.521 14.0083
1036.05 14.0074
130.22 14.0074
102.888 14.0066
987.615 14.
609.165 14.
578.078 14.
460.855 14.
415.367 14.
374.5 14.
213.128 14.
85.5306 14.
1387.59 13.9205
1041.62 13.9205
190.014 13.9205
957.394 13.8929
574.169 13.8929
464.913 13.8929
119.434 13.8
1371.52 13.7788
1307.87 13.7788
335.835 13.7788
311.931 13.7788
75.448 13.7788
846.701 13.75
914.899 13.6806
795.882 13.6806
577.267 13.6806
1440.14 13.675
887.496 13.675
132.584 13.675
112.505 13.675
862.783 13.6667
448.279 13.6667
345.147 13.6667
106.902 13.6667
1609.13 13.5714
1387.16 13.5714
1285.12 13.5714
434.259 13.5714
387.347 13.5714
278.19 13.5714
140.496 13.5714
139.689 13.5714
99.6317 13.5714
84.7806 13.5714
174.952 13.5625
1581.92 13.5568
1072.97 13.5568
707.947 13.5568
544.073 13.5568
230.127 13.5568
66.43 13.5568
1345.55 13.5
825.861 13.5
370.52 13.5
104.765 13.5
166.277 13.4712
1478.43 13.45
610.257 13.45
357.565 13.45
97.933 13.45
559.797 13.4464
1543.34 13.4083
496.175 13.4083
47.881 13.4083
1312.06 13.375
455.043 13.375
299.435 13.375
225.707 13.375
328.586 13.3603
46.7226 13.3603
1193.51 13.3472
450.823 13.3472
369.376 13.3472
190.89 13.3472
145.276 13.3472
1261.61 13.3214
374.079 13.3214
1332.38 13.2841
1282.53 13.2841
1115.46 13.2841
949.463 13.2841
809.751 13.2841
706.89 13.2841
677.282 13.2841
462.494 13.2841
459.588 13.2841
214.521 13.2841
1632.72 13.2813
197.087 13.2813
1516.78 13.25
965.876 13.25
341.075 13.25
247. 13.25
152.509 13.25
118.597 13.25
110.933 13.25
1433.95 13.2404
1353.02 13.2404
992.501 13.2404
721.867 13.2404
595.764 13.2404
233.913 13.2404
1292.31 13.2083
977.739 13.2083
360.488 13.2083
210.015 13.1838
1365.9 13.1667
334.658 13.1667
174.592 13.1667
82.1369 13.1667
53.5575 13.1667
416.422 13.1635
156.198 13.1635
113.902 13.1635
57.4639 13.1635
1513.51 13.1607
1558.11 13.1429
824.109 13.1429
161.633 13.1429
83.1371 13.1429
1492.28 13.125
1435.65 13.125
1401.74 13.125
1357.01 13.125
835.933 13.125
720.643 13.125
434.078 13.125
311.381 13.125
268.466 13.125
205.49 13.125
149.093 13.125
121.188 13.125
1326.05 13.1023
1172.12 13.1023
892.313 13.1023
638.35 13.1023
576.42 13.1023
345.22 13.1023
173.307 13.1023
160.898 13.1023
110.755 13.1023
57.3667 13.1023
53.5994 13.1023
41.2611 13.1023
1036.41 13.0865
1022.26 13.0865
923.66 13.0865
399.389 13.0865
240.263 13.0865
213.458 13.0865
197.313 13.0865
67.9267 13.0865
1313.98 13.075
139.025 13.0662
1584.2 13.05
1142.26 13.05
1135.11 13.05
821.249 13.05
216.052 13.05
127.961 13.05
1529.86 13.0417
1146.31 13.0417
881.044 13.0417
699.423 13.0417
559.084 13.0417
431.516 13.0417
353.302 13.0417
246.828 13.0417
212.396 13.0417
188.508 13.0417
148.91 13.0417
133.76 13.0417
87.7453 13.0417
49.4232 13.0417
42.2385 13.0417
1666.83 13.0357
1622.46 13.0357
903.402 13.0357
889.8 13.0357
512.902 13.0357
487.346 13.0357
457.382 13.0357
409.666 13.0357
406.599 13.0357
252.609 13.0357
215.606 13.0357
164.052 13.0357
117.778 13.0357
53.3985 13.0357
304.457 13.0313
111.861 13.0313
766.377 13.025
420.615 13.025
883.112 13.0179
1521.74 13.0139
1162.55 13.0139
479.888 13.0139
278.822 13.0139
1559.33 13.0114
1498.85 13.0114
674.331 13.0114
571.875 13.0114
415.32 13.0114
138.021 13.0114
116.371 13.0114
1690.66 13.0096
1545.84 13.0096
1169.88 13.0096
1058.29 13.0096
746.874 13.0096
667.728 13.0096
443.256 13.0096
376.809 13.0096
304.527 13.0096
1485.09 13.0083
516.932 13.0083
658.288 13.0074
1548.06 13.
1460.97 13.
1200.85 13.
923.769 13.
656.333 13.
629.867 13.
467.334 13.
381.639 13.
363.72 13.
234.684 13.
227.638 13.
172.606 13.
161.378 13.
111.752 13.
79.1051 13.
1677.6 12.9205
1087.18 12.9205
777.752 12.9205
489.503 12.9205
196.753 12.9205
1672.53 12.8929
1471.24 12.8929
1442.14 12.8929
1322.6 12.8929
950.687 12.8929
781.941 12.8929
343.924 12.8929
144.621 12.8929
74.2337 12.8929
802.925 12.875
475.887 12.875
123.309 12.875
717.845 12.8
663.142 12.8
939.908 12.7788
596.103 12.7788
282.067 12.7788
266.864 12.7788
224.436 12.7788
1112.14 12.75
333.385 12.75
167.078 12.75
1362.68 12.6806
1300.71 12.675
691.654 12.675
257.339 12.675
253.284 12.675
40.8872 12.675
1549.03 12.6667
823.06 12.6667
584.795 12.6667
492.306 12.6667
262.475 12.6667
128.144 12.6667
71.6409 12.6667
55.0742 12.6667
1667.71 12.625
639.493 12.625
1012.65 12.5714
670.293 12.5714
416.946 12.5714
168.604 12.5714
1293.4 12.5625
1217.21 12.5625
1122.34 12.5625
779.883 12.5625
274.806 12.5625
1007.49 12.5568
752.791 12.5568
682.834 12.5568
548.539 12.5568
361.803 12.5568
152.684 12.5568
65.7221 12.5568
53.4656 12.5
1556.71 12.4712
1362.39 12.4712
1050.03 12.4712
994.289 12.4712
975.073 12.4712
757.102 12.4712
623.215 12.4712
589.24 12.4712
585.201 12.4712
415.543 12.4712
411.164 12.4712
406.286 12.4712
48.0439 12.4712
1498.41 12.45
1449.45 12.45
1354.49 12.45
1189.27 12.45
1028.5 12.45
839.171 12.45
269.82 12.45
218.618 12.45
1515.85 12.4083
895.963 12.4083
1095.83 12.375
765.651 12.375
483.47 12.375
351.539 12.375
258.091 12.375
40.2233 12.375
437.031 12.3603
1158.2 12.3472
1040.88 12.3472
560.348 12.3472
461.652 12.3472
121.284 12.3472
1682.9 12.3333
40.0546 12.3333
927.233 12.3214
581.547 12.3214
503.218 12.3214
237.051 12.3214
85.3613 12.3214
1560.85 12.2841
1297.34 12.2841
1043.88 12.2841
732.558 12.2841
720.572 12.2841
568.373 12.2841
237.632 12.2841
90.344 12.2841
80.382 12.2841
785.145 12.2813
753.322 12.2813
1549.29 12.25
1469.99 12.25
1447.53 12.25
1347.39 12.25
1151.03 12.25
656.61 12.25
174.174 12.25
73.895 12.25
1470.29 12.2404
968.928 12.2404
893.855 12.2404
559.464 12.2404
473.634 12.2404
250.447 12.2404
214.833 12.2404
212.121 12.2404
48.705 12.2404
1438.14 12.2083
945.11 12.2083
494.021 12.2083
390.656 12.2083
47.5129 12.2083
1333.49 12.2
1129.73 12.2
885.313 12.2
481.344 12.2
401.382 12.2
221.501 12.2
178.901 12.2
517.241 12.1667
318.345 12.1667
229.639 12.1667
139.323 12.1667
124.281 12.1667
1011.99 12.1607
641.955 12.1607
1567.51 12.1429
1484.14 12.1429
1466.45 12.1429
1174.65 12.1429
1155.54 12.1429
1093.1 12.1429
731.13 12.1429
427.029 12.1429
401.509 12.1429
304.027 12.1429
1534.95 12.125
1202.41 12.125
1158.89 12.125
1060.13 12.125
1036.64 12.125
772.708 12.125
639.848 12.125
603.214 12.125
474.195 12.125
343.991 12.125
125.867 12.125
1573.98 12.1023
1326.89 12.1023
1031.97 12.1023
993.582 12.1023
966.824 12.1023
898.518 12.1023
890.363 12.1023
370.42 12.1023
365.869 12.1023
228.286 12.1023
1621.75 12.0865
1603.09 12.0865
820.675 12.0865
720.404 12.0865
670.529 12.0865
386.737 12.0865
66.0606 12.0865
54.6109 12.0865
89.6022 12.0833
1591.19 12.075
670.662 12.075
158.66 12.075
1657.91 12.0625
955.154 12.0625
177.738 12.0625
1117.56 12.05
1009.14 12.05
690.643 12.05
508.345 12.05
125.768 12.05
108.47 12.05
98.5364 12.05
41.7706 12.05
1498.12 12.0417
1467.95 12.0417
1463.21 12.0417
1410.49 12.0417
1332.84 12.0417
1012.44 12.0417
853.942 12.0417
804.043 12.0417
646.626 12.0417
594.521 12.0417
539.648 12.0417
472.305 12.0417
454.192 12.0417
312.283 12.0417
135.036 12.0417
80.6711 12.0417
47.9245 12.0417
47.762 12.0417
933.803 12.0357
599.742 12.0357
64.2021 12.0357
1476.01 12.0313
481.106 12.0313
517.894 12.025
1077.35 12.0179
737.229 12.0179
314.92 12.0179
229.04 12.0179
1677.19 12.0139
1358.35 12.0139
641.551 12.0139
1481.28 12.0114
1461.1 12.0114
1422.39 12.0114
724.655 12.0114
647.923 12.0114
191.34 12.0114
138.674 12.0114
78.2844 12.0114
1698.74 12.0096
1624.89 12.0096
1558.36 12.0096
1374.21 12.0096
1345.84 12.0096
914.438 12.0096
758.473 12.0096
716.412 12.0096
714.359 12.0096
237.501 12.0096
128.994 12.0096
100.531 12.0096
91.4247 12.0096
90.4142 12.0096
833.459 12.0083
747.172 12.0083
469.392 12.0083
305.657 12.0083
1488.73 12.
1442.46 12.
1287.19 12.
1084.29 12.
1056.24 12.
1041.12 12.
888.194 12.
864.504 12.
858.317 12.
831.955 12.
706.77 12.
620.471 12.
577.671 12.
467.533 12.
350.197 12.
340.589 12.
226.533 12.
206.255 12.
193.529 12.
160.121 12.
137.302 12.
133.224 12.
52.2908 12.
43.5139 12.
1532.87 11.9205
1005.49 11.9205
696.144 11.9205
566.768 11.9205
396.558 11.9205
314.111 11.9205
76.7679 11.9205
74.8031 11.9205
1154.76 11.875
1082.18 11.875
1068.26 11.875
928.393 11.875
151.926 11.875
1299.79 11.8
1047.37 11.8
899.59 11.8
828.874 11.8
449.874 11.8
405.668 11.8
293.908 11.8
1251.52 11.7788
721.376 11.7788
664.124 11.7788
1451.72 11.6806
1171.37 11.6806
1088.74 11.6806
769.689 11.6806
453.1 11.6806
204.676 11.6806
130.139 11.6806
54.0592 11.6806
47.1517 11.6806
1366.96 11.6667
1256.97 11.6667
1008.03 11.6667
716.093 11.6667
568.295 11.6667
222.868 11.6667
123.257 11.6667
94.2351 11.6667
1333.08 11.5714
1648. 11.5625
599.121 11.5625
383.316 11.5625
283.574 11.5625
174.437 11.5625
109.071 11.5625
795.432 11.5568
523.284 11.5568
440.129 11.5568
428.797 11.5568
328.225 11.5568
215.742 11.5568
120.723 11.5568
100.463 11.5568
86.4486 11.5568
77.6177 11.5568
1391.92 11.4712
1217.98 11.4712
1130.77 11.4712
453.824 11.4712
398.93 11.4712
306.861 11.4712
261.982 11.4712
166.868 11.4712
74.881 11.4712
57.3976 11.4712
50.529 11.4712
1564.67 11.45
1470.83 11.45
1127.44 11.45
1051.18 11.45
853.125 11.45
615.64 11.45
225.438 11.45
979.793 11.4464
315.415 11.4464
222.65 11.4464
200.856 11.4464
114.715 11.4083
1571.8 11.375
1551.63 11.375
1484.67 11.375
1109.44 11.375
765.794 11.375
333.172 11.375
175.206 11.375
157.696 11.375
116.458 11.375
1239.02 11.3472
943.283 11.3472
896.662 11.3472
789.095 11.3472
659.378 11.3472
353.024 11.3472
268.632 11.3472
97.2711 11.3472
1539.51 11.3333
925.134 11.3333
160.796 11.3214
1500.92 11.2841
846.543 11.2841
553.854 11.2841
386.207 11.2841
348.314 11.2841
77.8285 11.2841
1634.29 11.25
848.807 11.25
666.222 11.25
648.791 11.25
133.447 11.25
1096.33 11.2404
1011.36 11.2404
674.808 11.2404
518.313 11.2404
1180.78 11.225
700.914 11.225
468.383 11.225
258.596 11.225
904.711 11.2083
242.55 11.2083
1452.66 11.2
1438.05 11.2
1211.31 11.2
581.628 11.2
279.445 11.2
261.675 11.2
203.663 11.2
133.31 11.2
85.2082 11.2
40.6019 11.2
1687.45 11.1667
1574.09 11.1667
1010.01 11.1667
819.166 11.1667
377.633 11.1667
320.773 11.1667
99.1112 11.1667
1232.73 11.1607
358.585 11.1607
272.76 11.1607
181.287 11.1607
117.746 11.1607
57.0065 11.1607
1419.62 11.1429
1358.76 11.1429
1214.16 11.1429
1084.88 11.1429
717.624 11.1429
1425.47 11.125
722.151 11.125
473.08 11.125
265.741 11.125
222.801 11.125
101.66 11.125
88.4805 11.125
69.1955 11.125
67.2039 11.125
1383.55 11.1023
1145.91 11.1023
972.801 11.1023
957.496 11.1023
843.545 11.1023
807.599 11.1023
668.957 11.1023
653.704 11.1023
399.297 11.1023
392.061 11.1023
235.211 11.1023
208.483 11.1023
45.5203 11.1023
1447.63 11.0865
927.594 11.0865
855.55 11.0865
501.382 11.0865
320.188 11.0865
257.513 11.0865
180.884 11.0865
149.986 11.0865
138.924 11.0865
1162.8 11.0833
677.844 11.0833
138.035 11.0833
177.235 11.075
93.712 11.075
1607.56 11.0625
929.974 11.0625
902.388 11.0625
712.693 11.0625
417.236 11.0625
285.741 11.0625
78.4412 11.0625
67.9695 11.0625
1631.24 11.05
1490.99 11.05
1084.13 11.05
872.676 11.05
702.877 11.05
623.357 11.05
514.252 11.05
157.501 11.05
52.1748 11.05
1670.95 11.0417
1513.34 11.0417
1480.28 11.0417
1286.76 11.0417
1235.42 11.0417
868.803 11.0417
844.427 11.0417
815.432 11.0417
776.948 11.0417
533.155 11.0417
410.478 11.0417
114.445 11.0417
50.1589 11.0417
43.1368 11.0417
866.577 11.0357
694.88 11.0313
397.97 11.0313
1516.92 11.0179
654.737 11.0179
424.334 11.0179
1325.45 11.0139
1093.24 11.0139
610.976 11.0139
311.554 11.0139
62.5149 11.0139
1285.98 11.0114
1256.12 11.0114
1144.22 11.0114
518.026 11.0114
486.613 11.0114
357.644 11.0114
274.145 11.0114
163.942 11.0114
96.2129 11.0114
86.258 11.0114
80.1505 11.0114
1640.35 11.0096
1332.22 11.0096
1163.21 11.0096
1128.75 11.0096
1030.14 11.0096
1019.43 11.0096
976.789 11.0096
886.334 11.0096
571.081 11.0096
526.891 11.0096
402.739 11.0096
176.801 11.0096
1555.58 11.0083
1516.45 11.0083
347.106 11.0083
276.674 11.0083
179.231 11.0083
48.7569 11.0083
315.002 11.0074
1457.63 11.
1403.65 11.
1165.8 11.
1141.88 11.
901.698 11.
827.59 11.
809.969 11.
687.11 11.
649.104 11.
576.784 11.
567.111 11.
560.575 11.
545.34 11.
487.599 11.
481.446 11.
476.125 11.
465.417 11.
423.509 11.
388.293 11.
334.511 11.
283.915 11.
257.38 11.
249.491 11.
216.002 11.
214.791 11.
203.263 11.
187.077 11.
131.051 11.
126.578 11.
117.89 11.
86.3857 11.
70.7986 11.
55.0011 11.
52.8307 11.
40.8209 11.
1285.33 10.9205
963.627 10.9205
455.501 10.9205
264.904 10.9205
260.244 10.9205
207.345 10.9205
80.4297 10.9205
58.9805 10.9205
1066.61 10.875
770.677 10.875
442.792 10.875
330.536 10.875
217.195 10.875
133.592 10.875
1558.44 10.8
732.137 10.8
335.342 10.8
1302.04 10.75
465.235 10.75
256.691 10.75
1635.16 10.6806
1603.44 10.6806
1481.91 10.6806
1458.05 10.6806
1234.56 10.6806
1160.56 10.6806
1152.67 10.6806
998.887 10.6806
887.739 10.6806
425.153 10.6806
378.059 10.6806
270.48 10.6806
1230.07 10.6667
847.245 10.6667
785.356 10.6667
650.64 10.6667
613.444 10.6667
472.677 10.6667
344.2 10.6667
242.201 10.6667
226.94 10.6667
995.164 10.625
48.0018 10.625
1690. 10.5625
1379.49 10.5625
1057.13 10.5625
1017.22 10.5625
950.624 10.5625
719.631 10.5625
630.452 10.5625
614.999 10.5625
497.831 10.5625
320.335 10.5625
228.362 10.5625
163.39 10.5625
131.631 10.5625
129.969 10.5625
65.2745 10.5625
1470.6 10.5568
947.139 10.5568
749.415 10.5568
682.406 10.5568
678.714 10.5568
521.38 10.5568
358.173 10.5568
342.47 10.5568
302.433 10.5568
210.939 10.5568
190.494 10.5568
119.076 10.5568
1485.28 10.5
170.517 10.5
147.412 10.5
49.1947 10.5
829.826 10.4712
1695.06 10.45
1541.96 10.45
1488.45 10.45
1364.38 10.45
1051.39 10.45
991.835 10.45
707.148 10.45
681.583 10.45
625.602 10.45
504.039 10.45
489.602 10.45
483.066 10.45
300.195 10.45
206.855 10.45
58.0727 10.45
1329.16 10.4464
1185.03 10.4464
876.092 10.4464
636.941 10.4464
633.721 10.4464
304.39 10.4464
89.8034 10.4464
1448.16 10.375
1399.54 10.375
1353.12 10.375
1172.86 10.375
1137.89 10.375
1074.98 10.375
465.874 10.375
183.202 10.375
126.83 10.375
76.2098 10.375
63.2875 10.375
61.689 10.375
55.048 10.375
917.596 10.3472
787.155 10.3472
740.035 10.3472
644.615 10.3472
592.332 10.3472
385.287 10.3472
183.258 10.3472
63.6166 10.3472
60.0967 10.3472
1690.33 10.3333
1528.8 10.3333
1285.48 10.3333
540.593 10.3333
427.523 10.3333
353.384 10.3333
248.201 10.3333
85.5659 10.3333
55.5903 10.3333
1476.41 10.3214
1462.05 10.3214
1132.14 10.3214
757.243 10.3214
317.13 10.3214
184.71 10.3214
44.5249 10.3214
1466.63 10.2841
1063.89 10.2841
683.497 10.2841
656.774 10.2841
79.0519 10.2841
72.9063 10.2841
1238.62 10.25
750.257 10.25
550.438 10.25
479.485 10.25
364.74 10.25
355.532 10.25
311.204 10.25
221.55 10.25
771.067 10.2404
202.138 10.2404
161.203 10.2404
158.43 10.2404
138.129 10.2404
108.625 10.2404
1445.82 10.225
1065.88 10.225
1047. 10.225
151.59 10.2083
1564.36 10.2
1546.69 10.2
1498.32 10.2
1245.38 10.2
1224.67 10.2
685.054 10.2
629.307 10.2
541.215 10.2
380.375 10.2
242.38 10.2
232.844 10.2
112.797 10.2
81.4742 10.2
1602.88 10.1667
1177.95 10.1667
1079.45 10.1667
748.065 10.1667
672.042 10.1667
651.924 10.1667
511.113 10.1667
477.332 10.1667
470.858 10.1667
425.574 10.1667
286.546 10.1667
232.303 10.1667
224.005 10.1667
143.546 10.1667
136.25 10.1667
119.613 10.1667
1568.48 10.1607
1528.45 10.1607
1223.02 10.1607
1180.08 10.1607
817.383 10.1607
796.44 10.1607
740.841 10.1607
580.679 10.1607
469.613 10.1607
319.346 10.1607
279.328 10.1607
128.647 10.1607
1344.85 10.1429
1258.05 10.1429
325.334 10.1429
1544.15 10.125
1505.13 10.125
1312.94 10.125
1225.84 10.125
1224.13 10.125
1027.64 10.125
714.406 10.125
646.164 10.125
516.808 10.125
476.302 10.125
402.117 10.125
122.075 10.125
114.292 10.125
77.2938 10.125
1321.28 10.1023
1250.87 10.1023
1170.96 10.1023
1027.2 10.1023
922.424 10.1023
389.638 10.1023
225.353 10.1023
125.113 10.1023
1541.09 10.0865
1513.82 10.0865
962.11 10.0865
531.015 10.0865
175.827 10.0865
84.9594 10.0865
49.6409 10.0865
1405.68 10.0833
1107.91 10.0833
1092.65 10.0833
1011.52 10.0833
978.271 10.0833
85.3232 10.0833
1624.72 10.075
1389.82 10.075
1263.5 10.0625
839.057 10.0625
802.04 10.0625
648.697 10.0625
636.079 10.0625
543.188 10.0625
490.044 10.0625
287.362 10.0625
154.638 10.0625
134.079 10.0625
130.626 10.0625
118.999 10.0625
111.166 10.0625
1694.29 10.05
1546.8 10.05
1428.86 10.05
1171.14 10.05
973.48 10.05
904.212 10.05
755.604 10.05
725.611 10.05
686.36 10.05
583.372 10.05
568.429 10.05
493.842 10.05
465.751 10.05
360.227 10.05
354.207 10.05
278.067 10.05
210.639 10.05
134.936 10.05
122.5 10.05
115.151 10.05
1377. 10.0417
1080.23 10.0417
934.871 10.0417
720.789 10.0417
541.308 10.0417
337.451 10.0417
281.843 10.0417
146.86 10.0417
84.1061 10.0417
53.0307 10.0417
1031.11 10.0357
883.352 10.0357
201.178 10.0357
96.6291 10.0357
92.6393 10.0357
222.978 10.0313
1159.87 10.025
1126.77 10.025
272.496 10.025
1661.18 10.0179
1232.32 10.0179
1087.79 10.0179
626.207 10.0179
371.657 10.0179
310.101 10.0179
295.813 10.0179
52.3117 10.0179
1661.97 10.0139
1638.19 10.0139
1351.08 10.0139
1096.84 10.0139
972.283 10.0139
875.199 10.0139
871.491 10.0139
864.218 10.0139
863.106 10.0139
848.944 10.0139
629.493 10.0139
613.399 10.0139
507.7 10.0139
495.69 10.0139
482.137 10.0139
326.813 10.0139
243.068 10.0139
242.238 10.0139
112.025 10.0139
53.6878 10.0139
1572.64 10.0114
1351.63 10.0114
1128.37 10.0114
1071.75 10.0114
916.223 10.0114
885.533 10.0114
879.95 10.0114
855.449 10.0114
846.026 10.0114
710.598 10.0114
668.143 10.0114
631.565 10.0114
244.553 10.0114
174.092 10.0114
162.493 10.0114
86.935 10.0114
1522.93 10.0096
780.641 10.0096
542.695 10.0096
241.134 10.0096
140.298 10.0096
111.347 10.0083
46.1643 10.0083
1615.78 10.
1583.12 10.
1521.32 10.
1454.13 10.
1323.7 10.
1298.37 10.
1088.56 10.
1058.85 10.
925.192 10.
883.965 10.
855.918 10.
683.661 10.
656.1 10.
483.736 10.
460.61 10.
419.223 10.
409.515 10.
408.126 10.
394.214 10.
334.139 10.
333.694 10.
319.225 10.
303.852 10.
260.352 10.
256.301 10.
235.294 10.
207.442 10.
202.647 10.
172.817 10.
168.826 10.
137.006 10.
119.876 10.
111.649 10.
89.9409 10.
84.4295 10.
81.8519 10.
76.1551 10.
75.1089 10.
57.432 10.
