# Supplementary material for: Functional Genomics of Novel Secondary Metabolites from Diverse Cyanobacteria Using Untargeted Metabolomics
Source: Mar Drugs. 2013 Sep 30;11(10):3617–31. doi: 10.3390/md11103617 (PMC3826126; doi:10.3390/md11103617)
Supplement: Supplementary File 3 — Supplementary msms data (ZIP, 1417 KB) [file marinedrugs-11-03617-s003.zip › msms/239.Negative.txt]

// 239. 9Hex+C7H16O7 C61H106O52 Negative
834.274 30580.4
834.776 18949.6
835.273 8262.18
835.783 2027.1
834.984 1558.9
835.545 863.125
834.624 782.038
211.082 596.49
835.985 531.564
836.644 491.014
836.109 465.61
836.267 407.224
836.46 323.005
677.213 314.431
836.864 311.343
836.983 265.004
837.097 259.
596.191 193.44
838.247 181.829
837.592 181.674
837.5 172.083
837.332 169.26
838.013 167.01
837.233 158.333
837.865 147.042
677.708 143.008
515.158 136.032
838.123 135.531
837.747 129.803
101.026 123.72
838.471 122.654
839.05 110.45
838.618 110.446
838.364 110.297
423.781 108.178
839.337 106.682
839.194 104.371
149.048 101.402
753.225 98.8848
839.854 97.8462
840.174 96.5515
869.252 96.3986
678.223 95.2069
828.005 93.4939
841.247 92.4483
839.521 92.3266
193.073 89.9343
845.325 88.84
596.681 87.3077
840.66 84.5
838.801 84.045
71.0199 83.0694
1183.38 82.0694
840.255 81.1985
221.067 80.2308
753.759 78.6
859.282 78.4444
840.413 77.1613
841.615 76.7619
839.271 75.6864
753.271 73.375
383.131 72.6447
844.169 72.2654
839.626 72.0208
179.05 68.805
161.041 68.0762
839.701 68.
841.533 67.8893
1457.51 67.6667
125.023 65.8889
753.358 65.6036
434.611 65.4899
838.885 64.1607
1489.48 64.0893
545.166 61.5152
846.902 61.4321
709.21 61.
59.0161 60.8824
846.74 60.7647
848.989 59.6128
841.009 59.2841
1184.4 59.1729
843.631 57.5417
119.039 57.375
89.022 57.3611
697.202 57.0694
212.09 56.25
840.096 56.0208
840.871 55.
865.283 54.3878
596.319 54.1429
665.246 54.025
434.131 54.
871.844 53.8893
841.4 53.1488
830.111 53.1023
222.072 53.0038
759.624 51.8897
847.797 51.25
143.037 51.1424
373.139 51.0662
385.114 50.7284
826.932 50.2736
863.821 50.1655
846.116 50.0179
100.307 49.7813
677.343 49.556
707.227 49.5156
862.782 49.2457
827.378 49.2045
848.295 48.8182
859.863 48.6576
870.286 48.2228
846.629 48.1875
368.116 48.0417
677.818 48.0179
841.873 47.9764
408.209 47.8523
575.173 47.225
849.165 47.1875
413.14 47.0274
842.111 46.9231
858.308 46.5417
850.796 46.2727
89.0446 46.1731
843.154 45.7212
844.571 45.5714
596.908 45.3517
848.159 45.3269
913.562 45.247
844.07 45.2045
839.993 45.1
256.13 45.0494
860.934 44.8935
73.0341 44.7222
1182.69 44.6806
880.749 44.3333
1675.58 44.3125
923.535 44.1422
557.146 44.0727
131.037 44.0417
855.468 43.6923
864.613 43.5294
862.898 43.4712
1032.34 43.375
857.471 43.1912
842.814 43.1136
101.076 43.0909
851.956 43.0388
887.057 43.0125
842.238 43.006
677.457 42.9698
312.441 42.8167
337.787 42.2663
70.3929 42.1875
1016.83 42.0556
605.899 42.0341
851.296 42.005
595.791 41.5921
1021.31 41.2857
848.38 41.245
467.94 41.0762
848.921 41.0667
852.644 41.0363
597.181 41.025
142.79 41.0119
1195.37 40.8167
1046.25 40.8036
750.278 40.7961
832.701 40.75
681.778 40.6875
847.911 40.4464
903.026 40.2663
1133.33 40.2045
503.145 40.1488
647.203 40.0893
849.218 40.0208
557.228 40.0114
211.218 39.845
930.386 39.7614
1574.1 39.6875
972.88 39.4402
1261.81 39.2917
396.453 39.2112
1627.23 39.0363
809.29 38.962
882.6 38.8935
925.357 38.7961
864.991 38.7692
1031.39 38.6806
1355.67 38.6125
517.827 38.4464
707.278 38.4
536.132 38.3603
877.305 38.3333
52.4507 38.2802
1184.54 38.2426
1356.51 38.2404
53.2984 38.1875
841.114 38.1429
1346.37 38.1324
1294.39 38.0801
1505.93 38.0667
920.412 38.0036
653.412 38.
972.809 37.9698
851.136 37.9073
517.712 37.5625
826.781 37.4088
91.2812 37.2841
825.689 37.2802
870.047 37.2457
1458.6 37.2426
672.249 37.2308
848.101 37.0662
190.852 37.0625
1603.08 37.0363
377.789 37.0156
171.303 37.0147
197.55 37.0043
236.27 36.9764
1122.63 36.9423
854.748 36.9423
673.94 36.8036
857.867 36.6923
221.108 36.5625
1223.46 36.5602
864.287 36.556
211.3 36.5294
909.806 36.4879
1557.43 36.4464
67.4901 36.2727
871.093 36.245
394.204 36.225
857.154 36.2228
845.068 36.1078
644.918 36.025
842.52 36.0192
251.093 36.0083
577.885 35.9423
545.346 35.7813
1560.14 35.4879
100.006 35.4821
1490.52 35.4808
858.237 35.4808
849.52 35.4808
1251.41 35.4464
1161.56 35.4444
672.81 35.4321
841.75 35.2841
825.185 35.2083
615.398 35.0592
1295.79 35.0043
1550.99 34.605
1278.47 34.3906
1322.01 34.2893
845.165 34.2857
685.99 34.2
906.837 34.15
827.868 34.125
781.321 34.1008
43.8923 34.0833
179.488 34.0625
383.455 34.0192
830.26 34.0074
324.107 34.0066
215.989 33.9698
913.796 33.8929
850.323 33.845
1432.37 33.6544
762.669 33.6429
843.268 33.6036
50.4643 33.5
857.53 33.445
53.3096 33.4402
1457.8 33.405
674.11 33.25
60.2982 33.2228
1136.12 33.2083
915.605 33.1856
383.21 33.1838
464.624 33.125
423.005 33.125
1159.93 33.0625
852.308 33.0489
620.041 33.0417
843.067 33.025
1083.58 33.0208
189.131 33.0156
65.0985 32.9185
672.745 32.9
597.474 32.875
353.1 32.875
422.245 32.7961
1093.73 32.6814
1552.27 32.5682
981.398 32.5208
1450.43 32.4803
528.844 32.4803
873.768 32.4
1103.14 32.3967
1490.66 32.375
378.212 32.3491
1589.51 32.2269
943.247 32.225
656.168 32.1976
962.256 32.1731
1574.18 32.1645
1126.96 32.1488
853.279 32.1429
1310.29 32.1359
51.9309 32.125
846.967 32.05
523.095 32.0208
888.969 32.0192
578.356 32.
823.329 31.75
789.189 31.6576
62.3777 31.5682
842.975 31.5625
1046.37 31.5577
1102.83 31.5216
449.12 31.4545
770.142 31.4491
618.409 31.375
833.794 31.3636
845.871 31.3393
493.243 31.3068
701.875 31.2727
852.779 31.2663
374.395 31.25
1109.07 31.2269
1009.32 31.1731
1498.26 31.125
80.4936 31.0833
1327.41 31.025
975.076 31.0192
200.943 31.006
901.972 30.9013
679.489 30.9013
672.582 30.8182
1092.03 30.8167
965.845 30.7961
516.545 30.7202
704.766 30.625
1033.33 30.5956
