# Supplementary material for: Functional Genomics of Novel Secondary Metabolites from Diverse Cyanobacteria Using Untargeted Metabolomics
Source: Mar Drugs. 2013 Sep 30;11(10):3617–31. doi: 10.3390/md11103617 (PMC3826126; doi:10.3390/md11103617)
Supplement: Supplementary File 3 — Supplementary msms data (ZIP, 1417 KB) [file marinedrugs-11-03617-s003.zip › msms/206.Positive.txt]

// 206.   Positive
302.207 15740.2
114.091 747.74
185.165 465.286
172.093 398.351
284.197 325.058
72.0792 296.528
302.411 292.224
202.193 269.04
302.532 203.776
154.086 166.641
302.639 155.121
302.779 154.397
302.57 147.794
72.0462 141.959
302.943 123.681
260.191 122.017
100.036 102.386
131.119 93.2466
303.195 91.0227
303.027 88.6806
303.372 69.4808
285.168 69.0025
243.182 59.1023
303.506 53.405
143.148 49.3889
304.344 45.0321
304.27 44.5714
303.561 44.
300.793 41.4402
303.431 40.0208
303.906 38.5707
304.136 38.0208
170.074 37.2663
285.225 37.15
303.693 37.1008
172.609 37.0147
114.162 36.1359
114.187 35.375
84.0443 35.0357
304.5 35.0114
304.587 34.75
284.391 34.3636
260.232 34.3472
185.272 33.125
78.2713 33.045
303.957 32.6429
131.969 31.1645
305.79 30.5707
303.746 30.0083
126.13 29.3611
56.0542 29.
72.1213 27.125
171.111 26.
85.1036 26.
55.0714 25.5682
651.629 25.0769
228.729 24.7824
305.038 24.75
132.093 24.5714
305.252 24.225
301.575 24.1635
224.006 24.1111
314.766 23.962
154.147 23.4083
303.79 23.25
308.182 23.1111
534.484 23.0833
1340.6 23.0489
64.058 23.0227
154.742 23.006
67.2886 22.245
185.596 22.125
66.6838 22.0769
259.471 21.4083
266.201 21.375
513.894 21.3636
127.495 21.2813
652.229 21.0489
310.368 21.025
185.342 21.
300.723 20.675
107.223 20.6667
642.785 20.3603
111.117 20.2917
225.176 20.225
778.007 20.1359
647.012 20.125
408.738 20.1
286.027 20.075
585.894 20.0536
305.633 20.0536
342.859 20.0417
1264.43 20.0278
437.88 20.025
1046.55 20.0083
1229.91 19.5714
691.086 19.4803
300.466 19.4464
733.82 19.4402
285.439 19.2813
309.541 19.225
202.611 19.1023
202.392 19.0662
304.033 19.0417
285.806 19.0313
1092.84 19.0278
307.067 19.025
793.997 19.0083
306.936 19.0074
171.565 19.0066
121.245 18.8929
292.463 18.7778
60.0458 18.6667
114.206 18.5329
307.89 18.4821
183.902 18.4712
186.586 18.4402
908.139 18.3603
219.559 18.3472
143.217 18.3472
262.795 18.3214
65.6498 18.2813
310.419 18.1429
735.962 18.125
79.1987 18.125
489.229 18.1118
305.302 18.1111
514.934 18.1
1454.39 18.075
251.199 18.075
300.885 18.0227
603.856 18.0083
530.901 18.0074
284.284 17.8
424.279 17.4083
360.566 17.3636
81.3778 17.3603
222.328 17.3333
233.942 17.2857
1086.85 17.2813
470.171 17.2813
275.766 17.2813
1452.19 17.25
260.325 17.2426
1424.57 17.2083
813.278 17.2083
189.12 17.2
745.801 17.1838
309.696 17.1635
1146.72 17.1429
1211.45 17.125
178.285 17.125
1422. 17.1111
515.011 17.075
918.215 17.0662
899.716 17.0625
114.604 17.0536
346.224 17.0489
326.859 17.0489
765.277 17.0357
971.027 17.0139
154.914 17.0139
1488.2 17.0083
327.035 17.
61.8721 16.9
120.284 16.7961
362.807 16.7788
308.539 16.75
313.363 16.6944
404.536 16.675
309.751 16.5956
1161.16 16.5714
405.073 16.5714
304.67 16.5625
46.7014 16.5568
1362.34 16.5329
667.725 16.5329
365.423 16.4444
304.972 16.4444
177.474 16.4444
53.4477 16.4444
726.483 16.2917
304.918 16.2404
294.145 16.2404
1080.38 16.2083
301.898 16.2083
269.637 16.2083
1172.25 16.2
698.41 16.2
766.739 16.125
1212.11 16.0592
89.6434 16.0417
638.637 16.0357
51.9962 16.0278
301.769 16.0139
133.653 16.0096
57.3222 16.0083
1315.2 16.0074
84.071 16.0074
90.1433 16.0066
1129.64 16.
870.476 16.
302.118 16.
909.446 15.9205
452.279 15.9205
247.425 15.7788
