# Supplementary material for: Functional Genomics of Novel Secondary Metabolites from Diverse Cyanobacteria Using Untargeted Metabolomics
Source: Mar Drugs. 2013 Sep 30;11(10):3617–31. doi: 10.3390/md11103617 (PMC3826126; doi:10.3390/md11103617)
Supplement: Supplementary File 3 — Supplementary msms data (ZIP, 1417 KB) [file marinedrugs-11-03617-s003.zip › msms/102.Positive.txt]

// 102.   Positive
329.269 18322.2
832.455 9336.97
491.321 5488.06
653.371 2848.1
163.058 2482.24
325.112 2390.28
311.259 1839.21
473.31 1311.69
815.425 1036.34
635.362 783.66
487.165 749.907
797.417 663.253
329.426 440.54
237.22 377.011
329.499 336.258
329.618 307.001
329.669 251.613
145.047 231.249
329.914 216.019
832.808 214.481
163.114 209.8
832.895 208.313
329.783 204.12
255.231 200.961
833.035 192.049
399.268 191.678
833.148 188.282
833.474 170.021
219.207 160.882
330.272 158.441
833.644 144.735
834.068 136.331
491.578 133.211
833.297 127.45
653.583 118.571
311.369 111.444
833.714 110.089
330.696 105.042
473.437 104.887
330.14 101.76
653.704 100.225
487.264 98.1739
491.906 97.0556
330.616 94.6955
330.045 90.45
815.556 88.45
491.735 86.0038
127.045 84.8409
492.309 77.3289
492.052 76.8036
834.226 72.1429
330.359 71.1406
325.266 70.1156
311.457 64.4853
331.276 64.0066
492.465 63.5
330.856 62.75
312.161 61.605
834.319 59.405
325.343 58.0192
834.91 56.8169
653.987 56.6806
331.005 56.4694
473.5 56.3214
836.154 55.4167
654.958 55.005
491.828 54.75
331.059 54.0208
797.576 54.
816.35 53.9013
93.0485 53.0526
493.088 53.025
800.651 51.15
331.551 51.0893
311.51 50.9698
307.109 50.2727
834.466 50.25
330.455 50.0625
834.588 48.1607
837.214 47.4712
492.579 46.6806
835.659 46.5602
97.7687 46.445
487.459 46.4
91.039 46.375
330.51 46.3333
797.905 45.9013
325.409 45.0714
824.719 45.0388
816.184 45.006
579.26 45.006
396.434 44.3269
331.356 43.5216
493.269 43.2727
654.227 43.0278
67.0513 42.7778
635.635 42.75
489.724 42.2457
330.766 42.1429
332.067 42.0476
492.924 41.8412
75.0432 41.2228
85.0248 41.0536
163.912 40.8182
487.327 40.006
488.148 39.405
654.347 39.2045
654.124 39.1488
543.296 39.
636.2 38.5
835.062 38.2045
490.32 37.6944
326.427 37.6406
655.078 37.5313
473.86 37.3224
331.139 37.0417
332.234 37.0066
325.572 36.3269
492.679 36.175
493.48 36.045
835.419 35.9423
437.296 35.7961
331.778 35.7961
815.76 35.25
911.048 35.1607
169.562 34.6713
327.236 34.6
837.014 34.5682
635.562 33.7788
325.478 33.6923
145.105 33.3214
455.299 33.2663
312.28 33.25
470.843 33.225
97.0252 33.1111
816.644 33.0833
93.0778 33.0139
326.486 33.
273.431 33.
163.277 32.5707
235.206 32.2857
331.431 32.125
655.467 32.1
479.306 32.025
163.203 32.0179
580.568 32.004
492.833 31.4
327.449 31.3491
81.0695 31.25
493.172 31.1607
311.753 31.0313
836.558 31.0139
492.162 30.5568
487.933 30.225
832.217 30.1429
1318.69 30.0417
237.404 30.0278
834.734 30.005
311.958 29.9013
149.131 29.375
289.253 29.3224
135.111 29.125
797.772 29.0833
331.89 29.045
836.004 29.0357
145.837 29.0313
838.783 29.006
837.97 28.8929
331.193 28.4083
311.908 28.375
289.088 28.125
225.344 28.1
636.742 28.0489
219.269 28.0313
816.53 28.
117.054 27.6806
493.809 27.4821
237.853 27.4808
177.164 27.375
836.362 27.2857
109.099 27.1667
655.554 27.1488
335.888 27.1359
353.252 27.1111
338.012 27.0769
506.752 27.0417
366.929 27.025
474.422 27.0139
334.719 27.
323.343 27.
479.199 26.75
311.612 26.5956
797.651 26.125
237.332 26.1157
553.386 26.0714
636.326 26.025
1132.28 26.0208
332.83 26.0192
839.39 26.0096
839.175 26.0074
56.8149 26.006
159.004 26.0046
1496.86 26.
474.29 26.
312.379 26.
1340.46 25.7824
220.15 25.675
493.375 25.6667
1123.04 25.605
329.143 25.5956
163.382 25.5568
816.818 25.4712
326.051 25.2857
327.599 25.1635
499.413 25.0865
332.714 25.075
68.9963 24.5329
654.536 24.2083
325.91 24.2
327.54 24.1607
45.7754 24.1359
814.58 24.125
327.341 24.125
311.579 24.125
624.271 24.075
1391.13 24.0556
831.644 24.0139
118.781 24.0074
255.291 24.0066
213.384 24.0054
101.325 24.0054
635.906 24.
163.502 23.8
325.764 23.675
655.284 23.5568
827.417 23.2917
429.597 23.2
498.506 23.0417
657.241 23.0278
584.78 22.7788
655.826 22.6806
148.892 22.6576
437.752 22.4083
282.888 22.4
1017.51 22.3611
788.315 22.3224
203.135 22.2228
486.215 22.1488
478.573 22.1488
326.125 22.1429
164.32 22.1359
334.358 22.0865
313.007 22.0833
163.975 22.075
164.246 22.0625
164.048 22.0417
331.999 22.0278
58.8608 22.025
835.81 22.
713.151 21.875
494.187 21.8
496.432 21.7788
341.377 21.7788
518.456 21.625
265.43 21.4808
818.426 21.4712
800.561 21.4083
893.815 21.3603
991.208 21.3224
55.0429 21.2813
817.231 21.2404
817.91 21.2083
312.42 21.2083
486.948 21.1875
1122.56 21.1838
407.189 21.1838
301.521 21.1731
331.819 21.1667
595.318 21.125
924.024 21.1118
385.086 21.1118
146.37 21.1118
474.041 21.1
836.771 21.0909
818.854 21.0865
132.76 21.0667
836.899 21.0625
652.191 21.0417
493.416 21.0357
229.032 21.0313
654.453 21.0179
837.592 21.0074
339.33 21.0054
1172.61 21.0046
280.769 21.
494.712 20.8897
94.9695 20.7961
1030.59 20.7813
49.1671 20.75
799.006 20.6544
473.755 20.5329
1244.89 20.4402
561.371 20.4083
340.244 20.4083
495.231 20.375
476.856 20.3472
333.378 20.2857
487.807 20.2083
732.594 20.1488
326.281 20.125
493.587 20.1023
377.868 20.1
799.903 20.075
70.4541 20.075
583.29 20.0278
317.584 20.006
1380.92 20.0043
332.673 20.
395.108 19.8182
327.745 19.8
1000.61 19.625
419.436 19.5714
161.568 19.5568
1219.01 19.5
497.549 19.5
855.822 19.4803
972.267 19.4083
652.288 19.375
155.131 19.375
346.192 19.2917
237.959 19.2917
898.777 19.2841
838.224 19.25
80.7123 19.225
850.515 19.2083
53.3958 19.1635
49.3943 19.1607
874.67 19.1429
843.314 19.1429
234.682 19.125
562.575 19.1136
265.785 19.1111
83.5309 19.0662
121.322 19.0592
91.4313 19.0592
343.452 19.05
816.971 19.0114
587.045 19.0083
825.737 19.0066
678.649 19.006
513.336 19.005
843.232 19.
732.858 19.
163.872 19.
163.697 19.
347.574 18.9205
563.554 18.9
471.751 18.8897
635.694 18.875
578.422 18.7778
846.199 18.6544
1210.83 18.625
1110.43 18.625
71.5961 18.625
256.466 18.5714
1396.59 18.5
1168.32 18.4712
474.337 18.4712
1458.17 18.45
707.812 18.4083
566.781 18.4083
200.782 18.4
68.0991 18.4
218.069 18.3603
473.995 18.3472
1550.02 18.3224
1039.11 18.3224
