# Supplementary material for: Functional Genomics of Novel Secondary Metabolites from Diverse Cyanobacteria Using Untargeted Metabolomics
Source: Mar Drugs. 2013 Sep 30;11(10):3617–31. doi: 10.3390/md11103617 (PMC3826126; doi:10.3390/md11103617)
Supplement: Supplementary File 3 — Supplementary msms data (ZIP, 1417 KB) [file marinedrugs-11-03617-s003.zip › msms/237.Negative.txt]

// 237. 8Hex+C7H16O7 C55H96O47 Negative
753.247 30040.8
753.749 19034.6
754.249 6504.63
754.749 1271.94
754.086 926.667
754.432 766.027
754.896 594.912
754.516 581.284
754.995 469.955
754.612 437.12
755.068 431.227
211.083 407.088
755.292 344.546
756.702 263.754
755.168 255.049
596.183 247.074
755.4 239.47
434.126 230.001
755.879 214.776
756. 205.722
756.194 202.905
755.574 199.027
515.159 198.199
193.073 196.189
672.729 192.551
755.789 181.287
756.111 180.
672.213 179.744
756.352 157.118
756.479 128.961
757.21 128.885
757.397 122.042
757.537 121.681
756.577 120.44
73.0318 120.01
869.251 115.76
125.02 114.035
665.203 114.03
503.145 113.259
757.455 111.003
757.128 106.568
756.918 105.5
757.024 104.556
761.407 104.462
591.179 103.457
59.0135 100.557
71.0134 96.64
757.787 96.0345
757.963 95.2812
404.62 95.2654
759.194 95.0526
758.208 91.1364
757.318 89.1429
596.694 87.375
759.969 85.7163
707.203 84.0341
758.1 83.125
757.619 82.3906
673.224 82.1964
89.0381 80.7648
758.02 80.4879
101.022 80.4737
759.79 79.0023
759.586 78.0762
369.557 76.7788
758.947 76.5652
763.911 76.04
760.281 75.1875
596.656 75.1607
757.72 73.5707
758.279 70.962
870.26 70.5926
1297.43 69.8205
758.757 68.8893
761.117 68.0341
516.174 68.0227
765.195 67.6364
760.5 66.1023
1296.4 64.3088
1295.42 63.6923
760.016 63.1429
1133.39 63.0845
760.961 62.4495
647.183 62.125
759.064 62.0109
40.9984 61.6036
758.59 61.1176
812.464 61.0184
535.162 60.3289
545.194 59.3333
764.829 59.2976
750.457 59.1856
763.122 56.5602
762.872 56.125
89.0225 55.1008
596.275 55.0278
764.306 54.5714
768.744 54.561
101.042 53.3333
762.046 52.125
757.882 52.125
758.654 52.0388
760.395 50.7813
761.205 50.6923
85.7674 49.0476
119.034 49.0363
864.717 49.0032
765.4 48.6713
353.102 48.2802
383.121 48.1488
1032.05 48.0947
211.294 47.645
775.479 47.625
770.587 47.4853
749.636 47.4808
434.245 47.0388
596.012 47.0125
469.163 45.7824
745.463 45.4556
762.985 45.2667
752.436 45.2112
761.479 45.1157
759.443 45.0054
434.638 45.
576.212 44.7794
222.052 44.4853
759.383 44.3636
469.625 44.2353
929.269 44.205
161.044 44.1136
773.119 44.0417
97.0306 44.0417
767.099 44.0179
1031.28 43.9
253.977 43.1875
759.666 43.0536
793.988 43.045
758.499 43.0125
571.915 43.0119
761.69 42.6429
1021.41 42.4803
763.671 42.25
759.282 42.225
914.703 42.1023
1256.45 42.0833
234.73 42.0321
471.176 41.9698
930.247 41.5329
772.517 41.3333
761.277 41.2112
559.159 40.8167
765.239 40.7961
55.0233 40.6544
753.021 40.445
829.258 40.4083
435.434 39.9231
765.747 39.5
1001.42 39.2917
747.82 39.125
767.214 39.0667
211.158 39.0417
59.0662 39.0208
764.709 39.0147
323.11 38.9
759.911 38.805
765.981 38.6667
1190.8 38.4464
762.149 38.3603
750.215 38.2228
971.306 38.15
766.084 38.0417
211.232 38.0363
1184.42 38.
811.455 37.605
875.313 37.5714
809.373 37.4083
780.44 37.3125
784.356 37.1653
760.658 37.0714
762.287 37.0667
872.173 37.0167
193.156 37.006
647.275 37.0046
537.164 36.9423
768.027 36.6576
1333.63 36.605
802.767 36.5707
263.09 36.5682
221.062 36.3674
854.378 36.2228
919.161 36.125
49.9038 36.125
791.454 36.0909
765.582 35.9073
867.447 35.7782
750.101 35.6544
134.363 35.5202
771.088 35.2663
40.7982 35.1731
1129.46 35.1645
673.283 35.1488
188.535 35.0417
778.624 35.025
1187.6 35.0156
871.835 35.0066
752.041 35.0054
785.976 34.8897
779.523 34.6944
839.58 34.6036
758.88 34.6
596.848 34.5682
874.624 34.5577
1554.35 34.5208
790.385 34.5
751.395 34.375
793.418 34.3393
672.868 34.15
768.324 34.0536
121.075 34.0417
1295.53 34.005
591.881 34.
806.94 33.9073
974.063 33.6875
864.589 33.625
337.358 33.245
1158.11 33.2404
516.233 33.225
222.955 33.1731
774.658 33.1406
857.215 33.0417
880.109 33.
1115.66 32.9423
157.049 32.8897
118.34 32.845
1066.27 32.6944
506.128 32.6875
1054.13 32.6429
240.639 32.6429
761.957 32.405
763.277 32.375
768.441 32.3472
55.0534 32.2857
862.898 32.125
675.732 32.125
135.192 32.0909
1601.66 32.0833
314.718 32.0714
1231.33 32.0588
141.471 32.0046
467.485 31.9231
413.377 31.8409
975.855 31.7778
148.371 31.6944
190.263 31.6
252.439 31.4808
788.48 31.3333
1065.89 31.2269
1010.42 31.1607
772.111 31.1429
1216.98 31.1157
672.985 31.1023
763.379 31.0714
840.675 31.0363
1334.47 31.
744.852 31.
850.208 30.9231
494.646 30.9231
767.364 30.9205
758.399 30.8182
766.365 30.7692
769.987 30.6
942.026 30.5313
766.518 30.4556
341.181 30.4
1697.87 30.3333
957.292 30.3333
910.943 30.3333
785.055 30.3077
707.417 30.3077
779.381 30.2813
127.088 30.25
384.445 30.2228
1031.37 30.1838
786.395 30.1488
750.904 30.1488
1228.68 30.1
817.012 30.0417
