# Supplementary material for: Functional Genomics of Novel Secondary Metabolites from Diverse Cyanobacteria Using Untargeted Metabolomics
Source: Mar Drugs. 2013 Sep 30;11(10):3617–31. doi: 10.3390/md11103617 (PMC3826126; doi:10.3390/md11103617)
Supplement: Supplementary File 3 — Supplementary msms data (ZIP, 1417 KB) [file marinedrugs-11-03617-s003.zip › msms/41.Positive.txt]

// 41. Deoxyadenosine C10H13N5O3 Positive
136.061 2922.8
252.11 757.108
117.053 274.025
99.0422 145.512
43.0511 83.4537
136.235 60.4712
136.195 55.5329
252.256 53.4712
137.242 49.2308
136.422 46.875
136.321 43.5602
217.099 39.006
81.0271 38.0054
136.646 37.125
136.489 33.2083
252.366 28.8897
136.94 28.7788
75.6916 26.125
117.704 26.0947
136.273 26.075
137.037 25.8897
117.11 25.0083
119.035 23.2857
44.9039 23.225
43.072 22.4712
738.033 22.0054
99.1031 21.8929
253.05 21.5
335.418 21.4402
171.93 21.4083
177.741 20.375
975.638 20.1488
252.318 20.0357
252.463 20.0278
253.283 20.0054
117.154 19.875
277.541 19.4444
99.4267 19.4
1140.8 19.125
861.9 19.1118
1487.72 19.0592
252.53 19.
524.781 18.5956
138.323 18.5329
71.3715 18.3224
990.203 18.1645
266.384 18.0536
789.236 18.
477.763 17.7788
84.7272 17.4464
1526.64 17.2083
269.996 17.0489
135.868 17.0066
55.3058 16.375
62.1877 16.2083
931.735 16.1838
531.764 16.125
110.286 16.075
139.105 16.0417
427.396 16.025
252.782 16.0114
724.094 16.0083
139.24 16.0083
302.886 16.0066
248.917 16.
139.823 15.675
232.599 15.4712
1155.29 15.3214
234.054 15.3214
137.139 15.3214
197.807 15.2404
675.281 15.225
108.405 15.1838
1073.77 15.1645
136.516 15.1429
489.266 15.125
353.64 15.125
1325.55 15.1023
1200.15 15.0865
471.352 15.075
1053.44 15.0417
90.1492 15.0357
98.3612 15.0083
252.643 15.
266.678 14.9205
301.087 14.8929
51.6234 14.75
1041.48 14.6806
850.762 14.6667
122.182 14.5714
421.656 14.5625
541.123 14.45
70.951 14.3603
229.205 14.3214
1558.41 14.2813
814.601 14.1667
1562.28 14.1635
1013.88 14.125
739.216 14.125
366.026 14.0865
361.035 14.0865
227.89 14.0865
136.698 14.0833
138.012 14.0625
532.078 14.0417
87.8097 14.0313
389.436 14.0278
445.779 14.0096
1244.22 14.
140.65 14.
932.288 13.5625
932.448 13.5568
183.2 13.5568
137.324 13.5
1148.8 13.45
83.8733 13.3472
71.0551 13.3333
444.836 13.3214
217.919 13.3214
589.939 13.2841
834.058 13.2813
319.686 13.25
655.027 13.2404
82.1028 13.2404
1052.21 13.2083
773.016 13.1838
1503.81 13.1667
1487.13 13.1667
142.339 13.1667
72.3714 13.1667
155.594 13.1635
1021.32 13.1429
689.406 13.1429
385.602 13.1429
83.2494 13.125
959.886 13.075
953.95 13.0662
137.851 13.0662
1469.48 13.0625
137.08 13.0625
1043.67 13.0417
550.871 13.0417
137.426 13.0417
1565.11 13.0357
651.236 13.0357
283.816 13.0357
408.879 13.0313
66.7825 13.0313
1263.47 13.0227
1102.77 13.0139
1092.66 13.0114
1372.91 13.0083
510.357 13.0083
43.2273 13.0083
305.253 13.
281.26 13.
235.51 13.
71.2528 13.
1118.76 12.9205
44.2755 12.9205
131.521 12.8
275.141 12.675
1482.36 12.6667
138.368 12.6667
78.9832 12.5714
1436.37 12.5625
523.755 12.5625
208.374 12.5625
1188.49 12.5
544.417 12.5
1578.03 12.4712
64.7991 12.4712
154.58 12.45
1480.4 12.4083
808.646 12.4083
751.129 12.375
612.225 12.375
246.52 12.375
1412.66 12.3472
1358.8 12.3472
545.45 12.3472
1338.09 12.3214
247.775 12.25
1576.75 12.2404
73.049 12.225
1435.65 12.2083
1106.81 12.2083
928.626 12.2083
320.214 12.2083
287.087 12.2083
457.489 12.2
1096.43 12.1667
915.875 12.1429
593.449 12.1429
355.905 12.125
971.223 12.1023
652.025 12.1023
154.735 12.1023
136.723 12.1023
866.561 12.0865
47.9005 12.0865
778.087 12.0625
1407.94 12.0417
252.718 12.0417
1391.31 12.0357
740.088 12.0357
747.476 12.0179
864.387 12.0114
780.423 12.0114
1234.49 12.0096
921.257 12.0096
142.469 12.0096
256.841 12.0083
859.511 12.
781.976 12.
632.155 12.
235.695 12.
229.926 12.
92.0189 12.
1285.28 11.9205
645.145 11.9205
382.902 11.875
1450.51 11.7788
253.923 11.7788
173.893 11.7788
42.0647 11.7788
385.835 11.6806
169.26 11.6806
693.054 11.6667
1132.03 11.5714
495.916 11.5714
160.305 11.5625
1506.7 11.5568
939.305 11.4712
368.321 11.4712
1218. 11.45
1214.76 11.45
554.912 11.4083
1139. 11.375
381.99 11.375
372.256 11.375
346.215 11.375
255.801 11.375
292.728 11.3333
1260.73 11.3214
430.73 11.3214
221.416 11.3214
1177.05 11.2841
1022.38 11.2841
712.397 11.2841
586.075 11.2841
282.081 11.2841
151.356 11.2841
1439.62 11.25
629.178 11.2404
540.381 11.2404
288.039 11.2404
238.384 11.2404
138.45 11.2404
1029.56 11.2083
209.453 11.2083
125.452 11.2083
942.961 11.2
823.292 11.2
391.654 11.2
173.295 11.2
1421.36 11.1667
1306.91 11.1667
901.35 11.1607
610.55 11.1607
117.469 11.1607
1459.65 11.125
1353.12 11.125
456.253 11.125
401.339 11.125
100.215 11.125
94.7985 11.125
1494.14 11.1023
1277.05 11.1023
1189.64 11.1023
1104.75 11.1023
314.023 11.1023
646.829 11.0865
218.113 11.0865
53.2264 11.0865
1224.38 11.0662
303.634 11.0662
505.813 11.0625
1431.64 11.05
898.518 11.05
719.139 11.05
704.848 11.05
1467.34 11.0417
1053.35 11.0417
678.62 11.0417
150.23 11.0417
143.971 11.0417
127.378 11.0417
883.336 11.0357
476.99 11.0357
280.631 11.0357
137.75 11.0357
71.7541 11.0357
584.358 11.0313
203.665 11.0179
524.074 11.0139
1114.29 11.0114
865.162 11.0114
629.867 11.0114
559.644 11.0114
259.695 11.0114
125.029 11.0114
108.781 11.0114
1589.15 11.0096
1498.48 11.0096
1417.8 11.0096
1316.57 11.0096
1041.72 11.0096
361.612 11.0096
121.866 11.0096
90.8195 11.0096
1377.73 11.
717.742 11.
710.312 11.
448.844 11.
311.712 11.
257.475 11.
199.805 11.
146.719 11.
98.5035 11.
1344.8 10.9205
1223.79 10.9205
1007.86 10.9205
1476.16 10.875
1151.9 10.875
141.292 10.875
1344.6 10.8
508.542 10.8
323.32 10.8
1244.6 10.75
996.582 10.6806
732.467 10.6806
471.784 10.6806
256.661 10.6806
231.115 10.6806
488.002 10.6667
173.667 10.6667
58.2551 10.6667
411.72 10.625
46.322 10.625
1131.31 10.5625
963.246 10.5568
855.203 10.5568
363.348 10.5568
114.606 10.5568
80.7084 10.5568
245.149 10.5
1570.32 10.4712
1514.18 10.4712
1372.25 10.4712
356.241 10.4712
114.029 10.4712
1067.33 10.45
1018.01 10.45
372.298 10.45
1265.63 10.4464
231.742 10.4464
1094.25 10.375
90.4271 10.375
654.073 10.3472
570.577 10.3472
833.438 10.3333
665.926 10.3333
456.641 10.3333
163.861 10.3333
441.351 10.2841
399.837 10.2841
198.75 10.2841
166.62 10.2841
149.01 10.2841
136.81 10.2841
389.66 10.25
334.514 10.25
248.247 10.25
108.126 10.25
1220.12 10.2404
1096.9 10.2404
658.139 10.2404
408.995 10.2404
1532.14 10.225
57.4933 10.225
1427.52 10.2
1212.07 10.2
315.171 10.2
1595.12 10.1667
1569.51 10.1667
1335.97 10.1667
1098.93 10.1667
843.83 10.1667
835.978 10.1667
787.834 10.1667
608.163 10.1667
582.13 10.1667
537.748 10.1667
427.787 10.1667
293.823 10.1667
165.712 10.1667
104.821 10.1667
74.4378 10.1667
705.216 10.1607
478.219 10.1607
51.3781 10.1607
1040.54 10.1429
804.449 10.1429
688.429 10.1429
353.79 10.1429
79.0387 10.1429
924.878 10.125
814.701 10.125
737.674 10.125
599.982 10.125
307.956 10.125
135.95 10.125
118.375 10.125
40.2558 10.125
1459.93 10.1023
1230.46 10.1023
1016.26 10.1023
806.465 10.1023
706.309 10.1023
57.054 10.1023
711.494 10.0865
352.241 10.0865
195.573 10.075
1312.15 10.0625
318.852 10.0625
275.559 10.0625
75.4348 10.0625
1277.65 10.05
1120.76 10.05
172.595 10.05
169.21 10.05
131.996 10.05
77.3519 10.05
49.013 10.05
902.317 10.0417
862.973 10.0417
808.434 10.0417
493.558 10.0417
384.007 10.0417
328.602 10.0417
1575.62 10.0357
188.053 10.0357
123.255 10.0357
1445.17 10.025
894.728 10.0179
257.891 10.0179
1051.3 10.0139
186.994 10.0139
123.02 10.0139
105.273 10.0139
1068.54 10.0114
766.119 10.0114
459.833 10.0114
138.687 10.0114
664.282 10.0096
384.299 10.0096
213.351 10.0096
171.536 10.0083
1131.89 10.
803.593 10.
723.277 10.
631.227 10.
412.285 10.
370.864 10.
302.767 10.
285.014 10.
273.423 10.
219.108 10.
152.634 10.
136.596 10.
88.3473 10.
76.6382 10.
52.4229 10.
