# Supplementary material for: Functional Genomics of Novel Secondary Metabolites from Diverse Cyanobacteria Using Untargeted Metabolomics
Source: Mar Drugs. 2013 Sep 30;11(10):3617–31. doi: 10.3390/md11103617 (PMC3826126; doi:10.3390/md11103617)
Supplement: Supplementary File 3 — Supplementary msms data (ZIP, 1417 KB) [file marinedrugs-11-03617-s003.zip › msms/216.Positive.txt]

// 216.  C9H18N2O3 Positive
203.139 6418.23
143.117 1578.49
100.078 237.917
203.269 159.533
131.116 158.091
113.107 143.415
203.337 100.675
203.368 91.6814
203.461 91.3472
143.183 78.2857
70.0638 75.5202
98.0863 72.8935
203.64 67.0104
56.051 55.2857
116.07 51.4
203.508 51.1
143.231 48.5577
201.113 45.2112
143.388 43.6923
112.097 42.0667
203.79 41.5707
203.68 41.1359
204.015 40.0179
131.151 39.0417
203.59 38.8929
156.085 38.8167
143.282 34.375
203.708 29.6806
161.122 29.5568
204.288 29.4712
130.089 28.1607
204.695 28.0043
204.055 27.4444
97.0744 26.3603
203.878 26.3472
142.91 24.875
204.343 24.0208
203.938 23.2
427.866 22.1488
100.206 21.3611
70.3007 21.0313
363.409 19.4821
143.49 19.3214
204.861 19.125
204.211 19.1023
259.61 19.1
1461.16 19.075
210.523 18.4464
310.459 18.3611
706.879 18.25
204.105 17.6806
1124.49 17.5714
225.265 17.5
82.9933 17.2404
129.311 17.0278
68.3455 17.0066
1594.54 16.3214
1227.34 16.1635
205.214 16.1607
1597.87 16.125
1427.07 16.125
580.784 16.1
1281.44 16.0865
406.538 16.0662
337.579 16.0592
154.122 16.0536
633.503 16.0417
374.348 16.0417
527.549 16.
143.537 16.
205.156 15.675
497.126 15.6667
777.608 15.5
644.247 15.4083
205.12 15.4083
204.728 15.2083
221.235 15.1645
1511.28 15.1429
101.02 15.1429
661.545 15.125
352.721 15.0417
52.1867 15.0357
900.844 15.0313
584.628 15.0313
70.1472 15.0074
552.851 14.9205
377.972 14.8
1457.24 14.675
206.412 14.5956
184.15 14.5568
1303.41 14.5
204.631 14.45
119.927 14.2841
928.745 14.25
373.385 14.25
586.581 14.2404
204.531 14.2404
404.565 14.1667
56.9066 14.1667
652.384 14.1645
862.363 14.1635
300.449 14.1635
206.675 14.1429
1523.61 14.125
185.098 14.125
311.164 14.1023
656.325 14.075
1564.61 14.0536
201.625 14.05
1189.42 14.0417
143.725 14.0417
279.248 14.0357
1217.7 14.0083
64.4991 14.0074
684.024 14.
204.368 14.
82.1209 14.
210.9 13.9205
615.365 13.4712
1272.78 13.4083
434.059 13.375
1190.14 13.2813
917.229 13.25
439.833 13.2404
157.712 13.2404
749.035 13.1838
1534.79 13.1635
740.635 13.1635
217.911 13.1635
617.444 13.1429
457.68 13.1023
967.555 13.05
1423.46 13.0417
790.248 13.0417
208.416 13.0417
108.635 13.0417
851.608 13.0357
832.824 13.0357
202.244 13.0357
169.008 13.0313
578.398 13.0278
88.0721 13.0179
79.1556 13.0096
63.263 13.0096
839.682 13.0074
406.619 13.
71.3639 13.
71.3179 13.
1085.82 12.7788
565.148 12.6806
934.142 12.6667
1187.88 12.5568
131.409 12.5568
1055.42 12.4712
1536.53 12.375
727.868 12.375
84.0769 12.375
1562.09 12.3472
439.769 12.3472
127.153 12.3472
967.075 12.3214
956.984 12.3214
117.2 12.3214
354.918 12.2841
48.1303 12.2841
391.356 12.2813
886.417 12.25
696.992 12.25
1584.04 12.2404
907.165 12.2404
97.856 12.2404
219.048 12.225
1454.85 12.2
496.904 12.2
217.434 12.2
160.698 12.1838
1309.5 12.125
1020.49 12.125
237.344 12.125
920.741 12.0865
468.32 12.0833
1208.18 12.0625
1384.14 12.05
221.142 12.05
1366.74 12.0417
1217.79 12.0417
941.928 12.0417
766.575 12.0417
131.857 12.0417
1038.37 12.0357
109.931 12.0139
1506.37 12.0114
1345.02 12.0114
105.414 12.0114
1215.26 12.0096
1014.78 12.0096
104.41 12.0096
77.513 12.0096
66.8947 12.0083
1040.05 12.0074
802.28 12.
694.008 12.
628.208 12.
615.161 12.
256.857 12.
101.62 12.
1212.78 11.9205
1288.68 11.8
887.796 11.8
831.166 11.8
212.057 11.8
126.013 11.8
1171.2 11.7788
647.907 11.75
291.943 11.75
1236.15 11.6806
1153.46 11.6806
860.2 11.6806
432.908 11.6806
1074.53 11.5568
801.076 11.5568
673.456 11.5568
194.099 11.5568
82.5663 11.5568
503.941 11.4712
720.455 11.45
442.669 11.45
125.533 11.4464
1503.23 11.375
723.459 11.375
604.176 11.3472
469.456 11.3472
1384.06 11.3333
583.594 11.3333
1228.14 11.3214
706.407 11.3214
484.117 11.3214
299.464 11.3214
236.045 11.3214
1505.12 11.2841
756.423 11.2841
513.346 11.2841
1366.04 11.25
705.177 11.25
531.167 11.25
57.2142 11.2404
53.7753 11.2404
1183.37 11.2083
1501.85 11.2
1341.26 11.1667
930.466 11.1667
613.422 11.1667
443.371 11.1667
247.795 11.1667
209.368 11.1667
905.961 11.1607
1589.24 11.1429
1175.97 11.1429
1173.3 11.1429
850.288 11.1429
223.328 11.1429
1284.09 11.125
1035.73 11.125
509.964 11.125
256.605 11.125
1575.75 11.1023
1206.65 11.1023
491.76 11.1023
455.882 11.1023
445.097 11.1023
268.856 11.1023
43.0279 11.1023
794.963 11.0865
608.113 11.0865
52.9217 11.0865
162.053 11.0833
876.596 11.075
193.399 11.075
204.49 11.0625
146.344 11.0625
1476.35 11.0417
887.483 11.0417
765.555 11.0417
338.21 11.0417
267.027 11.0417
218.399 11.0417
211.471 11.0417
132.706 11.0417
382.859 11.0357
143.915 11.0357
291.439 11.0139
199.508 11.0139
1169.73 11.0114
594.489 11.0114
298.107 11.0114
186.132 11.0114
159.198 11.0114
678.448 11.0096
132.885 11.0096
1221.34 11.0083
945.764 11.0083
1447.77 11.
1364.35 11.
1248.11 11.
791.929 11.
742.325 11.
540.495 11.
344.736 11.
139.442 11.
686.428 10.9205
536.591 10.9205
92.0862 10.9205
1337.81 10.875
809.736 10.875
370.568 10.875
1188.64 10.8
1123.81 10.8
860.967 10.8
209.479 10.8
711.878 10.6806
151.839 10.6806
144.421 10.6806
69.6142 10.6806
52.1508 10.6806
1503.68 10.6667
657.884 10.6667
1390.06 10.5625
384.354 10.5625
194.79 10.5625
1372.87 10.5568
582.375 10.5568
712.96 10.5
1438.76 10.4712
545.394 10.4712
1573.26 10.45
1170.67 10.45
862.646 10.45
233.326 10.45
205.591 10.45
116.106 10.45
943.868 10.4464
639.35 10.4464
206.92 10.4464
1582.56 10.375
469.881 10.375
1556.12 10.3472
1305.48 10.3472
1230.08 10.3472
49.2572 10.3472
1593.1 10.3333
96.5944 10.3333
168.495 10.3214
1117.4 10.2841
721.36 10.2841
433.405 10.2841
358.771 10.2841
278.454 10.2841
209.808 10.2841
768.175 10.25
759.258 10.25
311.96 10.25
216.236 10.25
170.133 10.25
552.17 10.2404
429.087 10.2404
400.669 10.2404
141.649 10.2404
73.5163 10.2404
204.43 10.225
1428.11 10.2
435.017 10.2
362.393 10.2
321.349 10.2
140.37 10.2
1559.09 10.1667
1434.8 10.1667
1409.27 10.1667
1092.09 10.1667
934.594 10.1667
444.94 10.1667
41.7081 10.1667
1317.13 10.1607
83.904 10.1607
1074.93 10.1429
282.579 10.1429
936.627 10.125
781.418 10.125
144.871 10.125
101.552 10.125
385.688 10.1023
308.763 10.1023
270.85 10.1023
225.8 10.1023
1562.98 10.0865
288.386 10.0865
211.013 10.0865
126.886 10.0865
94.0961 10.0865
849.837 10.075
137.75 10.0625
1490.25 10.05
1206. 10.05
1110.8 10.05
823.938 10.05
483.953 10.05
282.117 10.05
205.976 10.05
143.77 10.05
87.252 10.05
72.5594 10.05
1558.25 10.0417
1347.2 10.0417
738.989 10.0417
280.705 10.0417
150.404 10.0417
1431.57 10.0357
839.018 10.0357
357.211 10.0357
88.5624 10.0357
73.4426 10.0357
252.743 10.0313
1088.67 10.025
152.513 10.025
143.689 10.025
605.546 10.0179
323.303 10.0179
1117.05 10.0139
1073.38 10.0139
729.706 10.0139
677.359 10.0139
470.763 10.0139
357.622 10.0139
78.4589 10.0139
1555.36 10.0114
1486.67 10.0114
1209.92 10.0114
1070.47 10.0114
804.309 10.0114
462.978 10.0114
335.613 10.0114
107.405 10.0114
914.442 10.0096
433.536 10.0096
404.381 10.0096
93.9073 10.0096
62.9308 10.0096
1111.28 10.0083
133.951 10.0083
1380.21 10.
850.355 10.
839.433 10.
669.169 10.
514.513 10.
235.851 10.
133.881 10.
104.34 10.
89.774 10.
60.4564 10.
53.9939 10.
