# Supplementary material for: Functional Genomics of Novel Secondary Metabolites from Diverse Cyanobacteria Using Untargeted Metabolomics
Source: Mar Drugs. 2013 Sep 30;11(10):3617–31. doi: 10.3390/md11103617 (PMC3826126; doi:10.3390/md11103617)
Supplement: Supplementary File 3 — Supplementary msms data (ZIP, 1417 KB) [file marinedrugs-11-03617-s003.zip › msms/88.Negative.txt]

// 88.   Negative
713.499 37574.7
714.501 7987.26
132.028 3276.97
713.871 1122.75
469.288 982.746
713.947 828.96
714.711 467.969
598.474 373.388
714.9 326.388
353.285 322.187
714.806 306.38
714.124 300.463
714.23 258.083
715.15 218.918
469.365 208.017
470.299 182.505
715.723 177.006
425.303 174.166
354.276 168.143
715.534 160.063
115.001 157.349
717.22 156.431
715.896 133.436
717.503 130.154
715.384 122.701
712.558 119.306
716.218 116.579
716.818 109.931
716.13 108.882
716.446 108.173
717.594 107.022
717.285 103.281
695.488 101.696
716.357 100.767
132.136 100.164
717.432 99.1031
590.406 98.1488
597.477 87.875
717.024 81.8862
132.187 81.6429
723.646 80.7601
719.45 80.3399
716.871 79.7768
720.828 79.7398
470.185 77.3087
136.5 76.2564
718.222 74.8155
354.327 74.5602
485.317 73.1125
712.502 72.2717
719.354 70.4707
719.913 69.4598
134.283 68.9263
717.915 68.588
717.76 68.3703
719.788 66.5556
722.147 66.1424
615.239 66.023
716.064 65.2027
718.534 64.4042
484.33 63.645
722.305 63.3068
1655.51 62.7788
133.924 62.1729
719.116 62.1488
469.564 62.1071
469.506 62.0036
722.547 61.2841
731.552 61.2
695.597 61.
397.239 60.1875
1324.04 60.1331
720.946 59.1655
88.0384 59.1635
725.708 59.0625
720.608 58.2893
718.288 57.5305
724.485 57.4899
146.045 57.1976
1274.05 57.1304
747.758 56.4311
319.239 56.3674
719.269 55.9034
470.591 55.5294
336.248 54.5313
133.032 54.4545
251.973 54.0476
719.533 54.0227
717.712 53.3727
483.308 53.2308
723.813 52.3087
429.354 52.1413
707.834 51.8824
712.617 51.6713
132.418 51.2917
716.542 51.2387
719.643 51.1324
298.578 51.0526
723.467 50.4853
718.747 50.3289
66.3469 50.2917
749.267 50.1635
220.846 49.8438
720.33 49.5602
723.008 49.3266
471.832 49.1607
93.2118 49.0125
355.252 49.0114
95.4137 49.0114
720.032 48.9555
716.677 48.9324
721.465 48.3393
132.35 48.338
720.535 48.125
718.394 48.0723
766.402 48.0132
1175.81 47.8897
1519.93 47.7604
160.45 47.3361
785.276 47.175
602.951 47.1406
720.657 47.0363
1172.02 47.0139
736.441 46.2
252.965 46.0167
713.184 46.0147
859.469 45.5202
720.245 45.4821
744.256 45.4556
52.5531 45.4491
1576.34 45.247
53.7412 45.2105
117.65 45.
426.581 44.8125
501.382 44.7857
1104.09 44.625
123.558 44.5625
204.828 44.2355
132.31 44.1184
778.661 44.0714
353.404 43.9185
126.704 43.7619
1321.66 43.4583
451.288 43.4402
1365.13 43.3913
115.214 43.375
729.561 43.3365
966.187 43.3266
975.074 43.2105
132.983 43.125
807.066 43.0526
739.664 43.0526
811.208 42.9073
721.55 42.6447
554.494 42.5602
434.659 42.3068
722.062 42.225
499.955 42.2222
721.793 42.1976
711.598 42.15
707.689 42.15
708.925 42.0556
712.73 41.4879
764.311 41.4737
736.552 41.45
222.047 41.3472
57.371 41.338
298.138 41.25
118.521 41.1976
401.242 41.0536
1339.74 41.0417
716.6 40.9312
1316.74 40.9073
91.715 40.8935
503.009 40.8036
733.896 40.8
1698.56 40.6923
1119.94 40.6544
717.112 40.5449
469.445 40.5208
282.141 40.4167
723.532 40.405
354.572 40.3676
129.545 40.245
732.667 40.1838
1051.99 40.0417
117.12 40.0417
405.598 39.694
727.637 39.6429
825.617 39.5956
1382.87 39.5156
856.967 39.445
471.429 39.3603
478.706 39.3472
234.648 39.338
540.574 39.3214
1414.63 39.2663
727.521 39.2228
597.546 39.1488
727.335 39.1331
1154.61 39.1
1164.3 39.0588
597.742 39.0536
428.093 39.0363
663.168 39.0046
97.4784 39.
254.061 38.9698
712.949 38.9013
220.15 38.7782
693.662 38.6429
57.0633 38.4464
713.25 38.2917
147.892 38.245
470.461 38.225
1319.78 38.2222
1476.77 38.1905
931.967 38.1607
251.473 38.0769
65.213 38.0417
178.048 37.9698
316.327 37.9423
737.708 37.9205
1410.88 37.75
