# Supplementary material for: Functional Genomics of Novel Secondary Metabolites from Diverse Cyanobacteria Using Untargeted Metabolomics
Source: Mar Drugs. 2013 Sep 30;11(10):3617–31. doi: 10.3390/md11103617 (PMC3826126; doi:10.3390/md11103617)
Supplement: Supplementary File 3 — Supplementary msms data (ZIP, 1417 KB) [file marinedrugs-11-03617-s003.zip › msms/189.Positive.txt]

// 189. Mercaptohistidine betaine+C5H6O6 C14H19N3O7S Positive
374.101 3294.63
330.11 1676.
186.104 638.071
184.089 560.56
209.036 341.934
185.095 273.606
271.033 181.818
127.033 171.036
267.122 134.495
60.0807 127.951
312.113 124.84
374.262 121.636
356.105 117.675
373.117 110.012
374.318 93.5938
287.032 78.
374.693 76.0833
126.026 72.7206
330.255 71.0227
209.145 68.3462
374.446 67.2308
230.093 61.8167
227.03 61.4448
375.045 61.
286.136 59.5682
311.109 59.0038
209.1 58.962
82.0514 56.0036
268.165 49.8167
153.052 49.0662
330.622 49.0054
268.116 48.006
374.899 47.1976
186.165 42.225
179.033 42.0417
208.05 39.3214
330.732 38.2112
374.796 38.0357
332.234 37.0074
184.185 36.125
143.032 35.25
228.074 34.8929
113.106 34.6923
336.341 33.1488
375.415 32.8
284.109 32.3611
330.981 31.0536
330.516 30.125
59.0713 29.
375.489 28.4821
375.221 28.125
67.0416 27.4083
69.0527 27.125
129.009 27.0592
312.196 26.1838
373.184 26.125
251.023 25.8929
186.273 25.005
354.755 24.9205
374.543 24.675
330.447 24.
375.141 23.45
694.902 23.3224
187.843 23.25
286.4 23.1118
1107.51 23.1111
271.462 22.7788
312.648 22.4464
184.372 22.4444
184.319 22.2426
328.532 21.7202
486.973 21.0278
330.348 21.0074
209.183 20.6806
331.122 20.3472
376.046 20.0833
56.8198 19.675
331.48 19.45
331.241 19.375
461.528 19.245
60.1314 19.1023
890.77 19.
89.4735 19.
1139.06 18.5
968.065 18.3214
148.054 18.2813
434.804 18.225
500.892 17.8929
196.725 17.8
691.497 17.7961
333.057 17.4083
209.24 17.3472
184.488 17.3224
234.851 17.1838
374.004 17.05
71.9339 17.0313
197.75 17.0192
1177.04 17.0074
375.536 17.0074
267.579 16.8929
333.788 16.6806
185.273 16.675
1217.1 16.5714
356.179 16.5625
677.665 16.2841
688.682 16.2813
508.169 16.1429
418. 16.125
111.054 16.125
573.371 16.0865
332.788 16.075
445.631 16.0625
1161.96 16.0313
711.231 16.0313
186.234 16.025
97.8337 16.0083
70.9318 16.0083
132.161 16.0074
659.592 16.0066
329.131 16.
327.859 15.875
1332.99 15.6667
210.157 15.4712
1347.95 15.4083
184.589 15.225
1258.44 15.2083
127.094 15.2083
188.563 15.1667
295.878 15.1645
144.748 15.1429
551.044 15.125
419.004 15.1023
376.31 15.075
271.399 15.0662
60.1724 15.05
1599.17 15.0417
1326.92 15.0417
1066.33 15.0417
434.936 15.0313
227.768 15.0313
627.065 15.025
541.698 15.0083
288.748 15.
121.512 15.
812.15 14.7813
501.12 14.7813
279.668 14.6806
1516.14 14.5
487.261 14.45
723.644 14.4083
606.99 14.375
418.382 14.375
117.711 14.375
592.303 14.3603
1027.67 14.2857
578.593 14.2841
343.226 14.2841
1028.96 14.2404
281.716 14.2404
185.187 14.2
187.715 14.1667
128.153 14.1635
121.609 14.1607
1465.26 14.1429
286.232 14.1023
1415.61 14.0865
753.658 14.0865
66.5114 14.0865
774.831 14.0625
375.631 14.0417
1416.58 14.0357
622.297 14.0357
1188.33 14.0313
44.9389 14.0313
1477.75 14.0096
293.322 14.0096
59.5736 14.0083
1156.9 14.0074
363.236 14.
125.023 14.
1583.01 13.8929
257.131 13.8
675.096 13.7788
184.966 13.75
864.575 13.6806
204.012 13.6806
1353.38 13.5956
1254.67 13.5
1553.94 13.375
61.4804 13.375
853.538 13.3224
934.845 13.3214
57.8275 13.2841
357.148 13.2813
58.9915 13.2813
680.408 13.2404
325.297 13.2404
155.349 13.2404
130.54 13.2404
1459.11 13.2083
63.4549 13.2083
186.703 13.2
749.026 13.1667
270.325 13.1667
373.881 13.1429
285.623 13.1429
53.9142 13.1429
1365.37 13.125
414.112 13.125
64.702 13.125
386.975 13.1023
341.232 13.1023
244.177 13.1023
715.622 13.075
322.637 13.075
549.243 13.0592
1482.46 13.05
358.827 13.05
1595.47 13.0417
1427.84 13.0417
1160.67 13.0417
182.048 13.0417
1064.49 13.0357
1390.55 13.0313
510.172 13.025
377.857 13.0139
410.35 13.0114
381.417 13.0096
321.116 13.0096
227.362 13.0096
919.375 13.0083
742.221 13.0083
165.417 13.0083
1106.06 13.
340.397 13.
332.297 13.
184.249 13.
164.031 13.
75.6936 13.
1156.11 12.9205
401.915 12.9205
417.419 12.8
40.0734 12.8
337.305 12.7788
232.232 12.7788
881.279 12.6806
53.7339 12.675
368.216 12.6667
264.249 12.6667
978.697 12.5714
1096.46 12.5568
300.768 12.5568
59.171 12.5568
268.269 12.5
1567.73 12.4712
1416.77 12.4712
1270.91 12.4712
767.325 12.45
167.021 12.45
1510.25 12.375
651.761 12.375
429.029 12.375
331.817 12.3603
1326.49 12.3472
178.551 12.3472
595.983 12.3333
331.301 12.3333
1282.72 12.3214
801.068 12.2841
500.71 12.2841
187.346 12.1838
1385.37 12.1667
693.863 12.1667
93.7149 12.1607
756.38 12.1429
346.234 12.1429
146.185 12.1429
58.3509 12.1429
105.035 12.125
1232.65 12.1023
1120.13 12.1023
191.065 12.1023
1170.62 12.0865
1001.35 12.0865
991.19 12.0865
779.779 12.0865
288.69 12.0865
137.133 12.0865
71.7795 12.0833
1375.45 12.075
376.499 12.075
221.928 12.075
191.715 12.075
103.978 12.075
991.028 12.05
147.011 12.05
69.3295 12.05
1513.57 12.0417
611.291 12.0417
43.6971 12.0417
1550.2 12.0357
1517.6 12.0357
796.277 12.0357
206.973 12.0357
1337.43 12.0313
552.093 12.0313
842.762 12.0139
271.833 12.0139
555.881 12.0114
764.436 12.0096
509.566 12.0096
270.786 12.0096
745.283 12.0083
1001.5 12.
784.361 12.
722.812 12.
434.888 12.
78.7819 12.
1397.17 11.9205
269.772 11.9205
228.336 11.9205
161.319 11.9205
951.423 11.8
760.318 11.8
271.934 11.8
188.624 11.8
72.0182 11.8
666.019 11.6667
390.308 11.6667
189.583 11.625
1084.09 11.5714
498.942 11.5714
1362.81 11.5625
650.988 11.5568
640.705 11.5568
384.805 11.5568
305.865 11.5568
790.599 11.4712
1393.08 11.45
735.383 11.45
337.526 11.45
191.943 11.45
382.051 11.4464
274.95 11.375
260.377 11.375
386.882 11.3472
1289.55 11.3333
768.607 11.3214
222.765 11.3214
482.611 11.2841
188.501 11.2841
1401.88 11.25
93.8218 11.25
55.4083 11.25
1506.27 11.2404
1287.28 11.2404
874.535 11.2404
530.043 11.2404
101.719 11.2404
384.522 11.225
214.997 11.225
1263.28 11.2083
181.319 11.2083
1203.22 11.2
572.342 11.2
353.779 11.2
253.71 11.2
68.6686 11.2
1246.38 11.1667
892.703 11.1667
322.339 11.1667
1105.24 11.1607
662.122 11.1607
1268.89 11.1429
1523.23 11.125
1286.76 11.125
331.357 11.125
253.289 11.125
238.091 11.125
223.347 11.125
177.422 11.125
98.3596 11.125
1443.57 11.1023
1434.77 11.1023
677.528 11.1023
1157.22 11.0865
1110.14 11.0865
633.522 11.0865
372.553 11.0865
194.621 11.0865
315.039 11.0833
311.199 11.0833
247.399 11.0833
55.9263 11.075
1207.72 11.0625
892.889 11.0625
1584.42 11.05
1570.13 11.05
904.172 11.05
353.262 11.05
242.496 11.05
130.841 11.05
113.369 11.05
55.9092 11.05
642.695 11.0417
118.881 11.0417
949.651 11.0357
760.577 11.0357
249.622 11.0357
204.214 11.0313
784.907 11.0278
348.927 11.025
175.329 11.025
439.188 11.0179
188.445 11.0179
134.369 11.0179
65.8082 11.0179
40.7774 11.0179
404.729 11.0139
171.918 11.0139
1114.65 11.0114
1114.34 11.0114
960.556 11.0114
868.92 11.0114
503.095 11.0114
332.485 11.0114
291.803 11.0114
146.393 11.0114
99.1982 11.0114
54.4328 11.0114
904.482 11.0096
239.979 11.0096
162.972 11.0096
84.6398 11.0096
1594.1 11.0083
338.94 11.0083
1572.79 11.
1179.34 11.
881.187 11.
793.451 11.
625.789 11.
416.406 11.
230.143 11.
222.312 11.
205.768 11.
197.17 11.
131.996 11.
102.813 11.
1249.89 10.9205
1015.89 10.9205
378.339 10.9205
376.192 10.9205
350.182 10.9205
339.566 10.9205
176.655 10.9205
102.577 10.9205
89.1389 10.9205
1000.15 10.875
52.3588 10.875
1003.95 10.8
860.055 10.8
327.923 10.8
149.077 10.75
111.943 10.75
1381.65 10.6806
591.067 10.6806
573.916 10.6806
416.098 10.6806
316.333 10.6806
251.323 10.6806
975.994 10.6667
460.239 10.6667
410.758 10.6667
366.513 10.625
1175.53 10.5625
526.339 10.5625
126.09 10.5625
1565.21 10.5568
944.488 10.5568
876.113 10.5568
139.708 10.5568
280.98 10.5
581.894 10.4712
451.919 10.4712
1370.51 10.45
375.276 10.45
356.923 10.45
327.679 10.45
293.412 10.45
90.1159 10.45
55.1032 10.45
716.813 10.4464
1084.47 10.375
262.982 10.375
832.084 10.3472
503.239 10.3472
463.464 10.3472
445.244 10.3472
330.846 10.3472
1253.44 10.3333
1441.24 10.2841
1378.53 10.2841
974.919 10.2841
496.82 10.2841
431.776 10.2841
46.2425 10.2841
186.359 10.25
70.6338 10.25
53.3193 10.25
43.2094 10.25
878.231 10.2404
786.898 10.2404
480.875 10.2404
441.892 10.2404
79.6154 10.2404
1059.73 10.2
647.201 10.2
633.694 10.2
391.313 10.2
284.008 10.2
1065.89 10.1667
725.062 10.1667
703.507 10.1667
669.812 10.1667
655.083 10.1667
474.739 10.1667
401.509 10.1667
211.889 10.1667
129.566 10.1667
62.6861 10.1667
541.989 10.1607
1143.75 10.1429
789.97 10.1429
680.558 10.1429
1522.17 10.125
1501.86 10.125
1241.7 10.125
1028.41 10.125
867.621 10.125
418.699 10.125
382.894 10.125
355.11 10.125
208.217 10.125
83.3842 10.125
83.0972 10.125
47.1249 10.125
40.5572 10.125
1143.54 10.1023
524.229 10.1023
204.336 10.1023
135.814 10.1023
55.1238 10.1023
691.691 10.0865
628.672 10.0865
429.363 10.0865
684.896 10.0833
167.315 10.075
1080.79 10.0662
1482.86 10.0625
1117.33 10.0625
553.304 10.0625
504.11 10.0625
373.304 10.0625
329.776 10.0625
309.433 10.0625
1584.21 10.05
581.12 10.05
368.649 10.05
364.679 10.05
160.3 10.05
1247.19 10.0417
1224.86 10.0417
1196.42 10.0417
1145.28 10.0417
1116.18 10.0417
148.92 10.0417
533.331 10.0357
435.784 10.0357
402.702 10.0179
389.458 10.0179
147.775 10.0179
62.8769 10.0179
1541.19 10.0139
1485.35 10.0139
1440.05 10.0139
1095.04 10.0139
133.985 10.0139
1531.31 10.0114
1417.68 10.0114
1381.57 10.0114
1182.06 10.0114
745.612 10.0114
410.187 10.0114
399.343 10.0114
213.819 10.0114
137.388 10.0114
1595.95 10.0096
1331.07 10.0096
1297.82 10.0096
424.545 10.0096
292.831 10.0096
1214.69 10.0083
771.993 10.0083
1596.53 10.
1548.91 10.
1112.72 10.
1034.46 10.
898.479 10.
849.443 10.
758.051 10.
641.563 10.
627.94 10.
364.623 10.
298.881 10.
280.745 10.
271.163 10.
268.481 10.
261.47 10.
154.045 10.
86.2414 10.
79.5796 10.
