# Supplementary material for: Functional Genomics of Novel Secondary Metabolites from Diverse Cyanobacteria Using Untargeted Metabolomics
Source: Mar Drugs. 2013 Sep 30;11(10):3617–31. doi: 10.3390/md11103617 (PMC3826126; doi:10.3390/md11103617)
Supplement: Supplementary File 3 — Supplementary msms data (ZIP, 1417 KB) [file marinedrugs-11-03617-s003.zip › msms/114.Positive.txt]

// 114.   Positive
240.109 48132.4
196.083 3413.25
222.098 1858.57
430.193 1636.23
240.246 1166.82
168.087 699.233
240.29 658.356
165.063 563.01
240.36 472.5
166.073 420.276
240.67 370.487
240.432 347.041
240.55 283.35
240.61 278.111
180.088 244.713
240.899 227.
240.997 205.22
196.177 176.003
154.068 172.138
241.755 172.011
241.099 161.939
240.816 150.349
241.422 131.246
241.557 127.121
241.689 126.165
195.073 124.669
178.072 124.613
241.222 123.057
241.166 115.349
179.082 111.118
238.094 108.409
241.257 86.405
222.199 79.4934
222.247 78.1157
196.384 75.4464
196.307 73.7872
430.387 69.4464
242.054 69.2841
241.63 65.0455
242.254 65.0038
127.055 64.0096
81.0339 63.6
242.5 63.5625
121.048 57.9013
241.873 56.6875
149.042 55.125
430.824 55.0833
241.818 54.3611
222.396 53.1731
430.729 52.0054
430.499 51.9055
197.075 49.4464
204.081 48.245
