# Supplementary material for: Functional Genomics of Novel Secondary Metabolites from Diverse Cyanobacteria Using Untargeted Metabolomics
Source: Mar Drugs. 2013 Sep 30;11(10):3617–31. doi: 10.3390/md11103617 (PMC3826126; doi:10.3390/md11103617)
Supplement: Supplementary File 3 — Supplementary msms data (ZIP, 1417 KB) [file marinedrugs-11-03617-s003.zip › msms/215.Positive.txt]

// 215. Histidine betaine (Hercynine) C9H15N3O2 Positive
154.134 13453.4
95.0611 9343.96
198.125 8731.94
60.0819 3836.41
95.1473 255.538
198.255 186.61
68.0525 180.939
154.344 179.15
154.275 149.098
198.296 145.805
95.1932 129.136
60.1477 117.89
95.2463 99.625
95.4084 99.5202
154.441 91.5202
198.6 90.3674
198.366 86.9013
95.3209 84.2273
198.421 83.0417
198.532 82.8801
154.623 80.686
198.486 80.2045
154.4 79.4444
154.498 74.4821
154.565 74.0278
95.2813 73.
60.1805 70.1429
95.4636 64.0027
154.661 62.2321
41.0393 61.225
95.5243 61.025
1306.76 60.8947
198.975 55.8897
95.5629 53.0038
198.785 51.5216
94.2676 51.25
180.118 51.1976
111.052 49.1359
60.3505 49.1324
156.417 48.4737
198.849 47.4402
198.688 47.1655
60.2223 46.6806
95.3511 45.405
96.1382 44.6814
139.046 43.0192
154.752 42.7788
60.2629 42.5602
155.063 42.5568
60.3011 42.0132
155.019 41.9231
154.946 41.9
155.708 41.0032
174.762 40.125
673.38 39.6923
155.155 39.1429
154.01 38.7824
95.6656 38.1607
95.8351 37.0417
121.039 35.45
444.535 35.0388
165.091 34.5208
177.981 34.3289
154.882 34.005
154.837 33.4167
155.361 32.125
353.565 30.1875
199.06 30.1667
126.038 30.0074
199.536 29.6923
95.6328 29.225
923.656 28.3906
95.7838 28.0947
59.0867 27.5
97.0147 27.4402
61.5081 26.225
199.147 26.1157
199.883 26.1
68.0962 26.0074
95.6053 25.625
200.411 25.2353
41.0612 25.1429
199.242 25.0192
199.115 25.0074
60.9487 25.0054
215.787 24.9423
68.6196 24.25
94.9334 24.1731
94.7301 24.1635
95.7064 24.1607
97.0354 23.1635
155.275 22.7813
68.1845 22.5
91.4176 22.4444
1080.21 22.3214
488.291 22.1875
199.957 22.0909
200.678 22.0536
60.7253 22.045
155.429 22.025
155.558 22.0083
161.442 22.005
1244.47 22.
828.314 21.7813
96.4343 21.7202
203.042 21.625
71.2634 21.5313
1384.02 21.5
395.429 21.245
1374.01 21.2426
95.8831 21.0865
96.3172 21.0357
520.277 20.9185
397.503 20.9185
155.611 20.6806
243.457 20.5313
291.433 20.1359
894.485 20.125
60.6307 20.125
61.2673 20.1023
155.672 20.
67.0415 20.
61.4124 19.625
719.578 19.4083
697.43 19.3224
116.018 19.25
735.938 19.2426
417.098 19.1645
60.4233 19.05
155.799 19.0417
180.773 19.0313
1273.08 19.0074
156.703 19.
205.265 18.625
209.108 18.5956
200.081 18.5568
156.19 18.5
210.351 18.4
159.959 18.375
158.723 18.2404
199.409 18.225
159.449 18.225
199.585 18.1667
81.9052 18.1635
96.0752 18.125
107.721 18.1023
1401.6 18.0662
762.16 18.0592
112.725 18.0096
535.282 18.006
484.918 18.0054
1337.41 17.8897
157.905 17.7788
157.797 17.6667
60.3673 17.5625
254.727 17.4444
166.1 17.4083
44.867 17.3636
951.245 17.3214
96.0051 17.25
95.9518 17.225
180.219 17.2083
413.969 17.1111
95.991 17.1111
1003.64 17.075
892.483 17.0592
157.234 17.0417
136.732 17.0278
150.288 17.0066
46.407 17.0054
310.269 17.
276.55 17.
155.934 16.9205
1281.28 16.675
100.254 16.5625
199.747 16.5568
743.49 16.5
299.942 16.4712
57.8293 16.3472
236.218 16.3333
1181.29 16.3224
476.794 16.2426
396.375 16.2083
161.384 16.2083
49.1625 16.2083
424.531 16.1635
1107.17 16.125
1107.34 16.0592
165.362 16.0417
1550.83 16.0313
929.183 16.0313
199.316 16.0313
1127.37 16.0278
1413.66 16.0096
55.3376 16.0096
549.232 16.0083
453.92 16.0083
185.019 16.0083
654.881 16.
1132.74 15.875
121.087 15.6806
60.6567 15.6806
74.0829 15.675
245.326 15.4083
201.288 15.4083
60.5477 15.375
1378.98 15.3214
820.089 15.3214
90.4961 15.3214
82.0478 15.3214
584.765 15.2857
51.0436 15.2404
1050.41 15.2083
614.08 15.2
219.255 15.1635
254.379 15.1488
538.28 15.125
212.141 15.125
783.065 15.1111
433.303 15.0662
286.012 15.0662
204.575 15.05
669.251 15.0417
559.022 15.0417
56.1025 15.0417
199.617 15.0357
389.652 15.0313
96.8686 15.0313
41.5799 15.0313
1496.5 15.025
109.028 15.025
155.987 15.0179
681.577 15.0083
146.388 15.0074
1108.43 15.0066
1583.56 15.
1500.78 15.
1560.56 14.9205
159.726 14.9205
159.032 14.9205
104.737 14.9205
158.783 14.8897
203.991 14.8
157.186 14.8
721.812 14.7813
61.1508 14.7813
1332.65 14.675
546.754 14.675
169.645 14.5956
1583.33 14.5714
1501.27 14.5714
711.618 14.5714
544.522 14.5625
607.256 14.5568
97.7599 14.45
456.381 14.4464
826.004 14.4444
492.211 14.4444
134.757 14.375
88.2048 14.3472
81.8396 14.3214
882.064 14.2857
920.8 14.2841
216.552 14.25
61.4809 14.25
634.42 14.2404
91.9875 14.2083
122.597 14.2
80.595 14.2
1095. 14.1838
911.941 14.1667
493.359 14.1667
517.187 14.1429
365.994 14.1429
1139.17 14.125
797.819 14.125
306.228 14.125
238.815 14.125
227.334 14.125
221.837 14.125
202.157 14.125
691.167 14.1111
94.6823 14.1111
503.521 14.1023
149.201 14.0865
127.263 14.0865
62.8323 14.075
55.0398 14.075
1266.39 14.0417
104.801 14.0417
1395.77 14.0357
572. 14.0357
449.185 14.0357
251.228 14.0357
873.589 14.0313
191.241 14.0313
166.858 14.0313
883.079 14.0278
1270.67 14.025
1438.6 14.0114
285.547 14.0114
1398.83 14.0083
317.67 14.0083
1033.42 14.
789.57 14.
1372.19 13.8
548.355 13.8
1302.54 13.7788
1524.67 13.675
296.621 13.675
162.827 13.675
76.8999 13.675
157.516 13.6667
618.89 13.5956
1146.68 13.5714
199.494 13.5714
69.5844 13.5714
48.0992 13.5568
828.556 13.5
199.694 13.5
787.288 13.4712
783.644 13.4712
