# Supplementary material for: Functional Genomics of Novel Secondary Metabolites from Diverse Cyanobacteria Using Untargeted Metabolomics
Source: Mar Drugs. 2013 Sep 30;11(10):3617–31. doi: 10.3390/md11103617 (PMC3826126; doi:10.3390/md11103617)
Supplement: Supplementary File 3 — Supplementary msms data (ZIP, 1417 KB) [file marinedrugs-11-03617-s003.zip › msms/168.Positive.txt]

// 168.  C7H15NO5S Positive
226.072 1095.5
59.0735 443.498
60.0781 362.476
58.0678 273.025
226.144 124.113
381.502 56.8167
58.1015 55.5956
45.06 43.
44.7786 40.338
226.28 34.4
782.434 31.025
606.638 29.0388
60.1099 29.0096
1594.56 26.3611
961.595 26.3077
1632.69 26.1136
60.2735 26.0357
907.086 25.5956
129.863 25.4821
281.969 24.3214
364.372 24.25
221.248 24.0054
669.452 22.5714
226.362 22.2404
198.5 22.
825.739 21.6576
203.987 21.5956
1342.13 21.3611
226.899 21.3603
226.321 21.1838
59.184 21.1
896.865 20.6667
683.322 20.6
618.182 20.3611
777.124 20.225
820.035 20.1875
59.1663 20.125
579.189 20.0833
1304.01 20.0536
1003.59 20.0536
226.562 20.0313
581.59 20.025
342.755 19.7813
168.243 19.4083
59.7992 19.3393
317.685 19.1645
1555.76 19.1118
1377.78 19.075
612.493 19.025
514.28 19.025
1366.51 19.006
212.84 19.
448.572 18.675
417.342 18.5714
1183.24 18.5
304.887 18.25
314.251 18.2404
278.319 18.1838
1027.95 18.1429
74.7049 18.1111
940.027 18.0074
214.695 18.
99.0571 18.
92.3941 18.
69.5993 17.8
757.697 17.7813
545.827 17.7813
948.753 17.7788
507.162 17.6944
712.015 17.6667
203.887 17.5956
47.5301 17.5714
510.186 17.4712
1446.58 17.4083
270.112 17.3214
1650.13 17.2857
93.5783 17.2857
1116.08 17.2813
447.746 17.2813
762.665 17.25
113.289 17.25
133.961 17.2404
833.823 17.225
1448.25 17.2083
58.1491 17.1667
573.386 17.1645
167.041 17.1429
239.344 17.125
73.6319 17.125
1684.13 17.1111
971.012 17.1023
370.358 17.0865
50.1627 17.0417
1691.52 17.0313
1418.69 17.0313
1107.62 17.025
786.173 17.025
613.429 17.0096
650.654 17.0074
227.849 17.0074
1509.65 17.
700.362 17.
77.6244 17.
897.861 16.7788
472.18 16.5956
63.8969 16.5956
653.875 16.5714
1175.7 16.4712
474.994 16.4712
573.823 16.3214
150.558 16.2813
93.1127 16.2426
1413.37 16.2404
1193.55 16.2083
1224.01 16.1635
1597.33 16.125
1176.24 16.125
1089.89 16.1111
256.139 16.0662
1181.02 16.0357
493.654 16.0227
1517.74 16.0083
1208.16 16.0083
310.964 15.7788
259.374 15.7788
1660.12 15.6944
1586.37 15.675
1506.49 15.6667
194.084 15.6667
218.741 15.5329
44.0613 15.4712
274.424 15.4444
1475.83 15.4083
1008.94 15.4083
1059.81 15.375
616.235 15.375
230.311 15.3603
1541.6 15.3214
1406.8 15.3214
765.587 15.2841
80.5425 15.2841
532.523 15.2813
375.589 15.2813
1519.67 15.225
1406.68 15.1838
973.713 15.1667
84.5843 15.1635
1342.68 15.125
533.356 15.125
525.684 15.125
381.653 15.125
223.287 15.125
140.552 15.125
865.82 15.1023
1195.27 15.0865
641.177 15.0865
622.514 15.0865
398.487 15.0865
176.971 15.0865
168.019 15.0865
343.978 15.075
1007.48 15.0625
185.493 15.0357
59.14 15.0096
549.376 15.0074
1672.51 15.
1378.29 15.
1315.89 15.
1528.97 14.9205
816.67 14.9205
1046.41 14.8929
709.114 14.7788
444.25 14.675
1454.57 14.6667
479.98 14.4712
1652.05 14.45
194.893 14.4444
46.0811 14.3214
1629.74 14.2857
1219.98 14.2857
105.829 14.2841
289.408 14.2813
178.346 14.2813
116.43 14.2813
1625.97 14.25
1402.05 14.25
916.189 14.2404
244.439 14.2404
1074.72 14.225
1615.63 14.2083
939.797 14.1667
1008.71 14.1635
709.805 14.1429
348.883 14.1429
233.653 14.1429
1648.51 14.125
1368.19 14.1111
66.2357 14.1023
47.3338 14.1023
1219.22 14.0865
496.075 14.0865
280.032 14.0865
296.074 14.0833
1370.69 14.075
1109.83 14.075
109.041 14.075
937.37 14.0417
231.777 14.0417
161.881 14.0417
481.599 14.0357
339.298 14.0357
1248.01 14.0313
755.258 14.0313
291.311 14.0313
122.306 14.0313
1099.1 14.0114
188.202 14.0114
118.628 14.0114
1021.64 14.0083
1230.16 14.0074
690.856 14.
525.553 14.
270.744 14.
256.836 14.
254.372 14.
726.575 13.9205
272.438 13.9205
216.37 13.9205
907.888 13.8929
521.558 13.8929
1478.22 13.8
438.24 13.8
52.9184 13.75
75.5322 13.6806
65.3531 13.675
72.3655 13.6667
557.734 13.5714
440.671 13.5714
269.785 13.5714
449.67 13.5625
513.511 13.5568
99.5467 13.5568
1130.16 13.4712
152.81 13.4712
100.074 13.4712
520.427 13.45
383.334 13.4083
1573.11 13.3472
105.65 13.3472
445.226 13.2841
1160.36 13.2813
578.61 13.2813
764.377 13.25
321.743 13.25
994.848 13.2404
167.715 13.2404
1655.46 13.225
996.944 13.2083
944.898 13.2083
67.0351 13.2083
746.059 13.2
840.188 13.1667
675.255 13.1667
349.449 13.1667
252.412 13.1645
105.769 13.1645
900.38 13.1635
191.734 13.1635
995.276 13.1607
1391.98 13.1429
827.55 13.1429
365.763 13.1429
76.1326 13.1429
370.991 13.125
1586.2 13.0865
548.692 13.0865
284.294 13.0865
49.1801 13.0865
1123.54 13.075
330.732 13.075
279.351 13.075
130.858 13.075
920.738 13.05
679.864 13.05
494.991 13.05
269.483 13.05
1243.09 13.0417
691.744 13.0417
508.649 13.0417
319.385 13.0417
290.041 13.0417
109.488 13.0417
77.9477 13.0417
1072.89 13.0357
316.593 13.0357
256.322 13.0357
1513.28 13.0313
1015.59 13.0313
280.156 13.0313
1368.71 13.0139
413.655 13.0114
96.3336 13.0114
279.074 13.0096
226.855 13.0096
61.269 13.0096
40.8706 13.0096
1197.79 13.0083
1028.61 13.0083
713.518 13.0083
1265.32 13.
555.759 13.
1422.33 12.9205
230.863 12.9205
87.916 12.9205
236.659 12.8929
140.975 12.8929
119.598 12.8929
532.212 12.875
1489.82 12.7788
1469.02 12.7788
1101.21 12.7788
558.074 12.7788
159.373 12.7788
264.834 12.75
1527.38 12.6806
1480.45 12.6806
992.601 12.6806
526.244 12.6806
504.382 12.6806
357.188 12.6806
1557.72 12.675
78.5817 12.675
1240.98 12.6667
1069.32 12.6667
890.035 12.6667
840.656 12.6667
220.313 12.6667
878.338 12.5714
201.621 12.5714
1245.83 12.5568
1189.87 12.5568
971.653 12.5568
455.527 12.5568
449.028 12.5568
266.358 12.5568
59.4497 12.5568
41.8885 12.5568
729.025 12.4712
480.381 12.4712
301.808 12.4712
1384.98 12.45
546.223 12.45
112.051 12.45
66.781 12.45
493.234 12.4083
103.829 12.375
1212.64 12.3603
1033.31 12.3472
639.013 12.3472
423.962 12.3472
416.093 12.3214
1601.46 12.2841
1147.71 12.2841
825.196 12.2841
622.914 12.2841
591.494 12.2841
331.356 12.2841
315.586 12.2841
313.452 12.2841
249.019 12.2841
155.99 12.2841
1096.21 12.25
784.035 12.25
58.4021 12.2404
85.0202 12.2083
1069.6 12.2
980.783 12.2
66.1603 12.2
1097.5 12.1667
929.781 12.1667
407.087 12.1667
95.4532 12.1667
94.766 12.1667
980.108 12.1607
357.818 12.1607
84.8512 12.1429
1609.36 12.125
1522.73 12.125
1339.38 12.125
464.865 12.125
232.786 12.125
41.96 12.125
1686.51 12.1023
1648.59 12.1023
1598.32 12.1023
968.231 12.1023
567.626 12.1023
462.692 12.1023
341.783 12.1023
255.571 12.1023
219.538 12.1023
215.929 12.1023
109.34 12.1023
106.684 12.1023
1566.35 12.0865
1412.12 12.0865
676.745 12.0865
142.31 12.0865
152.223 12.0833
1208. 12.075
1033.56 12.075
54.2371 12.075
907.504 12.05
624.832 12.05
1612.36 12.0417
1198.11 12.0417
1183.6 12.0417
870.916 12.0417
470.591 12.0417
399.346 12.0417
1057.53 12.0357
777.028 12.0357
744.763 12.0357
262.541 12.0357
94.2701 12.0357
1292.51 12.0313
460.526 12.0139
937.938 12.0114
447.03 12.0114
1457.71 12.0096
1420.18 12.0096
1302.89 12.0096
1141.14 12.0096
139.502 12.0096
328.039 12.0083
194.014 12.0083
1632.11 12.
1601.82 12.
1349.83 12.
1153.13 12.
1088.33 12.
839.258 12.
485.933 12.
312.235 12.
250.124 12.
198.597 12.
69.7208 12.
1359.56 11.9205
1273.46 11.9205
1265.87 11.9205
476.125 11.9205
1552.94 11.875
1292.81 11.875
506.921 11.875
1275.43 11.8
565.598 11.8
225.48 11.8
1682.63 11.7788
1237.79 11.7788
1215.1 11.7788
915.637 11.7788
797.799 11.7788
311.65 11.7788
1160.84 11.6806
955.942 11.6806
376.786 11.6806
238.561 11.6806
1345.27 11.6667
799.661 11.6667
282.57 11.6667
192.288 11.6667
59.7636 11.6667
725.11 11.625
1639. 11.5714
58.5602 11.5714
1552.68 11.5625
1037.98 11.5625
667.354 11.5625
74.0313 11.5625
49.8599 11.5625
496.596 11.5568
310.199 11.5
1488.68 11.45
572.003 11.45
503.955 11.45
72.7629 11.45
986.194 11.375
609.479 11.375
594.412 11.375
277.46 11.375
233.706 11.375
931.105 11.3472
422.501 11.3472
999.496 11.3214
78.3175 11.3214
1260.5 11.2841
957.937 11.2841
738.397 11.2841
381.621 11.2841
247.846 11.2841
162.906 11.2841
240.328 11.2813
226.993 11.2813
1671.75 11.25
1355.46 11.25
1225.42 11.2404
1013.14 11.2404
288.599 11.2404
418.454 11.225
912.618 11.2
540.139 11.2
502.602 11.2
477.948 11.2
278.614 11.2
236.744 11.2
227.39 11.2
1404.01 11.1667
1279.07 11.1667
1135.8 11.1667
992.084 11.1667
646.627 11.1667
645.593 11.1667
72.7083 11.1667
64.7612 11.1667
50.295 11.1667
1652.4 11.1607
302.91 11.1607
60.2589 11.1607
1443.83 11.1429
830.419 11.1429
756.172 11.1429
281.433 11.1429
1400.84 11.125
1090.52 11.125
1081.27 11.125
105.257 11.125
69.4317 11.125
1634.17 11.1023
1543.94 11.1023
1285.3 11.1023
652.262 11.1023
248.504 11.1023
1647.63 11.0865
887.563 11.0865
854.746 11.0865
709.927 11.0865
43.2029 11.0865
123.309 11.075
810.808 11.0625
331.827 11.0625
88.0034 11.0625
293.986 11.05
123.825 11.05
98.4479 11.05
87.8267 11.05
1624.3 11.0417
939.166 11.0417
709.683 11.0417
554.18 11.0417
226.727 11.0417
221.8 11.0417
218.352 11.0417
854.394 11.0357
49.3771 11.0357
985.707 11.0313
835.527 11.0179
167.173 11.0179
59.5192 11.0179
1424.11 11.0139
1117.94 11.0139
398.979 11.0139
135.825 11.0139
1642.36 11.0114
1583.4 11.0114
1309.62 11.0114
829.825 11.0114
570.864 11.0114
330.565 11.0114
108.461 11.0114
313.542 11.0096
122.725 11.0096
72.9477 11.0096
1640.82 11.
1616.99 11.
1405.28 11.
1090.12 11.
906.081 11.
645.477 11.
584.038 11.
524.253 11.
442.331 11.
345.02 11.
195.461 11.
155.848 11.
147.516 11.
127.938 11.
111.325 11.
696.473 10.9205
656.502 10.9205
318.212 10.9205
1014.68 10.875
235.35 10.875
42.9304 10.875
1519.98 10.8
1469.97 10.8
506.197 10.8
936.789 10.75
778.49 10.75
116.829 10.75
94.0283 10.75
50.0253 10.75
1685.53 10.6806
1174.42 10.6806
909.686 10.6806
271.002 10.6806
52.535 10.6806
1509.78 10.6667
475.036 10.6667
440.515 10.6667
168.555 10.6667
711.279 10.625
55.1616 10.625
475.817 10.5625
228.371 10.5625
202.038 10.5625
154.675 10.5625
760.197 10.5568
58.473 10.5568
923.79 10.5
1288.7 10.45
645.29 10.45
258.075 10.45
150.503 10.45
1479.92 10.4464
1453.11 10.4464
1418.4 10.4464
1248.91 10.4464
1176.54 10.4464
939.442 10.4464
738.564 10.4464
1674.69 10.375
1013.23 10.375
953.317 10.375
99.3135 10.375
988.296 10.3472
247.204 10.3472
237.988 10.3472
224.997 10.3472
1545.39 10.3333
101.793 10.3333
1476.03 10.3214
460.981 10.3214
297.987 10.3214
1026.96 10.2841
835.43 10.2841
409.971 10.2841
137.311 10.2841
70.3635 10.2841
487.878 10.25
107.603 10.25
1353.39 10.2404
618.405 10.2404
613.33 10.2404
60.8081 10.2404
1680.48 10.225
763.288 10.225
435.383 10.2083
1089.28 10.2
937.518 10.2
916.623 10.2
907.176 10.2
849.511 10.2
706.3 10.2
284.604 10.2
278.376 10.2
227.71 10.2
137.627 10.2
1603.66 10.1667
1286.67 10.1667
593.894 10.1667
562.423 10.1667
129.55 10.1667
1427.27 10.1607
905.225 10.1607
767.575 10.1607
389.209 10.1607
364.032 10.1607
134.654 10.1607
68.7999 10.1607
1507.44 10.1429
494.864 10.1429
839.913 10.125
470.221 10.125
455.469 10.125
252.694 10.125
250.576 10.125
172.093 10.125
102.507 10.125
1544.82 10.1023
1526.68 10.1023
1213.42 10.1023
599.296 10.1023
526.84 10.1023
321.915 10.1023
182.292 10.1023
172.971 10.1023
1594.43 10.0865
247.674 10.0865
648.637 10.0833
301.467 10.0833
160.916 10.075
81.782 10.075
1063.31 10.0625
1042.71 10.0625
1020.45 10.0625
718.484 10.0625
107.241 10.0625
64.3885 10.0625
64.365 10.0625
55.4037 10.0625
52.7037 10.0625
946.114 10.05
943.648 10.05
790.355 10.05
736.998 10.05
434.26 10.05
173.016 10.05
65.1444 10.05
60.1976 10.05
1053.71 10.0417
596.186 10.0417
278.07 10.0417
1496.1 10.0357
875.894 10.0357
1606.62 10.0179
1692.51 10.0139
1398.03 10.0139
1268.04 10.0139
289.232 10.0139
260.42 10.0139
109.31 10.0139
77.3326 10.0139
976.645 10.0114
832.253 10.0114
804.249 10.0114
717.027 10.0114
664.285 10.0114
580.858 10.0114
495.437 10.0114
400.698 10.0114
387.812 10.0114
272.226 10.0114
215.744 10.0114
77.7961 10.0114
60.9734 10.0114
1667.97 10.0096
1014.36 10.0096
402.374 10.0096
234.643 10.0096
193.656 10.0096
40.6293 10.0083
182.052 10.0074
1273.98 10.
1257.19 10.
863.561 10.
862.434 10.
499.385 10.
238.768 10.
233.495 10.
214.022 10.
133.906 10.
121.547 10.
87.6602 10.
