# Supplementary material for: Functional Genomics of Novel Secondary Metabolites from Diverse Cyanobacteria Using Untargeted Metabolomics
Source: Mar Drugs. 2013 Sep 30;11(10):3617–31. doi: 10.3390/md11103617 (PMC3826126; doi:10.3390/md11103617)
Supplement: Supplementary File 3 — Supplementary msms data (ZIP, 1417 KB) [file marinedrugs-11-03617-s003.zip › msms/232.Negative.txt]

// 232. 6Hex+C7H16O7 C43H76O37 Negative
591.195 5539.66
591.694 2405.34
592.202 701.861
510.169 350.89
211.082 305.53
707.224 297.287
434.131 281.64
591.896 209.233
591.476 187.309
859.295 187.132
429.141 169.163
545.167 163.022
193.068 147.837
592.056 145.321
592.385 142.74
101.023 129.422
591.962 122.184
592.442 117.696
89.0231 106.266
373.141 104.4
73.024 93.9173
869.265 89.0667
592.56 87.4444
592.506 84.4583
911.298 83.8333
353.112 82.5625
599.122 80.0313
272.079 79.4464
510.65 78.3704
323.099 77.5294
1003.35 76.2893
971.325 75.0043
592.94 74.4712
383.107 73.8523
434.211 73.3952
54.4535 73.2976
592.835 69.4556
1046.73 69.2469
665.247 68.7202
99.002 68.1481
592.709 68.0909
251.075 67.16
59.0122 65.5789
132.026 65.125
125.016 64.0417
73.0466 62.1359
388.56 60.3911
1022.3 60.0274
592.985 59.006
85.0327 58.1008
593.708 57.9
593.133 57.6541
869.402 57.0865
595.734 57.0417
383.144 55.4803
818.617 55.0262
1021.35 55.003
503.154 53.1157
75.5452 52.1071
889.218 52.
972.297 51.8893
545.31 51.0667
314.108 51.0054
193.108 50.4808
593.329 50.2667
593.466 49.7794
621.073 49.694
89.0519 49.3603
841.296 48.1429
434.637 47.2813
443.131 46.6875
662.73 46.5568
596.909 46.0526
702.339 46.0476
593.565 45.5707
708.225 45.2893
859.411 44.7824
593.285 43.7202
221.066 43.4464
373.195 43.1976
594.227 43.1875
179.048 42.5313
212.082 42.025
113.059 41.445
90.8945 40.8906
870.274 40.7778
1255.18 40.3906
511.463 40.2269
546.187 39.7202
130.343 39.4402
697.264 39.3906
1081.36 39.005
89.0738 38.845
863.92 38.3077
211.158 38.0208
140.098 37.6402
429.616 37.4706
1604.01 37.4444
281.366 37.2893
226.77 37.1324
598.575 37.0893
990.305 37.0167
151.72 36.75
480.482 36.1607
962.79 36.0208
710.836 36.0043
115.036 35.8929
145.137 35.4464
1045.3 35.125
772.826 35.1078
1624.59 35.0179
1457.51 35.0132
570.613 35.0083
45.5101 34.9231
1352.5 34.7202
380.346 34.4556
1335.18 34.3967
1480.44 34.0417
511.344 34.0096
809.445 33.7824
554.655 33.625
594.788 33.4545
1251.86 33.4167
1249.59 33.375
778.026 33.2667
87.4412 33.0865
1107.29 32.7857
434.294 32.3333
354.069 32.3068
742.477 32.2917
844.485 32.2269
125.452 32.1331
1130.14 32.0769
593.987 32.0714
607.819 32.0388
606.718 32.0208
513.316 32.0179
535.179 32.004
615.805 31.9231
1550.35 31.9013
1501.02 31.75
976.021 31.625
1682.16 31.4808
601.771 31.45
1151.28 31.4444
476.943 31.0947
997.8 31.0208
298.039 31.0208
707.455 30.8897
468.847 30.875
54.743 30.875
1314.04 30.6576
967.047 30.605
594.401 30.6
211.972 30.5956
1236.52 30.5602
869.513 30.5
1164.11 30.4464
632.31 30.3266
594.477 30.3077
933.546 30.2857
263.075 30.25
501.138 30.2045
707.325 30.125
369.518 30.1157
182.2 30.0769
111.279 30.0489
510.853 30.0179
1416.19 30.0066
602.126 30.
448.106 30.
212.423 29.8182
71.8143 29.6923
1233.02 29.5602
818.001 29.3967
512.422 29.2663
537.422 29.1875
211.256 29.125
264.149 29.0536
604.223 29.0179
1085.47 29.
332.102 29.
598.909 28.7202
429.776 28.625
590.15 28.5714
976.767 28.3967
738.547 28.375
601.364 28.3333
1608.9 28.1838
461.15 28.1607
163.874 28.1488
194.191 28.1359
911.574 28.125
1159.43 28.0909
77.5351 28.0667
1426.34 28.0179
394.482 28.0046
305.039 28.
222.192 27.8929
280.377 27.875
305.421 27.845
626.553 27.7692
813.442 27.7202
602.251 27.5682
1081.59 27.4803
810.433 27.4083
1022.76 27.4
455.194 27.3333
81.1116 27.3077
524.189 27.2727
193.604 27.2727
47.8615 27.25
665.764 27.2426
300.347 27.2308
872.7 27.2269
816.094 27.2269
298.591 27.2269
890.641 27.1667
251.012 27.125
99.0514 27.1136
317.907 27.1023
52.7268 27.0662
678.902 27.0536
161.236 27.0489
596.251 27.045
1150.84 27.0313
67.2294 27.025
1284.6 27.006
142.12 27.006
562.134 27.005
149.444 27.
462.248 26.9185
1016.93 26.875
187.761 26.6944
409.83 26.6576
513.788 26.5568
545.474 26.4
860.308 26.3603
1131.97 26.2663
441.211 26.2228
917.183 26.2045
519.263 26.2045
916.106 26.1838
421.084 26.1731
667.14 26.1635
287.898 26.1359
1523.08 26.1078
836.661 26.1
1414.62 26.0909
441.304 26.0909
267.571 26.0833
589.942 26.0417
49.8814 26.0417
471.069 26.0227
398.014 26.006
1134.21 26.0054
214.467 26.005
1589.97 26.
1079.91 25.9185
624.314 25.8182
694.079 25.675
1304.59 25.625
1444.9 25.5682
54.2804 25.5682
327.637 25.4545
1282.42 25.375
704.482 25.3333
1644. 25.2426
1024.03 25.225
1054.07 25.1645
322.909 25.125
581.501 25.1111
346.041 25.1
304.639 25.0536
76.3293 25.0489
147.733 25.006
409.296 25.0054
979.5 25.
1487.56 24.9
1293.46 24.7961
301.634 24.7813
307.289 24.75
312.449 24.7202
1048.24 24.6576
1010.11 24.625
211.307 24.625
614.876 24.5707
599.635 24.5625
943.705 24.5329
248.404 24.4821
783.555 24.4803
383.454 24.4444
1136.31 24.4
131.884 24.4
504.215 24.3611
1004.35 24.3472
231.8 24.2917
476.33 24.245
101.584 24.2308
1275.71 24.2228
48.7806 24.2045
113.16 24.1875
457.356 24.1645
1316.62 24.1488
377.667 24.1359
1684.72 24.125
505.197 24.1157
477.008 24.1136
600.314 24.1111
53.7631 24.0909
261.16 24.0769
1545.54 24.0662
1270.43 24.0592
118.792 24.0278
1477.87 24.025
1298.35 24.025
856.329 24.025
810.188 24.025
624.784 24.025
597.734 24.025
72.0081 24.025
1043.47 24.0083
736.991 24.0054
273.39 24.0043
740.699 23.9185
849.326 23.9013
580.105 23.7961
522.883 23.7961
1232.02 23.7778
1073.73 23.6544
1100.23 23.625
222.019 23.6
601.863 23.5714
101.151 23.5682
1038.61 23.5329
509.033 23.4803
368.104 23.4083
594.077 23.375
1261.26 23.3636
1679.78 23.3603
587.531 23.3393
110.725 23.3393
512.021 23.3333
253.723 23.3224
178.696 23.2857
502.795 23.2813
183.03 23.2813
155.834 23.2663
975.37 23.2426
1627.29 23.225
600.554 23.225
588.197 23.225
217.171 23.225
594.15 23.2083
134.129 23.1838
777.435 23.1488
1350.17 23.1359
408.022 23.1359
353.909 23.1136
235.559 23.1136
375.299 23.1
1314.54 23.0909
513.51 23.0769
1143.86 23.0536
558.744 23.0536
64.5462 23.045
623.724 23.0417
1620.76 23.025
1062. 23.025
473.247 23.0227
337.137 23.0227
187.088 23.0227
47.9521 23.0227
1166.37 23.0083
553.632 23.0083
1241.06 23.006
436.038 23.006
400.054 23.006
191.994 23.006
208.875 23.0054
1149.91 23.
1107.69 23.
1064.01 23.
1106.93 22.9013
574.127 22.9013
673.935 22.8929
1019.71 22.8182
780.032 22.8
1234.76 22.7961
244.934 22.7202
836.284 22.6944
1136.99 22.675
130.375 22.625
225.003 22.5956
308.187 22.5329
1226.5 22.5313
596.831 22.5313
609.516 22.4821
164.329 22.4444
622.153 22.4402
971.531 22.4083
494.063 22.4083
1599.55 22.4
1003.82 22.4
842.306 22.4
511.127 22.375
136.51 22.3611
908.517 22.3393
594.271 22.3333
396.352 22.3333
1689.54 22.3224
1401.1 22.3224
482.603 22.3224
697.324 22.3077
1532.59 22.2857
1483.97 22.2857
947.435 22.2857
926.97 22.2857
225.996 22.2841
989.077 22.2813
1397.5 22.2663
683.441 22.2426
505.828 22.225
101.335 22.225
828.763 22.2083
1249.77 22.1635
699.746 22.1488
59.9194 22.1488
189.005 22.1359
1642.6 22.1136
641.856 22.1118
102.946 22.1118
1238.68 22.1111
510.441 22.1023
557.269 22.1
230.99 22.1
399.378 22.0909
115.638 22.0625
590.948 22.0592
78.6184 22.0536
744.115 22.0489
161.044 22.0417
546.262 22.0278
1254.33 22.025
193.203 22.025
685.919 22.006
1668.17 22.
1223.17 22.
726.185 21.9205
162.268 21.9205
465.113 21.9013
402.85 21.8929
859.546 21.8897
493.425 21.8897
626.764 21.7961
939.608 21.7813
983.672 21.7778
575.634 21.7202
753.359 21.675
350.623 21.6544
40.9544 21.6544
1458.42 21.625
1087.48 21.625
724.507 21.5956
216.02 21.5956
1394.91 21.5682
263.562 21.5329
1095.15 21.5313
1205.43 21.5
838.201 21.5
376.508 21.5
207.334 21.5
834.68 21.4803
272.617 21.4803
1003.58 21.4444
585.708 21.4444
414.398 21.4
406.807 21.4
226.886 21.375
1190.15 21.3636
248.288 21.3636
177.242 21.3611
1644.73 21.3603
722.231 21.3603
297.669 21.3603
209.305 21.3603
413.872 21.3472
1171.63 21.3224
611.171 21.3224
602.17 21.3224
157.346 21.3214
58.5661 21.2917
1585.78 21.2857
1004.52 21.2841
713.92 21.25
268.176 21.25
621.643 21.2426
275.1 21.2426
1698.7 21.225
795.218 21.225
736.524 21.2045
911.641 21.1875
1518.05 21.1645
1241.56 21.1645
1028.25 21.1645
704.589 21.1645
359.185 21.1645
58.0543 21.1645
898.781 21.1429
89.1476 21.1429
772.986 21.1359
936.31 21.125
456.087 21.1118
923.371 21.1111
382.11 21.1111
1547.59 21.1
220.142 21.1
122.739 21.1
62.9409 21.1
647.904 21.0909
1539.75 21.0865
1184.55 21.0662
1330.54 21.0592
809.383 21.0592
93.2952 21.0489
134.558 21.0417
1199.44 21.0357
379.841 21.0313
1536.05 21.0278
891.671 21.0278
880.518 21.025
596.532 21.025
394.254 21.025
1646.61 21.0192
1171.37 21.0083
757.903 21.0083
424.992 21.0083
380.768 21.0074
205.133 21.0074
676.008 21.0066
82.9898 21.0066
1253.66 21.006
43.0165 21.006
1291.32 21.
389.786 21.
164.042 21.
86.8323 21.
71.486 20.9013
209.274 20.9
1070.61 20.8929
818.955 20.8929
629.269 20.8929
113.029 20.875
1003.5 20.8
890.374 20.7961
795.512 20.7813
141.961 20.7813
1197.53 20.7788
547.324 20.7788
442.107 20.7788
578.873 20.7778
519.609 20.7778
295.819 20.7778
393.101 20.75
386.046 20.75
1525.45 20.7202
967.741 20.7202
90.6642 20.7202
386.436 20.6944
256.718 20.6944
1520.41 20.675
156.642 20.675
1326.73 20.6544
299.02 20.6544
853.205 20.625
707.691 20.625
287.298 20.5956
227.398 20.5956
1171.47 20.5329
713.36 20.5329
791.197 20.5
1355.8 20.4821
1528.25 20.4803
1176.75 20.4712
770.165 20.4712
729.519 20.45
1387.82 20.4444
124.125 20.4444
870.346 20.4083
516.261 20.4083
1134.77 20.375
597.585 20.3611
1064.79 20.3603
514.473 20.3603
135.292 20.3603
251.151 20.3472
842.472 20.3224
1388.11 20.3214
1295.94 20.3214
165.57 20.3214
1432.25 20.2917
158.917 20.2917
1487.02 20.2857
1134.43 20.2857
441.255 20.2841
911.397 20.2813
595.928 20.2813
604.814 20.2663
137.004 20.2663
1505.33 20.25
643.503 20.25
599.389 20.25
510.981 20.25
487.686 20.25
426.414 20.25
367.758 20.25
290.285 20.25
149.858 20.25
601.049 20.2426
84.4294 20.2426
1105.72 20.2404
106.976 20.225
738.171 20.2083
788.832 20.1838
691.467 20.1838
1186.58 20.1645
692.47 20.1635
596.097 20.1488
556.39 20.1488
258.214 20.1429
1226.75 20.1111
126.918 20.1111
815.031 20.1
202.533 20.1
515.536 20.0865
828.298 20.075
1228.06 20.0662
510.712 20.0625
1039.82 20.0592
346.915 20.0536
89.1893 20.0417
55.3564 20.0417
164.475 20.0357
1140.47 20.0313
238.078 20.0278
47.107 20.0278
1143.68 20.025
212.166 20.0083
1566.99 20.0074
125.997 20.0074
1160.17 20.0066
569.724 20.0066
290.587 20.0066
1124.14 20.006
96.2002 20.006
1531.99 20.
933.879 20.
846.2 20.
668.793 20.
545.726 20.
193.569 20.
48.4054 20.
40.1576 20.
925.209 19.9205
511.752 19.9205
259.317 19.9205
664.609 19.8929
120.619 19.8929
1531.38 19.8897
930.036 19.8897
1398.98 19.7813
145.001 19.7813
91.3654 19.7778
1493.48 19.75
435.453 19.7202
133.13 19.6944
54.0497 19.6944
1531.55 19.6544
802.869 19.625
735.286 19.6
1603.57 19.5956
418.457 19.5956
80.3951 19.5956
714.365 19.5714
248.205 19.5714
331.91 19.5329
739.363 19.5313
548.626 19.5313
1124.35 19.5
1633.96 19.4712
649.724 19.4712
520.932 19.45
312.175 19.4444
683.356 19.4
588.721 19.4
187.496 19.4
148.409 19.4
1034.42 19.375
194.442 19.375
169.214 19.375
146.183 19.375
1424.4 19.3603
1364.23 19.3224
951.15 19.3224
734.443 19.3224
614.032 19.3214
903.857 19.2917
605.181 19.2917
175.657 19.2917
1653.84 19.2857
1072.97 19.2857
286.941 19.2857
131.21 19.2857
832.523 19.2813
617.063 19.2813
138.356 19.2813
1547.71 19.25
805.166 19.25
205.798 19.25
103.273 19.25
855.907 19.2404
1072.49 19.225
723. 19.225
1175.34 19.2083
1504.49 19.2045
1452.4 19.1838
682.174 19.1838
275.744 19.1645
226.654 19.1635
1678.61 19.1488
73.542 19.1429
1039.16 19.125
888.019 19.125
885.722 19.125
629.835 19.125
595.235 19.125
240.772 19.125
89.6246 19.125
71.0332 19.125
1486.94 19.1111
1276.38 19.1111
1088.74 19.1111
699.64 19.1111
372.862 19.1111
93.6449 19.1023
540.466 19.0909
89.8093 19.0909
119.039 19.0833
73.6704 19.0662
514.965 19.0592
607.573 19.0417
1038.74 19.0357
697.551 19.0357
859.969 19.0313
630.985 19.0313
502.15 19.0313
727.828 19.0278
193.274 19.0278
160.329 19.0278
181.613 19.025
137.675 19.025
91.7524 19.0227
324.459 19.0179
606.549 19.0114
852.895 19.0083
439.826 19.0083
354.572 19.0083
131.095 19.0083
1348.32 19.0074
986.001 19.0074
245.408 19.0074
425.539 19.0066
862.828 19.006
599.908 19.005
1161.96 19.
999.701 19.
979.626 19.
784.351 19.
667.075 19.
536.97 19.
500.842 19.
124.906 19.
50.5001 19.
1220.38 18.9
165.351 18.9
1518.25 18.8929
1357.18 18.8897
1004.7 18.875
370.444 18.8182
1340.3 18.7813
299.311 18.7813
1496.85 18.7788
603.759 18.7788
96.4402 18.7788
843.204 18.7202
1059.02 18.6944
172.732 18.6944
473.154 18.6806
1265.09 18.675
383.043 18.675
1409.12 18.6667
1324.67 18.6667
857.324 18.6544
274.456 18.625
210.181 18.625
949.738 18.5956
883.487 18.5956
640.341 18.5714
648.77 18.5625
1002.51 18.5329
526.22 18.5329
79.8697 18.5313
1193.63 18.5
355.109 18.5
346.352 18.5
101.251 18.5
536.545 18.4821
148.598 18.4821
135.724 18.45
1105.28 18.4444
829.933 18.4444
1308.37 18.4083
786.766 18.4083
771.964 18.4083
338.473 18.4083
309.048 18.4083
199.866 18.4083
1202.74 18.4
1630.24 18.375
1264.12 18.375
773.217 18.375
696.344 18.375
554.318 18.375
303.775 18.375
784.045 18.3603
566.98 18.3603
396.898 18.3224
224.48 18.3224
1207.55 18.3214
660.65 18.3214
187.448 18.3214
122.913 18.2857
587.845 18.2813
429.876 18.2813
1674.62 18.25
1648.15 18.25
1582.33 18.25
769.184 18.25
275.363 18.25
145.842 18.25
795.054 18.2404
680.283 18.2404
793.022 18.225
234.412 18.225
1613.93 18.2083
1124.47 18.2083
1075.45 18.2083
871.48 18.2083
490.866 18.2083
82.2092 18.2083
1049.74 18.1838
713.573 18.1838
664.972 18.1838
595.551 18.1838
336.896 18.1838
163.455 18.1838
119.837 18.1838
59.7867 18.1838
679.08 18.1645
662.611 18.1645
632.814 18.1645
104.719 18.1645
1082.48 18.1635
187.108 18.1607
1270.21 18.1429
812.712 18.1429
660.076 18.1429
597.204 18.1429
59.8394 18.1429
695.041 18.1359
972.919 18.125
896.93 18.125
784.885 18.125
584.259 18.125
136.158 18.125
145.085 18.1111
842.022 18.1
549.936 18.1
1294.95 18.0909
971.165 18.0865
1159.58 18.075
973.7 18.075
347. 18.075
301.886 18.075
149.087 18.075
101.387 18.075
93.5386 18.075
88.5056 18.075
59.9726 18.075
716.207 18.0662
540.689 18.0625
1612.83 18.0592
1386.54 18.0592
101.762 18.0592
518.234 18.0417
125.331 18.0417
917.114 18.0313
650.59 18.0313
534.98 18.0313
227.141 18.0313
148.912 18.0313
1329.4 18.025
469.95 18.0096
164.423 18.0096
1245.43 18.0083
108.142 18.0083
1608.53 18.0074
1296.87 18.0074
1268.09 18.0074
1235.5 18.0074
955.199 18.0074
687.165 18.0074
349.095 18.0074
306.482 18.0074
163.28 18.0074
1364.46 18.
1023.23 18.
978.303 18.
697.399 18.
430.612 18.
336.506 18.
255.971 18.
1089.54 17.9205
72.3127 17.9205
177.088 17.8897
123.439 17.8897
82.5218 17.8897
226.343 17.8
414.257 17.7813
316.615 17.7813
299.613 17.7813
115.815 17.7813
1265.86 17.7788
239.261 17.7788
55.5404 17.7788
453.727 17.6944
337.434 17.675
670.089 17.6667
92.2122 17.6667
551.514 17.6544
46.2425 17.5956
1643.38 17.5714
927.741 17.5714
850.601 17.5714
774.959 17.5714
1618.94 17.5568
306.709 17.5568
756.685 17.5329
623.324 17.5329
287.854 17.5313
55.5903 17.5313
727.583 17.5
586.001 17.4821
1039.7 17.4712
953.15 17.4712
497.026 17.4712
329.241 17.4712
77.0154 17.4712
722.302 17.45
670.668 17.45
1029.26 17.4444
634.362 17.4083
398.541 17.4083
1694.15 17.375
1507.01 17.375
1044.05 17.375
745.029 17.375
601.955 17.375
581.721 17.375
262.054 17.375
79.9229 17.375
1048.54 17.3611
153.713 17.3611
203.945 17.3603
1502.34 17.3224
1474.77 17.3214
1439.44 17.3214
446.508 17.3214
274.64 17.3214
178.828 17.3214
685.418 17.2857
159.088 17.2857
1483.72 17.2841
1450.82 17.2841
1460.6 17.2813
735.964 17.2813
565.181 17.2813
512.862 17.2813
143.86 17.2813
561.367 17.25
627.813 17.2426
540.745 17.2404
100.14 17.2404
1203.31 17.2083
338.254 17.2083
58.6583 17.2083
510.308 17.2
415.26 17.2
1430.83 17.1838
1324.45 17.1838
1031.37 17.1838
649.086 17.1838
540.986 17.1838
455.729 17.1838
902.634 17.1645
1690.86 17.1429
1245.58 17.1429
1158.39 17.1429
273.636 17.1429
1549.12 17.125
1502.24 17.125
1460.1 17.125
1427.5 17.125
1096.34 17.125
561.563 17.125
196.585 17.125
897.53 17.1111
600.722 17.1111
422.779 17.1111
422.284 17.1111
243.045 17.1111
1209.04 17.1023
610.928 17.1023
1521.42 17.0865
373.836 17.075
120.263 17.075
1307.37 17.0662
151.059 17.0662
1355.06 17.0592
362.297 17.0592
101.133 17.0592
68.8968 17.05
593.855 17.0417
568.557 17.0417
114.737 17.0417
616.051 17.0357
603.35 17.0357
352.68 17.0357
1015.23 17.0313
372.143 17.0313
323.181 17.0313
249.553 17.0313
1506.4 17.0278
97.0787 17.0278
621.42 17.025
226.381 17.025
600.51 17.0179
514.133 17.0139
87.7959 17.0096
1364.6 17.0083
1229.08 17.0083
917.461 17.0083
588.11 17.0083
461.261 17.0083
1073.5 17.0074
825.005 17.0074
714.552 17.0074
81.1423 17.0066
433.482 17.006
1420.92 17.
927.155 17.
738.017 17.
598.057 17.
527.218 17.
423.91 17.
261.623 17.
135.76 17.
131.244 17.
88.878 17.
261.562 16.9205
1562.67 16.8929
1057.15 16.8929
598.74 16.8929
324.802 16.8929
280.475 16.8929
222.505 16.8929
198.423 16.8929
946.149 16.8
44.3591 16.8
148.976 16.7961
1652.47 16.7788
602.769 16.7788
523.708 16.7788
504.486 16.7788
324.259 16.7788
166.862 16.7788
79.2713 16.7788
860.159 16.675
350.093 16.675
947.243 16.6667
798.204 16.6667
650.082 16.6667
308.941 16.6667
127.543 16.6667
556.099 16.625
152.499 16.5956
1286.53 16.5714
727.671 16.5714
679.128 16.5714
650.855 16.5714
644.906 16.5714
801.46 16.5568
167.18 16.5568
112.811 16.5568
338.591 16.5329
1551.54 16.5313
80.1258 16.5313
864.614 16.5
1423.58 16.4712
1059.91 16.4712
1360.04 16.45
49.3373 16.45
1472.61 16.4464
852.835 16.4464
62.4448 16.4464
1521.34 16.4083
1448.16 16.4083
1166.79 16.4083
994.517 16.4083
737.105 16.4083
706.32 16.375
377.209 16.375
1473.9 16.3603
48.2463 16.3603
683.54 16.3472
164.282 16.3472
1093.87 16.3333
1184.64 16.3214
960.946 16.3214
605.517 16.3214
92.494 16.3214
282.5 16.2917
1471.71 16.2857
802.802 16.2857
683.976 16.2857
456.764 16.2857
83.0648 16.2857
1499.18 16.2841
134.748 16.2841
131.824 16.2813
1462.98 16.25
1441.63 16.25
1172.43 16.25
870.102 16.25
272.302 16.25
88.1613 16.25
596.348 16.2404
581.349 16.2404
281.001 16.2404
241.572 16.2404
75.889 16.2404
1034.28 16.2083
608.667 16.2083
608.187 16.2083
576.486 16.2083
514.614 16.2083
289.416 16.2083
144.829 16.2
62.733 16.2
1513.15 16.1838
553.947 16.1838
348.347 16.1838
235.926 16.1838
111.194 16.1838
77.4646 16.1838
434.769 16.1667
72.4554 16.1667
1592.77 16.1635
683.216 16.1635
517.446 16.1635
1259.31 16.1607
655.522 16.1429
612.943 16.1429
833.306 16.125
779.481 16.125
737.193 16.125
522.454 16.125
375.677 16.125
211.916 16.125
125.258 16.125
93.0368 16.125
87.163 16.125
69.5026 16.125
61.3167 16.125
638.244 16.1
1369.23 16.075
1108.06 16.075
1048.68 16.075
769.787 16.075
648.458 16.075
625.199 16.075
522.205 16.075
342.66 16.075
49.3948 16.075
402.429 16.0662
161.077 16.0662
57.9669 16.0662
49.9641 16.0662
1200.09 16.0592
1553.25 16.0417
1319.58 16.0417
1302.53 16.0417
963.798 16.0417
632.578 16.0417
552.739 16.0417
315.584 16.0417
153.146 16.0417
139.509 16.0417
83.5022 16.0417
1290.38 16.0357
778.282 16.0357
686.805 16.0357
360.381 16.0357
352.378 16.0357
118.854 16.0357
51.4365 16.0357
1266.72 16.0313
622.009 16.0313
440.535 16.0313
101.883 16.0313
1449.03 16.0114
931.762 16.0096
610.335 16.0096
510.387 16.0096
298.214 16.0096
1409.86 16.0083
1319.17 16.0083
880.965 16.0083
609.444 16.0083
87.363 16.0083
984.347 16.0074
906.666 16.0074
828.233 16.0074
667.649 16.0074
175.717 16.0074
1614.53 16.0066
57.3188 16.0066
1158.3 16.
902.531 16.
751.524 16.
443.534 16.
63.6473 16.
54.814 16.
1216.63 15.9205
1111.84 15.9205
427.973 15.9205
296.015 15.8929
110.231 15.8929
1515.07 15.8897
1446.97 15.8897
412.037 15.8897
94.573 15.8897
156.246 15.875
1495.56 15.8
1133.22 15.8
928.453 15.8
68.6722 15.8
552.278 15.7813
1138.61 15.7788
660.597 15.7788
121.342 15.7788
105.946 15.7788
1647.55 15.675
1084.47 15.675
908.619 15.675
280.973 15.675
1494.6 15.6667
1377.95 15.6667
1021.02 15.6667
417.92 15.6667
306.068 15.6667
272.384 15.6667
149.74 15.6667
92.8159 15.6667
322.676 15.5956
1693.54 15.5714
1570.73 15.5714
1224.12 15.5714
497.389 15.5714
307.095 15.5714
472.778 15.5568
954.34 15.5
832.328 15.5
772.461 15.5
1137.45 15.4712
1122.24 15.4712
352.229 15.4712
179.605 15.4712
98.0283 15.4712
1195.64 15.4083
1094.51 15.4083
698.176 15.4083
600.117 15.4083
531.731 15.4083
222.999 15.4083
48.9505 15.4083
1170.51 15.4
622.35 15.375
256.798 15.375
228.566 15.375
117.738 15.375
68.3129 15.375
61.0354 15.375
640.649 15.3603
510.549 15.3333
552.882 15.3224
448.543 15.3224
985.334 15.3214
731.017 15.3214
698.427 15.3214
839.819 15.2857
752.536 15.2857
40.2244 15.2857
677.123 15.2841
758.119 15.2813
425.693 15.2813
48.7049 15.2813
1105.21 15.25
1092.06 15.25
719.446 15.25
594.581 15.25
429.681 15.25
413.182 15.25
245.475 15.25
104.599 15.25
1668.93 15.2404
225.272 15.2404
43.8095 15.2404
535.233 15.225
967.187 15.2083
683.685 15.2083
252.34 15.2083
185.322 15.2083
149.045 15.2083
222.424 15.2
77.1262 15.2
1283.78 15.1838
1040.46 15.1838
912.175 15.1667
973.093 15.1645
597.273 15.1645
971.438 15.1635
329.008 15.1635
1382.36 15.1429
1017.77 15.1429
696.704 15.1429
638.317 15.1429
613.296 15.1429
311.213 15.1429
303.042 15.1429
199.576 15.1429
55.8282 15.1429
48.7489 15.1429
1620.66 15.125
1401.64 15.125
1153.83 15.125
980.577 15.125
966.092 15.125
732.356 15.125
561.73 15.125
318.087 15.125
157.047 15.125
45.2965 15.125
1545.81 15.1111
1209.86 15.1111
161.2 15.1111
1386.73 15.1023
811.569 15.1023
796.153 15.1023
713.742 15.1023
594.979 15.1023
470.473 15.1023
470.125 15.1023
262.327 15.1023
153.832 15.1023
848.534 15.1
490.297 15.0865
473.371 15.0865
358.676 15.0865
257.029 15.0865
84.4677 15.0865
1394.82 15.075
1202.62 15.075
1196.94 15.075
993.968 15.075
861.667 15.075
461.938 15.075
293.24 15.075
1257.68 15.0662
343.563 15.0662
1408.98 15.0625
381.018 15.0625
436.696 15.0592
812.383 15.05
809.253 15.05
59.6799 15.05
1683.22 15.0417
978.765 15.0417
759.601 15.0417
714.138 15.0417
694.971 15.0417
464.569 15.0417
193.819 15.0417
71.937 15.0417
353.347 15.0357
143.475 15.0357
1458.72 15.0313
1279.04 15.0313
827.244 15.0313
398.337 15.0313
1295.03 15.0278
409.608 15.0278
730.597 15.0139
1145.46 15.0114
706.672 15.0114
603.673 15.0114
1188.43 15.0096
923.614 15.0096
923.301 15.0096
892.885 15.0096
603.209 15.0096
314.608 15.0096
129.767 15.0096
1088.89 15.0083
1069.88 15.0083
947.107 15.0083
818.211 15.0083
782.715 15.0083
312.65 15.0083
174.537 15.0083
89.827 15.0083
83.6853 15.0083
76.1854 15.0083
1475.77 15.0074
1141.14 15.0074
460.191 15.0074
318.429 15.0074
416.489 15.0066
771.601 15.
688.953 15.
683.791 15.
606.379 15.
436.636 15.
427.047 15.
189.951 15.
112.743 15.
1244.53 14.9205
1148.71 14.9205
710.888 14.9205
709.483 14.9205
137.532 14.9205
94.2138 14.9205
1497.02 14.8929
978.394 14.8929
573.288 14.8929
243.985 14.8929
647.21 14.8
481.99 14.8
254.068 14.8
1582.79 14.7813
1538.87 14.7788
1520.21 14.7788
1364.69 14.7788
1321.45 14.7788
912.891 14.7788
707.774 14.7788
1072.24 14.6806
704.305 14.6806
242.475 14.675
925.639 14.6667
668.378 14.6667
577.465 14.6667
364.117 14.6667
90.5942 14.6667
255.328 14.625
214.79 14.625
277.164 14.5956
174.051 14.5956
1552.01 14.5714
320.048 14.5714
177.421 14.5714
1226.93 14.5625
399.511 14.5625
96.2655 14.5625
850.659 14.5568
651.682 14.5568
196.057 14.5568
1577.23 14.5
841.726 14.4712
649.205 14.4712
395.699 14.4712
868.031 14.45
1501.62 14.4464
505.63 14.4464
1419.86 14.4083
855.188 14.4083
657.873 14.4083
445.177 14.4083
261.929 14.4083
1239.89 14.375
988.638 14.375
901.221 14.375
836.113 14.375
777.837 14.375
451.436 14.375
236.127 14.375
198.801 14.375
140.598 14.375
118.52 14.375
762.605 14.3603
1187.26 14.3472
131.037 14.3472
542.72 14.3214
186.782 14.3214
162.031 14.3214
104.238 14.3214
56.2916 14.3214
1313.62 14.2857
642.235 14.2857
860.829 14.2841
759.742 14.2841
486.143 14.2841
76.05 14.2841
1335.56 14.2813
534.769 14.2813
963.44 14.25
751.705 14.25
208.681 14.25
67.5689 14.25
63.0443 14.25
1503.6 14.2404
1455.31 14.2404
1142.95 14.2404
412.35 14.2404
43.7753 14.2404
1648.94 14.2083
1488.56 14.2083
1299.82 14.2083
1158.02 14.2083
676.679 14.2083
595.438 14.2
303.123 14.2
110.897 14.2
640.17 14.1838
547.896 14.1838
937.034 14.1667
871.601 14.1667
644.061 14.1667
635.715 14.1667
627.535 14.1667
601.114 14.1667
234.88 14.1667
221.128 14.1667
1230.89 14.1645
1481.37 14.1635
1076. 14.1635
962.869 14.1635
859.17 14.1635
718.837 14.1635
95.1488 14.1635
83.6086 14.1635
51.237 14.1635
1062.57 14.1607
1023.06 14.1429
877.784 14.1429
405.492 14.1429
277.86 14.1429
1679.23 14.125
1594.55 14.125
1565.61 14.125
1409.98 14.125
1379.77 14.125
1084.74 14.125
493.695 14.125
322.012 14.125
67.5841 14.125
942.843 14.1023
773.13 14.1023
250.088 14.1023
1663.91 14.0865
1242.7 14.0865
729.142 14.0865
574.753 14.0865
79.8317 14.0865
233.786 14.0833
1616.72 14.075
979.034 14.075
531.264 14.075
517.673 14.075
172.129 14.075
102.602 14.075
1044.6 14.0625
1144.98 14.05
950.355 14.05
446.81 14.05
1563.09 14.0417
1547.82 14.0417
1527.72 14.0417
1311.2 14.0417
1089.7 14.0417
900.066 14.0417
833.043 14.0417
796.947 14.0417
793.899 14.0417
736.581 14.0417
598.841 14.0417
596.732 14.0417
353.997 14.0417
295.415 14.0417
290.874 14.0417
234.608 14.0417
210.833 14.0417
129.86 14.0417
1083.73 14.0357
939.893 14.0357
745.225 14.0357
734.489 14.0357
647.831 14.0357
248.767 14.0357
248.09 14.0357
184.753 14.0357
114.21 14.0357
1123.33 14.0313
1036.48 14.0313
1014.06 14.0313
57.4186 14.0313
1016.4 14.0278
1584.9 14.0179
586.529 14.0179
1092.77 14.0139
263.228 14.0139
962.169 14.0114
143.009 14.0114
1540.07 14.0096
874.223 14.0096
782.892 14.0096
528.521 14.0096
483.118 14.0096
318.133 14.0096
283.445 14.0096
219.462 14.0096
204.428 14.0096
138.503 14.0096
84.6417 14.0096
786.695 14.0083
740.587 14.0083
406.935 14.0083
388.712 14.0083
244.334 14.0083
1385.81 14.0074
258.648 14.0074
1560.19 14.
1227.67 14.
1167.05 14.
851.14 14.
826.404 14.
668.73 14.
649.509 14.
618.001 14.
596.629 14.
466.641 14.
364.891 14.
162.76 14.
48.093 14.
40.4303 14.
1337.94 13.9205
589.286 13.9205
348.896 13.9205
458.733 13.8929
272.909 13.8929
67.3194 13.8929
65.4942 13.8929
60.0625 13.8929
681.465 13.8
668.31 13.8
634.524 13.8
57.3844 13.7813
1546.74 13.7788
1273.5 13.7788
463.463 13.7788
206.73 13.7788
1634.93 13.75
1620.9 13.6806
494.792 13.6806
368.301 13.6806
76.5327 13.6806
1173.81 13.675
863.823 13.675
951.012 13.6667
943.923 13.6667
640.036 13.6667
466.891 13.6667
1303.66 13.5956
896.589 13.5714
698.082 13.5714
545.929 13.5714
1379.33 13.5625
763.263 13.5625
201.618 13.5625
92.3989 13.5625
1336.99 13.5568
860.427 13.5568
602.847 13.5568
595.632 13.5568
236.267 13.5568
82.2516 13.5568
59.823 13.5568
441.954 13.5
135.546 13.5
96.7631 13.5
1419.43 13.4712
540.788 13.4712
470.437 13.4712
1380.19 13.45
1235.05 13.45
1230.99 13.45
974.214 13.45
908.344 13.45
808.083 13.45
777.791 13.45
768.711 13.45
670.209 13.45
394.712 13.45
149.824 13.45
91.9652 13.45
1425.41 13.4083
608.92 13.4083
546.543 13.4083
136.89 13.4083
1555.17 13.375
1327.33 13.375
843.538 13.375
286.975 13.375
450.51 13.3603
1071.51 13.3472
338.303 13.3472
77.7055 13.3472
755.96 13.3214
586.376 13.3214
486.359 13.3214
439.646 13.3214
190.663 13.3214
140.031 13.3214
90.0704 13.3214
1562.37 13.2841
1431.47 13.2841
1325.05 13.2841
1262.24 13.2841
1120.38 13.2841
1049.5 13.2841
813.105 13.2841
552.695 13.2841
355.859 13.2841
294.81 13.2841
193.251 13.2841
165.799 13.2841
76.4288 13.2841
64.0495 13.2841
831.401 13.2813
597.133 13.2813
884.679 13.25
435.234 13.25
265.73 13.25
1614.76 13.2404
1414.36 13.2404
909.118 13.2404
608.497 13.2404
248.162 13.2404
219.852 13.2404
95.0739 13.2404
63.2775 13.2404
53.8767 13.2404
179.009 13.225
1025.92 13.2083
728.741 13.2083
597.455 13.2083
468.288 13.2083
104.625 13.2083
1055.69 13.2
573.612 13.2
435.107 13.2
413.325 13.2
377.936 13.2
217.643 13.2
142.174 13.2
81.5654 13.2
337.832 13.1838
1219.14 13.1667
1041.42 13.1667
792.618 13.1667
709.661 13.1667
609.826 13.1667
604.083 13.1667
476.53 13.1667
252.503 13.1667
177.667 13.1667
130.82 13.1667
120.918 13.1667
59.0714 13.1667
945.669 13.1635
880.813 13.1635
763.085 13.1635
357.238 13.1635
95.9046 13.1635
54.7222 13.1635
551.573 13.1607
431.043 13.1607
1399.64 13.1429
923.005 13.1429
404.408 13.1429
307.546 13.1429
128.965 13.1429
1490.32 13.125
1425.78 13.125
1352.19 13.125
1101.17 13.125
998.198 13.125
733.416 13.125
447.506 13.125
425.102 13.125
154.489 13.125
134.355 13.125
60.7226 13.125
44.5358 13.125
509.895 13.1111
1248.44 13.1023
700.336 13.1023
295.097 13.1023
107.878 13.1023
1546.35 13.0865
1529.41 13.0865
1383.53 13.0865
1234.45 13.0865
953.571 13.0865
838.104 13.0865
548.849 13.0865
78.1467 13.0865
1359.47 13.075
1278.35 13.075
1102.98 13.075
623.51 13.075
400.122 13.075
235.214 13.075
68.3895 13.0662
1210.17 13.0625
931.147 13.0625
679.231 13.0625
558.505 13.0625
175.519 13.0625
1373.53 13.05
242.055 13.05
1469.19 13.0417
1180. 13.0417
1130.22 13.0417
1095.4 13.0417
922.691 13.0417
584.365 13.0417
567.17 13.0417
317.377 13.0417
292.779 13.0417
246.471 13.0417
216.46 13.0417
215.122 13.0417
144.176 13.0417
117.031 13.0417
55.61 13.0417
50.7093 13.0417
40.0488 13.0417
764.029 13.0357
416.419 13.0357
221.7 13.0357
755.109 13.0313
465.898 13.0313
411.152 13.0313
290.119 13.0313
94.8955 13.0313
193.504 13.0179
1234.03 13.0139
777.323 13.0139
501.701 13.0139
226.269 13.0139
98.7734 13.0139
943.849 13.0114
703.114 13.0114
659.459 13.0114
166.376 13.0114
151.404 13.0114
86.7203 13.0114
1496.19 13.0096
883.308 13.0096
650.254 13.0096
607.31 13.0096
535.868 13.0096
410.142 13.0096
144.499 13.0096
82.0531 13.0096
68.712 13.0096
851.24 13.0083
557.417 13.0083
541.079 13.0083
518.481 13.0083
1505.26 13.
1472.8 13.
1335.75 13.
1324.05 13.
1248.69 13.
1189.09 13.
838.569 13.
654.328 13.
643.566 13.
532.241 13.
259.348 13.
231.181 13.
211.458 13.
127.622 13.
84.0683 13.
49.1134 13.
1128.5 12.9205
467.202 12.9205
364.75 12.9205
79.1202 12.9205
1553.1 12.8929
620.77 12.8929
167.058 12.8929
673.189 12.875
496.218 12.875
891.933 12.8
775.243 12.8
767.209 12.8
696.471 12.8
631.556 12.8
541.47 12.8
297.813 12.8
189.773 12.8
1119.06 12.7788
617.947 12.7788
141.63 12.7788
1539.43 12.75
236.547 12.75
1622.26 12.6806
1472.96 12.6806
1193.77 12.6806
1079. 12.6806
990.407 12.6806
861.979 12.6806
765.893 12.6806
732.152 12.6806
296.502 12.6806
100.984 12.675
47.5369 12.675
1400.67 12.6667
971.667 12.6667
899.062 12.6667
810.283 12.6667
459.709 12.6667
204.504 12.6667
1090.2 12.5714
1039.49 12.5714
748.608 12.5714
1547.11 12.5625
259.899 12.5625
102.14 12.5625
1471.5 12.5568
484.645 12.5568
390.275 12.5568
215.263 12.5568
115.291 12.5568
96.984 12.5568
65.8217 12.5568
310.677 12.4712
258.732 12.4712
163.178 12.4712
66.2141 12.4712
1548.2 12.45
1305.86 12.45
803.481 12.45
792.857 12.45
598.376 12.45
174.635 12.45
98.1415 12.45
976.162 12.4464
861.813 12.4464
312.991 12.4464
305.706 12.4464
68.3249 12.4464
477.582 12.4083
308.461 12.4083
177.552 12.4083
114.921 12.4083
1513.34 12.375
601.24 12.375
261.42 12.375
977.462 12.3472
664.858 12.3472
103.094 12.3472
101.634 12.3472
66.1355 12.3472
1555.86 12.3333
1141.83 12.3333
1075.19 12.3214
1030.9 12.3214
854.318 12.3214
70.3694 12.3214
1216.76 12.2841
1154.69 12.2841
1150.47 12.2841
1114.5 12.2841
264.821 12.2841
67.7991 12.2841
1305.52 12.25
745.338 12.25
585.411 12.25
433.98 12.25
303.343 12.25
296.286 12.25
175.213 12.25
152.052 12.25
60.4073 12.25
1290.73 12.2404
248.64 12.2404
1401.74 12.225
168.63 12.2083
48.8008 12.2083
1664.56 12.2
1252.86 12.2
287.414 12.2
231.313 12.2
197.012 12.2
155.105 12.2
113.904 12.2
45.3385 12.2
1345.34 12.1667
1254.68 12.1667
1160.03 12.1667
1040.08 12.1667
633.823 12.1667
561.659 12.1667
366.09 12.1667
217.532 12.1667
78.8927 12.1667
1277.55 12.1607
1042.57 12.1429
435.607 12.1429
51.0839 12.1429
1313.82 12.125
958.779 12.125
932.453 12.125
666.183 12.125
488.562 12.125
340.309 12.125
339.144 12.125
301.099 12.125
266.711 12.125
1359.32 12.1023
1344.79 12.1023
1212.19 12.1023
851.391 12.1023
840.129 12.1023
120.15 12.1023
1683.94 12.0865
1592.07 12.0865
1564.67 12.0865
1464.26 12.0865
1379.25 12.0865
621.181 12.0865
570.955 12.0865
456.818 12.0865
434.938 12.0865
334.115 12.0865
139.259 12.0865
1356.37 12.0662
503.281 12.0662
492.175 12.0662
282.086 12.0625
246.332 12.0625
78.5467 12.0625
1263.32 12.05
922.308 12.05
718.893 12.05
580.274 12.05
1318.2 12.0417
1182.18 12.0417
1056.54 12.0417
1032.94 12.0417
995.739 12.0417
778.49 12.0417
734.945 12.0417
665.657 12.0417
499.1 12.0417
436.907 12.0417
424.512 12.0417
374.036 12.0417
333.124 12.0417
265.616 12.0417
1677.56 12.0357
1161.59 12.0357
743.537 12.0357
513.562 12.0357
368.396 12.0357
297.562 12.0357
71.547 12.0357
945.803 12.0313
526.468 12.0313
218.818 12.0313
1346.51 12.025
1639.65 12.0139
1551.67 12.0139
1118.81 12.0139
201.555 12.0139
154.037 12.0139
1629.52 12.0114
1577.87 12.0114
1365.44 12.0114
1355.4 12.0114
776.062 12.0114
602.619 12.0114
363.224 12.0114
74.1233 12.0114
1668.63 12.0096
1272.01 12.0096
1262.97 12.0096
1073.12 12.0096
1016.56 12.0096
764.615 12.0096
590.822 12.0096
559.488 12.0096
310.829 12.0096
558.202 12.0083
546.851 12.0083
122.713 12.0083
111.115 12.0083
106.272 12.0083
97.1408 12.0066
1636.23 12.
1473.13 12.
675.83 12.
465.979 12.
445.267 12.
436.343 12.
367.593 12.
243.947 12.
182.591 12.
132.061 12.
117.006 12.
115.943 12.
103.599 12.
1650.11 11.9205
1271.57 11.9205
1264.33 11.9205
996.504 11.9205
989.302 11.9205
441.513 11.9205
302.467 11.9205
1265.24 11.875
1222.33 11.875
781.522 11.875
736.097 11.875
320.534 11.875
115.349 11.875
1546.12 11.8
955.347 11.8
728.086 11.8
313.464 11.8
178.741 11.8
127.14 11.8
64.4374 11.8
57.1037 11.8
51.0157 11.8
1422.17 11.7788
1214.11 11.7788
927.504 11.7788
898.907 11.7788
762.032 11.7788
661.464 11.7788
616.495 11.7788
345.319 11.7788
76.4654 11.7788
59.0543 11.7788
778.21 11.75
666.813 11.75
644.416 11.75
611.645 11.75
379.043 11.75
154.781 11.75
1626.1 11.6806
1201.56 11.6806
934.183 11.6806
861.286 11.6806
737.338 11.6806
725.569 11.6806
666.338 11.6806
532.55 11.6806
166.445 11.6806
148.198 11.6806
936.422 11.6667
711.236 11.6667
703.284 11.6667
551.364 11.6667
429.308 11.6667
198.947 11.6667
102.487 11.6667
1399.54 11.5714
1151.93 11.5714
357.191 11.5714
255.416 11.5714
217.769 11.5714
160.692 11.5714
605.979 11.5625
342.413 11.5625
319.244 11.5625
1439.14 11.5568
1195.5 11.5568
977.407 11.5568
961.071 11.5568
552.583 11.5568
282.797 11.5568
1277.5 11.5
1174.39 11.4712
946.703 11.4712
840.645 11.4712
608.795 11.4712
354.339 11.4712
160.634 11.4712
1349.69 11.45
675.044 11.45
666.276 11.45
647.076 11.45
469.638 11.45
257.661 11.45
176.765 11.45
100.301 11.45
57.5106 11.45
1403.7 11.4464
727. 11.4464
594.677 11.4464
156.175 11.4464
144.587 11.4464
132.491 11.4464
194.303 11.4083
1120.99 11.375
740.246 11.375
247.711 11.375
157.47 11.375
73.2232 11.375
1666.85 11.3472
726.518 11.3472
457.416 11.3472
444.949 11.3472
331.275 11.3472
263.896 11.3472
776.691 11.3333
71.0568 11.3333
486.915 11.3214
396.829 11.3214
264.317 11.3214
1434.31 11.2841
774.262 11.2841
672.692 11.2841
568.14 11.2841
545.979 11.2841
138.868 11.2841
1222.52 11.25
1001.56 11.25
621.312 11.25
444.654 11.25
430.503 11.25
369.432 11.25
252.123 11.25
211.531 11.25
153.648 11.25
46.5679 11.25
40.0144 11.25
1581.26 11.2404
1460.49 11.2404
1411.45 11.2404
1174.28 11.2404
1118.52 11.2404
561.862 11.2404
1056.04 11.225
249.306 11.225
79.525 11.2083
1245.04 11.2
1124.91 11.2
1108.81 11.2
603.562 11.2
518.834 11.2
507.323 11.2
376.911 11.2
349.33 11.2
269.756 11.2
155.806 11.2
97.355 11.2
40.2051 11.2
1175.26 11.1667
739.73 11.1667
149.226 11.1667
194.093 11.1607
1315.71 11.1429
1149.36 11.1429
597.413 11.1429
504.322 11.1429
201.271 11.1429
1604.58 11.125
571.173 11.125
532.438 11.125
405.301 11.125
220.881 11.125
58.2809 11.125
50.0634 11.125
680.201 11.1023
636.985 11.1023
400.34 11.1023
371.878 11.1023
334.796 11.1023
195.358 11.1023
173.401 11.1023
44.2805 11.1023
1489.13 11.0865
280.847 11.0865
594.837 11.0833
903.667 11.075
281.567 11.075
95.4768 11.075
147.838 11.0625
126.944 11.0625
1135.25 11.05
958.583 11.05
899.762 11.05
883.802 11.05
727.489 11.05
612.601 11.05
607.127 11.05
55.6312 11.05
1267.09 11.0417
868.862 11.0417
859.687 11.0417
485.122 11.0417
392.244 11.0417
285.077 11.0417
68.2001 11.0417
54.5725 11.0417
41.4677 11.0417
561.971 11.0357
224.36 11.0357
167.027 11.0357
211.564 11.0179
186.378 11.0179
179.727 11.0179
1670.22 11.0139
1421.2 11.0139
1028.1 11.0139
996.317 11.0139
749.939 11.0139
627.967 11.0139
208.345 11.0139
189.163 11.0139
124.343 11.0139
122.58 11.0139
107.029 11.0139
1596.56 11.0114
1580.87 11.0114
1205.6 11.0114
1157.71 11.0114
809.562 11.0114
73.0863 11.0114
50.1303 11.0114
823.377 11.0096
721.414 11.0096
705.546 11.0096
581.958 11.0096
366.792 11.0096
990.053 11.0083
875.901 11.0083
1278.49 11.
1247.3 11.
1093.39 11.
1022.43 11.
829.61 11.
824.182 11.
642.985 11.
612.439 11.
430.386 11.
361.894 11.
307.244 11.
290.363 11.
211.879 11.
155.384 11.
86.8644 11.
77.7522 11.
1534.26 10.9205
808.253 10.9205
291.724 10.9205
264.087 10.9205
263.687 10.9205
1499.68 10.875
1351.09 10.875
1296.07 10.875
1001.65 10.875
866.913 10.875
755.637 10.875
755.448 10.875
380.539 10.875
228.901 10.875
121.141 10.875
103.424 10.875
1658.57 10.8
1565.77 10.8
1522.06 10.8
1447.89 10.8
1070.92 10.8
530.384 10.8
196.7 10.8
44.66 10.8
1053.07 10.75
705.006 10.75
644.722 10.75
599.073 10.75
500.297 10.75
67.4335 10.75
1457.7 10.6806
1452.28 10.6806
1306.63 10.6806
732.648 10.6806
209.792 10.6806
1369.99 10.6667
1152.85 10.6667
880.249 10.6667
409.981 10.6667
369.465 10.6667
368.562 10.6667
344.318 10.6667
329.608 10.6667
213.036 10.6667
99.9852 10.6667
90.4901 10.6667
1177.39 10.625
140.312 10.625
1274.06 10.5625
1245.32 10.5625
1028.43 10.5625
994.967 10.5625
444.121 10.5625
243.104 10.5625
178.237 10.5625
1604.44 10.5568
1513.43 10.5568
985.932 10.5568
972.543 10.5568
407.781 10.5568
264.474 10.5568
213.363 10.5568
108.587 10.5568
89.4739 10.5568
208.176 10.5
1351.69 10.4712
923.803 10.45
521.252 10.45
460.906 10.45
398.67 10.45
380.122 10.45
126.517 10.45
94.5563 10.45
55.5281 10.45
1336.52 10.4464
1313.13 10.4464
1187.53 10.4464
905.919 10.4464
569.624 10.4464
420.094 10.4464
409.431 10.4464
211.797 10.4464
1568.34 10.375
843.686 10.375
451.86 10.375
242.099 10.375
41.5487 10.375
1521.98 10.3472
1458.52 10.3472
1283.55 10.3472
1014.37 10.3472
556.216 10.3472
395.14 10.3472
93.8003 10.3472
70.02 10.3472
1235.57 10.3333
1195.56 10.3333
149.264 10.3333
116.75 10.3333
112.365 10.3333
1280.23 10.3214
617.205 10.2841
499.509 10.2841
338.369 10.2841
166.539 10.2841
59.4595 10.2841
1673.76 10.25
1248.91 10.25
937.369 10.25
312. 10.25
217.032 10.25
119.097 10.25
111.828 10.25
58.3681 10.25
118. 10.2404
122.394 10.225
1580.44 10.2
864.207 10.2
609.938 10.2
231.486 10.2
191.273 10.2
145.251 10.2
1665.26 10.1667
584.961 10.1667
368.198 10.1667
173.869 10.1667
1553.84 10.1607
1315.25 10.1607
977.114 10.1607
887.482 10.1607
876.848 10.1607
846.43 10.1607
237.882 10.1607
1501.36 10.1429
493.218 10.1429
83.5334 10.1429
1695.18 10.125
1396.71 10.125
1225.59 10.125
977.656 10.125
855.553 10.125
685.03 10.125
422.662 10.125
295.052 10.125
213.789 10.125
116.938 10.125
72.993 10.125
67.4685 10.125
56.9073 10.125
1548.11 10.1023
998.47 10.1023
910.309 10.1023
883.598 10.1023
768.833 10.1023
389.661 10.1023
1012.42 10.0865
877.987 10.0865
679.976 10.0865
323.324 10.0865
95.8578 10.0865
1517.85 10.0833
1196.26 10.0833
289.211 10.0833
1615.68 10.0625
1546.89 10.0625
1385. 10.0625
788.205 10.0625
433.208 10.0625
404.188 10.0625
179.281 10.0625
103.142 10.0625
64.8362 10.0625
1088.32 10.05
1015.92 10.05
948.13 10.05
870.653 10.05
809.171 10.05
749.375 10.05
683.087 10.05
669.011 10.05
487.56 10.05
389.571 10.05
73.4492 10.05
1588.72 10.0417
185.456 10.0417
830.311 10.0357
301.438 10.0357
899.005 10.025
492.43 10.0179
398.486 10.0179
97.8991 10.0179
56.713 10.0179
1249.23 10.0139
778.33 10.0139
740.182 10.0139
659.636 10.0139
324.138 10.0139
308.581 10.0139
52.6724 10.0139
1403.57 10.0114
1387.11 10.0114
881.352 10.0114
811.339 10.0114
707.556 10.0114
546.73 10.0114
271.235 10.0114
754.763 10.0096
582.926 10.0096
256.295 10.0096
971.985 10.0083
394.63 10.0083
1625.76 10.
1520.02 10.
1346.07 10.
1299.34 10.
1146.57 10.
857.586 10.
837.971 10.
758.702 10.
720.952 10.
619.925 10.
502.998 10.
273.911 10.
254.208 10.
181.2 10.
178.469 10.
141.901 10.
113.342 10.
73.7416 10.
64.9242 10.
63.5012 10.
49.0733 10.
