# Supplementary material for: Functional Genomics of Novel Secondary Metabolites from Diverse Cyanobacteria Using Untargeted Metabolomics
Source: Mar Drugs. 2013 Sep 30;11(10):3617–31. doi: 10.3390/md11103617 (PMC3826126; doi:10.3390/md11103617)
Supplement: Supplementary File 3 — Supplementary msms data (ZIP, 1417 KB) [file marinedrugs-11-03617-s003.zip › msms/88.Positive.txt]

// 88.   Positive
715.511 8907.
582.475 5539.02
302.232 555.277
564.457 485.277
697.503 451.654
568.469 366.05
715.707 350.829
679.486 300.958
582.672 230.805
715.842 219.352
284.227 215.524
715.963 188.21
266.206 165.159
435.267 157.225
583.475 150.125
582.775 148.925
716.813 143.029
716.328 141.708
582.881 140.125
716.074 123.125
380.276 114.141
583.741 109.297
716.56 109.266
582.975 107.882
274.242 90.35
717.05 86.8412
583.1 85.5602
382.216 78.625
583.208 75.2457
495.305 74.2196
716.906 71.1078
266.258 68.2353
109.096 66.0321
679.606 64.1331
554.466 63.45
238.21 61.205
298.275 61.2
718.78 57.0132
717.39 56.025
546.448 53.0114
717.551 52.125
340.285 51.6806
717.682 50.0125
134.049 49.6429
583.32 48.7788
399.241 48.1912
568.567 47.245
584.224 45.6036
381.24 44.0208
584.033 44.006
77.114 43.405
583.569 41.0417
97.0396 40.5577
239.198 40.3906
716.961 40.125
433.328 40.0833
717.198 39.4
104.031 39.1157
352.281 39.0845
720.351 37.2813
718.147 35.2813
720.001 34.7778
722.601 34.5
60.0512 34.4464
698.228 34.0341
585.31 34.025
717.859 34.005
359.262 33.3636
718.96 32.3333
719.687 32.0046
564.743 31.7788
590.285 31.6944
718.604 30.6544
163.046 30.5329
584.707 30.5
719.237 30.1023
400.238 30.1023
564.638 30.0066
518.46 30.
584.326 29.5956
235.244 29.405
312.288 29.3636
253.252 29.1838
584.423 29.1488
302.337 29.1023
565.012 29.025
364.215 28.375
545.46 28.2083
222.232 28.1023
303.23 27.9
697.657 27.875
363.22 27.7813
274.535 27.75
241.984 27.3611
284.33 27.3472
718.286 27.3214
568.661 27.0096
698.128 27.0074
664.387 27.
326.02 26.75
585.51 26.375
285.993 26.0833
753.986 26.0074
148.053 25.5208
550.48 25.375
721.426 25.25
439.065 25.2112
705.648 25.1645
723.472 24.2663
782.307 23.4808
240.256 23.125
266.34 23.0909
584.935 23.0179
585.032 23.0083
366.697 22.5313
698.882 22.4083
67.7689 22.405
165.151 22.3636
613.24 22.3077
151.52 22.1488
714.484 22.1429
123.107 22.1429
545.316 22.125
708.588 22.0357
1152.84 22.025
1247.72 22.0083
302.514 21.4821
969.36 21.4
581.425 21.375
160.396 21.3611
719.042 21.2917
586.355 21.2857
730.624 21.25
585.774 21.225
719.899 21.2083
61.4921 21.1635
698.471 21.125
583.867 21.0625
1456.85 21.0489
722.178 21.0278
717.948 21.025
592.83 21.0227
1344.35 21.0066
585.974 21.005
167.1 21.005
302.402 20.6667
889.902 20.6544
124.374 20.5
458.25 20.4803
679.728 20.4712
917.333 20.375
45.5008 20.2917
1146.93 20.25
425.252 20.1488
267.254 20.125
710.068 20.0769
1074.66 20.0662
438.885 20.0536
382.322 20.025
804.621 20.0208
698.682 20.0074
534.243 20.0054
78.8703 20.0054
735.633 20.
719.61 20.
71.7198 20.
740.178 19.7961
565.198 19.7788
277.033 19.625
950.52 19.5313
443.263 19.4444
200.285 19.4444
741.937 19.3603
83.0919 19.3224
697.715 19.3214
158.606 19.2917
569.525 19.2841
1275.43 19.25
377.087 19.245
698.559 19.2083
585.906 19.2083
620.325 19.1838
110.424 19.1838
390.044 19.1645
672.837 19.1488
1219.57 19.125
461.559 19.125
418.265 19.125
189.531 19.0909
399.296 19.0865
466.276 19.0833
84.1698 19.0833
514.1 19.0592
243.102 19.0066
753.356 19.005
861.806 19.
302.436 18.7202
749.481 18.675
1170.38 18.5329
1278.2 18.5313
86.4745 18.5313
201.145 18.5
990.083 18.4712
661.473 18.4712
569.828 18.4464
1260.37 18.4444
1041.57 18.4083
457.3 18.4083
150.142 18.4083
974.826 18.4
1444.14 18.3224
679.842 18.25
394.469 18.2083
542.469 18.1645
586.958 18.1429
629.769 18.125
78.3168 18.125
64.7568 18.1
266.982 18.0865
568.871 18.0833
1053.64 18.0592
60.2565 18.05
587.543 18.0417
134.077 18.0357
1204.23 18.0313
606.013 18.0313
97.7538 18.0278
959.826 18.0096
680.556 18.0096
451.531 18.0083
719.425 18.0074
311.599 18.0074
223.212 18.
1076.74 17.7813
731.439 17.7788
180.179 17.625
885.138 17.5714
649.7 17.5714
747.768 17.5
204.413 17.5
88.718 17.5
214.639 17.4083
91.7824 17.4
548.57 17.2917
1038.3 17.2857
750.013 17.2813
727.53 17.2813
531.757 17.2813
662.218 17.25
167.685 17.25
1269.79 17.2426
702.616 17.2426
74.5072 17.2404
82.6846 17.2083
241.399 17.1875
116.575 17.1838
133.414 17.1645
1394.3 17.1635
128.86 17.1635
1081.91 17.1607
1473.74 17.1429
1252.21 17.1429
449.302 17.125
435.424 17.125
71.2937 17.125
118.275 17.1111
332.4 17.0833
242.701 17.0662
617.572 17.0625
805.977 17.0417
720.065 17.0417
342.937 17.0313
535.514 17.0278
375.642 17.0278
392.129 17.0114
465.967 17.0083
729.354 17.0074
617.137 16.8929
453.597 16.8897
47.3462 16.8897
148.35 16.875
69.3606 16.8
507.109 16.7961
745.101 16.75
540.552 16.675
808.881 16.5714
198.227 16.5714
545.928 16.4712
375.241 16.4712
641.519 16.4083
1512.12 16.4
414.886 16.3603
1411.04 16.3472
184.708 16.3472
109.132 16.3472
1540.85 16.3214
474.1 16.3214
1010.83 16.2841
1248.83 16.2813
1587.15 16.25
1541.14 16.2083
1159.47 16.2083
1423.88 16.1838
370.895 16.1838
174.133 16.1645
547.69 16.1635
354.107 16.1635
188.764 16.1635
491.584 16.1429
856.333 16.125
336.779 16.125
336.161 16.125
986.557 16.1111
588.807 16.1111
587.82 16.1111
984.13 16.1
681.872 16.0865
844.872 16.0592
81.9988 16.0592
61.6018 16.0592
694.764 16.0417
324.986 16.0357
171.332 16.0357
1275.53 16.0313
222.618 16.0313
835.889 16.0278
525.789 16.0278
209.982 16.0179
586.072 16.0139
1496.63 16.0114
999.283 16.0114
799.608 16.0114
294.587 16.0114
214.867 16.0114
1434.75 16.0083
814.122 16.0083
811.301 16.0083
146.275 16.0083
229.986 16.0074
72.7031 16.0074
298.048 16.0066
1207.18 16.0054
1184.95 16.
849.958 16.
590.77 16.
382.524 16.
151.552 16.
81.0625 16.
1267.11 15.8929
198.263 15.7813
579.996 15.7788
565.745 15.7788
305.328 15.7788
253.612 15.7788
197.674 15.7788
567.625 15.675
58.3292 15.675
1542. 15.625
355.126 15.5956
53.7838 15.5956
1561.26 15.5714
1473.38 15.5625
1172.38 15.5
724.79 15.5
680.338 15.5
740.522 15.4712
643.204 15.4712
905.449 15.45
491.668 15.4464
174.769 15.4083
1194.62 15.375
955.019 15.375
356.287 15.375
81.0891 15.375
591.809 15.3472
302.946 15.3472
172.685 15.3214
1165.63 15.2857
1335.69 15.2841
741.405 15.2841
785.37 15.2813
442.577 15.2813
326.557 15.2813
989.141 15.25
929.632 15.25
188.806 15.2404
140.962 15.2083
471.088 15.1875
706.593 15.1838
663.273 15.1838
185.32 15.1838
87.2144 15.1838
748.888 15.1635
454.786 15.1607
307.208 15.1607
445.631 15.1429
73.0942 15.1429
1037.25 15.125
1036.77 15.125
919.213 15.125
434.483 15.125
383.477 15.125
322.277 15.125
166.662 15.125
97.2461 15.125
1046.32 15.1111
48.7201 15.1023
965.139 15.1
612.162 15.0865
1502.89 15.075
1235.74 15.075
80.6094 15.075
1104.32 15.0662
44.2238 15.0625
410.058 15.0592
320.53 15.0592
138.288 15.0592
1316.47 15.0417
724.9 15.0417
1585.42 15.0357
1027.03 15.0313
47.9122 15.0313
742.968 15.0278
251.552 15.0278
153.49 15.0278
587.695 15.025
138.955 15.0139
966.188 15.0114
285.254 15.0096
1202.33 15.0083
1538.85 15.0074
711.473 15.0074
369.176 15.0066
128.141 15.006
1159.57 15.
992.233 15.
752.649 15.
732.916 15.
585.668 15.
194.748 15.
176.179 15.
66.1284 15.
988.927 14.9205
242.859 14.8929
534.469 14.8897
158.218 14.8897
268.077 14.875
307.795 14.8
223.058 14.8
217.58 14.7813
137.85 14.7813
952.426 14.7788
772.098 14.7788
729.224 14.6806
925.198 14.675
616.225 14.675
280.208 14.675
213.041 14.675
1209.88 14.6667
1011.5 14.6667
106.139 14.5956
253.164 14.5714
197.85 14.5625
113.934 14.5625
1030.41 14.5568
1277.64 14.5
1332.7 14.4712
631.931 14.45
288.74 14.45
711.284 14.4464
1106.66 14.4083
699.105 14.4083
1150.66 14.375
1065.39 14.375
592.48 14.375
532.283 14.375
795.806 14.3603
509.693 14.3603
136.729 14.3603
1143.14 14.3472
735.186 14.3472
400.341 14.3472
1116.93 14.3333
1247.03 14.3214
1000.28 14.3214
894.876 14.3214
842.158 14.2841
713.922 14.2841
1479.87 14.25
1460.45 14.25
1211.44 14.25
1028.14 14.25
609.441 14.25
437.908 14.25
346.755 14.25
188.236 14.25
49.4891 14.25
1217.87 14.2404
1188.78 14.2404
1062.34 14.2404
1039. 14.2404
573.698 14.2404
1324.97 14.2083
1064.34 14.2083
185.086 14.2083
1368.13 14.2
1107.56 14.2
862.476 14.2
451.026 14.2
417.244 14.2
398.895 14.1838
145.991 14.1838
736.955 14.1667
805.044 14.1645
325.192 14.1645
388.974 14.1635
1155.85 14.1429
976.562 14.1429
792.207 14.1429
508.639 14.1429
474.688 14.1429
1418.85 14.125
1172.53 14.125
1164.18 14.125
861.518 14.125
789.179 14.125
701.008 14.125
402.666 14.125
1542.38 14.1111
641.156 14.1023
354.241 14.1023
284.916 14.1023
872.213 14.1
740.987 14.0909
1584.44 14.075
1484.02 14.075
1077.4 14.075
720.855 14.075
621.852 14.075
425.43 14.075
330.013 14.075
226.791 14.075
1135.55 14.0662
238.675 14.0662
646.283 14.0625
1461.29 14.05
308.371 14.05
745.281 14.0417
732.426 14.0417
565.509 14.0417
229.283 14.0417
96.1969 14.0357
572.012 14.0313
487.933 14.0313
234.262 14.0313
954.278 14.0278
163.096 14.0278
714.549 14.0139
478.251 14.0114
998.142 14.0096
343.191 14.0096
298.345 14.0096
267.187 14.0096
1424.59 14.0083
1120.87 14.0083
836.187 14.0083
810.286 14.0083
552.697 14.0083
1555.39 14.0074
612.106 14.0074
483.955 14.0074
469.212 14.006
458.443 14.006
560.277 14.0054
1232.36 14.
666.966 14.
548.516 14.
532.434 14.
462.012 14.
295.394 14.
227.94 14.
56.3163 14.
564.32 13.9205
246.7 13.9205
905.879 13.8929
357.063 13.8929
243.185 13.8929
588.716 13.875
302.152 13.875
411.784 13.8
1581.38 13.7788
1523.47 13.6806
1476.54 13.6806
783.198 13.6806
352.428 13.6806
231.915 13.6806
114.473 13.6806
84.4108 13.6806
1068.21 13.6667
560.817 13.6667
445.888 13.6667
113.898 13.6667
906.636 13.5714
828.092 13.5714
51.2263 13.5714
955.878 13.5625
571.076 13.5625
517.764 13.5625
74.7201 13.5625
1500.78 13.5568
1488.18 13.5568
1069.65 13.5568
845.535 13.5568
135.402 13.5568
68.8233 13.5568
1243.27 13.5
1166.68 13.5
324.625 13.5
217.478 13.5
132.841 13.45
1585.68 13.4464
1011.02 13.4464
714.619 13.4464
565.436 13.4464
782.692 13.4083
758.002 13.4083
81.8435 13.4083
1203.93 13.375
405.398 13.375
459.118 13.3603
133.262 13.3603
1339.94 13.3472
266.455 13.3472
1531.53 13.3214
496.651 13.3214
1309.13 13.2841
876.445 13.2841
883.737 13.2813
629.001 13.2813
1242.68 13.25
49.5859 13.25
1058.59 13.2404
816.656 13.2404
714.686 13.2404
623.595 13.2404
596.601 13.2404
266.747 13.2404
57.7005 13.2404
955.146 13.2083
130.526 13.2083
1342.55 13.2
1093.29 13.2
775.1 13.2
624.782 13.2
85.4149 13.2
478.439 13.1838
1280.07 13.1667
1088.54 13.1667
812.718 13.1667
536.455 13.1667
258.855 13.1667
238.746 13.1667
152.484 13.1667
145.521 13.1667
136.897 13.1667
68.9542 13.1667
62.4678 13.1667
1271.06 13.1635
916.394 13.1635
909.471 13.1635
748.746 13.1635
651.017 13.1635
1434.08 13.1607
955.681 13.1607
653.473 13.1607
49.305 13.1607
1265.85 13.1429
863.455 13.1429
798.038 13.1429
408.424 13.1429
1550.53 13.125
1190.99 13.125
718.059 13.125
713.53 13.125
252.12 13.125
735.966 13.1023
437.614 13.1023
296.261 13.1023
145.714 13.1023
124.817 13.1023
1372.3 13.0865
729.107 13.0865
351.98 13.0865
345.03 13.0865
101.62 13.0865
742.622 13.0833
312.927 13.0833
550.974 13.075
168.383 13.075
137.568 13.075
396.663 13.0625
356.431 13.0625
253.444 13.0625
105.458 13.0625
1512.65 13.0592
761.095 13.05
1345.6 13.0417
746.079 13.0417
572.355 13.0417
547.363 13.0417
505.576 13.0417
484.09 13.0417
309.029 13.0417
246.062 13.0417
194.029 13.0417
158.14 13.0417
60.9925 13.0417
854.004 13.0357
473.092 13.0357
242.79 13.0357
194.085 13.0357
183.702 13.0357
166.323 13.0357
1395.73 13.0313
968.059 13.0313
254.815 13.0313
510.431 13.0278
171.122 13.0278
1588.09 13.025
913.842 13.025
719.492 13.025
775.67 13.0179
840.066 13.0139
449.807 13.0139
935.209 13.0114
660.326 13.0114
590. 13.0114
565.564 13.0114
469.821 13.0114
425.784 13.0114
337.211 13.0114
44.4674 13.0114
1572.94 13.0096
1077.19 13.0096
912.542 13.0096
348.304 13.0096
266.504 13.0096
65.5892 13.0096
948.748 13.0083
516.935 13.0083
216.322 13.0083
205.869 13.0083
1423.44 13.0074
1333.08 13.
1302.94 13.
1177.98 13.
1116.48 13.
969.2 13.
914.273 13.
868.52 13.
774.858 13.
695.453 13.
328.065 13.
312.803 13.
265.999 13.
239.632 13.
187.751 13.
148.095 13.
59.7988 13.
1221.4 12.9205
853.659 12.9205
791.713 12.9205
661.701 12.9205
555.078 12.9205
120.474 12.9205
241.054 12.8929
690.086 12.875
582.301 12.8
483.623 12.8
241.663 12.8
464.956 12.7788
236.727 12.7788
697.312 12.75
1198.11 12.6806
1100.3 12.6806
911.061 12.6806
532.488 12.6806
438.086 12.6806
73.3178 12.6806
1364.55 12.675
97.4204 12.675
298.996 12.6667
128.539 12.6667
117.83 12.625
77.8436 12.625
1211.96 12.5714
1114.64 12.5714
863.894 12.5714
366.65 12.5714
1344.11 12.5625
1286.86 12.5625
831.99 12.5625
344.6 12.5625
1361.57 12.5568
1307.59 12.5568
1105.64 12.5568
590.111 12.5568
439.327 12.5568
363.364 12.5568
141.419 12.5568
139.945 12.5568
923.917 12.5
1313.28 12.4712
1152.99 12.4712
1071.02 12.4712
1048.53 12.4712
1040.15 12.4712
471.161 12.4712
619.786 12.45
569.232 12.45
212.871 12.45
548.986 12.4464
388.026 12.4464
463.683 12.4083
861.872 12.375
858.596 12.375
564.841 12.375
387.378 12.375
686.547 12.3603
1500.66 12.3472
730.967 12.3472
205.58 12.3472
1254.41 12.3333
724.35 12.3214
492.601 12.3214
568.807 12.2841
444.977 12.2841
396.78 12.2841
193.287 12.2841
117.914 12.2841
1318.54 12.2813
63.5182 12.2813
1126.06 12.25
755.693 12.25
735.287 12.25
551.973 12.25
354.173 12.25
244.97 12.25
157.767 12.25
112.649 12.25
83.5447 12.25
1315.38 12.2404
762.566 12.2404
574.879 12.2404
336.738 12.2404
283.978 12.2404
124.548 12.2404
79.4668 12.2404
1062.41 12.2083
530.779 12.2083
466.808 12.2083
1527.79 12.2
1323.16 12.2
339.465 12.2
241.372 12.2
236.652 12.2
197.434 12.2
1096.72 12.1838
1075.31 12.1667
1055.59 12.1667
941.423 12.1667
842.675 12.1667
699.545 12.1667
631.257 12.1667
244.48 12.1667
102.471 12.1667
519.559 12.1607
1290.48 12.1429
1035.09 12.1429
538.209 12.1429
313.381 12.1429
247.542 12.1429
1411.47 12.125
1178.1 12.125
786.515 12.125
759.169 12.125
665.739 12.125
613.354 12.125
531.631 12.125
402.324 12.125
375.919 12.125
363.3 12.125
247.37 12.125
177.837 12.125
98.2199 12.125
91.1583 12.125
840.682 12.1111
1529.07 12.1023
702.959 12.1023
602.52 12.1023
402.081 12.1023
397.729 12.1023
191.056 12.1023
73.6093 12.1023
51.8396 12.1023
804.118 12.0865
661.872 12.0865
1258.75 12.075
1012.62 12.075
899.817 12.075
789.291 12.075
688.83 12.075
484.964 12.075
639.097 12.0662
723.535 12.0625
697.808 12.0625
586.274 12.0625
241.292 12.0625
1238. 12.05
1327.69 12.0417
1260.14 12.0417
1094.87 12.0417
961.689 12.0417
836.557 12.0417
809.291 12.0417
693.126 12.0417
637.737 12.0417
414.104 12.0417
389.467 12.0417
273.412 12.0417
233.771 12.0417
224.574 12.0417
182.918 12.0417
694.705 12.0357
480.747 12.0357
52.959 12.0357
1399.71 12.0313
1308.49 12.0313
712.589 12.0313
862.294 12.0278
223.585 12.0278
50.6993 12.0278
44.8963 12.0278
1370.84 12.025
726.308 12.025
206.092 12.025
945.594 12.0179
720.561 12.0179
308.029 12.0179
1379.31 12.0139
685.378 12.0139
682.635 12.0139
376.002 12.0139
175.974 12.0139
1183.08 12.0114
1109.55 12.0114
977.331 12.0114
887.061 12.0114
851.395 12.0114
566.886 12.0114
397.877 12.0114
369.385 12.0114
269.016 12.0114
248.617 12.0114
209.618 12.0114
168.242 12.0114
1299.82 12.0096
1141.48 12.0096
1097.1 12.0096
978.8 12.0096
876.6 12.0096
860.361 12.0096
325.647 12.0096
274.673 12.0096
226.86 12.0096
115.095 12.0096
110.255 12.0096
50.5241 12.0096
40.6639 12.0096
806.654 12.0083
130.932 12.0083
63.6415 12.0083
159.047 12.0074
1587.31 12.
1586.31 12.
1524.68 12.
1207.07 12.
1101.24 12.
1034.77 12.
981.598 12.
938.779 12.
581.256 12.
579.289 12.
492.352 12.
467.322 12.
443.023 12.
401.772 12.
370.63 12.
303.004 12.
274.322 12.
261.955 12.
155.32 12.
80.4347 12.
74.8581 12.
64.7937 12.
40.0181 12.
1430.58 11.9205
1408.88 11.9205
587.311 11.9205
53.0786 11.9205
1144.55 11.875
764.6 11.875
734.538 11.875
160.585 11.875
1371.89 11.8
1345.74 11.8
913.465 11.8
735.017 11.8
634.837 11.8
407.286 11.8
156.383 11.8
155.431 11.8
146.755 11.8
84.9697 11.8
74.5281 11.8
45.4172 11.8
313.099 11.7788
66.6848 11.7788
730.693 11.75
55.9536 11.75
968.654 11.6806
763.652 11.6806
580.363 11.6806
383.379 11.6806
130.796 11.6806
1539.91 11.6667
995.071 11.6667
657.403 11.6667
164.6 11.6667
100.795 11.6667
524.148 11.625
1548.48 11.5714
1209.21 11.5714
907.204 11.5714
538.848 11.5714
508.04 11.5714
212.732 11.5714
1209.48 11.5625
987.541 11.5625
405.889 11.5625
292.082 11.5625
126.375 11.5625
51.4018 11.5625
1465.81 11.5568
1371.59 11.5568
1269.97 11.5568
713.764 11.5568
700.8 11.5568
587.456 11.5568
267.086 11.5568
231.815 11.5568
226.448 11.5568
204.706 11.5568
81.7303 11.5568
100.04 11.5
1371.07 11.4712
506.247 11.4712
1356.37 11.45
720.75 11.45
179.366 11.45
566.064 11.4464
129.127 11.4464
114.534 11.4464
76.7299 11.4464
1349.95 11.375
962.701 11.375
714.044 11.375
692.157 11.375
318.217 11.375
63.4722 11.375
1549.79 11.3472
1167.87 11.3472
1130.53 11.3472
1012.32 11.3472
901.849 11.3472
832.477 11.3472
772.758 11.3472
757.667 11.3472
503.032 11.3472
293.515 11.3472
280.119 11.3472
228.085 11.3472
81.6009 11.3472
1391.03 11.3333
754.247 11.3333
332.7 11.3333
234.38 11.3333
150.269 11.3333
1561.45 11.2841
1391.25 11.2841
1013.51 11.2841
897.74 11.2841
800.061 11.2841
634.413 11.2841
241.516 11.2841
213.2 11.2841
203.78 11.2841
180.116 11.2841
160.067 11.2841
148.569 11.2841
1259.95 11.25
1257.41 11.25
918.657 11.25
808.278 11.25
628.936 11.25
302.562 11.25
223.552 11.25
183.674 11.25
146.796 11.25
1589.73 11.2404
1332.8 11.2404
757.592 11.2404
663.347 11.2404
423.188 11.2404
203.754 11.2404
51.3048 11.2404
222.96 11.2083
1354.7 11.2
1005.27 11.2
975.31 11.2
856.03 11.2
839.253 11.2
673.998 11.2
561.212 11.2
509.123 11.2
379.238 11.2
345.934 11.2
308.33 11.2
297.395 11.2
296.666 11.2
192.324 11.2
100.612 11.2
933.6 11.1667
910.899 11.1667
700.045 11.1667
653.544 11.1667
558.923 11.1667
274.379 11.1667
77.3716 11.1667
938.977 11.1607
581.659 11.1607
512.884 11.1607
1365.67 11.1429
933.53 11.1429
738.292 11.1429
192.563 11.1429
157.684 11.1429
1392.59 11.125
1237.23 11.125
1187.78 11.125
1108.76 11.125
1084.62 11.125
824.42 11.125
747.583 11.125
614.079 11.125
478.358 11.125
420.941 11.125
353.142 11.125
325.534 11.125
208.484 11.125
173.521 11.125
102.494 11.125
756.236 11.1023
559.193 11.1023
239.366 11.1023
218.323 11.1023
132.72 11.1023
64.8628 11.1023
46.1018 11.1023
1355.44 11.0865
751.204 11.0865
721.824 11.0865
632.237 11.0865
568.265 11.0865
354.769 11.0865
291.033 11.0865
238.887 11.0865
65.2001 11.0865
46.2263 11.0865
1056.93 11.0833
882.236 11.0833
546.521 11.0833
407.164 11.0833
383.241 11.0833
47.4092 11.0833
1358.29 11.075
163.52 11.075
1232.45 11.0625
883.432 11.0625
435.509 11.0625
333.436 11.0625
295.62 11.0625
162.285 11.0625
116.407 11.0625
109.208 11.0625
57.4957 11.0625
1284.05 11.05
903.136 11.05
865.965 11.05
825.735 11.05
763.905 11.05
712.303 11.05
239.481 11.05
154.784 11.05
150.44 11.05
146.24 11.05
1574.03 11.0417
1429.65 11.0417
1249.17 11.0417
1206.54 11.0417
877.007 11.0417
851.593 11.0417
725.029 11.0417
720.977 11.0417
627.321 11.0417
612.574 11.0417
433.132 11.0417
400.59 11.0417
368.307 11.0417
304.761 11.0417
175.426 11.0417
161.418 11.0417
145.769 11.0417
41.6635 11.0417
891.605 11.0357
503.325 11.0357
210.107 11.0357
74.1412 11.0357
722.732 11.0313
104.106 11.0313
991.351 11.025
847.987 11.025
729.77 11.025
470.452 11.025
383.992 11.025
303.511 11.025
340.437 11.0179
335.037 11.0179
136.369 11.0179
1095.17 11.0139
950.107 11.0139
930.662 11.0139
890.134 11.0139
797.601 11.0139
781.986 11.0139
576.267 11.0139
330.898 11.0139
163.747 11.0139
129.409 11.0139
116.847 11.0139
45.2038 11.0139
1484.93 11.0114
1397.5 11.0114
1316.85 11.0114
1246.14 11.0114
1110.59 11.0114
886.072 11.0114
878.466 11.0114
823.021 11.0114
784.343 11.0114
765.574 11.0114
735.803 11.0114
704.812 11.0114
647.771 11.0114
281.599 11.0114
185.841 11.0114
80.3525 11.0114
68.5254 11.0114
1356.9 11.0096
1318.23 11.0096
1050.24 11.0096
1047.25 11.0096
995.863 11.0096
991.782 11.0096
977.833 11.0096
931.378 11.0096
917.966 11.0096
815.021 11.0096
654.876 11.0096
569.74 11.0096
543.844 11.0096
388.383 11.0096
323.449 11.0096
301.162 11.0096
170.92 11.0096
1406.42 11.0083
1097.88 11.0083
207.492 11.0083
1465.39 11.
1323.02 11.
1173.48 11.
1005.58 11.
865.644 11.
829.715 11.
751.455 11.
732.157 11.
685.601 11.
653.953 11.
617.831 11.
536.648 11.
460.641 11.
383.937 11.
294.632 11.
284.964 11.
257.326 11.
239.153 11.
228.477 11.
222.648 11.
163.718 11.
161.505 11.
152.909 11.
144.224 11.
134.96 11.
130.081 11.
48.9085 11.
1421.76 10.9205
1334.53 10.9205
1261.97 10.9205
1024.87 10.9205
903.4 10.9205
828.87 10.9205
518.934 10.9205
249.542 10.9205
144.44 10.9205
132.498 10.9205
1562.27 10.875
1461.66 10.875
313.569 10.875
213.932 10.875
1129.75 10.8
876.493 10.8
760.727 10.8
745.411 10.8
710.959 10.8
588.26 10.8
578.603 10.8
570.105 10.8
459.06 10.8
429.104 10.8
361.842 10.8
197.521 10.8
72.8219 10.8
1501.5 10.75
1390.47 10.75
965.646 10.75
521.588 10.75
361.135 10.75
311.28 10.75
288.246 10.75
171.231 10.75
1582.2 10.6806
1009.22 10.6806
1003.17 10.6806
723.251 10.6806
572.455 10.6806
548.347 10.6806
496.9 10.6806
453.07 10.6806
359.036 10.6806
300.549 10.6806
221.088 10.6806
205.021 10.6806
142.279 10.6806
87.4589 10.6806
669.53 10.6667
361.546 10.6667
296.43 10.6667
230.448 10.6667
224.461 10.6667
212.407 10.6667
97.5852 10.6667
53.8807 10.6667
49.9871 10.6667
89.0778 10.625
1252.97 10.5625
1195.83 10.5625
744.15 10.5625
322.077 10.5625
321.621 10.5625
237.753 10.5625
47.318 10.5625
1271.73 10.5568
1192.81 10.5568
887.627 10.5568
877.213 10.5568
435.673 10.5568
173.439 10.5568
1526.66 10.5
1026.55 10.5
825.002 10.5
415.312 10.5
1598.63 10.45
1566.89 10.45
1454.29 10.45
1300.3 10.45
1033.38 10.45
972.577 10.45
922.992 10.45
838.588 10.45
599.56 10.45
550.21 10.45
476.91 10.45
369.805 10.45
310.681 10.45
232.895 10.45
178.612 10.45
106.77 10.45
74.295 10.45
1418.62 10.4464
1088.63 10.4464
935.59 10.4464
865.824 10.4464
830.84 10.4464
766.214 10.4464
361.301 10.4464
356.88 10.4464
240.614 10.4464
188.691 10.4464
149.502 10.4464
98.3701 10.4464
1559.39 10.375
1395.98 10.375
1127.05 10.375
893.728 10.375
724.565 10.375
630.374 10.375
594.951 10.375
515.101 10.375
360.5 10.375
309.268 10.375
195.845 10.375
118.587 10.375
116.476 10.375
1551.58 10.3472
1398.87 10.3472
1066.68 10.3472
894.272 10.3472
875.246 10.3472
846.985 10.3472
722.006 10.3472
690.949 10.3472
686.729 10.3472
640.635 10.3472
637.623 10.3472
506.313 10.3472
368.87 10.3472
271.211 10.3472
178.719 10.3472
90.7416 10.3472
997.828 10.3333
718.479 10.3333
671.377 10.3333
522.441 10.3333
343.12 10.3333
263.858 10.3333
62.1259 10.3333
1082.43 10.3214
991.132 10.2841
919.459 10.2841
787.202 10.2841
536.495 10.2841
367.361 10.2841
251.615 10.2841
180.325 10.2841
173.34 10.2841
104.621 10.2841
82.852 10.2841
1483.72 10.25
1464.26 10.25
1302.72 10.25
1272.15 10.25
1241.58 10.25
987.316 10.25
913.11 10.25
364.137 10.25
252.228 10.25
181.667 10.25
133.237 10.25
42.7682 10.25
1525.91 10.2404
1458.06 10.2404
1185.25 10.2404
724.242 10.2404
640.952 10.2404
617.503 10.2404
454.148 10.2404
430.192 10.2404
403.243 10.2404
347.15 10.2404
270.549 10.2404
242.255 10.2404
131.917 10.2404
78.2306 10.2404
692.809 10.225
656.265 10.225
518.555 10.225
91.0229 10.225
1233.23 10.2083
532.073 10.2083
1461.78 10.2
1063.91 10.2
1039.89 10.2
1011.18 10.2
796.21 10.2
738.137 10.2
728.303 10.2
720.456 10.2
601.482 10.2
428.01 10.2
362.875 10.2
353.853 10.2
345.7 10.2
321.495 10.2
315.249 10.2
248.987 10.2
61.9617 10.2
56.501 10.2
1578.74 10.1667
1300.24 10.1667
1265.66 10.1667
1005.07 10.1667
704.964 10.1667
595.358 10.1667
570.246 10.1667
506.517 10.1667
392.809 10.1667
197.242 10.1667
153.079 10.1667
100.342 10.1667
51.0712 10.1667
896.466 10.1607
438.94 10.1607
382.41 10.1607
274.048 10.1607
215.68 10.1607
211.339 10.1607
1244.74 10.1429
927.31 10.1429
797.892 10.1429
743.952 10.1429
598.604 10.1429
297.268 10.1429
221.364 10.1429
118.188 10.1429
1490.12 10.125
1406.14 10.125
1334.16 10.125
1317.98 10.125
1184.62 10.125
1066.24 10.125
1052.48 10.125
934.789 10.125
792.602 10.125
753.691 10.125
698.288 10.125
476.648 10.125
360.72 10.125
331.618 10.125
241.925 10.125
228.797 10.125
220.316 10.125
122.441 10.125
83.4352 10.125
74.3877 10.125
73.5573 10.125
72.14 10.125
69.8294 10.125
65.4084 10.125
55.2976 10.125
53.2552 10.125
1326.06 10.1023
1303.21 10.1023
848.773 10.1023
808.395 10.1023
798.248 10.1023
590.893 10.1023
521.464 10.1023
450.651 10.1023
443.735 10.1023
318.002 10.1023
248.761 10.1023
179.234 10.1023
121.039 10.1023
95.0766 10.1023
62.7717 10.1023
1524.84 10.0865
1514.61 10.0865
1466.16 10.0865
1071.69 10.0865
647.028 10.0865
569.959 10.0865
478.64 10.0865
474.962 10.0865
392.866 10.0865
349.609 10.0865
342.756 10.0865
264.151 10.0865
1235.3 10.0833
851.459 10.0833
445.786 10.0833
254.073 10.0833
104.591 10.0833
1361.69 10.075
985.766 10.075
1528.91 10.0625
1454.03 10.0625
1276. 10.0625
1015.67 10.0625
795.452 10.0625
722.287 10.0625
589.558 10.0625
483.06 10.0625
388.516 10.0625
301.023 10.0625
109.954 10.0625
78.9514 10.0625
1560.75 10.05
1553.42 10.05
1550.16 10.05
1452.66 10.05
1378.04 10.05
1165.85 10.05
1147.34 10.05
1014.06 10.05
907.428 10.05
796.938 10.05
795.225 10.05
593.849 10.05
552.818 10.05
503.929 10.05
426.292 10.05
328.932 10.05
309.182 10.05
288.416 10.05
286.271 10.05
214.816 10.05
213.308 10.05
204.942 10.05
166.56 10.05
165.547 10.05
134.156 10.05
113.681 10.05
66.217 10.05
1433.92 10.0417
1196.75 10.0417
1112.85 10.0417
1108.51 10.0417
995.303 10.0417
937.998 10.0417
907.565 10.0417
790.161 10.0417
735.713 10.0417
710.45 10.0417
700.288 10.0417
684.402 10.0417
648.515 10.0417
375.165 10.0417
142.701 10.0417
111.964 10.0417
87.0754 10.0417
52.2983 10.0417
1429.46 10.0357
1408.14 10.0357
985.298 10.0357
588.334 10.0357
444.749 10.0357
199.751 10.0357
43.6424 10.0357
230.029 10.0313
1409.11 10.025
909.259 10.025
173.935 10.025
56.9663 10.025
1226.74 10.0179
996.334 10.0179
435.592 10.0179
350.509 10.0179
255.409 10.0179
242.612 10.0179
113.423 10.0179
100.21 10.0179
1273.58 10.0139
1236.37 10.0139
778.386 10.0139
597.89 10.0139
514.736 10.0139
443.469 10.0139
393.866 10.0139
306.283 10.0139
188.554 10.0139
145.894 10.0139
95.2777 10.0139
82.3207 10.0139
79.7631 10.0139
56.6262 10.0139
1575.79 10.0114
1459.15 10.0114
1446.05 10.0114
1392.11 10.0114
1150.03 10.0114
1118.44 10.0114
1070.44 10.0114
1037.15 10.0114
742.36 10.0114
670.24 10.0114
476.199 10.0114
467.378 10.0114
423.671 10.0114
235.491 10.0114
210.456 10.0114
1587.5 10.0096
1277.2 10.0096
1004.98 10.0096
862.664 10.0096
746.595 10.0096
648.792 10.0096
415.645 10.0096
351.722 10.0096
350.799 10.0096
340.914 10.0096
285.012 10.0096
112.784 10.0096
1291.16 10.0083
1189.07 10.0083
1080.04 10.0083
771.354 10.0083
217.723 10.0083
1511.58 10.
1431.95 10.
1403.01 10.
1392.51 10.
1215.51 10.
1133.31 10.
1082.67 10.
1055.83 10.
1019.5 10.
1017.23 10.
965.744 10.
901.957 10.
888.819 10.
870.26 10.
843.125 10.
797.763 10.
775.225 10.
745.626 10.
724.427 10.
598.044 10.
545.81 10.
532.8 10.
501.72 10.
450.834 10.
437.038 10.
404.417 10.
337.043 10.
327.676 10.
286.445 10.
283.322 10.
169.813 10.
158.989 10.
111.22 10.
108.942 10.
105.208 10.
94.8533 10.
71.1099 10.
54.9746 10.
52.2734 10.
48.2896 10.
42.7127 10.
