# Supplementary material for: Functional Genomics of Novel Secondary Metabolites from Diverse Cyanobacteria Using Untargeted Metabolomics
Source: Mar Drugs. 2013 Sep 30;11(10):3617–31. doi: 10.3390/md11103617 (PMC3826126; doi:10.3390/md11103617)
Supplement: Supplementary File 3 — Supplementary msms data (ZIP, 1417 KB) [file marinedrugs-11-03617-s003.zip › msms/13.Negative.txt]

// 13. C18:3 fatty acid C18H30O2 Negative
277.268 11120.3
278.274 880.313
277.448 334.472
277.646 218.41
277.558 197.457
277.951 190.002
233.261 164.796
277.836 162.243
277.763 156.024
277.714 155.37
520.87 132.391
281.835 126.161
278.101 125.356
282.035 112.018
278.399 111.169
281.03 86.9797
278.758 77.625
279.27 73.
278.185 70.9231
278.914 68.1125
314.602 66.3472
277.199 65.9388
278.525 61.6816
233.304 55.1856
663.562 53.0321
275.278 50.3611
281.361 50.1078
59.021 49.2596
278.979 49.205
294.149 46.1184
278.466 46.0278
278.801 45.125
275.243 45.1
479.778 44.0321
279.347 43.405
279.831 43.0417
280.189 43.0125
281.972 41.5707
71.0231 41.045
278.659 40.4808
432.525 40.0947
1041.66 39.5202
279.086 39.0833
229.462 38.7782
279.17 38.1607
259.249 38.0156
834.45 38.0036
1013.53 37.205
279.126 37.0054
154.173 36.0156
279.428 36.0083
1180.02 35.5625
116.954 35.0363
260.453 34.6875
1467.7 34.0167
274.876 33.805
1648.97 33.7284
278.876 33.225
261.318 33.1111
1133.59 33.0667
755.164 32.9013
1225.34 32.6814
144.544 32.6
104.453 32.4464
783.498 32.3333
243.153 32.2269
280.02 32.0417
1381.4 32.0036
543.252 31.7813
64.592 31.5707
291.756 31.4321
307.292 31.375
356.37 31.0769
81.0462 31.0208
1037.4 30.8409
1247.25 30.6923
196.735 30.5216
48.6519 30.5
1022.68 30.4464
84.1209 30.3491
749.829 30.1875
215.446 30.1136
307.141 30.0714
275.32 30.005
753.608 29.962
53.8004 29.75
112.98 29.6923
278.606 29.6806
276.774 29.625
1524.08 29.4
1575.59 29.3491
431.752 29.2663
193.716 29.125
757.235 29.0417
558.985 29.0417
1117.89 29.0227
127.096 29.0208
279.49 29.0083
290.739 29.0074
529.547 28.7202
50.1121 28.4444
380.828 28.375
236.397 28.2727
643.658 28.245
280.329 28.2426
1621.21 28.1875
55.3003 28.0833
358.2 28.0667
41.17 28.0592
279.751 28.
1487.46 27.675
690.019 27.5707
740.993 27.4821
75.6237 27.4821
1591.83 27.4803
402.988 27.3333
138.377 27.2727
241.165 27.245
304.198 27.2308
380.192 27.225
149.959 27.125
1054.6 27.0833
493.169 27.0536
1167.73 27.025
227.551 27.025
277.035 26.845
1036.25 26.75
779.032 26.7202
532.054 26.7202
914.08 26.6923
357.757 26.6576
1359.17 26.625
437.758 26.5682
187.335 26.5216
830.679 26.5208
81.2582 26.5
1203.14 26.3333
918.154 26.3077
1495.5 26.245
276.106 26.2426
99.1422 26.1488
72.9112 26.1488
1281.13 26.125
276.47 26.125
321.06 26.0769
290.914 26.0662
299.349 26.0227
279.592 26.0139
1513.31 26.006
261.233 25.8
832.136 25.6923
1178.72 25.6576
280.612 25.4821
194.411 25.4402
106.067 25.2663
1309.99 25.2426
829.541 25.225
472.961 25.225
71.0617 25.1645
191.162 25.1635
985.79 25.1
716.494 25.0909
370.91 25.0909
850.847 25.0714
1352.81 25.0592
164.859 25.05
304.756 25.0208
241.859 25.0208
1119.3 25.0054
986.522 24.8897
1066.83 24.8182
215.912 24.8182
430.065 24.7961
54.7582 24.7778
303.372 24.75
121.456 24.625
455.805 24.5707
280.995 24.4402
119.508 24.3636
134.533 24.2917
280.555 24.2857
1102.74 24.2426
221.866 24.2426
658.651 24.125
1448.41 24.0083
1420.71 24.0083
60.3982 24.006
358.583 23.8929
79.1644 23.8
970.965 23.7813
290.799 23.7202
621.165 23.6944
495.595 23.6806
203.829 23.625
71.506 23.5
1574.27 23.4821
474.99 23.4803
358.35 23.4444
321.973 23.4444
272.124 23.4444
157.916 23.4402
709.809 23.3636
158.133 23.3333
70.8554 23.3333
421.352 23.3224
608.551 23.3214
326.545 23.2917
262.663 23.25
54.3168 23.25
73.149 23.245
1003.61 23.2228
1641.53 23.1838
74.8596 23.1838
1277.85 23.1645
1188.22 23.1488
273.442 23.125
42.9068 23.125
662.238 23.1118
251.967 23.1111
824.419 23.0592
279.623 23.0592
1224.94 23.0536
731.245 23.0536
612.049 23.0536
131.165 23.0536
722.133 23.0489
303.068 23.0489
135.765 23.0489
1194.51 23.0278
1393.54 23.025
150.194 23.0227
597.02 23.0208
283.257 23.0066
616.241 23.006
508.051 23.0054
280.726 23.
83.3941 22.7778
629.623 22.7202
207.541 22.625
216.448 22.5956
319.28 22.5682
75.8491 22.5682
991.25 22.5329
727.333 22.5329
460.165 22.5329
536.858 22.4402
700.567 22.4083
515.518 22.4
1646.9 22.3333
274.56 22.3333
314.017 22.2917
109.469 22.2917
639.984 22.25
423.093 22.2045
810.684 22.1635
240.494 22.1635
258.833 22.1429
1461.42 22.125
1075.82 22.125
210.398 22.125
78.4485 22.125
782.14 22.1111
80.8015 22.1111
565.422 22.1
131.691 22.0909
1062.47 22.0833
793.896 22.0536
293.256 22.05
250.57 22.0313
798.041 22.025
1355.82 22.0227
1113.58 22.0227
317.896 22.0227
151.559 22.0179
1183.3 22.0083
612.461 22.0074
63.3579 22.0066
930.135 22.006
533.822 22.006
956.759 22.
654.443 22.
161.743 21.9013
1474.81 21.8182
309.076 21.7778
288.508 21.7202
240.241 21.7202
51.3358 21.7202
43.7157 21.6944
1448.31 21.5956
1255.75 21.5329
739.457 21.5313
101.772 21.5313
43.6204 21.5208
1525.54 21.5
1161.43 21.5
72.7041 21.4821
751.7 21.4545
318.138 21.45
967.243 21.3636
330.782 21.3333
834.236 21.3224
615.755 21.3224
280.219 21.3224
1026.87 21.2857
945.151 21.25
557.65 21.25
1688.83 21.2426
342.548 21.2426
1459.94 21.225
306.69 21.225
102.464 21.225
293.941 21.2083
825.29 21.2045
591.058 21.2045
132.269 21.1838
505.975 21.1645
205.801 21.1635
724.275 21.1359
144.589 21.125
85.8707 21.125
597.692 21.1
712.039 21.0909
408.827 21.0592
427.536 21.0536
377.938 21.0536
1662.63 21.0489
1262.75 21.0417
1346.62 21.025
790.124 21.025
112.038 21.025
671.282 21.0083
661.276 21.0074
1300.72 21.0066
1384.13 21.006
257.973 20.9205
1070.71 20.9013
162.252 20.8897
909.555 20.875
358.45 20.8182
308.469 20.7961
1550.44 20.7778
279.695 20.7778
848.05 20.75
1109.89 20.6944
515.675 20.6944
265.026 20.675
58.0267 20.675
1673.59 20.6667
1182.4 20.6667
282.221 20.625
919.451 20.5714
372.866 20.5682
331.2 20.5682
205.036 20.5568
97.0253 20.5568
891.023 20.5313
854.002 20.5313
481.351 20.5313
380.673 20.5
1206.26 20.4821
1125.63 20.4803
622.659 20.4803
233.694 20.4712
1641.69 20.4444
299.915 20.4402
1265.1 20.4083
515.324 20.4083
156.213 20.4083
450.084 20.3636
875.375 20.3611
594.334 20.3603
577.458 20.3603
520.378 20.3603
95.0857 20.3603
488.728 20.3224
1522.1 20.2857
631.514 20.2857
657.258 20.2813
988.395 20.25
332.764 20.25
1690.33 20.225
1613.84 20.225
113.081 20.2
1487.11 20.1838
235.936 20.1838
234.924 20.1645
1648.07 20.1635
1117.67 20.1635
835.095 20.1488
977.39 20.125
813.335 20.125
519.067 20.125
450.412 20.125
443.869 20.125
248.85 20.125
205.116 20.125
127.177 20.125
828.256 20.1111
529.397 20.1111
1367.96 20.1
525.384 20.1
1248.16 20.0662
784.947 20.0592
265.672 20.0592
357.68 20.0357
283.748 20.0357
1669.46 20.0313
1554.51 20.0278
1466.64 20.0278
794.526 20.0278
271.276 20.0278
84.5418 20.0096
862.411 20.0083
453.627 20.0066
214.214 20.0066
484.594 20.0054
481.648 20.
285.946 20.
58.4683 20.
57.813 19.8897
1486.44 19.8
120.744 19.7961
179.332 19.675
344.812 19.625
557.748 19.5714
385.625 19.5714
794.673 19.5329
1338.65 19.5
873.591 19.4821
1358.8 19.4803
75.3472 19.4803
825.237 19.4712
120.488 19.4444
832.505 19.4083
730.012 19.4083
398.455 19.4083
81.7679 19.4
1043.4 19.375
519.737 19.375
1294.51 19.3636
1567.39 19.3603
280.464 19.3472
1118.73 19.3214
71.3707 19.3214
136.13 19.2857
309.785 19.2841
1560.53 19.25
714.027 19.25
143.398 19.2404
1622.16 19.2083
68.6493 19.2083
1100.26 19.1875
1284.84 19.1838
824.911 19.1838
157.635 19.1838
893.857 19.1645
365.004 19.1635
69.1081 19.1635
1073.62 19.1429
1396.1 19.125
812.361 19.125
689.288 19.125
589.096 19.125
415.075 19.125
649.779 19.1118
279.875 19.1118
197.418 19.1111
77.6203 19.1111
1151.99 19.1023
606.577 19.075
357.235 19.0662
217.353 19.0662
372.734 19.0625
604.927 19.0592
72.2551 19.0592
187.461 19.0489
159.236 19.0357
649.542 19.0313
547.033 19.0313
315.348 19.0096
1448.24 19.0083
223.348 19.0083
845.075 19.0074
672.965 19.0074
1231.92 19.0066
1571.52 19.006
1412.23 19.006
891.548 19.006
1644.9 19.
1179.37 19.
435.748 19.
379.264 19.
299.461 19.
92.3577 19.
329.862 18.9205
77.7219 18.9
1135.57 18.8929
100.82 18.8929
285.328 18.875
233.43 18.7961
1314.14 18.7788
1278.07 18.7788
224.052 18.6944
1098.33 18.6806
594.5 18.675
1339.89 18.6667
1431.7 18.5714
198.973 18.5714
294.296 18.5682
297.231 18.5329
280.819 18.5329
272.249 18.5329
533.523 18.5313
350.869 18.5313
520.003 18.5
446.996 18.5
316.375 18.5
303.326 18.5
293.011 18.5
145.298 18.5
545.079 18.4821
64.517 18.4821
1589.02 18.4803
1022.49 18.4712
252.867 18.4712
1296.84 18.45
733.234 18.45
69.879 18.4402
1504.29 18.4083
1192.2 18.4083
1593.79 18.4
1548.76 18.4
288.657 18.375
1039.18 18.3603
549.38 18.3603
193.502 18.3603
281.167 18.3333
1428.43 18.3224
783.2 18.3214
309.947 18.3214
1578.62 18.2917
1624.17 18.2813
369.686 18.25
1068.64 18.2426
86.8821 18.2426
1594.7 18.225
116.434 18.225
1207.85 18.2083
772.064 18.2083
738.25 18.2083
1335.35 18.2045
680.776 18.2045
100.232 18.2045
156.736 18.1667
1342.17 18.1645
736.537 18.1645
1487.61 18.1635
657.128 18.1488
240.684 18.1488
1546.91 18.1429
1578.85 18.125
925.15 18.125
709.111 18.125
635.119 18.125
152.41 18.125
95.3437 18.125
681.481 18.1118
230.45 18.1111
166.422 18.1
536.58 18.0865
1066. 18.075
84.2523 18.075
1599.08 18.0662
1114.9 18.0662
558.767 18.0662
537.999 18.0662
255.783 18.0592
230.085 18.0592
207.269 18.0592
1543.28 18.0536
1272.52 18.0417
258.236 18.0357
1033.09 18.0313
511.881 18.0313
617.362 18.0278
116.576 18.0278
248.325 18.0227
1439.03 18.0114
365.699 18.0114
444.304 18.0096
281.902 18.0096
380.336 18.0083
1252.32 18.0074
852.703 18.0074
650.258 18.0074
1493.79 18.0066
258.945 18.006
1146.36 18.
511.207 18.
297.825 18.
106.032 18.
1395.74 17.8929
182.314 17.8929
582.872 17.8897
323.222 17.7813
157.148 17.7813
73.6014 17.7813
1257.53 17.7788
933.236 17.7788
1369.68 17.6944
892.258 17.6806
575.234 17.675
667.026 17.625
161.663 17.625
590.373 17.5714
218.107 17.5714
862.491 17.5313
574.99 17.5313
107.283 17.5313
1632.7 17.5
65.5002 17.5
1013.69 17.4712
61.4741 17.4712
1373.49 17.4444
762.178 17.4444
1670.91 17.4083
1655.74 17.4083
679.209 17.4083
465.662 17.4083
56.9328 17.4083
973.873 17.375
485.32 17.375
441.405 17.375
340.091 17.375
335.346 17.375
334.14 17.375
244.968 17.375
1540.83 17.3603
1496.78 17.3603
1133.4 17.3603
129.171 17.3603
748.074 17.3214
668.96 17.3214
150.755 17.3214
231.12 17.2917
1217.7 17.2857
806.078 17.2841
1374. 17.25
1225.94 17.25
276.345 17.25
242.728 17.25
75.93 17.2426
1045.63 17.2404
1028.8 17.2404
71.4193 17.2404
1543.17 17.2083
999.869 17.2083
295.752 17.2083
583.215 17.1838
457.394 17.1838
1550.22 17.1645
591.439 17.1635
140.285 17.1635
286.13 17.1607
1574.16 17.1429
424.862 17.1429
93.3074 17.1429
1254.05 17.125
1186.46 17.125
885.488 17.125
275.981 17.125
166.025 17.125
538.465 17.1111
346.916 17.1111
287.855 17.1111
64.7379 17.1111
333.414 17.1023
1579.07 17.0865
1106.37 17.0865
582.26 17.0865
178.319 17.0865
519.139 17.075
510.547 17.075
480.831 17.075
1123.41 17.0662
324.23 17.0662
218.605 17.0662
482.113 17.0592
201.227 17.0592
476.689 17.0417
443.515 17.0417
282.362 17.0417
1606.9 17.0357
699.68 17.0357
716.555 17.0313
573.008 17.0313
308.79 17.0278
620.583 17.0096
1558.72 17.0083
1046.34 17.0083
444.546 17.0083
243.617 17.0083
1358.52 17.0074
1465.93 17.
1073.18 17.
553.457 17.
477.745 17.
473.286 17.
296.812 17.
41.9899 17.
756.063 16.9205
441.56 16.9205
247.249 16.9205
97.2301 16.9205
751.088 16.8929
684.117 16.8929
436.209 16.875
112.886 16.8
1099.67 16.7813
284.345 16.7813
1026.22 16.7788
1009.61 16.7788
41.1908 16.7788
316.571 16.6944
841.784 16.675
43.3099 16.675
139.55 16.5956
763.361 16.5714
644.221 16.5714
109.686 16.5714
674.106 16.5568
385.557 16.5568
287.225 16.5
1608.17 16.4712
1444.34 16.4712
887.653 16.4712
827.857 16.4712
719.414 16.4712
287.672 16.4712
301.754 16.4444
281.255 16.4444
40.8874 16.4444
1614.63 16.4083
328.109 16.4083
189.427 16.4083
46.9983 16.4083
1218.68 16.375
492.718 16.375
265.343 16.375
301.823 16.3636
1433.89 16.3603
1580.72 16.3333
1664.33 16.3214
1337.03 16.3214
997.695 16.3214
839.374 16.3214
313.206 16.3214
252.385 16.3214
1316.34 16.2857
442.584 16.2857
315.586 16.2857
1379.89 16.2841
878.494 16.2841
1343.15 16.2813
944.431 16.2813
743.426 16.2813
382.429 16.2813
830.095 16.25
424.544 16.25
211.37 16.25
181.226 16.25
111.695 16.25
254.889 16.2426
1592.53 16.2083
1573.09 16.2083
1501.87 16.2
557.294 16.2
252.112 16.2
45.8077 16.1838
990.407 16.1635
128.057 16.1635
949.789 16.1429
728.505 16.1429
363.674 16.1429
253.416 16.1429
51.52 16.1429
1600.55 16.125
728.289 16.125
198.781 16.125
141.785 16.125
1636.17 16.1111
1115.47 16.1111
538.704 16.1111
1446.59 16.0865
883.983 16.0865
81.0958 16.0865
1285.85 16.075
898.11 16.075
369.356 16.075
145.085 16.075
1300.35 16.0592
339.571 16.0592
330.584 16.0592
213.134 16.05
1401.36 16.0417
649.405 16.0417
351.827 16.0417
1334.16 16.0313
1014.05 16.0313
517.835 16.0313
496.305 16.0313
224.265 16.0313
187.555 16.0313
122.635 16.0313
594.95 16.0278
546.002 16.0278
98.9288 16.0278
45.2625 16.0278
90.9039 16.0179
476.819 16.0083
436.957 16.0083
224.834 16.0083
206.816 16.0083
154.771 16.0083
54.8539 16.0083
438.047 16.0074
169.749 16.0074
324.581 16.0066
1676.37 16.
821.312 16.
662.661 16.
606.633 16.
399.258 16.
255.197 16.
60.5131 16.
57.8861 16.
50.9011 16.
1166.61 15.9205
1111.09 15.9205
425.106 15.9205
424.929 15.9205
113.77 15.9205
1363.41 15.8929
1262.56 15.8929
882.72 15.8929
1224.42 15.8897
44.1789 15.8897
749.979 15.8
1062.15 15.7813
294.515 15.7788
1000.87 15.75
695.209 15.75
506.26 15.675
1324.97 15.6667
986.388 15.6667
600.97 15.6667
458.015 15.6667
279.21 15.6667
131.098 15.6667
56.3307 15.6667
44.0897 15.6667
47.7332 15.625
1335.59 15.5714
1044.64 15.5714
312.244 15.5714
931.861 15.5568
903.883 15.5568
752.823 15.5568
316.73 15.5568
141.353 15.5568
1486.01 15.5
1406.99 15.5
1508.26 15.4712
924.619 15.4712
261.173 15.4712
108.356 15.4712
55.8049 15.4712
595.142 15.45
272.029 15.45
1391.79 15.4444
313.063 15.4444
952.562 15.4083
1111.76 15.375
882.812 15.375
736.193 15.375
668.349 15.375
770.997 15.3603
59.0559 15.3603
1158.35 15.3214
657.761 15.3214
1542.39 15.2857
1035.96 15.2857
376.262 15.2857
215.561 15.2857
163.664 15.2857
935.399 15.2841
967.581 15.2813
1639.97 15.25
1460.96 15.2404
1059.87 15.2404
1030.59 15.2404
900.671 15.2404
107.959 15.2404
77.4391 15.2404
377.76 15.225
99.4539 15.2083
587.995 15.2
210.806 15.1838
777.039 15.1667
51.4301 15.1667
191.35 15.1635
131.918 15.1635
40.9619 15.1635
1348.74 15.1607
383.269 15.1488
1539.73 15.1429
1488.19 15.1429
713.14 15.1429
406.272 15.1429
325.303 15.1429
193.923 15.1429
43.1523 15.1429
1262.21 15.125
646.764 15.125
306.076 15.125
139.754 15.125
127.967 15.125
52.4289 15.125
979.898 15.1111
1067.89 15.1023
359.881 15.1023
280.879 15.1023
1443.82 15.0865
295.201 15.0865
1565.53 15.075
572.857 15.075
373.374 15.075
285.188 15.075
218.723 15.075
73.7037 15.075
1541.93 15.0662
805.447 15.0662
627.826 15.0662
528.949 15.0662
486.614 15.0662
391.239 15.05
323.075 15.05
229.932 15.0417
218.839 15.0417
69.0547 15.0417
1472.85 15.0357
314.799 15.0357
122.039 15.0357
913.593 15.0313
543.061 15.0313
64.1401 15.0278
690.977 15.0179
1581.19 15.0114
1364.67 15.0114
1293.17 15.0114
579.085 15.0114
328.38 15.0096
41.6379 15.0096
990.346 15.0083
281.476 15.0083
797.096 15.0074
92.9919 15.0074
1266.87 15.
1152.69 15.
970.113 15.
730.285 15.
475.132 15.
362.016 15.
144.492 15.
1231.23 14.9205
758.87 14.9205
326.106 14.9205
1001.16 14.8929
200.336 14.8929
1292.83 14.875
1663.55 14.8
1580.56 14.8
1277.98 14.8
571.153 14.8
1013.4 14.7813
1447.05 14.7788
980.423 14.7788
334.371 14.75
1055.33 14.6944
609.247 14.6944
522.101 14.6806
600.12 14.675
1095.63 14.6667
1063.84 14.6667
282.773 14.6667
1470.04 14.5956
1235.69 14.5714
387.488 14.5714
331.615 14.5714
165.552 14.5714
58.7969 14.5714
1651.59 14.5625
900.01 14.5625
467.949 14.5625
1324.3 14.5568
853.92 14.5568
117.033 14.5568
355.733 14.5
162.287 14.5
108.011 14.4712
446.869 14.4083
230.78 14.4083
1260.96 14.375
1023.67 14.375
729.745 14.375
664.996 14.375
347.152 14.375
302.896 14.3472
1463.02 14.3214
616.068 14.3214
541.648 14.3214
708.578 14.2857
430.518 14.2857
265.797 14.2857
173.248 14.2857
1089.09 14.2841
1291.65 14.2813
462.751 14.2813
364.954 14.2813
1071.57 14.25
866.763 14.25
281.413 14.25
1166.23 14.2404
745.474 14.2404
586.943 14.2404
981.603 14.2083
729.247 14.2083
822.596 14.2
77.3034 14.2
1624.54 14.1838
1561.57 14.1667
623.526 14.1667
367.169 14.1667
79.6315 14.1667
847.281 14.1635
591.875 14.1635
45.6734 14.1635
786.874 14.1429
768.232 14.1429
649.149 14.1429
147.329 14.1429
134.281 14.1429
55.4068 14.1429
1499.51 14.125
1014.41 14.125
422.522 14.125
382.797 14.125
369.042 14.125
1474.41 14.1023
431.477 14.1023
1072.11 14.0865
648.186 14.0865
367.255 14.0865
319.43 14.0865
292.216 14.0865
1640.23 14.075
1254.22 14.075
958.691 14.075
898.178 14.075
222.433 14.075
162.761 14.075
55.6545 14.075
569.694 14.0662
232.402 14.0662
211.423 14.05
139.373 14.05
59.0425 14.05
1511.39 14.0417
951.556 14.0417
735.672 14.0417
500.09 14.0417
204.101 14.0417
176.034 14.0417
598.617 14.0357
473.348 14.0357
275.557 14.0357
258.641 14.0357
188.474 14.0357
59.9351 14.0357
869.278 14.0313
555.602 14.0313
263.566 14.0313
440.762 14.0139
1334.56 14.0114
997.027 14.0114
350.168 14.0114
310.1 14.0114
112.299 14.0114
1022.04 14.0096
448.444 14.0096
138.131 14.0096
126.471 14.0096
51.4626 14.0096
1151.44 14.0083
456.377 14.0083
318.816 14.0083
156.938 14.0083
1496.4 14.0074
905.456 14.0074
699.119 14.0074
1553.31 14.
1302.73 14.
802.069 14.
730.416 14.
719.242 14.
419.777 14.
416.011 14.
344.157 14.
317.406 14.
273.896 14.
231.212 14.
215.633 14.
43.8894 14.
1656.47 13.9205
1150.23 13.9205
696.843 13.9205
315.385 13.9205
1671.24 13.8929
1088.51 13.8929
964.825 13.8929
806.573 13.8929
431.683 13.8929
391.798 13.8929
570.576 13.875
1010.88 13.8
154.112 13.8
1342.64 13.7788
714.858 13.7788
237.647 13.7788
1425.19 13.75
1188.49 13.6806
998.414 13.6806
914.8 13.6806
334.058 13.6806
470.959 13.675
486.301 13.6667
215.206 13.6667
1040.66 13.5714
453.861 13.5714
1628.39 13.5625
1128.63 13.5625
807.845 13.5625
740.763 13.5625
705.14 13.5625
607.87 13.5625
362.459 13.5625
1125.07 13.5568
816.48 13.5568
739. 13.5568
698.471 13.5568
602.998 13.5
1132.05 13.4712
1006.82 13.4712
865.311 13.4712
245.114 13.4712
141.043 13.4712
68.0278 13.4712
55.1338 13.4712
1479.52 13.45
865.149 13.45
743.687 13.45
698.843 13.45
434.347 13.45
349.436 13.45
109.007 13.45
93.9321 13.45
1229.59 13.4464
374.7 13.4464
118.949 13.4464
92.9125 13.4464
1209.09 13.4083
942.864 13.4083
206.38 13.4083
161.463 13.4083
905.699 13.375
641.234 13.375
496.702 13.375
289.004 13.375
83.4914 13.3603
888.739 13.3472
163.905 13.3472
162.836 13.3472
1560.04 13.3333
1272. 13.3214
350.393 13.3214
298.299 13.3214
123.569 13.3214
290.555 13.2841
72.6641 13.2841
46.962 13.2841
1179.02 13.2813
667.641 13.2813
1151.82 13.25
1081.93 13.25
975.662 13.25
658.957 13.25
381.717 13.25
289.378 13.25
1433.15 13.2404
1353.75 13.2404
567.548 13.2404
507.652 13.2404
469.927 13.2404
208.575 13.2404
84.6473 13.2404
1071.06 13.2083
970.81 13.2083
909.043 13.2
703.061 13.2
1562.68 13.1667
1431.9 13.1667
1207.02 13.1667
796.238 13.1667
410.798 13.1667
312.779 13.1667
222.467 13.1667
1178.26 13.1635
275.361 13.1635
214.435 13.1635
712.253 13.1429
584.045 13.1429
472.725 13.1429
366.323 13.1429
321.44 13.1429
286.234 13.1429
47.5178 13.1429
1502.75 13.125
1461.85 13.125
1416.75 13.125
1317.57 13.125
1170.59 13.125
1155.33 13.125
737.577 13.125
609.148 13.125
171.632 13.125
125.03 13.125
63.9063 13.125
53.729 13.125
1561.48 13.1023
1308.09 13.1023
1255.87 13.1023
927.358 13.1023
1521.64 13.0865
1200.93 13.0865
991.59 13.0865
966.886 13.0865
676.447 13.0865
329.315 13.0865
314.951 13.0865
293.56 13.0865
285.537 13.0865
112.663 13.0865
59.5455 13.0865
739.946 13.075
104.077 13.075
474.57 13.0662
1687.6 13.0625
1686.91 13.0625
1318.09 13.0625
371.02 13.05
88.6029 13.05
1148.94 13.0417
1126.56 13.0417
436.646 13.0417
337.709 13.0417
216.071 13.0417
1508.48 13.0357
1440.14 13.0357
1430.23 13.0357
1044.73 13.0357
740.055 13.0357
343.659 13.0357
171.238 13.0357
127.032 13.0357
57.6814 13.0357
477.357 13.0313
290.222 13.0313
78.8669 13.0313
294.858 13.025
734.423 13.0179
994.66 13.0139
195.683 13.0139
1273.35 13.0114
1098. 13.0114
466.851 13.0114
57.0609 13.0114
1431.48 13.0096
953.395 13.0096
950.673 13.0096
308.699 13.0083
282.149 13.0083
229.616 13.0083
922.986 13.0074
506.722 13.0074
1468.98 13.
1270.49 13.
940.648 13.
704.963 13.
649.615 13.
592.417 13.
348.315 13.
172.439 13.
118.299 13.
89.1433 13.
75.0079 13.
60.6513 13.
56.3555 13.
1093.09 12.9205
916.216 12.9205
223.482 12.9205
200.865 12.9205
50.7474 12.9205
1283.54 12.875
1146.46 12.875
1129.71 12.8
571.984 12.8
1409.7 12.7788
1498.53 12.6806
1009.12 12.6806
517.396 12.6806
509.055 12.6806
436.869 12.6806
569.25 12.6667
124.393 12.6667
118.615 12.6667
1463.84 12.5625
640.991 12.5625
429.524 12.5625
267.417 12.5625
1446.45 12.5568
1408.13 12.5568
982.307 12.5568
425.302 12.5568
252.953 12.5568
163.316 12.5568
43.9759 12.5568
939.491 12.4712
599.516 12.4712
155.078 12.4712
90.7684 12.4712
1218.06 12.45
1102.16 12.45
700.183 12.45
281.08 12.45
256.528 12.45
193.077 12.45
1564.48 12.4464
1177.35 12.4083
165.256 12.4083
158.5 12.4083
1237.16 12.375
1177.66 12.375
726.792 12.375
523.876 12.375
462.314 12.375
340.236 12.375
191.838 12.375
1694.14 12.3472
1656.94 12.3472
623.051 12.3472
552.713 12.3472
80.1069 12.3472
692.696 12.3214
499.692 12.3214
200.205 12.3214
1299.89 12.2841
1182.66 12.2841
323.517 12.2841
206.297 12.2841
159.091 12.2841
86.5439 12.2841
1556.07 12.2813
1364.47 12.25
1317.34 12.25
1114.7 12.25
1547.34 12.2404
1103.58 12.2404
776.24 12.2404
438.468 12.2404
102.273 12.2404
161.223 12.2083
1534.41 12.2
1288.85 12.2
1001.79 12.2
653.448 12.2
533.993 12.2
194.514 12.2
41.8901 12.2
1646.62 12.1667
1455.88 12.1667
1052.54 12.1667
682.212 12.1667
349.878 12.1667
339.287 12.1667
274.968 12.1667
194.571 12.1667
53.8581 12.1607
1162.51 12.1429
282.486 12.1429
1421.82 12.125
1386.27 12.125
1194.77 12.125
1125.27 12.125
1002.12 12.125
831.505 12.125
708.391 12.125
232.646 12.125
143.128 12.125
110.275 12.125
1679.21 12.1023
1655.46 12.1023
628.128 12.1023
447.523 12.1023
162.864 12.1023
123.301 12.1023
123.073 12.0865
111.354 12.0865
1443.19 12.0833
469.676 12.0833
1551.55 12.0625
1658.75 12.05
1298.12 12.05
856.387 12.05
779.707 12.05
164.38 12.05
1393.74 12.0417
1350.01 12.0417
1250.6 12.0417
410.989 12.0417
290.095 12.0417
47.7748 12.0417
1680.38 12.0357
1120.82 12.0357
995.635 12.0357
784.529 12.0357
313.692 12.0357
282.89 12.0357
457.294 12.025
475.256 12.0179
1462.29 12.0139
1201.29 12.0139
160.475 12.0139
1646.36 12.0114
1611.93 12.0114
721.225 12.0114
591.964 12.0114
395.159 12.0114
367.036 12.0114
292.981 12.0114
284.695 12.0114
153.228 12.0114
1489.48 12.0096
1322.88 12.0096
186.52 12.0096
104.498 12.0096
80.5702 12.0096
75.8837 12.0096
784.144 12.0074
1697.43 12.
1669.24 12.
1240.53 12.
1041.56 12.
869.025 12.
727.933 12.
724.984 12.
686.888 12.
479.406 12.
401.958 12.
228.956 12.
158.478 12.
115.146 12.
93.2628 12.
53.601 12.
951.156 11.9205
928.435 11.9205
501.145 11.9205
287.314 11.9205
1258.17 11.875
659.104 11.875
275.838 11.875
1115.24 11.8
1015.24 11.8
934.357 11.8
590.882 11.8
450.136 11.8
58.0577 11.8
962.352 11.7788
654.944 11.7788
117.718 11.7788
950.366 11.6806
650.701 11.6806
385.163 11.6806
349.303 11.6806
317.719 11.6806
280.925 11.6806
164.966 11.6806
995.458 11.6667
827.329 11.6667
527.7 11.6667
117.43 11.6667
102.692 11.6667
89.9575 11.6667
501.622 11.625
1110.51 11.5714
121.25 11.5714
94.3452 11.5714
1412.68 11.5625
1405.32 11.5625
534.122 11.5625
477.637 11.5625
308.625 11.5625
148.742 11.5625
147.533 11.5625
454.643 11.5568
172.867 11.5568
240.621 11.4712
182.9 11.4712
67.4011 11.4712
523.82 11.45
328.518 11.45
120.241 11.45
1426.9 11.4464
396.5 11.4464
111.642 11.4464
80.2858 11.4464
284.434 11.4083
782.654 11.375
729.032 11.375
445.067 11.375
181.556 11.3472
42.3128 11.3472
779.765 11.3333
1275.95 11.2841
1002.72 11.2841
498.182 11.2841
420.647 11.2841
289.238 11.2841
244.745 11.2841
137.742 11.2841
94.3833 11.2841
87.0466 11.2841
63.1752 11.2841
1248.6 11.25
389.573 11.25
332.073 11.25
285.903 11.25
1356.7 11.2404
756.998 11.2404
740.71 11.2404
597.454 11.2404
301.504 11.2404
989.984 11.2
917.492 11.2
577.803 11.2
441.675 11.2
400.689 11.2
899.948 11.1667
697.666 11.1667
337.631 11.1667
181.601 11.1667
1235.26 11.1607
1149.91 11.1607
288.252 11.1607
49.6734 11.1607
1519.12 11.1429
494.519 11.1429
1527.49 11.125
1451.14 11.125
896.478 11.125
890.365 11.125
288.453 11.125
286.305 11.125
280.117 11.125
192.426 11.125
135.065 11.125
45.1203 11.125
