# Supplementary material for: Functional Genomics of Novel Secondary Metabolites from Diverse Cyanobacteria Using Untargeted Metabolomics
Source: Mar Drugs. 2013 Sep 30;11(10):3617–31. doi: 10.3390/md11103617 (PMC3826126; doi:10.3390/md11103617)
Supplement: Supplementary File 3 — Supplementary msms data (ZIP, 1417 KB) [file marinedrugs-11-03617-s003.zip › msms/10.Negative.txt]

// 10. C16:1 fatty acid C16H30O2 Negative
253.219 295329.
254.222 12379.
255.234 460.877
254.425 442.373
254.587 427.093
254.734 419.051
