# Supplementary material for: Functional Genomics of Novel Secondary Metabolites from Diverse Cyanobacteria Using Untargeted Metabolomics
Source: Mar Drugs. 2013 Sep 30;11(10):3617–31. doi: 10.3390/md11103617 (PMC3826126; doi:10.3390/md11103617)
Supplement: Supplementary File 3 — Supplementary msms data (ZIP, 1417 KB) [file marinedrugs-11-03617-s003.zip › msms/237.Positive.txt]

// 237. 8Hex+C7H16O7 C55H96O47 Positive
1526.54 9713.35
1509.52 787.473
1527.53 723.592
1527.03 695.25
1526.89 458.851
1135.37 305.104
973.323 300.249
1527.3 296.88
1297.44 255.976
1347.48 254.132
1527.72 246.01
649.221 232.048
811.268 231.008
1023.36 229.368
1527.98 210.755
1528.15 187.24
1528.56 162.939
325.11 150.002
1528.22 144.485
1528.32 138.405
1529.6 135.72
1530.12 130.644
1528.94 126.89
1528.77 123.818
1518.02 123.216
861.302 120.92
1185.41 112.073
213.095 102.761
1529.23 89.1303
1518.51 85.0139
1510.44 85.
375.138 77.7857
1529.1 75.4083
1531.49 71.0031
1529.39 69.8
1529.98 68.2717
1530.29 65.8421
1530.96 65.
1529.85 64.
1437.01 61.225
1530.78 61.0083
699.288 59.0658
537.188 57.7202
1532.85 56.875
1509.75 55.0036
1530.47 54.8
1509.87 51.0865
1510.73 50.0032
487.158 48.006
1524.81 45.0357
1437.5 44.7143
332.543 44.4464
1518.14 43.7202
1531.71 42.4083
1186.39 41.7614
1531.13 41.3393
1511.72 39.7202
1412.01 39.25
375.191 39.
1023.19 38.0074
811.363 37.5625
85.0249 37.2663
1297.67 37.0536
1512.1 36.6806
1297.59 36.2857
973.521 35.6544
1347.69 35.0833
649.425 34.5208
131.965 34.3967
1519.72 34.0208
1187.05 34.0046
649.684 33.3393
1531.23 33.2228
1533.18 33.125
1539.71 32.1488
1331.52 32.0278
1532.33 32.0179
1531.85 31.75
862.023 31.3224
163.06 31.125
1525.73 31.1118
974.372 31.0909
99.0378 31.0066
650.252 29.5
534.77 29.006
649.358 29.
1030.24 28.3214
1510.8 27.6806
1535.07 27.045
1511.39 27.0313
1533.83 27.0278
1537.9 27.0192
1548.23 27.0096
1511.19 27.0066
1135.82 26.4444
1523.07 26.2857
1538.37 26.25
116.996 26.225
1534.96 26.1838
649.477 26.125
1436.13 26.
488.932 25.1645
68.9147 25.0066
1349.33 25.
1030.38 25.
1533.35 24.7788
322.106 24.2426
1544.4 24.225
449.641 24.225
1510.02 24.2
698.239 24.1875
1137.05 24.0909
1511.57 24.0536
102.778 24.0536
118.599 24.045
1519.09 24.0417
991.363 23.3636
1417.09 23.0865
1534.86 23.075
1518.93 23.0278
1510.93 23.
811.434 22.7788
1518.76 22.5568
1280.22 22.4803
1362.36 22.405
1523.83 22.375
1351.34 22.3214
902.786 22.225
325.189 22.0625
255.683 22.0489
1385.97 21.6576
464.573 21.5568
1535.4 21.3636
429.098 21.0489
334.69 21.0278
1055.1 21.025
1590.24 21.
747.965 20.8897
1532.58 20.5956
812.723 20.45
77.9332 20.2841
1434.57 20.1667
614.699 20.1488
1112.97 20.075
1563.02 20.0417
649.577 20.0179
1514.95 20.0096
1403.45 20.0096
432.285 19.8182
233.139 19.7961
1034.99 19.625
1542.93 19.5
81.0268 19.3603
1419.98 19.3224
290.153 19.2857
951.905 19.2813
1513.07 19.25
1349.51 19.1838
1536.32 19.125
1206.91 19.125
583.823 19.0417
337.073 19.0357
975.356 19.
811.936 18.9205
156.238 18.625
1535.48 18.5568
823.784 18.45
1024.37 18.3611
1317.72 18.3603
1368.29 18.2917
1363.8 18.25
388.071 18.25
974.069 18.2045
111.97 18.1838
1555.44 18.1607
1022.26 18.1488
155.683 18.125
163.109 18.1023
1293.83 18.0865
676.449 18.0662
1327.49 18.0592
763.084 18.0592
1541.27 18.0357
692.756 18.0313
336.495 18.0278
606.32 18.025
1513.52 18.0083
1544.24 18.006
1433.78 18.0054
1024.04 18.
570.542 17.675
801.882 17.625
226.48 17.625
49.4953 17.5329
1456.47 17.5
322.666 17.5
1544.83 17.4083
1302.77 17.3224
587.228 17.2857
1540.49 17.25
1348.75 17.25
65.194 17.2426
85.0549 17.2404
699.917 17.2
1336.06 17.1838
668.028 17.1838
351.882 17.1488
319.473 17.1429
1425.51 17.125
213.141 17.125
1513.96 17.1111
1534.35 17.0865
996.255 17.0833
927.026 17.0662
1185.56 17.0417
153.795 17.0278
1547.66 17.025
531.002 17.0139
1597.2 17.0083
1185.93 17.
1085.61 17.
71.5936 17.
299.37 16.9205
1354.04 16.8
381.986 16.7813
423.472 16.7788
139.647 16.7788
1574.09 16.675
1512.32 16.6667
825.719 16.6667
1581.22 16.5956
113.935 16.5714
1534.1 16.5568
1133.87 16.5568
724.333 16.4083
1249.93 16.375
1428.42 16.3333
1536.19 16.3214
522.363 16.3214
721.257 16.2857
1040.25 16.2813
124.024 16.2404
85.3196 16.2404
1167.32 16.2083
902.546 16.1838
487.273 16.1838
319.155 16.1838
801.474 16.1635
884.875 16.1429
811.504 16.1429
1298.11 16.125
205.162 16.125
360.486 16.0865
316.979 16.0865
219.406 16.0865
94.5406 16.0865
494.15 16.075
1561.91 16.0662
1300.66 16.0662
87.4497 16.0662
727.294 16.0536
1532.98 16.0417
568.766 16.0417
1197.79 16.0313
1488.5 16.0278
1405.4 16.0114
974.177 16.0114
60.5598 16.0083
1087.16 16.0074
569.327 16.0074
1106.74 16.006
1159.16 16.
977.415 16.
449.861 16.
1519.99 15.9205
1518.27 15.9205
138.803 15.8
112.165 15.7813
142.018 15.6944
1556.35 15.675
1136. 15.675
730.15 15.6667
1156.98 15.625
1349.12 15.5714
1021.31 15.5714
977.188 15.5568
383.276 15.5568
1347.89 15.5
1061.66 15.5
196.637 15.4712
1537.52 15.4464
637.199 15.4444
979.582 15.4083
1463.63 15.375
1030.31 15.375
739.271 15.375
1536.69 15.3603
467.673 15.3603
91.7651 15.3214
1358.84 15.2857
229.215 15.2857
828.363 15.2841
539.813 15.2841
1535.28 15.25
1051.07 15.25
559.549 15.25
124.871 15.25
590.322 15.2
140.818 15.1838
212.704 15.1667
360.875 15.1635
1567.94 15.1429
679.552 15.1429
338.684 15.1429
1545.26 15.125
812.125 15.125
662.075 15.125
354.67 15.125
1135.7 15.1023
1350.06 15.0865
524.488 15.0865
1412.5 15.0625
45.9069 15.0625
622.136 15.05
1214.5 15.0417
1013.91 15.0417
678.572 15.0417
69.9043 15.0417
149.962 15.0357
1142.25 15.0313
1515.14 15.0278
554.242 15.025
1499.13 15.0096
65.5658 15.0096
1562.14 15.0083
1349.75 15.0083
1278.55 15.0083
642.24 15.0083
630.219 15.0074
1306.35 15.0066
1161.46 15.
457.705 15.
177.985 15.
99.0719 15.
45.1615 15.
154.511 14.9205
1533.65 14.8929
1312.37 14.8
1389.38 14.7788
536.576 14.7788
75.0004 14.7788
352.907 14.6806
135.829 14.6806
439.773 14.675
1521.65 14.5625
79.1285 14.5568
92.2114 14.4712
345.946 14.45
772.704 14.4083
317.311 14.375
1532.06 14.3603
553.449 14.3603
581.208 14.3472
749.098 14.3224
745.308 14.3224
380.429 14.3214
354.066 14.3214
213.709 14.3214
891.346 14.2841
817.668 14.2813
604.671 14.2813
560.872 14.2813
1393.11 14.25
470.747 14.25
267.947 14.25
150.464 14.25
160.654 14.2404
474.236 14.2
1330.31 14.1838
578.425 14.1838
619.037 14.1667
58.8957 14.1635
1534.68 14.1607
812.5 14.1429
519.945 14.1429
385.71 14.1429
112.097 14.1429
1268.87 14.125
920.303 14.125
1588.37 14.1023
302.205 14.1
1554.59 14.0865
1250.6 14.0865
881.759 14.0865
425.924 14.0865
859.533 14.075
334.062 14.075
1329.1 14.0662
168.62 14.0662
734.852 14.0592
1421.47 14.05
795.795 14.05
1001.43 14.0417
919.739 14.0417
669.717 14.0417
1021.97 14.0357
855.993 14.0357
1580.94 14.0313
1020.67 14.0278
1104.64 14.0179
1535.61 14.0139
306.462 14.0139
1140.1 14.0114
1079.33 14.0114
1311.24 14.0096
669.51 14.0096
1039.01 14.0083
389.635 14.0083
312.002 14.0083
238.108 14.0083
824.217 14.0066
133.589 14.
1447.75 13.9205
223.8 13.8929
221.254 13.8929
50.3075 13.8929
1540.65 13.8
989.421 13.8
1512.74 13.7788
1221.55 13.7788
972.519 13.7788
98.511 13.75
512.509 13.6806
115.332 13.6806
561.117 13.675
1555.96 13.6667
89.3929 13.6667
1594. 13.5714
480.316 13.5714
1415.27 13.5625
1039.21 13.5625
948.623 13.5568
272.027 13.5568
116.477 13.5568
172.188 13.5
853.583 13.4712
449.76 13.4712
164.12 13.4712
1534.26 13.45
1156.59 13.45
768.771 13.45
324.388 13.45
1299.3 13.4464
326.479 13.4464
977.112 13.4083
903.889 13.4083
263.157 13.4083
1576.3 13.375
1358.38 13.375
1301.22 13.375
1261.27 13.375
1006.94 13.375
671.362 13.375
628.171 13.375
54.2543 13.375
132.107 13.3603
1221.37 13.3472
619.769 13.3472
468.822 13.3472
1557.11 13.3333
929.847 13.3333
953.919 13.3214
553.112 13.3214
418.719 13.3214
90.4427 13.3214
1402.55 13.2841
1386.4 13.2841
1288.98 13.2841
156.154 13.2841
1063.43 13.2813
650.921 13.2813
1248.16 13.25
1149.74 13.2404
832.558 13.2404
490.565 13.2404
309.226 13.2404
149.71 13.2404
1558.95 13.2
735.973 13.2
478.864 13.2
116.123 13.1838
1022.39 13.1667
899.95 13.1667
405.441 13.1667
51.0586 13.1667
1464.79 13.1645
993.232 13.1635
419.556 13.1635
320.481 13.1635
217.319 13.1635
468.382 13.1607
1537.74 13.1429
690.481 13.1429
276.974 13.1429
57.8875 13.1429
411.079 13.125
196.738 13.125
59.0228 13.125
1298.8 13.1023
807.789 13.1023
382.084 13.1023
297.987 13.1023
538.392 13.0865
455.465 13.0865
155.119 13.0865
137.911 13.0865
42.578 13.0865
1136.16 13.0833
1536.51 13.075
164.18 13.075
900.602 13.0662
588.512 13.0662
495.246 13.0662
422.667 13.0662
88.1582 13.0662
1428.76 13.0625
753.291 13.0625
236.308 13.0592
63.3267 13.05
1541.47 13.0417
1275.07 13.0417
1153.53 13.0417
964.404 13.0417
705.082 13.0417
403.057 13.0417
56.7382 13.0417
51.0807 13.0417
1469.91 13.0357
1227.11 13.0357
673.131 13.0357
149.646 13.0357
1179.63 13.0313
358.434 13.0313
99.517 13.0313
1413.65 13.025
1552.63 13.0179
205.089 13.0114
62.2473 13.0114
1064.52 13.0096
673.815 13.0096
365.244 13.0096
298.463 13.0096
127.06 13.0096
413.159 13.0083
238.647 13.0083
700.936 13.0074
376.896 13.006
1416.23 13.
1320.94 13.
991.677 13.
819.061 13.
786.04 13.
782.495 13.
634.208 13.
471.079 13.
447.529 13.
341.849 13.
286.977 13.
164.606 13.
115.476 13.
104.147 13.
43.393 13.
94.0755 12.9205
1598.11 12.8
681.04 12.8
334.734 12.7788
293.239 12.7788
197.935 12.7788
1299.14 12.75
1244.66 12.75
165.367 12.75
1441.01 12.6806
498.114 12.6806
356.337 12.6806
229.669 12.6806
1405.08 12.6667
346.5 12.6667
50.8593 12.6667
572.907 12.625
1453.22 12.5714
1290.79 12.5714
1278.86 12.5625
362.771 12.5625
1598.46 12.5568
966.928 12.5568
305.943 12.5568
175.595 12.5568
1596.06 12.4712
1463.41 12.4712
236.598 12.4712
42.1199 12.4712
1548.43 12.45
428.247 12.45
376.994 12.45
190.31 12.45
73.3235 12.45
42.8317 12.45
1246.04 12.4464
801.154 12.4464
668.823 12.4464
649.992 12.4464
142.169 12.4464
63.96 12.4464
980.696 12.4083
562.705 12.4083
252.115 12.4083
1352.89 12.375
1232.68 12.375
582.135 12.375
519.724 12.375
485.187 12.375
192.54 12.375
295.641 12.3472
741.071 12.3333
285.017 12.3333
1525.55 12.3214
1417.41 12.3214
1006.5 12.3214
98.003 12.3214
54.6481 12.3214
1594.27 12.2841
1436.48 12.2841
1141.81 12.2841
954.979 12.2841
692.92 12.2841
691.413 12.2841
500.579 12.2841
497.199 12.2841
56.5438 12.2841
53.5521 12.2841
43.2426 12.2841
192.38 12.2813
1270.2 12.25
791.474 12.25
56.9261 12.25
1553.05 12.2404
1536.93 12.2404
1465.25 12.2404
1151.47 12.2404
855.055 12.2404
827.724 12.2404
755.209 12.2404
488.146 12.2404
432.761 12.2404
381.918 12.2404
56.678 12.2404
40.1034 12.2404
1535.69 12.225
391.291 12.225
1361.13 12.2083
174.298 12.2083
546.478 12.2
540.402 12.2
523.922 12.2
238.868 12.2
199.952 12.2
194.38 12.2
194.091 12.2
217.282 12.1838
1586.55 12.1667
463.631 12.1667
401.082 12.1667
309.952 12.1667
267.401 12.1667
198.764 12.1667
76.8332 12.1667
577.271 12.1607
1570.73 12.1429
943.668 12.1429
897.15 12.1429
172.774 12.1429
131.226 12.1429
1536.08 12.125
629.238 12.125
468.316 12.125
408.926 12.125
183.902 12.125
167.99 12.125
128.93 12.125
127.934 12.125
97.1252 12.125
951.356 12.1023
938.116 12.1023
878.241 12.1023
837.193 12.1023
763.163 12.1023
518.979 12.1023
324.674 12.1023
169.291 12.1023
54.3605 12.1023
1263.27 12.0865
603.812 12.0865
584.406 12.0865
380.72 12.0865
168.516 12.0865
157.921 12.0865
134.421 12.0865
43.5252 12.0865
924.423 12.0833
922.545 12.0833
1094.4 12.075
485.63 12.075
478.111 12.075
406.676 12.075
905.06 12.0662
1515.45 12.0625
320.435 12.0625
62.9492 12.0625
1192.31 12.05
1029.09 12.05
984.826 12.05
722.683 12.05
171.182 12.05
65.427 12.05
1213.83 12.0417
1046.6 12.0417
854.77 12.0417
546.039 12.0417
433.023 12.0417
405.12 12.0417
276.847 12.0417
235.223 12.0417
148.244 12.0417
107.221 12.0417
86.9284 12.0417
1353.68 12.0357
205.212 12.0357
53.0674 12.0313
662.001 12.0278
527.18 12.025
1579.62 12.0179
1299.92 12.0179
360.802 12.0179
253.308 12.0179
1466.9 12.0139
1443.43 12.0139
1342.58 12.0139
385.497 12.0139
1036.19 12.0114
562.636 12.0114
435.434 12.0114
409.778 12.0114
116.76 12.0114
1479.43 12.0096
1324.8 12.0096
693.54 12.0096
292.731 12.0096
183.996 12.0096
99.1403 12.0096
73.9537 12.0096
504.518 12.0083
1449.79 12.0074
188.719 12.0066
1372.76 12.
1369.5 12.
1142.81 12.
1137.34 12.
887.807 12.
865.421 12.
862.878 12.
587.803 12.
523.687 12.
494.258 12.
493.794 12.
216.178 12.
152.295 12.
103.205 12.
99.72 12.
397.573 11.875
1524.58 11.8
1234.36 11.8
419.955 11.8
351.148 11.8
310.321 11.8
45.032 11.8
798.247 11.7788
144.796 11.7788
1432.97 11.75
853.487 11.6806
332.865 11.6806
225.398 11.6806
804.36 11.6667
583.979 11.6667
772.622 11.5714
222.484 11.5625
1273.42 11.5568
1244.87 11.5568
307.588 11.5568
222.414 11.5568
138.185 11.5568
416.256 11.5
361.363 11.5
1203.83 11.4712
861.904 11.4712
432.237 11.4712
387.716 11.4712
327.468 11.4712
285.592 11.4712
170.688 11.4712
137.535 11.4712
64.4164 11.4712
1515.83 11.45
1191.05 11.45
822.734 11.45
632.087 11.45
486.668 11.45
479.229 11.45
471.307 11.45
133.181 11.45
1140.27 11.4464
845.795 11.4464
747.556 11.4464
361.125 11.4464
271.948 11.4464
73.3572 11.4464
554.082 11.4083
1581.86 11.375
1147.74 11.375
834.694 11.375
323.747 11.375
225.205 11.375
202.015 11.375
79.7523 11.375
42.0641 11.375
1378.86 11.3472
1132.36 11.3472
1026.73 11.3472
260.877 11.3472
130.74 11.3472
981.981 11.3333
655.083 11.3333
505.35 11.3333
183.641 11.3333
50.8733 11.3333
1592.63 11.3214
1538.73 11.3214
1411.59 11.3214
746.842 11.3214
466.583 11.3214
1514.47 11.2841
1472.13 11.2841
867.848 11.2841
615.92 11.2841
241.746 11.2841
218.103 11.2841
183.228 11.2841
140.126 11.2841
107.47 11.2841
106.167 11.2841
89.7841 11.2841
70.6231 11.2841
1438.73 11.25
847.979 11.25
521.468 11.25
507.587 11.25
219.057 11.25
194.338 11.25
623.879 11.2404
610.502 11.2404
510.428 11.2404
307.225 11.2404
127.028 11.2404
817.248 11.225
571.302 11.225
303.574 11.225
141.569 11.225
537.344 11.2083
258.973 11.2083
1543.45 11.2
1399.91 11.2
975.609 11.2
943.773 11.2
747.091 11.2
240.908 11.2
135.213 11.2
132.918 11.2
42.6868 11.2
1077.47 11.1667
931.041 11.1667
863.349 11.1667
779.038 11.1667
753.588 11.1667
729.226 11.1667
119.95 11.1667
78.7582 11.1667
1230.07 11.1607
518.259 11.1607
160.34 11.1607
121.106 11.1607
88.1001 11.1607
1573.32 11.1429
1468.63 11.1429
1321.34 11.1429
1321.07 11.1429
1073.62 11.1429
943.035 11.1429
93.6795 11.1429
76.5374 11.1429
1537.26 11.125
1515.31 11.125
1314.86 11.125
1056.88 11.125
938.725 11.125
938.002 11.125
901.591 11.125
886.085 11.125
706.514 11.125
444.173 11.125
369.208 11.125
361.434 11.125
254.643 11.125
176.91 11.125
155.026 11.125
1587.58 11.1023
1563.93 11.1023
1538.86 11.1023
1047.73 11.1023
483.235 11.1023
457.104 11.1023
451.379 11.1023
431.022 11.1023
430.238 11.1023
329.7 11.1023
248.435 11.1023
137.561 11.1023
131.115 11.1023
1589.63 11.0865
1538.53 11.0865
1516.92 11.0865
1312.69 11.0865
1080.09 11.0865
917.458 11.0865
577.957 11.0865
535.856 11.0865
340.912 11.0865
155.941 11.0865
1447.85 11.0833
1080.84 11.0833
795.482 11.0833
68.8585 11.0833
1565.58 11.075
1455.51 11.075
1054.45 11.0625
308.269 11.0625
298.364 11.0625
1490.07 11.05
1207.11 11.05
1136.78 11.05
1100.04 11.05
730.061 11.05
700.511 11.05
499.474 11.05
257.638 11.05
1549.29 11.0417
1385.72 11.0417
1362.87 11.0417
1234.75 11.0417
1140.2 11.0417
1028.77 11.0417
962.694 11.0417
544.686 11.0417
477.861 11.0417
262.469 11.0417
244.38 11.0417
141.131 11.0417
104.773 11.0417
64.8904 11.0417
492.42 11.0357
453.804 11.0357
226.618 11.0357
82.1699 11.0357
1297.85 11.0179
832.012 11.0179
411.02 11.0179
110.404 11.0179
1584.7 11.0139
996.02 11.0139
831.039 11.0139
706.391 11.0139
177.665 11.0139
710.492 11.0114
670.37 11.0114
457.276 11.0114
214.622 11.0114
92.789 11.0114
44.5515 11.0114
1361.24 11.0096
1190.98 11.0096
935.101 11.0096
799.879 11.0096
793.299 11.0096
629.629 11.0096
434.633 11.0096
368.58 11.0096
351.718 11.0096
218.695 11.0096
133.665 11.0096
81.7188 11.0096
1539.13 11.0083
1023.89 11.0083
862.743 11.0083
639.659 11.0083
184.027 11.0074
1575.5 11.
1535.85 11.
1513.26 11.
1393.34 11.
1359.1 11.
1295.56 11.
1234.52 11.
1149.64 11.
1136.33 11.
1122.92 11.
1039.42 11.
1004.77 11.
988.334 11.
913.16 11.
790.398 11.
760.159 11.
716.912 11.
672.032 11.
667.31 11.
605.432 11.
556.066 11.
472.248 11.
375.269 11.
334.569 11.
314.831 11.
306.634 11.
216.835 11.
149.394 11.
144.94 11.
109.564 11.
70.2813 11.
1500.24 10.9205
1480.19 10.9205
779.522 10.9205
694.707 10.9205
489.061 10.9205
436.705 10.9205
229.848 10.9205
64.0365 10.9205
1247.33 10.875
995.83 10.875
869.563 10.875
832.319 10.875
685.95 10.875
1584.83 10.8
1429.66 10.8
1053.51 10.8
984.544 10.8
559.466 10.8
221.962 10.8
171.516 10.8
84.3143 10.8
1095.06 10.75
766.847 10.75
1446.33 10.6806
1373.35 10.6806
1211.05 10.6806
1093.4 10.6806
1011.31 10.6806
861.471 10.6806
693.369 10.6806
584.983 10.6806
414.938 10.6806
393.792 10.6806
389.246 10.6806
352.778 10.6806
207.04 10.6806
189.029 10.6806
122.275 10.6806
1480.8 10.6667
813.611 10.6667
773.311 10.6667
445.026 10.6667
385.442 10.6667
288.572 10.6667
250.844 10.6667
228.304 10.6667
215.809 10.6667
48.0238 10.6667
1136.42 10.625
647.265 10.625
1543.23 10.5625
839.421 10.5625
658.523 10.5625
510.73 10.5625
137.429 10.5625
1309.04 10.5568
1259.27 10.5568
853.065 10.5568
743.904 10.5568
658.731 10.5568
482.394 10.5568
466.495 10.5568
326.33 10.5568
119.768 10.5568
55.7167 10.5568
375.957 10.5
707.426 10.4712
566.27 10.4712
328.308 10.4712
1371.83 10.45
673.683 10.45
310.939 10.45
303.859 10.45
57.9361 10.45
1547.14 10.4464
1386.58 10.4464
1367.07 10.4464
1064.96 10.4464
699.491 10.4464
658.327 10.4464
482.815 10.4464
471.716 10.4464
234.661 10.4464
225.676 10.4464
174.225 10.4464
1533.99 10.375
1496.38 10.375
1390.24 10.375
1265.43 10.375
970.712 10.375
714.928 10.375
500.307 10.375
487.324 10.375
240.047 10.375
65.1077 10.375
1584.59 10.3472
1467.98 10.3472
851.973 10.3472
833.306 10.3472
688.723 10.3472
598.506 10.3472
515.269 10.3472
472.502 10.3472
332.69 10.3472
136.945 10.3472
102.889 10.3472
1198.58 10.3333
1571.12 10.3214
915.707 10.3214
484.911 10.3214
205.417 10.3214
1537.38 10.2841
1413.14 10.2841
1393.98 10.2841
1276.56 10.2841
1218.44 10.2841
934.033 10.2841
652.061 10.2841
477.071 10.2841
396.267 10.2841
321.061 10.2841
226.506 10.2841
174.14 10.2841
63.8658 10.2841
51.5221 10.2841
1414.5 10.25
932.828 10.25
587.931 10.25
294.142 10.25
1468.9 10.2404
990.803 10.2404
733.114 10.2404
624.795 10.2404
507.83 10.2404
443.732 10.2404
425.014 10.2404
403.172 10.2404
1543.71 10.225
1373.79 10.225
1182.92 10.225
847.606 10.225
40.3674 10.225
1208.86 10.2
1160.05 10.2
1112.75 10.2
945.586 10.2
888.679 10.2
888.03 10.2
873.546 10.2
662.636 10.2
545.512 10.2
428.529 10.2
427.865 10.2
350.078 10.2
186.256 10.2
163.484 10.2
158.354 10.2
45.6906 10.2
1506.5 10.1667
1495.11 10.1667
754.516 10.1667
481.474 10.1667
431.915 10.1667
409.198 10.1667
265.13 10.1667
182.701 10.1667
141.99 10.1667
138.314 10.1667
122.904 10.1667
56.8419 10.1667
1466.44 10.1607
740.59 10.1607
548.485 10.1607
103.871 10.1607
74.5932 10.1607
997.666 10.1429
1440.32 10.125
1365.61 10.125
1343.42 10.125
1240.99 10.125
960.85 10.125
943.438 10.125
932.099 10.125
725.819 10.125
669.184 10.125
546.101 10.125
538.213 10.125
412.287 10.125
374.612 10.125
338.755 10.125
292.214 10.125
201.268 10.125
81.3977 10.125
40.6819 10.125
1548.63 10.1023
1523.35 10.1023
1310.12 10.1023
1264.48 10.1023
937.642 10.1023
885.385 10.1023
849.01 10.1023
835.801 10.1023
831.617 10.1023
483.688 10.1023
430.654 10.1023
243.825 10.1023
229.742 10.1023
479.452 10.0865
110.55 10.0865
81.4911 10.0865
67.665 10.0865
1532.74 10.0833
1486.4 10.0833
977.591 10.0833
439.625 10.0833
342.583 10.0833
135.632 10.0833
42.9157 10.0833
303.431 10.075
1487.86 10.0625
1445.45 10.0625
1029.51 10.0625
1007.8 10.0625
735.195 10.0625
509.754 10.0625
368.304 10.0625
267.073 10.0625
217.958 10.0625
129.871 10.0625
1329.98 10.05
1286.61 10.05
1188.28 10.05
1078.94 10.05
836.265 10.05
755.051 10.05
302.713 10.05
274.406 10.05
258.669 10.05
256.563 10.05
1397.43 10.0417
1143.55 10.0417
1132.19 10.0417
1002.72 10.0417
892.969 10.0417
539.176 10.0417
239.223 10.0417
42.6229 10.0417
830.791 10.0357
1517.16 10.025
467.857 10.025
419.8 10.025
116.827 10.025
1298.49 10.0179
1294.47 10.0179
1239.89 10.0179
1136.54 10.0179
1114.87 10.0179
372.726 10.0179
1519.24 10.0139
1517.52 10.0139
1516.01 10.0139
1512.51 10.0139
1469.51 10.0139
1129.3 10.0139
724.223 10.0139
697.422 10.0139
580.811 10.0139
551.711 10.0139
263.221 10.0139
130.218 10.0139
80.6504 10.0139
54.9491 10.0139
40.6602 10.0139
1583.08 10.0114
1500.57 10.0114
1319.2 10.0114
1309.56 10.0114
1235.9 10.0114
1040.4 10.0114
973.104 10.0114
621.592 10.0114
458.453 10.0114
316.521 10.0114
248.336 10.0114
228.827 10.0114
226.851 10.0114
174.094 10.0114
128.543 10.0114
91.0427 10.0114
87.5408 10.0114
79.5277 10.0114
45.4738 10.0114
1514.33 10.0096
1404.05 10.0096
398.584 10.0096
210.239 10.0096
164.415 10.0096
85.2461 10.0096
50.4182 10.0096
970.515 10.0083
364.894 10.0083
132.746 10.0083
129.044 10.0083
119.649 10.0083
157.109 10.0074
1545.93 10.
1492.72 10.
1357.59 10.
1316. 10.
1298.31 10.
1243.05 10.
1200.78 10.
1071.05 10.
993.491 10.
975.178 10.
971.943 10.
882.745 10.
689.548 10.
645.729 10.
561.658 10.
460.313 10.
447.263 10.
309.79 10.
188.503 10.
169.227 10.
158.49 10.
156.858 10.
91.8012 10.
91.601 10.
77.1651 10.
74.8703 10.
56.6218 10.
45.582 10.
