# Supplementary material for: Functional Genomics of Novel Secondary Metabolites from Diverse Cyanobacteria Using Untargeted Metabolomics
Source: Mar Drugs. 2013 Sep 30;11(10):3617–31. doi: 10.3390/md11103617 (PMC3826126; doi:10.3390/md11103617)
Supplement: Supplementary File 3 — Supplementary msms data (ZIP, 1417 KB) [file marinedrugs-11-03617-s003.zip › msms/104.Positive.txt]

// 104.   Positive
256.144 6020.79
288.17 1265.54
241.122 724.827
227.106 322.108
271.147 248.275
239.112 175.143
256.294 172.014
256.35 108.901
256.385 96.8036
256.46 89.5
228.12 82.3967
288.277 78.5202
199.107 73.1655
256.601 61.686
256.674 60.0947
211.113 60.0179
229.131 56.1118
212.108 55.
226.109 54.575
288.386 53.4583
288.312 53.0588
257.153 51.4464
256.855 47.875
256.541 46.006
130.069 40.2112
257.696 39.0208
194.083 38.962
288.972 35.375
257.253 34.3333
256.735 32.1635
227.495 32.1136
227.177 31.2857
258.457 30.3333
256.054 30.25
288.731 29.8
82.7271 29.0363
142.053 29.
271.209 27.8182
225.101 27.5313
241.272 27.0662
258.399 26.4083
1011.53 26.245
187.082 26.2
256.928 26.1667
235.618 25.1136
155.305 24.7202
407.367 24.3611
228.627 24.2813
224.1 24.1429
289.185 24.1118
257.369 24.0417
232.797 23.75
427.273 23.1635
258.924 23.1488
532.408 23.1
240.104 23.0536
843.564 23.0192
257.862 23.005
123.16 22.0909
855.016 22.
394.961 22.
375.318 21.75
566.442 21.4444
239.333 21.4
1450.16 21.225
473.283 21.0662
288.497 21.0313
259.108 21.0083
241.595 20.8897
730.12 20.5
239.438 20.4
1027.2 20.25
1463.52 20.0313
1198.13 20.025
1392.59 20.0208
244.11 19.875
288.868 19.675
158.311 19.5
316.059 19.4803
987.08 19.4083
1452.48 19.375
437.833 19.2917
215.97 19.1645
367.839 19.125
63.2721 19.125
305.824 19.0769
257.525 19.0417
262.055 19.0083
258.106 18.9205
1452.68 18.7813
341.045 18.675
295.45 18.625
116.261 18.625
242.057 18.45
227.26 18.4083
1238.28 18.375
420.015 18.2663
827.405 18.25
571.28 18.225
1102.96 18.1645
1101.55 18.1635
1263.9 18.1429
96.8063 18.1118
973.17 18.0865
500.159 18.075
210.116 18.025
258.507 18.0179
550.374 18.0096
292.739 18.0083
313.404 18.0066
139.876 18.0066
212.171 17.875
871.673 17.7788
1505.22 17.75
583.387 17.5956
573.663 17.5956
270.242 17.5714
352.457 17.5
1070.03 17.4712
1046.07 17.4083
589.371 17.3611
744.131 17.2813
789.04 17.2663
157.464 17.25
87.3916 17.25
412.361 17.1838
139.538 17.1838
1315.16 17.1667
1204.28 17.1635
577.894 17.0865
257.816 17.075
150.553 17.075
133.296 17.0662
171.078 17.0592
1594.73 17.0357
332.664 17.0357
701.021 17.0313
214.096 17.0278
257.741 17.0114
1224.48 17.0074
185.228 17.0074
847.704 16.875
199.175 16.6806
605.553 16.5329
118.863 16.5329
1275.95 16.45
1164.94 16.4464
1487.66 16.4083
414.306 16.3603
210.07 16.3333
930.128 16.2917
1377.55 16.2857
508.666 16.2426
1463.08 16.2404
262.018 16.2404
128.596 16.2404
122.652 16.2083
1555.45 16.1838
1051.34 16.1838
113.913 16.1838
270.29 16.1667
613.728 16.1429
958.733 16.125
427.15 16.125
1559.92 16.1111
211.789 16.0865
516.053 16.075
1596.86 16.0662
393.825 16.0662
249.062 16.0662
183.33 16.0662
255.449 16.0625
130.03 16.0592
528.661 16.0536
76.0746 16.0417
685.322 16.0313
307.881 16.0313
772.236 16.025
227.631 16.0179
271.938 16.0139
886.049 16.0083
558.791 16.0083
547.559 16.0083
106.637 16.0083
157.908 16.0074
1307.96 16.
1060.8 16.
288.915 16.
55.1109 16.
1155.15 15.9205
717.291 15.9205
571.953 15.9205
161.344 15.8929
1385.53 15.8
252.03 15.7788
164.319 15.7788
707.986 15.6944
40.4839 15.6806
178.268 15.6667
1066.16 15.5714
689.864 15.5625
241.522 15.5625
101.397 15.45
1203.83 15.4083
1068.92 15.375
1562.21 15.3214
257.453 15.3214
1223.83 15.2857
94.5772 15.2857
1146.43 15.2841
1519.75 15.2404
366.332 15.2404
283.903 15.1838
1018.43 15.1645
316.775 15.1635
271.481 15.1635
215.527 15.1635
1440.99 15.1429
259.612 15.1429
239.9 15.1023
840.539 15.1
974.672 15.0865
83.7776 15.0662
711.662 15.0592
1144.65 15.05
1496.01 15.0417
1429.83 15.0417
425.823 15.0417
257.319 15.0417
1409.96 15.0357
508.805 15.0357
99.3637 15.0357
798.319 15.0313
629.02 15.0313
1562.59 15.025
221.118 15.0083
178.806 15.0083
154.087 15.0083
1583.06 15.
737.551 15.
228.508 15.
96.383 15.
55.2837 14.9205
1052.5 14.875
84.767 14.7813
644.068 14.7788
576.144 14.7788
752.932 14.6806
258.657 14.6806
836.13 14.675
632.835 14.675
465.603 14.6667
342.74 14.6667
1371.87 14.5
476.534 14.5
280.718 14.5
1268.81 14.4712
1341.94 14.45
107.646 14.4464
670.008 14.4444
493.037 14.4083
491.246 14.4083
1219.06 14.375
754.949 14.375
483.176 14.375
311.176 14.3603
187.276 14.3603
254.493 14.3333
1047.1 14.2857
186.977 14.2841
499.097 14.2813
477.907 14.25
282.216 14.2404
132.702 14.2404
117.245 14.2404
168.98 14.2083
489.127 14.1838
258.745 14.1838
1300.38 14.1635
867.854 14.1635
484.723 14.1635
455.544 14.1429
72.6301 14.1429
497.856 14.125
95.4237 14.125
682.805 14.1111
554.628 14.1023
439.356 14.1023
265.935 14.1023
1291.81 14.0865
545.547 14.0865
40.6977 14.0865
257.033 14.0833
1497.06 14.075
601.078 14.075
883.08 14.0662
241.658 14.0625
70.7199 14.0625
1390.2 14.0592
1152.49 14.0592
421.177 14.05
287.543 14.05
260.315 14.05
530.274 14.0417
180.295 14.0417
1424.19 14.0357
930.18 14.0357
629.638 14.0357
273.848 14.0357
62.6133 14.0357
62.3281 14.0357
1445.73 14.0313
870.326 14.0313
295.593 14.0313
121.266 14.0313
885.794 14.0096
206.307 14.0096
59.3614 14.0096
40.1906 14.0096
793.794 14.0083
692.222 14.0083
567.693 14.0083
264.76 14.0083
1441.23 14.0074
62.2829 14.0074
929.272 14.0066
1269.26 14.
1169.38 14.
1066.6 14.
1047.8 14.
560.268 14.
472.255 14.
471.576 14.
280.113 14.
183.051 14.
78.7843 14.
46.4878 14.
791.977 13.9205
488.156 13.9205
118.603 13.9205
804.485 13.8929
824.892 13.8
616.805 13.8
151.048 13.8
1078.71 13.7788
264.178 13.75
410.95 13.6806
54.2684 13.675
1217.84 13.6667
239.226 13.5956
215.105 13.5956
995.288 13.5568
774.39 13.5568
664.64 13.5568
116.413 13.5568
85.4651 13.5568
274.822 13.5
94.4667 13.5
152.027 13.4712
1574.38 13.45
1335.73 13.45
799.748 13.45
474.911 13.4464
209.913 13.4464
585.329 13.375
282.716 13.375
259.05 13.3603
735.502 13.3472
556.718 13.3472
254.371 13.3472
324.406 13.3333
224.144 13.3214
1527.38 13.2841
1477.47 13.2841
458.15 13.2841
396.144 13.2841
304.305 13.2841
532.884 13.2813
107.839 13.2813
362.022 13.25
356.57 13.25
344.925 13.2404
254.78 13.2404
160.169 13.2404
1415.19 13.2083
490.763 13.2083
1368.14 13.2
741.431 13.2
111.076 13.2
1596.7 13.1667
1436.19 13.1667
1084.92 13.1667
874.792 13.1667
810.601 13.1667
1360.76 13.1635
289.62 13.1607
1581.51 13.1429
1378.13 13.1429
1133.69 13.1429
682.042 13.1429
1494.7 13.125
729.744 13.125
650.548 13.125
125.321 13.125
645.111 13.1111
520.487 13.1023
1234.71 13.0865
639.986 13.0865
564.86 13.0865
437.929 13.0865
394.835 13.0865
141.718 13.0865
363.115 13.0833
1383.9 13.075
608.205 13.075
577.675 13.075
155.071 13.075
862.841 13.0625
288.8 13.0625
260.24 13.0592
52.4934 13.0592
1439.29 13.05
1285.99 13.0417
1168.69 13.0417
1083.1 13.0417
819.34 13.0417
641.702 13.0417
631.176 13.0417
301.824 13.0417
85.6069 13.0417
55.23 13.0417
825.132 13.0357
297.507 13.0357
118.158 13.0357
69.4726 13.0357
891.561 13.0313
91.6402 13.0278
43.4119 13.0139
683.838 13.0114
202.792 13.0114
138.862 13.0114
271.343 13.0096
127.462 13.0096
1330.35 13.0083
837.304 13.0083
788.912 13.0083
646.13 13.0083
578.322 13.0083
559.089 13.0083
98.8163 13.0074
1385.01 13.
1124.97 13.
1036.37 13.
858.907 13.
258.581 13.
249.437 13.
205.247 13.
98.0491 13.
83.8196 13.
389.907 12.9205
262.933 12.9205
936.151 12.8929
202.594 12.8
91.9126 12.8
527.189 12.7788
294.381 12.7788
251.536 12.75
242.342 12.6806
117.143 12.6806
513.689 12.675
1229.78 12.6667
1057.05 12.6667
153.096 12.6667
686.86 12.625
138.077 12.625
488.621 12.5714
167.22 12.5714
1331.55 12.5625
529.852 12.5625
87.7487 12.5625
52.912 12.5625
1589.6 12.5568
925.605 12.5568
781.964 12.5568
607.81 12.5568
537.259 12.5568
43.3594 12.5
1111.41 12.4712
623.929 12.4712
233.334 12.4712
95.5138 12.4712
970.086 12.45
406.949 12.45
345.024 12.45
258.172 12.45
852.081 12.4464
983.348 12.4083
615.375 12.4083
1457.35 12.375
1377.45 12.375
1093.91 12.375
892.007 12.375
408.718 12.375
291.539 12.375
170.024 12.375
159.756 12.375
142.45 12.375
141.572 12.375
135.204 12.375
49.3106 12.375
754.274 12.3603
538.329 12.3472
428.531 12.3472
332.004 12.3472
84.8254 12.3472
80.2902 12.3472
45.288 12.3472
1581.21 12.3333
315.269 12.3333
158.608 12.3214
1530.02 12.2841
1160.95 12.2841
1013.54 12.2841
877.604 12.25
613.461 12.25
739.653 12.2404
360.872 12.2404
156.15 12.2404
58.1235 12.2404
660.65 12.225
755.959 12.2083
558.345 12.2083
268.464 12.2083
862.218 12.2
134.45 12.2
1401.99 12.1667
1313.44 12.1667
567.928 12.1667
389.82 12.1667
324.533 12.1667
323.575 12.1667
69.511 12.1667
64.6642 12.1667
1033.09 12.1607
258.053 12.1607
1220.34 12.1429
437.545 12.1429
171.671 12.1429
637.091 12.125
528.575 12.125
515.481 12.125
407.029 12.125
310.122 12.125
302.422 12.125
297.002 12.125
351.274 12.1111
1132.67 12.1023
724.032 12.1023
651.528 12.1023
482.699 12.1023
242.872 12.1023
1128.72 12.0865
1126.81 12.0865
397.104 12.0865
390.16 12.0865
1476.41 12.0833
1362.89 12.075
1228.7 12.075
924.093 12.075
394.312 12.075
122.328 12.0625
82.357 12.0625
62.9487 12.0625
1474.65 12.05
660.581 12.05
630.042 12.05
232.146 12.05
117.679 12.05
62.4954 12.05
1595.67 12.0417
1551.68 12.0417
1545.48 12.0417
1085.54 12.0417
950.168 12.0417
866.68 12.0417
829.95 12.0417
737.198 12.0417
662.895 12.0417
660.174 12.0417
592.672 12.0417
533.761 12.0417
423.151 12.0417
368.343 12.0417
363.336 12.0417
209.025 12.0417
151.213 12.0417
59.4821 12.0417
1389.34 12.0357
1062.74 12.0357
1018.58 12.0357
89.7581 12.0357
1302.19 12.0313
392.585 12.0313
509.259 12.025
229.254 12.025
519.846 12.0179
255.797 12.0179
85.7443 12.0179
896.922 12.0139
397.881 12.0139
303.205 12.0139
228.401 12.0139
1367.63 12.0114
923.832 12.0114
733.418 12.0114
604.299 12.0114
385.866 12.0114
359.709 12.0114
194.014 12.0114
66.1528 12.0114
1230.63 12.0096
987.573 12.0096
716.453 12.0096
526.989 12.0096
483.783 12.0096
392.279 12.0096
285.507 12.0096
148.661 12.0096
123.287 12.0096
59.8878 12.0096
1135.04 12.0083
1026.14 12.0083
503.868 12.0083
135.514 12.0083
74.9428 12.0083
1562.41 12.
1213.71 12.
1159.66 12.
1157.51 12.
1129.1 12.
924.659 12.
910.18 12.
849.514 12.
638.262 12.
517.141 12.
454.713 12.
387.821 12.
308.107 12.
258.99 12.
246.483 12.
245.261 12.
171.506 12.
156.931 12.
111.347 12.
88.159 12.
64.6221 12.
1412.5 11.9205
1070.14 11.9205
968.417 11.9205
306.582 11.9205
171.929 11.9205
89.2131 11.9205
1525.62 11.875
829.254 11.875
258.814 11.875
70.7846 11.875
980.469 11.8
782.126 11.8
228.06 11.8
193.252 11.8
1470.81 11.7788
666.856 11.7788
404.768 11.7788
204.896 11.7788
78.7243 11.7788
77.1314 11.7788
43.1941 11.7788
1337.66 11.75
596.698 11.75
1303.32 11.6806
419.225 11.6806
270.451 11.6806
1227.78 11.6667
601.615 11.6667
504.625 11.6667
121.308 11.625
1169.9 11.5714
811.892 11.5714
217.995 11.5714
1425.99 11.5625
1312.04 11.5625
1061.87 11.5625
909.081 11.5625
552.665 11.5625
503.294 11.5625
438.836 11.5625
314.638 11.5625
311.133 11.5625
305.971 11.5625
286.87 11.5625
127.089 11.5625
1298.82 11.5568
709.085 11.5568
514.881 11.5568
484.057 11.5568
264.907 11.5568
240.155 11.5568
1259.68 11.5
1312.32 11.4712
1264.03 11.4712
932.294 11.4712
897.867 11.4712
889.528 11.4712
820.303 11.4712
757.126 11.4712
664.091 11.4712
662.734 11.4712
387.507 11.4712
198.081 11.4712
119.444 11.4712
90.0573 11.4712
1245.54 11.45
1221.02 11.45
839.158 11.45
403.923 11.45
291.215 11.45
229.716 11.45
178.223 11.45
126.573 11.45
1389.83 11.4464
228.216 11.4464
212.218 11.4464
1163.51 11.4083
1565.85 11.375
1292.39 11.375
506.715 11.375
63.3273 11.375
40.2812 11.375
1020.48 11.3472
868.532 11.3472
655.749 11.3472
547.156 11.3472
373.707 11.3472
137.745 11.3472
126.708 11.3472
273.287 11.3333
1376.41 11.3214
261.526 11.3214
211.931 11.3214
1054.65 11.2841
1035.45 11.2841
1014.45 11.2841
913.607 11.2841
758.148 11.2841
628.403 11.2841
471.043 11.2841
352.22 11.2841
346.906 11.2841
312.371 11.2841
150.596 11.2841
119.587 11.2841
109.236 11.2841
673.039 11.25
523.867 11.25
460.642 11.25
97.6117 11.25
90.8676 11.25
42.6725 11.25
1578.17 11.2404
1543.38 11.2404
1451.21 11.2404
1001.77 11.2404
850.182 11.2404
53.1596 11.2404
1340.57 11.2
1253.44 11.2
949.728 11.2
907.433 11.2
902.921 11.2
894.606 11.2
837.504 11.2
829.137 11.2
806.496 11.2
526.436 11.2
477.177 11.2
451.994 11.2
172.459 11.2
149.914 11.2
75.0714 11.2
753.724 11.1838
113.668 11.1838
1491.44 11.1667
1464.26 11.1667
1430.23 11.1667
1274.9 11.1667
1197.26 11.1667
1046.46 11.1667
793.342 11.1667
543.822 11.1667
513.545 11.1667
459.17 11.1667
228.781 11.1667
203.551 11.1667
1569.77 11.1607
187.141 11.1607
1487.88 11.1429
617.522 11.1429
443.279 11.1429
387.957 11.1429
1511.03 11.125
1294.78 11.125
1115.52 11.125
1109.45 11.125
709.554 11.125
590.661 11.125
588.49 11.125
554.204 11.125
446.493 11.125
365.364 11.125
318.516 11.125
316.271 11.125
254.556 11.125
146.102 11.125
119.681 11.125
50.073 11.125
1483.62 11.1023
1440.25 11.1023
1331.02 11.1023
1327.38 11.1023
1099.56 11.1023
547.609 11.1023
515.351 11.1023
418.736 11.1023
213.142 11.1023
45.6518 11.1023
1518.71 11.0865
1411.85 11.0865
887.239 11.0865
802.922 11.0865
730.938 11.0865
309.653 11.0865
124.677 11.0865
102.477 11.0865
56.9762 11.0865
533.966 11.0833
449.794 11.0833
361.066 11.0833
297.653 11.0833
100.126 11.0833
1354.19 11.075
920.144 11.0662
191.303 11.0662
1004.67 11.0625
988.496 11.0625
123.553 11.0625
111.764 11.0625
70.5603 11.0625
1427.37 11.05
769.818 11.05
392.21 11.05
235.677 11.05
173.182 11.05
105.897 11.05
90.5251 11.05
43.5631 11.05
835.498 11.0417
827.207 11.0417
772.538 11.0417
113.852 11.0417
98.7878 11.0417
1502.9 11.0357
1297.93 11.0357
1039.6 11.0357
974.011 11.0357
838.083 11.0357
757.061 11.0357
358.927 11.0357
229.31 11.0357
126.971 11.0357
58.7144 11.0357
84.4448 11.0313
181.033 11.025
58.3687 11.025
905.142 11.0179
870.598 11.0179
612.211 11.0179
486.115 11.0179
400.157 11.0179
105.992 11.0179
1000.14 11.0139
869.958 11.0139
691.574 11.0139
628.646 11.0139
553.752 11.0139
466.775 11.0139
464.34 11.0139
289.081 11.0139
272.335 11.0139
272.032 11.0139
186.019 11.0139
1572.57 11.0114
1283.57 11.0114
1157.05 11.0114
1096.12 11.0114
1055.38 11.0114
1003.1 11.0114
988.654 11.0114
875.335 11.0114
636.455 11.0114
579.273 11.0114
243.309 11.0114
79.7942 11.0114
40.4161 11.0114
1420.17 11.0096
877.421 11.0096
604.727 11.0096
514.532 11.0096
100.394 11.0096
64.1226 11.0096
1178.17 11.0083
1138.69 11.0083
916.066 11.0083
406.75 11.0083
1587.37 11.
1399.46 11.
1390.93 11.
1380.35 11.
1371.19 11.
1173.32 11.
1166.99 11.
1133.12 11.
1073.14 11.
1060.66 11.
918.13 11.
905.348 11.
878.507 11.
828.624 11.
697.749 11.
649.768 11.
599.086 11.
586.09 11.
566.645 11.
386.401 11.
350.705 11.
283.3 11.
260.046 11.
195.469 11.
184.115 11.
150.062 11.
125.353 11.
98.208 11.
97.576 11.
47.4595 11.
41.5806 11.
1574.12 10.9205
1041.3 10.9205
642.878 10.9205
495.895 10.9205
293.247 10.9205
193.546 10.9205
1349.75 10.875
1317.77 10.875
1294.89 10.875
729.275 10.875
496.062 10.875
446.972 10.875
280.242 10.875
1340.09 10.8
702.225 10.8
472.705 10.8
253.997 10.8
74.1037 10.8
1401.79 10.75
1548.62 10.6806
1533.18 10.6806
1204.15 10.6806
1015.02 10.6806
906.188 10.6806
846.356 10.6806
478.334 10.6806
284.488 10.6806
169.571 10.6806
135.312 10.6806
1504.6 10.6667
1438.74 10.6667
913.868 10.6667
792.764 10.6667
656.747 10.6667
527.623 10.6667
326.986 10.6667
189.029 10.6667
139.437 10.6667
80.4154 10.6667
812.683 10.625
252.076 10.625
199.005 10.625
54.1308 10.625
1132.33 10.5625
1069.52 10.5625
561.059 10.5625
533.885 10.5625
437.242 10.5625
333.127 10.5625
302.723 10.5625
271.784 10.5625
76.5063 10.5625
1492.1 10.5568
882.521 10.5568
674.971 10.5568
591.371 10.5568
585.122 10.5568
324.205 10.5568
246.763 10.5568
228.28 10.5568
63.8561 10.5568
1058.44 10.5
908.6 10.5
524.225 10.5
1317.07 10.4712
358.147 10.4712
1572.82 10.45
1245.86 10.45
795.121 10.45
521.413 10.45
500.43 10.45
492.377 10.45
371.131 10.45
360.74 10.45
45.17 10.45
42.706 10.45
1197.13 10.4464
1005.01 10.4464
657.9 10.4464
172.861 10.4464
54.7825 10.4464
1550.45 10.375
1430.74 10.375
1065.13 10.375
697.205 10.375
483.744 10.375
424.865 10.375
217.521 10.375
119.113 10.375
116.167 10.375
78.2258 10.375
1409.35 10.3472
1337.59 10.3472
1108.77 10.3472
1019.42 10.3472
977.139 10.3472
953.493 10.3472
924.705 10.3472
844.727 10.3472
555.274 10.3472
507.383 10.3472
454.361 10.3472
187.651 10.3472
109.89 10.3472
42.3959 10.3472
1057.94 10.3333
1038.17 10.3333
643.121 10.3333
542.029 10.3333
435.9 10.3333
300.511 10.3333
291.165 10.3333
134.235 10.3333
1289.12 10.2841
1270.65 10.2841
550.118 10.2841
498.104 10.2841
270.617 10.2841
221.946 10.2841
174.656 10.2841
113.266 10.2841
81.3933 10.2841
1516.76 10.25
1468.21 10.25
1122.93 10.25
813.779 10.25
785.566 10.25
689.8 10.25
440.063 10.25
255.675 10.25
145.31 10.25
100.688 10.25
49.6009 10.25
1287.06 10.2404
1184.57 10.2404
448.857 10.2404
357.669 10.2404
263.94 10.2404
147.657 10.2404
953.148 10.225
528.722 10.225
241.938 10.225
105.075 10.225
62.3492 10.225
567.109 10.2083
1436.49 10.2
1300.18 10.2
698.703 10.2
428.948 10.2
337.75 10.2
260.878 10.2
226.189 10.2
105.249 10.2
41.4199 10.2
1201.18 10.1667
1075.78 10.1667
867.743 10.1667
690.46 10.1667
438.409 10.1667
316.137 10.1667
294.472 10.1667
279.069 10.1667
215.658 10.1667
1395.39 10.1607
1251.09 10.1607
1118.19 10.1607
855.538 10.1607
824.981 10.1607
735.962 10.1607
435.712 10.1607
195.075 10.1607
152.611 10.1607
1423.58 10.1429
701.946 10.1429
526.608 10.1429
451.567 10.1429
85.1781 10.1429
1223.99 10.125
1196.2 10.125
1180.58 10.125
1141.96 10.125
1124.43 10.125
990.783 10.125
958.929 10.125
512.682 10.125
431.492 10.125
396.681 10.125
247.356 10.125
85.4849 10.125
67.1975 10.125
61.6963 10.125
60.43 10.125
1495.69 10.1023
1389.51 10.1023
1211.49 10.1023
1106.88 10.1023
1023.12 10.1023
767.833 10.1023
748.496 10.1023
595.824 10.1023
542.3 10.1023
443.485 10.1023
222.534 10.1023
194.115 10.1023
156.4 10.1023
109.446 10.1023
68.109 10.1023
1550.21 10.0865
1294.57 10.0865
1237.79 10.0865
747.888 10.0865
467.48 10.0865
297.062 10.0865
165.808 10.0865
157.398 10.0865
1426.82 10.0833
908.784 10.0833
774.883 10.0833
687.065 10.0833
545.839 10.0833
158.977 10.0833
1226.49 10.075
1120.55 10.075
44.4409 10.075
1117.99 10.0625
519.311 10.0625
163.258 10.0625
114.212 10.0625
98.7647 10.0625
52.8179 10.0625
1385.76 10.05
1360.29 10.05
1281.99 10.05
1263.19 10.05
967.372 10.05
915.199 10.05
784.654 10.05
730.18 10.05
700.217 10.05
696.01 10.05
666.631 10.05
634.592 10.05
625.247 10.05
542.727 10.05
415.251 10.05
338.087 10.05
269.648 10.05
241.838 10.05
191.192 10.05
112.973 10.05
75.7133 10.05
45.5591 10.05
1453.17 10.0417
1077.47 10.0417
923.518 10.0417
826.565 10.0417
764.836 10.0417
619.873 10.0417
511.134 10.0417
422.614 10.0417
416.594 10.0417
264.535 10.0417
156.544 10.0417
99.7466 10.0417
1376.94 10.0357
1063.77 10.0357
817.089 10.0357
645.33 10.0357
612.919 10.0357
289.295 10.0357
218.587 10.0357
176.424 10.0357
609.944 10.0313
53.7669 10.0278
869.732 10.025
476.31 10.025
988.799 10.0179
627.625 10.0179
604.199 10.0179
288.583 10.0179
195.956 10.0179
1285.27 10.0139
1120.73 10.0139
902.096 10.0139
884.869 10.0139
825.363 10.0139
810.863 10.0139
804.839 10.0139
572.126 10.0139
499.98 10.0139
416.045 10.0139
370.986 10.0139
251.372 10.0139
239.589 10.0139
238.8 10.0139
228.816 10.0139
212.666 10.0139
156.759 10.0139
128.226 10.0139
66.087 10.0139
1335.39 10.0114
1174.85 10.0114
1136.76 10.0114
1092.32 10.0114
1089.54 10.0114
1010.75 10.0114
928.032 10.0114
813.557 10.0114
709.799 10.0114
667.445 10.0114
568.46 10.0114
412.314 10.0114
396.59 10.0114
364.516 10.0114
363.98 10.0114
345.341 10.0114
334.631 10.0114
328.01 10.0114
313.647 10.0114
307.499 10.0114
263.28 10.0114
248.908 10.0114
200.636 10.0114
139.843 10.0114
129.26 10.0114
101.488 10.0114
1527.16 10.0096
759.033 10.0096
584.496 10.0096
505.438 10.0096
414.049 10.0096
157.355 10.0096
128.889 10.0096
541.474 10.0083
1580.11 10.
1426.29 10.
1383.16 10.
1348.44 10.
1252.85 10.
1033.97 10.
949.92 10.
947.345 10.
945.362 10.
850.349 10.
820.039 10.
803.653 10.
742.943 10.
688.136 10.
627.118 10.
514.318 10.
503.393 10.
496.726 10.
409.731 10.
400.347 10.
368.76 10.
269.685 10.
233.3 10.
189.442 10.
188.524 10.
182.362 10.
174.856 10.
160.278 10.
125.093 10.
118.538 10.
104.663 10.
90.7267 10.
86.3611 10.
55.4025 10.
