# Supplementary material for: Functional Genomics of Novel Secondary Metabolites from Diverse Cyanobacteria Using Untargeted Metabolomics
Source: Mar Drugs. 2013 Sep 30;11(10):3617–31. doi: 10.3390/md11103617 (PMC3826126; doi:10.3390/md11103617)
Supplement: Supplementary File 3 — Supplementary msms data (ZIP, 1417 KB) [file marinedrugs-11-03617-s003.zip › msms/150.Positive.txt]

// 150.  C6H11NO4 Positive
84.0441 1533.49
144.065 790.921
102.055 592.485
116.071 236.617
162.078 116.388
84.1003 69.9205
85.0296 59.845
86.0126 40.7778
144.514 37.
84.292 34.0357
102.006 31.9
56.0536 31.9
41.0411 28.0357
84.1209 27.5625
923.104 27.3333
144.152 27.0417
687.017 27.0208
116.125 26.
1589.45 25.1157
144.607 24.5625
609.107 24.4444
102.135 24.0489
144.645 24.0278
1274.42 23.8929
144.308 23.405
1061.36 23.0227
912.899 22.6875
144.178 22.2404
86.1284 22.2404
1371.01 21.75
103.334 20.75
144.211 20.5956
84.1772 20.5
955.955 19.7788
738.301 19.5714
162.14 19.4444
85.0774 19.3603
1325.94 19.125
144.784 19.125
428.427 19.025
809.307 18.8
121.148 18.7961
217.09 18.5956
1219.29 18.5329
437.103 18.5329
56.1016 18.2083
631.881 18.125
1333.55 18.0357
102.205 18.0313
529.35 18.0083
233.327 18.0083
1247.57 17.8897
560.677 17.7813
48.5439 17.7788
1482.98 17.5568
1527.67 17.4083
1042.3 17.4
480.738 17.4
1204.48 17.3636
57.1067 17.3214
406.612 17.2045
145.051 17.1667
1256.54 17.1645
84.5671 17.125
864.707 17.1
277.76 17.1
1003.66 17.0662
581.467 17.0662
448.408 17.0313
417.694 17.025
1466. 17.0096
162.003 17.
153.542 16.8897
1522.31 16.8
72.7398 16.8
305.979 16.5
402.278 16.4712
355.328 16.375
71.5894 16.3224
611.983 16.2813
543.941 16.2813
803.993 16.225
1386.61 16.2083
354.276 16.1838
84.3503 16.1
1432.09 16.0865
1400.7 16.0592
373.557 16.0417
1523.49 16.0114
84.5927 16.0114
916.451 16.0083
471.327 16.0083
550.548 16.0074
198.422 15.7788
113.63 15.7788
921.253 15.6667
378.015 15.5714
864.085 15.5
291.394 15.4083
1405.44 15.2841
105.662 15.25
57.6661 15.2083
284.995 15.1667
895.704 15.1111
161.252 15.1111
266.617 15.1023
1079.8 15.075
613.244 15.075
85.1895 15.0625
1127.71 15.0592
1227.21 15.05
254.387 15.0357
734.675 15.0083
346.673 15.0074
1447.54 15.
170.779 15.
948.881 14.8897
514.696 14.8
50.4415 14.6806
395.254 14.6667
1472.94 14.5714
687.197 14.5329
662.669 14.45
55.4757 14.4464
1182.66 14.375
1074.09 14.375
339.702 14.375
867.285 14.3214
1262.29 14.2404
96.0763 14.2
855.518 14.1838
1259.33 14.1635
352.116 14.1635
450.667 14.1429
1512.86 14.125
1160.47 14.125
54.1539 14.1023
108.967 14.1
247.356 14.0865
624.588 14.0357
102.447 14.0357
547.81 14.025
263.521 14.0179
77.0501 14.0114
69.8314 14.0096
660.684 14.0083
256.53 14.0083
296.757 14.
248.438 14.
296.374 13.8929
89.3491 13.875
423.08 13.8
422.974 13.8
67.6215 13.8
85.3416 13.7813
904.395 13.7788
1553.02 13.6806
142.693 13.6806
84.3845 13.625
808.403 13.5714
1373.62 13.5568
592.266 13.5568
43.1411 13.5
66.442 13.4712
903.584 13.4464
278.19 13.4083
1422.66 13.375
945.72 13.375
320.271 13.375
306.484 13.375
302.119 13.3603
225.742 13.3603
325.35 13.3214
306.867 13.3214
120.744 13.3214
1271.82 13.2841
998.133 13.2841
237.345 13.225
88.2865 13.225
532.804 13.2083
1357.88 13.2
1157.57 13.2
50.2718 13.2
106.783 13.1838
892.346 13.1667
772.411 13.1667
248.963 13.1667
174.142 13.1667
297.599 13.1635
1532.42 13.1429
41.5716 13.1429
445.515 13.125
988.184 13.1111
111.716 13.1023
50.8546 13.1023
45.8111 13.1023
530.002 13.0833
576.581 13.075
215.549 13.075
144.239 13.075
371.848 13.0625
156.093 13.05
80.6818 13.05
1375.56 13.0417
1273.43 13.0417
422.783 13.0417
406.508 13.0417
370.39 13.0417
52.2366 13.0417
1447.11 13.0357
1072.24 13.0357
361.09 13.0357
116.242 13.0357
961.554 13.0278
947.608 13.0114
873.099 13.0096
828.113 13.0096
713.589 13.0096
214.373 13.0096
966.623 13.0083
641.769 13.0083
458.593 13.0083
184.986 13.0083
1571.75 13.
791.568 13.
104.681 13.
67.4518 13.
794.692 12.9205
195.088 12.9205
1239.15 12.8
699.313 12.8
240.092 12.8
204.048 12.8
198.01 12.7788
116.274 12.7788
70.7063 12.7788
696.833 12.75
245.652 12.75
354.689 12.6806
843.133 12.675
1050.08 12.5714
91.1809 12.5714
1425.26 12.5625
1115.49 12.5625
593.262 12.5625
148.101 12.5625
549.678 12.5568
414.436 12.5568
1014.77 12.4712
765.391 12.4712
151.898 12.4712
1362.67 12.45
1304.33 12.45
533.455 12.45
290.99 12.45
88.0881 12.45
671.743 12.4083
570.167 12.375
320.357 12.375
165.586 12.375
1377.73 12.3472
367.165 12.3472
226.726 12.3472
891.087 12.3333
459.899 12.3333
602.202 12.3214
335.386 12.3214
91.1313 12.3214
1156.5 12.2841
411.929 12.2841
286.853 12.2841
506.585 12.2813
1395.11 12.25
672.407 12.25
484.17 12.25
1557.05 12.2404
1149.15 12.2404
1146.49 12.2404
417.191 12.2404
45.428 12.2404
1367.01 12.2083
1503.16 12.2
1396.35 12.2
1285.82 12.2
650.884 12.2
153.81 12.2
361.82 12.1667
342.102 12.1667
334.506 12.1667
119.169 12.1667
63.7611 12.1667
1117.43 12.1607
252.418 12.1429
215.857 12.1429
104.277 12.1429
104.253 12.1429
1361.71 12.125
1257.59 12.125
1115.18 12.125
713.711 12.125
631.155 12.125
488.917 12.125
309.96 12.125
156.037 12.125
1588.74 12.1023
1470.52 12.1023
1334.72 12.1023
1314.74 12.1023
1001.1 12.1023
747.038 12.1023
207.807 12.1023
165.344 12.1023
84.9671 12.1023
1582.56 12.0865
1570.93 12.0865
1180.29 12.075
889.321 12.075
496.502 12.075
482.033 12.0662
1117.91 12.0625
116.168 12.0625
1440.62 12.05
730.953 12.05
336.72 12.05
128.136 12.05
847.444 12.0417
722.904 12.0417
564.397 12.0417
315.276 12.0417
309.598 12.0417
190.614 12.0417
187.109 12.0417
139.249 12.0417
69.5365 12.0417
54.5723 12.0417
1594.93 12.0357
1147.96 12.0357
529.438 12.0357
220.735 12.0357
591.65 12.0313
1487.22 12.0179
1492.26 12.0139
132.227 12.0139
64.5822 12.0139
1142.15 12.0114
1056.94 12.0114
154.642 12.0114
958.909 12.0096
654.397 12.0096
340.504 12.0096
49.0412 12.0096
687.632 12.0083
603.172 12.0083
552.499 12.0083
379.809 12.0083
227.423 12.0083
92.928 12.0083
45.6366 12.0083
1508.34 12.
1353.47 12.
1209.99 12.
1136.02 12.
1012.73 12.
761.52 12.
494.175 12.
434.967 12.
319.497 12.
302.079 12.
255.476 12.
185.993 12.
102.239 12.
66.6681 12.
48.7689 12.
1527.74 11.9205
1197.98 11.9205
927.252 11.9205
515.576 11.9205
421.558 11.9205
128.995 11.9205
833.964 11.875
933.542 11.8
344.869 11.8
119.377 11.8
1308.61 11.7788
1299.4 11.7788
271.997 11.7788
1062.41 11.75
1367.4 11.6806
334.76 11.6806
189.546 11.6806
556.886 11.6667
331.758 11.6667
177.523 11.6667
85.5391 11.6667
50.3869 11.6667
1398.4 11.625
596.523 11.5714
820.886 11.5625
1495.14 11.5568
1038.12 11.5568
435.066 11.5568
432.935 11.5568
59.7321 11.5568
52.283 11.5568
1162.3 11.5
1193.83 11.4712
988.525 11.4712
698.567 11.4712
100.16 11.4712
1146.6 11.45
982.38 11.45
695.372 11.45
144.83 11.45
112.476 11.45
70.0862 11.45
43.5868 11.45
1354.53 11.4464
898.512 11.4464
665.133 11.4464
290.315 11.4464
258.457 11.4464
208.838 11.4464
687.257 11.4083
1505.72 11.375
1488.49 11.375
831.213 11.375
593.812 11.375
513.066 11.375
255.026 11.375
234.289 11.375
939.992 11.3472
621.759 11.3472
517.684 11.3472
432.287 11.3472
344.779 11.3472
42.7348 11.3472
1317.58 11.3333
1264.75 11.3333
443.259 11.3333
805.993 11.3214
1447.7 11.2841
1013.9 11.2841
366.716 11.2841
128.558 11.2841
62.2239 11.2841
46.9733 11.2841
1212.26 11.25
995.53 11.25
446.031 11.25
163.887 11.25
874.115 11.2404
654.954 11.2404
448.056 11.2404
151.151 11.2404
66.9795 11.2404
481.945 11.2083
56.6827 11.2083
1344.49 11.2
1208.26 11.2
1089.04 11.2
673.497 11.2
278.056 11.2
99.9696 11.2
1341.95 11.1667
612.607 11.1667
438.205 11.1667
65.344 11.1667
1094.44 11.1607
789.519 11.1607
314.711 11.1607
1022.71 11.1429
1335.95 11.125
1164.02 11.125
927.011 11.125
405.504 11.125
184.03 11.125
1324.23 11.1023
1193.41 11.1023
534.127 11.1023
307.389 11.1023
1126.45 11.0865
417.588 11.0865
403.108 11.0865
362.299 11.0865
76.5081 11.0865
512.533 11.075
903.812 11.0625
347.623 11.0625
82.7633 11.0625
817.596 11.05
393.335 11.05
241.428 11.05
219.444 11.05
921.865 11.0417
917.834 11.0417
555.1 11.0417
333.772 11.0417
197.195 11.0417
167.731 11.0417
132.372 11.0417
701.233 11.0357
329.225 11.0357
456.217 11.0313
46.3826 11.0313
474.643 11.025
134.097 11.025
1482.69 11.0179
238.995 11.0179
1274.17 11.0139
481.429 11.0139
371.781 11.0139
289.831 11.0139
921.03 11.0114
817.465 11.0114
791.503 11.0114
275.863 11.0114
257.687 11.0114
44.7011 11.0114
1121.95 11.0096
1096.14 11.0096
716.391 11.0096
665.552 11.0096
127.495 11.0096
349.066 11.0083
107.643 11.0083
49.0894 11.0083
72.8014 11.0066
1247.01 11.
1154.69 11.
1136.97 11.
971.437 11.
939.54 11.
691.076 11.
554.439 11.
550.424 11.
530.156 11.
499.045 11.
399.94 11.
398.2 11.
303.465 11.
267.039 11.
234.071 11.
145.964 11.
84.2661 11.
40.5584 11.
755.428 10.9205
409.763 10.9205
158.595 10.9205
136.144 10.9205
92.3619 10.9205
920.361 10.875
359.193 10.875
826.773 10.8
780.316 10.8
755.932 10.8
181.445 10.8
146.911 10.8
1560.18 10.75
640.007 10.75
1574.08 10.6806
842.222 10.6806
526.008 10.6806
524.918 10.6806
436.308 10.6806
405.437 10.6806
329.679 10.6806
316.735 10.6806
121.959 10.6806
1349.09 10.6667
1299.73 10.6667
543.045 10.6667
416.093 10.6667
316.17 10.6667
254.535 10.6667
892.201 10.625
579.059 10.625
162.553 10.625
85.1016 10.625
1342.25 10.5625
1298.13 10.5625
1217.01 10.5625
669.869 10.5625
141.006 10.5625
123.711 10.5625
1445.84 10.5568
1346.32 10.5568
1279.4 10.5568
868.977 10.5568
839.312 10.5568
85.2338 10.5
857.027 10.4712
638.639 10.4712
96.4565 10.4712
1493.56 10.45
1131.03 10.45
965.659 10.45
776.015 10.45
530.759 10.45
122.625 10.45
114.328 10.45
1158.87 10.4464
1059.55 10.4464
867.899 10.4464
795.564 10.4464
384.954 10.4464
215.328 10.4464
118.798 10.4464
91.7864 10.4464
1172.03 10.375
900.322 10.375
635.718 10.375
433.303 10.375
245.989 10.375
158.099 10.375
1019.43 10.3472
972.22 10.3472
932.122 10.3472
757.468 10.3472
482.861 10.3472
468.792 10.3472
399.033 10.3472
219.139 10.3472
142.341 10.3472
71.0227 10.3472
64.6775 10.3333
197.404 10.3214
1231.35 10.2841
1127.41 10.2841
885.208 10.2841
640.854 10.2841
629.435 10.2841
302.866 10.2841
283.489 10.2841
235.625 10.2841
228.539 10.2841
1434.06 10.25
85.142 10.25
1195.33 10.2404
931.35 10.2404
706.339 10.2404
205.198 10.2404
74.8092 10.2404
1034.41 10.225
986.846 10.225
978.49 10.225
628.512 10.225
432.161 10.225
182.414 10.225
46.7004 10.225
378.281 10.2083
1318.05 10.2
923.658 10.2
917.557 10.2
753.313 10.2
706.475 10.2
685.037 10.2
527.778 10.2
47.8925 10.2
1464.83 10.1667
1248.9 10.1667
484.274 10.1667
458.9 10.1667
335.302 10.1667
316.463 10.1667
246.537 10.1667
186.775 10.1667
146.497 10.1667
660.627 10.1607
1400.87 10.1429
713.405 10.1429
428.973 10.1429
1275.82 10.125
1229.72 10.125
702.371 10.125
659.081 10.125
620.515 10.125
318.76 10.125
102.754 10.125
1393.66 10.1023
1205.14 10.1023
752.906 10.1023
746.976 10.1023
706.674 10.1023
561.326 10.1023
510.512 10.1023
465.315 10.1023
339.954 10.1023
53.4944 10.1023
1226.23 10.0865
742.49 10.0865
617.351 10.0865
313.627 10.0865
59.4411 10.0865
1478.54 10.0833
1566.51 10.0625
764.296 10.0625
721.045 10.0625
97.1322 10.0625
87.6379 10.0625
1593.31 10.05
1566.92 10.05
604.988 10.05
166.354 10.05
95.8047 10.05
1396.93 10.0417
1394.08 10.0417
1338.3 10.0417
1202.16 10.0417
1157.77 10.0417
710.699 10.0417
697.491 10.0417
179.519 10.0417
102.519 10.0417
83.0036 10.0417
52.6722 10.0417
1427.02 10.0357
189.446 10.0357
94.7425 10.0357
42.4962 10.0357
1214.94 10.0313
742.164 10.025
58.7671 10.0179
1281.7 10.0139
1200.21 10.0139
203.004 10.0139
1311.82 10.0114
1305.21 10.0114
996.684 10.0114
969.51 10.0114
920.265 10.0114
827.346 10.0114
821.138 10.0114
575.625 10.0114
389.708 10.0114
269.516 10.0114
179.872 10.0114
160.757 10.0114
58.1541 10.0114
1333.96 10.0096
1072.39 10.0096
884.251 10.0096
662.29 10.0096
560.105 10.0096
519.312 10.0096
498.649 10.0096
221.851 10.0096
173.537 10.0096
1392.05 10.0083
362.179 10.0083
125.215 10.0083
1580.94 10.
1434.45 10.
1392.6 10.
1328.73 10.
1134.71 10.
1134.01 10.
1062.91 10.
1021.85 10.
987.536 10.
979.291 10.
935.007 10.
815.927 10.
805.31 10.
787.335 10.
720.783 10.
709.921 10.
684.279 10.
679.844 10.
672.931 10.
556.302 10.
440.967 10.
437.851 10.
434.346 10.
372.256 10.
345.676 10.
264.024 10.
249.88 10.
232.985 10.
212.39 10.
212.115 10.
191.573 10.
148.341 10.
141.337 10.
100.843 10.
60.9074 10.
55.892 10.
