# Supplementary material for: Functional Genomics of Novel Secondary Metabolites from Diverse Cyanobacteria Using Untargeted Metabolomics
Source: Mar Drugs. 2013 Sep 30;11(10):3617–31. doi: 10.3390/md11103617 (PMC3826126; doi:10.3390/md11103617)
Supplement: Supplementary File 3 — Supplementary msms data (ZIP, 1417 KB) [file marinedrugs-11-03617-s003.zip › msms/76.Positive.txt]

// 76.   Positive
742.546 43470.3
760.557 6590.33
548.504 3320.47
566.514 2131.03
264.268 1165.48
742.878 979.272
743.56 767.254
742.984 734.084
743.337 631.686
743.213 545.001
536.51 494.031
743.707 386.083
760.216 382.535
584.526 368.111
743.951 353.89
743.787 336.031
302.268 334.291
744.078 267.136
744.316 253.009
744.665 224.002
744.149 194.091
265.249 193.025
761.084 176.173
761.208 171.014
760.919 165.
761.526 160.617
566.648 142.696
252.267 138.324
745.271 129.039
744.889 126.776
284.256 120.388
761.982 120.025
745.716 117.449
762.124 113.75
550.524 112.6
548.722 111.125
401.283 107.509
83.0861 104.692
264.363 104.133
761.283 103.101
107.086 99.1184
79.0533 92.0114
566.742 91.0096
549.503 89.25
568.288 85.0323
745.934 85.025
745.043 83.7284
247.238 83.4321
135.118 83.0417
761.669 80.5156
530.502 80.4694
746.183 79.0345
761.796 77.6
762.787 71.6713
746.612 70.2737
746.345 70.0083
121.098 66.4491
748.98 63.8889
548.96 63.5294
763.071 61.6
548.814 61.5329
762.401 60.0066
760.321 59.1731
747.131 58.0054
282.277 56.6036
357.06 56.4737
428.281 54.1406
762.493 54.
762.882 53.0046
548.867 53.
67.057 52.6806
549.071 52.225
567.524 52.0321
764.001 52.0139
536.875 51.6125
746.86 51.5602
536.77 51.4913
1384.04 51.0125
549.173 50.0227
762.285 50.0179
748.678 48.5921
566.943 48.1406
567.838 48.0043
264.495 46.4088
536.665 45.8182
763.731 45.1856
764.135 44.2426
746.968 44.1571
746.48 44.0066
549.835 44.0036
549.696 43.6806
608.502 43.6544
