# Supplementary material for: Functional Genomics of Novel Secondary Metabolites from Diverse Cyanobacteria Using Untargeted Metabolomics
Source: Mar Drugs. 2013 Sep 30;11(10):3617–31. doi: 10.3390/md11103617 (PMC3826126; doi:10.3390/md11103617)
Supplement: Supplementary File 3 — Supplementary msms data (ZIP, 1417 KB) [file marinedrugs-11-03617-s003.zip › msms/134.Negative.txt]

// 134. Anhydro MurNAc C11H17NO7 Negative
274.094 342720.
89.0246 131426.
275.096 11510.1
232.082 11471.9
100.04 9030.23
202.072 8336.28
71.0137 7496.03
142.051 6470.97
58.0301 6390.43
43.0196 5426.61
154.051 4260.74
112.041 4086.6
166.05 2805.65
124.042 2234.67
184.061 2059.76
230.104 1797.23
140.034 1754.8
87.0081 1750.95
83.013 1665.52
59.0145 1506.8
90.0282 1432.84
42.0002 1429.96
101.024 1414.72
136.039 1369.77
55.0186 1349.14
125.025 1223.95
99.0112 1161.
44.9984 1060.45
138.057 960.931
170.046 884.718
96.0439 868.185
84.0446 834.174
94.0308 792.07
113.024 780.488
114.054 779.418
200.056 751.73
256.083 732.326
126.055 655.048
233.084 585.248
85.0292 540.563
111.009 535.557
182.044 510.335
143.048 493.155
275.258 492.228
97.0273 490.047
82.0299 489.157
100.114 467.08
232.212 466.114
98.0232 445.34
108.045 413.838
43.0547 401.446
203.074 400.954
152.038 400.024
275.355 378.448
80.0476 347.989
113.052 344.73
