# Supplementary material for: Functional Genomics of Novel Secondary Metabolites from Diverse Cyanobacteria Using Untargeted Metabolomics
Source: Mar Drugs. 2013 Sep 30;11(10):3617–31. doi: 10.3390/md11103617 (PMC3826126; doi:10.3390/md11103617)
Supplement: Supplementary File 3 — Supplementary msms data (ZIP, 1417 KB) [file marinedrugs-11-03617-s003.zip › msms/263.Negative.txt]

// 263.   Negative
274.884 5081.75
292.891 2674.43
275.885 517.146
293.892 208.248
275.036 176.048
275.083 132.227
256.87 124.432
293.065 114.315
275.17 96.2717
275.365 85.4088
196.906 81.0114
472.597 79.9113
293.107 74.9698
275.549 74.2469
281.376 74.0032
409.006 69.9176
256.94 65.75
293.483 62.0476
275.43 61.125
815.935 60.3266
293.158 60.005
293.974 59.0066
275.624 58.7647
293.212 57.625
275.229 56.0489
1001.89 55.2854
466.756 51.5
293.249 51.3636
293.359 49.75
293.62 48.0119
295.515 48.0036
302.099 48.
276.031 47.6791
293.305 47.1125
62.0543 45.2
257.003 43.3684
487.363 43.0119
1690.71 42.686
1642.49 42.0947
171.427 41.7692
275.271 40.5329
275.977 40.4444
702.464 40.0588
276.627 40.
294.77 39.8889
304.692 39.205
1036.03 38.3266
807.06 37.4545
228.665 37.3269
1231. 37.1008
1421.97 37.0556
293.417 37.
1677.47 36.8036
293.725 36.2308
294.266 35.5682
275.587 35.2404
266.414 35.2269
59.8899 35.2112
297.49 35.1078
1510.77 35.0043
279.384 34.8897
309.61 34.7692
274.031 34.5216
1092.12 34.2667
276.583 34.205
342.106 34.0341
278.966 34.0227
276.329 33.3603
549.846 33.3077
277.617 33.1429
136.999 33.025
81.5414 33.0227
296.227 32.9412
700.438 32.875
425.822 32.694
1493.17 32.3266
43.7722 32.1359
1553.03 32.
937.844 31.5714
856.5 31.556
389.016 31.3269
1112.51 31.0714
364.15 31.0417
772.302 31.005
265.723 31.0046
668.822 31.
250.123 30.8167
354.967 30.7813
642.79 30.6875
53.0047 30.25
908.052 30.205
355.283 30.1184
371.984 30.0156
1298.71 29.8182
718.159 29.7284
691.518 29.7202
809.621 29.6544
276.889 29.625
628.374 29.5602
583.442 29.2112
531.705 29.125
261.694 29.1111
1518.04 29.0769
90.7518 29.0489
279.177 29.
275.795 28.875
128.694 28.8182
149.113 28.6944
294.688 28.4712
739.439 28.2308
276.961 28.225
240.809 28.2228
1615.71 28.2112
54.9469 28.0489
688.216 28.006
250.158 28.
152.322 28.
1229.36 27.9698
1570.29 27.7813
266.878 27.6806
164.196 27.605
663.826 27.5682
1437.8 27.4821
398.572 27.4464
1308.19 27.3333
123.255 27.3333
617.265 27.1607
185.531 27.1488
1389.03 27.1136
49.3407 27.1136
1455.94 27.025
992.485 27.0208
951.748 27.0208
392.783 27.0096
192.301 27.006
375.89 26.8929
1615.38 26.7778
172.155 26.75
44.9752 26.7202
246.775 26.6875
259.363 26.625
435.674 26.605
1493.58 26.6
538.507 26.6
227.673 26.5956
377.082 26.5682
819.135 26.5313
1456.04 26.4402
1096.94 26.4402
260.338 26.3967
665.553 26.2917
1419.5 26.245
1006.54 26.245
301.406 26.2269
176.525 26.2228
1068.08 26.1731
295.882 26.1731
718.081 26.1359
355.521 26.1359
539.167 26.1078
296.316 26.1
173.884 26.0909
282.469 26.0536
1041.85 26.0417
622.1 26.0417
383.07 26.0227
193.735 26.006
100.002 26.006
331.217 26.
1059.9 25.8897
97.3158 25.8182
276.247 25.6944
728.775 25.6923
180.08 25.6923
172.653 25.675
1587.93 25.5682
1011.41 25.5329
1325.49 25.3393
1611.27 25.3224
154.559 25.3214
86.4064 25.2917
184.819 25.2857
1032.35 25.1875
370.923 25.1667
279.817 25.1645
1568.63 25.1359
95.8137 25.0909
277.203 25.0865
274.373 25.075
45.5835 25.045
382.505 25.0417
312.739 25.0357
443.316 25.025
152.782 25.025
1376.24 25.0208
268.4 25.0179
1331.06 25.006
1300.55 25.006
584.598 25.
1165.95 24.9231
631.931 24.875
588.356 24.8
51.7721 24.7961
303.486 24.75
610.479 24.6576
68.3236 24.625
1399.66 24.5956
64.551 24.5956
1612.99 24.5714
236.179 24.4821
1570.08 24.4
301.833 24.3077
390.902 24.2917
277.42 24.2228
1623.87 24.2083
573.165 24.1645
855.129 24.1488
1551.23 24.1359
1379.26 24.1359
933.213 24.125
241.061 24.125
496.115 24.1
43.7195 24.0536
279.513 24.05
411.055 24.0208
95.4216 24.0074
500.13 24.006
494.089 24.006
960.427 24.005
1282.85 24.0043
1452.78 24.
294.181 24.
112.291 23.9185
294.312 23.9
282.119 23.8929
1394.44 23.8897
803.636 23.8897
110.522 23.7778
152.181 23.7202
1595.57 23.6
764.305 23.6
783.247 23.4821
607.247 23.4545
677.346 23.45
1573.87 23.4402
216.44 23.4083
678.974 23.375
399.987 23.3611
374.944 23.3611
631.882 23.2917
860.762 23.2813
352.914 23.2813
1218.26 23.2663
1546.88 23.25
274.735 23.25
253.311 23.25
69.9133 23.2426
334.213 23.225
112.187 23.225
597.219 23.1838
1468.66 23.1359
40.9285 23.1359
1593.1 23.125
293.796 23.125
600.63 23.1136
1228.35 23.1111
466.103 23.1111
54.896 23.1
599.014 23.0833
81.6292 23.0833
753.207 23.0769
428.285 23.025
302.022 23.0227
219.928 23.0227
87.2502 23.0192
600.123 23.0114
1576.28 23.0066
574.499 23.006
84.2006 23.0054
387.77 23.
287.789 23.
278.074 23.
1543.35 22.9185
121.689 22.8182
295.081 22.7813
327.21 22.7778
397.473 22.6944
275.691 22.675
225.146 22.6667
145.645 22.6576
1689.47 22.5956
1596. 22.5714
127.867 22.5714
205.617 22.5682
825.81 22.5329
565.265 22.5329
395.422 22.5208
324.21 22.4545
1694.71 22.4444
276.142 22.4444
41.9532 22.4444
1038.44 22.4083
130.055 22.4
1047.77 22.3636
636.064 22.3636
1264.41 22.3603
771.425 22.3603
46.7049 22.3333
122.854 22.3224
91.2168 22.3224
1655.52 22.3214
388.775 22.2917
1203.95 22.2857
1017.07 22.2813
331.301 22.2663
1144.66 22.225
245.891 22.2045
1226.28 22.1838
131.476 22.1731
1078.66 22.1635
232.511 22.1635
91.0445 22.1635
68.9201 22.1635
294.937 22.125
103.112 22.125
1662.79 22.1111
831.762 22.1023
1430.49 22.1
438.212 22.1
175.376 22.0909
308.256 22.0769
280.46 22.0592
198.678 22.0592
859.365 22.025
827.574 22.025
708.184 22.0208
836.481 22.0096
834.527 22.0083
420.233 22.0066
147.942 22.0066
285.045 22.0054
517.978 22.
449.996 22.
62.303 22.
118.159 21.9013
103.138 21.9
770.35 21.8897
999.23 21.8182
276.542 21.8182
534.987 21.7202
1156.38 21.675
1193.1 21.6544
1630.46 21.625
662.993 21.5625
483.091 21.5313
146.761 21.4821
83.0499 21.4803
227.298 21.4464
268.211 21.4444
1609.24 21.4083
1066.84 21.3603
139.931 21.3393
1396.1 21.3224
868.745 21.3224
371.796 21.3224
302.541 21.3224
1436.61 21.3214
803.966 21.2917
390.131 21.25
270.057 21.2426
1269.22 21.225
473.119 21.225
294.356 21.2083
474.225 21.2045
96.9939 21.1667
1545.93 21.1645
919.856 21.1645
345.025 21.1645
365.326 21.1635
1623.41 21.1488
122.118 21.1488
238.572 21.1359
148.629 21.125
42.9124 21.125
1303.97 21.1111
236.779 21.1111
217.801 21.1111
1128.88 21.1
56.9953 21.0909
1385.31 21.0833
314.401 21.0662
1538.17 21.0489
257.431 21.0313
1099.74 21.0278
1030.43 21.0278
891.174 21.0278
257.588 21.0278
707.513 21.0208
668.777 21.0074
291.934 21.0066
1328.45 21.006
1054.23 21.
611.84 21.
572.055 21.
141.626 20.9205
194.761 20.9013
316.107 20.8929
249.521 20.8929
135.038 20.8929
1291.14 20.8897
862.967 20.8897
744.89 20.875
154.465 20.7202
294.387 20.6944
1037.36 20.6576
96.5689 20.6544
285.437 20.625
973.505 20.5956
1538.08 20.5714
694.044 20.5714
45.6716 20.5714
77.6758 20.5568
544.68 20.5313
1535.24 20.5
490.917 20.5
1503.7 20.4444
888.92 20.4444
164.964 20.375
906.511 20.3636
823.345 20.3636
901.309 20.3333
1171.66 20.3224
125.81 20.3224
354.906 20.2917
1466.56 20.2857
384.297 20.2857
1234.56 20.2663
619.401 20.2663
981.722 20.25
511.842 20.25
422.125 20.25
286.556 20.225
277.95 20.225
928.457 20.2083
511.026 20.2045
450.953 20.1838
438.307 20.1838
1296.9 20.1645
295.97 20.1645
141.261 20.1645
1393.38 20.1429
671.386 20.1429
1571.79 20.125
881.505 20.1111
378.13 20.1111
1065.39 20.1
69.8001 20.1
1601.01 20.0662
1599.54 20.0662
216.594 20.0662
81.4738 20.0662
423.504 20.0536
74.9404 20.0536
903.391 20.0313
595.626 20.0313
866.45 20.0278
126.783 20.0278
101.844 20.0278
54.1472 20.0278
1291.98 20.025
1178.69 20.025
1021.48 20.025
376.784 20.025
360.17 20.025
319.746 20.025
243.517 20.025
95.2986 20.0227
1689.74 20.0083
1048.75 20.0083
1287.39 20.0074
454.745 20.0074
53.8358 20.0074
1418.4 20.0066
536.537 20.0066
48.7141 20.006
1511.91 20.
1044.81 20.
1014.08 20.
971.724 20.
792.523 20.
643.2 19.9205
258.568 19.9205
190.941 19.8929
1143.97 19.8897
178.556 19.8
1563.1 19.7961
1076.83 19.7813
482.603 19.7788
218.101 19.7788
809.846 19.7778
174.195 19.7202
531.971 19.6944
1261.49 19.675
299.932 19.6667
866.541 19.6544
691.731 19.6544
216.901 19.6544
61.1128 19.625
1533.79 19.5329
507.744 19.5329
371.359 19.5313
568.801 19.5
103.685 19.5
751.951 19.4821
1249.15 19.4712
749.812 19.4712
554.157 19.4712
95.0932 19.4712
68.074 19.4444
43.5001 19.4402
794.305 19.4083
749.891 19.4083
396.221 19.4083
385.271 19.4
99.5162 19.4
497.756 19.375
948.006 19.3636
363.188 19.3603
1436.68 19.3333
346.432 19.3224
1248.35 19.3214
596.431 19.2857
882.186 19.2813
636.539 19.2813
485.457 19.2813
399.796 19.2813
438.764 19.25
132.491 19.2426
249.17 19.2404
945.855 19.225
881.1 19.225
1444.76 19.2083
1355.92 19.2083
690.79 19.2083
57.6462 19.2083
40.3847 19.2083
1446.09 19.1838
905.44 19.1838
787.806 19.1838
278.134 19.1645
77.3395 19.1645
1630.33 19.1635
1554.15 19.1635
944.104 19.1635
1539.08 19.1607
1460.1 19.125
657.316 19.125
547.151 19.125
298.894 19.125
1684.21 19.1118
669.314 19.1118
439.472 19.1
619.316 19.0909
1020.53 19.075
731.762 19.075
964.657 19.0662
332.73 19.0662
801.891 19.0625
907.839 19.0592
162.038 19.0536
1505.3 19.0313
759.715 19.0313
375.773 19.0313
144.087 19.0313
1256.4 19.0278
800.202 19.0278
519.204 19.0278
1491.64 19.025
1085.2 19.025
752.076 19.0074
651.309 19.0074
289.999 19.0074
1394.79 19.0066
1311.51 19.
963.163 19.
587.184 19.
358.157 18.9205
1476.64 18.9
1184.93 18.8929
640.372 18.8929
1501.64 18.8897
1641.39 18.7813
1329.98 18.7813
295.578 18.7813
702.94 18.7788
317.967 18.7202
488.155 18.6806
993.988 18.675
641.345 18.675
241.814 18.675
91.5631 18.675
296.893 18.625
552.493 18.5714
442.886 18.5714
1178.98 18.5313
1006.02 18.5
689.49 18.5
618.377 18.5
40.2601 18.5
574.13 18.4803
313.816 18.4803
1184.02 18.4712
1071.97 18.4712
831.53 18.4712
654.076 18.4444
465.831 18.4444
1157.65 18.4083
1099.04 18.4083
539.83 18.4083
155.698 18.4083
112.934 18.4083
89.8993 18.4083
68.4184 18.4083
43.4429 18.4083
881.598 18.375
490.752 18.375
284.391 18.3611
1007.18 18.3603
954.898 18.3603
748.121 18.3603
495.3 18.3603
411.192 18.3603
128.582 18.3603
471.125 18.3224
258.134 18.2857
134.878 18.2857
104.109 18.2857
89.4502 18.2857
1199.95 18.2813
783.004 18.2813
1049.27 18.25
489.858 18.25
230.128 18.25
1069.6 18.2426
1542.96 18.2404
695.752 18.2404
1299.45 18.225
1172.43 18.2083
884.243 18.2083
515.542 18.2083
449.033 18.2083
76.2649 18.2083
1116.6 18.1838
1484.42 18.1667
635.082 18.1645
590.479 18.1645
305.116 18.1429
1360.67 18.125
1010.12 18.125
949.457 18.125
384.208 18.125
279.023 18.125
939.049 18.1111
916.836 18.1111
797.854 18.1111
282.662 18.1111
63.2926 18.1111
267.388 18.0909
1517.19 18.0865
725.667 18.0865
340.508 18.0865
1187.5 18.075
607.781 18.075
924.936 18.0662
890.404 18.0662
528.71 18.0662
73.1413 18.0662
1200.84 18.0592
1023.86 18.0592
597.373 18.05
256.128 18.0489
1203.65 18.0417
635.211 18.0357
434.347 18.0357
175.527 18.0357
1021.73 18.0313
479.028 18.0313
471.435 18.0278
54.8322 18.0278
666.38 18.025
312.283 18.0139
1000.15 18.0096
1612.61 18.0083
780.735 18.0083
270.613 18.0083
112.001 18.0083
98.6778 18.0083
1650.29 18.0074
1423.11 18.0074
1097.62 18.0074
1083.92 18.0074
974.753 18.0074
237.75 18.0074
144.176 18.0074
739.717 18.0066
416.472 18.0066
300.66 18.0066
1395.35 18.
767.169 18.
594.871 18.
512.179 18.
407.692 18.
71.7275 18.
508.163 17.9205
377.867 17.9205
1389.47 17.9
1232.19 17.9
1208.82 17.9
848.37 17.9
485.9 17.8897
192.058 17.8897
972.816 17.8
1045.53 17.7961
501.439 17.7961
117.958 17.7961
76.8322 17.7961
429.623 17.7813
351.42 17.7813
349.159 17.7788
970.867 17.75
131.273 17.6944
823.157 17.6806
821.468 17.675
687.757 17.675
365.01 17.675
249.119 17.675
84.9656 17.675
679.228 17.6667
54.7334 17.6667
1023.16 17.5956
80.7369 17.5956
1535.62 17.5714
951.932 17.5714
756.005 17.5714
223.903 17.5714
195.492 17.5714
1512.59 17.5625
297.289 17.5568
480.827 17.5313
82.8468 17.5313
1111.28 17.5
597.998 17.5
306.159 17.5
284.351 17.5
41.202 17.5
1097.72 17.4712
732.812 17.4712
453.326 17.4712
1105.05 17.4083
145.966 17.4083
330.082 17.4
909.643 17.375
889.325 17.375
208.889 17.375
803.479 17.3603
126.39 17.3603
419.079 17.3472
117.243 17.3224
602.972 17.3214
545.465 17.3214
343.802 17.3214
1688.86 17.2857
1069.89 17.2857
564.853 17.2857
877.814 17.2841
680.26 17.2841
438.571 17.2813
587.698 17.25
286.45 17.25
272.162 17.25
424.297 17.2426
272.803 17.2426
61.5155 17.2426
1652.99 17.2404
1101.79 17.225
466.799 17.225
1055.81 17.2083
166.168 17.2083
1272.65 17.1838
803.316 17.1838
1004.18 17.1667
910.311 17.1667
393.626 17.1667
62.0991 17.1667
1405.06 17.1645
214.684 17.1645
1129.26 17.1635
1010.35 17.1635
62.3907 17.1635
1633.6 17.1429
632.053 17.1429
1393.2 17.125
784.143 17.125
339.24 17.125
50.4972 17.125
512.207 17.1023
53.4623 17.0909
668.14 17.0865
848.768 17.075
835.155 17.075
282.85 17.075
523.402 17.0662
284.292 17.0662
263.803 17.0662
81.3551 17.0662
261.602 17.0592
1057.17 17.0417
899.24 17.0417
1697.45 17.0313
1622.14 17.0313
1503.39 17.0313
1284.96 17.0313
967.755 17.0313
829.965 17.0313
813.381 17.0313
258.305 17.0313
235.643 17.0313
70.6112 17.0313
933.458 17.0278
662.334 17.0278
374.386 17.0278
1656.3 17.025
850.254 17.025
412.934 17.0179
461.735 17.0139
486.378 17.0114
119.468 17.0096
1102.8 17.0083
1066.4 17.0083
1051.89 17.0083
749.423 17.0083
597.277 17.0083
225.046 17.0083
207.222 17.0083
132.402 17.0083
60.5654 17.0083
1512.91 17.0074
1093.07 17.0074
534.694 17.0074
531.546 17.0074
308.478 17.0074
215.113 17.0074
61.9463 17.0074
1638.89 17.
1501.99 17.
1444.3 17.
1227.79 17.
1102.27 17.
660.245 17.
640.173 17.
506.44 17.
296.513 17.
292.122 17.
277.05 17.
171.55 17.
95.4441 17.
1246.16 16.9205
185.958 16.9205
498.245 16.8929
285.493 16.8929
168.215 16.8929
365.54 16.8897
212.559 16.8897
825.213 16.8
357.204 16.8
983.773 16.7813
1087.88 16.7788
729.45 16.7788
461.263 16.7788
212.018 16.7788
146.262 16.7788
133.776 16.7788
1160.91 16.6944
1085.08 16.6806
177.877 16.6806
499.172 16.675
329.653 16.675
210.714 16.6667
995.836 16.625
931.472 16.625
660.368 16.625
1509.46 16.5956
136.054 16.5956
440.561 16.5568
361.472 16.5568
1205.06 16.5313
1161.61 16.5313
911.871 16.5313
305.4 16.5313
1603.37 16.5
1329.32 16.5
828.977 16.5
234.906 16.5
137.649 16.5
117.577 16.4712
283.932 16.45
655.058 16.4083
107.826 16.4083
1210.41 16.4
1354.95 16.375
1117.48 16.375
788.87 16.375
313.087 16.375
896.947 16.3603
625.562 16.3603
349.477 16.3603
74.901 16.3603
873.795 16.3472
1460.87 16.3214
1218.93 16.3214
818.717 16.3214
394.763 16.3214
74.9608 16.3214
1125.37 16.2857
1104.16 16.2857
794.95 16.2857
1584.96 16.2813
1462.38 16.2813
858.273 16.2813
1395.76 16.25
1029.09 16.25
238.435 16.25
220.317 16.25
137.105 16.25
71.7008 16.25
235.906 16.2404
1036.36 16.2083
185.353 16.2083
101.047 16.2083
62.6337 16.2083
54.2693 16.2083
371.004 16.2
1294.78 16.1838
285.239 16.1838
1617.64 16.1667
830.71 16.1667
307.421 16.1667
204.936 16.1667
45.0817 16.1667
362.82 16.1635
304.293 16.1635
278.664 16.1635
1650.2 16.1429
1145.81 16.1429
179.604 16.1429
1155.84 16.125
722.94 16.125
498.584 16.125
205.469 16.125
183.426 16.125
175.224 16.125
152.984 16.125
147.705 16.125
126.367 16.125
1315.88 16.1023
933.282 16.1023
200.441 16.1023
1088.2 16.0865
1032.55 16.0865
200.929 16.0865
238.882 16.075
910.447 16.0662
418.964 16.0625
277.792 16.0625
972.073 16.0592
1300.66 16.05
139.827 16.05
1366.22 16.0417
1130.79 16.0417
438.128 16.0417
396.19 16.0417
102.873 16.0417
602.356 16.0357
326.667 16.0357
188.141 16.0357
187.731 16.0357
1596.77 16.0313
1055.52 16.0313
733.281 16.0313
585.353 16.0313
167.508 16.0313
138.848 16.0313
1514.16 16.0139
282.181 16.0114
726.502 16.0096
565.634 16.0096
169.755 16.0096
70.0779 16.0096
1476.41 16.0083
1429.77 16.0083
1356.63 16.0083
630.241 16.0083
586.837 16.0083
238.024 16.0083
1243.78 16.0074
810.378 16.0074
511.35 16.0074
1431.98 16.0066
74.2478 16.0066
1378.45 16.
1183.36 16.
796.091 16.
739.358 16.
510.767 16.
272.342 16.
175.33 16.
134.415 16.
110.561 16.
1310.79 15.9205
615.993 15.9205
75.5298 15.9205
128.739 15.8897
963.281 15.8
754.491 15.8
306.415 15.8
232.144 15.8
1153.54 15.7813
349.543 15.7813
263.981 15.7813
1265.85 15.7788
1084.3 15.7788
572.744 15.7788
43.5949 15.6944
1046.16 15.675
332.858 15.675
1412.05 15.6667
1078.94 15.6667
507.21 15.6667
300.027 15.6667
277.453 15.6667
1002.37 15.5714
703.453 15.5714
226.89 15.5714
146.394 15.5714
1152.33 15.5568
927.896 15.5568
722.344 15.5568
288.061 15.5329
741.049 15.5
42.3557 15.5
1462.67 15.4712
1065.26 15.4712
88.2976 15.4712
697.406 15.45
491.339 15.45
298.427 15.45
193.273 15.4444
1578.95 15.4083
1159.07 15.4083
765.822 15.4083
134.092 15.4083
1553.78 15.375
1369.68 15.375
542.433 15.375
448.3 15.375
150.629 15.375
107.492 15.375
1679.75 15.3603
974.587 15.3472
817.908 15.3472
296.934 15.3472
1026.1 15.3214
156.486 15.3214
57.4637 15.3214
49.2148 15.3214
1018.12 15.2857
792.279 15.2841
402.298 15.2813
73.5238 15.2813
1317.02 15.25
767.701 15.25
650.301 15.25
356.423 15.25
60.8444 15.25
1351.26 15.2404
601.794 15.2404
484.75 15.2404
166.065 15.2404
150.446 15.2404
344.951 15.2083
172.753 15.2083
50.742 15.2083
963. 15.2
785.826 15.2
704.451 15.2
443.612 15.1838
1682.35 15.1667
1099.97 15.1667
971.021 15.1667
657.859 15.1667
170.359 15.1667
1465.2 15.1635
517.276 15.1635
582.544 15.1429
118.231 15.1429
102. 15.1429
999.79 15.125
904.549 15.125
806.392 15.125
709.228 15.125
368.963 15.125
326.035 15.125
43.9736 15.125
67.3289 15.1111
348.654 15.1023
70.0631 15.1023
575.706 15.1
71.844 15.1
1355.2 15.0865
988.412 15.0865
732.521 15.0865
359.964 15.0865
133.183 15.0865
1580.97 15.075
467.253 15.075
278.172 15.075
277.542 15.075
155.306 15.0662
216.51 15.0592
840.277 15.05
606.424 15.05
345.74 15.05
1681.16 15.0417
1496.06 15.0417
1442.39 15.0417
1089.65 15.0417
489.47 15.0417
412.162 15.0417
263.337 15.0417
137.691 15.0417
1407.7 15.0357
1248.55 15.0357
902.565 15.0357
478.088 15.0357
87.0149 15.0357
1586.49 15.0313
734.491 15.0313
609.999 15.0313
421.878 15.0313
89.3603 15.0313
740.823 15.0278
680.487 15.0278
1670.98 15.0114
74.6728 15.0114
62.8966 15.0114
1374.27 15.0096
1007.87 15.0096
744.195 15.0096
459.89 15.0096
258.185 15.0096
1254.96 15.0083
1238.56 15.0083
1125.81 15.0083
281.017 15.0083
237.099 15.0083
74.159 15.0083
602.173 15.0074
140.798 15.0066
1692.68 15.
1130.05 15.
1128. 15.
967.666 15.
954.127 15.
540.791 15.
462.646 15.
395.695 15.
361.644 15.
259.402 15.
221.093 15.
116.469 15.
886.348 14.9205
636.908 14.9205
453.898 14.9205
862.361 14.8929
643.82 14.8929
95.177 14.8929
85.5066 14.875
1663.34 14.8
1523.08 14.8
1348.24 14.8
1160.39 14.8
1047.46 14.8
959.267 14.8
662.919 14.8
637.157 14.8
1140.56 14.7788
393.866 14.7788
204.462 14.7788
131.123 14.7788
1489.54 14.6944
99.4368 14.675
560.771 14.6667
301.013 14.625
992.757 14.5956
493.16 14.5956
1267.1 14.5714
131.935 14.5714
1684.72 14.5568
1412.49 14.5568
58.7196 14.5568
56.0939 14.5568
159.012 14.5
1080.68 14.4712
592.961 14.4712
1060.71 14.45
863.539 14.45
761.954 14.45
55.4331 14.45
1646.95 14.4444
1283.81 14.4083
769.774 14.4083
765.521 14.4083
1655.69 14.375
1228.69 14.375
1162. 14.375
824.493 14.375
717.684 14.375
711.366 14.375
67.9442 14.375
42.4716 14.375
256.22 14.3603
563.902 14.3472
288.117 14.3472
202.708 14.3333
99.5674 14.3224
1126.85 14.3214
760.094 14.3214
254.81 14.3214
1576.88 14.2857
1402.92 14.2857
1242.41 14.2857
966.55 14.2857
246.272 14.2857
215.301 14.2857
1360.47 14.2841
846.886 14.2841
675.195 14.2841
116.363 14.2841
297.115 14.2813
1371.09 14.25
991.98 14.25
933.344 14.25
898.328 14.25
865.783 14.25
1668.38 14.2404
1628.05 14.2404
1512.07 14.2404
1414.48 14.2404
895.882 14.2404
280.767 14.2404
779.706 14.2083
669.074 14.2083
59.4915 14.2083
854.89 14.2
162.418 14.2
885.591 14.1838
1624.89 14.1667
1306.97 14.1667
1127.04 14.1667
766.327 14.1667
652.976 14.1667
646.711 14.1667
612.961 14.1667
351.741 14.1667
1062.48 14.1635
469.154 14.1635
80.9184 14.1635
53.3341 14.1635
145.667 14.1607
1535.12 14.1429
1483.51 14.1429
1058.68 14.1429
771.221 14.1429
549.055 14.1429
448.645 14.1429
222.356 14.1429
1515.64 14.125
1382.56 14.125
1206.24 14.125
1138.14 14.125
474.381 14.125
470.111 14.125
233.035 14.125
106.767 14.125
237.944 14.1111
1412.84 14.0865
1222.7 14.0865
638.421 14.0865
296.789 14.0865
796.786 14.075
423.775 14.0662
926.733 14.05
1535.89 14.0417
643.032 14.0417
489.371 14.0417
104.839 14.0417
583.885 14.0357
547.284 14.0357
395.809 14.0357
165.992 14.0357
518.356 14.0313
64.1798 14.0313
44.0796 14.025
1446.33 14.0139
1239.66 14.0114
1108.57 14.0114
983.5 14.0114
875.867 14.0114
520.379 14.0114
250.303 14.0114
168.154 14.0114
151.609 14.0114
822.342 14.0096
719.571 14.0096
308.628 14.0096
1646.32 14.0083
288.482 14.0083
210.051 14.0083
42.3339 14.0083
1336.25 14.
1019.45 14.
979.749 14.
839.399 14.
793.83 14.
732.622 14.
688.813 14.
480.157 14.
431.635 14.
336.356 14.
180.01 14.
96.2798 14.
56.5076 14.
778.192 13.8929
753.84 13.8929
413.953 13.8929
228.187 13.8929
898.946 13.875
465.07 13.875
1640.46 13.8
646.867 13.8
583.631 13.8
334.013 13.8
864.137 13.7788
190.759 13.7788
146.373 13.7788
135.212 13.7788
1311.06 13.75
931.65 13.6806
901.991 13.6806
470.15 13.6806
351.79 13.6806
306.934 13.6806
269.672 13.6806
187.116 13.6806
42.1529 13.6806
516.429 13.675
875.066 13.6667
789.675 13.6667
230.947 13.6667
243.124 13.5956
564.655 13.5714
332.426 13.5714
290.322 13.5714
267.913 13.5714
241.92 13.5714
93.6679 13.5714
80.3462 13.5714
1094.78 13.5625
563.139 13.5625
1187.73 13.5568
677.006 13.5568
512.883 13.5568
444.231 13.5568
284.69 13.5568
253.21 13.5568
177.134 13.5568
274.568 13.5
385.159 13.4712
209.256 13.4712
675.933 13.45
672.379 13.45
375.159 13.45
242.978 13.45
42.2502 13.45
277.921 13.4464
1337.04 13.375
1142.32 13.375
1058.87 13.375
533.12 13.375
382.802 13.375
257.265 13.375
144.43 13.375
282.768 13.3603
115.562 13.3603
1143.37 13.3472
289.733 13.3472
82.1151 13.3472
1367.54 13.3214
494.561 13.3214
50.1111 13.3214
1557.78 13.2841
1499.31 13.2841
1412.42 13.2841
1225.51 13.2841
689.665 13.2841
342.189 13.2841
149.809 13.2841
66.9681 13.2841
1234.18 13.2813
282.257 13.2813
45.843 13.2813
1522.6 13.25
1424.41 13.25
355.818 13.25
109.022 13.25
1635.39 13.2404
1243.01 13.2404
1000.62 13.2404
888.134 13.2404
868.559 13.2404
336.019 13.2404
325.261 13.2404
188.918 13.2404
60.0225 13.2404
50.8523 13.2404
480.709 13.2083
1668.96 13.2
1455.79 13.2
1357.79 13.2
1336.03 13.2
1068.25 13.2
966.72 13.2
841.057 13.2
597.599 13.2
518.406 13.2
500.17 13.2
201.166 13.2
152.491 13.2
317.16 13.1838
1668.54 13.1667
1505.65 13.1667
372.691 13.1667
161.717 13.1667
102.945 13.1667
92.9868 13.1667
73.863 13.1667
52.8582 13.1635
497.249 13.1607
1610.83 13.1429
912.349 13.1429
141.227 13.1429
83.9222 13.1429
1555.19 13.125
817.741 13.125
737.514 13.125
641.127 13.125
299.088 13.125
195.177 13.125
96.7497 13.125
63.7851 13.125
1531.03 13.1023
423.845 13.1023
294.515 13.1023
236.937 13.1023
82.6678 13.1023
1190.5 13.0865
752.013 13.0865
699.203 13.0865
217.083 13.0865
162.111 13.0865
282.336 13.0833
1041.33 13.075
955.587 13.075
45.657 13.075
393.238 13.0662
139.462 13.0662
1215.06 13.0625
1090.13 13.0625
1078.38 13.0625
252.785 13.0625
1589.64 13.05
1031.96 13.05
231.903 13.05
169.263 13.05
1515.28 13.0417
1378.64 13.0417
1171.16 13.0417
1111.73 13.0417
1083.52 13.0417
880.246 13.0417
657.175 13.0417
562.681 13.0417
510.089 13.0417
491.215 13.0417
432.594 13.0417
272.214 13.0417
45.7616 13.0417
41.5294 13.0417
1652.41 13.0357
1610.49 13.0357
1236.01 13.0357
954.472 13.0357
790.831 13.0357
666.114 13.0357
405.025 13.0357
347.125 13.0357
1423.24 13.0179
748.813 13.0139
281.092 13.0139
280.316 13.0139
1678.88 13.0114
651.674 13.0114
595.99 13.0114
433.881 13.0114
390.641 13.0114
105.089 13.0114
57.203 13.0114
1185.9 13.0096
997.852 13.0096
791.701 13.0096
328.761 13.0096
163.675 13.0096
127.623 13.0096
70.6642 13.0096
1562.46 13.0083
1026.01 13.0083
758.152 13.0083
712.734 13.0083
380.574 13.0083
263.747 13.0083
259.605 13.0083
259.485 13.0083
150.883 13.0083
851.825 13.
799.319 13.
762.575 13.
730.042 13.
552.133 13.
403.499 13.
174.894 13.
96.1281 13.
1450.42 12.9205
1329.44 12.9205
1074.13 12.9205
45.9736 12.9205
874.853 12.8929
868.663 12.8929
657.085 12.8929
1438.61 12.875
1345.61 12.875
991.592 12.875
405.757 12.875
1274.2 12.8
822.019 12.8
627.473 12.8
1572.29 12.7788
72.4142 12.7788
42.1785 12.75
865.983 12.6806
323.513 12.6806
288.921 12.6806
227.585 12.6806
89.7905 12.6806
1280.74 12.675
435.532 12.6667
301.975 12.6667
1494.45 12.5714
843.139 12.5714
554.614 12.5714
376.851 12.5714
107.326 12.5714
45.7775 12.5714
1685.09 12.5625
1556.14 12.5625
1531.73 12.5568
1192.15 12.5568
1041.96 12.5568
531.813 12.5568
405.639 12.5568
108.122 12.5568
59.3403 12.5568
1323.46 12.5
347.296 12.5
50.2697 12.5
1341.88 12.4712
974.97 12.4712
313.398 12.4712
292.483 12.4712
139.293 12.4712
132.8 12.4712
116.555 12.4712
112.674 12.4712
837.537 12.45
782.12 12.45
718.953 12.45
711.927 12.45
635.677 12.45
77.2529 12.45
1269.66 12.4464
1245.55 12.4464
816.504 12.4083
759.841 12.4083
1338.13 12.375
1307.09 12.375
857.94 12.375
470.203 12.375
433.331 12.375
393.521 12.375
305.335 12.375
283.029 12.375
278.833 12.375
98.4622 12.375
40.5881 12.375
1686.58 12.3472
1026.29 12.3472
50.1365 12.3472
1621.53 12.3333
982.19 12.3214
200.037 12.3214
1635.53 12.2841
1501.15 12.2841
1310.38 12.2841
495.045 12.2841
319.388 12.2813
285.781 12.2813
1635.89 12.25
1419.67 12.25
1305.78 12.25
933.047 12.25
409.632 12.25
185.407 12.2404
89.6423 12.2404
1670.34 12.2083
1013.33 12.2083
612.82 12.2
294.621 12.2
240.69 12.2
235.161 12.2
771.618 12.1838
1644.23 12.1667
1519.76 12.1667
1463.13 12.1667
301.335 12.1667
276.787 12.1607
688.716 12.1429
1674.83 12.125
1456.74 12.125
921.51 12.125
789.09 12.125
594.395 12.125
560.269 12.125
294.086 12.125
279.214 12.125
219.028 12.125
70.2608 12.125
1310.47 12.1023
1308.38 12.1023
717.835 12.1023
656.611 12.1023
107.986 12.1023
63.1379 12.1023
936.278 12.0865
924.362 12.0865
611.684 12.0865
453.671 12.0865
82.1631 12.0865
1014.24 12.075
973.77 12.075
566.125 12.075
63.0695 12.075
464.47 12.0625
459.397 12.0625
149.886 12.0625
1496.53 12.05
1338.64 12.05
812.908 12.05
599.49 12.05
144.941 12.05
1325.63 12.0417
1188.37 12.0417
607.47 12.0417
506.302 12.0417
493.351 12.0417
298.625 12.0417
271.487 12.0417
243.803 12.0417
77.6068 12.0417
1132.54 12.0357
903.701 12.0357
508.582 12.0357
127.519 12.0357
82.9282 12.0357
398.927 12.0313
524.871 12.0278
1499.6 12.025
1226.18 12.025
1563.78 12.0179
1010.25 12.0139
1000.84 12.0139
543.405 12.0139
359.898 12.0139
1321.9 12.0114
1318.84 12.0114
1020.23 12.0114
931.831 12.0114
865.657 12.0114
613.385 12.0114
323.671 12.0114
169.725 12.0114
1483.93 12.0096
1040.03 12.0096
830.873 12.0096
444.373 12.0096
415.782 12.0096
257.946 12.0096
186.188 12.0096
407.831 12.0074
225.571 12.0074
1017.38 12.
963.403 12.
843.786 12.
727.213 12.
591.049 12.
569.756 12.
508.821 12.
380.529 12.
372.791 12.
298.306 12.
296.049 12.
270.003 12.
148.308 12.
124.462 12.
1485.7 11.9205
409.352 11.9205
333.121 11.9205
225.625 11.9205
1401.92 11.875
737.794 11.875
52.0457 11.875
1004.6 11.8
750.433 11.8
677.79 11.8
511.294 11.8
494.131 11.8
450.828 11.8
356.898 11.8
262.898 11.8
187.23 11.7788
81.7337 11.7788
496.964 11.75
1547.14 11.6806
1464.39 11.6806
1001.03 11.6806
622.423 11.6806
260.184 11.6806
1665.88 11.6667
1654.77 11.6667
819.62 11.6667
276.476 11.6667
141.934 11.6667
127.461 11.5714
1398.61 11.5625
1126.11 11.5625
638.662 11.5625
351.307 11.5625
182.909 11.5625
1286.32 11.5568
1268.03 11.5568
1004.02 11.5568
920.607 11.5568
764.915 11.5568
380.408 11.5568
151.836 11.5568
105.796 11.5568
1589.25 11.45
1322.19 11.45
1141.81 11.45
515.207 11.45
471.856 11.45
468.408 11.45
436.424 11.45
324.7 11.45
58.4716 11.45
45.5301 11.45
1283.03 11.4464
1128.79 11.375
730.678 11.375
405.903 11.375
295.676 11.375
78.4109 11.375
1334.26 11.3472
661.153 11.3472
612.107 11.3472
289.962 11.3472
99.34 11.3472
1629.64 11.3333
439.347 11.3333
304.552 11.3333
811.863 11.3214
171.753 11.3214
99.2591 11.3214
97.6392 11.3214
1638.43 11.2841
604.549 11.2841
151.475 11.2841
1328.51 11.25
844.748 11.25
540.256 11.25
336.774 11.25
165.902 11.25
1497.49 11.2404
801.645 11.2404
286.731 11.2083
1003.09 11.2
682.395 11.2
464.013 11.2
388.819 11.2
365.494 11.2
237.316 11.2
195.725 11.2
159.054 11.2
95.3597 11.2
144.816 11.1667
95.6738 11.1667
51.5077 11.1667
1240.57 11.1607
640.475 11.1607
509.399 11.1607
279.079 11.1607
128.304 11.1607
1523.45 11.1429
564.177 11.1429
452.256 11.1429
304.346 11.1429
611.351 11.125
463.187 11.125
352.95 11.125
348.049 11.125
343.507 11.125
343.33 11.125
320.145 11.125
232.615 11.125
1276.37 11.1023
826.585 11.1023
630.039 11.1023
468.976 11.1023
356.288 11.1023
137.998 11.1023
131.449 11.1023
1590.46 11.0865
635.948 11.0865
319.019 11.0865
305.727 11.0865
1044.65 11.0833
1605.8 11.075
1533.93 11.075
95.0192 11.075
1633.98 11.0625
1180.97 11.0625
897.871 11.0625
217.961 11.0625
1523.89 11.05
1080.28 11.05
937.576 11.05
669.741 11.05
614.01 11.05
245.577 11.05
61.0299 11.05
45.7925 11.05
1603.49 11.0417
1048.03 11.0417
570.194 11.0417
475.936 11.0417
434.944 11.0417
433.941 11.0417
430.392 11.0417
281.507 11.0417
279.77 11.0417
240.835 11.0417
222.8 11.0417
173.182 11.0417
120.151 11.0417
51.2083 11.0417
1440.06 11.0357
1427.39 11.0357
1224.54 11.0357
376.394 11.0357
133.646 11.0357
59.7346 11.0357
398.343 11.0313
845.565 11.025
935.786 11.0179
360.91 11.0179
1207.72 11.0139
1164.6 11.0139
1090.87 11.0139
1083.05 11.0139
942.036 11.0139
839.781 11.0139
188.769 11.0139
179.918 11.0139
1690.3 11.0114
1422.27 11.0114
1061.5 11.0114
786.118 11.0114
337.018 11.0114
327.06 11.0114
263.57 11.0114
177.048 11.0114
164.086 11.0114
149.017 11.0114
118.05 11.0114
105.336 11.0114
85.0543 11.0114
65.1101 11.0114
623.729 11.0096
441.648 11.0096
305.787 11.0096
276.836 11.0096
1528.14 11.0083
898.611 11.0083
1572.62 11.
1494.58 11.
1482.53 11.
1404.07 11.
1243.27 11.
1169.92 11.
1123.32 11.
975.022 11.
794.565 11.
714.991 11.
480.571 11.
352.127 11.
302.789 11.
227.079 11.
177.75 11.
113.349 11.
74.995 11.
52.7027 11.
254.904 10.9205
1283.68 10.875
696.411 10.875
560.15 10.875
1599.86 10.8
1586.11 10.8
1148.69 10.8
981.316 10.8
930.91 10.8
420.401 10.8
402.374 10.8
380.939 10.8
286.146 10.8
280.045 10.8
163.541 10.8
106.247 10.8
54.5428 10.8
1629.2 10.75
1318.64 10.75
1172.5 10.75
1285.3 10.6806
737.174 10.6806
556.399 10.6806
147.534 10.6806
1598.35 10.6667
1569.74 10.6667
1303.43 10.6667
189.928 10.6667
153.435 10.6667
1295.06 10.625
1301.84 10.5625
1019.64 10.5625
870.101 10.5625
583.244 10.5625
578.632 10.5625
572.462 10.5625
548.415 10.5625
332.1 10.5625
1628.15 10.5568
1093.44 10.5568
372.878 10.5568
103.779 10.5568
820.873 10.5
1619.37 10.4712
1213.64 10.4712
742.649 10.4712
310.756 10.4712
141.983 10.4712
1423.03 10.45
1409.38 10.45
994.866 10.45
662.794 10.45
633.997 10.45
614.093 10.45
211.405 10.45
175.961 10.45
126.674 10.45
71.215 10.45
62.9747 10.45
1695.8 10.4464
1541.58 10.4464
1045.4 10.4464
974.437 10.4464
158.23 10.4464
1001.22 10.375
869.336 10.375
320.597 10.375
210.893 10.375
1556.38 10.3472
1494.98 10.3472
908.688 10.3472
908.584 10.3472
714.108 10.3472
598.414 10.3472
452.157 10.3472
186.627 10.3472
78.4358 10.3472
1338.81 10.3333
1231.42 10.3333
1173.59 10.3214
1480.95 10.2841
1367.42 10.2841
518.878 10.2841
423.892 10.2841
216.063 10.2841
186.525 10.2841
91.6823 10.2841
841.156 10.25
545.292 10.25
487.133 10.25
461.671 10.25
280.2 10.25
113.22 10.25
953.959 10.2404
484.396 10.2404
260.825 10.2404
133.15 10.2404
109.42 10.2404
67.4982 10.2404
1365.83 10.2
1151.09 10.2
723.386 10.2
568.063 10.2
258.674 10.2
219.546 10.2
142.454 10.2
46.1074 10.2
1340.61 10.1667
906.786 10.1667
297.431 10.1667
132.022 10.1667
976.045 10.1607
654.703 10.1607
544.137 10.1607
271.734 10.1607
1386.46 10.1429
887.621 10.1429
57.8765 10.1429
1603.78 10.125
1569.56 10.125
743.069 10.125
626.615 10.125
414.348 10.125
247.024 10.125
57.6108 10.125
1557.87 10.1023
561.989 10.1023
78.8533 10.1023
52.2255 10.1023
1067.48 10.0865
367.293 10.0865
297.164 10.0865
70.8907 10.0865
1555.27 10.0833
798.919 10.0833
405.358 10.0833
350.911 10.0833
257.13 10.0833
193.957 10.0833
1081.62 10.075
625.16 10.075
1478.16 10.0625
1281. 10.0625
510.702 10.0625
422.254 10.0625
210.376 10.0625
1388.25 10.05
1091.25 10.05
909.963 10.05
617.863 10.05
513.853 10.05
287.08 10.05
259.863 10.05
138.274 10.05
1695.11 10.0417
1581.33 10.0417
1549.51 10.0417
1206.61 10.0417
1015.34 10.0417
894.597 10.0417
212.357 10.0357
142.277 10.0357
276.723 10.025
41.083 10.025
1544.76 10.0139
1488.92 10.0139
1273.1 10.0139
562.233 10.0139
328.253 10.0139
217.12 10.0139
1680.54 10.0114
1047.88 10.0114
666.691 10.0114
445.351 10.0114
375.473 10.0114
315.957 10.0114
1478.97 10.0096
417.396 10.0096
140.153 10.0096
107.131 10.0096
40.6432 10.0096
291.533 10.0083
1603.23 10.
1590.6 10.
1512.8 10.
1439.45 10.
1287.29 10.
1182.85 10.
1107.58 10.
1073.64 10.
1046.8 10.
629.601 10.
514.418 10.
460.406 10.
419.57 10.
380.898 10.
344.706 10.
205.276 10.
200.539 10.
188.462 10.
145.438 10.
123.187 10.
100.415 10.
70.4957 10.
62.9103 10.
59.9695 10.
