# Supplementary material for: Functional Genomics of Novel Secondary Metabolites from Diverse Cyanobacteria Using Untargeted Metabolomics
Source: Mar Drugs. 2013 Sep 30;11(10):3617–31. doi: 10.3390/md11103617 (PMC3826126; doi:10.3390/md11103617)
Supplement: Supplementary File 3 — Supplementary msms data (ZIP, 1417 KB) [file marinedrugs-11-03617-s003.zip › msms/134.Positive.txt]

// 134. Anhydro MurNAc C11H17NO7 Positive
138.053 50138.5
96.0435 17991.9
144.064 10673.3
126.053 9937.34
84.0433 8127.77
98.0586 5594.15
168.063 4163.78
97.0287 3717.77
69.034 3571.19
109.027 3519.07
186.074 3416.27
53.0376 2994.99
81.0329 2771.36
56.05 2280.77
276.104 1786.39
80.049 1752.19
41.0382 1687.45
55.0161 1591.84
68.0478 1483.08
70.0629 1474.22
55.053 1375.41
60.044 1309.76
82.0641 1281.55
99.0485 954.281
72.0447 936.499
83.0115 891.96
43.0178 841.76
42.0338 802.286
127.039 739.006
108.042 729.519
114.053 714.792
44.0484 658.148
96.1316 616.469
83.0439 559.14
71.0468 525.87
61.0274 505.017
110.06 484.868
101.022 472.468
82.0293 422.334
126.149 383.741
45.0333 340.498
144.168 321.388
116.068 319.693
96.1682 298.848
100.043 287.761
124.037 287.04
98.0239 284.175
109.081 257.011
86.0572 252.022
139.057 251.044
186.164 228.13
85.0305 199.488
78.033 186.157
168.147 184.316
97.1157 178.5
70.0327 176.008
113.045 169.919
126.182 166.298
57.0316 153.987
138.385 149.055
44.0116 149.047
96.2353 148.016
124.074 145.727
73.0291 142.556
65.0359 137.125
127.08 135.641
96.4915 135.15
139.141 134.643
98.1896 133.191
144.235 132.076
96.2993 131.52
140.076 128.004
138.343 127.136
84.1562 126.2
126.252 124.107
138.74 122.738
58.0271 122.432
99.1023 120.125
96.4041 119.667
71.0095 119.122
69.0995 118.557
144.35 118.456
145.058 118.005
156.07 117.475
59.0518 116.
144.424 115.556
96.442 113.805
138.639 113.348
67.0372 109.96
109.117 109.329
55.0964 108.918
97.2011 104.488
139.47 102.269
144.288 100.042
85.0621 99.7279
96.2635 98.675
139.182 97.6829
139.097 95.5752
43.0548 95.5216
96.5226 94.8125
81.1153 94.35
98.2479 93.7202
126.853 92.5926
81.1449 92.25
126.328 92.125
198.074 91.9263
98.2952 91.8935
81.2094 91.5625
97.2924 91.4803
138.471 91.2528
97.1474 91.1118
56.1172 90.7163
127.207 90.6806
70.1123 90.2308
80.1046 89.8621
53.101 89.0556
276.295 88.7378
139.795 88.5246
216.092 87.3636
68.0908 84.3393
138.92 84.313
53.0011 84.25
126.368 84.2
60.9844 84.087
139.358 83.9949
70.3997 83.2717
276.214 83.225
168.212 82.7917
84.3649 80.8026
69.2448 79.282
122.058 79.1071
138.52 78.8064
98.6557 78.6128
168.24 78.2154
97.4116 78.1125
84.2715 77.8
108.079 75.375
96.6391 75.2667
68.8691 75.0313
114.112 75.0167
96.8623 74.6576
138.827 74.5517
113.082 73.7601
144.89 73.4694
69.1717 73.4464
71.0811 72.2269
96.3455 71.1176
45.0548 71.0727
85.1063 70.6036
144.578 70.4083
144.981 70.2857
138.433 70.1341
84.599 69.5202
69.1492 69.338
68.9897 69.025
96.6653 69.0031
84.198 68.875
127.16 67.3472
144.488 67.3214
69.6125 66.9055
389.745 66.5
126.793 66.05
96.5504 66.0074
96.8851 65.7619
84.308 65.1607
84.2377 64.5625
97.4635 63.2426
68.1163 63.0156
126.493 63.
96.8321 62.4737
186.688 62.4712
69.2004 62.0489
56.6856 61.6923
128.024 61.1607
138.7 60.781
115.982 60.6667
98.5386 60.2893
127.264 60.2841
54.0323 60.2426
112.038 60.1841
137.266 60.1385
97.5044 60.
139.414 59.6457
124.108 59.3636
96.5858 59.2813
57.0573 59.0417
186.595 58.2893
276.347 57.8412
109.144 57.7872
139.281 57.7845
84.4248 57.694
83.093 57.5202
97.2408 57.5
202.101 57.3674
126.623 56.6
80.1289 55.25
144.384 55.1731
144.813 55.0147
186.296 54.4583
84.6425 54.2802
58.0625 54.2802
69.126 54.2663
98.4446 54.25
80.1825 54.0139
60.523 53.805
145.515 53.556
71.2343 53.
170.418 52.75
41.0946 52.6944
138.675 52.363
97.6938 52.35
168.434 52.1125
144.624 52.
145.758 51.9395
83.7268 51.7647
82.2942 51.
96.6787 50.9013
198.113 50.5208
110.735 50.1488
84.3336 50.1424
