# Supplementary material for: Functional Genomics of Novel Secondary Metabolites from Diverse Cyanobacteria Using Untargeted Metabolomics
Source: Mar Drugs. 2013 Sep 30;11(10):3617–31. doi: 10.3390/md11103617 (PMC3826126; doi:10.3390/md11103617)
Supplement: Supplementary File 3 — Supplementary msms data (ZIP, 1417 KB) [file marinedrugs-11-03617-s003.zip › msms/256.Positive.txt]

// 256. putative betaine C8H17NO2 Positive
160.133 4958.69
101.061 862.557
60.0824 800.042
83.0504 264.673
160.214 188.01
55.0554 183.008
160.249 116.004
160.287 92.16
160.32 87.805
160.67 53.3125
160.409 47.4444
160.801 47.4083
101.142 40.25
160.601 34.1875
160.498 33.9423
101.171 32.
160.911 30.0156
167.286 28.0278
60.1417 28.0074
102.17 27.1
60.2256 27.0662
60.1738 26.4083
296.757 26.0536
55.1192 24.2
539.649 23.5208
160.737 23.0865
394.733 23.0313
462.712 22.1607
759.441 22.
163.15 21.1645
422.989 21.05
161.915 21.0096
668.125 20.225
200.663 20.1136
165.285 20.0909
773.962 19.875
101.333 19.0417
160.962 18.625
101.974 17.4444
606.373 17.3611
679.529 17.0909
1159.97 17.0278
258.166 17.0083
162.382 17.006
83.1088 17.
586.325 16.4444
64.2476 16.3603
124.048 16.3333
715.395 16.2083
94.8883 16.1838
83.2014 15.5568
1353.57 15.4083
161.368 15.3603
64.9473 15.1429
188.635 15.125
1296.46 15.1111
142.942 15.0865
60.2616 15.0278
508.614 15.0083
101.231 15.0083
290.68 15.
162.11 14.8929
1186.51 14.5568
55.091 14.4712
331.211 14.45
100.522 14.4083
553.051 14.2813
163.274 14.2404
1402.18 14.2083
287.557 14.1635
405.636 14.125
95.7215 14.1111
160.525 14.1023
83.2602 14.0865
1524.4 14.075
57.5319 14.075
1503.45 14.0662
909.726 14.0625
161.703 14.05
433.636 14.0417
60.4128 14.0417
60.7741 14.0313
447.644 14.0096
875.18 14.0074
309.139 14.0074
73.6698 14.0074
1313.42 13.8
322.52 13.75
161.307 13.5
51.0426 13.45
860.923 13.3472
151.377 13.3214
1091.17 13.2
736.755 13.1667
450.933 13.1667
412.128 13.1667
1259.79 13.1429
479.483 13.125
119.304 13.125
1535.06 13.1023
1273.77 13.1023
161.783 13.1023
168.869 13.0865
165.92 13.0625
442.784 13.05
1410.63 13.0417
490.686 13.0417
383.64 13.0417
66.4889 13.0417
45.4671 13.0417
133.754 13.0357
79.9999 13.0114
1097.3 13.0083
1548.49 13.0074
451.871 13.0074
426.958 13.0074
1414.3 13.
639.366 12.9205
1524.98 12.7788
860.57 12.7788
825.133 12.7788
208.284 12.6806
698.672 12.675
270.705 12.6667
121.237 12.5568
1474.71 12.4712
1179.71 12.45
943.77 12.45
387.959 12.45
905.415 12.3214
642.117 12.3214
426.367 12.3214
814.504 12.2841
46.5435 12.2404
1460.23 12.2
102.241 12.2
56.0122 12.2
990.489 12.1667
460.211 12.1607
162.888 12.1607
1257.39 12.125
922.863 12.125
101.287 12.125
70.9688 12.125
516.795 12.1023
415.484 12.0865
1417.31 12.0833
1258.1 12.075
568.678 12.0417
161.405 12.0417
142.883 12.0417
799.645 12.0357
732.905 12.0357
118.614 12.0357
252.928 12.0096
1266.61 12.0083
203.838 12.0066
1467.33 12.
1368.53 12.
1229.61 12.
1129.42 12.
1102.42 12.
492.127 12.
506.705 11.9205
126.355 11.9205
559.136 11.875
425.568 11.875
863.179 11.8
164.892 11.8
48.8882 11.8
928.067 11.7788
818.056 11.7788
120.433 11.75
1371.64 11.6806
1219.6 11.6806
211.376 11.6806
108.738 11.6806
1152.9 11.6667
243.33 11.6667
291.16 11.5714
423.304 11.5625
480.472 11.5568
1323.73 11.4712
1083.43 11.4712
404.75 11.4464
1298.43 11.375
547.596 11.375
541.487 11.375
444.775 11.375
158.144 11.3333
724.987 11.3214
163.194 11.25
69.0707 11.25
55.1351 11.25
241.945 11.2404
88.58 11.2404
101.374 11.2
501.569 11.1667
1374. 11.125
1234.62 11.125
1049.89 11.125
1046.08 11.125
1028.24 11.125
449.73 11.125
121.744 11.125
61.97 11.125
544.69 11.1023
440.762 11.1023
1559.03 11.0865
176.988 11.0865
57.5145 11.0865
788.396 11.0625
370.567 11.05
191.692 11.05
63.2505 11.05
1392.56 11.0417
1318.81 11.0417
1017.15 11.0417
85.5495 11.0417
49.0058 11.0417
636.352 11.0357
518.671 11.0179
182.58 11.0139
815.909 11.0114
78.5668 11.0114
169.577 11.0096
1396.28 11.0083
62.0663 11.0083
1463.13 11.
1293.91 11.
1097.96 11.
827.204 11.
451.165 11.
55.1706 11.
909.405 10.9205
342.593 10.9205
1056.07 10.875
457.888 10.875
60.5399 10.875
1338.91 10.8
268.411 10.8
60.3298 10.8
45.48 10.8
405.775 10.75
1331.3 10.6806
965.458 10.6806
287.434 10.6806
1580.57 10.6667
248.765 10.6667
83.3134 10.6667
1177.68 10.5625
377.826 10.5568
454.555 10.4712
376.29 10.4712
241.83 10.4712
939.971 10.45
760.37 10.45
1287.27 10.4464
360.26 10.4464
1262.29 10.375
957.968 10.375
553.563 10.375
117.544 10.3472
265.242 10.3333
1151.91 10.2841
1093.81 10.2841
926.966 10.2841
879.285 10.2841
878.994 10.25
677.711 10.25
475.729 10.25
471.201 10.25
1441.83 10.2404
438.552 10.2404
360.361 10.2404
89.3471 10.2404
55.4183 10.2404
1406.15 10.2
1300.24 10.2
51.0147 10.2
1252.84 10.1667
771.311 10.1667
465.748 10.1667
276.501 10.1667
55.2948 10.1667
298.28 10.1607
253.437 10.1607
177.277 10.1607
73.322 10.1607
155.843 10.1429
853.424 10.125
546.302 10.125
412.826 10.125
377.936 10.125
83.8598 10.125
1083.94 10.1023
509.735 10.1023
297.992 10.1023
161.849 10.1023
87.0126 10.1023
66.8209 10.1023
983.434 10.0865
741.599 10.0865
601.035 10.0865
1377.79 10.0625
1238.81 10.05
1158.76 10.05
964.734 10.05
388.996 10.05
307.912 10.05
115.084 10.05
1173.9 10.0417
931.628 10.0417
198.598 10.0417
114.52 10.0357
102.96 10.0357
64.014 10.025
391.928 10.0179
298.545 10.0179
522.527 10.0139
292.666 10.0139
750.25 10.0114
615.132 10.0114
532.169 10.0114
386.176 10.0114
237.166 10.0114
166.192 10.0114
71.7745 10.0114
922.088 10.0096
514.272 10.0096
322.669 10.0096
96.3502 10.0096
1350. 10.
1020.84 10.
972.578 10.
940.829 10.
540.114 10.
438.816 10.
384.473 10.
126.843 10.
104.459 10.
87.5398 10.
67.9683 10.
