# Supplementary material for: Functional Genomics of Novel Secondary Metabolites from Diverse Cyanobacteria Using Untargeted Metabolomics
Source: Mar Drugs. 2013 Sep 30;11(10):3617–31. doi: 10.3390/md11103617 (PMC3826126; doi:10.3390/md11103617)
Supplement: Supplementary File 3 — Supplementary msms data (ZIP, 1417 KB) [file marinedrugs-11-03617-s003.zip › msms/259.Positive.txt]

// 259.  C14H27N3O5 Positive
318.203 4081.84
189.159 139.573
300.198 130.213
130.096 102.08
242.097 100.087
318.365 97.3214
84.0774 91.9869
318.433 87.2426
241.113 79.1125
318.577 51.0208
241.065 48.8409
196.096 41.6
318.695 41.0179
319.317 40.4
319.599 37.2045
84.1052 35.875
997.335 35.3224
320.311 35.1645
197.148 34.375
318.645 34.0313
318.745 33.3636
318.9 31.0662
321.053 29.75
318.824 28.2426
130.053 27.5
130.154 25.3214
189.209 24.4083
1554.51 22.5
259.139 22.0357
319.135 21.0662
58.0684 20.5625
756.086 20.3393
301.231 20.2813
301.171 20.0865
242.186 20.0417
185.545 19.3603
142.127 19.2841
777.352 19.0417
222.325 18.675
71.8714 18.5714
319.909 18.5
75.9885 18.4712
319.366 18.4464
1163.23 18.1838
432.484 18.1667
1598.25 18.0833
196.389 18.0278
319.181 18.
274.204 17.6667
1225.37 17.4712
1216.28 17.4712
367.569 17.4444
320.079 17.2841
318.953 17.0625
320.846 16.0662
190.857 16.05
175.139 16.0417
319.057 16.025
347.973 16.0083
885.4 16.
55.482 15.8897
241.916 15.5956
1040.76 15.25
681.001 15.2404
307.947 15.2404
58.0897 15.225
1132.8 15.2083
1478.57 15.0662
85.5155 15.0625
703.014 15.0278
337.031 15.0278
1382.84 15.
596.836 15.
328.619 15.
319.224 14.6806
1547.27 14.675
104.78 14.5956
1194.84 14.5714
1264.11 14.5
121.397 14.5
349.542 14.4712
352.371 14.25
308.24 14.2404
1078.86 14.1645
379.067 14.1429
131.588 14.1429
250.543 14.125
1028.27 14.1023
692.091 14.0865
1103.08 14.075
570.762 14.075
322.923 14.0625
1275.94 14.0417
1339.47 14.0357
341.515 14.0313
460.761 14.0096
1009.59 14.0083
590.458 14.0083
824.791 14.0074
505.663 14.006
60.0806 13.875
322.153 13.8
149.08 13.675
546.804 13.625
48.7091 13.5714
884.389 13.5625
798.433 13.5568
167.268 13.5568
696.016 13.5
384.07 13.5
49.4714 13.5
1511.06 13.375
600.243 13.375
391.905 13.375
560.315 13.3603
218.423 13.2841
1377.43 13.2404
672.178 13.2404
46.3982 13.2404
451.356 13.2
389.375 13.1667
363.506 13.1667
1029.15 13.125
1006.83 13.125
741.902 13.125
390.687 13.125
1595.96 13.1023
1030.39 13.1023
475.408 13.1023
849.067 13.0865
810.753 13.0865
320.036 13.0865
164.151 13.0865
74.7344 13.0865
789.962 13.075
190.786 13.05
1437.35 13.0417
1262.5 13.0417
654.52 13.0417
101.02 13.0357
936.553 13.0278
192.324 13.0114
488.056 13.0096
214.48 13.0083
208.028 13.0083
661.175 13.0066
1327.08 13.
1000.14 13.
998.768 13.
272.549 13.
55.5368 13.
157.422 12.8
78.0567 12.8
678.172 12.6806
328.132 12.675
1014.05 12.5568
331.024 12.5568
319.45 12.5568
53.3174 12.5568
399.821 12.4712
1061.67 12.45
103.89 12.3603
1252.44 12.3472
1151.06 12.3214
737.4 12.3214
62.6313 12.2813
230.384 12.25
1272.86 12.2404
1449.85 12.2083
170.104 12.1667
1003.2 12.1607
719.064 12.1607
195.129 12.1607
1084.32 12.1429
1036.46 12.1429
401.115 12.1429
356.572 12.125
426.55 12.0865
362.425 12.075
551.334 12.0592
395.627 12.05
1229.92 12.0417
851.144 12.0417
71.6181 12.0357
85.3841 12.0139
1374.97 12.0114
531.344 12.0114
140.187 12.0114
1190.76 12.0096
699.056 12.0096
115.513 12.0096
41.0155 12.0096
811.454 12.0083
241.416 12.0074
1576.24 12.
775.355 12.
502.833 12.
350.336 12.
219.432 12.
52.6325 11.875
1001.11 11.8
830.581 11.8
327.429 11.8
325.123 11.7788
211.2 11.75
473.016 11.6667
1113.92 11.5625
966.817 11.5625
964.752 11.5625
1371.95 11.5568
1284.32 11.5568
859.931 11.5568
697.679 11.4712
1506.58 11.45
159.12 11.45
1120.67 11.4083
1357.02 11.375
1202.74 11.375
1183.74 11.375
441.151 11.3472
198.642 11.3472
235.373 11.3333
398.859 11.3214
239.17 11.3214
92.6959 11.2841
130.858 11.25
819.913 11.2404
418.239 11.2404
54.6102 11.2404
691.835 11.2083
48.1542 11.2
151.763 11.1838
59.3128 11.1667
1335.86 11.1607
593.702 11.1607
173.258 11.1607
934.836 11.1429
193.693 11.1429
1462.11 11.125
1209.79 11.125
1133.08 11.125
999.375 11.125
649.429 11.125
1017.68 11.1023
310.92 11.1023
67.637 11.1023
649.62 11.0865
416.869 11.0865
352.925 11.0865
1117.76 11.0833
1127.79 11.075
400.886 11.075
281.069 11.075
1514.13 11.05
305.06 11.05
210.347 11.05
112. 11.05
978.202 11.0417
245.043 11.0417
81.5896 11.0417
282.348 11.0357
741.685 11.0179
582.199 11.0179
322.748 11.0179
328.972 11.0139
1055.53 11.0114
904.628 11.0114
519.239 11.0114
503.951 11.0114
319.995 11.0114
135.18 11.0114
339.327 11.0096
323.447 11.0096
430.166 11.0083
1345.81 11.
1162.18 11.
666.333 11.
482.844 11.
482.316 11.
460.466 11.
102.088 11.
96.8356 11.
863.05 10.9205
339.679 10.9205
190.338 10.9205
189.707 10.9205
333.481 10.875
1182.8 10.8
828.03 10.8
718.857 10.8
542.27 10.8
113.458 10.8
45.4496 10.8
858.247 10.75
925.258 10.6806
265.929 10.6806
50.7879 10.6806
47.0978 10.6806
990.173 10.6667
94.8095 10.6667
68.7683 10.6667
42.4034 10.6667
781.031 10.5625
246.675 10.5625
234.574 10.5625
221.36 10.5625
168.629 10.5568
678.417 10.4712
1505.05 10.45
931.806 10.45
482.15 10.45
73.6251 10.45
1542.59 10.4464
139.941 10.4464
1267.04 10.375
1552.82 10.3472
1457.92 10.3472
755.299 10.3472
538.182 10.3333
305.56 10.3214
1494.91 10.2841
243.861 10.2841
1248.09 10.25
1193.77 10.25
1189.93 10.25
490.043 10.25
42.0448 10.25
1456.89 10.2404
284.402 10.2404
218.085 10.2404
411.561 10.225
130.556 10.225
1396.33 10.2
791.83 10.2
481.183 10.2
314.903 10.2
170.014 10.2
1336.26 10.1667
125.022 10.1667
114.053 10.1667
1024.76 10.1607
323.734 10.1607
239.088 10.1607
121.586 10.1607
1057.48 10.125
667.969 10.125
385.124 10.125
321.236 10.125
103.627 10.125
1552.12 10.1023
1353.96 10.1023
1201.34 10.1023
918.532 10.0865
513.655 10.0865
301.568 10.0865
161.461 10.0865
56.5445 10.0865
997.631 10.0833
78.2147 10.0833
1562.59 10.05
1357.52 10.05
1067. 10.05
936.834 10.05
814.165 10.05
474.972 10.05
197.555 10.05
95.1491 10.05
48.4691 10.05
1522.3 10.0417
1460.06 10.0417
1133.48 10.0417
640.339 10.0417
336.012 10.0417
335.046 10.0417
284.962 10.0417
57.9923 10.0417
177.657 10.0357
1279.84 10.0179
1596.24 10.0139
1430.66 10.0139
1025.92 10.0139
734.354 10.0139
594.948 10.0139
340.679 10.0139
181.804 10.0139
178.483 10.0139
172.774 10.0139
157.705 10.0139
1088.93 10.0114
896.343 10.0114
518.796 10.0114
51.1163 10.0114
1213.82 10.0096
641.976 10.0096
452.133 10.0096
186.859 10.0096
638.904 10.0083
1363.71 10.
599.919 10.
590.639 10.
541.519 10.
394.125 10.
300.266 10.
277.27 10.
242.258 10.
197.191 10.
148.534 10.
