# Supplementary material for: Functional Genomics of Novel Secondary Metabolites from Diverse Cyanobacteria Using Untargeted Metabolomics
Source: Mar Drugs. 2013 Sep 30;11(10):3617–31. doi: 10.3390/md11103617 (PMC3826126; doi:10.3390/md11103617)
Supplement: Supplementary File 3 — Supplementary msms data (ZIP, 1417 KB) [file marinedrugs-11-03617-s003.zip › msms/157.Positive.txt]

// 157.   Positive
256.141 6463.04
418.194 2173.29
180.085 915.696
181.09 350.347
166.069 195.223
241.115 174.013
256.375 102.175
182.093 93.5577
256.641 82.574
257.13 65.2802
256.489 62.7813
256.445 62.0054
418.376 60.375
418.471 55.6923
85.0284 53.338
147.063 52.025
257.038 51.875
83.0443 48.4464
257.233 48.1359
419.243 45.375
182.173 44.7794
257.292 43.5707
127.046 42.625
180.17 40.1607
418.618 40.0114
151.062 37.962
418.562 35.6544
456.195 34.5
107.022 33.7202
146.138 32.6944
239.115 30.45
256.933 30.3224
256.873 30.0054
418.899 29.5714
180.195 29.2404
256.751 29.125
241.177 28.0417
60.0557 27.2404
256.968 26.0662
417.177 25.2228
257.593 25.0074
256.83 25.
166.131 23.125
241.264 22.5956
419.488 22.2857
258.79 22.0592
96.081 21.4712
180.609 21.0313
419.715 20.3214
259.055 20.1023
418.802 20.0208
145.066 20.0096
181.7 19.
181.191 18.9205
257.449 18.4464
257.182 18.225
423.151 18.0066
416.227 18.
258.749 17.9205
45.0887 17.05
490.541 17.025
163.059 17.025
419.4 16.4464
419.58 16.3333
180.331 16.1667
1133.4 16.0865
1451.95 16.0278
366.593 16.0278
257.381 16.0114
180.264 16.
263.377 15.7788
45.2239 15.625
401.324 15.5
684.32 15.4712
341.937 15.375
257.953 15.375
134.655 15.1023
259.749 15.0865
238.144 15.0417
156.521 15.0313
1469.22 15.0096
310.154 15.0074
258.071 15.
103.343 15.
117.805 14.9205
1320.32 14.7788
181.049 14.5714
236.345 14.4712
130.108 14.4712
665.677 14.4083
253.7 14.0417
169.061 14.0417
148.11 14.0417
259.241 14.0357
1390.6 14.0313
59.0357 14.0313
869.688 14.0096
94.4582 14.0096
289.092 14.
64.7493 13.8929
1410.11 13.7788
95.8432 13.675
325.234 13.5714
418.995 13.5625
1196.3 13.5568
1247.69 13.4712
1450.79 13.45
762.357 13.375
260.513 13.3472
396.997 13.3224
220.776 13.3214
75.5146 13.3214
83.2962 13.2813
258.264 13.25
617.657 13.2404
611.409 13.2404
311.245 13.2404
982.279 13.1635
697.452 13.1429
1008.62 13.125
257.482 13.125
932.788 13.0662
823.311 13.0417
299.463 13.0417
285.543 13.0417
220.121 13.0417
163.199 13.0357
144.287 13.0357
41.2879 13.0357
420.339 13.0114
101.326 13.0096
1001.47 13.0074
420.21 13.
40.7688 13.
356.069 12.875
1011.87 12.8
182.459 12.6806
421.086 12.625
430.572 12.5714
203.674 12.4712
449.943 12.375
181.23 12.375
789.991 12.3472
274.025 12.3472
1448.22 12.3214
107.127 12.3214
725.439 12.2841
351.226 12.2841
325.099 12.2841
741.134 12.25
710.922 12.25
312.055 12.25
1303.39 12.2
178.836 12.1667
155.813 12.1667
809.905 12.1429
452.988 12.125
447.771 12.125
281.324 12.125
81.1814 12.125
779.436 12.0865
235.79 12.0865
257.525 12.0625
1012.04 12.05
214.934 12.0417
55.9479 12.0417
1552.96 12.0357
956.715 12.0313
165.416 12.0278
62.7316 12.0278
1146.69 12.0114
261.589 12.0114
444.783 12.0096
430.666 12.0096
495.603 12.
474.386 12.
309.206 12.
869.069 11.9205
1599.34 11.8
906.052 11.8
573.897 11.8
395.336 11.8
154.519 11.8
1479.36 11.7788
1216.6 11.7788
648.433 11.6806
608.732 11.6667
132.295 11.5625
1496.39 11.5568
573.506 11.5568
343.893 11.5568
87.2214 11.5568
293.051 11.4464
242.323 11.4464
752.627 11.375
494.24 11.375
185.18 11.375
149.604 11.3472
152.056 11.3333
934.363 11.3214
260.164 11.3214
117.002 11.3214
260.277 11.25
420.492 11.2083
368.195 11.2
433.75 11.1667
241.495 11.1607
1291.91 11.125
623.88 11.125
307.195 11.1023
1292.51 11.0865
956.821 11.0865
680.716 11.0865
420.386 11.0865
1180.71 11.0662
1159.43 11.05
258.016 11.05
162.139 11.05
965.292 11.0417
360.39 11.0417
151.432 11.0417
87.2685 11.0417
160.125 11.0357
269.363 11.0114
1019.57 11.0096
1156.81 11.0083
1081.63 11.
434.848 11.
395.845 11.
181.99 11.
777.156 10.9205
544.421 10.9205
509.85 10.9205
180.389 10.9205
804.705 10.875
258.14 10.875
315.842 10.8
626.636 10.75
1599.46 10.6806
281.486 10.6806
253.734 10.6806
186.145 10.6806
118.96 10.6806
1064.57 10.6667
998.717 10.6667
133.773 10.6667
76.6543 10.6667
257.864 10.625
1466.76 10.5625
1046.6 10.5625
511.434 10.5625
474.831 10.5625
1371.63 10.5568
607.122 10.5568
769.667 10.45
635.423 10.45
58.4292 10.45
316.798 10.3472
525.919 10.2841
123.878 10.2841
94.9596 10.2841
1070.6 10.25
276.601 10.25
257.757 10.25
1292.43 10.2404
260.673 10.2404
102.089 10.2404
1596.03 10.2
1474.19 10.2
948.936 10.2
484.975 10.2
300.565 10.2
241.07 10.2
643.794 10.1667
268.818 10.1667
169.284 10.1667
1496.69 10.1607
263.936 10.1607
738.614 10.1429
923.366 10.125
667.154 10.125
181.561 10.125
1548.92 10.1023
98.5772 10.1023
259.287 10.0865
199.185 10.0865
85.1254 10.0865
239.266 10.0833
1370.4 10.05
558.594 10.05
164.82 10.05
150.946 10.05
1023.56 10.0417
500.781 10.0417
430.357 10.0417
425.05 10.0417
152.435 10.0417
51.1128 10.0417
1222.34 10.0357
995.801 10.0357
328.37 10.0357
1107.3 10.0139
686.467 10.0139
590.403 10.0139
569.272 10.0139
463.927 10.0139
154.557 10.0139
80.5536 10.0139
75.0423 10.0139
1506.03 10.0114
914.405 10.0114
238.807 10.0114
420.139 10.0096
738.396 10.
441.214 10.
416.812 10.
337.463 10.
249.082 10.
220.18 10.
