# Supplementary material for: Functional Genomics of Novel Secondary Metabolites from Diverse Cyanobacteria Using Untargeted Metabolomics
Source: Mar Drugs. 2013 Sep 30;11(10):3617–31. doi: 10.3390/md11103617 (PMC3826126; doi:10.3390/md11103617)
Supplement: Supplementary File 3 — Supplementary msms data (ZIP, 1417 KB) [file marinedrugs-11-03617-s003.zip › msms/140.Positive.txt]

// 140.   Positive
270.118 12626.5
432.173 2231.57
270.348 176.511
194.061 132.24
270.388 113.167
270.842 113.125
270.537 108.083
270.695 104.462
202.117 99.2813
270.927 90.2667
227.114 73.7857
270.629 59.375
199.117 57.845
184.106 57.
432.544 56.
271.292 53.1422
432.409 50.0083
271.139 48.5417
433.724 47.2269
270.972 47.025
272.281 46.8947
57.0638 44.7692
272.138 43.7202
271.425 42.3967
113.108 40.1118
271.015 38.8929
168.076 38.2663
432.714 37.875
433.574 37.006
271.861 36.2917
268.031 35.5714
787.632 33.4464
271.953 31.0179
432.874 30.9013
199.158 30.225
272.009 30.0865
272.404 30.0662
271.558 29.4444
151.061 28.7778
309.273 28.2813
271.625 28.1667
435.083 27.1118
271.778 27.
1565.26 26.375
272.191 26.1607
430.51 26.006
312.12 25.7961
177.042 24.6806
272.709 24.0833
252.111 23.0139
160.094 23.0114
83.0563 22.7788
423.49 22.625
272.491 22.5682
126.064 21.8
275.922 21.4083
272.539 21.0054
269.522 20.225
437.647 19.1875
433.15 19.1111
610.405 18.7961
122.593 18.075
69.7153 18.0313
275.193 18.006
274.744 17.875
495.962 17.7813
403.309 17.0833
1257.34 17.075
286.938 17.0662
228.811 17.025
432.926 17.0139
568.821 17.0083
976.144 17.0074
837.69 17.0074
839.714 17.
203.045 16.5568
1068.56 16.3214
541.666 16.1838
90.5618 16.1838
433.052 16.125
316.51 16.1111
274.898 16.1023
413.647 16.075
301.15 16.0417
390.95 16.0083
432.766 16.
358.53 15.375
273.345 15.3472
89.0527 15.1838
1217.52 15.1667
557.133 15.075
269.559 15.075
1424.82 15.0662
269.08 15.0357
478.123 15.0313
431.377 15.025
310.849 15.
221.38 14.8897
131.656 14.625
286.134 14.5714
434.363 14.5625
1531.61 14.5568
271.7 14.5568
506.785 14.5
287.026 14.5
213.027 14.4464
273.486 14.4083
644.332 14.3603
62.0515 14.3603
241.292 14.2841
309.507 14.2813
267.775 14.2404
1166.74 14.2083
112.32 14.2
1469.42 14.1667
272.056 14.125
151.141 14.0417
274.804 14.0357
194.763 14.0139
1574.96 14.0096
54.8297 14.0096
405.29 14.0083
243.69 14.0074
946.007 14.
662.37 14.
234.655 14.
278.279 13.7788
93.2815 13.7788
74.0479 13.7788
295.999 13.6806
238.626 13.6806
655.33 13.6667
355.239 13.6667
356.788 13.5956
428.485 13.5625
692.058 13.5568
327.369 13.4464
1556.62 13.3214
715.555 13.3214
532.941 13.2841
922.253 13.2813
277.562 13.25
369.295 13.2404
62.0743 13.2404
647.826 13.2083
169.595 13.2
268.685 13.1667
722.179 13.1635
159.899 13.1429
407.461 13.1111
466.558 13.0865
442.815 13.05
274.272 13.0417
102.661 13.0417
1284.95 13.0357
74.1255 13.0139
521.16 13.0114
1258.58 13.0096
476.221 13.0083
449.239 13.0083
458.771 13.0074
1321.26 13.
623.364 13.
500.569 13.
151.819 13.
135.445 13.
274.655 12.9205
182.682 12.9205
796.427 12.8
583.404 12.8
433.292 12.8
1173.46 12.7788
496.606 12.6806
400.469 12.6806
865.287 12.675
828.697 12.675
602.774 12.6667
574.453 12.6667
269.937 12.6667
