# Supplementary material for: Functional Genomics of Novel Secondary Metabolites from Diverse Cyanobacteria Using Untargeted Metabolomics
Source: Mar Drugs. 2013 Sep 30;11(10):3617–31. doi: 10.3390/md11103617 (PMC3826126; doi:10.3390/md11103617)
Supplement: Supplementary File 3 — Supplementary msms data (ZIP, 1417 KB) [file marinedrugs-11-03617-s003.zip › msms/56.Negative.txt]

// 56.  C4H7NO5S Negative
80.9635 3848.44
179.995 3472.3
79.9558 2549.79
107.975 549.934
121.992 335.367
81.0448 177.885
81.0224 168.761
81.126 114.532
180.162 110.493
81.0724 100.12
180.123 92.6128
80.0323 92.4444
80.1091 82.9763
88.0365 80.025
180.192 77.5208
80.0736 71.7794
108.021 70.0278
180.857 69.0417
82.157 66.4402
1242.95 63.25
80.1637 60.0893
81.2558 58.1905
81.1707 58.1429
180.59 55.0833
1243.56 52.6128
180.305 52.125
1487.06 51.1078
81.5342 51.
180.233 50.5625
190.499 50.5
80.2141 50.3491
82.4567 49.3266
180.889 48.845
180.998 48.3967
180.643 47.4803
180.433 46.2663
81.293 45.7813
1417.37 44.5202
82.5252 44.0036
175.76 42.5602
65.1093 41.3674
120.452 41.1653
408.249 41.1184
80.6693 41.0167
80.3365 40.962
862.764 40.2308
182.346 39.1571
606.359 39.0046
81.7971 38.2457
364.554 38.1856
1414.39 38.0388
239.362 37.9231
185.993 37.7794
1290.24 37.2308
76.0733 37.1976
181.133 37.0208
856.354 37.0043
183.539 36.6036
189.594 36.1324
126.646 36.0043
1323.1 35.6713
598.958 35.625
794.684 35.3911
80.2673 35.0833
1198.17 34.75
1395.89 34.4
1149.29 34.4
181.203 34.3491
122.269 34.2196
463.458 34.1136
1379.3 34.05
480.662 34.0321
1501.52 33.7824
100.336 33.7778
1562.1 33.605
141. 33.6
693.33 33.375
1228.53 33.1157
81.2344 33.1157
484.222 33.0388
1313.7 32.9073
184.103 32.9
1397.96 32.8523
54.1167 32.6705
283.686 32.375
207.374 32.2727
314.862 32.2228
1271.99 32.1976
80.4252 32.1645
80.3635 32.0909
951.387 32.0667
878.913 32.0667
181.279 32.0417
93.3673 31.75
148.217 31.5714
83.1202 31.5208
116.778 31.4444
181.677 31.125
80.4499 31.0417
73.5909 31.0167
930.271 30.7782
1323.55 30.7202
875.738 30.5208
181.305 30.5
81.4038 30.5
492.08 30.405
1485.03 30.2457
181.976 30.1667
52.5111 30.0417
299.886 30.
678.508 29.7824
421.966 29.5714
195.489 29.4803
1555.43 29.4545
935.428 29.3077
1697.87 29.2841
1111.04 29.205
359.761 29.205
554.655 29.2045
677.627 29.1731
969.961 29.1429
130.249 29.1157
1238.53 29.1
1217.43 29.0714
304.743 29.
177.5 28.962
348.961 28.9
479.636 28.805
559.793 28.4821
281.314 28.3636
1162.11 28.2917
271.704 28.2857
1593.37 28.2727
430.575 28.2228
81.3749 28.2228
1244.78 28.2045
1687.24 28.125
88.9914 28.125
1252.19 28.1136
648.496 28.1008
176.941 28.0909
683.634 28.0769
101.946 28.0227
184.02 28.0179
1053.87 28.0083
1285.19 28.0043
592.998 28.
670.48 27.875
1524.52 27.845
264.241 27.7824
70.3572 27.6544
209.305 27.5208
44.4273 27.5208
237.09 27.4545
1327.73 27.3636
821.499 27.338
544.918 27.3333
115.948 27.2857
81.5002 27.2857
94.1 27.225
208.757 27.2045
1376.89 27.1488
831.89 27.1488
162.453 27.125
195.61 27.1118
1345.05 27.0909
263.719 27.0833
431.833 27.0536
46.9572 27.045
82.0841 27.0417
101.732 27.0227
117.545 27.0054
151.896 27.
510.18 26.9013
88.9299 26.9
499.548 26.8409
164.79 26.75
1138.36 26.7202
1447.26 26.6923
762.626 26.625
191.82 26.6
60.1567 26.5313
333.42 26.4821
81.5773 26.45
774.493 26.4402
50.3813 26.4402
240.26 26.4083
290.069 26.3603
80.7614 26.3333
1467.58 26.3077
285.199 26.2917
109.85 26.2663
1541.83 26.225
114.527 26.225
409.616 26.2112
1483.97 26.2045
696.316 26.1667
423.647 26.0769
1290.87 26.025
654.145 26.025
46.1966 26.025
289.19 26.0054
40.689 26.0054
170.171 26.
164.584 26.
198.904 25.9423
134.7 25.9423
1445.68 25.9013
419.405 25.8409
82.0453 25.8409
1573.78 25.8182
727.778 25.7202
85.6153 25.7202
527.993 25.6875
180.807 25.6806
159.991 25.675
131.498 25.6544
464.822 25.5956
81.4244 25.5956
1040.75 25.5682
216.044 25.5682
1536.32 25.5313
744.438 25.4821
696.778 25.4803
382.251 25.4444
105.063 25.4444
937.487 25.4083
1153.22 25.3636
1038.74 25.3636
878.502 25.3603
883.945 25.3224
56.8199 25.2813
1655.02 25.2663
1062.26 25.25
1672.34 25.2269
1069.36 25.225
1541.97 25.2045
525.268 25.2045
241.785 25.2045
69.1634 25.2045
356.874 25.1645
116.8 25.1645
1516.1 25.125
1404.65 25.1136
1424.68 25.1118
629.872 25.1
108.145 25.075
443.771 25.0536
241.829 25.0489
81.6222 25.045
1402.09 25.0227
971.619 25.0227
923.031 25.0227
837.234 25.0227
945.46 25.0208
48.4048 25.0096
56.0531 25.0083
462.907 25.0074
1237.66 25.006
450.118 25.006
294.13 25.005
62.1295 25.0046
577.58 25.
344.43 25.
273.302 25.
867.425 24.962
345.978 24.9205
381.035 24.9
359.263 24.875
188.849 24.8409
1553.45 24.7202
1478.5 24.6944
1008.76 24.6944
84.8946 24.6576
87.9105 24.625
227.734 24.605
1161.8 24.6
346.798 24.6
1602.59 24.5682
583.818 24.5682
90.7561 24.5682
1526.8 24.5329
599.525 24.5329
462.954 24.5329
55.4006 24.5208
536.152 24.5
1495.9 24.4464
1073.17 24.4444
126.182 24.4402
209.516 24.4083
1662.91 24.405
126.046 24.4
159.856 24.3636
662.784 24.3603
243.193 24.3603
691.959 24.3224
373.155 24.3214
145.009 24.2813
895.427 24.25
313.165 24.25
180.936 24.25
1179.55 24.2426
226.437 24.2426
154.313 24.1731
182.484 24.1645
1331.45 24.1488
919.491 24.1488
678.393 24.1488
87.9398 24.1488
392.752 24.1429
206.743 24.1359
966.886 24.125
907.963 24.125
303.537 24.0909
1023.96 24.0489
1163.2 24.0278
115.812 24.025
1044.39 24.0066
393.796 24.006
232.077 24.006
40.005 24.006
1494.67 24.0054
854.142 24.0054
129.277 24.0054
680.866 24.005
1345.91 24.
1202.79 24.
92.3104 24.
921.815 23.9185
114.971 23.9
871.722 23.8897
847.485 23.8
296.094 23.8
171.464 23.8
802.476 23.7961
180.364 23.7961
1480.45 23.7202
233.336 23.6923
367.446 23.625
70.684 23.625
1695.42 23.5682
1009.49 23.5
1366.59 23.4821
916.916 23.4821
787.023 23.4
301.864 23.3636
85.4457 23.3611
585.94 23.3333
41.7193 23.3214
322.981 23.2917
379.633 23.25
122.198 23.25
82.1858 23.25
1383.57 23.2426
1682.99 23.225
1024.75 23.2045
244.285 23.2045
129.055 23.2045
1155.71 23.1875
449.169 23.1875
217.284 23.1645
313.391 23.1488
164.9 23.1488
51.1957 23.1488
967.266 23.1359
184.067 23.1359
669.398 23.125
96.2274 23.125
105.912 23.1136
85.0958 23.1136
788.324 23.1023
781.664 23.0865
799.739 23.0833
535.916 23.0833
285.946 23.075
1199.03 23.0592
761.111 23.0592
543.008 23.0536
1449.46 23.0489
233.301 23.0489
56.2796 23.025
1187.81 23.0227
1053.95 23.0139
249.415 23.0066
138.549 23.0066
683.005 23.006
127.343 23.006
118.192 23.0054
1091.66 23.
850.029 23.
265.716 23.
240.824 23.
199.746 22.9
455.818 22.8929
393.44 22.8929
225.091 22.7813
164.278 22.7778
179.215 22.75
157.838 22.75
653.236 22.7202
532.357 22.7202
201.939 22.7202
48.5131 22.7202
857.691 22.675
635.669 22.6
263.61 22.6
1132.48 22.5682
850.648 22.5682
755.131 22.5329
1008.19 22.5208
387.445 22.5208
506.952 22.5
98.7431 22.5
1102.67 22.4803
466.534 22.4712
542.348 22.4083
1634.58 22.3636
1181.73 22.3611
662.629 22.3611
104.731 22.3393
1247.67 22.3224
1134.52 22.3224
122.979 22.3224
80.8113 22.3224
322.807 22.2917
466.606 22.2857
49.253 22.2813
1503.39 22.25
185.566 22.25
114.922 22.2426
864.366 22.2083
612.27 22.2045
538.479 22.2045
470.828 22.2045
88.7651 22.2
502.89 22.1645
216.357 22.1645
1506.78 22.1635
106.7 22.1635
82.992 22.1635
1618.8 22.1488
626.626 22.1488
154.193 22.1488
1116.37 22.125
1054.11 22.125
590.565 22.125
192. 22.125
212.633 22.1136
89.7719 22.1118
768.826 22.1111
1280.49 22.1
1112.25 22.1
673.398 22.1
58.5523 22.1
56.1105 22.1
751.941 22.0909
50.7564 22.0833
425.393 22.0592
1375.47 22.0536
1255.56 22.0536
765.923 22.0536
217.842 22.0536
799.334 22.0489
479.394 22.0489
210.549 22.0489
122.824 22.0417
46.7765 22.0417
1278.56 22.0278
427.973 22.025
367.645 22.025
224.504 22.0227
1199.73 22.0208
83.3035 22.0114
837.941 22.0083
1588.47 22.0066
1000.53 22.0066
99.4913 22.0066
1343.88 22.
1119.68 22.
1064.59 22.
688.36 22.
620.304 22.
405.868 22.
390.507 21.9185
119.869 21.9013
150.313 21.9
1059.59 21.8897
830.712 21.8897
146.746 21.8897
343.373 21.875
862.048 21.8182
1607.89 21.7813
72.009 21.7788
1079.49 21.7778
621.01 21.7778
100.181 21.7778
806.762 21.75
213.812 21.7202
189.372 21.675
1641.98 21.625
1018.2 21.625
123.009 21.5956
109.731 21.5956
1307.84 21.5329
82.2053 21.5
516.846 21.4821
166.183 21.4821
117.925 21.4821
1314.21 21.4083
144.421 21.4083
1669.99 21.4
973.621 21.4
262.326 21.4
168.227 21.4
1603.48 21.3636
83.2808 21.3603
423.493 21.3224
279.52 21.3224
746.832 21.3214
1618.53 21.2857
204.857 21.2857
1003.71 21.2841
333.242 21.2813
1185.95 21.25
754.977 21.25
291.806 21.25
171.924 21.25
81.6891 21.25
1470.68 21.2404
1044.89 21.2404
746.473 21.225
598.541 21.225
130.321 21.225
1620.11 21.2045
1317.82 21.2045
357.188 21.1838
1552.29 21.1645
1182.37 21.1645
825.687 21.1645
248.132 21.1645
182.013 21.1645
1342.89 21.125
1151.56 21.125
607.714 21.125
401.576 21.125
162.228 21.125
71.2543 21.125
1136.12 21.1111
457.6 21.1023
1292.3 21.1
96.1207 21.1
108.408 21.0865
125.533 21.0662
744.795 21.0592
75.2314 21.0592
186.875 21.0536
440.17 21.0489
266.414 21.0489
1214.79 21.045
1066.36 21.0417
842.813 21.0313
1612.83 21.0278
451.223 21.0278
89.5536 21.0278
82.6032 21.0278
40.0702 21.0278
1534.42 21.025
796.018 21.025
534.631 21.025
180.486 21.0114
988.368 21.0096
1559.73 21.0083
571.959 21.0083
571.781 21.0083
41.3801 21.0083
331.958 21.0074
42.9561 21.0074
1200.7 21.0066
130.93 21.006
89.1042 21.006
65.9058 21.006
1514.86 21.
1419.01 21.
955.491 21.
933.415 21.
825.918 21.
112.468 20.9205
640.17 20.9013
631.869 20.9
558.972 20.8897
303.036 20.8897
94.751 20.8897
1467.24 20.875
1085.94 20.8
678.155 20.8
199.919 20.8
755.876 20.7961
278.25 20.7961
1598.37 20.7813
1364.95 20.7813
1216.69 20.7813
652.114 20.7788
72.0823 20.7778
658.162 20.6944
182.159 20.6944
950.888 20.675
902.828 20.675
899.44 20.675
506.749 20.675
86.921 20.675
76.7064 20.6544
777.181 20.625
221.523 20.625
59.0607 20.5714
565.353 20.5329
286.732 20.5329
183.345 20.5329
741.446 20.5
291.111 20.5
82.506 20.4803
234.24 20.4545
1314.49 20.4444
351.806 20.4444
49.5914 20.4444
1160.61 20.4083
425.687 20.4083
331.036 20.4083
100.55 20.4083
413.871 20.405
852.202 20.4
1095. 20.375
1128.28 20.3603
483.767 20.3603
110.144 20.3603
733.443 20.3224
65.7573 20.3224
630.087 20.2917
444.278 20.2917
1187.56 20.2857
356.566 20.2857
1185.34 20.2841
227.794 20.2813
131.797 20.2813
1250.62 20.25
1131.23 20.25
888.211 20.25
869.174 20.25
822.066 20.25
534.882 20.25
328.783 20.25
97.1515 20.25
722.715 20.225
298.271 20.225
169.158 20.225
46.8052 20.225
668.159 20.2083
1621.86 20.1838
121.926 20.1838
612.992 20.1645
604.541 20.1645
1221.64 20.1635
80.6397 20.1635
116.894 20.1488
1106.91 20.1359
1170.8 20.125
764.312 20.125
42.3101 20.125
906.385 20.1118
1017.08 20.1111
632.274 20.1111
93.7928 20.1111
1695.89 20.1
265.246 20.1
507.294 20.0909
82.3276 20.0909
50.1136 20.0909
1344.61 20.0833
1193.82 20.075
330.321 20.0662
278.755 20.0662
1169.66 20.0592
631.914 20.0592
235.924 20.0592
142.221 20.0592
1389.87 20.0536
944.72 20.0536
480.347 20.0536
358.14 20.0536
72.8606 20.0536
1536.75 20.045
1063.27 20.0357
1062.46 20.0313
445.16 20.0313
257.495 20.0313
126.897 20.0313
908.815 20.0278
174.314 20.0278
66.0872 20.0278
1221.07 20.025
199.615 20.025
152.115 20.025
61.8586 20.0114
250.566 20.0096
1597.46 20.0083
984.391 20.0083
40.9269 20.0083
114.387 20.0074
238.288 20.0066
226.733 20.0066
233.843 20.006
225.458 20.006
218.909 20.006
1104.04 20.
1053.78 20.
355.705 20.
259.448 20.
193.75 20.
171.542 20.
114.209 20.
97.4931 20.
223.977 19.9205
1236.51 19.8929
355.32 19.8929
121.072 19.8929
1070.48 19.8897
370.724 19.8897
187.471 19.8182
185.633 19.8182
261.251 19.7961
564.783 19.7813
178.179 19.7813
105.759 19.7813
209.865 19.7788
248.037 19.7778
635.767 19.6944
89.4957 19.6667
313.33 19.6544
1312.28 19.625
860.961 19.625
470.382 19.625
396.408 19.625
111.483 19.625
73.3017 19.625
537.524 19.5956
122.333 19.5714
778.18 19.5329
148.471 19.5329
1487.29 19.5
1180.18 19.5
808.21 19.5
641.113 19.5
639.833 19.5
161.819 19.5
1562.74 19.4803
704.084 19.4803
315.426 19.4712
100.929 19.4712
1633.35 19.4444
1185.54 19.4444
279.483 19.4444
1442.48 19.4083
1278.71 19.4083
1066.71 19.4083
662.942 19.4083
492.837 19.4083
391.573 19.4083
205.97 19.4083
85.7641 19.4083
1133.46 19.4
1537.57 19.375
190.724 19.3636
535.589 19.3611
1341.82 19.3603
1095.64 19.3603
1549.86 19.3472
766.621 19.3224
146.814 19.3224
1346.4 19.3214
1337.48 19.3214
793.049 19.3214
509.037 19.2917
293.816 19.2917
123.386 19.2917
1020.75 19.2857
63.8644 19.2857
102.385 19.2841
935.112 19.2813
756.801 19.2813
50.659 19.2813
576.995 19.25
259.019 19.25
230.638 19.2404
109.88 19.225
999.654 19.2083
360.257 19.2045
686.183 19.1838
164.672 19.1838
1444.8 19.1645
123.424 19.1645
1134.81 19.1635
983.791 19.1635
870.739 19.1635
252.433 19.1635
272.927 19.1607
1534.85 19.1488
1510.75 19.1488
896.149 19.1488
876.146 19.125
352.687 19.125
212.159 19.125
190.134 19.125
113.998 19.125
1632.36 19.1118
183.013 19.1118
1188.01 19.1111
437.626 19.1111
343.517 19.1111
149.443 19.1111
82.5721 19.1111
859.191 19.1023
823.338 19.1023
245.415 19.1
43.7364 19.0865
381.549 19.0833
730.59 19.075
560.988 19.0592
183.974 19.0592
96.7564 19.0592
74.9535 19.0592
1388.27 19.0536
910.923 19.0536
869.479 19.0489
1027.01 19.0417
931.159 19.0357
553.025 19.0313
1312.45 19.025
1204.73 19.025
1176.76 19.025
839.755 19.025
1642.83 19.0179
1244.25 19.0114
1224.04 19.0096
589.662 19.0096
1249.29 19.0083
256.265 19.0083
223.85 19.0083
810.157 19.0074
328.45 19.0074
45.3809 19.0074
52.8966 19.0066
145.554 19.006
1303.09 19.
648.714 19.
614.043 19.
582.934 19.
550.659 19.
696.373 18.9205
77.4718 18.9205
765.658 18.8929
262.69 18.8929
1326.21 18.8897
1201.68 18.8897
774.01 18.8897
507.167 18.8897
259.616 18.8897
1358.8 18.8
547.128 18.8
246.638 18.7961
219.546 18.7961
1209.8 18.7813
68.8212 18.6944
814.12 18.675
387.932 18.675
75.1829 18.675
41.8993 18.675
1391.25 18.6544
1027.84 18.6544
258.317 18.6544
499.793 18.625
211.26 18.625
401.451 18.5956
1352.33 18.5714
519.426 18.5714
391.789 18.5714
307.061 18.5682
1644.98 18.5568
489.104 18.5568
614.938 18.5329
279.675 18.5329
51.6503 18.5329
1532.81 18.5313
997.165 18.5313
631.618 18.5313
430.304 18.5313
483.112 18.5
141.379 18.5
100.569 18.5
71.5941 18.5
594.872 18.4712
150.093 18.4712
50.1979 18.4712
47.5707 18.4712
855.928 18.4464
443.905 18.4444
238.466 18.4444
109.197 18.4444
77.1469 18.4444
276.75 18.4402
112.629 18.4402
584.241 18.4083
495.517 18.4083
485.409 18.4083
240.001 18.4083
79.7238 18.4
1313.37 18.375
942.182 18.375
383.663 18.375
189.007 18.375
483.58 18.3603
418.814 18.3603
300.244 18.3603
191.374 18.3603
1607.35 18.3472
105.612 18.2841
70.618 18.2841
1318.21 18.2813
512.895 18.2813
71.5169 18.2813
718.164 18.25
496.967 18.25
354.728 18.25
268.785 18.25
81.8662 18.25
229.148 18.2426
80.5662 18.2426
1421.08 18.2404
441.23 18.2404
1688.51 18.2083
1385.76 18.2083
198.411 18.2083
61.189 18.2083
220.146 18.2
1368.49 18.1838
858.82 18.1838
54.5206 18.1667
1297.35 18.1645
423.989 18.1645
361.204 18.1488
217.217 18.1488
210.665 18.1488
620.919 18.1429
120.061 18.1429
43.6726 18.1429
957.861 18.125
897.35 18.125
858.451 18.125
845.758 18.125
476.263 18.1111
177.573 18.1111
139.65 18.1111
102.903 18.1111
302.24 18.1023
287.429 18.0909
1164.53 18.0865
976.856 18.0865
61.2518 18.0865
1040.23 18.075
77.1665 18.075
386.802 18.0662
591.945 18.0592
557.101 18.0592
477.752 18.0592
362.435 18.0592
495.02 18.0417
306.595 18.0417
526.581 18.0357
176.057 18.0357
1079.88 18.0313
447.968 18.0313
376.618 18.0313
1544.69 18.0278
1218.53 18.0278
1140.73 18.0278
836.786 18.0278
623.676 18.0278
329.198 18.0278
51.0302 18.0278
122.065 18.025
254.488 18.0179
783.156 18.0114
533.387 18.0096
1311.3 18.0083
1098.25 18.0083
743.139 18.0083
487.935 18.0083
475.014 18.0083
320.231 18.0083
198.951 18.0083
157.597 18.0083
126.313 18.0083
103.975 18.0083
783.333 18.0074
318.866 18.0074
117.117 18.0074
97.9773 18.0074
56.9329 18.0074
405.119 18.0066
365.868 18.0066
62.9312 18.0066
307.031 18.006
1635.41 18.
1485.76 18.
1190.97 18.
124.649 18.
81.4618 18.
58.0274 18.
47.7694 18.
906.254 17.9205
626.848 17.9205
917.802 17.9
1582.55 17.8929
285.381 17.8929
1441.74 17.8897
228.316 17.8897
72.2759 17.8897
427.406 17.7961
810.78 17.7813
1326.37 17.7788
1190.86 17.7788
1157.43 17.7788
517.985 17.7788
469.086 17.7788
868.299 17.6944
75.5653 17.6944
675.469 17.675
345.688 17.675
81.8202 17.675
70.7115 17.675
66.3119 17.675
53.8121 17.675
1571.09 17.6667
209.028 17.6667
1374.46 17.625
1589.94 17.5956
902.955 17.5956
634.266 17.5956
293.935 17.5956
67.3465 17.5956
104.649 17.5714
83.5996 17.5714
77.6515 17.5714
41.4592 17.5714
1412.75 17.5568
582.045 17.5568
1299.52 17.5329
1216.33 17.5329
617.033 17.5313
40.0317 17.5313
1597.84 17.5
1290.4 17.5
488.149 17.5
336.298 17.5
1238.68 17.4712
768.529 17.4712
230.607 17.4712
181.431 17.4712
129.614 17.4712
1510.01 17.45
651.304 17.45
197.544 17.45
990.321 17.4083
866.949 17.4083
809.992 17.4083
629.643 17.4083
608.92 17.4083
539.288 17.4083
504.438 17.4083
496.174 17.4083
489.596 17.4083
407.36 17.4083
404.717 17.4083
401.287 17.4083
159.03 17.4083
87.1114 17.4083
43.924 17.4083
1545.39 17.4
1696.82 17.375
1665.37 17.375
1617.73 17.375
1294.41 17.375
1119.52 17.375
680.126 17.375
654.59 17.375
597.446 17.375
575.432 17.375
384.269 17.375
1423.5 17.3603
141.846 17.3603
72.9195 17.3603
616.684 17.3214
219.521 17.3214
1471.03 17.2857
1100.62 17.2857
1042.99 17.2857
934.476 17.2857
1135.25 17.2841
81.3595 17.2841
1454.42 17.2813
760.241 17.2813
294.533 17.2813
218.274 17.2813
1442.58 17.25
1154.23 17.25
111.045 17.25
646.532 17.2426
1224.25 17.2083
1156.65 17.2083
866.575 17.2083
275.703 17.2083
181.357 17.2083
69.6258 17.2083
1327.96 17.2
1618.61 17.1838
906.071 17.1838
573.129 17.1838
572.238 17.1838
182.632 17.1838
113.14 17.1838
1259.68 17.1667
573.703 17.1667
381.087 17.1667
278.181 17.1667
763.23 17.1645
192.834 17.1645
706.858 17.1635
90.0714 17.1635
1243.08 17.1607
801.259 17.1607
992.244 17.1429
218.308 17.1429
187.032 17.1429
1256.91 17.125
1187.15 17.125
840.507 17.125
775.513 17.125
605.024 17.125
288.109 17.125
215.097 17.125
161.017 17.125
633.053 17.1111
195.524 17.1111
1343.62 17.1023
170.44 17.1023
89.255 17.1023
1087.25 17.1
367.963 17.1
278.975 17.1
369.536 17.0909
663.343 17.0865
994.266 17.075
178.024 17.075
1477.89 17.0662
1291.5 17.0662
432.379 17.0625
1451.69 17.0592
562.712 17.0592
93.4438 17.0592
1172.11 17.05
84.525 17.045
1653.17 17.0417
1647.85 17.0417
1634.1 17.0417
1390.04 17.0417
888.34 17.0417
526.147 17.0417
289.262 17.0417
1510.26 17.0357
1293.02 17.0357
606.034 17.0357
236.32 17.0357
230.718 17.0357
81.7621 17.0357
941.307 17.0313
885.293 17.0313
823.402 17.0313
820.626 17.0313
679.462 17.0313
507.59 17.0313
106.638 17.0313
61.9309 17.0313
909.316 17.0278
751.847 17.0278
391.412 17.0278
349.488 17.0278
197.25 17.025
104.132 17.025
786.046 17.0139
80.2977 17.0114
1346.16 17.0096
632.361 17.0096
270.826 17.0096
1588.13 17.0083
945.037 17.0083
669.865 17.0083
509.192 17.0083
497.526 17.0083
390.744 17.0083
183.197 17.0083
1013.58 17.0074
903.779 17.0074
132.198 17.0074
74.8494 17.0074
1396.85 17.
1093.93 17.
970.783 17.
930.617 17.
629.512 17.
535.81 17.
404.83 17.
291.151 17.
276.35 17.
136.172 17.
66.5818 17.
45.9422 17.
788.755 16.9205
536.826 16.9205
260.93 16.9205
1404.09 16.9
449.474 16.9
76.4692 16.9
1102.56 16.8929
444.552 16.8929
278.29 16.8929
249.273 16.8929
232.77 16.8929
82.355 16.8929
1627.44 16.875
1554.87 16.875
958.778 16.875
689.302 16.8
1118.28 16.7961
1499.33 16.7813
911.86 16.7813
65.234 16.7813
576.745 16.7788
337.289 16.7788
121.511 16.7788
319.133 16.7202
969.14 16.6944
1366.44 16.675
1137.25 16.675
170.809 16.675
66.4145 16.675
60.9708 16.675
1618.15 16.6667
823.643 16.6667
710.291 16.6667
204.277 16.6667
120.606 16.6667
1571.24 16.5956
1009.55 16.5956
924.425 16.5956
620.762 16.5956
247.376 16.5956
136.494 16.5956
53.763 16.5956
322.876 16.5714
188.396 16.5714
182.522 16.5714
1589.01 16.5625
565.987 16.5625
1418.86 16.5313
566.815 16.5313
194.911 16.5313
1682.73 16.5
1268.02 16.5
732.25 16.5
668.385 16.5
1112.52 16.4712
1032.59 16.4712
472.169 16.4712
1431.61 16.4444
825.146 16.4444
63.9169 16.4444
121.686 16.4402
1342.55 16.4083
893.015 16.4083
840.451 16.4083
423.18 16.4083
353.915 16.4083
85.9869 16.4083
76.0091 16.4083
1426.95 16.375
1329.66 16.375
1197.4 16.375
1035.69 16.375
763.132 16.375
386.498 16.3603
597.071 16.3224
1430.23 16.3214
892.584 16.3214
550.456 16.3214
368.611 16.3214
339.454 16.3214
295.735 16.3214
74.3887 16.3214
1541.33 16.2857
993.08 16.2857
807.443 16.2857
481.722 16.2857
1459.29 16.2841
48.6364 16.2841
1107.9 16.2813
723.301 16.2813
104.484 16.2813
72.4648 16.2813
1341.62 16.25
1030.54 16.25
78.6901 16.2426
740.875 16.2404
1030.35 16.225
1555.07 16.2083
913.363 16.2083
784.152 16.2083
715.389 16.2083
491.993 16.2083
364.5 16.2083
155.568 16.2083
65.3862 16.2083
45.7446 16.2083
244.006 16.2
81.3336 16.2
277.084 16.1838
899.151 16.1667
107.33 16.1667
64.1316 16.1667
784.751 16.1635
172.305 16.1635
336.061 16.1429
134.819 16.1429
45.671 16.1429
1567.25 16.125
857.98 16.125
515.39 16.125
326.274 16.125
182.309 16.125
91.2748 16.125
76.7245 16.125
1696.6 16.1111
1582.68 16.1111
1218.21 16.1023
1180.89 16.1023
206.034 16.1023
1561.42 16.0865
959.711 16.0865
854.043 16.0865
644.679 16.0865
1574.12 16.075
869.107 16.075
862.433 16.075
155.161 16.075
143.042 16.075
504.742 16.0662
480.523 16.0592
1361.89 16.05
266.602 16.05
948.367 16.0417
809.912 16.0417
364.966 16.0417
120.425 16.0417
1537.29 16.0357
1066.3 16.0357
55.5325 16.0357
293.973 16.0313
250.457 16.0313
198.072 16.0313
173.422 16.0313
1075.82 16.0278
76.1132 16.0139
1359.71 16.0096
768.207 16.0096
352.439 16.0096
1558.24 16.0083
1545.28 16.0083
1388.66 16.0083
1330.57 16.0083
1324.82 16.0083
835.151 16.0083
780.13 16.0083
654.329 16.0083
574.748 16.0083
522.789 16.0083
457.463 16.0083
454.637 16.0083
394.942 16.0083
123.75 16.0083
55.6137 16.0083
52.9424 16.0083
1395.47 16.0074
1056.57 16.0074
571.415 16.0074
283.404 16.0074
270.195 16.0074
90.2161 16.0074
63.8892 16.0074
560.744 16.0066
333.871 16.0066
246.583 16.0066
1386.93 16.
1108.17 16.
1067.33 16.
1058.73 16.
674.789 16.
533.424 16.
364.461 16.
302.65 16.
277.895 16.
259.079 16.
258.968 16.
202.629 16.
132.725 16.
120.476 16.
118.148 16.
54.2551 16.
1413.8 15.9205
1386.32 15.9205
131.188 15.9205
1030.83 15.8929
816.173 15.8929
734.393 15.8929
352.629 15.8
271.021 15.8
643.546 15.7961
1130.78 15.7813
129.571 15.7813
977.238 15.7788
884.616 15.7788
61.1368 15.7788
537.102 15.6806
485.491 15.6806
1094.23 15.675
1079.15 15.675
686.059 15.6667
617.735 15.6667
501.354 15.6667
388.513 15.6667
328.697 15.6667
144.734 15.6667
96.7197 15.625
1503.52 15.5956
1457.24 15.5956
1137.58 15.5956
1036.5 15.5956
443.024 15.5956
121.617 15.5956
69.8369 15.5956
1433.52 15.5714
942.523 15.5714
103.6 15.5714
720.433 15.5568
567.175 15.5568
170.689 15.5568
1537.41 15.5329
1667.22 15.5
180.733 15.5
1330.37 15.4712
967.341 15.4712
844.895 15.4712
338.701 15.4712
1649.87 15.45
292.293 15.45
89.0192 15.45
730.414 15.4464
657.044 15.4083
499.184 15.4083
379.939 15.4083
211.647 15.4083
718.56 15.375
610.973 15.375
562.008 15.375
252.651 15.375
235.72 15.375
70.4579 15.375
1209.15 15.3603
874.837 15.3472
678.861 15.3472
234.931 15.3224
1444.06 15.3214
954.43 15.3214
693.391 15.3214
326.832 15.3214
1160.46 15.2857
1617.55 15.2841
440.42 15.2841
249.558 15.2841
159.594 15.2841
1439.49 15.2813
77.0762 15.2813
1633.69 15.25
340.664 15.25
306.215 15.25
228.253 15.25
694.263 15.2404
689.02 15.2404
118.573 15.2404
1676.41 15.2083
1655.21 15.2083
67.5107 15.2083
218.645 15.2
40.8859 15.2
950.062 15.1838
1268.34 15.1667
704.626 15.1667
147.634 15.1667
665.681 15.1635
531.303 15.1635
473.596 15.1635
393.152 15.1635
254.209 15.1635
134.863 15.1635
1304.35 15.1429
598.751 15.1429
1693.52 15.125
1515.97 15.125
1364.55 15.125
928.298 15.125
915.684 15.125
789.711 15.125
745.637 15.125
436.829 15.125
298.797 15.125
926.183 15.1111
151.022 15.1111
86.5808 15.1111
1456.14 15.1023
670.652 15.1023
84.1248 15.1023
1216.41 15.0865
249.65 15.0865
227.614 15.0865
102.045 15.0865
64.7573 15.0865
1610.05 15.075
1540.89 15.075
1247.6 15.075
852.291 15.075
418.615 15.075
148.827 15.075
123.666 15.075
102.641 15.075
79.826 15.075
1380.43 15.0662
752.051 15.0662
746.14 15.0662
437.806 15.0662
371.621 15.0662
324.259 15.0662
68.5785 15.0662
274.07 15.0592
706.969 15.05
221.143 15.05
1314.95 15.0417
1236.28 15.0417
1098.43 15.0417
830.649 15.0417
800.604 15.0417
781.048 15.0417
603.378 15.0417
353.451 15.0417
209.929 15.0417
206.787 15.0417
205.812 15.0417
201.009 15.0417
82.011 15.0417
1207.6 15.0357
840.137 15.0357
425.488 15.0357
119.303 15.0357
98.1758 15.0357
985.627 15.0313
691.038 15.0313
535.094 15.0313
529.557 15.0313
308.598 15.0313
116.479 15.0278
237.916 15.025
502.954 15.0179
163.798 15.0179
1148.21 15.0139
217.353 15.0114
1500.57 15.0096
1436.62 15.0096
1213.32 15.0096
1041.78 15.0096
929.866 15.0096
775.178 15.0096
630.72 15.0096
41.5928 15.0096
1196.08 15.0083
1008.45 15.0083
883.249 15.0083
870.611 15.0083
469.043 15.0083
341.354 15.0083
288.793 15.0083
240.166 15.0083
184.751 15.0083
97.6353 15.0083
1251. 15.0074
1127.22 15.0074
550.549 15.0074
467.664 15.0074
395.434 15.0074
40.2335 15.0074
1611.64 15.
1113.71 15.
605.302 15.
200.076 15.
110.114 15.
54.9153 15.
1652.77 14.9205
556.731 14.9205
491.492 14.9205
240.498 14.9205
1470.81 14.8929
1084.01 14.8929
367.549 14.8929
77.5912 14.8929
724.387 14.875
309.228 14.875
616.279 14.8
576.392 14.8
322.226 14.8
247.245 14.8
642.153 14.7813
1505.97 14.7788
1180.28 14.7788
780.358 14.7788
678.63 14.7788
1404.83 14.6806
1357.29 14.6806
112.675 14.6806
1325.04 14.675
1191.88 14.675
414.024 14.675
330.063 14.675
226.243 14.675
122.669 14.675
1028.86 14.6667
965.455 14.6667
543.679 14.6667
358.604 14.6667
210.613 14.6667
181.59 14.6667
1047.49 14.5956
79.4276 14.5956
1387.96 14.5714
1207.74 14.5714
412.219 14.5714
173.295 14.5714
347.976 14.5625
1113.25 14.5568
856.064 14.5568
681.236 14.5568
290.182 14.5568
283.256 14.5568
151.969 14.5568
117.711 14.5568
585.233 14.5329
1119.13 14.5
624.348 14.5
110.397 14.5
1166.19 14.4712
912.032 14.4712
808.709 14.4712
604.261 14.4712
439.319 14.4712
384.711 14.4712
70.8028 14.4712
841.711 14.45
477.017 14.45
189.411 14.45
69.4194 14.45
62.5502 14.4444
966.555 14.4083
780.051 14.4083
978.969 14.375
863.285 14.375
824.402 14.375
723.914 14.375
492.486 14.375
434.295 14.375
210.082 14.375
192.208 14.375
93.9678 14.375
1348.73 14.3603
827.615 14.3603
731.071 14.3603
553.645 14.3603
197.911 14.3603
893.711 14.3472
570.673 14.3472
77.8512 14.3472
1274.12 14.3214
1256.78 14.3214
338.145 14.3214
118.616 14.3214
45.0076 14.3214
706.565 14.2857
267.091 14.2857
1372.14 14.2841
1240.06 14.2841
1158.27 14.2841
832.564 14.2841
580.201 14.2841
455.454 14.2841
168.032 14.2841
165.105 14.2841
79.3346 14.2841
287.148 14.2813
153.667 14.2813
519.559 14.25
482.276 14.25
409.28 14.25
374.758 14.25
205.439 14.25
180.684 14.25
1020.36 14.2404
373.667 14.2404
241.723 14.2404
220.42 14.2404
67.0345 14.225
796.759 14.2
216.718 14.2
206.957 14.1838
1656.38 14.1667
1361.76 14.1667
1227.06 14.1667
666.963 14.1667
458.798 14.1667
374.653 14.1667
84.8202 14.1645
1543.78 14.1635
1189.52 14.1635
1063.8 14.1635
1057.51 14.1635
677.692 14.1635
242.662 14.1635
49.7023 14.1635
195.394 14.1607
185.599 14.1607
989.574 14.1429
838.942 14.1429
202.392 14.1429
1617.22 14.125
1544.38 14.125
1420.89 14.125
1371.8 14.125
1293.53 14.125
1191.48 14.125
828.184 14.125
798.97 14.125
625.392 14.125
1642.39 14.1023
1091.79 14.1023
720.252 14.1023
427.891 14.1023
315.205 14.1023
84.0731 14.1023
59.5556 14.1023
723.193 14.1
1109.66 14.0865
369.03 14.0865
340.434 14.0865
305.066 14.0865
233.677 14.0865
196.439 14.0865
145.291 14.0865
125.308 14.0865
85.2917 14.0833
1412.95 14.075
480.134 14.075
265.965 14.075
51.2432 14.075
46.6751 14.0662
282.219 14.0592
1001.21 14.05
353.633 14.05
73.007 14.05
1535.74 14.0417
1295.57 14.0417
1135.66 14.0417
1018.75 14.0417
925.765 14.0417
858.07 14.0417
776.119 14.0417
132.593 14.0417
86.4123 14.0417
1070.26 14.0357
988.458 14.0357
468.271 14.0357
438.081 14.0357
393.91 14.0357
392.49 14.0357
338.071 14.0357
55.8233 14.0357
401.679 14.0139
519.312 14.0114
509.631 14.0114
323.888 14.0114
294.572 14.0114
169.985 14.0114
113.653 14.0114
78.8363 14.0114
1528.93 14.0096
1142.93 14.0096
985.74 14.0096
908.021 14.0096
886.708 14.0096
773.042 14.0096
452.076 14.0096
1590.8 14.0083
1542.49 14.0083
1462.4 14.0083
1268.22 14.0083
1197.03 14.0083
550.374 14.0083
483.441 14.0083
426.008 14.0083
269.518 14.0083
130.864 14.0083
83.5169 14.0083
1570.28 14.0074
1467.14 14.0074
1188.25 14.0074
155.533 14.0074
1466.97 14.
1129.98 14.
983.619 14.
849.837 14.
693.502 14.
500.049 14.
403.897 14.
310.401 14.
207.196 14.
199.578 14.
188.582 14.
181.048 14.
171.189 14.
168.773 14.
147.036 14.
146.221 14.
40.1917 14.
1572.97 13.9205
1252. 13.9205
1146.02 13.9205
590.056 13.9205
442.838 13.9205
160.555 13.9205
95.6403 13.9205
40.1223 13.9205
1463.5 13.8929
1002.56 13.8929
940.24 13.8929
848.33 13.8929
165.719 13.8929
133.732 13.8929
1140.07 13.875
833.302 13.875
276.622 13.875
53.6219 13.875
1640.94 13.8
473.098 13.8
121.158 13.8
516.575 13.7813
156.413 13.7813
355.2 13.7788
275.615 13.7788
251.739 13.7788
65.0194 13.7788
234.172 13.75
52.6615 13.75
1698.22 13.6806
1458.28 13.6806
60.6946 13.6806
56.5591 13.6806
1117.06 13.675
462.009 13.675
161.906 13.675
1398.71 13.6667
1164.59 13.6667
746.254 13.6667
572.803 13.6667
426.165 13.6667
185.439 13.6667
105.506 13.6667
86.2094 13.6667
1114.17 13.625
864.942 13.5956
446.684 13.5956
1598.7 13.5714
765.303 13.5714
569.215 13.5714
181.921 13.5714
150.369 13.5714
1692.84 13.5625
1542.72 13.5625
1181.34 13.5625
354.619 13.5625
300.636 13.5625
233.919 13.5625
1565.73 13.5568
1493.23 13.5568
1449.76 13.5568
752.982 13.5568
561.908 13.5568
390.792 13.5568
328.603 13.5568
106.09 13.5568
1574.56 13.5
981.806 13.5
234.716 13.5
97.6968 13.5
1119.58 13.4712
1069.25 13.4712
931.965 13.4712
907.535 13.4712
745.126 13.4712
718.853 13.4712
300.214 13.4712
123.909 13.4712
112.776 13.4712
1287.67 13.45
1239.75 13.45
514.873 13.45
485.96 13.45
341.846 13.45
339.903 13.45
201.247 13.45
1406.55 13.4464
1329.36 13.4464
606.509 13.4464
229.472 13.4464
1448.33 13.4083
865.987 13.4083
467.925 13.4083
193.95 13.4083
141.444 13.4083
1659.33 13.375
1281.58 13.375
1263.79 13.375
1018.63 13.375
645.647 13.375
582.673 13.375
458.004 13.375
449.985 13.375
411.193 13.375
409.452 13.375
378.612 13.375
265.105 13.375
148.807 13.375
85.8515 13.375
84.7101 13.375
41.7338 13.375
1487.83 13.3472
1183.27 13.3472
1033.53 13.3472
791.358 13.3472
331.283 13.3472
217.714 13.3472
116.045 13.3472
111.548 13.3472
80.6965 13.3333
1182.78 13.3214
792.789 13.3214
772.056 13.3214
579.069 13.3214
134.892 13.3214
133.386 13.3214
1668.63 13.2841
981.466 13.2841
603.075 13.2841
551.492 13.2841
540.939 13.2841
292.258 13.2841
223.28 13.2841
140.131 13.2841
1521.19 13.2813
1355.79 13.2813
1272.67 13.2813
963.245 13.2813
724.241 13.2813
207.922 13.2813
1626.86 13.25
692.345 13.25
656.892 13.25
500.232 13.25
485.524 13.25
278.523 13.25
1567.79 13.2404
1463.78 13.2404
1407.22 13.2404
1008.86 13.2404
649.211 13.2404
432.513 13.2404
268.907 13.2404
99.6791 13.225
1155.01 13.2083
399.844 13.2083
1444.6 13.2
1211.82 13.2
1052.17 13.2
811.444 13.2
774.362 13.2
523.64 13.2
183.274 13.2
104.635 13.2
834.634 13.1667
811.38 13.1667
752.523 13.1667
707.655 13.1667
685.267 13.1667
619.991 13.1667
592.141 13.1667
520.813 13.1667
277.323 13.1667
244.823 13.1667
242.248 13.1667
158.13 13.1667
626.302 13.1635
76.1702 13.1635
44.8897 13.1635
1229.29 13.1429
895.24 13.1429
683.709 13.1429
460.666 13.1429
369.25 13.1429
264.976 13.1429
184.401 13.1429
118.672 13.1429
101.773 13.1429
1356.28 13.125
998.107 13.125
966.75 13.125
888.088 13.125
833.864 13.125
828.783 13.125
343.441 13.125
322.743 13.125
245.174 13.125
188.074 13.125
151.375 13.125
117.377 13.125
82.9486 13.125
60.1964 13.125
1683.81 13.1023
1644.74 13.1023
1334.97 13.1023
1254.34 13.1023
1165.9 13.1023
762.013 13.1023
420.376 13.1023
240.424 13.1023
143.783 13.1023
97.0775 13.1023
94.7884 13.1023
91.0071 13.1023
44.4406 13.1023
1239.17 13.0865
1207.91 13.0865
1143.71 13.0865
692.243 13.0865
572.58 13.0865
396.882 13.0865
324.806 13.0865
190.1 13.0865
159.646 13.0865
108.265 13.0865
58.4515 13.0865
1211.52 13.075
961.077 13.075
864.065 13.075
138.333 13.075
126.439 13.075
283.453 13.0625
1432.54 13.05
1376.39 13.05
1202.41 13.05
947.609 13.05
885.053 13.05
304.957 13.05
63.8203 13.05
1316.3 13.0417
1287.53 13.0417
1204.23 13.0417
1126.35 13.0417
1068.15 13.0417
817.347 13.0417
809.717 13.0417
730.716 13.0417
615.307 13.0417
502.21 13.0417
442.444 13.0417
430.434 13.0417
271.981 13.0417
182.686 13.0417
77.9234 13.0417
73.1052 13.0417
60.9119 13.0417
46.9101 13.0417
714.852 13.0357
47.71 13.0357
915.146 13.0313
348.899 13.0313
463.399 13.0179
784.633 13.0139
406.157 13.0139
375.141 13.0139
301.973 13.0139
61.3196 13.0139
1500.37 13.0114
1225.48 13.0114
956.376 13.0114
932.208 13.0114
826.38 13.0114
803.145 13.0114
416.976 13.0114
133.221 13.0114
131.592 13.0114
119.435 13.0114
1599.04 13.0096
1455.95 13.0096
1078.04 13.0096
1061.57 13.0096
956.908 13.0096
707.839 13.0096
667.214 13.0096
299.023 13.0096
243.016 13.0096
212.34 13.0096
610.244 13.0083
126.62 13.0083
205.887 13.0074
1342.95 13.
1053.63 13.
936.007 13.
884.807 13.
860.213 13.
736.595 13.
697.287 13.
500.914 13.
454.906 13.
426.097 13.
385.738 13.
362.381 13.
344.377 13.
250.883 13.
230.831 13.
84.4802 13.
72.819 13.
55.7441 13.
50.3003 13.
1604.89 12.9205
1280.94 12.9205
969.341 12.9205
906.651 12.9205
884.072 12.9205
453.217 12.9205
330.347 12.9205
232.351 12.9205
153.437 12.9205
44.4734 12.9205
800.31 12.8929
154.358 12.8929
1554.51 12.875
234.014 12.875
228.587 12.875
1392.34 12.8
723.722 12.8
637.939 12.8
580.153 12.8
407.285 12.8
76.4019 12.8
52.2957 12.8
1249.89 12.7788
870.378 12.7788
869.398 12.7788
362.645 12.7788
256.175 12.7788
52.1378 12.7788
658.666 12.75
1607.21 12.6806
1487.43 12.6806
573.576 12.6806
463.038 12.6806
332.933 12.6806
164.941 12.6806
131.939 12.6806
112.876 12.6806
1057.13 12.675
649.971 12.675
1278.89 12.6667
1139.78 12.6667
934.882 12.6667
636.736 12.6667
467.203 12.6667
199.204 12.6667
531.226 12.625
813.554 12.5714
721.639 12.5714
234.37 12.5714
140.166 12.5714
126.735 12.5714
86.7336 12.5625
46.3912 12.5625
1341.75 12.5568
1171.6 12.5568
843.923 12.5568
369.209 12.5568
368.093 12.5568
164.159 12.5568
153.476 12.5568
118.249 12.5568
111.367 12.5568
82.7414 12.5
1518.15 12.4712
1457.33 12.4712
748.146 12.4712
499.875 12.4712
1179.1 12.45
1175.15 12.45
1172.46 12.45
1086.08 12.45
919.619 12.45
802.71 12.45
673.601 12.4464
385.56 12.4464
216.573 12.4464
169.266 12.4464
962.054 12.4083
1446.82 12.375
1030.66 12.375
970.664 12.375
964.061 12.375
716.444 12.375
414.769 12.375
220.812 12.375
204.39 12.375
140.003 12.375
124.131 12.375
86.6368 12.375
67.2383 12.375
1358.38 12.3472
1346.81 12.3472
1028.03 12.3472
707.257 12.3472
285.324 12.3472
66.899 12.3472
694.561 12.3333
1571.62 12.3214
677.016 12.3214
242.98 12.3214
134.646 12.3214
105.935 12.3214
1533.68 12.2841
1212.32 12.2841
1129.42 12.2841
1129.36 12.2841
717.302 12.2841
602.572 12.2841
108.057 12.2841
1621.43 12.2813
1104.55 12.2813
539.064 12.2813
362.108 12.2813
1689.23 12.25
1375.7 12.25
1357.03 12.25
913.648 12.25
461.595 12.25
399.766 12.25
385.989 12.25
261.878 12.25
109.402 12.25
77.5585 12.25
63.0699 12.25
1572.58 12.2404
1390.62 12.2404
76.3387 12.2404
1438.9 12.2083
1422.59 12.2083
1355.37 12.2083
1267.54 12.2083
601.292 12.2083
73.3945 12.2083
1683.45 12.2
1610.78 12.2
1502.32 12.2
1239.98 12.2
855.434 12.2
631.035 12.2
387.355 12.2
280.768 12.2
227.148 12.2
193.432 12.2
176.978 12.2
285.568 12.1838
182.214 12.1838
1648.18 12.1667
1478.59 12.1667
1273.36 12.1667
1247.92 12.1667
1090.17 12.1667
534.975 12.1667
386.869 12.1667
367.502 12.1667
179.525 12.1667
116.585 12.1667
89.0449 12.1667
86.4957 12.1667
1035.46 12.1607
527.11 12.1607
324.649 12.1607
267.338 12.1607
186.564 12.1607
114.342 12.1607
74.9943 12.1607
927.509 12.1429
186.03 12.1429
1531.67 12.125
1466.1 12.125
1156.26 12.125
1124.73 12.125
1082.78 12.125
766.127 12.125
490.025 12.125
488.34 12.125
208.939 12.125
71.2245 12.125
64.4173 12.125
43.057 12.125
1189.43 12.1111
1360.14 12.1023
1270.2 12.1023
924.231 12.1023
485.256 12.1023
470.12 12.1023
433.68 12.1023
196.326 12.1023
132.02 12.1023
64.8314 12.1023
1363.54 12.0865
1348.65 12.0865
1338.76 12.0865
1164.16 12.0865
453.538 12.0865
228.184 12.0865
165.179 12.0865
133.532 12.0865
126.504 12.0865
56.1576 12.0865
1078.79 12.0833
953.452 12.0833
656.984 12.075
122.097 12.075
828.573 12.0625
441.109 12.0625
276.209 12.0625
1409.31 12.05
1352.84 12.05
1188.4 12.05
1182.88 12.05
1181.19 12.05
888.757 12.05
884.713 12.05
763.768 12.05
603.231 12.05
446.515 12.05
292.874 12.05
161.73 12.05
45.9226 12.05
1386.78 12.0417
1332.48 12.0417
1211.06 12.0417
1080.79 12.0417
1074.83 12.0417
1008.33 12.0417
682.721 12.0417
637.635 12.0417
494.142 12.0417
452.128 12.0417
445.756 12.0417
414.978 12.0417
249.835 12.0417
241.298 12.0417
117.57 12.0417
97.2924 12.0417
1018. 12.0357
886.572 12.0357
707.778 12.0357
652.206 12.0357
84.3198 12.0357
844.41 12.0313
263.384 12.0313
1539.63 12.0139
1430.68 12.0139
1266.5 12.0139
739.724 12.0139
110.096 12.0139
899.702 12.0114
64.403 12.0114
948.015 12.0096
944.421 12.0096
770.209 12.0096
722.33 12.0096
650.773 12.0096
393.069 12.0096
346.891 12.0096
333.358 12.0096
276.932 12.0096
125.687 12.0096
63.4595 12.0096
900.579 12.0083
679.581 12.0083
305.827 12.0083
1575.96 12.
1331.28 12.
1328.92 12.
1288.53 12.
1270.46 12.
911.148 12.
738.431 12.
698.906 12.
675.54 12.
532.084 12.
382.482 12.
329.359 12.
291.469 12.
223.784 12.
203.227 12.
164.136 12.
123.157 12.
115.757 12.
99.9547 12.
53.7331 12.
51.4053 12.
43.4455 12.
1535.46 11.9205
1178.44 11.9205
609.631 11.9205
520.609 11.9205
462.27 11.9205
389.741 11.9205
1069.15 11.875
787.949 11.875
113.747 11.875
1059.78 11.8
938.012 11.8
645.484 11.8
358.398 11.7788
97.8423 11.7788
50.3458 11.7788
1187.35 11.75
333.154 11.75
187.153 11.75
1167.36 11.6806
791.509 11.6806
779.735 11.6806
749.294 11.6806
439.441 11.6806
280.025 11.6806
161.109 11.6806
93.9465 11.6806
148.507 11.6667
806.436 11.625
437.177 11.625
1150.11 11.5714
632.074 11.5714
119.698 11.5714
1129.18 11.5625
1025.72 11.5625
621.156 11.5625
465.099 11.5625
453.107 11.5625
314.375 11.5625
226.989 11.5625
223.085 11.5625
1510.92 11.5568
1147.16 11.5568
997.487 11.5568
161.146 11.5568
87.3725 11.5568
86.0582 11.5568
1081.11 11.4712
726.494 11.4712
111.944 11.4712
89.8523 11.4712
75.1325 11.4712
1323. 11.45
1241.58 11.45
599.857 11.45
103.113 11.45
80.7149 11.45
72.5421 11.45
49.4178 11.45
1154.5 11.4464
1101.67 11.4464
449.076 11.4464
368.96 11.4464
198.658 11.4464
188.23 11.4464
161.429 11.4464
118.308 11.4464
52.4324 11.4464
920.597 11.375
915.616 11.375
809.197 11.375
290.488 11.375
257.79 11.375
100.862 11.375
67.8353 11.375
1269.23 11.3472
857.507 11.3472
752.652 11.3472
651.96 11.3472
636.832 11.3472
556.639 11.3472
482.348 11.3472
445.423 11.3472
427. 11.3472
412.995 11.3472
175.649 11.3472
131.027 11.3472
63.7025 11.3472
1115.46 11.3333
183.784 11.3333
641.353 11.3214
345.058 11.3214
302.919 11.3214
1340.77 11.2841
1033.18 11.2841
858.653 11.2841
327.092 11.2841
65.5114 11.2841
51.9761 11.2841
47.4416 11.2841
1320.55 11.25
470.614 11.25
352.932 11.25
91.7888 11.25
1312.98 11.2404
1168.62 11.2404
881.173 11.2404
440.291 11.2404
216.779 11.2404
167.652 11.225
153.172 11.225
1423.78 11.2083
581.151 11.2083
1543. 11.2
1288.66 11.2
933.484 11.2
745.201 11.2
337.009 11.2
265.424 11.2
249.687 11.2
138.051 11.2
115.247 11.2
56.0936 11.2
422.621 11.1667
315.907 11.1667
89.7272 11.1667
1640. 11.1607
1471.83 11.1607
980.886 11.1607
169.588 11.1607
104.418 11.1607
86.9687 11.1607
55.8995 11.1607
1147.43 11.1429
671.408 11.1429
549.635 11.1429
108.336 11.1429
1554.38 11.125
1042.43 11.125
1003.79 11.125
984.537 11.125
966.349 11.125
396.642 11.125
92.9235 11.125
73.1342 11.125
48.4916 11.125
1250.21 11.1023
1204.57 11.1023
703.441 11.1023
638.165 11.1023
611.547 11.1023
562.835 11.1023
541.167 11.1023
491.954 11.1023
300.293 11.1023
260.584 11.1023
66.7267 11.1023
1510.48 11.0865
1080.14 11.0865
536.235 11.0865
493.811 11.0865
129.798 11.0865
75.9886 11.0865
1158.21 11.0833
218.826 11.0833
74.4395 11.0833
458.272 11.075
1030.26 11.0662
613.122 11.0625
305.786 11.0625
159.161 11.0625
105.828 11.0625
100.23 11.0625
92.251 11.0625
54.7199 11.0625
1680.64 11.05
1627.87 11.05
1563.3 11.05
1087.39 11.05
832.054 11.05
653.143 11.05
391.209 11.05
333.536 11.05
166.456 11.05
154.235 11.05
1437.23 11.0417
1311.85 11.0417
735.103 11.0417
596.679 11.0417
466.03 11.0417
134.679 11.0417
93.682 11.0417
1013.98 11.0357
862.55 11.0357
412.31 11.0357
183.244 11.0357
1482.34 11.0179
1063.34 11.0179
633.095 11.0179
617.783 11.0179
558.929 11.0179
1473.88 11.0139
908.435 11.0139
844.176 11.0139
270.327 11.0139
193.581 11.0139
1690.63 11.0114
1689.69 11.0114
1319.9 11.0114
1198.79 11.0114
576.589 11.0114
328.409 11.0114
301.555 11.0114
89.6132 11.0114
86.7088 11.0114
78.0751 11.0114
76.579 11.0114
73.4927 11.0114
1507.59 11.0096
1068.88 11.0096
349.842 11.0096
78.4349 11.0096
177.65 11.0083
140.824 11.0083
77.3126 11.0083
1568.59 11.
1200.88 11.
949.895 11.
751.423 11.
529.827 11.
510.615 11.
462.697 11.
437.746 11.
406.076 11.
395.731 11.
365.911 11.
287.857 11.
229.393 11.
170.061 11.
135.095 11.
121.794 11.
77.4107 11.
42.836 11.
1608.7 10.9205
1389.56 10.9205
1135.85 10.9205
766.721 10.9205
588.081 10.9205
530.207 10.9205
396.35 10.9205
186.166 10.9205
120.16 10.9205
93.274 10.9205
82.7195 10.9205
1387.34 10.875
699.58 10.875
484.947 10.875
55.7313 10.875
47.4196 10.875
1361.31 10.8
1087.83 10.8
795.021 10.8
612.629 10.8
285.987 10.8
224.104 10.8
197.221 10.8
157.873 10.8
87.7986 10.8
85.8804 10.8
1422.79 10.75
1118.19 10.75
387.54 10.75
165.316 10.75
110.779 10.75
61.2902 10.75
1695.1 10.6806
1667.67 10.6806
1590.98 10.6806
1335.08 10.6806
1268.96 10.6806
754.116 10.6806
602.35 10.6806
551.015 10.6806
405.565 10.6806
192.029 10.6806
162.703 10.6806
87.5412 10.6806
1228.79 10.6667
1184.2 10.6667
199.964 10.6667
182.571 10.6667
987.422 10.625
454.155 10.625
1671.93 10.5625
1647.15 10.5625
1511.48 10.5625
450.246 10.5625
450.052 10.5625
407.112 10.5625
313.911 10.5625
250.414 10.5625
181.879 10.5625
1302.15 10.5568
920.802 10.5568
881.992 10.5568
674.263 10.5568
523.067 10.5568
451.676 10.5568
1277.56 10.4712
1244.36 10.4712
693.058 10.4712
103.193 10.4712
1269.81 10.45
1194.32 10.45
445.936 10.45
360.531 10.45
265.338 10.45
244.714 10.45
170.203 10.45
148.616 10.45
1558.76 10.4464
1312.2 10.4464
775.699 10.4464
240.581 10.4464
88.8196 10.4464
83.5675 10.4464
563.461 10.375
1587.81 10.3472
1146.08 10.3472
688.072 10.3472
505.47 10.3472
282.15 10.3472
226.2 10.3472
109.989 10.3472
60.1283 10.3472
725.083 10.3333
146.118 10.3333
113.883 10.3333
83.4576 10.3333
55.3691 10.3333
1470.34 10.3214
116.95 10.3214
106.661 10.3214
1662.6 10.2841
1634.32 10.2841
1115.14 10.2841
886.982 10.2841
560.919 10.2841
321.491 10.2841
281.767 10.2841
72.0655 10.2841
52.6093 10.2841
1029.23 10.25
811.808 10.25
807.309 10.25
781.408 10.25
735.209 10.25
679.325 10.25
621.801 10.25
88.0842 10.25
66.5109 10.25
41.9848 10.25
1594.23 10.2404
451.089 10.2404
327.641 10.2404
222.253 10.2404
1501.8 10.225
1383.72 10.225
479.849 10.225
54.1918 10.2083
1415.79 10.2
1375.11 10.2
1062.15 10.2
618.863 10.2
235.678 10.2
62.8179 10.2
1332.73 10.1667
1224.62 10.1667
707.153 10.1667
247.429 10.1667
88.2088 10.1667
1698.65 10.1607
1109.88 10.1607
906.879 10.1607
602.615 10.1607
515.881 10.1607
428.587 10.1607
198.498 10.1607
184.945 10.1607
142.65 10.1607
84.837 10.1607
550.616 10.1429
463.72 10.1429
194.325 10.1429
1631.1 10.125
1464.98 10.125
1376.54 10.125
1332.29 10.125
1292.92 10.125
971.887 10.125
961.451 10.125
961.326 10.125
857.909 10.125
677.805 10.125
594.246 10.125
207.624 10.125
202.84 10.125
180.525 10.125
158.22 10.125
81.9016 10.125
43.3174 10.125
1518.55 10.1023
840.237 10.1023
612.369 10.1023
573.266 10.1023
394.547 10.1023
259.946 10.1023
219.121 10.1023
135.805 10.1023
972.369 10.0865
444.036 10.0865
313.803 10.0865
140.539 10.0865
110.313 10.0865
75.4353 10.0865
1658.4 10.0833
1279.79 10.0833
48.9893 10.0833
1651.36 10.0625
850.228 10.0625
698.39 10.0625
473.753 10.0625
462.733 10.0625
339.104 10.0625
139.725 10.0625
106.513 10.0625
1389.4 10.05
876.859 10.05
770.877 10.05
770.305 10.05
91.587 10.05
82.546 10.05
59.3616 10.05
1549.42 10.0417
1329.59 10.0417
1092.83 10.0417
1033.44 10.0417
186.077 10.0417
162.562 10.0357
84.7411 10.0357
401.047 10.0179
138.597 10.0179
1334.46 10.0139
1081.76 10.0139
935.341 10.0139
827.071 10.0139
813.323 10.0139
362.871 10.0139
159.328 10.0139
153.603 10.0139
48.4648 10.0139
1039.07 10.0114
758.821 10.0114
376.04 10.0114
366.218 10.0114
231.023 10.0114
210.017 10.0114
1258.93 10.0096
107.289 10.0096
1022.68 10.0083
238.023 10.0074
1689.93 10.
1581.86 10.
1389.66 10.
1257.16 10.
1147.34 10.
1126.72 10.
1118.89 10.
1077.16 10.
948.65 10.
860.65 10.
837.134 10.
683.454 10.
438.261 10.
375.779 10.
225.587 10.
189.094 10.
175.499 10.
156.212 10.
90.3467 10.
48.3412 10.
