# Supplementary material for: Functional Genomics of Novel Secondary Metabolites from Diverse Cyanobacteria Using Untargeted Metabolomics
Source: Mar Drugs. 2013 Sep 30;11(10):3617–31. doi: 10.3390/md11103617 (PMC3826126; doi:10.3390/md11103617)
Supplement: Supplementary File 3 — Supplementary msms data (ZIP, 1417 KB) [file marinedrugs-11-03617-s003.zip › msms/51.Positive.txt]

// 51.   Positive
1130.68 4207.17
613.481 1762.35
335.257 223.947
1130.97 186.36
775.534 163.604
1131.41 131.817
1131.69 131.349
1131.2 119.88
757.528 118.429
1131.88 113.003
501.201 107.003
595.476 103.481
1131.1 96.9073
1131.26 90.1731
163.06 83.7647
1131.54 70.125
614.471 69.1192
177.072 65.0363
325.109 60.205
1132.13 60.0114
477.372 59.8935
348.933 58.5577
1132.32 56.2308
1132.56 55.6544
1113.64 53.2045
1133.6 52.6875
1133.09 52.3491
339.138 48.9698
614.349 47.0769
613.707 44.75
614.01 43.225
613.886 41.5313
81.0714 41.2857
614.667 41.1008
1098.65 41.0313
616.46 39.75
149.13 38.1
437.315 37.2917
229.054 36.6875
489.344 35.2308
614.55 35.1875
616.381 35.1359
543.405 34.1
259.206 34.0417
614.225 32.6576
335.33 32.5625
1135.24 32.0208
594.165 31.6544
1133.98 30.5313
617.911 30.1488
623.437 28.625
1137.11 28.5625
758.136 28.45
1134.29 28.0865
1067.46 27.0066
1132.83 27.0054
245.227 26.2083
1134.09 26.05
615.066 26.
595.766 25.1157
771.551 25.0833
596.425 25.075
616.867 24.4
337.276 24.0357
617.073 23.9205
1371.98 23.2404
319.216 21.625
505.434 21.4712
614.934 21.2083
1133.24 21.1838
521.441 21.0066
1133.77 20.7778
1297.7 20.5
1120.41 20.4083
614.79 20.1645
614.4 20.
82.6733 19.875
752.445 19.4083
167.706 19.4083
1135.01 19.2917
336.573 19.2813
569.488 19.2426
161.829 19.225
937.585 19.2
853.639 19.075
478.379 19.025
97.0266 19.
339.197 18.6806
1139.32 18.625
1133.31 18.3214
57.6968 18.2813
758.527 18.125
1147.59 18.1023
438.001 18.0096
1549.85 18.0083
927.592 18.006
337.573 18.006
533.134 18.
257.196 17.625
615.198 17.5568
845.49 17.5
859.369 17.4712
133.686 17.4712
335.676 17.3333
624.887 17.25
544.411 17.2
629.635 17.0865
285.691 17.075
1178.12 17.0662
332.633 17.025
337.372 17.0083
444.995 17.
1139.19 16.8
163.437 16.7788
145.049 16.625
615.811 16.4712
153.124 16.4444
51.1258 16.3603
740.03 16.2857
123.95 16.2813
308.988 16.1838
1145.46 16.1667
314.246 16.1488
184.252 16.0417
175.366 16.0417
615.544 16.0357
1264.69 16.0313
1134.47 16.0313
486.659 16.0278
1138.49 16.0096
1091.5 16.0096
617.292 16.0096
615.7 16.0074
1426.28 16.0066
1135.78 15.9205
784.832 15.8929
397.306 15.45
1577.22 15.3224
62.7072 15.25
1066.77 15.2404
973.254 15.2404
615.419 15.2
393.357 15.1838
161.149 15.0833
1117.35 15.075
1228.27 15.0662
595.825 15.0625
510.252 15.0592
776.855 15.0417
285.818 15.0417
159.063 15.0096
1572.29 15.
1136.34 15.
349.253 15.
1134.62 14.9205
1135.65 14.675
139.37 14.4444
500.619 14.4083
799.015 14.375
937.795 14.3333
189.236 14.2857
765.364 14.25
643.343 14.25
424.004 14.25
1271.16 14.2404
784.395 14.2404
1133.37 14.2
299.397 14.1838
103.897 14.1667
635.615 14.1645
1245.78 14.1635
503.395 14.1607
793.032 14.1429
695.842 14.1429
41.6351 14.1429
60.716 14.125
598.734 14.0865
759.425 14.075
994.637 14.0417
633.897 14.0114
1164.57 14.0074
131.649 14.0074
1171.58 14.
1072.83 13.8
1207.87 13.675
899.824 13.6667
1412.71 13.5714
1176.85 13.5714
1033.73 13.5714
724.782 13.5568
56.6527 13.4712
615.327 13.45
951.605 13.4464
489.399 13.4464
57.2587 13.4083
915.854 13.3603
465.046 13.3472
73.3788 13.3472
1400.63 13.3214
704.846 13.3214
97.2459 13.3214
378.614 13.2841
297.054 13.2841
188.8 13.2813
1022.1 13.2083
477.49 13.2083
159.626 13.2
1227.77 13.1667
1256.01 13.1635
777.365 13.125
725.41 13.125
111.741 13.125
1137.79 13.1023
501.511 13.1023
1073.72 13.0865
123.148 13.0865
40.2787 13.0865
1552.75 13.075
47.3479 13.075
958.711 13.0662
705.56 13.05
615.97 13.0417
330.814 13.0417
295.223 13.0417
585.589 13.0357
578.514 13.0357
203.986 13.0357
63.4647 13.0357
844.859 13.0313
249.297 13.0313
1135.32 13.0139
705.987 13.0114
487.404 13.0096
44.415 13.0096
1427.9 13.0083
1017.99 13.0083
414.994 13.0083
952.46 13.0074
1186.87 13.
1151.34 13.
1142.76 13.
939.248 13.
904.155 13.
543.507 13.
496.897 13.
341.53 13.
1136.01 12.9205
917.768 12.9205
287.317 12.9205
1579.03 12.8
300.482 12.8
177.448 12.8
404.918 12.7788
130.535 12.7788
1589.5 12.75
164.723 12.6806
767.262 12.6667
641.799 12.6667
675.378 12.5625
201.792 12.4712
178.44 12.4712
871.053 12.45
261.807 12.45
1012.15 12.4083
710.513 12.375
602.635 12.375
572.781 12.375
1130.04 12.3472
757.906 12.3472
320.181 12.3472
901.916 12.2841
493.228 12.2841
444.692 12.2841
108.389 12.2841
1113.04 12.2404
917.259 12.2404
491.04 12.2404
239.093 12.2404
1143.53 12.225
411.322 12.225
757.737 12.2083
1039.39 12.2
685.816 12.2
426.639 12.2
596.269 12.1838
479.244 12.1429
333.239 12.1429
865.176 12.125
860.887 12.125
730.206 12.125
261.522 12.125
235.273 12.125
233.23 12.125
230.983 12.125
110.495 12.125
1166.08 12.1023
436.121 12.1023
149.173 12.1023
134.976 12.1023
977.585 12.0865
1457.44 12.0833
695.539 12.075
86.687 12.075
62.3335 12.075
1150.48 12.0625
597.809 12.0625
180.095 12.05
61.5987 12.05
1222.47 12.0417
1115.36 12.0417
864.35 12.0417
335.795 12.0417
144.311 12.0417
815.417 12.0357
714.673 12.0357
500.684 12.0357
1182.96 12.0179
446.033 12.0114
163.859 12.0114
1138.78 12.0096
950.711 12.0096
855.783 12.0096
534.947 12.0096
422.048 12.0096
334.736 12.0096
307.69 12.0083
1388.56 12.
1172.23 12.
1134.55 12.
991.894 12.
775.739 12.
529.292 12.
478.63 12.
210.475 12.
94.7766 12.
78.9786 12.
44.5736 12.
715.399 11.9205
60.6699 11.9205
1537.29 11.875
82.2364 11.875
674.719 11.8
813.132 11.7788
90.1077 11.7788
1169.32 11.75
871.174 11.75
395.398 11.75
1593.79 11.6806
747.261 11.6806
209.924 11.6806
933.222 11.6667
110.46 11.6667
393.824 11.5714
1157.25 11.5625
325.336 11.5625
136.642 11.5625
398.088 11.5568
704.497 11.4712
552.901 11.4712
547.915 11.4712
1594.83 11.45
1161.02 11.4083
1545.92 11.375
128.759 11.375
267.547 11.3472
1415.4 11.3214
885.462 11.3214
456.179 11.3214
235.739 11.3214
43.5565 11.3214
1461.04 11.2841
1140.27 11.2841
1073.06 11.2841
920.785 11.2841
775.884 11.2841
1509.95 11.25
1477.44 11.2404
41.7805 11.225
684.255 11.2083
1136.09 11.2
1498.01 11.1667
1454.54 11.1667
1024.72 11.1667
622.241 11.1667
148.313 11.1667
107.716 11.1667
48.7775 11.1667
1393.26 11.1607
734.428 11.1607
508.109 11.1607
675.979 11.1429
322.978 11.1429
204.485 11.1429
200.272 11.1429
142.799 11.1429
989.418 11.125
964.574 11.125
319.057 11.125
287.073 11.125
202.932 11.125
113.034 11.125
1588.12 11.1023
139.113 11.1023
1485.4 11.0865
1358.53 11.0865
1099.25 11.0865
1098.47 11.0865
383.849 11.0865
124.135 11.0865
112.099 11.0865
779.558 11.0625
615.629 11.0625
856.974 11.05
335.428 11.05
276.082 11.05
87.9663 11.05
51.4536 11.05
819.052 11.0417
550.735 11.0417
489.772 11.0417
316.362 11.0417
184.177 11.0417
1143.31 11.0357
1045.38 11.0357
796.214 11.0357
63.3279 11.0357
633.177 11.0313
92.9453 11.0313
1120.49 11.025
426.557 11.025
489.646 11.0179
442.941 11.0139
300.935 11.0139
1237.52 11.0114
859.44 11.0114
858.08 11.0114
563.294 11.0114
498.264 11.0114
1356.31 11.0096
1240.73 11.0096
1090.21 11.0096
1063.31 11.0096
967.118 11.0096
908.864 11.0096
662.686 11.0096
364.734 11.0096
100.935 11.0083
1359.42 11.
1250.09 11.
1181. 11.
832.699 11.
758.005 11.
605.805 11.
520.369 11.
489.481 11.
478.429 11.
201.197 11.
189.147 11.
1207.13 10.9205
557.657 10.9205
355.013 10.9205
61.1826 10.9205
1047.41 10.8
965.296 10.8
43.7899 10.8
506.255 10.75
207.589 10.75
829.913 10.6806
259.85 10.6806
1404.41 10.6667
1272.75 10.6667
1208.02 10.6667
825.658 10.6667
179.782 10.6667
164.316 10.6667
1141.77 10.625
973.908 10.625
395.558 10.625
135.139 10.625
1438.02 10.5625
1124.32 10.5625
977.777 10.5625
767.486 10.5625
266.008 10.5625
66.5481 10.5625
1444.25 10.5568
1408.04 10.5568
1319.5 10.5568
1249.98 10.5568
966.516 10.5568
143.403 10.5568
1018.59 10.4712
907.57 10.4712
172.581 10.4712
139.966 10.4712
1392.64 10.45
1226.19 10.45
1153.61 10.45
1028.84 10.45
994.984 10.45
601.458 10.45
471.068 10.45
275.871 10.45
191.789 10.45
186.683 10.45
103.49 10.45
61.9144 10.45
1126.84 10.4464
994.523 10.4464
85.2865 10.4464
1194.72 10.375
1174.96 10.375
1109.4 10.375
586.977 10.375
343.799 10.375
206.316 10.375
1421.93 10.3472
769.103 10.3472
733.744 10.3472
671.343 10.3472
473.466 10.3472
283.037 10.3472
171.14 10.3472
158.254 10.3472
1204.7 10.3333
1153.25 10.3333
892.344 10.3214
1289.68 10.2841
293.137 10.2841
1478.56 10.25
467.29 10.25
63.4 10.25
990.848 10.2404
814.223 10.2404
805.649 10.2404
539.102 10.2404
422.13 10.2404
309.844 10.2404
52.1339 10.2404
881.047 10.225
49.5111 10.225
1571.77 10.2
1040.41 10.2
996.264 10.1667
310.187 10.1667
83.679 10.1667
832.966 10.1607
263.254 10.1607
1156.5 10.1429
236.435 10.1429
92.0199 10.1429
61.9316 10.1429
250.719 10.125
140.609 10.125
1437.64 10.1023
1371.25 10.1023
1216.57 10.1023
969.418 10.1023
636.525 10.1023
410.664 10.1023
341.286 10.0865
1129.73 10.0833
967.406 10.0833
612.095 10.075
1537.93 10.0625
776.522 10.0625
49.9444 10.0625
1273.4 10.05
1112.3 10.05
1058.87 10.05
671.563 10.05
489.696 10.05
281.37 10.05
196.568 10.05
191.692 10.05
1464.35 10.0417
1123.64 10.0417
862.23 10.0417
454.761 10.0417
409.297 10.0417
397.378 10.0417
304.813 10.0417
217.294 10.0417
145.343 10.0417
325.899 10.025
163.17 10.025
541.593 10.0179
111.621 10.0179
1033.54 10.0139
934.566 10.0139
273.301 10.0139
250.447 10.0139
74.9884 10.0139
1388.42 10.0114
1353. 10.0114
910.004 10.0114
664.915 10.0114
588.587 10.0114
374.558 10.0114
243.712 10.0114
58.8251 10.0114
867.334 10.0096
588.295 10.0096
364.877 10.0096
216.56 10.0096
105.439 10.0096
1493.42 10.
1452.66 10.
1440.04 10.
1274.96 10.
1167.61 10.
996.563 10.
979.144 10.
780.997 10.
712.363 10.
504.163 10.
409.11 10.
408.791 10.
380.199 10.
368.914 10.
366.607 10.
309.345 10.
287.962 10.
201.112 10.
173.821 10.
76.4488 10.
