# Supplementary material for: Functional Genomics of Novel Secondary Metabolites from Diverse Cyanobacteria Using Untargeted Metabolomics
Source: Mar Drugs. 2013 Sep 30;11(10):3617–31. doi: 10.3390/md11103617 (PMC3826126; doi:10.3390/md11103617)
Supplement: Supplementary File 3 — Supplementary msms data (ZIP, 1417 KB) [file marinedrugs-11-03617-s003.zip › msms/258.Positive.txt]

// 258.  C7H14N2O Positive
143.117 14380.7
84.08 3453.05
143.224 379.98
114.089 225.594
143.264 220.125
70.0621 214.596
74.0572 162.495
126.112 126.066
143.347 115.116
143.551 108.004
143.384 100.926
42.0349 99.
143.465 96.4694
98.1045 81.0321
125.104 80.3269
143.706 66.1176
110.094 66.0625
143.807 65.0125
144.009 63.0179
114.161 61.125
143.756 55.3289
83.9984 53.1607
82.0592 51.0167
102.058 46.5714
143.641 45.445
70.0956 45.0208
83.0598 44.1488
84.2047 42.0083
143.86 39.0114
143.831 38.375
84.25 34.1607
144.416 34.1023
56.0489 33.4464
122.056 33.1359
144.467 33.125
144.296 32.9013
144.216 32.4464
144.149 31.0096
143.921 30.4712
100.072 30.0278
84.5182 29.0096
86.5957 27.6923
144.542 26.0417
144.929 25.225
117.475 24.3472
84.4227 24.1111
1361.29 23.2857
145.355 23.1645
85.2675 23.0096
144.836 22.6944
134.722 22.5208
144.663 22.4712
144.707 22.0208
839.052 21.7778
45.0329 21.6806
126.169 21.5625
122.031 21.4821
85.1597 21.2404
84.2727 21.225
84.6015 21.2
142.999 21.125
1346.42 21.0489
141.723 20.6667
74.1003 20.4803
100.1 19.7961
639.856 19.625
145.057 19.5956
883.608 19.4402
84.6937 19.3611
69.2982 19.125
650.092 18.7788
668.474 18.3214
146.526 17.8897
784.506 17.7813
311.346 17.7813
150.247 17.75
85.5221 17.5329
84.4543 17.4712
1069.34 17.4
238.632 17.3603
486.861 17.125
445.758 17.125
145.278 17.125
342.207 17.025
145.853 17.
152.211 16.3472
539.476 16.3224
591.234 16.3214
479.057 16.25
95.4791 16.1429
142.763 16.125
123.56 16.075
1232.09 16.0592
98.1505 16.0417
1067.56 16.0313
154.194 16.0313
1361.83 15.7813
1552.51 15.5714
84.8248 15.5714
111.896 15.5568
114.421 15.4464
1202.81 15.4083
250.772 15.3603
144.98 15.3333
1597.37 15.2857
1558.88 15.2404
768.007 15.1429
1304.97 15.125
595.138 15.1111
45.3657 15.0083
1088.65 15.
