# Supplementary material for: Functional Genomics of Novel Secondary Metabolites from Diverse Cyanobacteria Using Untargeted Metabolomics
Source: Mar Drugs. 2013 Sep 30;11(10):3617–31. doi: 10.3390/md11103617 (PMC3826126; doi:10.3390/md11103617)
Supplement: Supplementary File 3 — Supplementary msms data (ZIP, 1417 KB) [file marinedrugs-11-03617-s003.zip › msms/153.Positive.txt]

// 153. Oxoproline C5H7NO3 Positive
84.0442 3092.65
130.048 745.174
56.0485 163.007
41.0386 142.669
84.1615 63.9
130.114 60.5682
84.4239 42.4167
84.2196 40.0208
44.7059 39.445
129.071 37.1
102.053 34.0489
84.3405 32.7857
130.924 30.845
129.109 27.4083
130.233 25.25
85.0261 24.962
153.062 23.225
84.2836 22.0179
84.6339 22.0046
84.9457 21.2083
180.355 21.045
152.094 20.3214
84.86 20.2813
130.179 20.125
673.74 20.1
1175.89 20.0592
642.239 20.0046
85.048 19.75
85.1194 18.3333
84.7966 18.1023
130.342 18.025
84.397 18.0114
715.402 17.5329
242.764 17.375
85.2456 17.3214
112.114 17.2841
735.347 17.2813
85.5108 17.075
41.0562 17.0625
288.639 17.0357
84.4811 17.025
130.63 17.0139
111.691 17.0074
975.524 16.5313
130.489 16.375
1121.42 16.2813
84.6735 16.25
830.401 16.1635
248.809 16.1635
1062.33 16.0083
572.859 16.0083
547.751 15.4712
130.435 15.45
529.115 15.2813
774.788 15.1023
704.989 15.1023
119.787 15.075
114.15 15.075
300.104 15.0417
143.791 15.0278
1365.24 15.0114
932.299 15.0096
1189.15 15.0083
982.202 15.0083
482.24 15.0074
1171.16 14.7788
238.774 14.5568
84.8334 14.2841
1224.75 14.2813
302.285 14.2813
207.516 14.25
628.575 14.1635
101.535 14.1635
1383.52 14.1023
230.562 14.0417
427.497 14.0357
597.606 14.0313
139.246 14.0278
1451.91 14.0114
1374.18 14.0096
41.188 14.0096
1106.82 13.8929
97.4091 13.7813
1400.59 13.6806
1248.98 13.6667
709.61 13.6667
345.987 13.5714
188.98 13.5714
206.225 13.5625
974.654 13.5568
287.305 13.5568
302.246 13.4712
130.677 13.45
94.8869 13.4083
302.728 13.3472
187.223 13.3472
1302.09 13.3214
537.17 13.2083
1303.83 13.2
1295.21 13.2
1037.96 13.2
595.841 13.2
305.49 13.1838
1229.7 13.1429
1297.16 13.125
926.379 13.125
281.25 13.125
270.822 13.0417
135.466 13.0417
1304.84 13.0357
77.1502 13.0357
506.591 13.0313
1505.63 13.0139
1380.5 13.0096
1315. 13.0096
99.3458 13.
53.4437 13.
46.5438 12.9205
1052.85 12.8929
101.027 12.8929
234.16 12.875
172.995 12.8
95.2365 12.8
1567.47 12.5714
267.861 12.5714
87.0621 12.5625
1007.28 12.4712
130.953 12.45
804.977 12.3472
944.741 12.3214
209.634 12.3214
209.533 12.2841
194.356 12.2841
155.419 12.2404
120.302 12.2083
1379.3 12.2
1182.71 12.2
375.497 12.2
642.805 12.1667
1247.38 12.1429
945.384 12.125
308.219 12.125
998.733 12.0865
191.57 12.0865
87.5624 12.0865
71.6131 12.0865
852.61 12.075
318.879 12.075
287.026 12.075
140.418 12.075
1387.08 12.0417
1260.49 12.0417
877.273 12.0417
552.896 12.0417
282.675 12.0417
260.413 12.0417
252.943 12.0417
130.277 12.0417
1505.94 12.0357
1451.54 12.0357
921. 12.0357
302.324 12.0357
150.995 12.0357
801.143 12.0313
53.7919 12.0313
272.899 12.0278
794.268 12.0139
1445.45 12.0114
291.184 12.0114
271.576 12.0114
270.878 12.0114
248.733 12.0114
1369.92 12.0096
522.128 12.0096
1227.19 12.
923.662 12.
505.973 12.
210.16 12.
82.3155 12.
41.3942 12.
41.0778 12.
1584.05 11.875
1106.66 11.7788
645.09 11.7788
578.62 11.7788
186.844 11.7788
195.295 11.75
265.077 11.6806
1109.77 11.6667
1012.81 11.6667
441.383 11.5714
1192.65 11.5625
481.972 11.5625
576.811 11.5568
886.272 11.4712
44.8462 11.4712
400.792 11.45
449.644 11.4464
1530.36 11.375
187.322 11.375
287.406 11.3472
266.187 11.3472
63.048 11.3472
81.2743 11.3214
354.585 11.2841
222.345 11.2841
183.809 11.2841
543.598 11.25
420.004 11.25
1452.47 11.2404
107.47 11.2083
668.503 11.2
166.743 11.2
848.367 11.1667
115.796 11.1667
41.1212 11.1607
420.339 11.1429
1069.49 11.125
351.667 11.125
438.283 11.0865
368.426 11.0865
308.531 11.0865
59.4671 11.0865
134.48 11.0833
471.67 11.075
258.429 11.075
1090.22 11.0625
1017.04 11.0625
906.371 11.0625
1039.86 11.05
342.786 11.05
1163.59 11.0417
793.379 11.0417
625.955 11.0417
569.956 11.0417
208.119 11.0417
573.517 11.0357
466.336 11.0357
273.259 11.0313
586.709 11.0179
85.156 11.0179
345.603 11.0139
131.995 11.0139
85.8025 11.0139
1469.09 11.0114
784.177 11.0114
467.35 11.0114
368.173 11.0114
730.758 11.0096
249.592 11.0096
194.052 11.0096
1006.55 11.
999.892 11.
959.748 11.
874.442 11.
792.105 11.
416.343 11.
405.32 11.
90.6743 11.
84.5575 11.
75.8052 11.
48.3295 11.
281.928 10.9205
278.113 10.9205
447.777 10.875
550.456 10.8
153.222 10.8
116.564 10.8
64.3825 10.8
1177.73 10.6806
259.068 10.6806
151.056 10.6806
134.59 10.6806
598.379 10.6667
493.808 10.6667
196.326 10.6667
171.033 10.6667
1258.22 10.5625
770.104 10.5625
84.7515 10.5625
1564.6 10.5568
546.728 10.5568
427.448 10.5568
385.236 10.5568
894.244 10.5
1564.88 10.45
1442.65 10.45
987.52 10.45
937.416 10.45
409.293 10.45
1139.03 10.4464
862.513 10.4464
536.767 10.4464
470.832 10.4464
307.884 10.4464
1596.83 10.375
634.828 10.375
255.995 10.375
1312.98 10.3472
867.086 10.3472
131.011 10.3472
128.798 10.3472
1233.33 10.3333
336.092 10.3333
163.645 10.3214
1357.88 10.2841
1168.08 10.2841
1000.58 10.2841
1296.92 10.25
1065.19 10.25
934.344 10.25
366.623 10.25
57.643 10.25
1537.15 10.2404
695.517 10.2404
951.166 10.225
1508.79 10.2
1051.21 10.2
999.223 10.2
386.745 10.2
90.4913 10.2
85.6805 10.1667
67.1102 10.1667
922.44 10.1607
743.929 10.1607
144.176 10.1429
1246.77 10.125
269.776 10.125
55.6095 10.125
1175.4 10.1023
960.316 10.1023
869.773 10.1023
355.469 10.1023
235.939 10.1023
189.333 10.1023
130.727 10.1023
1273.11 10.0865
555.917 10.0865
473.039 10.0865
303.01 10.0833
1078.03 10.0625
512.501 10.0625
371.907 10.0625
98.27 10.0625
1426.44 10.05
550.931 10.05
458.734 10.05
267.598 10.05
1592.26 10.0417
1425.6 10.0417
1312.17 10.0417
126.706 10.0417
88.4436 10.0417
74.6105 10.0417
59.0306 10.0417
387.591 10.0357
105.461 10.0357
53.6449 10.0357
469.941 10.0179
96.7879 10.0179
231.446 10.0139
221.951 10.0139
82.2115 10.0139
72.5468 10.0139
1312.59 10.0114
1264.15 10.0114
352.398 10.0114
253.782 10.0114
83.3216 10.0114
283.08 10.0096
282.203 10.0096
92.8444 10.0096
785.477 10.0083
1571.05 10.
1410.84 10.
1207.97 10.
1066.48 10.
644.695 10.
572.187 10.
165.157 10.
164.209 10.
84.36 10.
70.7336 10.
