# Supplementary material for: Functional Genomics of Novel Secondary Metabolites from Diverse Cyanobacteria Using Untargeted Metabolomics
Source: Mar Drugs. 2013 Sep 30;11(10):3617–31. doi: 10.3390/md11103617 (PMC3826126; doi:10.3390/md11103617)
Supplement: Supplementary File 3 — Supplementary msms data (ZIP, 1417 KB) [file marinedrugs-11-03617-s003.zip › msms/165.Positive.txt]

// 165. pterin-related  Positive
240.108 13479.
196.083 1188.12
402.162 951.938
222.101 427.042
240.233 392.43
240.312 218.356
168.086 208.408
166.072 156.811
240.392 150.598
240.482 105.297
240.622 104.449
165.072 104.247
240.536 97.4694
240.683 88.3491
168.13 88.2404
240.774 87.4405
180.087 83.6923
148.051 75.5156
240.959 71.0833
241.352 65.05
402.333 62.2656
69.043 61.2667
127.059 60.0417
241.63 58.125
240.873 55.0417
179.075 52.2663
196.272 49.3846
93.0354 47.225
241.245 47.0588
240.804 47.0417
402.503 45.6
242.001 45.5789
241.48 45.3224
241.054 44.0278
241.136 43.3224
125.035 43.0662
196.177 39.5956
241.948 38.6429
85.0377 38.1635
402.878 38.0114
241.748 33.
403.13 32.2857
59.0582 31.4821
242.056 30.8
130.047 30.4712
197.474 30.0083
183.52 29.125
196.235 29.
238.31 28.9205
126.071 28.3333
168.527 28.2404
154.063 28.05
196.317 27.225
402.626 26.4
242.427 25.75
403.556 25.0341
242.693 25.025
239.537 24.2083
258.101 24.1157
330.765 24.0714
166.18 23.6806
222.884 23.075
163.063 22.7788
196.465 22.3214
241.882 22.1731
113.049 22.125
401.968 22.0625
250.628 22.0417
222.191 21.5956
195.072 21.5313
402.709 21.1635
222.756 21.0909
55.2599 21.0074
242.549 20.25
179.257 20.0865
168.169 20.
244.807 19.8929
196.515 19.5313
43.1561 19.4
190.915 19.3636
243.086 19.3214
163.149 19.2813
125.174 18.9205
165.318 18.4464
1412.92 18.4083
537.133 18.375
403.255 18.2404
402.407 18.2
245.875 18.0417
627.124 18.025
528.265 18.0227
402.797 18.0083
244.141 18.005
239.993 17.625
1480.34 17.375
256.17 17.2404
164.059 17.225
359.251 17.1667
307.871 17.0278
242.614 17.025
245.334 17.
168.213 17.
196.345 16.8929
46.9938 16.8897
369.263 16.5568
527.737 16.5
238.008 16.4464
256.796 16.25
1171.74 16.1838
893.801 16.1645
410.71 16.0662
190.598 16.0662
315.312 16.0114
168.615 16.
889.696 15.2917
574.987 15.2857
239.378 15.25
357.777 15.1645
438.233 15.1635
1511.9 15.1429
222.474 15.1429
987.895 15.125
199.085 15.125
424.817 15.1023
242.154 15.0865
489.759 15.0417
187.318 15.0417
164.571 15.0357
1051.47 15.
66.0422 14.8
793.183 14.7788
1377.17 14.6667
463.181 14.5714
109.037 14.5568
583.588 14.375
405.693 14.375
834.767 14.3214
638.839 14.3214
308.83 14.2857
814.765 14.2813
633.61 14.2813
67.0192 14.25
526.582 14.2404
404.12 14.2083
83.825 14.2083
617.308 14.1838
333.814 14.1838
362.75 14.1635
67.5338 14.1429
413.035 14.125
251.985 14.125
237.5 14.125
398.588 14.1023
143.359 14.0625
43.1447 14.0417
320.521 14.0357
1384.24 14.0313
1241.54 14.0278
244.383 14.0179
277.969 14.0114
1480.24 14.
1285.09 14.
200.863 14.
632.084 13.7813
239.655 13.75
687.251 13.6806
242.915 13.6806
275.396 13.675
80.2441 13.6667
46.3289 13.6667
872.05 13.5956
472.725 13.5625
