# Supplementary material for: Functional Genomics of Novel Secondary Metabolites from Diverse Cyanobacteria Using Untargeted Metabolomics
Source: Mar Drugs. 2013 Sep 30;11(10):3617–31. doi: 10.3390/md11103617 (PMC3826126; doi:10.3390/md11103617)
Supplement: Supplementary File 3 — Supplementary msms data (ZIP, 1417 KB) [file marinedrugs-11-03617-s003.zip › msms/44.Positive.txt]

// 44.   Positive
45.0322 740.069
89.0571 431.989
133.081 363.036
384.237 276.233
177.11 266.085
102.07 207.207
199.126 132.471
73.0257 128.596
90.0644 114.071
87.0375 111.023
133.126 88.0114
80.0556 86.8169
111.075 80.225
272.151 74.8
101.023 69.4545
384.728 68.0476
111.105 57.25
46.0358 56.3491
386.525 49.4556
265.152 42.1607
45.0726 40.5714
547.318 40.4
45.0954 37.4491
591.362 37.3611
102.129 35.0179
272.194 32.0662
164.407 32.0074
134.081 31.25
401.302 30.1731
121.066 28.45
89.1332 28.3333
177.212 28.1838
87.0855 28.0909
133.185 28.025
393.23 28.
287.171 26.125
284.18 26.025
256.008 25.605
133.9 25.0066
47.3194 24.5
89.22 24.4
87.1762 24.3266
341.557 24.1607
59.5257 23.7961
1287.82 23.5956
412.675 23.4821
362.227 23.375
45.1957 23.2426
45.2501 23.2404
139.073 23.1645
816.904 22.6576
110.65 22.25
485.841 22.1838
1483.19 22.1
384.959 22.025
237.316 22.
132.291 21.2841
243.819 21.0313
566.407 20.5329
635.39 20.1635
133.211 20.075
532.626 20.0592
665.434 20.0536
1027.78 20.025
476.78 20.0054
51.2281 20.
680.042 19.7961
1159.73 19.675
115.909 19.625
101.156 19.625
1224.5 19.3224
278.65 19.25
259.474 19.25
831.89 19.225
422.156 19.225
243.767 19.1667
1202.18 19.1635
1523.48 19.1359
332.39 19.1118
201.894 19.1111
47.5691 19.0114
163.02 19.0066
104.317 19.
143.634 18.8929
1175.69 18.7778
1400.5 18.5956
392.749 18.5625
56.1102 18.2857
1119.09 18.2083
1072.21 18.2
70.1306 18.1429
221.236 18.125
101.055 18.125
1218.59 18.1
906.363 18.1
164.611 18.075
969.049 18.0662
309.546 18.0662
1365.4 18.0417
325.365 18.0278
1253.42 18.0074
191.522 18.
80.6978 17.8
144.476 17.7961
100.377 17.5956
73.1035 17.5714
780.682 17.5568
1009.06 17.4083
898.686 17.4083
714.788 17.4083
104.048 17.4
46.0723 17.375
635.465 17.3333
1619.96 17.3214
875.842 17.3214
1239.34 17.2426
1544.03 17.2404
1300.35 17.2083
235.044 17.2083
1536.25 17.1838
1476.09 17.1645
1598.09 17.125
695.108 17.1118
97.822 17.0865
715.997 17.0662
560.711 17.0417
251.151 17.0417
84.3571 17.0417
1481.89 17.0357
41.0304 17.0357
1376.29 17.0313
1064.41 17.0278
55.6538 17.0096
1074.86 17.0083
392.954 17.0083
178.604 17.0083
275.285 17.0074
134.65 17.0074
1531.4 17.
852.099 17.
561.483 17.
137.934 17.
141.705 16.8929
799.221 16.8897
255.078 16.75
649.347 16.6667
111.332 16.625
1018.14 16.5956
1629.01 16.5568
1319.4 16.5568
875.208 16.5568
230.555 16.5313
951.519 16.5
53.7014 16.5
283.343 16.45
273.419 16.4083
80.3519 16.4083
1698.29 16.3603
396.817 16.3603
288.919 16.3214
823.734 16.2857
358.789 16.2857
1047.96 16.25
153.948 16.2404
64.9026 16.2083
1019.26 16.1667
402.313 16.1429
1111.62 16.125
486.084 16.125
351.27 16.125
1371.13 16.1111
91.7812 16.1023
1643.13 16.0865
1670.55 16.075
62.7015 16.075
73.0588 16.05
751.2 16.0417
1379.31 16.0357
1393.54 16.0313
66.9863 16.0313
277.818 16.0114
1443.2 16.0096
113.772 16.0096
80.8193 16.0074
1020.12 16.
957.227 16.
58.4399 16.
56.8956 16.
1070.18 15.8929
117.048 15.8929
114.987 15.8929
520.416 15.8897
1083.96 15.8
1063.6 15.8
1604.51 15.7813
1385.61 15.7788
144.875 15.6944
939.578 15.6806
1104.71 15.675
448.14 15.675
299.021 15.6667
1341.91 15.5714
256.245 15.5714
71.5686 15.5714
848.219 15.5568
47.1892 15.45
90.1151 15.4083
54.7976 15.3214
1443.6 15.2857
77.5134 15.2857
1632.02 15.2841
1186.63 15.2841
528.994 15.2841
1528.56 15.2813
1597.03 15.2
688.052 15.2
678.544 15.2
1264.74 15.1667
83.2261 15.1667
1692.92 15.1635
360.285 15.1635
97.4106 15.1635
1379.93 15.1429
1100.76 15.1429
802.655 15.1429
169.587 15.1429
1422.38 15.125
373.021 15.125
1665.33 15.1111
64.1156 15.1111
893.065 15.1023
548.744 15.1023
93.2525 15.1023
322.2 15.0865
90.1429 15.0865
1366.04 15.0833
791.27 15.075
727.601 15.075
532.454 15.0662
1010.41 15.05
1675.64 15.0417
1165.55 15.0417
999.359 15.0417
619.984 15.0417
406.918 15.0417
249.016 15.0417
83.8673 15.0417
666.868 15.0278
1392.6 15.0114
362.557 15.0096
265.209 15.0096
850.127 15.0083
1631.77 15.0074
1537.27 15.
1245.05 15.
704.622 15.
672.323 15.
510.594 15.
439.429 15.
152.113 15.
224.74 14.9205
1285.32 14.8929
547.874 14.8929
379.932 14.7788
1489.57 14.6944
326.289 14.6806
355.374 14.675
783.566 14.6667
1352.59 14.5956
1514.97 14.5714
1014.77 14.5714
514.097 14.5714
1097.26 14.5625
648.674 14.5625
472.458 14.5625
853.583 14.5568
191.348 14.5
1691.08 14.4712
1599.47 14.4712
168.531 14.4712
48.4267 14.4712
1462.49 14.45
779.243 14.45
86.1856 14.45
1596.53 14.375
1370.2 14.375
755.883 14.375
601.382 14.375
52.557 14.3603
660.759 14.3214
470.104 14.2857
83.0064 14.2841
63.6479 14.2841
460.025 14.25
1139.75 14.2404
498.639 14.2404
127.787 14.2404
1575.81 14.2
304.971 14.1635
639.633 14.1607
1527.26 14.1429
273.075 14.1429
97.4595 14.1429
1151.15 14.125
309.722 14.125
193.288 14.125
40.111 14.125
705.948 14.1023
115.73 14.1023
871.015 14.0865
1004.32 14.075
762.705 14.075
537.674 14.075
49.2951 14.075
363.955 14.0662
796.063 14.0592
1220.64 14.05
55.4911 14.05
1335.04 14.0417
802.823 14.0417
502.141 14.0417
296.691 14.0417
79.641 14.0417
1494.75 14.0357
1057.17 14.0357
910.472 14.0357
291.797 14.0313
159.919 14.0313
69.8099 14.0313
225.861 14.0278
516.618 14.0139
537.236 14.0114
465.985 14.0114
131.88 14.0114
1109.81 14.0096
976.285 14.0096
539.482 14.0096
1329.81 14.0083
157.566 14.0083
152.587 14.0083
819.229 14.0074
1499.45 14.
1307.14 14.
1182.82 14.
1053.35 14.
1026.59 14.
633.004 14.
503.898 14.
156.905 14.
340.569 13.8
298.713 13.8
116.716 13.8
96.3498 13.7788
638.862 13.75
102.257 13.75
1349.09 13.6806
427.663 13.6806
226.372 13.6806
1319.2 13.675
1117.9 13.6667
1099.04 13.6667
728.223 13.6667
523.821 13.6667
133.738 13.625
702.921 13.5956
1018.64 13.5714
172.924 13.5714
591.85 13.5625
647.56 13.5568
531.182 13.5568
178.131 13.5568
1299.23 13.4712
1113.21 13.4712
309.403 13.4712
212.031 13.4712
206.018 13.4712
504.191 13.45
216.434 13.45
1215.06 13.4464
45.2061 13.4464
116.873 13.4083
1286.34 13.375
774.236 13.375
627.139 13.375
632.889 13.3603
1216.15 13.3472
531.063 13.3472
221.427 13.3333
1266.16 13.3214
566.218 13.3214
374.611 13.3214
1348.44 13.2841
149.762 13.2841
569.794 13.2813
162.616 13.25
931.647 13.2404
896.902 13.2404
711.94 13.2404
1029.19 13.2083
211.155 13.2083
1487.5 13.2
167.646 13.1838
821.412 13.1667
511.941 13.1667
1591.99 13.1635
1368.27 13.1429
747.514 13.1429
417.67 13.1429
1616.46 13.125
1428.91 13.125
920.482 13.125
842.309 13.125
750.972 13.125
1223.82 13.1023
822.989 13.1023
177.442 13.1023
149.581 13.1023
133.027 13.1023
90.4201 13.1023
1491.21 13.0865
1446.7 13.0865
1406.07 13.0865
601.932 13.0865
388.982 13.0865
167.416 13.0865
52.3453 13.0865
1668.39 13.075
1152.43 13.075
829.853 13.0625
190.272 13.05
1678.2 13.0417
1673.71 13.0417
1278.23 13.0417
714.347 13.0417
634.408 13.0417
392.45 13.0417
227.253 13.0417
155.091 13.0417
134.285 13.0417
122.875 13.0417
80.1666 13.0417
1619.13 13.0357
993.002 13.0357
877.791 13.0357
862.145 13.0357
915.821 13.0313
1369.96 13.025
1348.13 13.0179
670.392 13.0179
134.797 13.0179
119.044 13.0179
1108.9 13.0114
546.169 13.0114
49.5246 13.0114
592.58 13.0096
546.504 13.0096
320.26 13.0083
60.4406 13.0083
191.816 13.0074
1579.06 13.
890.805 13.
584.229 13.
490.918 13.
311.595 13.
304.527 13.
301.262 13.
131.689 13.
1053.87 12.9205
997.707 12.9205
798.727 12.9205
469.769 12.9205
101.184 12.9205
326.567 12.8929
469.026 12.875
45.1178 12.875
655.11 12.8
52.1935 12.8
137.613 12.7788
221.386 12.75
1437.36 12.6806
1189.84 12.6806
45.3255 12.6806
657.406 12.675
647.208 12.675
286.994 12.675
1666.81 12.6667
593.372 12.6667
1589.66 12.625
950.329 12.5714
247.285 12.5714
1464.42 12.5625
666.294 12.5568
124.875 12.5568
45.7165 12.5
664.593 12.4712
210.032 12.4712
96.5009 12.4712
714.078 12.45
330.487 12.45
218.884 12.45
138.215 12.45
1009.1 12.4464
388.937 12.4083
1371.53 12.375
715.217 12.375
657.685 12.375
249.787 12.375
147.758 12.375
135.637 12.375
145.958 12.3472
84.6846 12.3472
558.126 12.3333
196.638 12.3214
1618.48 12.2841
1192.58 12.2841
387.683 12.2841
337.555 12.2841
237.015 12.2841
1083.09 12.2813
98.3909 12.25
90.5415 12.25
41.6706 12.25
742.308 12.2404
231.518 12.2404
134.591 12.2404
46.8095 12.2404
608.016 12.225
1125.92 12.2083
203.999 12.2083
76.4611 12.2083
54.472 12.2083
127.14 12.2
56.2488 12.2
1112.29 12.1838
1231.63 12.1667
1094.83 12.1667
630.469 12.1667
567.186 12.1667
546.223 12.1667
411.336 12.1667
394.959 12.1667
166.048 12.1667
112.39 12.1667
81.8109 12.1667
258.675 12.1607
1055.21 12.1429
690.281 12.1429
1211.29 12.125
526.152 12.125
317.031 12.125
276.406 12.125
210.897 12.125
74.4186 12.125
688.897 12.1111
1163.64 12.1023
1115.32 12.1023
382.222 12.1023
262.826 12.1023
97.0021 12.1023
1138.24 12.0865
409.944 12.0865
301.028 12.0865
409.851 12.075
1599.14 12.0625
730.987 12.0625
445.9 12.0625
106.671 12.05
1351.18 12.0417
688.942 12.0417
564.787 12.0417
349.044 12.0417
143.211 12.0417
100.235 12.0417
1395.31 12.0357
1198.66 12.0357
1045.89 12.0357
896.525 12.0357
804.263 12.0357
1222.78 12.0313
798.878 12.0313
364.643 12.0313
281.142 12.0313
89.3884 12.0313
1491.07 12.0278
974.049 12.0278
394.07 12.025
541.492 12.0179
476.167 12.0179
190.415 12.0179
287.731 12.0139
210.149 12.0139
50.2731 12.0139
1556.77 12.0114
1386.7 12.0114
1124.8 12.0114
942.063 12.0114
655.863 12.0114
1651.54 12.0096
1487.96 12.0096
1144.2 12.0096
1073.81 12.0096
791.028 12.0096
753.839 12.0096
635.832 12.0096
592.468 12.0096
514.875 12.0096
503.294 12.0096
461.445 12.0096
308.418 12.0096
100.267 12.0096
1494.99 12.0083
884.15 12.0083
257.476 12.0083
1687.66 12.0074
1625.36 12.
1513. 12.
1290.35 12.
1214.06 12.
1136.11 12.
841.696 12.
749.552 12.
556.134 12.
447.293 12.
294.543 12.
280.331 12.
278.578 12.
105.03 12.
70.9082 12.
1418.89 11.9205
1381.08 11.9205
1056.71 11.9205
172.792 11.9205
52.9244 11.9205
383.393 11.875
980.095 11.8
867.682 11.8
224.686 11.8
1166.42 11.7788
995.624 11.7788
895.482 11.7788
193.981 11.7788
1256.47 11.6806
756.033 11.6806
576.173 11.6806
214.098 11.6806
982.527 11.6667
125.262 11.6667
50.0614 11.6667
354.957 11.625
702.132 11.5714
91.0155 11.5714
1222.52 11.5625
810.899 11.5625
359.332 11.5625
196.073 11.5625
175.954 11.5625
121.448 11.5625
51.123 11.5625
1144.59 11.5568
180.306 11.5568
159.378 11.5568
116.936 11.5568
77.5831 11.5568
73.6463 11.5568
622.985 11.4712
307.524 11.4712
54.6119 11.4712
864.05 11.45
758.294 11.45
729.809 11.45
447.417 11.45
179.384 11.45
72.6175 11.45
1169.58 11.4464
1107.06 11.4464
1087.84 11.4464
1021.53 11.375
757.289 11.375
415.245 11.375
393.947 11.375
387.076 11.375
380.499 11.375
148.762 11.375
134.824 11.375
1613.13 11.3472
1179.97 11.3472
782.83 11.3472
630.688 11.3472
493.216 11.3472
154.538 11.3472
101.353 11.3472
65.732 11.3472
1016.12 11.3333
327.407 11.3333
128.085 11.3214
586.725 11.2841
478.822 11.2841
1343.69 11.25
912.821 11.25
389.971 11.25
142.86 11.25
141.842 11.25
1095.47 11.2404
814.939 11.2404
553.301 11.2404
435.595 11.2404
98.7701 11.2404
1252.78 11.225
946.587 11.2083
581.352 11.2083
820.081 11.2
1517.33 11.1667
1248.07 11.1667
729.998 11.1667
597.219 11.1667
546.879 11.1667
298.934 11.1667
74.2728 11.1667
488.165 11.1607
384.384 11.1607
290.983 11.1607
733.872 11.1429
565.931 11.1429
61.6535 11.1429
1359.34 11.125
1340.27 11.125
1009.31 11.125
530.606 11.125
384.834 11.125
301.923 11.125
243.605 11.125
207.788 11.125
1566.17 11.1023
1552.41 11.1023
1134.05 11.1023
826.311 11.1023
453.274 11.1023
231.745 11.1023
64.1568 11.1023
62.7696 11.1023
1567.91 11.0865
341.885 11.0865
248.746 11.0865
1171.62 11.0833
444.596 11.075
40.4673 11.075
1495.95 11.0625
1156.63 11.0625
1085.23 11.0625
902.21 11.0625
844.057 11.0625
417.809 11.0625
393.366 11.0625
119.012 11.0625
117.01 11.0625
1433.75 11.05
1038.75 11.05
936.006 11.05
757.776 11.05
731.81 11.05
621.898 11.05
610.267 11.05
578.097 11.05
346.039 11.05
68.9321 11.05
1332.67 11.0417
1131.33 11.0417
766.586 11.0417
378.757 11.0417
341.313 11.0417
172.133 11.0417
114.531 11.0417
45.1777 11.0417
1148.7 11.0357
403.049 11.0357
320.711 11.0357
133. 11.0357
93.7737 11.0357
75.5222 11.0357
1289.51 11.0179
1286.03 11.0179
620.47 11.0139
543.548 11.0139
437.019 11.0139
340.89 11.0139
248.89 11.0139
202.953 11.0139
138.291 11.0139
1665.19 11.0114
1494.44 11.0114
1169.8 11.0114
981.267 11.0114
629.866 11.0114
454.201 11.0114
430.184 11.0114
288.168 11.0114
268.756 11.0114
198.659 11.0114
104.077 11.0114
87.4438 11.0114
1602.69 11.0096
1421.6 11.0096
1171.88 11.0096
902.693 11.0096
763.939 11.0096
220.411 11.0096
126.882 11.0096
1268.12 11.0083
535.167 11.0083
1684.92 11.
1471.76 11.
1468.64 11.
1119.23 11.
1086.43 11.
960.278 11.
833.969 11.
581.283 11.
518.599 11.
501.073 11.
450.972 11.
431.599 11.
337.009 11.
265.274 11.
233.523 11.
142.52 11.
131.131 11.
71.9852 11.
54.0647 11.
1670.62 10.9205
1147.54 10.9205
468.453 10.9205
461.511 10.9205
281.914 10.9205
214.738 10.9205
137.802 10.9205
41.381 10.9205
1214.25 10.875
980.236 10.875
272.049 10.875
98.8641 10.875
1556.35 10.8
1252.69 10.8
1247.51 10.8
977.347 10.8
923.262 10.8
864.748 10.8
584.552 10.8
480.645 10.8
473.941 10.8
334.074 10.8
151.37 10.8
94.7879 10.8
78.5049 10.8
812.687 10.75
717.983 10.75
733.459 10.6806
721.884 10.6806
643.297 10.6806
534.54 10.6806
236.516 10.6806
54.3269 10.6806
50.3572 10.6806
1240.57 10.6667
809.163 10.6667
727.217 10.6667
627.914 10.6667
375.966 10.6667
217.378 10.6667
46.3513 10.6667
52.4303 10.625
1466.42 10.5625
928.043 10.5625
190.593 10.5625
184.208 10.5625
169.212 10.5625
1451.46 10.5568
1348.34 10.5568
1328.58 10.5568
426.593 10.5568
216.914 10.5568
206.323 10.5568
181.943 10.5568
61.2725 10.5568
1659.72 10.45
1288.13 10.45
796.195 10.45
724.578 10.45
332.668 10.45
177.642 10.45
1336.68 10.4464
967.902 10.4464
700.866 10.4464
693.556 10.4464
585.512 10.4464
210.703 10.4464
177.322 10.4464
128.622 10.4464
94.0476 10.4464
62.3602 10.4464
45.6074 10.4464
1176.9 10.375
1134.51 10.375
893.679 10.375
573.245 10.375
570.643 10.375
564.91 10.375
385.229 10.375
369.615 10.375
287.818 10.375
135.096 10.375
89.367 10.375
45.4208 10.375
1532.63 10.3472
1378.25 10.3472
241.435 10.3472
173.543 10.3472
95.0642 10.3472
56.2873 10.3472
40.406 10.3472
710.927 10.3333
628.444 10.3333
565.459 10.3333
186.159 10.3333
133.361 10.3333
721.756 10.2841
644.44 10.2841
511.45 10.2841
240.076 10.2841
224.813 10.2841
199.678 10.2841
197.715 10.2841
867.938 10.25
829.522 10.25
662.027 10.25
388.148 10.25
252.927 10.25
1451.83 10.2404
1005.35 10.2404
788.694 10.2404
96.0957 10.2404
1334.84 10.225
889.228 10.225
852.545 10.225
1611.74 10.2
1134.72 10.2
863.105 10.2
640.476 10.2
545.004 10.2
513.849 10.2
318.346 10.2
252.39 10.2
68.329 10.2
1658.6 10.1667
1419.32 10.1667
1152.21 10.1667
1059.67 10.1667
859.909 10.1667
772.21 10.1667
312.455 10.1667
300.67 10.1667
288.392 10.1667
229.379 10.1667
739.234 10.1607
390.79 10.1607
356.484 10.1607
892.636 10.1429
889.763 10.1429
624.6 10.1429
1615.49 10.125
1263.98 10.125
1247.26 10.125
1087.27 10.125
793.249 10.125
769.991 10.125
346.498 10.125
290.634 10.125
266.502 10.125
172.299 10.125
41.5091 10.125
1669.38 10.1023
1638.21 10.1023
1158.03 10.1023
1025.05 10.1023
419.568 10.1023
393.73 10.1023
369.649 10.1023
344.794 10.1023
183.219 10.1023
108.471 10.1023
1442.85 10.0865
1031.22 10.0865
611.64 10.0865
430.362 10.0865
324.652 10.0865
276.303 10.0865
240.707 10.0865
212.723 10.0865
147.173 10.0865
132.69 10.0865
78.4728 10.0865
1558.49 10.0833
491.03 10.0833
204.219 10.0833
90.8194 10.0833
1060.1 10.075
1069.29 10.0625
1324.21 10.05
593.71 10.05
458.313 10.05
374.322 10.05
310.161 10.05
286.353 10.05
254.489 10.05
205.056 10.05
130.718 10.05
1623.47 10.0417
1220.82 10.0417
1014.44 10.0417
797.486 10.0417
511.514 10.0417
338.156 10.0417
296.444 10.0417
90.9659 10.0417
49.2629 10.0417
1364.71 10.0357
1165.3 10.0357
626.994 10.0357
782. 10.0313
815.739 10.0179
102.476 10.0179
1665.4 10.0139
1633.27 10.0139
1205.33 10.0139
1174.94 10.0139
1132.54 10.0139
999.873 10.0139
750.399 10.0139
456.757 10.0139
330.718 10.0139
298.677 10.0139
289.395 10.0139
132.136 10.0139
56.8826 10.0139
1456.74 10.0114
683.015 10.0114
581.214 10.0114
478.233 10.0114
471.604 10.0114
348.73 10.0114
40.7301 10.0114
963.155 10.0096
779.327 10.0096
127.968 10.0096
125.736 10.0083
1481.31 10.
1344.62 10.
1135.9 10.
932.881 10.
828.882 10.
588.348 10.
495.447 10.
451.702 10.
358.695 10.
353.463 10.
136.826 10.
134.504 10.
130.741 10.
62.8876 10.
