# Supplementary material for: Functional Genomics of Novel Secondary Metabolites from Diverse Cyanobacteria Using Untargeted Metabolomics
Source: Mar Drugs. 2013 Sep 30;11(10):3617–31. doi: 10.3390/md11103617 (PMC3826126; doi:10.3390/md11103617)
Supplement: Supplementary File 3 — Supplementary msms data (ZIP, 1417 KB) [file marinedrugs-11-03617-s003.zip › msms/141.Positive.txt]

// 141. putative betaine C11H21N3O4S Positive
260.107 2948.68
292.133 961.481
60.081 888.277
201.033 767.965
157.043 452.245
142.046 118.563
169.008 112.
228.081 97.3495
260.236 88.
292.228 82.2854
260.935 71.3438
97.0564 66.6944
260.308 62.045
98.0592 61.045
183.025 57.8889
275.205 49.
201.532 48.25
260.458 41.3224
125.019 40.875
260.665 38.1875
260.597 36.1429
292.271 36.0179
260.727 35.5682
260.368 35.0909
99.0716 35.0417
110.022 34.2917
142.101 33.5682
292.743 32.3636
260.517 32.3214
189.105 31.7961
155.033 31.1838
292.333 30.5682
260.397 30.4083
261.154 30.0054
216.116 29.2857
201.162 27.4402
399.106 27.375
628.14 25.1136
157.105 24.6806
130.046 24.5714
61.0757 23.5714
260.556 23.4083
261.999 23.3214
98.1081 23.125
1391.89 23.
950.793 22.4808
292.472 22.
73.0916 21.9205
396.836 21.5329
260.833 21.375
157.169 21.3472
303.124 21.3333
292.787 21.125
158.859 21.0536
1409.75 21.0208
484.912 21.005
68.0454 20.8
42.0182 20.6
383.054 20.4083
723.208 20.1111
1297.96 20.0227
757.763 20.
305.99 19.7961
327.676 19.7202
179.279 19.5329
1574.17 19.2917
925.338 19.1645
1177.92 19.1111
60.172 19.0865
282.782 19.0313
1127.84 19.0278
261.598 19.0227
990.409 19.0208
629.744 18.6944
515.92 18.5956
581.239 18.5
129.241 18.4803
1271.85 18.3603
261.44 18.1118
62.2959 18.0417
228.211 18.0083
1105.16 18.
201.257 17.7788
261.099 17.4444
165.843 17.4444
82.0747 17.4083
549.153 17.375
1171.26 17.2917
261.283 17.2083
924.919 17.1838
396.658 17.125
219.594 17.1111
1202.08 17.1023
58.0669 17.1023
41.2609 17.0833
1340.7 17.0662
1590.03 17.0417
517.09 17.
820.607 16.6944
391.761 16.6667
292.905 16.6667
308.402 16.625
279.804 16.5329
234.166 16.5
586.634 16.4083
228.14 16.3214
1527.94 16.2813
945.542 16.25
93.7423 16.2426
1045.8 16.2083
233.264 16.2083
1437.37 16.1838
963.179 16.1645
1493.29 16.1635
97.0937 16.1607
205.04 16.1429
908.12 16.125
201.422 16.0865
152.293 16.0865
1137.51 16.0625
412.795 16.0417
1562.05 16.0278
402.897 16.0096
676.004 16.0083
291.965 16.0083
261.758 16.0083
100.606 16.0074
1286.7 16.
538.407 16.
66.3557 15.8929
275.863 15.7788
1079.37 15.5714
189.54 15.5714
261.024 15.4444
80.8515 15.4444
496.038 15.3603
711.031 15.2841
286.495 15.2841
1221.42 15.2813
215.841 15.2813
354.833 15.25
318.573 15.25
206.509 15.25
170.017 15.25
295.827 15.1838
520.915 15.1667
362.83 15.1645
135.229 15.1635
592.634 15.125
227.786 15.125
406.723 15.075
520.495 15.0592
81.0829 15.05
640.521 15.0417
1457.48 15.0313
823.331 15.0313
216.145 15.0179
261.848 15.0139
1437.76 15.0114
155.777 15.0074
831.828 14.8
291.69 14.8
1336.44 14.7788
1014.88 14.7788
881.865 14.675
322.659 14.675
142.358 14.675
83.3224 14.675
440.254 14.5956
887.539 14.5714
444.037 14.5714
173.439 14.5714
157.329 14.5625
830.591 14.5568
144.923 14.5
1435.15 14.4712
701.465 14.45
1369.52 14.375
1104.62 14.375
930.295 14.375
553.918 14.3472
657.286 14.2857
242.757 14.2857
206.209 14.2857
1146.4 14.2841
644.55 14.2841
1293.32 14.2404
1405.21 14.2083
109.823 14.2083
932.023 14.1838
275.28 14.1838
259.204 14.1838
252.953 14.1645
1162.57 14.1607
983.211 14.125
568.038 14.125
370.762 14.125
268.461 14.125
329.961 14.1111
897.404 14.1023
229.11 14.0833
424.815 14.075
128.083 14.075
135.647 14.0662
130.088 14.0114
274.217 14.0096
1585.36 14.0083
673.304 14.0083
336.561 14.0083
458.221 14.0074
360.684 14.
269.777 14.
1084.45 13.8929
131.244 13.8
271.997 13.75
369.217 13.6667
201.604 13.6667
85.1499 13.6667
1447.01 13.5714
1258.98 13.5625
488.087 13.5568
414.153 13.5568
883.939 13.5
1438.82 13.45
133.812 13.4444
1478.24 13.375
1189.51 13.375
45.3601 13.375
941.38 13.3472
1173.06 13.2841
893.693 13.2841
1029.79 13.25
409.677 13.25
137.451 13.25
117.234 13.25
60.1537 13.2404
357.836 13.225
842.475 13.2083
210.514 13.2083
581.061 13.1838
1263.81 13.1667
885.404 13.1667
582.236 13.1667
120.591 13.1667
1397.12 13.1635
317.157 13.1635
174.998 13.1635
213.828 13.125
457.339 13.1111
124.351 13.1023
86.121 13.1023
70.8496 13.1023
1466.59 13.0865
1411.47 13.0865
1016.92 13.0865
253.928 13.0865
1467.17 13.05
1297.47 13.0417
1106.45 13.0417
338.348 13.0417
175.506 13.0417
129.025 13.0417
93.4601 13.0417
135.934 13.0357
89.6871 13.0357
684.685 13.0313
159.69 13.0139
60.8085 13.0139
364.534 13.0114
72.0306 13.0114
732.341 13.0096
305.891 13.0083
1533.75 13.0074
276.194 13.0066
1434.72 13.006
174.95 13.006
1240.42 13.
767.706 13.
560.615 13.
542.588 13.
462.486 13.
243.102 13.
123.993 13.
118.674 13.
98.8812 13.
228.426 12.8929
157.942 12.8929
1054.87 12.7788
830.748 12.7788
621.354 12.7788
286.821 12.7788
197.976 12.7788
853.896 12.6806
748.498 12.6806
341.667 12.6667
1156.83 12.5625
40.8367 12.5568
40.3206 12.5568
222.995 12.4712
233.699 12.45
223.022 12.45
525.337 12.4464
391.119 12.4464
1542.15 12.4083
278.416 12.4083
762.42 12.375
277.014 12.375
257.456 12.375
48.9331 12.375
1370.68 12.3472
313.433 12.3472
1019.47 12.3333
351.124 12.3333
903.116 12.3214
828.847 12.3214
330.992 12.3214
1215.64 12.2841
722.852 12.2841
347.458 12.2841
1499.04 12.2813
845.07 12.2813
617.883 12.25
94.3213 12.25
82.0222 12.25
1082.82 12.2404
586.208 12.2404
534.705 12.2404
83.5363 12.2404
262.077 12.225
163.987 12.225
103.991 12.225
551.054 12.2083
180.324 12.2083
147.093 12.2083
1085.61 12.2
68.4075 12.2
1556.56 12.1667
955.621 12.1667
340.86 12.1667
190.234 12.1667
268.666 12.1607
1585.6 12.1429
1491.11 12.1429
1477.25 12.1429
1156.66 12.1429
629.459 12.1429
259.02 12.1429
175.837 12.1429
280.336 12.125
263.863 12.125
56.595 12.125
376.308 12.1111
1227.34 12.1023
369.396 12.1023
101.666 12.1023
60.3226 12.1023
1565.52 12.0865
1513.71 12.0865
304.61 12.0865
299.057 12.0865
45.8765 12.0865
261.902 12.0833
233.569 12.075
1140.28 12.05
239.713 12.05
602.103 12.0417
124.869 12.0417
76.3824 12.0417
1519. 12.0357
1236.75 12.0357
592.285 12.0357
369.054 12.0357
252.88 12.0357
162.818 12.0357
195.476 12.0179
276.09 12.0139
1431.88 12.0114
140.982 12.0114
64.5358 12.0114
496.574 12.0096
123.261 12.0096
687.521 12.0083
1471.25 12.
1122.59 12.
1069.67 12.
691.376 11.9205
238.394 11.9205
62.2389 11.9205
1298.24 11.8
546.911 11.8
78.7001 11.75
717.295 11.6806
587.092 11.6806
209.703 11.6806
1582.4 11.6667
817.548 11.625
1468.35 11.5714
605.739 11.5625
66.673 11.5625
730.082 11.5568
500.413 11.5568
125.049 11.5568
1577.17 11.4712
1434.5 11.4712
1150.4 11.4712
819.228 11.4712
461.502 11.4712
402.266 11.4712
331.92 11.4712
193.263 11.4712
1528.98 11.45
353.822 11.45
294.717 11.45
1345.34 11.375
1219.38 11.375
147.128 11.375
242.934 11.3472
138.282 11.3472
1357.46 11.3214
527.195 11.3214
78.1548 11.3214
1088.58 11.2841
417.749 11.2841
167.797 11.2841
55.5371 11.2841
540.183 11.25
532.916 11.25
810.561 11.2404
697.515 11.2404
426.705 11.2404
155.391 11.2404
100.876 11.2404
637.291 11.225
1107.86 11.2
965.615 11.2
837.526 11.2
359.022 11.2
263.574 11.2
240.722 11.2
702.774 11.1667
676.108 11.1667
491.443 11.1667
346.808 11.1667
1598.67 11.1607
1401.1 11.1607
432.033 11.1607
360.877 11.1607
1395.72 11.1429
252.543 11.1429
227.482 11.1429
109.205 11.1429
1140.89 11.125
1136.17 11.125
1130.67 11.125
919.351 11.125
692.011 11.125
614.506 11.125
422.145 11.125
241.505 11.125
1335.98 11.1023
1085.97 11.1023
982.026 11.1023
902.324 11.1023
896.364 11.1023
814.055 11.1023
664.615 11.1023
617.957 11.1023
548.421 11.1023
461.329 11.1023
203.599 11.1023
167.151 11.1023
1011.98 11.0865
1004.27 11.0865
944.234 11.0865
267.617 11.0865
90.5463 11.0865
47.1344 11.0865
754.999 11.0833
341.768 11.0833
73.02 11.0833
1599.33 11.0625
1273.56 11.0625
656.224 11.05
537.743 11.05
178.161 11.05
45.0578 11.05
566.341 11.0417
447.902 11.0417
386.015 11.0417
47.5482 11.0417
673.177 11.0357
1495.01 11.0313
1007.23 11.0313
237.985 11.0313
172.872 11.0313
1477.93 11.025
185.288 11.025
703.578 11.0179
100.078 11.0179
649.199 11.0114
562.448 11.0114
533.421 11.0114
387.153 11.0114
328.692 11.0114
313.086 11.0114
262.563 11.0114
190.542 11.0114
1061.59 11.0096
1009.26 11.0096
603.138 11.0096
516.517 11.0096
500.026 11.0096
349.17 11.0096
202.342 11.0096
733.023 11.0083
788.807 11.0074
1506.88 11.
1352.76 11.
1334.66 11.
1150.64 11.
1111.99 11.
883.59 11.
788.63 11.
706.34 11.
690.227 11.
621.636 11.
511.18 11.
465.002 11.
444.959 11.
352.662 11.
251.652 11.
131.292 11.
80.4296 11.
78.0187 11.
1578.93 10.9205
755.531 10.9205
533.756 10.9205
444.353 10.9205
311.409 10.9205
126.227 10.9205
88.4616 10.9205
87.1092 10.9205
264.101 10.875
503.405 10.8
174.687 10.8
171.112 10.8
131.034 10.8
57.0425 10.8
211.817 10.75
66.7752 10.75
1336.54 10.6806
610.438 10.6806
528.77 10.6806
340.398 10.6806
321.367 10.6806
229.774 10.6806
78.2544 10.6806
67.2245 10.6806
1143.75 10.6667
583.316 10.6667
558.517 10.6667
362.941 10.6667
331.077 10.6667
161.404 10.6667
136.275 10.6667
1539.47 10.625
1389.02 10.625
936.727 10.5625
299.163 10.5625
1573.69 10.5568
1150.81 10.5568
876.617 10.5568
637.53 10.5568
477.551 10.5568
463.963 10.5568
436.334 10.5568
66.5445 10.5568
50.9029 10.5568
504.366 10.4712
294.892 10.4712
833.468 10.45
294.166 10.45
1409.84 10.4464
736.993 10.4464
643.82 10.4464
332.699 10.4464
241.797 10.4464
104.828 10.4464
64.185 10.4464
44.2831 10.4464
1188.93 10.375
1154.31 10.375
884.57 10.375
813.302 10.375
739.817 10.375
569.261 10.375
413.975 10.375
228.502 10.375
174.435 10.375
1119.45 10.3472
579.876 10.3472
553.546 10.3472
352.992 10.3472
203.968 10.3472
81.5473 10.3472
116.789 10.3333
1508.24 10.2841
1408.63 10.2841
1246.92 10.2841
760.921 10.2841
683.186 10.2841
216.346 10.2841
1440.58 10.25
548.645 10.25
457.692 10.25
71.4138 10.25
730.25 10.2404
659.279 10.2404
543.296 10.2404
370.365 10.2404
311.669 10.2404
248.653 10.2404
166.456 10.2404
52.9842 10.2404
859.215 10.225
151.014 10.225
50.1368 10.225
965.776 10.2
743.233 10.2
358.5 10.2
245.295 10.2
166.641 10.2
75.638 10.2
75.2057 10.2
1396.1 10.1667
1386.17 10.1667
651.2 10.1667
575.991 10.1667
274.863 10.1667
272.361 10.1667
1445.63 10.1607
1306.83 10.1607
459.647 10.1607
110.05 10.1607
807.237 10.1429
606.646 10.1429
50.7647 10.1429
1469.47 10.125
1465.21 10.125
1417.54 10.125
1096.07 10.125
962.389 10.125
498.998 10.125
487.792 10.125
420.081 10.125
410.429 10.125
307.467 10.125
189.642 10.125
182.515 10.125
94.0723 10.125
1455.69 10.1023
1312.34 10.1023
1153.53 10.1023
342.756 10.1023
201.919 10.1023
200.31 10.1023
181.079 10.1023
146.489 10.1023
59.3921 10.1023
49.1372 10.1023
40.4123 10.1023
1534.31 10.0865
1522.66 10.0865
1394.18 10.0865
1384.48 10.0865
984.738 10.0865
786.588 10.0865
750.103 10.0865
729.321 10.0865
607.776 10.0865
512.8 10.0865
277.404 10.0865
46.7302 10.0865
957.691 10.0833
608.976 10.075
366.802 10.075
1270.76 10.0625
911.726 10.0625
709.656 10.0625
382.836 10.0625
93.2648 10.0625
89.7959 10.0625
86.7493 10.0625
1379.12 10.05
1012.51 10.05
904.976 10.05
557.892 10.05
523.151 10.05
520.208 10.05
480.344 10.05
424.567 10.05
80.4655 10.05
40.0787 10.05
1512.78 10.0417
1403.78 10.0417
1025.1 10.0417
936.856 10.0417
927.813 10.0417
733.411 10.0417
731.535 10.0417
197.37 10.0417
92.3099 10.0417
731.148 10.0357
343.785 10.0357
274.549 10.0357
150.665 10.0357
52.5472 10.0357
339.191 10.0313
519.333 10.0179
285.911 10.0179
90.7647 10.0179
1452.76 10.0139
1424.89 10.0139
1403.05 10.0139
1307.93 10.0139
899.093 10.0139
884.349 10.0139
661.281 10.0139
537.397 10.0139
418.493 10.0139
248.87 10.0139
162.898 10.0139
1310.1 10.0114
1207.71 10.0114
949.151 10.0114
570.491 10.0114
482.575 10.0114
368.614 10.0114
363.9 10.0114
228.727 10.0114
199.986 10.0114
125.58 10.0114
52.5057 10.0114
1485.52 10.0096
1381.82 10.0096
1212.67 10.0096
1199.66 10.0096
815.248 10.0083
128.908 10.0074
1248.06 10.
1164.67 10.
859.485 10.
693.18 10.
648.608 10.
564.501 10.
534.943 10.
524.731 10.
519.96 10.
469.205 10.
431.773 10.
385.136 10.
357.98 10.
328.531 10.
321.679 10.
320.734 10.
312.322 10.
223.242 10.
215.093 10.
212.672 10.
207.632 10.
169.123 10.
163.476 10.
131.095 10.
117.616 10.
113.381 10.
40.518 10.
