# Supplementary material for: Functional Genomics of Novel Secondary Metabolites from Diverse Cyanobacteria Using Untargeted Metabolomics
Source: Mar Drugs. 2013 Sep 30;11(10):3617–31. doi: 10.3390/md11103617 (PMC3826126; doi:10.3390/md11103617)
Supplement: Supplementary File 3 — Supplementary msms data (ZIP, 1417 KB) [file marinedrugs-11-03617-s003.zip › msms/211.Positive.txt]

// 211. 2Hex+C7H16O7 C19H36O17 Positive
213.097 2340.54
195.089 316.473
177.073 235.261
375.154 182.333
99.0412 130.259
213.218 70.6944
213.373 68.875
159.058 65.9263
163.057 53.1653
213.261 46.0313
520.159 43.875
45.0387 43.
177.123 42.0036
537.184 40.1157
43.7641 36.0833
115.035 33.2813
213.722 32.25
213.573 31.3214
81.063 30.2269
213.413 27.125
213.507 27.1136
325.128 27.0833
213.647 25.9205
376.351 25.4444
145.059 25.2
129.35 25.
281.163 24.6667
376.908 24.2045
159.088 24.1607
99.0657 24.0833
536.594 23.4545
1575.07 22.405
50.1188 22.2404
190.811 22.0662
214.447 22.0278
214.253 21.2404
58.8769 21.
1467.58 20.245
214.382 20.1607
376.851 20.1023
218.552 20.0208
137.326 20.0208
1163.73 20.0066
51.6306 19.675
1522.7 19.2404
214.037 19.2083
549.254 19.1645
1011.3 19.1359
571.696 19.0833
866.942 19.0625
214.304 19.0139
141.05 19.0066
117.107 19.
1028.39 18.8897
196.271 18.7813
103.035 18.5956
163.113 18.5568
564.04 18.5
354.628 18.4821
120.193 18.4083
111.039 18.2813
1118.56 18.25
636.932 18.25
289.092 18.25
343.287 18.2083
177.879 18.075
44.6244 18.0536
129.057 18.0313
745.811 18.
56.783 17.6667
1342. 17.4821
1508.17 17.4
99.2332 17.2841
145.161 17.2404
285.166 17.1838
100.536 17.125
728.577 17.1023
826.242 17.075
310.135 17.0417
262.396 17.0313
1408.16 17.0083
559.517 17.0074
930.571 17.0066
60.1156 17.006
527.116 17.
195.164 17.
787.107 16.7788
51.0558 16.5714
123.04 16.5568
1288.04 16.5313
52.1036 16.5
61.0266 16.45
828.105 16.4444
257.21 16.4083
1190.06 16.3214
1153.87 16.2857
228.419 16.2857
171.59 16.2857
1016.77 16.25
850.171 16.2404
214.715 16.1667
744.248 16.1429
422.668 16.125
375.264 16.1111
214.917 16.1111
912.096 16.0417
472.958 16.0417
171.23 16.0417
1471.86 16.0208
913.11 16.0083
503.182 16.0083
375.383 16.0083
124.419 16.0083
1487.4 16.0074
285.95 16.0054
588.154 16.
166.486 16.
1242.18 15.8
978.37 15.7813
1062.04 15.5956
1020.4 15.5956
258.716 15.4083
53.1361 15.4083
1503.3 15.3214
351.012 15.3214
284.728 15.2857
1091.32 15.2813
677.539 15.25
214.003 15.25
178.273 15.25
785.704 15.2083
500.441 15.1635
1572.8 15.1429
815.072 15.125
489.445 15.125
622.051 15.0865
525.224 15.0662
338.358 15.0417
1033.85 15.0313
641.385 15.0083
615.912 15.0083
196.35 15.0083
1139.12 15.0074
854.42 15.0074
311.72 15.0074
74.0231 15.0074
1194.19 15.0066
885.012 15.
761.283 15.
267.683 15.
682.823 14.7788
581.299 14.7788
209.694 14.7788
185.309 14.6806
294.516 14.6667
1075.46 14.5714
413.884 14.5714
392.538 14.5714
352.443 14.5714
1041.85 14.5568
202.51 14.5
357.92 14.4464
1366.36 14.375
1210.69 14.375
807.717 14.375
224.458 14.375
330.304 14.3603
977.753 14.3472
112.663 14.3214
888.225 14.2857
1333.19 14.25
992.881 14.2404
557.582 14.2404
363.169 14.2404
255.922 14.2083
1509.59 14.1667
1531.38 14.1635
1333.84 14.1429
216.735 14.1429
145.811 14.1429
1177.8 14.0865
699.301 14.075
297.434 14.0625
1497.3 14.0417
1260.9 14.0417
932.04 14.0357
534.559 14.0357
361.773 14.0179
307.527 14.0114
294.174 14.0114
195.74 14.0114
945.889 14.0096
852.63 14.0083
521.737 14.0083
110.895 14.0083
146.178 14.0074
1007.15 14.
534.162 14.
437.098 14.
349.384 14.
214.099 14.
45.0617 14.
1359.01 13.9205
606.212 13.8929
137.999 13.675
359.478 13.5956
211.818 13.5625
1359.62 13.5
212.765 13.5
582.209 13.4712
791.282 13.45
214.617 13.45
525.369 13.4083
500.396 13.375
431.034 13.375
257.334 13.375
227.576 13.375
479.642 13.3603
381.054 13.3472
217.682 13.3472
100.038 13.3214
580.992 13.2813
377.687 13.2083
894.116 13.2
146.544 13.2
702.926 13.1838
70.1569 13.1838
752.426 13.1667
388.743 13.1667
126.345 13.1667
992.272 13.1635
151.258 13.1635
72.6094 13.1607
686.785 13.1429
76.3626 13.1429
584.31 13.125
217.034 13.125
181.074 13.125
147.427 13.1023
41.1145 13.1023
91.4535 13.1
695.474 13.0865
315.107 13.0865
856.38 13.075
828.929 13.075
267.711 13.075
786.074 13.0662
221.935 13.0662
667.392 13.0625
654.946 13.0625
110.171 13.05
995.751 13.0417
945.695 13.0417
254.394 13.0417
136.475 13.0417
867.142 13.0357
652.253 13.0357
48.9769 13.0357
1424.76 13.0313
190.618 13.0313
773.947 13.0114
1373.02 13.0096
330.908 13.0083
150.876 13.0083
416.836 13.0074
1331.04 13.
1109.18 13.
956.471 13.
588.874 13.
268.494 13.
193.885 13.
523.982 12.9205
107.385 12.9205
43.0707 12.9205
1085.15 12.8
729.93 12.8
188.151 12.8
330.239 12.7788
1460.67 12.6806
1113.8 12.6667
1138.48 12.5714
217.612 12.5714
74.2544 12.5714
1498.79 12.5568
318.77 12.5568
296.796 12.5568
250.517 12.5
139.219 12.4712
130.617 12.4712
739.08 12.45
368.051 12.45
230.279 12.45
131.601 12.45
414.553 12.4464
1383.05 12.4083
979.891 12.4083
71.1537 12.4083
974.517 12.375
525.55 12.375
217.859 12.375
1021.85 12.3472
828.579 12.3472
476.033 12.3472
259.71 12.3472
195.285 12.3472
43.2529 12.3472
1106.21 12.3214
963.66 12.3214
793.802 12.3214
463.299 12.3214
1509.81 12.2841
512.138 12.2841
174.995 12.2841
578.606 12.2813
468.591 12.2813
67.7714 12.25
879.364 12.2404
499.386 12.2404
429.61 12.2404
858.091 12.2083
756.124 12.2083
215.48 12.2083
88.3793 12.2083
1479.78 12.2
1359.93 12.2
827.427 12.2
520.219 12.2
422.338 12.2
262.056 12.2
88.3569 12.2
1170.69 12.1838
49.2378 12.1838
1276.71 12.1667
599.445 12.1667
342.321 12.1667
285.359 12.1667
201.146 12.1667
501.574 12.1607
887.689 12.1429
168.926 12.1429
64.6235 12.1429
1148.7 12.125
1085.27 12.125
667.495 12.125
530.42 12.125
64.1216 12.125
895.147 12.1023
876.326 12.1023
807.058 12.1023
106.321 12.1023
97.064 12.1023
760.698 12.0865
325.574 12.0865
130.323 12.0865
103.336 12.0865
86.0629 12.0865
148.898 12.075
52.8884 12.0662
625.041 12.0625
1394.71 12.05
789.112 12.05
558.217 12.05
213.793 12.05
69.1481 12.05
52.5351 12.05
1546. 12.0417
1511.11 12.0417
1381.76 12.0417
639.481 12.0417
634.124 12.0417
623.499 12.0417
353.425 12.0417
309.549 12.0417
208.582 12.0417
145.41 12.0417
71.0039 12.0417
1134.43 12.0357
879.5 12.0357
710.112 12.0357
1222.08 12.0313
106.877 12.0278
570.793 12.0139
1084.14 12.0114
209.725 12.0114
1358.73 12.0096
736.516 12.0096
382.657 12.0096
360.804 12.0096
245.762 12.0096
230.89 12.0096
155.327 12.0096
1132.67 12.0066
1002.85 12.
977.382 12.
914.963 12.
624.267 12.
169.925 12.
131.503 12.
103.89 12.
99.792 12.
53.5822 12.
948.451 11.9205
223.716 11.9205
626.896 11.875
177.165 11.875
174.204 11.875
999.774 11.8
171.56 11.8
1269.93 11.75
984.028 11.75
1454.7 11.6806
633.455 11.6806
549.383 11.6806
223.008 11.6806
1528.26 11.6667
1254.27 11.6667
1077.25 11.6667
331.588 11.6667
215.171 11.6667
164.527 11.6667
1570.61 11.625
1224.33 11.5714
373.237 11.5714
1486.37 11.5625
736.791 11.5625
660.668 11.5625
524.519 11.5625
696.822 11.5568
570.247 11.5568
526.159 11.5568
330.136 11.5568
1032.77 11.4712
928.023 11.4712
508.174 11.4712
494.942 11.4712
370.939 11.4712
204.795 11.4712
170.703 11.4712
84.6021 11.4712
1296.53 11.45
1237.13 11.45
452.991 11.45
77.2451 11.45
1065.73 11.4464
485.649 11.4464
44.3736 11.4464
507.277 11.375
336.822 11.375
1101.14 11.3472
746.706 11.3472
343.719 11.3472
82.6476 11.3472
80.8042 11.3472
1510.75 11.3214
268.283 11.3214
1163.82 11.2841
1001.35 11.2841
960.533 11.2841
912.921 11.2841
122.049 11.2841
1398.62 11.25
373.851 11.25
320.353 11.25
242.223 11.25
81.7528 11.25
850.791 11.2404
772.354 11.2404
895.287 11.225
142.3 11.225
204.057 11.2083
55.5113 11.2083
1516.95 11.2
1295.96 11.2
1101.47 11.2
1025.05 11.2
962.825 11.2
605.153 11.2
464.396 11.2
293.879 11.1667
122.182 11.1667
1270.7 11.1607
1432.33 11.1429
1090.77 11.1429
718.809 11.1429
705.479 11.1429
324.366 11.1429
227.706 11.1429
1237.72 11.125
978.097 11.125
888.525 11.125
730.272 11.125
481.359 11.125
438.56 11.125
185.343 11.125
81.0345 11.125
1173.62 11.1023
878.565 11.1023
584.615 11.1023
473.041 11.1023
99.4148 11.1023
1531.48 11.0865
1489.67 11.0865
1290.46 11.0865
1009.03 11.0865
467.6 11.0865
373.624 11.0865
141.97 11.0865
977.812 11.075
732.742 11.0625
202.767 11.0625
172.768 11.0625
941.103 11.05
530.817 11.05
496.28 11.05
446.392 11.05
383.644 11.05
145.251 11.05
862.089 11.0417
545.418 11.0417
339.92 11.0417
127.701 11.0417
494.495 11.0357
104.68 11.0357
87.5627 11.0357
70.3442 11.0313
681.51 11.0179
377.13 11.0179
286.502 11.0179
1142.93 11.0139
1431.16 11.0114
746.186 11.0114
676.078 11.0114
423.269 11.0114
367.328 11.0114
210.863 11.0114
169.664 11.0114
42.3432 11.0114
1268.05 11.0096
1075.99 11.0096
1037.92 11.0096
916.35 11.0096
887.007 11.0096
737.48 11.0096
624.51 11.0096
311.821 11.0096
221.21 11.0096
103.972 11.0096
1460.48 11.0083
1576.62 11.
1541.94 11.
1519.29 11.
1361.83 11.
1172.04 11.
915.752 11.
891.499 11.
763.481 11.
625.255 11.
393.638 11.
378.506 11.
191.579 11.
167.181 11.
99.4461 11.
74.9649 11.
911.939 10.9205
848.142 10.9205
695.962 10.9205
501.941 10.9205
114.085 10.9205
67.5209 10.9205
229.347 10.875
69.1173 10.875
1232.14 10.8
653.273 10.8
62.3928 10.8
53.5222 10.8
1577.97 10.75
1398.47 10.75
914.196 10.6806
820.632 10.6806
560.136 10.6806
469.902 10.6806
359.745 10.6806
225.419 10.6806
126.478 10.6806
116.412 10.6806
1239.03 10.625
1060.31 10.625
857.311 10.625
552.812 10.5625
409.528 10.5625
366.213 10.5625
341.618 10.5625
230.722 10.5625
222.7 10.5625
210.201 10.5625
195.401 10.5625
190.958 10.5625
109.177 10.5625
58.2136 10.5625
1481.52 10.5568
1323.97 10.5568
1119.51 10.5568
595.638 10.5568
208.063 10.5568
80.9744 10.5568
257.634 10.5
544.765 10.4712
252.016 10.4712
1533.81 10.45
484.839 10.45
84.9234 10.45
79.7369 10.45
57.7839 10.45
1087.55 10.4464
213.9 10.4464
1142.53 10.375
436.5 10.375
380.8 10.375
52.7679 10.375
1316.93 10.3472
1130.55 10.3472
977.224 10.3472
323.117 10.3472
72.5414 10.3472
47.0435 10.3472
44.974 10.3472
1306.79 10.3333
406.754 10.3333
1133.73 10.2841
1106.76 10.2841
893.347 10.2841
793.609 10.2841
751.138 10.2841
708.313 10.2841
100.267 10.2841
78.8805 10.2841
60.1804 10.2841
920.166 10.25
139.259 10.25
762.833 10.2404
968.913 10.2
543.188 10.2
448.089 10.2
192.483 10.2
49.1577 10.2
41.442 10.2
803.758 10.1667
501.372 10.1667
429.052 10.1667
149.745 10.1667
45.3429 10.1667
375.451 10.1607
544.137 10.1429
484.496 10.1429
480.771 10.1429
44.885 10.1429
1501.28 10.125
1443.66 10.125
1309.5 10.125
1083.38 10.125
803.499 10.125
671.381 10.125
520.939 10.125
511.863 10.125
422.875 10.125
310.254 10.125
240.44 10.125
222.973 10.125
215.755 10.125
145.479 10.125
118.543 10.125
76.7532 10.125
1335.85 10.1023
1317.1 10.1023
1139.33 10.1023
687.851 10.1023
593.959 10.1023
489.249 10.1023
455.699 10.1023
321.566 10.1023
268.255 10.1023
209.8 10.1023
1516.86 10.0865
1443.93 10.0865
1300.44 10.0865
1030.56 10.0865
1000.4 10.0865
521.332 10.0865
396.119 10.0865
191.888 10.0865
161.673 10.0865
121.417 10.0865
97.0135 10.0865
64.5038 10.0865
350.94 10.0833
40.3476 10.0833
1429.24 10.075
235.596 10.075
1531.28 10.0625
991.581 10.0625
61.1978 10.0625
1475.78 10.05
1413.45 10.05
1184.18 10.05
1010.26 10.05
774.043 10.05
708.861 10.05
578.769 10.05
516.165 10.05
344.848 10.05
311.993 10.05
197.531 10.05
154.856 10.05
84.4025 10.05
75.2106 10.05
1519.78 10.0417
1245.06 10.0417
1060.02 10.0417
1026.86 10.0417
833.272 10.0417
811.001 10.0417
310.445 10.0417
98.1622 10.0417
96.4004 10.0417
1384.68 10.0357
1270.6 10.0357
950.386 10.0357
646.313 10.0357
172.955 10.0357
172.338 10.0357
154.051 10.0357
104.048 10.0313
1274.23 10.025
46.9926 10.025
658.133 10.0179
117.691 10.0179
1213.21 10.0139
943.459 10.0139
933.789 10.0139
819.473 10.0139
798.748 10.0139
226.912 10.0139
172.519 10.0139
56.92 10.0139
1550.66 10.0114
986.896 10.0114
986.176 10.0114
899.058 10.0114
531.293 10.0114
385.138 10.0114
326.463 10.0114
306.102 10.0114
136.428 10.0114
135.76 10.0114
77.5989 10.0114
75.156 10.0114
73.3298 10.0114
68.5541 10.0114
67.5523 10.0114
1227.22 10.0096
757.715 10.0096
637.315 10.0096
425.7 10.0096
947.722 10.0083
1433.53 10.
1011.74 10.
896.449 10.
860.812 10.
822.657 10.
708.785 10.
703.564 10.
599.15 10.
477.399 10.
407.394 10.
384.834 10.
296.004 10.
267.037 10.
215.119 10.
214.195 10.
177.314 10.
49.3625 10.
