# Supplementary material for: Functional Genomics of Novel Secondary Metabolites from Diverse Cyanobacteria Using Untargeted Metabolomics
Source: Mar Drugs. 2013 Sep 30;11(10):3617–31. doi: 10.3390/md11103617 (PMC3826126; doi:10.3390/md11103617)
Supplement: Supplementary File 3 — Supplementary msms data (ZIP, 1417 KB) [file marinedrugs-11-03617-s003.zip › msms/250.Positive.txt]

// 250. AspArg C10H19N5O5 Positive
290.145 34554.9
175.118 5111.84
273.118 3135.54
158.09 1318.9
290.295 1012.3
70.0644 896.901
176.101 832.334
245.125 739.232
116.07 606.198
290.358 600.224
272.134 534.156
290.397 435.32
290.478 356.658
60.0571 354.898
70.0294 337.886
290.754 306.136
112.085 275.556
290.568 251.012
290.824 240.474
290.66 239.322
290.895 227.184
130.097 189.
256.091 177.556
114.099 177.04
214.066 176.526
74.0227 172.265
291.013 163.414
291.204 157.266
255.105 144.477
184.091 130.
115.088 124.02
212.103 122.133
72.0793 112.531
159.073 110.136
133.059 110.125
292.336 104.457
230.116 103.067
228.093 101.96
231.096 100.333
244.143 96.6402
194.096 93.4899
157.106 93.4083
201.096 93.2355
291.405 92.5833
199.115 92.5333
291.557 92.1905
291.905 91.5568
291.339 91.0833
291.685 90.6667
175.47 88.0208
213.08 85.0034
217.127 82.125
238.091 80.6429
175.273 73.125
292.05 71.625
141.111 70.2269
273.336 67.8036
292.582 66.
113.073 63.3674
273.541 61.4879
175.611 59.6705
84.0779 58.4083
150.049 57.0139
291.841 56.686
245.254 56.6402
273.918 55.8
274.03 55.1422
158.187 52.0727
195.066 52.0321
273.628 51.
292.38 50.4821
154.105 50.1667
292.18 50.1488
140.04 48.3393
292.879 48.2045
175.348 47.9764
227.138 47.4083
292.746 47.3611
88.0709 46.0833
166.102 45.4
58.0723 45.225
175.546 44.0388
130.132 44.0388
273.43 43.3611
273.775 43.125
210.092 42.4402
275.661 41.6429
168.102 41.4545
175.582 40.6544
292.274 40.5329
175.872 40.2841
272.253 39.2228
192.076 39.075
292.939 39.0208
158.286 39.0034
294.814 38.4464
97.0757 38.3603
293.289 38.1488
246.564 38.0066
293.242 37.2083
246.775 37.
158.489 36.7206
293.1 36.025
245.85 36.0192
292.822 36.006
170.069 36.
176.226 35.5956
293.689 35.5329
71.044 35.4083
131.134 35.0592
1157.99 34.75
