# Supplementary material for: Functional Genomics of Novel Secondary Metabolites from Diverse Cyanobacteria Using Untargeted Metabolomics
Source: Mar Drugs. 2013 Sep 30;11(10):3617–31. doi: 10.3390/md11103617 (PMC3826126; doi:10.3390/md11103617)
Supplement: Supplementary File 3 — Supplementary msms data (ZIP, 1417 KB) [file marinedrugs-11-03617-s003.zip › msms/223.Negative.txt]

// 223. 6Hex C36H62O31 Negative
989.319 13616.5
990.321 3262.67
989.684 541.819
989.772 373.154
647.199 327.311
990.598 311.062
989.895 270.003
990.674 254.901
990.065 239.231
990.95 238.347
990.8 231.766
503.173 223.657
707.231 176.125
323.096 171.139
485.154 163.243
991.219 162.782
991.322 161.669
991.046 156.625
522.004 149.009
992.736 146.358
991.595 143.007
991.436 141.45
809.237 127.
648.202 124.973
665.206 123.013
991.733 117.779
992.981 111.045
992.619 107.575
545.2 104.125
341.102 101.007
221.07 97.641
991.835 92.7604
994.954 92.2976
991.964 87.4464
383.108 84.9037
998.908 79.
809.315 72.9009
993.5 69.2
992.148 66.0083
994.245 65.6806
992.499 64.8167
992.292 63.3472
503.26 62.8811
993.969 62.
587.173 60.225
993.362 60.1078
993.292 60.0476
997.373 59.0321
443.841 58.9073
71.0117 58.2045
997.142 57.3224
994.551 54.075
994.462 54.0388
1317.88 51.7273
992.367 51.0625
997.531 51.006
719.191 50.0909
1185.74 48.0727
522.242 47.4321
899.964 47.2273
1654.98 46.3088
113.021 46.0125
676.069 45.75
993.152 45.445
261.853 45.0304
341.57 44.8947
821.59 44.5625
266.49 44.0034
323.168 43.0192
523.853 41.2667
960.848 40.6814
559.323 40.2196
117.839 40.2112
779.095 39.338
97.9719 39.2656
959.72 39.0417
999.026 38.8906
485.649 38.6806
674.099 38.3491
998.134 38.1488
399.238 38.0667
1062.61 38.0417
1179.67 38.0054
982.864 38.
1574.57 37.5216
669.259 37.4464
809.807 37.3967
221.123 37.3393
994.623 37.1731
1000.09 37.1359
113.056 37.025
1150.84 36.8167
411.113 36.405
1036.02 36.0909
1025.65 36.0388
1176.19 36.0321
707.522 36.025
711.159 35.9013
1431.3 35.845
1361.58 35.805
974.01 35.7284
1005.98 35.5568
450.131 35.375
778.969 34.645
1097.89 34.3491
1026.76 34.1118
1002.05 34.0947
688.241 34.0208
999.166 34.004
341.14 33.675
414.751 33.645
1060.53 33.556
1493.17 33.2656
1013.63 33.1875
263.683 33.045
102.887 33.0417
922.821 33.0388
385.374 33.0388
235.89 33.0192
458.886 33.
998.309 32.805
325.152 32.805
85.0515 32.6544
358.769 32.605
1144.65 32.5
154.954 32.4444
996.815 32.2045
549.697 32.125
548.571 32.125
537.47 32.1008
176.409 32.0769
665.308 32.
988.093 31.9185
159.021 31.8409
422.174 31.6923
1019.82 31.6
967.926 31.4879
996.576 31.45
758.633 31.4464
130.721 31.3491
245.248 31.338
414.875 31.2667
999.439 31.2663
1285.95 31.25
685.961 31.2457
458.362 31.2404
1550.52 31.2308
994.391 31.1607
523.919 31.1488
1058.88 31.1359
1611.56 31.0417
1308.89 31.0192
845.552 30.962
52.4716 30.875
895.373 30.625
998.047 30.5329
641.279 30.5208
1031.11 30.4808
931.933 30.4464
984.389 30.4402
1442.73 30.3333
52.548 30.3333
1140.84 30.2663
1016.63 30.25
965.204 30.2308
546.199 30.225
961.305 30.1645
1193.03 30.1429
118.35 30.125
1150.63 30.1078
343.911 30.1078
1454.59 30.1008
995.477 30.1
1679.48 30.0947
1128.2 30.0769
1248.34 30.0388
327.147 30.0208
1212.08 30.005
1245.69 29.9698
485.363 29.9205
809.446 29.8929
1010.36 29.8897
419.679 29.8409
917.067 29.8182
1061.96 29.7824
947.17 29.7824
993.841 29.7778
1151.78 29.75
1095.94 29.625
932.229 29.5956
1371.76 29.5707
1459.18 29.5329
1174.01 29.4808
1300.68 29.4545
497.591 29.445
81.9285 29.4402
1000.96 29.375
65.7903 29.2917
1380.14 29.2727
945.213 29.1731
1358.15 29.1645
900.94 29.0833
437.447 29.0536
1076.71 29.0417
177.995 29.0192
592.332 29.006
1317.54 29.0054
57.9326 29.005
531.612 28.8897
524.506 28.75
811.295 28.7202
877.577 28.6875
491.82 28.6875
1001.96 28.6429
114.224 28.625
726.253 28.5707
680.651 28.5313
1192.04 28.375
127.516 28.375
895.101 28.2917
217.522 28.2663
666.567 28.225
198.587 28.225
160.859 28.225
102.655 28.1875
247.917 28.1731
319.985 28.125
108.618 28.125
518.202 28.1111
961.854 28.0865
979.811 28.075
441.7 28.0592
1324.27 28.0536
811.657 28.0536
85.7632 28.0208
999.89 28.0179
272.035 28.0096
48.4689 27.9
118.491 27.8182
180.063 27.7961
677.648 27.7778
619.315 27.7778
1636.55 27.75
1056.46 27.75
1496.82 27.6713
433.409 27.6667
291.229 27.625
1000.33 27.5625
1276.73 27.5329
741.72 27.405
629.23 27.3393
387.032 27.3393
132.795 27.3393
1270.66 27.25
652.968 27.245
264.062 27.225
998.242 27.1875
566.36 27.1488
279.494 27.1488
1385.86 27.1429
84.9579 27.125
650.35 27.1157
1568.21 27.1111
844.942 27.0909
234.643 27.0909
843.641 27.0865
982.505 27.0833
348.163 27.0714
536.235 27.0592
1596.03 27.045
65.9887 27.025
501.146 27.0192
528.608 27.0096
393.217 27.006
1632.43 27.
467.184 26.9185
870.57 26.9013
785.262 26.7961
829.958 26.7824
1059.07 26.75
885.818 26.7202
736.949 26.6944
140.579 26.6944
929.104 26.6544
851.741 26.625
97.1803 26.605
62.8602 26.605
54.2252 26.6
995.537 26.5208
873.294 26.4803
54.2776 26.405
1603.98 26.4
187.526 26.4
61.8457 26.3603
1441.47 26.3393
590.802 26.3224
1230.11 26.3077
1109.71 26.225
1284.38 26.2228
1307.09 26.2045
227.227 26.1645
505.232 26.1488
1291.46 26.125
1429.73 26.1
92.7211 26.0769
81.6442 26.0769
1468.52 26.0662
1325.64 26.0536
1082.59 26.0536
64.3674 26.0489
995.35 26.0357
1480.81 26.0278
225.871 26.0208
749.461 26.0096
140.299 26.0083
46.4768 26.005
263.088 26.0046
1466.57 26.
1112.6 26.
628.234 26.
159.065 25.875
356.283 25.8409
1371.65 25.8182
257.201 25.8182
352.309 25.7961
737.35 25.7778
629.966 25.75
941.758 25.675
1038.49 25.5956
821.18 25.5956
632.941 25.5956
362.82 25.5682
83.6155 25.5313
497.474 25.4821
51.9351 25.4821
941.378 25.4402
1298.2 25.3967
826.208 25.2857
241.484 25.2663
1414.34 25.225
807.767 25.225
170.728 25.2228
145.479 25.2045
716.628 25.1838
127.37 25.1488
971.871 25.1429
1160.92 25.1359
616.886 25.1359
407.776 25.1359
315.44 25.1359
1195.34 25.125
89.0309 25.125
1474.76 25.0592
181.088 25.0536
86.3744 25.045
1018.4 25.0357
1097.42 25.025
491.447 25.0227
1330.53 25.0179
105.093 25.0179
65.1218 25.0083
1005.24 25.0066
364.315 25.0066
551.236 25.0054
61.0249 25.0054
1520.96 25.
1001.75 25.
721.484 25.
568.462 25.
194.686 25.
67.4671 25.
1040.74 24.9013
61.4665 24.875
506.66 24.7961
1413.24 24.7788
1503.57 24.7778
118.976 24.75
81.7444 24.7202
648.988 24.675
771.818 24.6576
1136.1 24.6544
1657.08 24.625
68.6987 24.605
1002.74 24.6
375.457 24.6
98.2871 24.6
69.2939 24.5329
1009.91 24.5208
509.944 24.5208
795.393 24.4803
1364.28 24.4402
1223.35 24.4402
1335.57 24.4083
1084.08 24.4083
149.094 24.3636
1495.44 24.3603
1490.12 24.3393
1224.67 24.3224
638.034 24.3224
386.375 24.2917
68.9767 24.2857
1693.98 24.245
251.811 24.245
1353.11 24.225
354.175 24.225
319.093 24.225
458.447 24.2228
1598.44 24.1838
1689.76 24.1645
1401.84 24.1488
522.62 24.1488
962.944 24.1429
350.792 24.125
144.693 24.125
514.467 24.1111
75.9796 24.1111
91.9012 24.0909
1638.65 24.0865
1355.07 24.0833
133.348 24.0833
1299.93 24.0769
594.486 24.075
114.437 24.0536
1194.31 24.0489
810.255 24.0489
1657.86 24.045
53.5875 24.025
839.755 24.0227
109.491 24.0192
1017.61 24.006
878.878 24.006
191.161 24.
819.27 23.962
463.915 23.8897
418.011 23.8897
89.8083 23.8897
1020.03 23.845
1162.85 23.7961
448.743 23.7961
380.545 23.7961
1573. 23.7813
711.788 23.675
985.134 23.6667
676.16 23.6544
229.58 23.625
82.3021 23.625
1259.94 23.5329
865.174 23.5329
49.3455 23.5313
564.434 23.5
984.159 23.4821
434.712 23.4803
418.175 23.4803
311.721 23.4803
97.2053 23.4803
132.715 23.4712
988.998 23.4402
1119.58 23.4083
999.285 23.4083
351.469 23.4083
1032.08 23.405
848.093 23.405
64.5103 23.3636
1006.23 23.3611
40.1157 23.3393
426.459 23.3333
476.178 23.3224
348.987 23.3224
932.298 23.3214
1229.03 23.2917
744.874 23.2917
1012.95 23.2813
1082.16 23.25
830.222 23.25
113.568 23.25
91.984 23.25
825.988 23.225
466.958 23.225
174.953 23.2228
956.305 23.2045
84.6791 23.1875
758.313 23.1607
1472.14 23.1488
43.4994 23.1488
1198.93 23.1429
1247.04 23.125
1189.1 23.125
1527.02 23.1136
1468.11 23.1118
1272.79 23.1118
393.274 23.1111
693.028 23.1
240.399 23.0833
817.348 23.0592
75.8302 23.0536
686.528 23.045
243.027 23.0357
898.636 23.0313
307.082 23.0313
59.6808 23.0278
1352.64 23.025
870.053 23.025
161.826 23.025
1312.35 23.0227
865.092 23.0227
1326.2 23.0083
974.131 23.0083
1295.33 23.0066
425.324 23.006
325.872 23.006
1420.3 23.0054
1360.98 23.
1244.48 23.
905.502 23.
712.801 23.
349.972 23.
142.236 23.
939.613 22.9205
825.859 22.9205
829.168 22.9
45.8255 22.8929
75.4453 22.8897
995.701 22.875
466.408 22.875
598.18 22.8182
995.964 22.8
960.724 22.7961
695.017 22.7961
334.086 22.7778
1586.47 22.7202
1462.86 22.7202
65.3424 22.7202
1334.94 22.6944
718.391 22.6944
666.146 22.6944
85.9203 22.6806
711.085 22.675
505.293 22.675
299.82 22.675
143.501 22.675
434.358 22.6667
983.709 22.6576
824.258 22.6576
106.684 22.6544
1503.42 22.625
294.959 22.625
587.888 22.6
999.623 22.5714
895.93 22.5707
1289.11 22.5682
74.3012 22.5682
62.6874 22.5602
539.428 22.5568
1408.88 22.5329
828.157 22.5329
1274.29 22.5313
1560.47 22.5208
1015.73 22.5208
805.469 22.5208
497.291 22.5
1221.27 22.4821
1190.18 22.4444
749.585 22.4444
252.765 22.4444
174.596 22.4402
249.218 22.4
263.269 22.375
1396.57 22.3611
1282.15 22.3611
40.6182 22.3611
1442.91 22.3393
386.41 22.3224
343.53 22.3224
189.974 22.3224
1271.42 22.2917
109.581 22.2917
1067.93 22.2857
1668.3 22.2663
1004.46 22.2663
245.973 22.2663
1679.39 22.245
982.706 22.2404
561.329 22.225
420.658 22.225
681.375 22.2045
196.529 22.2045
693.6 22.1838
514.117 22.1731
985.185 22.1667
515.339 22.1645
197.614 22.1645
1560.77 22.1635
48.5919 22.1635
564.196 22.1488
1168.05 22.1359
703.786 22.125
62.2131 22.125
208.546 22.1118
45.8615 22.1023
1134.74 22.1
821.381 22.1
446.685 22.1
843.544 22.0592
66.0839 22.0592
1487.77 22.0536
540.569 22.0536
323.281 22.045
661.529 22.0313
71.2621 22.0278
47.8774 22.0278
829.56 22.025
1488.1 22.0227
1476.19 22.0227
68.9312 22.0227
413.452 22.0208
1421.41 22.0083
1167.09 22.006
1073.06 22.006
1302.95 22.0054
76.0149 22.0054
277.727 22.
1337.73 21.9185
1120.38 21.8929
435.732 21.8929
383.225 21.8929
1587.05 21.8897
190.498 21.7961
106.989 21.7961
348.52 21.7778
692.417 21.75
698.803 21.6944
996.266 21.675
343.59 21.675
677.189 21.6667
72.9482 21.6667
1053.23 21.6544
1159.12 21.625
738.557 21.625
1124.63 21.6
101.834 21.6
500.143 21.5714
1120.18 21.5682
1063.51 21.5329
996.72 21.5329
515.652 21.5329
118.893 21.5329
395.459 21.5208
837.794 21.5
107.045 21.5
1112.9 21.4821
56.4611 21.4803
101.755 21.4712
76.4537 21.4712
519.394 21.4545
1616.38 21.4464
649.556 21.4464
703.197 21.4444
46.7227 21.4444
1393.73 21.4083
409.812 21.4083
143.033 21.4083
1334.78 21.4
178.262 21.4
49.3341 21.375
259.145 21.3636
345.211 21.3393
1357.52 21.3333
1383.84 21.3224
937.393 21.3224
951.199 21.2857
254.889 21.2841
1498.68 21.25
41.4134 21.25
1610.51 21.2426
1124.06 21.2426
484. 21.2426
618.834 21.2404
1397.38 21.225
1228.23 21.225
309.063 21.225
69.6511 21.225
382.108 21.2045
1294.21 21.1838
1001.35 21.1667
1302.04 21.1645
347.693 21.1645
913.77 21.1635
182.052 21.1429
112.806 21.1429
1658.84 21.125
1214.88 21.125
1114.32 21.125
637.033 21.125
508.325 21.125
497.116 21.125
153.498 21.125
65.8117 21.125
1120.64 21.1118
376.499 21.1118
242.154 21.1118
191.71 21.1118
692.288 21.1111
1476.68 21.1023
478.003 21.1
121.517 21.1
1620.2 21.0909
93.1574 21.0909
1609.96 21.0662
146.684 21.0662
120.54 21.0662
47.4346 21.0592
41.3616 21.0592
503.444 21.0536
949.886 21.0357
459.131 21.0357
161.578 21.0313
210.417 21.0278
140.458 21.0278
127.487 21.0278
1696.27 21.025
1671.02 21.025
831.36 21.025
1381.32 21.0227
748.866 21.0227
377.153 21.0227
449.498 21.0179
89.9346 21.0096
362.578 21.0074
1158.85 21.0066
368.207 21.006
133.084 21.006
64.5377 21.006
263.729 21.0054
1396.33 21.
461.516 21.
70.3666 21.
1260.72 20.9
899.481 20.9
384.578 20.9
1583.42 20.8929
438.966 20.8929
153.46 20.8929
1029.54 20.8897
1449.08 20.875
1651.9 20.8182
315.716 20.8182
1225.89 20.8
1457.3 20.7961
1244.24 20.7961
902.198 20.7961
216.883 20.7961
151.984 20.7961
50.9546 20.7813
796.315 20.7778
403.847 20.75
190.806 20.7202
1261.41 20.6944
1087.77 20.6944
319.828 20.6944
64.728 20.6806
1147.72 20.675
1527.12 20.6544
718.508 20.6544
1508.58 20.625
1202.55 20.625
965.903 20.625
858.368 20.625
119.539 20.625
102.205 20.625
47.7867 20.625
1082.41 20.5956
1002.33 20.5956
568.328 20.5956
500.917 20.5956
355.59 20.5956
1499.92 20.5682
978.234 20.5329
1297.65 20.5313
807.567 20.5208
1453.7 20.5
1022.75 20.5
987.98 20.5
987.074 20.5
272.377 20.4821
392.533 20.4712
64.8637 20.4712
1645.87 20.4444
1028.75 20.4083
949.829 20.4083
666.623 20.4
602.863 20.375
48.3085 20.375
1571.19 20.3611
594.601 20.3472
1352.29 20.3393
1163.43 20.3224
1031.34 20.3214
523.627 20.3214
1497.42 20.2917
781.507 20.2917
714.769 20.2857
430.828 20.2857
66.8586 20.2813
1576.78 20.25
384.284 20.25
68.4994 20.25
1004.24 20.2426
618.547 20.2426
290.912 20.2426
211.427 20.2426
1079.05 20.2404
177.813 20.2404
1153.76 20.225
1013.2 20.225
751.455 20.225
671.112 20.225
1231.06 20.2083
636.343 20.1838
281.865 20.1838
142.353 20.1838
1240.76 20.1667
1426.74 20.1645
1306.73 20.1645
593.55 20.1645
159.485 20.1635
52.5079 20.1607
1643.18 20.1359
1028.84 20.125
830.903 20.125
700.044 20.125
561.118 20.125
366.587 20.125
1349.72 20.1111
959.514 20.1111
942.572 20.1111
879.932 20.1111
740.472 20.1111
176.432 20.1111
539.544 20.1
1443.75 20.0909
980.995 20.0865
306.85 20.0865
244.503 20.0865
124.619 20.0865
1291.72 20.075
689.367 20.075
1058.38 20.0662
816.84 20.0662
601.896 20.0662
482.56 20.0662
196.448 20.0662
174.111 20.0662
112.193 20.0662
958.059 20.0592
472.92 20.0592
278.48 20.0592
174.164 20.0592
109.545 20.0592
1217.61 20.0536
85.5035 20.0536
567.575 20.0489
1513.25 20.0417
1046.85 20.0417
1015.45 20.0417
456.387 20.0417
1006.57 20.0357
435.447 20.0357
197.928 20.0357
950.451 20.0313
624.636 20.0313
661.971 20.0278
496.17 20.0278
1366.78 20.0083
695.423 20.0083
397.066 20.0083
1455.11 20.0066
631.138 20.0066
102.98 20.0066
941.605 20.006
925.364 20.006
430.146 20.006
1586.9 20.
974.495 20.
847.058 20.
653.129 20.
436.932 20.
1568.51 19.9
1113.57 19.9
607.456 19.8929
73.0554 19.8929
275.294 19.7813
691.636 19.7788
293.272 19.7778
838.396 19.7202
1012.32 19.6944
234.153 19.6944
1694.09 19.675
1610.36 19.675
696.739 19.675
131.349 19.6667
1026.59 19.6544
487.479 19.5956
56.9374 19.5714
1345.97 19.5682
1099.02 19.5329
435.175 19.5329
1010.46 19.5
998.722 19.5
232.124 19.5
49.1384 19.4821
301.062 19.4803
242.069 19.4712
563.348 19.45
648.356 19.4464
1506.61 19.4444
977.843 19.4444
718.441 19.4444
659.482 19.4444
514.547 19.4444
420.26 19.4444
1624.13 19.4083
1538.11 19.4083
946.831 19.4083
511.23 19.4083
478.209 19.4083
325.03 19.4083
1365.55 19.4
1111.85 19.4
1014.12 19.4
81.1277 19.4
1399.77 19.375
1004.76 19.375
492.915 19.375
1524.01 19.3611
1368.98 19.3611
479.03 19.3603
179.611 19.3603
1024.16 19.3224
843.129 19.3224
338.979 19.3224
1617.98 19.3214
1177.33 19.3214
1025.39 19.3214
255.917 19.3214
147.254 19.3214
103.872 19.3214
745.265 19.2917
1074.85 19.2857
417.218 19.2857
337.592 19.2857
93.3543 19.2857
582.8 19.2841
1300.13 19.2813
1284.32 19.2813
1420.18 19.25
1397.85 19.25
516.321 19.25
486.609 19.25
258.703 19.25
142.917 19.25
62.2886 19.25
1481.33 19.2426
995.207 19.2404
1019.63 19.225
1610.28 19.2083
672.181 19.1838
409.895 19.1838
190.592 19.1838
1063.77 19.1645
652.397 19.1645
1338.47 19.1635
1203.29 19.1635
514.93 19.1635
1298.75 19.1488
1037.4 19.1488
539.983 19.1488
811.95 19.1429
540.208 19.1429
199.462 19.1429
708.693 19.1359
1666.07 19.125
1233.72 19.125
869.484 19.125
830.979 19.125
609.003 19.125
53.2588 19.125
41.4039 19.125
419.425 19.1111
285.771 19.1023
216.458 19.1023
939.41 19.1
499.8 19.1
1690.13 19.0833
1483.66 19.075
1165.25 19.075
525.348 19.075
512.922 19.075
1399.58 19.0662
542.475 19.0662
340.203 19.0662
109.114 19.0662
1187.79 19.0592
1023.12 19.0592
333.025 19.0592
118.15 19.0536
698.178 19.05
545.339 19.0417
228.48 19.0417
514.883 19.0357
341.704 19.0357
178.193 19.0357
96.2398 19.0357
44.289 19.0357
41.8494 19.0357
1210.98 19.0313
130.447 19.0313
90.5441 19.0313
1006.8 19.025
213.127 19.025
104.35 19.025
1084.74 19.0227
816.201 19.0083
355.134 19.0083
62.0012 19.0083
1563.57 19.0074
1191.82 19.0074
1044.69 19.0066
1002.63 19.0066
816.61 19.0066
442.241 19.006
219.616 19.006
1356.73 19.
1216.25 19.
1139.14 19.
964.617 19.
801.117 19.
741.111 19.
340.531 19.
128.296 19.
61.6215 19.
1266.45 18.9205
124.715 18.9
1654.87 18.8929
880.113 18.8929
125.096 18.8929
296.088 18.8897
211.059 18.8897
121.955 18.8897
117.033 18.8897
44.756 18.8897
407.639 18.7961
405.294 18.7961
285.125 18.7961
1063.89 18.7813
170.942 18.7813
1638.9 18.7788
1531.81 18.7788
194.742 18.7202
957.884 18.6944
823.009 18.6944
207.667 18.6944
1038.25 18.6806
40.5535 18.6806
528.54 18.675
808.262 18.6667
503.003 18.6667
45.3847 18.6667
365.096 18.6544
66.3732 18.625
760.586 18.5714
151.73 18.5714
1028.29 18.5568
107.722 18.5568
80.8011 18.5568
172.596 18.5329
132.114 18.5329
57.0939 18.5329
1493.39 18.5313
595.105 18.5313
993.675 18.5
972.138 18.5
782.87 18.5
458.524 18.5
1484.15 18.4803
1064.62 18.4712
980.68 18.45
807.926 18.4444
507.218 18.4444
1049.23 18.4083
933.334 18.4083
729.118 18.4083
519.48 18.4083
291.8 18.4083
263.916 18.4
1698.42 18.375
918.033 18.375
729.267 18.375
358.906 18.375
1106.99 18.3636
512.041 18.3636
141.438 18.3636
758.775 18.3603
1231.38 18.3224
125.214 18.3224
1223.79 18.3214
246.729 18.3214
752.768 18.2857
445.649 18.2857
1544.76 18.2813
1280.65 18.2813
946.5 18.2813
1481.98 18.25
1317.36 18.25
1021.2 18.25
715.219 18.25
510.526 18.25
76.9666 18.25
675.53 18.2426
571.023 18.2426
87.9137 18.2404
86.3516 18.225
1224.93 18.2083
598.684 18.2083
476.353 18.2083
87.7753 18.2083
1687.29 18.1838
90.6644 18.1838
59.7516 18.1838
461.391 18.1667
347.726 18.1667
306.52 18.1645
188.848 18.1645
1383.5 18.1635
926.574 18.1635
233.621 18.1635
40.8532 18.1635
584.184 18.1607
467.999 18.1488
53.0562 18.1488
1008.99 18.1429
635.724 18.1429
1608.85 18.125
1237.58 18.125
1136.38 18.125
497.984 18.125
374.699 18.125
76.5467 18.125
41.9245 18.125
189.005 18.1
350.572 18.0909
1550.18 18.0865
426.613 18.0865
87.5179 18.0865
1103.44 18.075
853.924 18.075
809.983 18.075
246.8 18.075
1667.77 18.0662
432.216 18.0662
263.236 18.0662
52.5983 18.0662
914.73 18.0592
365.168 18.0592
120.264 18.0592
1364.68 18.0536
492.349 18.0536
1150.5 18.05
1652.48 18.0357
999.963 18.0357
595.911 18.0313
502.288 18.0313
259.504 18.0313
159.401 18.0313
62.5061 18.0313
860.583 18.0278
1201.39 18.025
460.803 18.025
1001.43 18.0179
261.131 18.0114
368.877 18.0096
331.699 18.0096
1663.7 18.0083
1207.3 18.0083
998.483 18.0083
456.044 18.0083
449.708 18.0083
264.269 18.0083
118.314 18.0083
100.633 18.0083
877.877 18.0074
547.302 18.0074
139.036 18.0074
114.615 18.0074
534.459 18.0066
372.196 18.0066
338.304 18.0066
266.846 18.0066
93.4064 18.0066
1217.11 18.006
577.609 18.006
1511.26 18.
1174.31 18.
1058.19 18.
1000.67 18.
877.639 18.
819.428 18.
249.516 18.
178.685 18.
57.667 18.
800.316 17.9205
586.975 17.9205
299.209 17.9205
282.409 17.9205
98.4505 17.9
1262.21 17.8929
905.817 17.8929
587.296 17.8929
216.791 17.8929
440.883 17.8897
1317.3 17.7961
1493.08 17.7813
1464.04 17.7813
1022.21 17.7813
675.35 17.7813
1267.33 17.7788
1257.32 17.7788
1149.21 17.7788
1055.22 17.7788
534.124 17.7788
231.645 17.7788
300.021 17.75
112.366 17.75
810.666 17.675
86.9194 17.675
1095.76 17.6667
765.078 17.6667
463.343 17.6667
1619.84 17.6544
1120.05 17.6544
1539.29 17.625
920.076 17.5956
621.531 17.5956
1502.39 17.5714
988.706 17.5714
429.127 17.5714
1346.79 17.5568
1048.05 17.5568
482.082 17.5329
193.569 17.5329
1494.61 17.5313
1102.82 17.5313
1170.31 17.5
691.347 17.5
397.826 17.5
359.982 17.5
288.774 17.5
263.386 17.5
170.997 17.5
156.903 17.5
145.013 17.5
1530.02 17.4712
1021.66 17.4712
687.096 17.4712
612.537 17.4712
602.799 17.4712
488.085 17.4712
908.854 17.45
337.943 17.45
1197.78 17.4444
1051.77 17.4444
1363.05 17.4083
746.068 17.4083
601.614 17.4083
481.346 17.4083
275.067 17.4083
127.754 17.4083
1526.63 17.375
1392.32 17.375
846.088 17.375
704.452 17.375
647.483 17.375
474.912 17.375
155.502 17.375
207.101 17.3611
1577.26 17.3603
1225.23 17.3603
723.244 17.3333
564.357 17.3214
458.639 17.3214
453.87 17.3214
370.694 17.3214
346.531 17.3214
193.599 17.3214
586.14 17.2857
1252.27 17.2841
886.517 17.2841
1611.38 17.2813
1538.89 17.2813
1175.09 17.2813
535.664 17.2813
85.2868 17.2813
1424.65 17.25
1372.1 17.25
1107.2 17.25
702.318 17.25
657.198 17.25
294.522 17.25
120.069 17.25
1477.89 17.2426
1615.34 17.2404
1050.71 17.2404
1017.02 17.2404
431.634 17.2404
83.9015 17.2404
697. 17.225
150.946 17.225
1431.74 17.2083
1309.13 17.2083
364.26 17.2083
361.02 17.2083
183.254 17.2083
66.7798 17.2083
42.7881 17.2083
1522.09 17.2
814.111 17.2
642.296 17.1838
61.9819 17.1838
988.509 17.1667
827.497 17.1667
402.415 17.1645
689.307 17.1429
640.975 17.1429
400.922 17.1429
390.133 17.1429
260.945 17.1429
113.342 17.1429
1540.32 17.125
1285.41 17.125
1060.82 17.125
845.362 17.125
667.929 17.125
618.128 17.125
408.369 17.125
407.603 17.125
186.173 17.125
176.19 17.125
84.6422 17.125
68.8232 17.125
80.7043 17.1023
1372.94 17.1
312.84 17.0865
291.476 17.0865
915.773 17.0833
911.302 17.075
861.592 17.075
479.444 17.075
346.604 17.075
333.61 17.075
1639.72 17.0662
1638.3 17.0662
1431.16 17.0662
163.734 17.0662
100.673 17.0662
1352.87 17.05
1035.58 17.0417
787.772 17.0417
680.275 17.0417
447.473 17.0417
283.218 17.0417
136.225 17.0417
53.7724 17.0417
1549.19 17.0357
1368.64 17.0357
1344.27 17.0357
135.846 17.0357
126.366 17.0357
818.707 17.0313
546.86 17.0313
405.858 17.0313
370.916 17.0313
289.191 17.0313
215.273 17.0313
82.0536 17.0313
65.9163 17.0313
362.644 17.0278
715.71 17.025
914.28 17.0227
1581.12 17.0096
778.819 17.0096
600.52 17.0096
1445.97 17.0083
1342.24 17.0083
1339.51 17.0083
1039.16 17.0083
866.665 17.0083
620.134 17.0083
575.219 17.0083
271.186 17.0083
250.631 17.0083
93.9997 17.0083
1601.26 17.0074
869.985 17.0074
849.227 17.0074
210.185 17.0074
143.468 17.0074
118.38 17.0074
333.841 17.0066
1086.06 17.006
1200.68 17.
1148.5 17.
927.247 17.
891.542 17.
766.589 17.
573.65 17.
296.287 17.
199.22 17.
1362.07 16.9205
593.711 16.9205
82.4308 16.9205
454.348 16.8929
187.662 16.8897
80.1869 16.8897
53.9999 16.8897
1018.33 16.875
923.319 16.8
878.176 16.8
1014.78 16.7813
341.876 16.7813
120.715 16.7813
930.551 16.7788
212.999 16.7788
912.522 16.75
1623.7 16.6806
978.315 16.6806
641.029 16.6806
356.457 16.6806
79.0594 16.6806
1423.13 16.675
266.193 16.675
605.854 16.6667
502.22 16.6667
238.747 16.6667
1510.35 16.625
1501.79 16.5956
202.663 16.5956
1599.21 16.5714
863.614 16.5714
379.435 16.5714
352.12 16.5714
321.74 16.5714
100.095 16.5714
528.724 16.5568
433.237 16.5568
162.524 16.5568
1226.77 16.5313
167.563 16.5313
708.375 16.5
622.311 16.5
820.964 16.4464
1556.42 16.4444
918.633 16.4444
597.73 16.4444
1439.05 16.4083
1423.82 16.4083
1236.22 16.4083
809.539 16.4083
518.469 16.4083
356.078 16.4083
92.8928 16.4083
490.924 16.375
431.154 16.375
428.624 16.375
279.818 16.375
276.954 16.375
191.228 16.375
68.9479 16.375
50.972 16.375
1092. 16.3603
631.455 16.3603
1008.07 16.3472
1180.82 16.3333
439.914 16.3333
679.851 16.3224
1342.8 16.3214
1338.86 16.3214
1171.8 16.3214
702.942 16.3214
367.483 16.3214
270.554 16.3214
75.7061 16.3214
1556.75 16.2857
1485.41 16.2857
277.07 16.2857
1551.02 16.2841
1238.42 16.2813
310.534 16.2813
308.59 16.2813
1066.64 16.25
662.465 16.25
161.783 16.25
114.024 16.25
1007.4 16.2404
219.749 16.2404
107.374 16.2404
53.2855 16.2404
47.2489 16.2404
442.06 16.225
1372.75 16.2083
1250.59 16.2083
789.614 16.2083
721.237 16.2083
447.8 16.2083
113.368 16.2083
84.8002 16.2083
79.761 16.2083
68.8454 16.2083
810.145 16.2
1593.98 16.1838
790.178 16.1838
418.663 16.1838
1400.14 16.1667
1353.4 16.1667
1234.68 16.1667
1175.34 16.1667
1089.47 16.1667
769.572 16.1667
275.858 16.1667
1148.41 16.1635
640.489 16.1635
331.067 16.1635
1039.88 16.1607
1661.41 16.1429
1476.1 16.1429
372.506 16.1429
111.824 16.1429
65.7488 16.1429
1683.39 16.125
1545.13 16.125
1533.88 16.125
1503.04 16.125
1057.99 16.125
993.75 16.125
849.332 16.125
834.021 16.125
766.308 16.125
716.431 16.125
597.478 16.125
503.393 16.125
256.792 16.125
217.616 16.125
133.864 16.125
124.257 16.125
54.9888 16.125
42.8107 16.125
1161.25 16.1111
809.684 16.1111
250.776 16.1111
188.226 16.1111
478.804 16.1023
1051.05 16.1
1516.16 16.0865
971.796 16.0865
535.016 16.0865
273.901 16.0865
331.636 16.075
88.2533 16.075
374.066 16.0662
148.166 16.0625
1070.96 16.0592
314.169 16.0592
1655.39 16.05
1090.29 16.05
1076.85 16.05
1204.84 16.0417
674.69 16.0417
428.4 16.0417
342.241 16.0417
169.133 16.0417
121.46 16.0417
86.6441 16.0417
65.0431 16.0417
673.948 16.0357
570.472 16.0357
401.186 16.0357
151.792 16.0357
1666.83 16.0313
81.7012 16.0313
1602.63 16.0278
570.104 16.025
59.1815 16.0179
674.812 16.0139
958.503 16.0114
1457.19 16.0096
961.147 16.0096
787.475 16.0096
212.174 16.0096
1656. 16.0083
1520.11 16.0083
1197.4 16.0083
811.14 16.0083
692.519 16.0083
551.616 16.0083
481.667 16.0083
371.291 16.0083
263.425 16.0083
62.532 16.0083
1122.02 16.0074
1052.78 16.0074
239.68 16.0074
1003.66 16.0066
1555.45 16.
1414.73 16.
1006.4 16.
1005.89 16.
856.957 16.
710.479 16.
568.23 16.
529.94 16.
509.348 16.
507.811 16.
501.005 16.
418.384 16.
241.608 16.
182.904 16.
161.127 16.
147.052 16.
83.5287 16.
78.868 16.
1456.99 15.9205
1251.6 15.9205
1188.65 15.9205
1041.29 15.9205
555.097 15.9205
487.805 15.9205
485.253 15.9205
1035.16 15.8929
944.231 15.8929
598.728 15.8929
426.959 15.8929
267.11 15.8929
124.665 15.8929
778.485 15.8897
109.169 15.8897
104.492 15.8897
1130.99 15.875
1565.33 15.8
1473.83 15.8
1322.7 15.8
1196.54 15.8
1132.36 15.8
1079.18 15.8
471.57 15.8
255.381 15.8
1030.46 15.7788
733.423 15.7788
507.775 15.7788
55.9326 15.7788
1259.19 15.6806
151.105 15.6806
1471.57 15.675
1037.72 15.675
602.152 15.675
366.265 15.675
1663.41 15.6667
1485.66 15.6667
1271.9 15.6667
1041.68 15.6667
988.786 15.6667
570.612 15.6667
157.567 15.6667
547.518 15.5956
485.952 15.5956
1317.69 15.5714
1150.4 15.5714
481.783 15.5714
151.68 15.5714
129.129 15.5714
706.767 15.5625
1640.11 15.5568
983.613 15.5568
868.36 15.5568
602.272 15.5568
259.968 15.5568
131.546 15.5568
48.8604 15.5568
880.015 15.5
816.022 15.5
422.841 15.5
97.0232 15.5
619.005 15.4712
608.15 15.4712
569.567 15.4712
184.736 15.4712
179.84 15.4712
1523.2 15.45
642.975 15.45
487.275 15.45
427.521 15.45
92.4944 15.4464
186.728 15.4444
1690.44 15.4083
1097.58 15.4083
385.502 15.4083
387.401 15.4
1656.2 15.375
1152.94 15.375
1096.75 15.375
985.43 15.375
625.803 15.375
351.149 15.375
343.113 15.375
342.752 15.375
94.4418 15.375
87.5505 15.375
1009.17 15.3603
988.62 15.3603
805.875 15.3603
318.541 15.3603
270.395 15.3603
96.6959 15.3603
1436.19 15.3472
369.835 15.3224
1065.56 15.3214
703.96 15.3214
628.764 15.3214
443.916 15.3214
98.6484 15.3214
52.8481 15.3214
685.334 15.2857
301.54 15.2857
139.966 15.2857
1602.4 15.2841
518.762 15.2841
128.99 15.2841
927.839 15.2813
780.898 15.2813
694.204 15.2813
693.691 15.2813
453.43 15.2813
158.441 15.2813
40.5843 15.2813
1404.79 15.25
1033.87 15.25
441.272 15.25
218.616 15.25
1458.24 15.2404
1012.06 15.2404
639.108 15.2404
433.501 15.2404
339.03 15.2404
114.264 15.225
1204.77 15.2083
424.038 15.2083
92.2641 15.2083
1298.87 15.2
781.381 15.2
286.152 15.2
179.74 15.2
1089.63 15.1838
445.56 15.1838
288.812 15.1838
140.228 15.1838
1376.17 15.1667
860.346 15.1667
124.389 15.1667
1012.14 15.1635
943.182 15.1635
524.555 15.1635
427.197 15.1635
152.107 15.1635
130.632 15.1635
1515.56 15.1607
921.547 15.1607
1459.55 15.1429
1200.54 15.1429
892.876 15.1429
624.32 15.1429
233.801 15.1429
193.911 15.1429
79.2447 15.1429
1698.27 15.125
1573.42 15.125
1455.45 15.125
1443.13 15.125
1008.62 15.125
386.516 15.125
376.663 15.125
364.991 15.125
207.309 15.125
176.017 15.125
89.2218 15.125
53.3612 15.125
1618.86 15.1111
546.698 15.1023
289.28 15.1023
287.459 15.1023
233.758 15.1023
1432.56 15.0865
712.129 15.0865
475.927 15.0865
198.065 15.0865
44.5598 15.0865
967.358 15.0833
153.959 15.075
977.072 15.0662
919.674 15.0662
261.381 15.0662
1363.94 15.0625
158.6 15.0592
735.229 15.05
1629.58 15.0417
1167.42 15.0417
1003.41 15.0417
789.293 15.0417
765.806 15.0417
350.096 15.0417
169.449 15.0417
43.5198 15.0417
1325.04 15.0357
1221.81 15.0357
47.1116 15.0357
1332.49 15.0313
965.574 15.0313
940.375 15.0313
926.235 15.0313
759.784 15.0313
734.156 15.0313
77.571 15.0313
75.0987 15.0313
1006.15 15.0278
1284.63 15.0114
1136.67 15.0114
648.058 15.0114
46.8445 15.0114
1578.14 15.0096
1559.11 15.0096
1251.52 15.0096
1119.75 15.0096
902.849 15.0096
816.79 15.0096
673.711 15.0096
577.127 15.0096
254.445 15.0096
246.629 15.0096
133.791 15.0096
104.321 15.0096
84.537 15.0096
75.5213 15.0096
1199.78 15.0083
1118.26 15.0083
1079.97 15.0083
587.411 15.0083
470.472 15.0083
363.037 15.0083
279.168 15.0083
204.723 15.0083
62.6202 15.0083
1086.21 15.0074
285.637 15.0074
80.0168 15.0074
79.4541 15.0074
1377.13 15.
1177.82 15.
1113.95 15.
846.15 15.
696.584 15.
549.005 15.
504.466 15.
397.9 15.
164.644 15.
55.8458 15.
1275.39 14.9205
312.432 14.9205
309.956 14.9205
98.2191 14.9205
87.7555 14.9205
63.5127 14.9205
221.479 14.8897
163.405 14.8897
323.225 14.875
1605.4 14.8
1062.79 14.8
218.128 14.8
139.095 14.8
128.339 14.8
1485.89 14.7813
619.394 14.7813
518.609 14.7813
932.631 14.7788
712.943 14.7788
346.969 14.7788
299.761 14.7788
172.108 14.7788
113.271 14.7788
90.8893 14.7788
63.3889 14.7788
984.292 14.75
96.5835 14.6944
909.08 14.6806
575.348 14.6806
414.683 14.6806
259.03 14.6806
1338.63 14.675
861.728 14.675
411.011 14.675
953.99 14.6667
841.271 14.6667
818.973 14.6667
401.482 14.6667
110.915 14.6667
50.2416 14.6667
163.027 14.625
1071.13 14.5956
467.752 14.5956
372.418 14.5956
349.672 14.5956
1037.96 14.5714
922.998 14.5714
863.95 14.5714
303.68 14.5714
944.427 14.5625
54.4024 14.5625
1019.37 14.5568
591.364 14.5568
169.928 14.5568
144.312 14.5568
105.849 14.5568
916.603 14.5
711.243 14.5
182.943 14.5
131.282 14.5
1433.46 14.4712
1364.46 14.4712
204.585 14.4712
182.356 14.4712
1169.93 14.45
710.602 14.4083
566.866 14.4083
486.911 14.4083
442.929 14.4083
164.255 14.4083
1494.92 14.375
1336.28 14.375
1107.54 14.375
183.084 14.375
162.613 14.375
122.408 14.375
1691.97 14.3603
151.017 14.3603
53.9065 14.3603
48.0243 14.3603
1050.56 14.3472
398.469 14.3472
148.428 14.3472
73.591 14.3472
866.289 14.3224
1602.73 14.3214
1352.18 14.3214
1170.89 14.3214
1170.81 14.3214
1110.61 14.3214
1014.93 14.3214
502.942 14.3214
311.202 14.3214
90.2008 14.3214
1637.62 14.2857
1350.4 14.2857
1302.48 14.2857
472.389 14.2857
235.691 14.2857
167.2 14.2857
123.485 14.2857
116.928 14.2857
1002.19 14.2841
646.225 14.2841
320.648 14.2841
59.2253 14.2841
577.981 14.2813
266.93 14.2813
1484.75 14.25
1125.18 14.25
625.62 14.25
600.695 14.25
1313.62 14.2404
1214.45 14.2404
1144.31 14.2404
944.544 14.2404
613.29 14.2404
302.971 14.2404
210.559 14.2404
56.8042 14.2404
952.483 14.2083
789.196 14.2083
108.492 14.2083
1632.93 14.2
1030.61 14.2
776.835 14.2
63.8943 14.2
1674.11 14.1838
1165.63 14.1667
921.794 14.1667
719.271 14.1667
633.168 14.1667
432.989 14.1667
1262.44 14.1635
1156.28 14.1635
1037.19 14.1635
893.722 14.1635
806.71 14.1635
317.941 14.1635
304.112 14.1635
70.0072 14.1635
1313.24 14.1429
1278.5 14.1429
1206.2 14.1429
869.428 14.1429
814.484 14.1429
635.853 14.1429
418.218 14.1429
369.076 14.1429
336.505 14.1429
234.809 14.1429
157.103 14.1429
1541.93 14.125
1387.22 14.125
1378.66 14.125
1216.55 14.125
1040.82 14.125
1033.08 14.125
677.358 14.125
578.463 14.125
413.525 14.125
382.181 14.125
158.791 14.125
61.4283 14.125
1523.13 14.1023
1381.13 14.1023
997.861 14.1023
681.451 14.1023
651.869 14.1023
560.622 14.1023
541.382 14.1023
435.783 14.1023
368.021 14.1023
134.853 14.1023
1597.36 14.0865
1319.94 14.0865
1024.9 14.0865
1005.68 14.0865
981.804 14.0865
945.935 14.0865
755.606 14.0865
713.75 14.0865
533.864 14.0865
248.414 14.0865
158.319 14.0865
87.1801 14.0865
81.9863 14.0865
667.113 14.0833
1682.14 14.075
815.105 14.075
551.437 14.075
319.287 14.075
218.525 14.075
57.9893 14.075
896.012 14.0662
634.914 14.0662
356.225 14.0662
56.1244 14.0662
1508.68 14.0592
996.179 14.05
1640. 14.0417
1636.32 14.0417
1132.18 14.0417
1118.73 14.0417
980.046 14.0417
842.004 14.0417
689.654 14.0417
392.677 14.0417
334.501 14.0417
203.062 14.0417
115.623 14.0417
87.573 14.0417
76.2949 14.0417
540.262 14.0357
383.644 14.0357
310.051 14.0357
1527.65 14.0313
353.215 14.0313
142.598 14.0313
876.147 14.025
783.237 14.025
259.621 14.025
1553.91 14.0179
883.999 14.0179
405.467 14.0179
555.873 14.0139
524.205 14.0139
224.094 14.0139
1145.1 14.0114
1066.28 14.0114
923.398 14.0114
232.568 14.0114
65.517 14.0114
1678.71 14.0096
1239.65 14.0096
1004.64 14.0096
669.939 14.0096
486.431 14.0096
143.963 14.0096
1539.14 14.0083
1413.12 14.0083
1049.56 14.0083
981.14 14.0083
650.598 14.0083
324.325 14.0083
167.597 14.0083
48.5506 14.0083
690.617 14.0074
1635.97 14.
1418.72 14.
1313.15 14.
1301.04 14.
1260.37 14.
1217.34 14.
1191.5 14.
1065.9 14.
1014.52 14.
981.347 14.
850.463 14.
429.492 14.
304.888 14.
285.337 14.
96.9776 14.
47.6617 14.
45.1366 14.
1680.27 13.9205
1368.01 13.9205
1175.59 13.9205
1139.48 13.9205
595.65 13.9205
104.51 13.9205
101.639 13.9205
1517.44 13.8929
709.139 13.8929
740.121 13.875
88.7841 13.875
1377.37 13.8
1211.81 13.8
1205.62 13.8
1015.36 13.8
807.621 13.8
783.419 13.8
783.167 13.8
757.79 13.8
742.899 13.8
400.746 13.8
378.006 13.8
241.959 13.8
231.526 13.8
247.846 13.7813
51.6475 13.7813
1248.89 13.7788
455.337 13.7788
259.257 13.7788
529.34 13.75
1568.36 13.6806
1481.09 13.6806
1275.52 13.6806
1140.45 13.6806
795.333 13.6806
548.839 13.6806
450.648 13.6806
311.147 13.6806
63.7685 13.6806
750.53 13.675
306.602 13.675
213.22 13.675
144.507 13.675
855.838 13.6667
683.129 13.6667
649.696 13.6667
495.631 13.6667
198.099 13.6667
