# Supplementary material for: Functional Genomics of Novel Secondary Metabolites from Diverse Cyanobacteria Using Untargeted Metabolomics
Source: Mar Drugs. 2013 Sep 30;11(10):3617–31. doi: 10.3390/md11103617 (PMC3826126; doi:10.3390/md11103617)
Supplement: Supplementary File 3 — Supplementary msms data (ZIP, 1417 KB) [file marinedrugs-11-03617-s003.zip › msms/260.Positive.txt]

// 260.  C13H25N3O5 Positive
304.186 1296.02
175.142 1163.99
286.177 363.42
130.086 132.347
84.0825 89.5104
197.116 65.6372
111.12 50.3967
304.288 50.0179
287.158 50.
304.989 44.05
175.268 43.0027
304.347 37.338
175.328 34.045
809.828 33.5577
195.12 33.2
304.52 32.0114
56.0498 29.05
268.17 28.0208
304.892 27.0417
304.671 26.125
200.977 24.5956
304.384 24.5313
305.328 23.5956
304.458 22.1023
1206.06 21.9205
175.362 21.5625
242.197 20.5568
263.364 20.125
665.941 20.0074
175.412 20.0074
175.716 19.0662
223.109 19.
147.111 18.3333
50.5895 18.25
580.7 18.0278
46.0705 18.0179
288.551 18.
416.155 17.4083
175.533 16.1838
1074.5 16.1667
602.11 16.1429
98.6464 16.125
147.065 16.0865
48.2033 16.0083
78.1193 16.0074
285.466 15.4083
77.3535 15.4083
305.1 15.3224
297.188 15.3214
282.891 15.2857
1269.28 15.1667
697.905 15.125
596.864 15.1
110.616 15.0662
178.1 15.0357
519.109 15.0114
446.971 15.0114
571.146 15.0066
1576.53 14.8929
557.111 14.8
443.36 14.7813
534.896 14.5625
107.447 14.4712
175.766 14.3472
630.519 14.3214
1031.07 14.2857
306.88 14.25
287.204 14.25
1066.98 14.2083
895.845 14.2083
305.47 14.1488
71.5842 14.1429
270.167 14.125
934.766 14.075
810.384 14.0417
84.7097 14.0417
1553.79 14.0114
558.45 13.9205
1453.29 13.75
195.183 13.75
241.109 13.675
45.8021 13.6667
1073.17 13.45
1222.9 13.4083
583.24 13.375
301.14 13.3603
1416.91 13.3472
1460.32 13.2841
1425.22 13.25
236.797 13.25
1432.07 13.1667
224.399 13.1667
634.828 13.1429
282.425 13.1429
247.533 13.1429
74.0378 13.1429
207.086 13.1023
584.779 13.0865
1420. 13.075
315.93 13.075
1207.03 13.0662
175.662 13.05
114.138 13.0139
1522.84 13.0096
855.891 13.0083
891.598 13.0074
904.903 13.
739.781 13.
356.485 13.
245.306 12.9205
735.389 12.8
57.2107 12.7788
866.044 12.675
1466.43 12.6667
436.692 12.6667
346.872 12.4712
93.9022 12.4712
1238.45 12.45
315.124 12.45
837.739 12.4083
308.421 12.4083
457.875 12.375
1070.66 12.3472
471.53 12.3472
1023.28 12.2841
735.515 12.25
88.9604 12.25
737.462 12.2404
274.786 12.1838
305.591 12.1667
185.078 12.1667
125.451 12.1667
48.2382 12.1667
1456.04 12.125
1282.57 12.125
248.859 12.125
1089.95 12.1023
709.942 12.1023
1083.17 12.0865
581.818 12.0865
141.022 12.0865
343.874 12.0625
1176.57 12.05
869.603 12.0417
858.138 12.0417
566.487 12.0357
86.6589 12.0357
1311.3 12.0114
294.527 12.0114
1264.19 12.0096
513.824 12.0096
175.882 12.0096
451.524 12.0083
1153.95 12.
1128.06 12.
379.581 12.
269.856 12.
63.7514 12.
1553. 11.9205
820.596 11.8
800.078 11.8
136.128 11.7788
1032.83 11.6806
534.142 11.6806
464.239 11.6806
308.394 11.6806
909.53 11.6667
619.311 11.6667
265.481 11.5625
1252.76 11.5568
198.37 11.5568
1280.99 11.4712
1189.8 11.4712
156.027 11.4712
708.276 11.45
256.121 11.45
1125.63 11.4464
1037.72 11.375
376.449 11.3472
82.4601 11.3472
1228.01 11.2841
604.387 11.2841
587.304 11.2841
305.19 11.2841
607.591 11.2
540.561 11.2
493.552 11.2
608.366 11.1667
337.325 11.1667
85.7178 11.1667
175.61 11.1607
44.4478 11.1607
1381.45 11.1429
644.898 11.1429
396.5 11.125
189.711 11.125
148.43 11.125
146.285 11.125
59.0021 11.125
40.9786 11.125
361.738 11.1023
821.159 11.0865
216.356 11.0833
1207.58 11.0625
1014.42 11.05
63.2446 11.05
1521.27 11.0417
845.549 11.0417
706.968 11.0417
559.433 11.0417
279.066 11.0417
816.242 11.0278
466.076 11.0139
117.008 11.0139
255.83 11.0114
192.865 11.0114
138.787 11.0114
64.104 11.0114
45.0348 11.0114
835.734 11.0096
262.413 11.0096
46.32 11.0096
1464.11 11.
1047.69 11.
935.176 11.
806.876 11.
664.641 11.
454.389 11.
345.315 11.
197.189 11.
108.041 11.
48.2619 11.
946.86 10.9205
535.383 10.9205
299.05 10.9205
188.053 10.9205
53.6926 10.9205
851.668 10.8
232.051 10.8
153.459 10.8
969.294 10.6806
776.666 10.6806
306.679 10.6806
100.913 10.6806
226.774 10.6667
218.908 10.6667
860.696 10.5625
200.242 10.5625
520.975 10.5568
42.706 10.5568
1390.24 10.4712
1079.88 10.4712
506.258 10.45
331.294 10.45
206.524 10.4464
1104.2 10.375
832.889 10.375
397.979 10.375
373.478 10.375
242.655 10.375
1148.27 10.3472
605.823 10.3472
58.3688 10.3472
723.96 10.3214
702.619 10.3214
935.52 10.2841
839.266 10.2841
526.956 10.2841
342.585 10.2841
880.042 10.25
1120.52 10.2404
571.077 10.2404
545.806 10.2404
1124.91 10.2
910.736 10.2
733.827 10.2
85.9403 10.2
1395.22 10.1667
58.7186 10.1667
544.589 10.1429
1360.13 10.125
1094.7 10.125
815.489 10.125
177.711 10.125
46.0944 10.125
1427.22 10.1023
1256.66 10.1023
1232.33 10.1023
938.079 10.1023
1582.33 10.0865
286.271 10.0833
428.659 10.075
1339.72 10.05
1023.06 10.05
530.103 10.05
1552.53 10.0417
1444.95 10.0417
898.23 10.0417
318.368 10.0357
262.245 10.025
1429.32 10.0139
1426.57 10.0139
670.873 10.0139
620.792 10.0139
305.85 10.0139
268.273 10.0139
176.019 10.0139
485.428 10.0114
394.489 10.0114
367.382 10.0114
290.549 10.0114
1075.1 10.0096
849.652 10.0096
544.656 10.0096
131.115 10.0096
1538.85 10.
1464.39 10.
1458.36 10.
1102.45 10.
975.373 10.
849.268 10.
388.228 10.
377.786 10.
241.665 10.
73.6784 10.
