# Supplementary material for: Functional Genomics of Novel Secondary Metabolites from Diverse Cyanobacteria Using Untargeted Metabolomics
Source: Mar Drugs. 2013 Sep 30;11(10):3617–31. doi: 10.3390/md11103617 (PMC3826126; doi:10.3390/md11103617)
Supplement: Supplementary File 3 — Supplementary msms data (ZIP, 1417 KB) [file marinedrugs-11-03617-s003.zip › msms/66.Positive.txt]

// 66.   Positive
555.364 323.634
89.0595 319.012
546.841 307.483
45.0325 131.011
133.087 119.125
555.859 89.8462
243.146 73.9263
221.143 70.2404
591.342 59.0762
538.348 56.4545
828.516 55.6576
309.2 40.6544
177.104 40.25
415.236 40.2308
274.188 36.6713
503.284 36.125
153.674 32.3333
104.049 30.
546.342 29.25
547.365 29.1838
1261.79 29.0208
273.42 28.805
173.342 28.7202
810.476 28.125
199.108 27.962
470.375 27.1731
1169.92 27.0489
341.326 26.2663
280.107 26.045
932.611 26.0179
1697.23 26.006
547.083 25.845
276.497 25.5577
556.068 25.1976
414.027 24.3636
555.49 24.3333
1531.79 24.1838
235.16 24.1
457.052 24.0909
208.872 24.05
679.689 24.025
324.219 24.0208
935.955 24.
719.235 23.3636
190.21 23.225
1175.74 23.1645
946.975 23.1645
398.304 23.0357
443.927 22.875
996.637 22.8182
1034.64 22.25
1006.86 22.1607
177.207 22.0769
179.533 22.0313
275.144 22.0278
120.494 22.025
66.0326 22.0083
406.439 22.0066
1539.14 21.7788
91.721 21.675
40.7653 21.5313
1428.57 21.3224
855.525 21.2857
265.225 21.2841
284.026 21.2426
82.9286 21.225
321.822 21.1838
134.22 21.125
89.0216 21.1111
256.266 21.0278
1466.78 21.0083
429.556 21.
1167.45 20.9
288.661 20.875
96.1949 20.875
520.967 20.7961
839.176 20.5956
1624.03 20.4444
192.787 20.4444
1427.65 20.375
1470.84 20.2917
1630.72 20.2857
60.4107 20.2813
1151.81 20.25
99.1476 20.25
531.652 20.225
1289.14 20.1838
368.043 20.1429
265.153 20.1429
342.184 20.1111
64.2725 20.0278
130.85 20.0096
940.635 20.0083
127.309 20.006
104.675 20.006
318.556 19.7778
150.342 19.7778
451.079 19.6667
346.692 19.625
1059.74 19.5682
1384.1 19.5329
44.0462 19.5329
881.856 19.5
1028.81 19.4444
386.177 19.4083
975.826 19.3611
589.849 19.3214
1609.87 19.2857
784.518 19.2813
189.468 19.25
1063.12 19.2404
1531.05 19.2269
556.16 19.2
628.187 19.1838
987.146 19.125
251.678 19.125
173.983 19.125
136.18 19.125
150.549 19.1023
423.439 19.0909
1221.92 19.075
851.999 19.075
271.347 19.0662
750.118 19.0313
607.413 19.0313
341.421 19.025
105.645 19.0208
1176.24 19.0114
53.7774 19.0083
589.184 19.
254.356 18.7788
267.606 18.675
293.478 18.6544
181.797 18.625
875.67 18.5956
1658.87 18.5714
214.505 18.5568
693.701 18.4083
227.051 18.4083
1099.46 18.4
285.55 18.4
438.714 18.3611
243.232 18.3214
238.087 18.3214
174.721 18.3214
433.165 18.2857
1201.83 18.2813
985.458 18.2
1271.04 18.1667
672.979 18.125
405.239 18.075
113.06 18.0536
211.307 18.0417
767.476 18.0278
780.56 18.025
265.416 18.0096
1421.95 18.0083
138.575 18.006
1300.04 18.
714.466 18.
589.726 18.
429.76 18.
275.63 18.
78.6006 18.
42.9728 18.
520.201 17.9205
159.494 17.7961
762.777 17.625
576.215 17.5956
1102.07 17.5714
341.175 17.4712
78.8486 17.4712
873.049 17.4083
388.282 17.4083
49.3787 17.4083
833.238 17.375
41.784 17.375
1574.71 17.3611
652.42 17.3214
469.817 17.3214
592.785 17.2857
526.463 17.2857
509.918 17.2857
1685.57 17.2813
1392.2 17.25
728.097 17.25
567.324 17.25
130.339 17.25
1636.26 17.2404
869.008 17.1667
548.689 17.1667
1563.45 17.1488
553.064 17.125
72.2551 17.125
92.8886 17.1023
188.397 17.0865
89.3721 17.0833
1224.6 17.075
359.598 17.075
1387.53 17.0662
49.473 17.0662
65.3563 17.0592
579.582 17.0417
1636.07 17.0313
74.6445 17.0313
163.696 17.0139
122.502 17.0139
1178.75 17.0083
168.077 17.0083
1346.03 17.0074
1253.92 17.0074
970.299 17.0074
377.066 17.0074
1545.22 17.
1521.82 17.
454.169 17.
1523.54 16.9205
1237.45 16.9
569.964 16.8929
1186.5 16.8
959.873 16.6944
208.902 16.625
431.387 16.5956
555.593 16.5714
161.793 16.5714
1624.94 16.5568
318.453 16.5313
1190.01 16.5
1173.54 16.5
1566.59 16.4712
750.005 16.4712
649.087 16.4712
1631.78 16.45
1612.63 16.4464
1449.33 16.4083
138.089 16.4083
55.2965 16.4083
137.962 16.4
1473.5 16.3603
269.632 16.3603
523.216 16.3224
921.118 16.2917
141.081 16.2917
868.151 16.2857
1508.93 16.2841
223.945 16.2841
189.989 16.2813
211.935 16.25
197.468 16.25
169.585 16.25
52.0963 16.25
1435.96 16.2083
812.196 16.2083
553.167 16.2083
533.947 16.2
282.047 16.1838
209.784 16.1667
192.754 16.1667
88.197 16.1667
1285. 16.1635
78.0348 16.1635
447.187 16.1429
360.035 16.125
258.471 16.125
87.8377 16.125
601.652 16.1111
500.023 16.1023
364.481 16.0865
915.979 16.075
105.574 16.0592
1607. 16.0417
1367.32 16.0417
83.8643 16.0417
1486.46 16.0357
41.0421 16.0357
1543.31 16.0313
999.549 16.0278
273.265 16.0208
41.9725 16.0139
185.439 16.0083
257.901 16.0066
270.503 16.
634.197 15.9205
156.881 15.9205
141.038 15.9205
1170.65 15.8929
1341.07 15.675
483.197 15.675
1116.25 15.6667
245.077 15.6667
1121.03 15.625
927.877 15.625
1283.76 15.5956
587.64 15.5956
1632.95 15.5714
600.349 15.5714
75.2703 15.5714
1147.81 15.5568
748.053 15.5568
715.779 15.5568
244.394 15.5
226.673 15.5
640.201 15.4712
106.51 15.45
55.0165 15.45
1244.57 15.4444
302.035 15.4444
1161.14 15.4083
755.546 15.4083
283.869 15.4083
300.233 15.375
293.997 15.3472
271.806 15.3472
1519.61 15.3214
1423.6 15.3214
847.807 15.3214
261.039 15.3214
45.5492 15.3214
861.816 15.2857
270.275 15.2857
132.768 15.2857
522.603 15.2841
181.565 15.2813
784.462 15.25
697.824 15.25
664.855 15.25
1541.87 15.2404
1349.71 15.2404
367.825 15.2404
89.1949 15.2404
63.1007 15.225
989.035 15.2083
977.002 15.2083
235.872 15.2083
755.698 15.2045
85.6639 15.2
637.51 15.1838
323.201 15.1667
185.233 15.1667
612.265 15.1645
847.097 15.1635
513.466 15.1635
635.389 15.125
53.4754 15.125
1378.71 15.1111
497.082 15.1111
1483.1 15.1023
957.158 15.1023
1418.37 15.0865
200.084 15.0865
1174.27 15.075
863.981 15.075
681.132 15.075
1386.81 15.0662
895.995 15.0662
302.68 15.0625
799.284 15.0417
64.1331 15.0417
1040.88 15.0357
1130.85 15.0313
207.163 15.0313
150.754 15.0313
701.009 15.0139
443.62 15.0139
733.051 15.0114
1249.81 15.0083
1098.49 15.0083
118.945 15.0083
55.771 15.0083
1624.12 15.0066
1482.59 15.
964.562 15.
899.995 15.
554.449 15.
392.687 15.
277.801 15.
129.96 15.
676.738 14.9205
518.361 14.9205
430.24 14.9205
1202.65 14.8897
1697.41 14.8
1459.91 14.8
361.726 14.8
304.794 14.8
981.056 14.7813
70.4062 14.7813
933.07 14.7788
51.0498 14.7788
258.518 14.6944
708.33 14.6806
1179.15 14.675
40.2524 14.6667
556.218 14.5714
764.805 14.5625
350.934 14.5625
1336.47 14.5568
46.6603 14.5568
582.142 14.5
89.1431 14.5
1638.26 14.4712
1418.89 14.4712
424.727 14.4712
404.395 14.4712
763.414 14.45
1241.56 14.4444
53.8277 14.4444
540.761 14.4083
145.864 14.4083
144.14 14.4083
1116.53 14.375
406.86 14.375
232.452 14.375
1677.67 14.3214
909.456 14.3214
462.125 14.3214
329.294 14.3214
58.866 14.3214
591.987 14.2857
558.914 14.2857
81.7104 14.2857
191.366 14.2841
627.368 14.2813
1128.93 14.25
123.98 14.25
70.5402 14.25
1141.5 14.2404
192.722 14.2404
327.315 14.225
466.012 14.2083
249.217 14.2083
120.393 14.2083
42.7778 14.2083
1236.35 14.2
480.917 14.2
417.579 14.2
844.791 14.1667
549.94 14.1667
233.747 14.1667
122.883 14.1667
1534.17 14.1635
167.212 14.1635
136.739 14.1607
1597.81 14.1429
1395.08 14.1429
1315.27 14.1429
629.091 14.1429
578.03 14.1429
209.503 14.1429
91.75 14.1429
1214.14 14.125
1178.58 14.125
788.856 14.125
727.541 14.125
548.429 14.125
348.774 14.125
910.958 14.1111
511.049 14.1111
849.377 14.0865
495.627 14.0865
58.2744 14.0865
1558.51 14.075
895.824 14.075
198.225 14.075
72.9077 14.075
207.46 14.0662
438.939 14.05
151.444 14.05
1422.87 14.0417
589.676 14.0417
584.078 14.0417
461.082 14.0417
440.339 14.0417
281.935 14.0417
225.269 14.0417
96.4844 14.0417
62.1952 14.0417
46.6419 14.0417
1584.29 14.0357
981.215 14.0357
800.645 14.0357
502.743 14.0357
393.834 14.0357
277.629 14.0357
158.908 14.0357
90.6994 14.0357
1191.93 14.0313
295.864 14.0313
185.538 14.0313
178.927 14.0313
1005.41 14.0278
298.57 14.0278
1265.43 14.0114
1059.09 14.0114
82.5546 14.0114
1510. 14.0096
550.006 14.0096
1062.07 14.0083
792.529 14.0083
418.808 14.0083
306.962 14.0083
199.461 14.0083
117.736 14.0083
1583.52 14.
946.465 14.
471.798 14.
232.645 14.
171.819 14.
117.774 14.
43.7177 14.
1672.15 13.9205
59.0891 13.9205
1116.74 13.8929
492.676 13.8929
398.18 13.8929
271.528 13.8929
803.411 13.875
1592.44 13.7813
128.132 13.7813
1590.2 13.7788
1208.61 13.7788
691.777 13.7788
466.652 13.7788
294.67 13.7788
728.133 13.75
1289.54 13.6806
632.193 13.6806
253.927 13.6806
1579.25 13.675
651.707 13.675
239.742 13.675
1182.14 13.6667
1027.91 13.6667
759.928 13.6667
666.651 13.6667
223.649 13.6667
182.107 13.6667
52.198 13.6667
927.58 13.5956
1593.97 13.5714
1506.05 13.5714
1058.27 13.5714
673.556 13.5714
193.863 13.5714
113.134 13.5714
83.6258 13.5714
1283.99 13.5625
871.331 13.5625
672.863 13.5568
530.55 13.5568
463.236 13.5568
320.397 13.5568
190.255 13.5568
512.787 13.5
1387.75 13.4712
1250.6 13.4712
117.433 13.4712
79.4657 13.4712
69.7444 13.4712
1499.84 13.45
1327.3 13.45
1085.87 13.45
642.942 13.45
552.424 13.45
171.239 13.45
1676.95 13.4464
671.261 13.4464
1279.39 13.4083
1202.15 13.4083
858.232 13.4083
846.909 13.4083
97.8003 13.4083
86.1801 13.4083
1168.04 13.375
810.712 13.375
669.237 13.375
470.562 13.375
108.07 13.375
1021.24 13.3603
97.715 13.3603
961.624 13.3472
252.504 13.3472
197.111 13.3472
154.261 13.3472
882.795 13.3333
1348.49 13.3214
174.01 13.3214
220.853 13.2841
158.467 13.2841
157.725 13.2841
76.6731 13.2841
68.6674 13.2841
883.436 13.2813
166.366 13.2813
991.677 13.25
756.903 13.25
514.626 13.25
448.501 13.25
44.7233 13.25
1181.96 13.2404
1065.47 13.2404
659.522 13.2404
643.395 13.2404
457.946 13.2404
342.989 13.2404
77.1193 13.2404
44.9168 13.2404
1328.23 13.225
1369.75 13.2
1277.81 13.2
697.993 13.2
629.032 13.2
406.368 13.2
133.344 13.2
94.2698 13.2
1141.23 13.1667
1085.58 13.1667
944.74 13.1667
896.945 13.1667
212.886 13.1667
1039. 13.1635
725.091 13.1635
352.059 13.1635
295.454 13.1635
227.836 13.1635
77.8778 13.1635
901.831 13.1607
840.917 13.1429
88.719 13.1429
975.284 13.125
923.987 13.125
893.491 13.125
891.232 13.125
150.628 13.125
80.0137 13.125
63.6243 13.125
1418.99 13.1023
1361.35 13.1023
1252.2 13.1023
827.58 13.1023
796.777 13.1023
463.306 13.1023
413.047 13.1023
225.7 13.1023
217.428 13.1023
981.556 13.0909
1605.22 13.0865
1075.26 13.0865
1004.74 13.0865
926.551 13.0865
711.361 13.0865
488.828 13.0865
445.6 13.0865
238.218 13.0865
219.113 13.0865
992.115 13.0833
1266.96 13.075
1134.88 13.075
61.515 13.075
1306.54 13.0662
706.069 13.0662
1667.17 13.0625
542.697 13.0625
511.675 13.0625
278.746 13.0625
278.172 13.0625
1062.26 13.05
427.647 13.05
142.649 13.05
73.4028 13.05
1582.55 13.0417
870.696 13.0417
804.898 13.0417
684.995 13.0417
658.611 13.0417
455.951 13.0417
446.673 13.0417
423.876 13.0417
260.344 13.0417
104.353 13.0417
98.6973 13.0417
89.2378 13.0417
1543.53 13.0357
1479.57 13.0357
642.539 13.0357
582.888 13.0357
575.773 13.0357
469.493 13.0357
272.877 13.0357
252.038 13.0357
99.0903 13.0357
95.0159 13.0357
80.9851 13.0357
1531.34 13.0313
1195.89 13.0313
508.85 13.0313
59.6999 13.0313
861.743 13.025
1627.91 13.0139
716.826 13.0139
356.184 13.0139
1653.1 13.0114
1599.85 13.0114
1199.3 13.0114
867.149 13.0114
176.331 13.0114
942.31 13.0096
832.003 13.0096
805.792 13.0096
661.864 13.0096
523.164 13.0096
358.881 13.0096
190.613 13.0096
138.629 13.0096
105.397 13.0096
1688.13 13.0083
1430.41 13.0083
182.051 13.0083
174.881 13.0083
93.1876 13.0083
1111.91 13.0074
246.152 13.0074
56.6892 13.0074
1683.07 13.
1634.06 13.
1619.39 13.
1401.7 13.
1082.16 13.
536.083 13.
447.622 13.
429.181 13.
368.726 13.
223.099 13.
189.807 13.
181.974 13.
122.267 13.
111.524 13.
100.797 13.
1331.43 12.9205
474.937 12.9205
463.916 12.9205
356.253 12.9205
94.2449 12.9205
82.9735 12.9205
782.165 12.8929
1057.46 12.875
751.866 12.875
695.281 12.875
451.856 12.875
1232.72 12.8
1043.7 12.8
864.53 12.8
547.461 12.8
448.063 12.8
1556.44 12.7788
586.048 12.7788
139.57 12.7788
127.026 12.7788
113.64 12.7788
1613.96 12.75
1286.79 12.6806
1173.02 12.6806
467.195 12.6806
466.721 12.6806
93.3184 12.6806
80.7463 12.6806
1398.87 12.675
1093.73 12.675
1572.03 12.6667
1410.41 12.6667
324.842 12.6667
207.817 12.6667
155.826 12.6667
68.3169 12.6667
1477.61 12.5714
1391.08 12.5714
969.513 12.5714
512.087 12.5714
451.595 12.5714
95.4805 12.5714
428.045 12.5625
291.942 12.5625
285.786 12.5625
1440.06 12.5568
1018.53 12.5568
342.122 12.5568
136.35 12.5568
129.74 12.5568
1668.36 12.5
1638.74 12.5
231.11 12.5
1444.62 12.4712
1027.76 12.4712
219.19 12.4712
1550.31 12.45
1310.62 12.45
781.966 12.45
687.542 12.45
562.107 12.45
469.962 12.45
317.324 12.45
103.464 12.45
66.8784 12.45
567.733 12.4083
285.154 12.4083
1499.76 12.375
1370.46 12.375
1068.34 12.375
911.06 12.375
666.398 12.375
253.786 12.375
227.109 12.375
193.209 12.375
71.3648 12.375
1093.01 12.3472
711.052 12.3472
657.315 12.3472
450.059 12.3472
344.452 12.3472
134.358 12.3472
56.9968 12.3472
277.779 12.3333
175.103 12.3333
1587.53 12.3214
1397.26 12.3214
1306.08 12.3214
932.226 12.3214
684.321 12.3214
678.026 12.3214
337.085 12.3214
1631.45 12.2841
1349.43 12.2841
1222.5 12.2841
1150.23 12.2841
790.626 12.2841
778.227 12.2841
471.457 12.2841
331.19 12.2841
192.875 12.2841
40.7451 12.2841
763.909 12.2813
221.732 12.2813
1319.34 12.25
877.92 12.25
789.069 12.25
589.417 12.25
557.187 12.25
1185.76 12.2404
1130. 12.2404
565.361 12.2404
541.055 12.2404
471.966 12.2404
439.646 12.2404
226.104 12.2404
101.962 12.2404
93.9692 12.2404
91.0545 12.2404
1166.61 12.2083
872.81 12.2083
812.359 12.2083
343.201 12.2083
308.269 12.2083
231.006 12.2083
72.7122 12.2083
1445.36 12.2
1380.1 12.2
961.698 12.2
581.41 12.2
289.68 12.2
129.268 12.2
44.6444 12.2
1313.23 12.1667
1029.93 12.1667
723.698 12.1667
604.677 12.1667
590.631 12.1667
490.374 12.1667
382.503 12.1667
226.888 12.1667
109.417 12.1667
62.2813 12.1667
56.6247 12.1667
48.2359 12.1667
1334.12 12.1607
1186.61 12.1607
1679.27 12.1429
964.455 12.1429
543.964 12.1429
268.889 12.1429
199.93 12.1429
1484.79 12.125
1410.61 12.125
1163.04 12.125
521.966 12.125
100.342 12.125
49.7276 12.125
1180.62 12.1023
1139.26 12.1023
848.893 12.1023
816.527 12.1023
754.454 12.1023
583.219 12.1023
194.436 12.1023
132.995 12.1023
52.857 12.1023
1569.05 12.0865
1262.8 12.0865
862.281 12.0865
829.015 12.0865
387.291 12.0865
56.2888 12.0865
1094.32 12.0833
1023.32 12.0833
488.552 12.0833
504.234 12.075
474.895 12.075
338.052 12.075
303.519 12.075
193.28 12.075
127.808 12.075
103.845 12.075
101.569 12.075
81.517 12.075
1621.83 12.0662
868.953 12.0625
175.085 12.0625
1031.62 12.0592
1577.45 12.05
1545.67 12.05
895.224 12.05
574.757 12.05
191.096 12.05
1284.71 12.0417
806.676 12.0417
785.695 12.0417
763.529 12.0417
562.028 12.0417
494.79 12.0417
459.626 12.0417
322.068 12.0417
273.55 12.0417
144.711 12.0417
116.039 12.0417
105.1 12.0417
56.1013 12.0417
1424.83 12.0357
1356.51 12.0357
1260.89 12.0357
854.225 12.0357
752.913 12.0357
740.781 12.0357
93.0218 12.0357
47.8664 12.0313
846.258 12.0278
893.287 12.0139
866.542 12.0139
90.1575 12.0139
49.9942 12.0139
1671.3 12.0114
983.01 12.0114
743.855 12.0114
638.103 12.0114
451.46 12.0114
434.64 12.0114
392.914 12.0114
340.998 12.0114
310.778 12.0114
211.848 12.0114
128.534 12.0114
1689.38 12.0096
651.003 12.0096
125.071 12.0096
83.7876 12.0096
45.063 12.0096
1693.41 12.0083
1293.19 12.0083
929.779 12.0083
104.108 12.0083
1398.16 12.
1205.08 12.
1170.15 12.
986.488 12.
886.299 12.
852.602 12.
606.101 12.
579.056 12.
383.613 12.
294.221 12.
281.422 12.
158.601 12.
152.659 12.
113.291 12.
101.258 12.
81.349 12.
60.6821 12.
1622.05 11.9205
1324.12 11.9205
1261.12 11.9205
1105.66 11.9205
960.267 11.9205
545.279 11.9205
171.599 11.9205
792.279 11.875
297.981 11.875
1214.31 11.8
1160.93 11.8
993.659 11.8
547.771 11.8
359.287 11.8
305.646 11.8
156.056 11.8
1382.87 11.7788
1159.64 11.7788
1129.04 11.7788
1029.82 11.7788
967.396 11.7788
690.059 11.7788
143.591 11.7788
900.674 11.75
163.135 11.75
145.059 11.75
45.0957 11.75
1340.06 11.6806
962.973 11.6806
875.22 11.6806
494.37 11.6806
402.353 11.6806
193.715 11.6806
138.115 11.6806
123.102 11.6806
908.957 11.6667
835.397 11.6667
645.493 11.6667
551.461 11.6667
503.808 11.6667
393.507 11.6667
290.364 11.6667
101.357 11.6667
975.758 11.625
308.746 11.625
969.694 11.5714
1066.53 11.5625
570.156 11.5625
186.434 11.5625
184.663 11.5625
136.495 11.5625
1453.23 11.5568
1390.33 11.5568
1112.88 11.5568
267.696 11.5568
210.883 11.5568
126.794 11.5568
229.671 11.5
1186.22 11.4712
930.654 11.4712
811.005 11.4712
730.775 11.4712
634.968 11.4712
72.7711 11.4712
1381.66 11.45
1352.34 11.45
1277.7 11.45
1188.23 11.45
1175.98 11.45
894.045 11.45
841.445 11.45
551.98 11.45
545.941 11.45
513.134 11.45
392.548 11.45
340.203 11.45
267.986 11.45
233.317 11.45
69.9727 11.45
87.4697 11.4464
1243.54 11.4083
1459.26 11.375
1325.79 11.375
960.582 11.375
799.834 11.375
610.043 11.375
460.599 11.375
114.993 11.375
92.1733 11.375
1546.91 11.3472
1461.31 11.3472
438.477 11.3472
386.741 11.3472
248.222 11.3472
89.9633 11.3472
79.0166 11.3472
307.377 11.3333
1551.87 11.3214
1469.06 11.3214
1417.25 11.3214
1280.51 11.3214
110.378 11.3214
1507.53 11.2841
1352.78 11.2841
1274.97 11.2841
751.642 11.2841
547.029 11.2841
296.683 11.2841
186.86 11.2841
76.4365 11.2841
67.7957 11.2841
44.4725 11.2841
1690.48 11.2813
1623.19 11.25
1384.31 11.25
739.012 11.25
518.442 11.25
122.957 11.25
63.8269 11.25
1376.16 11.2404
1144.18 11.2404
657.377 11.2404
515.345 11.2404
360.174 11.2404
264.036 11.2404
242.062 11.2404
107.561 11.2404
77.8052 11.2404
45.5333 11.2404
872.594 11.225
349.295 11.225
98.2708 11.2083
96.2764 11.2083
1551.51 11.2
1266.9 11.2
1151.34 11.2
1124.32 11.2
1121.31 11.2
710.428 11.2
655.807 11.2
515.645 11.2
513.667 11.2
402.015 11.2
376.178 11.2
1575.84 11.1667
1125.31 11.1667
789.452 11.1667
344.38 11.1667
129.028 11.1667
91.3937 11.1667
81.5583 11.1667
55.6247 11.1667
1578.06 11.1607
1260.99 11.1607
895.134 11.1607
715.128 11.1607
250.256 11.1607
1243.11 11.1429
854.493 11.1429
823.598 11.1429
246.547 11.1429
1661.21 11.125
1516.02 11.125
1237.1 11.125
1009.41 11.125
960.903 11.125
865.074 11.125
773.112 11.125
589.92 11.125
150.648 11.125
101.471 11.125
52.6678 11.125
46.7158 11.125
43.4362 11.125
1493.51 11.1023
1020.38 11.1023
817.46 11.1023
729.211 11.1023
698.721 11.1023
514.214 11.1023
461.976 11.1023
349.588 11.1023
57.7292 11.1023
57.0996 11.1023
40.3842 11.1023
909.886 11.0865
704.153 11.0865
372.552 11.0865
370.896 11.0865
325.501 11.0865
248.801 11.0865
1681.55 11.0833
489.421 11.0833
837.001 11.075
455.584 11.075
448.459 11.075
87.7504 11.075
1440.68 11.0625
900.904 11.0625
837.367 11.0625
363.365 11.0625
307.413 11.0625
260.103 11.0625
90.361 11.0625
43.01 11.0625
1617.08 11.05
1408.46 11.05
1369.2 11.05
1224.74 11.05
1076.93 11.05
1060.21 11.05
880.391 11.05
785.096 11.05
678.802 11.05
459.787 11.05
393.016 11.05
275.486 11.05
1652.52 11.0417
1523.86 11.0417
950.17 11.0417
786.589 11.0417
612.873 11.0417
499.975 11.0417
416.712 11.0417
343.116 11.0417
314.963 11.0417
239.466 11.0417
127.924 11.0417
102.315 11.0417
88.8117 11.0417
73.8605 11.0417
1092.08 11.0357
601.147 11.0357
265.052 11.0357
236.33 11.0357
109.824 11.0357
57.629 11.0357
1362.6 11.0313
1000.89 11.0313
548.127 11.0313
1039.85 11.025
258.305 11.025
1012.45 11.0179
89.3294 11.0179
1660.17 11.0139
1022.87 11.0139
940.553 11.0139
598.943 11.0139
584.23 11.0139
542.335 11.0139
139.541 11.0139
1349.22 11.0114
1038.53 11.0114
952.802 11.0114
831.31 11.0114
812.114 11.0114
727.85 11.0114
635.097 11.0114
266.387 11.0114
264.427 11.0114
77.6134 11.0114
51.6439 11.0114
1304.67 11.0096
1178.44 11.0096
668.379 11.0096
594.927 11.0096
478.961 11.0096
298.847 11.0096
274.384 11.0096
193.511 11.0096
130.189 11.0096
77.6689 11.0096
63.5809 11.0096
679.055 11.0083
1616.16 11.
1398.59 11.
1296.24 11.
1184.16 11.
1162.53 11.
1034.11 11.
978.417 11.
914.133 11.
797.197 11.
732.184 11.
659.008 11.
650.886 11.
479.613 11.
379.618 11.
323.741 11.
320.702 11.
279.627 11.
260.645 11.
169.089 11.
132.553 11.
127.892 11.
101.283 11.
46.967 11.
1124.49 10.9205
1024.83 10.9205
600.561 10.9205
406.234 10.9205
366.686 10.9205
309.268 10.9205
183.913 10.9205
95.9076 10.9205
41.0043 10.9205
894.392 10.875
669.572 10.875
554.496 10.875
151.525 10.875
48.0708 10.875
1495.51 10.8
1482.86 10.8
1128.45 10.8
1058.05 10.8
967.066 10.8
731.631 10.8
599.907 10.8
559.243 10.8
406.512 10.8
221.218 10.8
182.843 10.8
100.135 10.8
60.5453 10.8
44.6997 10.8
1613.41 10.75
419.94 10.75
366.6 10.75
318.504 10.75
148.718 10.75
135.434 10.75
77.5453 10.75
1331.68 10.6806
1319.59 10.6806
739.369 10.6806
681.496 10.6806
596.334 10.6806
593.702 10.6806
504.83 10.6806
292.569 10.6806
180.691 10.6806
122.537 10.6806
62.8809 10.6806
1645.29 10.6667
963.142 10.6667
781.187 10.6667
513.32 10.6667
388.421 10.6667
304.94 10.6667
293.29 10.6667
1123.97 10.625
394.524 10.5625
329.447 10.5625
296.294 10.5625
99.2196 10.5625
58.1725 10.5625
1647.96 10.5568
1079.57 10.5568
473.276 10.5568
268.737 10.5568
108.829 10.5568
50.2936 10.5568
779.528 10.5
688.003 10.5
920.111 10.4712
378.336 10.4712
71.6465 10.4712
1439.16 10.45
1299.22 10.45
1077.23 10.45
936.081 10.45
884.404 10.45
650.577 10.45
619.841 10.45
441.316 10.45
440.25 10.45
378.393 10.45
332.711 10.45
265.445 10.45
102.067 10.45
67.1851 10.45
53.504 10.45
1655.45 10.4464
1067.67 10.4464
1026.8 10.4464
383.688 10.4464
187.167 10.4464
171.306 10.4464
88.243 10.4464
1638.02 10.375
1510.09 10.375
756.061 10.375
530.99 10.375
351.271 10.375
123.359 10.375
1543.87 10.3472
1540.63 10.3472
1092.42 10.3472
912.448 10.3472
758.864 10.3472
604.989 10.3472
587.125 10.3472
486.553 10.3472
127. 10.3472
122.83 10.3472
77.4259 10.3472
1620.02 10.3333
938.949 10.3333
269.682 10.3333
130.599 10.3333
64.9109 10.3333
1580.3 10.2841
1347.88 10.2841
1157.96 10.2841
1100.2 10.2841
903.934 10.2841
859.171 10.2841
649.659 10.2841
548.785 10.2841
533.54 10.2841
427.255 10.2841
322.561 10.2841
1496.68 10.25
1242.69 10.25
1010.35 10.25
903.673 10.25
620.188 10.25
566.039 10.25
471.906 10.25
56.8093 10.25
1212.64 10.2404
1161.27 10.2404
852.987 10.2404
650.492 10.2404
1095.69 10.225
1080.35 10.225
568.502 10.225
328.958 10.225
120.882 10.225
1242.89 10.2083
1585.79 10.2
1431.04 10.2
1429.83 10.2
1343.72 10.2
1291.77 10.2
1008.88 10.2
853.187 10.2
826.346 10.2
738.91 10.2
589.073 10.2
50.5915 10.2
1064.07 10.1667
876.706 10.1667
563.414 10.1667
562.558 10.1667
561.01 10.1667
549.603 10.1667
379.328 10.1667
140.809 10.1667
78.2252 10.1667
65.2591 10.1667
1660.37 10.1607
1319.76 10.1607
1216.11 10.1607
1011.66 10.1607
961.483 10.1607
870.084 10.1607
698.793 10.1607
697.356 10.1607
224.592 10.1607
46.1456 10.1607
1338.05 10.1429
758.583 10.1429
299.66 10.1429
126.355 10.1429
1614.85 10.125
1485.68 10.125
1384.76 10.125
1334.29 10.125
1186.07 10.125
1094.88 10.125
1086.81 10.125
1017. 10.125
950.027 10.125
574.53 10.125
389.855 10.125
301.567 10.125
250.386 10.125
1522.58 10.1023
950.964 10.1023
898.966 10.1023
770.78 10.1023
555.015 10.1023
82.4247 10.1023
81.0882 10.1023
1459.55 10.0865
1446.97 10.0865
1415.82 10.0865
1265.06 10.0865
1257.62 10.0865
1242.02 10.0865
469.617 10.0865
293.631 10.0865
240.22 10.0865
128.963 10.0865
46.8493 10.0865
1415.55 10.0833
1283.24 10.0833
1083.44 10.0833
393.99 10.0833
296.996 10.0833
1614.55 10.075
1322.74 10.075
691.592 10.075
1138.1 10.0625
733.58 10.0625
714.084 10.0625
686.794 10.0625
332.179 10.0625
256.844 10.0625
148.148 10.0625
138.298 10.0625
132.105 10.0625
119.22 10.0625
49.4571 10.0625
1414.1 10.05
1326.43 10.05
1274.68 10.05
1140.31 10.05
1101.45 10.05
1052.02 10.05
849.928 10.05
826.839 10.05
819.181 10.05
549.12 10.05
495.665 10.05
412.094 10.05
328.038 10.05
168.211 10.05
142.5 10.05
124.047 10.05
105.274 10.05
81.7396 10.05
1698.29 10.0417
1617.31 10.0417
1383.57 10.0417
1232.25 10.0417
1051.03 10.0417
1050.49 10.0417
994.972 10.0417
833.724 10.0417
705.582 10.0417
644.952 10.0417
642.858 10.0417
416.864 10.0417
409.285 10.0417
252.984 10.0417
176.836 10.0417
170.904 10.0417
1582.81 10.0357
1405.86 10.0357
746.138 10.0357
1385.59 10.025
1058.16 10.0179
1025.65 10.0179
848.975 10.0179
94.4419 10.0179
1527.42 10.0139
1256.58 10.0139
1061.55 10.0139
1011.37 10.0139
828.603 10.0139
684.215 10.0139
680.026 10.0139
665.14 10.0139
377.189 10.0139
305.098 10.0139
152.617 10.0139
109.969 10.0139
1233.88 10.0114
1083.54 10.0114
1008.44 10.0114
995.315 10.0114
875.842 10.0114
602.65 10.0114
309.547 10.0114
197.54 10.0114
156.09 10.0114
106.583 10.0114
88.8702 10.0114
1583.28 10.0096
1343. 10.0096
1193.63 10.0096
1001.25 10.0096
762.516 10.0096
599.168 10.0096
264.138 10.0096
116.942 10.0096
871.828 10.0083
1694.66 10.
1671.07 10.
1553.18 10.
1494.15 10.
1465.48 10.
1395.18 10.
1369.03 10.
1362.07 10.
1272.19 10.
1227.45 10.
1049.21 10.
1023.2 10.
964.046 10.
927.667 10.
888.44 10.
871.397 10.
814.45 10.
804.573 10.
786.782 10.
776.133 10.
675.418 10.
636.296 10.
446.496 10.
419.265 10.
418.239 10.
370.466 10.
323.076 10.
317.658 10.
315.176 10.
297.26 10.
174.359 10.
111.004 10.
109.548 10.
88.935 10.
51.8809 10.
