# Supplementary material for: Functional Genomics of Novel Secondary Metabolites from Diverse Cyanobacteria Using Untargeted Metabolomics
Source: Mar Drugs. 2013 Sep 30;11(10):3617–31. doi: 10.3390/md11103617 (PMC3826126; doi:10.3390/md11103617)
Supplement: Supplementary File 3 — Supplementary msms data (ZIP, 1417 KB) [file marinedrugs-11-03617-s003.zip › msms/234.Negative.txt]

// 234. 8Hex C48H82O41 Negative
656.208 6607.3
656.711 2532.22
657.215 797.334
677.185 355.865
656.425 293.779
515.16 258.554
677.692 242.001
656.929 209.091
656.557 196.007
323.1 178.062
1653.54 174.721
657.046 170.002
179.063 144.145
678.192 140.186
869.26 127.471
658.209 121.147
413.124 118.136
657.374 114.779
657.541 113.681
657.479 109.149
657.751 102.557
485.14 100.75
657.702 98.5921
657.956 96.0804
97.2782 89.4848
221.07 89.2368
685.981 80.25
707.212 73.3361
659.036 70.7037
113.016 67.9209
658.821 63.8804
658.316 61.4491
59.0173 60.9009
1032.37 60.375
1133.32 60.025
64.196 59.4491
1031.33 58.4321
1248.71 57.0938
145.134 55.0388
722.409 52.2717
546.152 52.0066
658.097 51.1118
658.495 49.445
89.0244 49.1078
655.789 48.564
294.281 48.1125
989.263 47.9013
545.173 47.375
658.432 47.338
662.817 47.3077
768.29 47.0321
659.283 46.8036
661.526 46.4083
962.198 46.0304
660.7 45.3393
678.59 44.125
688.895 44.1176
971.299 44.1008
658.971 44.005
658.03 44.
658.772 43.3967
875.492 43.245
964.273 43.1136
658.637 42.7824
665.279 42.0489
1565.59 42.0034
1228.29 41.7601
1211.42 41.225
1136.15 40.6923
1053.29 40.6705
623.348 40.1875
50.5041 39.338
869.194 39.0208
659.713 38.875
131.024 38.4464
116.039 38.3967
658.872 38.3603
776.234 38.0341
73.0388 37.5294
1152.6 37.4583
232.682 37.2269
1314.36 37.2228
503.766 37.075
938.895 36.7692
503.184 36.45
649.036 36.1838
1624.77 36.1324
1519.4 35.875
682.392 35.7824
662.296 35.7824
641.387 35.7656
669.928 35.5625
848.098 35.1912
659.106 35.1
615.977 35.0592
1347.98 35.0556
249.068 35.0208
88.5592 34.445
665.017 34.1176
659.868 34.
1031.54 33.7202
689.868 33.6402
1637.15 33.575
809.282 33.2045
249.626 33.1856
663.963 33.1838
605.636 33.125
561.229 33.025
678.095 32.9423
380.771 32.4545
1003.75 32.2727
661.693 32.1488
559.608 32.045
275.613 32.0208
207.017 32.0167
494.759 31.9698
1064.44 31.6576
126.02 31.5
363.256 31.1157
494.171 31.0536
1225.68 31.0227
1203.72 30.9698
781.551 30.9013
605.536 30.675
332.062 30.6576
750.174 30.625
668.249 30.4083
494.659 30.4083
692.953 30.3636
436.946 30.1157
258.04 30.0909
113.784 30.0417
119.468 30.0179
668.342 30.005
546.246 30.0043
413.183 29.7961
744.741 29.6875
76.412 29.6875
1015.73 29.5216
843.859 29.4083
1551.43 29.3333
564.461 29.3269
681.751 29.2663
827.274 29.1645
1134.78 29.1607
1609.5 29.0592
1559.07 29.0588
1641.26 29.0388
1648.25 29.0227
106.864 29.006
1603.05 29.
1338.4 29.
959.491 29.
222.595 28.9
740.351 28.7284
101.177 28.6806
41.4255 28.5956
1415.67 28.4464
236.421 28.4402
677.43 28.3611
1196.01 28.225
669.049 28.2228
531.88 28.2
526.241 28.1838
102.643 28.125
151.864 28.1157
1502.81 28.1
791.905 28.0833
84.2216 28.025
1377.22 28.0192
1268.14 28.0192
1147.49 27.8182
131.193 27.8182
1484.68 27.7824
1530.28 27.6576
369.824 27.5682
1135.5 27.5313
1655.98 27.5208
833.974 27.5208
125.629 27.4803
1314.25 27.375
539.438 27.3636
386.066 27.3611
993.009 27.3333
536.934 27.2727
684.799 27.25
244.58 27.2426
43.8253 27.2112
702.381 27.1488
342.554 27.1488
56.641 27.1078
1288.41 27.1
661.061 27.0833
471.664 27.0833
168.336 27.0417
82.8562 27.0208
1372.5 27.006
328.526 27.0046
534.829 27.
1080.85 26.8182
45.621 26.7961
648.169 26.7202
671.467 26.6944
980.24 26.6544
677.326 26.5625
1653.85 26.5568
263.091 26.5329
1214.62 26.4808
770.023 26.4808
567.524 26.4402
1677.21 26.405
543.492 26.3077
343.35 26.3077
686.064 26.25
1510.13 26.2045
119.079 26.1667
699.228 26.1359
667.335 26.1359
534.166 26.125
437.181 26.125
1651.97 26.1136
199.95 26.0865
521.234 26.0357
344.805 26.025
264.699 26.0227
133.375 26.0192
425.184 26.0066
675.886 26.005
1134.32 26.
745.972 26.
939.93 25.9205
1430.57 25.8897
1609.11 25.75
127.976 25.75
299.069 25.7202
444.874 25.6576
511.503 25.6
138.513 25.5707
55.3788 25.5313
323.249 25.5
815.597 25.4821
1615.4 25.4083
1074.19 25.405
1161.37 25.3636
320.888 25.3636
1019.84 25.3611
653.523 25.3214
659.944 25.2813
240.928 25.2727
458.214 25.2663
561.75 25.25
679.269 25.1838
783.079 25.1645
514.021 25.1488
515.261 25.1429
713.232 25.125
85.1046 25.125
1491.05 25.1118
1194.86 25.1118
75.9257 25.1
997.241 25.025
686.231 25.025
269.684 25.025
253.656 25.025
677.481 25.0227
1542.94 25.0114
53.1027 25.0096
584.459 25.0083
162.905 25.0083
1640.79 25.005
468.473 25.
425.724 25.
145.397 25.
449.692 24.9
532.904 24.8897
226.263 24.8182
70.506 24.8182
1615.89 24.7813
393.432 24.7813
56.8184 24.75
512.434 24.7202
253.498 24.7202
1066.79 24.6944
1044.21 24.6944
231.389 24.5956
811.716 24.5625
1533.84 24.5577
660.558 24.5329
1001.5 24.4083
706.637 24.4
662.037 24.3603
1444.5 24.3224
356.852 24.3214
537.532 24.2857
169.076 24.25
322.532 24.2045
430.255 24.1875
744.39 24.1838
521.124 24.125
901.153 24.1136
119.025 24.1118
268.346 24.0909
41.11 24.0833
53.1773 24.075
989.327 24.0662
290.451 24.0489
264.731 24.025
1540.46 24.0227
931.462 24.0208
141.398 24.0208
394.345 24.0096
1402.97 24.0083
84.6798 24.006
986.841 24.0054
626.071 24.0054
679.838 24.0046
834.389 24.
430.005 24.
59.4931 23.9013
797.238 23.8897
708.739 23.7961
651.781 23.7813
128.841 23.7813
908.825 23.7778
43.7511 23.7778
1160.95 23.7202
584.684 23.7202
1236.18 23.6544
1279.59 23.5329
1051.81 23.5329
588.675 23.5329
728.607 23.5313
219.636 23.4803
58.0816 23.4402
150.465 23.375
1303.16 23.3393
215.089 23.3333
1443.12 23.3224
276.962 23.3224
1659.99 23.2813
1313.77 23.245
1054.26 23.225
749.249 23.225
68.5945 23.2045
724.69 23.1645
703.353 23.1645
1561.11 23.1607
724.413 23.0769
112.831 23.075
548.605 23.0592
488.939 23.0592
323.159 23.0592
491.183 23.0489
57.4979 23.0489
102.353 23.045
657.827 23.0417
519.193 23.0417
383.141 23.025
205.003 23.025
283.156 23.0227
1409.53 23.0208
112.109 23.0208
1111.99 23.006
637.329 23.0054
1039.94 23.
485.247 23.
979.55 22.9185
760.879 22.9185
857.907 22.9013
575.702 22.9
55.0112 22.9
718.378 22.8897
172.916 22.875
877.492 22.8182
1476.27 22.8
797.803 22.7961
325.113 22.7778
183.77 22.7778
1593.28 22.75
802.118 22.75
1697.91 22.7202
1058.29 22.6944
87.9262 22.6576
1025.61 22.625
829.196 22.5
40.9644 22.4444
774.202 22.4083
88.1547 22.4083
592.772 22.4
1175.18 22.3603
506.77 22.3603
1118.91 22.3333
476.508 22.3333
363.332 22.3224
508.769 22.2917
671.806 22.2857
331.185 22.2857
159.334 22.2857
545.256 22.2663
659.574 22.245
1270.81 22.2045
691.252 22.2045
441.797 22.1875
418.442 22.1838
151.139 22.1667
1046.16 22.1645
652.048 22.1111
41.6606 22.1111
929.834 22.1
685.511 22.1
870.936 22.0909
646.967 22.0662
1577.38 22.0489
765.245 22.0489
677.874 22.0417
1631.25 22.0278
1464.29 22.0278
482.977 22.0278
1525.24 22.025
809.427 22.0227
341.199 22.0227
906.396 22.0083
678.734 22.0066
663.673 22.006
191.607 22.006
1578.4 22.0054
304.929 22.
84.8538 22.
300.357 21.9
108.352 21.8897
110.264 21.875
1540.59 21.7961
566.264 21.7813
67.5458 21.7202
824.898 21.6944
1096.77 21.6
69.2429 21.6
1260.29 21.5
827.544 21.5
429.543 21.4821
1493.71 21.4803
666.817 21.4464
1671.66 21.4444
182.163 21.4444
806.318 21.4402
202.411 21.4402
752.488 21.4083
514.205 21.4083
1045.33 21.3611
1464.07 21.3603
1062.08 21.3603
659.446 21.3214
360.952 21.2857
203.395 21.2857
1290.51 21.2813
983.749 21.25
495.218 21.2228
431.763 21.2083
233.757 21.2083
1418.71 21.2045
835.73 21.2045
701.896 21.2045
212.225 21.1875
878.066 21.1838
1399.14 21.1645
794.277 21.1645
209.107 21.1645
170.794 21.1645
1261.08 21.1635
242.278 21.1488
88.2106 21.1488
390.464 21.1359
959.865 21.125
124.304 21.125
178.663 21.1136
1656.87 21.1111
1494.81 21.1111
1442.67 21.1111
660.295 21.1111
153.059 21.1
445.235 21.0909
88.6686 21.0909
692.366 21.075
1034.02 21.0662
557.252 21.0662
1230.36 21.0592
854.882 21.0592
557.712 21.0592
582.91 21.0536
161.041 21.0536
99.6363 21.0536
284.865 21.0278
168.259 21.0278
866.967 21.025
758.898 21.0083
1506.66 21.0074
1136.84 21.0074
791.695 21.0066
649.55 21.0066
608.198 21.0066
106.173 21.0066
1095.07 21.006
351.003 21.006
1506.81 21.
1266.84 21.
132.439 21.
78.1376 21.
59.3102 21.
347.028 20.9205
360.428 20.9013
1396.23 20.9
460.009 20.8897
281.109 20.8897
311.325 20.8182
190.142 20.8182
295.098 20.7961
611.61 20.7813
515.31 20.7788
638.42 20.7778
325.44 20.75
47.2855 20.7202
1048.16 20.6944
369.563 20.6944
870.458 20.675
1414.12 20.6544
264.88 20.6544
1135.25 20.625
632.726 20.625
1467.94 20.6
1105.54 20.5956
789.942 20.5956
341.487 20.5714
307.583 20.5714
846.697 20.5329
1408.35 20.5313
1129.26 20.5313
681.429 20.5313
680.319 20.5
319.43 20.5
881.262 20.4821
676.766 20.4821
715.764 20.4803
295.508 20.4712
208.253 20.4712
770.994 20.4444
1505.25 20.4083
870.08 20.4083
722.527 20.4083
701.195 20.4083
405.235 20.4083
162.072 20.4083
1610.29 20.375
1484.36 20.375
229.435 20.3636
205.265 20.3636
469.181 20.3603
332.599 20.3603
899.778 20.3393
923.625 20.3224
300.098 20.3224
524.064 20.2917
1690.2 20.2857
184.035 20.2857
1172.58 20.25
826.334 20.25
276.868 20.25
144.149 20.25
77.7328 20.25
1124.43 20.2426
318.75 20.2426
453.137 20.2404
445.695 20.225
52.4586 20.2
875.115 20.1838
772.312 20.1838
93.8889 20.1838
1177.63 20.1645
599.652 20.1645
134.114 20.1635
713.889 20.1429
1678.64 20.125
1553.34 20.125
1490.93 20.125
1093.42 20.125
242.592 20.1118
149.034 20.1118
115.347 20.1111
1541. 20.1
1388.64 20.0909
1021. 20.0662
1676.72 20.0592
1035.64 20.0592
254.629 20.0592
260.568 20.0536
916.772 20.0417
670.178 20.0417
411.844 20.0417
1672.92 20.0278
1496.25 20.0278
1287.02 20.0278
591.461 20.0278
101.671 20.0278
430.552 20.025
1534.35 20.0083
1487.33 20.0083
686.581 20.0083
514.34 20.0083
360.054 20.0083
141.88 20.0083
111.517 20.0083
845.096 20.0074
471.08 20.0074
116.952 20.0074
79.169 20.0074
1151.4 20.0066
453.212 20.0066
1496.87 20.006
1505.77 20.
1266.14 20.
841.502 20.
281.779 20.
467.211 19.9
1023.51 19.8929
955.588 19.8929
506.996 19.8929
121.478 19.8929
128.406 19.8897
838.607 19.8
455.121 19.8
417.228 19.7813
1185.12 19.7788
77.5699 19.7788
518.572 19.7202
214.981 19.6944
125.311 19.6944
1234.66 19.675
1513.02 19.6667
677.983 19.6667
1662.76 19.6544
449.797 19.6544
1599.11 19.625
131.06 19.625
578.841 19.6
1549.68 19.5956
1082.18 19.5956
1014.5 19.5956
98.9806 19.5956
70.583 19.5956
1410.04 19.5714
284.553 19.5714
296.216 19.5568
348.796 19.5329
1349.08 19.5
177.584 19.4821
804.274 19.4803
589.099 19.4803
982.648 19.4712
1513.8 19.4444
678.869 19.4444
305.038 19.4083
567.046 19.4
1478.3 19.375
955.714 19.375
203.123 19.3611
1574.35 19.3603
1068.28 19.3603
175.794 19.3224
909.558 19.3214
345.295 19.2917
837.877 19.2857
458.409 19.2813
73.0625 19.2813
274.623 19.25
117.299 19.25
1100.47 19.2426
160.187 19.2426
40.8818 19.2426
660.079 19.2404
247.656 19.2404
179.19 19.225
545.322 19.2083
345.03 19.2083
686.183 19.2
1538.22 19.1838
1429.93 19.1838
1041.32 19.1838
134.442 19.1838
1369.45 19.1429
220.747 19.1429
1374.8 19.125
731.942 19.125
720.595 19.125
561.62 19.125
502.316 19.125
487.337 19.125
424.751 19.125
253.277 19.125
210.9 19.125
276.708 19.1118
924.462 19.1111
370.091 19.1111
55.7778 19.1111
515.456 19.1023
920.425 19.1
1472.61 19.075
51.866 19.075
1455.67 19.0662
1451.36 19.0662
1038.05 19.0662
436.491 19.0662
679.48 19.0592
1422.2 19.0536
323.191 19.0417
81.3066 19.0417
486.839 19.0357
1239.22 19.0313
1067.96 19.0313
687.837 19.0313
600.817 19.0313
171.754 19.0313
371.867 19.0278
281.712 19.0278
279.936 19.0278
1450.23 19.025
117.02 19.0139
1678.26 19.0083
1666.65 19.0083
1078.31 19.0083
1025.21 19.0083
369.437 19.0083
303.79 19.0083
220.837 19.0083
939.571 19.0074
733.011 19.0074
234.135 19.0074
632.278 19.0066
88.8953 19.0066
1067.16 19.006
1467.47 19.
710.069 19.
523.7 19.
360.598 19.
145.039 19.
105.501 19.
708.859 18.8929
697.174 18.8929
141.225 18.8929
83.9782 18.8929
702.932 18.8897
1517.4 18.875
649.339 18.8
1121.18 18.7813
836.736 18.7813
1423.45 18.7788
483.526 18.75
381.966 18.6944
139.66 18.6944
344.574 18.675
1519.55 18.6667
1060.42 18.6667
668.871 18.6667
655.134 18.6667
827.79 18.6544
222.891 18.6544
58.5512 18.6544
1048.23 18.625
278.157 18.5956
1214.35 18.5714
1607.64 18.5329
1036.54 18.5
593.406 18.5
515.841 18.5
140.589 18.5
551.123 18.4712
257.441 18.4712
134.01 18.4444
1452.01 18.4083
1356.49 18.4083
1250.84 18.4083
985.577 18.375
855.958 18.375
775.549 18.3603
274.367 18.3603
226.812 18.3603
810.468 18.3214
1341.33 18.2857
1033.01 18.2857
945.311 18.2857
110.403 18.2857
448.747 18.2813
42.8858 18.2813
1619.48 18.25
592.255 18.25
417.612 18.25
51.2419 18.25
552.318 18.2426
926.677 18.2404
955.109 18.225
1009.86 18.2
660.79 18.2
1485.54 18.1838
150.063 18.1667
724.515 18.1635
813.328 18.1429
646.443 18.1429
100.627 18.1429
506.11 18.1359
1610.8 18.125
674.279 18.125
580.331 18.125
445.453 18.125
94.1057 18.125
1055.36 18.1111
832.834 18.1111
526.48 18.1111
473.508 18.1111
72.4131 18.1111
741.287 18.1023
1591.6 18.1
937.799 18.1
680.003 18.1
618.013 18.1
1086.64 18.0865
894.711 18.0865
383.094 18.0865
309.146 18.0865
1077.83 18.075
615.48 18.075
508.265 18.075
355.416 18.075
127.022 18.075
1409.38 18.0662
449.585 18.0662
348.71 18.0592
278.051 18.0536
223.452 18.0536
903.575 18.0417
671.182 18.0417
1396.08 18.0357
1386.14 18.0313
43.962 18.0313
1324.63 18.0278
935.765 18.025
686.396 18.025
207.57 18.025
1587.61 18.0096
727.191 18.0096
123.929 18.0096
1504.15 18.0083
569.28 18.0083
1636.6 18.0074
785.631 18.0074
1323.77 18.0066
119.894 18.006
1528.19 18.
1420.54 18.
911.998 18.
910.217 18.
886.728 18.
772.169 18.
659.227 18.
504.012 18.
323.844 18.
289.836 18.
162.024 18.
103.356 18.
1626.75 17.9205
352.642 17.9205
1456.35 17.8929
575.099 17.8929
287.663 17.8929
664.58 17.8
240.316 17.8
1495.23 17.7813
916.835 17.7813
427.528 17.7813
520.055 17.7788
679.077 17.75
40.2913 17.75
1479.41 17.6944
1115.26 17.6944
740.85 17.6944
480.628 17.6944
125.94 17.6944
705.671 17.6806
671.88 17.6806
1228.8 17.675
908.151 17.6544
663.199 17.625
652.803 17.625
574.642 17.625
1567.45 17.5956
1329.01 17.5956
337.949 17.5956
256.03 17.5956
1492.5 17.5714
1060.9 17.5714
752.365 17.5714
512.033 17.5714
403.258 17.5714
897.434 17.5568
718.761 17.5568
650.328 17.5568
642.818 17.5568
118.984 17.5568
789.442 17.5329
1086.03 17.5
994.74 17.5
911.118 17.5
575.934 17.5
90.235 17.5
700.664 17.4712
374.886 17.4712
331.416 17.4712
1264.59 17.45
1256.75 17.45
687.668 17.45
537.082 17.4464
1613.83 17.4444
515.029 17.4444
870.232 17.4083
815.094 17.4083
669.118 17.4083
627.449 17.4083
536.173 17.4083
212.085 17.4083
129.376 17.4083
1414.88 17.375
178.88 17.375
670.095 17.3611
820.482 17.3603
164.329 17.3603
59.7032 17.3603
155.802 17.3472
1697.83 17.3224
810.112 17.3224
645.338 17.3224
83.1213 17.3224
515.69 17.3214
48.6934 17.3214
1178.38 17.2857
1167.89 17.2857
502.758 17.2857
1487.95 17.2813
534.383 17.2813
445.925 17.2813
44.9399 17.2813
41.8864 17.2813
1665.18 17.25
1621.52 17.25
1319.26 17.25
563.79 17.25
1338.56 17.2426
996.822 17.2426
1461.16 17.2404
1115.06 17.2404
692.49 17.2404
150.806 17.2404
988.444 17.2083
681.693 17.2083
482.563 17.2083
317.775 17.2083
1473.31 17.2
162.849 17.1838
149.368 17.1838
1234.42 17.1667
139.559 17.1667
327.696 17.1645
1132.56 17.1488
488.179 17.1488
474.755 17.1488
869.431 17.1429
846.313 17.1429
443.944 17.1429
1089.92 17.125
717.696 17.125
672.009 17.125
623.866 17.125
565.029 17.125
549.696 17.125
514.658 17.125
484.932 17.125
358.892 17.125
208.462 17.125
125.684 17.1118
1264.43 17.1111
660.902 17.0833
1117.02 17.075
565.845 17.075
140.908 17.075
60.7885 17.075
1470.46 17.0662
678.823 17.0662
344.083 17.0662
40.8294 17.0662
1577.12 17.0592
237.716 17.0592
1533.28 17.0417
282.423 17.0417
113.41 17.0417
1689.72 17.0357
664.364 17.0357
1193.17 17.0313
1172.77 17.0313
244.055 17.0313
1507.01 17.0278
1038.81 17.0278
869.719 17.0278
839.36 17.0278
422.837 17.0278
126.719 17.0278
218.217 17.025
804.317 17.0114
603.291 17.0114
1626.04 17.0096
1005.93 17.0096
681.482 17.0096
663.346 17.0096
660.619 17.0096
494.234 17.0096
86.7533 17.0096
1182.06 17.0083
717.814 17.0083
706.06 17.0083
690.514 17.0083
446.59 17.0083
414.631 17.0083
231.679 17.0083
50.9879 17.0083
1468.61 17.0074
727.578 17.0074
417.342 17.0074
311.516 17.0074
870.293 17.0066
710.711 17.0066
626.472 17.0066
515.367 17.0066
121.6 17.0066
85.3876 17.0066
1440.41 17.
1427.85 17.
1268.73 17.
1173. 17.
1002.49 17.
889.597 17.
667.483 17.
473.074 17.
413.955 17.
328.972 17.
278.825 17.
231.783 17.
163.903 17.
155.449 17.
133.964 17.
123.397 17.
77.2893 17.
414.356 16.9205
249.214 16.9205
200.844 16.9205
383.18 16.875
217.343 16.8
216.39 16.8
819.041 16.7813
48.7586 16.7813
722.745 16.7788
360.769 16.7788
121.923 16.6944
40.0411 16.6806
1648.97 16.675
530.599 16.675
870.153 16.6667
727.001 16.6667
289.677 16.6667
133.161 16.6667
352.379 16.5956
544.077 16.5714
353.743 16.5714
337.423 16.5714
1189.01 16.5625
542.895 16.5568
390.691 16.5329
272.898 16.5329
999.72 16.5313
457.63 16.5313
345.629 16.5313
66.0116 16.5313
823.331 16.5
350.772 16.5
229.581 16.5
276.628 16.4712
59.2697 16.4712
933.407 16.4083
854.755 16.4083
397.547 16.4083
272.788 16.4083
888.043 16.4
749.865 16.375
528.93 16.375
208.929 16.375
131.699 16.375
105.58 16.375
775.292 16.3603
241.939 16.3603
665.468 16.3472
575.159 16.3472
1492.86 16.3214
706.793 16.3214
660.161 16.3214
335.266 16.3214
221.759 16.3214
156.135 16.3214
125.073 16.3214
596.254 16.2857
118.539 16.2857
1348.3 16.2841
1227.56 16.2841
1154.82 16.2841
915.274 16.2841
707.919 16.2813
884.666 16.25
661.297 16.25
172.878 16.25
147.522 16.25
1536.96 16.2404
919.277 16.2404
837.09 16.2404
1480.71 16.2083
1375.65 16.2083
687.914 16.2083
59.0406 16.2
1631.62 16.1838
1600.35 16.1838
1275.06 16.1838
909.82 16.1838
421.519 16.1838
266.688 16.1838
829.318 16.1667
1424.5 16.1635
577.534 16.1635
1340.27 16.1429
60.418 16.1429
1096.83 16.125
958.281 16.125
605.464 16.125
494.445 16.125
407.197 16.125
385.322 16.125
203.268 16.125
181.444 16.125
148.088 16.125
122.093 16.125
1032.54 16.1111
165.58 16.1111
938.569 16.1023
101.457 16.0865
1121.87 16.075
163.588 16.075
1655.07 16.0662
1103.2 16.0662
595.27 16.0662
130.297 16.0662
54.6873 16.0625
807.456 16.0592
419.263 16.0592
243.304 16.0592
428.783 16.05
1531.1 16.0417
1015.39 16.0417
932.422 16.0417
783.827 16.0417
1378.5 16.0357
1237.56 16.0357
653.776 16.0357
623.408 16.0357
913.435 16.0278
326.753 16.0278
679.389 16.0179
659.384 16.0139
1230.16 16.0114
642.097 16.0114
1417.35 16.0096
1311.92 16.0096
516.772 16.0096
512.523 16.0096
389.853 16.0096
1665.09 16.0083
1242.85 16.0083
1070.77 16.0083
949.735 16.0083
897.272 16.0083
857.799 16.0083
581.127 16.0083
578.262 16.0083
534.634 16.0083
472.125 16.0083
177.21 16.0083
66.5194 16.0083
1012.03 16.0074
907.385 16.0074
582.163 16.0074
579.14 16.0074
85.5676 16.0074
1527.72 16.
1477.85 16.
830.241 16.
766.688 16.
636.375 16.
409.434 16.
341.283 16.
54.5567 16.
700.116 15.9205
595.209 15.9205
119.307 15.8929
86.7175 15.8929
58.9238 15.8929
1405.61 15.8
709.239 15.8
284.387 15.8
266.121 15.8
1336.08 15.7788
845.267 15.7788
840.842 15.7788
719.023 15.7788
160.117 15.7788
705.627 15.75
594.628 15.6944
576.745 15.6944
1644.31 15.6806
806.945 15.6806
358.605 15.6806
138.138 15.6806
1176.57 15.675
1567.31 15.6667
817.019 15.6667
539.928 15.6667
428.222 15.6667
245.456 15.6667
66.9312 15.6667
1010.18 15.625
672.74 15.625
1600.81 15.5956
470.124 15.5956
260.299 15.5956
435.68 15.5714
1692.7 15.5625
189.255 15.5625
291.934 15.5568
1530.16 15.5
147.825 15.5
167.1 15.4712
84.5354 15.4712
1017.61 15.45
1332.07 15.4083
1192.54 15.4083
772.614 15.4083
650.928 15.4083
492.789 15.4083
492.509 15.4083
108.887 15.4083
95.8105 15.4083
210.153 15.4
1291.78 15.375
647.15 15.375
400.659 15.375
1516.32 15.3214
1350.16 15.3214
911.322 15.3214
819.283 15.3214
643.027 15.3214
372.429 15.3214
46.0178 15.3214
500.794 15.2857
305.904 15.2857
293.381 15.2857
263.66 15.2857
288.998 15.2813
258.298 15.2813
76.7716 15.2813
682.866 15.25
672.228 15.25
412.936 15.25
370.741 15.25
370.363 15.25
362.547 15.25
252.972 15.25
164.818 15.25
1523.38 15.2404
1518.66 15.2404
1438.58 15.2404
1075.5 15.2404
465.797 15.2404
249.761 15.2404
59.952 15.2404
1684.96 15.2083
1676.14 15.2083
1188.37 15.2083
1027.38 15.2083
964.705 15.2083
713.095 15.2083
710.252 15.2083
627.233 15.2083
259.894 15.2083
238.875 15.2083
1558.39 15.2
480.893 15.2
99.0871 15.2
1422.81 15.1838
761.731 15.1838
591.642 15.1838
272.586 15.1838
226.468 15.1838
52.6153 15.1838
660.355 15.1667
440.1 15.1667
266.332 15.1667
50.1756 15.1667
141.591 15.1635
1557.87 15.1429
625.21 15.1429
617.884 15.1429
525.18 15.1429
517.188 15.1429
218.742 15.1429
196.875 15.1429
185.097 15.1429
163.266 15.1429
162.534 15.1429
135.968 15.1429
49.6581 15.1429
1455.36 15.125
833.818 15.125
715.404 15.125
715.024 15.125
626.171 15.125
539.014 15.125
420.431 15.125
389.231 15.125
364.398 15.125
300.39 15.125
208.669 15.125
40.6356 15.125
1352.23 15.1111
1147.08 15.1111
548.738 15.1023
216.991 15.1023
1529.58 15.0865
1258.94 15.0865
801.006 15.0865
729.016 15.0865
655.432 15.0865
556.063 15.0865
71.5442 15.0833
1060.23 15.075
998.21 15.075
830.719 15.075
730.485 15.075
634.209 15.075
206.292 15.075
112.783 15.0662
121.435 15.05
1290.79 15.0417
1243.95 15.0417
1052.44 15.0417
810.845 15.0417
737.718 15.0417
299.928 15.0417
276.788 15.0417
68.5089 15.0417
1688.8 15.0357
1663.66 15.0357
1191.57 15.0357
1037.89 15.0357
313.765 15.0357
97.4866 15.0357
777.527 15.0313
706.167 15.0313
164.924 15.0313
154.65 15.0313
729.372 15.0139
455.458 15.0139
1440.6 15.0114
1292.22 15.0114
643.825 15.0114
168.668 15.0114
1340.1 15.0096
1323.94 15.0096
1219.51 15.0096
1180.8 15.0096
249.12 15.0096
139.294 15.0096
54.2651 15.0096
45.3477 15.0096
1663.12 15.0083
1300.72 15.0083
1284.31 15.0083
265.361 15.0083
173.736 15.0083
143.608 15.0083
91.6328 15.0083
68.6787 15.0083
40.7196 15.0083
548.672 15.0074
298.937 15.0074
76.0903 15.0074
1343.19 15.
776.489 15.
745.534 15.
653.234 15.
593.747 15.
583.532 15.
487.097 15.
406.605 15.
368.109 15.
335.519 15.
332.807 15.
254.236 15.
203.946 15.
1389.97 14.9205
1206.5 14.9205
709.331 14.9205
704.606 14.9205
230.326 14.9205
80.3334 14.9205
1021.31 14.8929
582.747 14.8929
66.0948 14.8929
893.978 14.8897
456.757 14.8897
1640.36 14.875
1621.93 14.8
1114.06 14.8
681.159 14.8
649.457 14.8
640.031 14.8
209.807 14.8
90.216 14.8
560.749 14.7813
397.675 14.7813
215.317 14.7813
1479.94 14.7788
663.748 14.7788
662.391 14.7788
89.527 14.7788
1689.31 14.6806
945.562 14.6806
272.298 14.6806
114.988 14.6806
56.3036 14.6806
1525.02 14.675
1249.42 14.675
74.1843 14.675
1053.16 14.6667
990.988 14.6667
977.053 14.6667
189.406 14.6667
164.667 14.625
46.2667 14.5956
1115.82 14.5714
595.38 14.5714
586.042 14.5714
545.9 14.5714
358.21 14.5714
227.416 14.5714
126.933 14.5714
582.957 14.5625
56.0503 14.5625
1292.83 14.5568
448.223 14.5568
844.797 14.5
673.789 14.5
498.409 14.5
442.533 14.5
167.124 14.5
852.737 14.4712
765.041 14.4712
126.784 14.4712
1158.91 14.45
802.933 14.45
320.921 14.45
302.441 14.45
84.4518 14.45
356.666 14.4464
1239.98 14.4083
1270.04 14.4
664.938 14.375
645.772 14.375
402.786 14.375
308.029 14.375
280.999 14.375
1034.77 14.3603
1561.46 14.3472
898.035 14.3472
487.606 14.3472
371.786 14.3472
65.5904 14.3472
413.233 14.3224
1353.47 14.3214
672.154 14.3214
668.713 14.3214
601.099 14.3214
252.031 14.3214
1088.08 14.2857
895.919 14.2857
702.695 14.2857
503.515 14.2857
462.89 14.2857
915.026 14.2841
762.772 14.2841
487.941 14.2841
1564.21 14.2813
459.932 14.2813
74.8067 14.2813
964.452 14.25
787.02 14.25
663.04 14.25
598.496 14.25
455.175 14.25
265.73 14.25
169.101 14.25
119.711 14.25
89.4294 14.25
1100.31 14.2404
68.8845 14.2404
63.6761 14.2404
208.301 14.225
1436.97 14.2083
1304.79 14.2083
1176.9 14.2083
917.681 14.2083
692.76 14.2083
663.449 14.2083
347.983 14.2083
177.048 14.2
593.915 14.1838
59.3323 14.1838
1645.39 14.1667
1401.09 14.1667
1342.14 14.1667
620.694 14.1667
57.09 14.1667
1129.95 14.1635
630.772 14.1635
95.1946 14.1635
1596.06 14.1429
1299.27 14.1429
1211.68 14.1429
1161.58 14.1429
1116.62 14.1429
681.303 14.1429
413.303 14.1429
341.135 14.1429
206.77 14.1429
187.403 14.1429
96.3588 14.1429
84.506 14.1429
1627.93 14.125
1057.3 14.125
953.644 14.125
613.656 14.125
432.045 14.125
391.296 14.125
333.454 14.125
63.4612 14.125
51.9938 14.125
169.345 14.1023
101.031 14.1023
52.6488 14.1023
1694.67 14.0865
1363.92 14.0865
910.996 14.0865
879.799 14.0865
569.653 14.0865
440.498 14.0865
338.052 14.0865
265.819 14.0865
230.459 14.0865
123.121 14.0865
281.596 14.0833
647.434 14.075
598.279 14.075
59.9073 14.075
91.5725 14.0662
544.32 14.0592
86.6248 14.05
86.1412 14.05
1548.95 14.0417
1257.72 14.0417
1073.27 14.0417
944.564 14.0417
877.728 14.0417
725.414 14.0417
541.869 14.0417
416.002 14.0417
269.37 14.0417
170.762 14.0417
568.765 14.0357
456.376 14.0357
379.807 14.0357
375.965 14.0357
210.61 14.0357
199.003 14.0357
1419.94 14.0313
636.867 14.0313
366.452 14.0313
323.88 14.0313
1656.66 14.0278
1610.17 14.0278
925.978 14.0278
631.515 14.0278
284.11 14.0139
64.1611 14.0139
1209.75 14.0114
699.712 14.0114
578.452 14.0114
99.7219 14.0114
1432.16 14.0096
1391.97 14.0096
1359.4 14.0096
1272.02 14.0096
415.88 14.0096
86.8014 14.0096
1355.07 14.0083
1138.53 14.0083
541.773 14.0083
152.811 14.0083
1674.15 14.
1463.65 14.
1403.91 14.
1395.64 14.
1327.42 14.
1293.27 14.
1240.57 14.
1155.44 14.
653.146 14.
618.704 14.
545.631 14.
421.989 14.
237.416 14.
93.0115 14.
77.7861 14.
75.375 14.
196.39 13.9205
49.2485 13.9205
1096.99 13.8929
275.727 13.8929
241.772 13.8929
1015.45 13.875
79.0586 13.875
69.1578 13.875
1478.23 13.8
1134.64 13.8
1007.01 13.8
1000.72 13.8
823.021 13.8
800.478 13.8
504.277 13.8
194.268 13.8
189.9 13.8
1464.37 13.7788
1202.61 13.7788
892.131 13.7788
631.216 13.7788
158.804 13.7788
655.703 13.75
506.388 13.75
701.617 13.6806
605.751 13.6806
399.041 13.6806
223.07 13.6806
202.237 13.6806
247.766 13.675
1442.26 13.6667
1314.04 13.6667
944.208 13.6667
506.345 13.6667
651.164 13.625
156.065 13.625
936.836 13.5714
632.899 13.5714
411.245 13.5714
223.582 13.5714
1589.81 13.5625
1232.9 13.5625
857.47 13.5625
422.161 13.5625
233.955 13.5625
112.21 13.5625
1669.65 13.5568
1584.87 13.5568
307.287 13.5568
251.174 13.5568
1673.84 13.5
1622.35 13.4712
1440.74 13.4712
136.423 13.4712
95.5219 13.4712
57.8769 13.4712
707.976 13.45
503.275 13.45
228.739 13.45
95.9248 13.45
56.6098 13.45
141.647 13.4464
1625.56 13.4083
1187.75 13.4083
294.369 13.4083
63.361 13.4083
1269.26 13.375
964.384 13.375
642.196 13.375
477.218 13.375
411.471 13.375
1360.88 13.3603
49.7994 13.3603
1689.02 13.3472
1594.15 13.3472
1581.56 13.3472
1384.03 13.3472
1134.42 13.3472
98.7563 13.3472
41.5758 13.3224
1665.69 13.3214
1634.97 13.3214
785.278 13.3214
647.23 13.3214
555.443 13.3214
113.118 13.3214
1433.4 13.2841
949.816 13.2841
705.788 13.2841
612.342 13.2841
543.757 13.2841
473.559 13.2841
259.027 13.2841
169.77 13.2841
143.141 13.2841
116.988 13.2841
49.99 13.2841
252.34 13.2813
1631.88 13.25
1389.21 13.25
900.642 13.25
676.102 13.25
501.286 13.25
1157.97 13.2404
972.407 13.2404
477.154 13.2404
101.099 13.2404
663.576 13.225
673. 13.2083
425.456 13.2083
751.428 13.2
666.064 13.2
660.426 13.2
269.651 13.2
161.85 13.2
75.9049 13.2
48.4418 13.2
40.7567 13.2
1095.4 13.1667
993.274 13.1667
937.429 13.1667
681.842 13.1667
664.055 13.1667
451.592 13.1667
323.675 13.1667
263.359 13.1667
226.624 13.1667
195.391 13.1667
69.5803 13.1667
69.2266 13.1667
691.619 13.1635
115.115 13.1635
103.979 13.1635
1629.41 13.1607
1581.65 13.1607
474.571 13.1607
519.733 13.1429
399.938 13.1429
355.946 13.1429
1584.5 13.125
1563.36 13.125
862.844 13.125
816.605 13.125
741.864 13.125
734.701 13.125
451.099 13.125
373.514 13.125
293.955 13.125
103.812 13.125
70.6059 13.125
472.76 13.1111
1653.16 13.1023
1317.09 13.1023
531.961 13.1023
392.299 13.1023
375.133 13.1023
310.324 13.1023
294.663 13.1023
125.22 13.1023
91.852 13.1023
1494.03 13.0865
1087.94 13.0865
909.613 13.0865
701.774 13.0865
335.582 13.0865
293.446 13.0865
268.431 13.0865
871.257 13.075
620.522 13.075
413.047 13.075
327.188 13.075
232.849 13.075
134.044 13.075
94.3728 13.075
600.466 13.0662
1658.31 13.0625
680.21 13.0625
652.356 13.0592
1315.66 13.05
1258.16 13.05
423.944 13.05
1633.71 13.0417
1244.97 13.0417
928.548 13.0417
816.865 13.0417
680.8 13.0417
665.77 13.0417
541.055 13.0417
425.326 13.0417
303.92 13.0417
127.397 13.0417
1518.02 13.0357
1396.87 13.0357
1393.02 13.0357
1230.98 13.0357
894.25 13.0357
1328.53 13.0313
876.354 13.0313
455.509 13.025
882.996 13.0139
838.795 13.0139
61.1415 13.0139
46.9586 13.0139
1665.6 13.0114
1496.4 13.0114
1417.71 13.0114
1133.78 13.0114
717.998 13.0114
700.288 13.0114
396.714 13.0114
205.47 13.0114
159.417 13.0114
56.887 13.0114
348.571 13.0096
1658.61 13.0083
1447.13 13.0083
1237.42 13.0083
362.329 13.0083
1617.99 13.
1576.01 13.
1137.31 13.
1102.97 13.
1016.41 13.
736.925 13.
707.026 13.
680.451 13.
665.59 13.
414.491 13.
344.869 13.
158.51 13.
152.33 13.
62.0364 13.
61.0656 13.
50.6519 13.
1296.8 12.9205
1065.54 12.9205
1013.99 12.9205
474.198 12.9205
442.597 12.9205
221.322 12.9205
1172.14 12.8929
367.518 12.8929
319.516 12.8929
293.075 12.8929
258.392 12.8929
124.883 12.8929
1362.18 12.875
107.122 12.875
86.9269 12.875
74.433 12.875
596.967 12.8
223.766 12.8
190.207 12.7788
90.6168 12.7788
805.059 12.6806
694.127 12.6806
690.72 12.6806
359.376 12.6806
282.257 12.6806
218.798 12.6806
76.5189 12.6806
954.694 12.6667
652.28 12.6667
564.699 12.6667
214.654 12.6667
303.424 12.625
1628.01 12.5714
1520.86 12.5714
1033.23 12.5714
149.305 12.5714
47.9893 12.5714
1413.57 12.5625
232.583 12.5625
146.606 12.5625
1614.66 12.5568
628.162 12.5568
426.333 12.5568
400.835 12.5568
391.617 12.5568
188.787 12.5568
98.8272 12.5568
58.1241 12.5568
855.302 12.5
1524.52 12.4712
1362.09 12.4712
1093.21 12.4712
375.344 12.4712
1524.81 12.45
1358.68 12.45
319.952 12.45
136.517 12.45
1368.62 12.4464
321.733 12.4464
761.257 12.4083
496.862 12.4083
1182.66 12.375
1083.14 12.375
565.302 12.375
408.601 12.375
344.358 12.375
160.468 12.375
40.1917 12.375
1350.52 12.3472
792.385 12.3472
694.875 12.3472
493.888 12.3472
1543.63 12.3333
1249.03 12.3333
323.464 12.3333
1541.27 12.3214
645.934 12.3214
418.138 12.3214
1503.05 12.2841
1077.52 12.2841
1043.08 12.2841
956.789 12.2841
780.355 12.2841
767.241 12.2841
406.182 12.2841
337.643 12.2841
269.877 12.2841
134.317 12.2841
75.0838 12.2841
40.5403 12.2841
135.58 12.2813
1481.35 12.25
1255.88 12.25
1239.49 12.25
1157.01 12.25
664.209 12.25
53.5816 12.25
1594.05 12.2404
946.75 12.2404
355.018 12.2404
249.255 12.2404
1582.34 12.2083
756.428 12.2083
743.392 12.2083
139.004 12.2083
1632.38 12.2
1535.12 12.2
1359.21 12.2
1230.56 12.2
912.308 12.2
647.494 12.2
387.21 12.2
285.124 12.2
152.746 12.2
1438.02 12.1667
1341.55 12.1667
1215.86 12.1667
1184.28 12.1667
1072.46 12.1667
977.578 12.1667
462.096 12.1667
429.85 12.1667
52.8025 12.1667
734.784 12.1607
1447.81 12.1429
721.595 12.1429
259.496 12.1429
1515.76 12.125
1443.54 12.125
1306.17 12.125
1137.1 12.125
909.379 12.125
905.721 12.125
893.344 12.125
798.85 12.125
618.453 12.125
265.161 12.125
243.537 12.125
234.599 12.125
180.423 12.125
157.462 12.125
114.309 12.125
63.6032 12.125
1677.96 12.1023
1527.18 12.1023
1493.52 12.1023
737.422 12.1023
519.942 12.1023
362.394 12.1023
294.173 12.1023
242.171 12.1023
231.618 12.1023
231.19 12.1023
165.956 12.1023
124.018 12.1023
1250.15 12.0865
1223.12 12.0865
847.896 12.0865
780.421 12.0865
720.272 12.0865
509.001 12.0865
403.015 12.0865
269.521 12.0865
159.504 12.0865
155.535 12.0865
121.518 12.0865
59.1163 12.0865
790.242 12.0833
337.486 12.0833
787.092 12.075
244.234 12.075
1402.57 12.0625
1032.85 12.0625
817.663 12.0625
116.085 12.0625
62.325 12.0625
60.8058 12.0625
1004.43 12.05
992.013 12.05
648.762 12.05
451.177 12.05
340.247 12.05
252.312 12.05
224.395 12.05
174.369 12.05
155.964 12.05
1304.38 12.0417
1300.19 12.0417
1196.18 12.0417
1107.6 12.0417
1064.22 12.0417
914.058 12.0417
826.811 12.0417
727.485 12.0417
714.779 12.0417
678.486 12.0417
619.081 12.0417
565.509 12.0417
485.47 12.0417
360.38 12.0417
312.032 12.0417
270.49 12.0417
231.356 12.0417
203.48 12.0417
174.998 12.0417
122.835 12.0417
89.9788 12.0417
986.355 12.0357
924.984 12.0357
689.491 12.0357
672.51 12.0357
473.857 12.0357
219.811 12.0357
117.833 12.0357
406.322 12.0313
443.013 12.025
950.047 12.0179
282.606 12.0179
1493.01 12.0139
1438.34 12.0139
1173.94 12.0139
1143.83 12.0139
1095.89 12.0139
1056.5 12.0139
613.918 12.0139
357.753 12.0139
132.365 12.0139
1448.83 12.0114
965.08 12.0114
872.661 12.0114
777.703 12.0114
366.013 12.0114
259.441 12.0114
1438.26 12.0096
1317.26 12.0096
886.302 12.0096
683.128 12.0096
447.656 12.0096
194.783 12.0096
182.387 12.0096
163.178 12.0096
704.235 12.0083
315.848 12.0083
245.759 12.0083
91.1673 12.0083
1650.54 12.
1440.08 12.
1407.72 12.
1267.85 12.
910.883 12.
864.372 12.
773.906 12.
664.659 12.
568.895 12.
507.4 12.
478.043 12.
463.476 12.
425.084 12.
366.342 12.
343.992 12.
325.191 12.
250.605 12.
205.516 12.
188.266 12.
127.067 12.
78.9856 12.
74.3935 12.
54.2461 12.
1633.15 11.9205
939.103 11.9205
536.455 11.9205
1580.94 11.875
687.395 11.875
620.757 11.875
433.344 11.875
234.201 11.875
222.319 11.875
113.462 11.875
83.2337 11.875
1669.96 11.8
1487.03 11.8
989.476 11.8
498.898 11.8
454.412 11.8
354.161 11.8
1079. 11.7788
1029.77 11.7788
800.151 11.7788
602.83 11.7788
143.834 11.7788
1411.91 11.75
667.89 11.75
518.864 11.75
435.027 11.75
97.2576 11.75
1489.33 11.6806
1336.47 11.6806
1227.18 11.6806
987.608 11.6806
925.693 11.6806
224.896 11.6806
224.115 11.6806
118.782 11.6806
97.1061 11.6806
69.7442 11.6806
50.2598 11.6806
538.285 11.6667
459.431 11.6667
58.1928 11.625
1293.97 11.5714
1071.28 11.5714
399.974 11.5714
141.473 11.5714
1114.52 11.5625
948.33 11.5625
785.705 11.5625
726.46 11.5625
543.1 11.5625
129.707 11.5625
1670.54 11.5568
990.104 11.5568
900.499 11.5568
861.481 11.5568
714.276 11.5568
589.431 11.5568
409.61 11.5568
277.123 11.5568
1415.43 11.4712
797.947 11.4712
569.735 11.4712
1578.61 11.45
1501.7 11.45
1446.9 11.45
1408.18 11.45
1384.69 11.45
1233.09 11.45
864.587 11.45
492.977 11.45
363.379 11.45
119.4 11.45
311.692 11.4464
61.5799 11.4464
1338.82 11.4083
1383.95 11.375
1063.66 11.375
576.003 11.375
167.161 11.375
135.148 11.375
104.902 11.375
58.2521 11.375
45.5024 11.375
1172.26 11.3472
1051.2 11.3472
906.595 11.3472
844.659 11.3472
842.121 11.3472
1076.89 11.3333
564.533 11.3333
1007.3 11.3214
753.595 11.3214
533.033 11.3214
841.385 11.2841
481.367 11.2841
449.198 11.2841
290.167 11.2841
250.016 11.2841
105.525 11.2841
1694.18 11.25
1069.06 11.25
1055.62 11.25
991.817 11.25
650.774 11.25
455.982 11.25
241.863 11.25
131.839 11.25
117.424 11.25
87.6263 11.25
79.4659 11.25
1004.68 11.2404
924.88 11.2404
728.675 11.2404
525.39 11.2404
170.137 11.2404
87.486 11.2404
442.215 11.225
310.785 11.225
1307.94 11.2
1129.79 11.2
1034.46 11.2
791.195 11.2
770.212 11.2
495.076 11.2
380.957 11.2
219.684 11.2
1488.9 11.1667
1427.65 11.1667
1023.87 11.1667
679.734 11.1667
673.298 11.1667
1460.74 11.1607
1357.14 11.1607
664.273 11.1607
103.713 11.1607
1299.95 11.1429
502.111 11.1429
298.393 11.1429
64.3174 11.1429
1069.22 11.125
1018.79 11.125
596.434 11.125
431.288 11.125
164.115 11.125
143.215 11.125
114.174 11.125
51.7133 11.125
1676.88 11.1023
1591.33 11.1023
736.645 11.1023
539.533 11.1023
279.993 11.1023
228.862 11.1023
1539.99 11.0865
1380.45 11.0865
216.132 11.0865
922.567 11.0833
921.396 11.0833
70.9775 11.075
1133.7 11.0625
746.865 11.0625
536.106 11.0625
472.076 11.0625
356.453 11.0625
105.995 11.0625
888.726 11.05
660.486 11.05
624.867 11.05
301.786 11.05
196.273 11.05
90.2943 11.05
77.0024 11.05
1082.05 11.0417
1062.17 11.0417
1020.41 11.0417
977.326 11.0417
948.989 11.0417
695.023 11.0417
532.675 11.0417
296.881 11.0417
281.308 11.0417
67.094 11.0417
219.488 11.0357
173.87 11.0357
112.327 11.0357
95.2205 11.0357
52.1095 11.0357
1401.26 11.025
300.692 11.025
1191.93 11.0179
398.955 11.0179
320.682 11.0179
1468.94 11.0139
903.697 11.0139
697.486 11.0139
664.734 11.0139
624.066 11.0139
456.095 11.0139
1205.27 11.0114
1107.07 11.0114
871.358 11.0114
774.703 11.0114
763.17 11.0114
628.538 11.0114
566.623 11.0114
142.107 11.0114
128.953 11.0114
67.0189 11.0114
44.61 11.0114
1565.2 11.0096
1349.3 11.0096
1331.98 11.0096
1012.91 11.0096
625.927 11.0096
379.483 11.0096
144.941 11.0096
774.862 11.0083
1438.15 11.
1276.37 11.
1246.45 11.
1202.76 11.
1171.09 11.
1071.71 11.
1031.07 11.
973.283 11.
871.849 11.
684.507 11.
511.797 11.
431.081 11.
382.155 11.
289.339 11.
148.319 11.
110.155 11.
105.654 11.
1646.42 10.9205
997.42 10.9205
898.887 10.9205
436.005 10.9205
221.934 10.9205
136.277 10.9205
1460.82 10.875
1413.91 10.875
1113.03 10.875
1090.9 10.875
1068.78 10.875
685.219 10.875
530.674 10.875
412.215 10.875
292.558 10.875
140.463 10.875
63.6233 10.875
1612.64 10.8
1592.78 10.8
1346.72 10.8
863.013 10.8
757.489 10.8
548.502 10.8
307.85 10.8
288.391 10.8
149.889 10.8
108.706 10.8
95.4537 10.8
1440.9 10.75
676.892 10.75
1698.67 10.6806
1448.34 10.6806
1019.94 10.6806
678.336 10.6806
597.252 10.6806
476.871 10.6806
319.664 10.6806
301.574 10.6806
67.3884 10.6806
832.727 10.6667
1289.62 10.5625
1087.69 10.5625
972.348 10.5625
675.36 10.5625
667.962 10.5625
482.294 10.5625
481.904 10.5625
344.93 10.5625
321.582 10.5625
163.293 10.5625
65.669 10.5625
1487.77 10.5568
1479.77 10.5568
1230.66 10.5568
847.026 10.5568
803.07 10.5568
155.393 10.5568
131.778 10.5568
1149.87 10.5
1460.13 10.4712
591.823 10.4712
1561.99 10.45
1506.33 10.45
870.612 10.45
848.699 10.45
769.892 10.45
673.552 10.45
491.498 10.45
434.266 10.45
376.897 10.45
170.651 10.45
45.0979 10.45
1495.68 10.4464
467.613 10.4464
292.269 10.375
252.914 10.375
100.571 10.375
78.1987 10.375
1699.15 10.3472
1095.62 10.3472
871.626 10.3472
757.119 10.3472
717.863 10.3472
466.604 10.3472
313.205 10.3472
270.14 10.3472
191.058 10.3472
162.57 10.3472
156.242 10.3472
118.561 10.3472
69.6557 10.3472
566.359 10.3333
213.691 10.3333
1543.79 10.2841
1230.8 10.2841
1118.4 10.2841
539.718 10.2841
225.349 10.2841
224.473 10.2841
217.541 10.2841
54.54 10.2841
1640.2 10.25
770.47 10.25
675.705 10.25
666.563 10.25
307.674 10.25
152.614 10.25
84.7685 10.25
63.3372 10.25
62.2403 10.25
1670.67 10.2404
971.908 10.2404
423.426 10.2404
42.0351 10.2404
1525.08 10.2
1165.65 10.2
1017.71 10.2
642.342 10.2
554.283 10.2
527.821 10.2
254.309 10.2
102.568 10.2
93.7225 10.2
1669.39 10.1667
1360.6 10.1667
946.326 10.1667
910.719 10.1667
751.74 10.1667
726.913 10.1667
583.712 10.1667
448.093 10.1667
292.622 10.1667
159.077 10.1667
1260.95 10.1607
115.939 10.1607
546.702 10.1429
957.717 10.125
596.102 10.125
579.208 10.125
497.027 10.125
401.601 10.125
310.42 10.125
261.568 10.125
149.067 10.125
51.2655 10.125
1447.61 10.1023
1309. 10.1023
719.381 10.1023
712.315 10.1023
288.434 10.1023
154.522 10.1023
72.3936 10.1023
1486.23 10.0865
994.07 10.0865
235.943 10.0833
141.07 10.0833
874.794 10.075
666.64 10.075
1631.99 10.0625
583.021 10.0625
356.746 10.0625
353.583 10.0625
328.9 10.0625
186.025 10.0625
46.0833 10.0625
1283.98 10.05
1223.76 10.05
904.558 10.05
828.904 10.05
650.996 10.05
626.787 10.05
539.253 10.05
480.049 10.05
908.473 10.0417
670.862 10.0417
40.2422 10.0417
580.644 10.0357
1442.34 10.025
708.588 10.025
1028.98 10.0179
941.944 10.0179
779.894 10.0179
1400.73 10.0139
1389.66 10.0139
993.745 10.0139
455.557 10.0139
342.12 10.0139
188.849 10.0139
140.297 10.0139
95.6739 10.0139
61.1731 10.0139
1355.41 10.0114
1288.13 10.0114
941.012 10.0114
850.717 10.0114
776.537 10.0114
690.364 10.0114
457.736 10.0114
445.139 10.0114
57.1119 10.0114
520.843 10.0096
513.288 10.0096
435.14 10.0096
261.753 10.0096
141.725 10.0096
1376.58 10.0083
1483.1 10.
1442.54 10.
1396.74 10.
1231.77 10.
1198.04 10.
1145.19 10.
1138.41 10.
1058.12 10.
1013.11 10.
948.848 10.
817.989 10.
761.668 10.
682.118 10.
653.82 10.
525.875 10.
486.964 10.
342.634 10.
339.856 10.
313.577 10.
288.156 10.
239.867 10.
104.79 10.
78.3327 10.
56.1291 10.
