# Supplementary material for: Functional Genomics of Novel Secondary Metabolites from Diverse Cyanobacteria Using Untargeted Metabolomics
Source: Mar Drugs. 2013 Sep 30;11(10):3617–31. doi: 10.3390/md11103617 (PMC3826126; doi:10.3390/md11103617)
Supplement: Supplementary File 3 — Supplementary msms data (ZIP, 1417 KB) [file marinedrugs-11-03617-s003.zip › msms/208.Positive.txt]

// 208. 3Hex+glycerol C21H38O18 Positive
325.112 15217.2
255.107 13856.9
93.0534 7666.51
163.058 4914.91
145.048 3106.22
417.16 1765.15
85.0272 1052.69
289.092 868.331
487.165 835.026
579.208 729.052
127.04 634.069
75.043 490.346
596.242 465.889
255.25 437.545
325.264 381.658
325.324 309.232
93.1152 270.029
325.375 246.112
325.441 234.024
255.465 227.157
271.078 216.074
255.31 186.056
93.1374 181.05
255.341 172.059
325.489 170.011
201.077 157.682
325.965 140.002
325.688 139.223
57.0326 136.149
219.083 135.258
325.561 131.395
93.1883 130.432
163.174 119.009
253.068 118.5
255.642 117.604
93.1657 115.405
326.193 111.531
255.573 110.281
325.833 109.024
417.302 108.347
255.733 108.216
163.223 105.941
256.212 105.414
325.777 103.016
255.395 98.0139
109.032 95.0147
145.443 86.7656
255.865 86.2663
97.0294 82.8026
255.943 78.4491
417.493 76.3472
289.183 73.15
93.2323 70.4808
303.299 70.125
256.159 69.875
326.316 69.0893
91.0369 68.25
237.092 67.9412
579.358 67.6944
326.06 66.3472
145.205 64.2105
83.0791 63.3472
247.083 63.15
487.488 63.1006
93.2555 61.9423
163.291 58.8929
256.282 56.4286
417.856 56.
164.361 55.1176
326.718 54.6667
487.323 52.3674
256.078 52.0865
164.218 52.0536
163.319 51.0139
163.506 50.3289
255.806 49.5329
163.654 49.4808
262.407 49.1324
93.4149 49.0489
327.158 49.0304
326.864 48.6406
163.366 48.1912
127.081 46.0114
187.053 46.
417.775 45.2045
580.333 45.0909
99.0436 45.
93.2769 44.9013
326.458 44.125
177.064 43.8167
487.588 43.694
417.409 43.0208
596.42 42.2426
579.43 42.205
81.0358 41.0865
327.014 41.
145.97 41.
326.953 40.2857
326.587 40.1838
327.277 40.1488
289.43 40.0066
75.0811 40.
289.223 39.2404
256.509 39.025
271.139 38.2857
164.159 38.
256.448 37.5956
201.978 37.1653
164.437 37.0662
97.0568 36.7202
145.598 36.1008
115.042 36.0096
418.654 35.0662
93.8426 34.8167
144.067 34.6814
93.5823 34.5577
256.803 34.1635
163.601 34.0208
45.033 33.8897
256.706 33.7961
171.058 33.6544
327.594 33.2727
326.91 33.0489
201.123 33.0278
155.384 33.
85.1035 33.
57.0562 32.675
232.086 32.4821
75.1201 32.4402
85.321 32.2917
146.042 32.2426
257.843 32.0662
221.075 32.025
326.517 32.0046
157.703 31.8897
145.909 31.4821
579.091 31.4712
327.397 31.2269
256.64 31.225
87.0447 31.0179
307.099 30.805
43.0176 30.5714
256.559 30.5707
392.855 30.3077
327.501 30.1359
164.06 30.1111
85.1408 30.0592
289.972 29.6667
342.13 29.4444
145.252 29.0865
93.6717 29.0417
323.099 29.025
257.994 29.025
93.9127 29.0046
517.447 28.8182
163.714 28.8
145.321 28.5625
163.949 28.2426
289.644 28.045
94.2536 27.8929
451.146 27.6806
324.652 27.2426
327.068 26.6944
454.611 26.2228
579.573 26.0865
289.333 26.
291.092 25.5625
1117.41 25.245
660.534 25.
146.767 24.225
94.0239 24.1
327.977 24.0417
270.861 24.025
1559.87 24.0208
329.286 24.0083
166.212 24.006
93.3118 24.
328.649 23.5714
617.076 23.5329
1455.18 23.3393
327.865 23.3333
258.09 23.1645
257.015 23.1078
258.163 23.075
99.8776 23.025
261.256 23.
75.2351 23.
487.962 22.9
1329.26 22.845
587.03 22.4821
1384.77 22.4167
257.329 22.3393
258.59 22.2426
205.163 22.1488
257.189 22.1406
135.887 22.0833
419.215 22.0313
149.619 22.0192
94.0029 22.
290.829 21.9205
330.477 21.875
258.384 21.4444
93.7267 21.375
101.943 21.3333
259.444 21.25
384.331 21.225
327.69 21.2
359.991 21.1667
416.911 21.1607
329.062 21.125
57.6957 21.1157
259.316 21.0208
289.553 21.0083
1088.45 21.0066
127.122 21.
296.461 20.7961
1599.07 20.4444
256.863 20.4083
774.909 20.2663
575.251 20.2083
128.27 20.1429
167.663 20.125
523.338 20.1111
256.397 20.1023
93.8239 20.0909
331.079 20.0625
163.762 20.0625
145.507 20.05
93.5134 20.0074
280.562 20.
257.244 20.
162.906 20.
145.94 19.9205
307.652 19.8929
259.796 19.8182
418.196 19.6576
93.6207 19.5625
164.63 19.5568
940.548 19.3333
971.845 19.3224
85.5852 19.3224
92.8721 19.2917
271.832 19.25
80.348 19.1667
689.975 19.1645
161.376 19.1607
784.25 19.1488
684.194 19.125
835.611 19.1111
308.432 19.1111
259.354 19.0625
193.909 19.0592
43.1893 19.0536
417.97 19.05
428.722 19.0489
596.87 19.0278
127.171 19.0139
61.0497 19.0096
61.0276 19.0096
414.619 19.0074
144.954 19.0074
324.151 19.
924.95 18.9205
633.283 18.9205
328.059 18.9205
592.848 18.7961
256.966 18.7788
461.164 18.7778
637.351 18.675
1049.64 18.6544
1345.83 18.5329
435.713 18.5329
335.789 18.5313
149.874 18.5313
291.711 18.45
586.349 18.4083
49.4772 18.4083
127.97 18.375
70.0856 18.375
271.312 18.3214
490.193 18.2426
251.299 18.2404
163.797 18.225
775.484 18.1838
290.151 18.0865
1398.68 18.0536
257.537 18.05
1513.95 18.0074
94.1738 18.0074
1235.54 18.006
1297.37 18.
1479.6 17.8897
487.394 17.875
104.563 17.6944
261.558 17.6806
567.696 17.675
394.595 17.625
94.8957 17.5568
1537.39 17.5313
95.2559 17.5
256.334 17.4712
198.333 17.4083
165.073 17.375
1527.8 17.3603
114.414 17.25
574.098 17.2083
258.468 17.1838
137.047 17.1635
327.357 17.1607
707.448 17.1488
95.06 17.1429
153.326 17.1023
1532.12 17.1
1211.39 17.1
403.854 17.0662
607.963 17.0536
1233.01 17.0278
418.454 17.0096
96.2585 17.0096
796.585 17.0083
504.188 17.0083
462.398 17.0083
340.851 17.0074
677.305 17.0066
330.378 17.0066
488.34 17.
51.2307 17.
173.472 16.875
1457.76 16.7961
329.674 16.7788
175.189 16.75
1371.99 16.6944
1338.15 16.6944
487.794 16.675
429.602 16.675
408.346 16.675
234.517 16.5956
1595.93 16.5714
1326.06 16.5714
258.541 16.5682
381.143 16.5625
596.547 16.5568
468.061 16.5329
314.387 16.5329
1070.83 16.5
287.978 16.4712
1370.49 16.4083
675.66 16.4083
277.666 16.4083
605.733 16.3636
330.098 16.3214
262.228 16.3214
266.151 16.2841
330.232 16.2813
90.6058 16.2813
488.105 16.25
341.676 16.25
75.262 16.25
597.263 16.2404
298.613 16.225
900.865 16.2083
252.94 16.2
127.993 16.2
56.7848 16.2
1085.87 16.1667
455.738 16.1645
251.747 16.1635
899.356 16.1429
125.439 16.1429
261.731 16.125
241.169 16.125
44.2003 16.125
69.0551 16.1023
443.663 16.075
341.899 16.0662
151.101 16.0662
150.981 16.0662
259.556 16.0592
459.954 16.0357
223.337 16.0114
1091.23 16.0083
932.082 16.0083
1467.92 16.0074
167.085 16.0066
420.882 16.0054
739.821 16.
202.591 16.
606.376 15.9205
830.492 15.8
747.925 15.7788
398.556 15.7788
174.967 15.7788
581.098 15.75
422.737 15.6806
911.867 15.6667
596.139 15.6667
328.181 15.4464
235.544 15.4444
533.885 15.375
180.682 15.375
1092.8 15.3603
418.091 15.3603
157.741 15.3214
1388.25 15.25
1544.3 15.2404
