# Supplementary material for: Functional Genomics of Novel Secondary Metabolites from Diverse Cyanobacteria Using Untargeted Metabolomics
Source: Mar Drugs. 2013 Sep 30;11(10):3617–31. doi: 10.3390/md11103617 (PMC3826126; doi:10.3390/md11103617)
Supplement: Supplementary File 3 — Supplementary msms data (ZIP, 1417 KB) [file marinedrugs-11-03617-s003.zip › msms/148.Positive.txt]

// 148. pterin-related  Positive
240.11 8155.94
196.082 728.472
372.152 410.482
222.097 275.164
240.248 205.125
240.292 164.003
118.086 115.457
168.086 107.307
166.071 99.2476
241.117 94.81
240.377 93.0865
240.475 83.0208
240.521 75.7222
165.068 71.8893
240.742 70.9395
179.079 66.6364
240.573 65.125
372.248 63.4
239.094 62.6429
240.664 62.125
241.053 59.0125
45.0338 57.5577
241.51 55.605
240.938 52.1424
125.043 47.
240.423 46.25
255.097 45.245
127.056 45.1571
72.081 42.2917
241.61 41.0083
240.614 40.1118
354.136 39.8182
241.276 39.0417
241.426 39.0227
121.049 36.25
151.074 36.245
372.907 33.3636
241.652 33.0083
240.83 32.25
242.237 31.245
241.213 31.0139
1289.67 30.3214
73.0808 29.1
241.394 28.7202
242.603 28.0083
197.408 27.1635
196.454 27.125
241.8 26.1111
240.97 25.5568
242.077 25.0278
372.33 25.004
222.352 24.6944
180.102 24.0083
242.855 23.5956
86.0367 23.0114
241.748 23.006
222.548 23.
247.67 22.3636
372.44 22.1429
373.11 22.
243.084 21.4444
196.273 21.0114
373.292 21.0074
169.093 20.8929
83.1573 20.8
242.557 20.5
233.053 20.5
165.437 20.375
101.125 20.2917
164.873 20.1136
194.908 20.1111
196.332 20.0833
121.02 20.0074
66.1944 19.3333
154.065 19.25
165.608 19.1838
242.946 18.9205
45.1418 18.6667
241.853 18.5956
222.205 18.5625
331.911 18.4444
46.2582 18.3636
511.677 18.2426
428.673 18.1838
1346.81 18.0662
962.486 18.0536
69.0105 18.0114
242.453 17.5714
374.255 17.3603
242.701 17.225
88.0142 17.1838
107.251 17.0278
147.059 17.0139
1310.43 17.0074
695.494 16.8929
273.584 16.6944
45.1855 16.5329
328.351 16.2083
1243.28 16.1645
162.049 16.125
1240.05 16.0592
1128.68 16.0536
166.575 16.0417
86.7505 16.0357
86.8197 16.0313
45.0545 16.0313
334.294 16.025
372.73 16.
207.895 15.8929
72.1884 15.7788
296.806 15.675
68.3173 15.5956
1307.36 15.4712
438.405 15.4
104.294 15.3603
1079.02 15.2857
1553.1 15.2841
957.768 15.2841
392.288 15.2813
394.69 15.25
880.061 15.2083
127.087 15.2
316.371 15.1667
736.221 15.125
377.354 15.0357
711.9 15.0313
242.299 15.0114
1496.93 15.0083
289.069 15.0083
952.985 15.
504.211 15.
150.923 14.8
131.366 14.7813
78.5472 14.7788
1083.09 14.675
1318.3 14.6667
1093.41 14.6667
721.265 14.5568
798.611 14.5
249.45 14.4712
587.169 14.375
1097.47 14.3472
1591.48 14.3214
580.615 14.2857
495.707 14.2813
394.503 14.25
243.871 14.2404
133.759 14.2083
1369.22 14.0662
206.221 14.0417
1110.19 14.0357
1073.04 14.0357
945.378 14.0313
835.638 14.0096
433.867 13.9205
1567.84 13.6806
1285.89 13.6806
1470.16 13.6667
336.873 13.6667
524.671 13.375
891.038 13.3603
339.815 13.3214
165.734 13.3214
115.73 13.3214
237.81 13.2841
647.063 13.25
248.078 13.25
1247.99 13.2404
862.881 13.2404
204.794 13.2404
96.4509 13.2404
665.531 13.2083
305.672 13.2083
278.559 13.2
79.1203 13.1667
356.458 13.1635
198.38 13.1607
148.682 13.125
704.552 13.0865
115.09 13.0865
767.46 13.075
195.084 13.075
674.786 13.0625
242.657 13.0625
185.087 13.05
87.3921 13.05
370.002 13.0417
136.496 13.0417
537.595 13.0357
243.371 13.0357
181.89 13.0139
600.792 13.0114
1062.63 13.0096
244.256 13.0083
1536.67 13.0066
476.199 13.
449.242 13.
379.215 13.
312.976 13.
246.634 13.
68.4314 13.
56.0637 13.
182.016 12.9205
326.27 12.8929
188.662 12.8
1397.33 12.7788
857.877 12.7788
163.852 12.675
1323.45 12.5714
466.908 12.5714
379.682 12.5714
235.378 12.5714
411.465 12.5568
1159.51 12.4712
190.022 12.4712
46.959 12.45
373.183 12.375
317.614 12.3214
759.248 12.2841
679.555 12.2841
213.667 12.2841
200.375 12.2841
187.002 12.2841
63.587 12.2841
1237.97 12.25
416.451 12.2083
695.036 12.1645
373.547 12.1607
357.266 12.1429
1553.41 12.125
743.068 12.125
78.1858 12.125
1146.38 12.1023
871.229 12.1023
99.9588 12.1023
905.218 12.0865
276.109 12.0865
164.062 12.0833
536.575 12.05
729.471 12.0417
533.664 12.0417
165.8 12.0417
985.925 12.0357
932.915 12.0357
47.8772 12.0357
40.322 12.0357
379.282 12.0313
1013.87 12.0114
138.383 12.0114
118.656 12.0114
384.565 12.0096
128.389 12.0096
107.816 12.0096
73.5857 12.0096
373.78 12.0083
349.438 12.0083
1050.25 12.
976.899 12.
438.213 12.
372.551 12.
108.241 12.
1456.91 11.9205
1208.27 11.9205
1383.88 11.875
1156.19 11.875
664.534 11.875
708.849 11.7788
68.1955 11.7788
1321.43 11.6806
206.065 11.6806
1370.33 11.6667
768.828 11.6667
694.737 11.6667
273.149 11.6667
676.318 11.5714
1379.81 11.5625
1251.39 11.5625
349.949 11.5625
243.123 11.5625
930.394 11.5568
915.238 11.5568
330.411 11.5568
186.369 11.5568
660.179 11.4712
248.338 11.4712
279.985 11.45
199.985 11.45
286.478 11.4464
458.223 11.375
440.722 11.375
190.314 11.375
167.278 11.375
62.409 11.3472
557.352 11.3214
340.501 11.2841
176.621 11.2841
134.51 11.2841
423.39 11.25
1570.9 11.2404
1541.65 11.2404
677.256 11.2404
104.552 11.2404
460.492 11.2
505.563 11.1667
255.63 11.1667
218.459 11.1667
124.511 11.1667
104.002 11.1667
97.4715 11.1667
761.255 11.1607
727.729 11.1429
96.0068 11.1429
1325.63 11.125
1316.33 11.125
519.281 11.125
498.183 11.125
473.003 11.125
243.405 11.125
1307.14 11.1023
120.592 11.1023
215.279 11.0865
112.95 11.0833
1114.78 11.075
1116.88 11.0625
1127.32 11.05
259.842 11.05
250.029 11.05
141.37 11.05
1461.38 11.0417
1308.07 11.0417
971.446 11.0417
870.841 11.0417
619.268 11.0417
478.614 11.0417
196.591 11.0417
190.859 11.0417
155.806 11.0417
342.64 11.0357
126.243 11.0357
179.594 11.025
1115.02 11.0139
373.37 11.0139
1582.56 11.0114
409.617 11.0114
392.367 11.0114
346.66 11.0114
248.121 11.0114
1278.55 11.0096
899.471 11.0096
537.066 11.0096
373.049 11.0096
414.6 11.
354.726 11.
354.469 11.
266.813 11.
226.969 11.
151.701 11.
107.198 11.
40.5405 11.
1574.38 10.9205
1337.24 10.9205
791.888 10.9205
552.175 10.9205
114.374 10.9205
243.724 10.875
1064.96 10.8
508.469 10.8
60.0553 10.8
1176.73 10.75
776.606 10.6806
461.69 10.6806
401.24 10.6806
339.157 10.6806
1017.33 10.6667
558.369 10.6667
1055.43 10.5625
703.438 10.5625
516.483 10.5625
107.957 10.5625
1199. 10.5568
595.806 10.5568
259.696 10.5568
255.678 10.5568
62.8685 10.5568
83.055 10.5
252.49 10.4712
1362.85 10.45
797.731 10.45
747.217 10.45
423.979 10.45
356.226 10.45
327.892 10.45
1276.61 10.4464
938.2 10.4464
575.286 10.4464
494.36 10.4464
1185.05 10.375
983.896 10.375
816.313 10.375
300.924 10.375
299.543 10.375
174.799 10.375
1557.4 10.3472
748.476 10.3472
569.314 10.3472
208.836 10.3472
55.7974 10.3472
1417.56 10.3333
641.396 10.3333
274.253 10.3333
414.35 10.2841
727.572 10.25
162.109 10.25
886.82 10.2404
417.621 10.2404
414.501 10.2404
906.643 10.225
249.38 10.225
69.1154 10.2083
610.576 10.2
415.34 10.2
345.68 10.2
327.449 10.2
859.283 10.1667
818.785 10.1667
749.1 10.1667
314.061 10.1667
911.257 10.1607
843.652 10.1607
42.8401 10.1607
526.761 10.1429
1003.85 10.125
362.678 10.125
316.68 10.125
290.771 10.125
1229.14 10.1023
964.691 10.1023
708.923 10.1023
644.611 10.1023
524.175 10.1023
443.204 10.1023
347.086 10.1023
124.192 10.1023
58.6359 10.1023
633.519 10.0865
515.789 10.0865
126.063 10.0865
1199.42 10.0833
124.785 10.0833
1020.32 10.075
905.994 10.0625
588.902 10.0625
490.001 10.0625
246.401 10.0625
1348.09 10.05
1065.74 10.05
781.392 10.05
519.49 10.05
435.304 10.05
385.341 10.05
703.747 10.0417
355.482 10.0417
277.634 10.0417
201.415 10.0417
126.61 10.0417
113.048 10.0417
685.48 10.0357
403.116 10.0357
287.561 10.0357
142.449 10.0357
98.9076 10.0357
382.794 10.025
242.131 10.025
560.913 10.0179
375.876 10.0179
180.132 10.0179
1250.08 10.0139
1115.89 10.0139
534.322 10.0139
310.094 10.0139
272.664 10.0139
269.138 10.0139
196.623 10.0114
1401.03 10.0096
1052.96 10.0096
258.901 10.0096
1571.12 10.
1554.98 10.
1441.84 10.
1354.83 10.
1135.18 10.
1097.02 10.
626.388 10.
615.234 10.
605.624 10.
401.026 10.
389.58 10.
260.026 10.
225.517 10.
163.928 10.
84.3661 10.
41.2843 10.
