# Supplementary material for: Functional Genomics of Novel Secondary Metabolites from Diverse Cyanobacteria Using Untargeted Metabolomics
Source: Mar Drugs. 2013 Sep 30;11(10):3617–31. doi: 10.3390/md11103617 (PMC3826126; doi:10.3390/md11103617)
Supplement: Supplementary File 3 — Supplementary msms data (ZIP, 1417 KB) [file marinedrugs-11-03617-s003.zip › msms/29.Positive.txt]

// 29.   Positive
485.457 23881.9
467.446 12132.5
449.435 8064.27
431.426 3806.45
647.508 3129.16
413.415 1239.37
629.499 859.809
423.417 678.623
387.397 672.941
109.1 612.816
485.701 473.15
405.406 447.403
407.39 434.204
485.75 434.173
467.619 349.538
485.86 337.557
467.701 297.528
467.753 291.184
611.493 287.125
111.113 275.729
486.065 263.007
485.934 261.521
95.0849 225.406
486.427 220.44
123.115 204.32
467.856 198.409
97.1001 194.347
486.174 190.565
468.45 178.551
135.116 170.593
486.271 169.723
486.601 167.002
83.0862 162.925
647.265 151.04
449.783 149.078
449.705 143.211
450.429 142.021
149.131 138.022
468.107 133.92
467.954 132.679
297.283 131.008
486.854 123.934
486.756 121.129
121.099 120.799
323.323 117.321
487.2 116.161
353.335 114.44
335.338 112.596
431.636 111.4
486.995 110.657
647.718 110.413
468.202 109.901
487.601 105.059
449.981 103.488
468.268 97.75
1315.03 97.5202
367.358 96.6128
339.33 95.358
73.0274 95.0588
81.0696 93.3878
629.238 91.9205
468.65 91.7794
647.913 89.7202
487.709 85.2222
468.57 84.7206
487.405 84.6806
431.742 83.3689
648.086 81.5714
179.176 80.1635
113.091 80.1538
69.0698 79.1607
71.0518 78.6576
283.268 78.6036
219.21 77.9073
486.92 77.7961
325.308 77.
309.304 76.3158
247.24 75.5568
431.891 74.3674
177.166 73.564
137.121 73.3269
431.803 73.25
450.666 71.4375
648.276 70.7782
67.0598 70.25
125.117 69.0625
249.22 67.5602
468.992 67.4464
450.546 67.3676
163.144 67.205
468.781 66.35
321.305 66.2841
165.144 63.6
487.941 63.3603
93.0683 61.556
629.66 60.0625
317.319 60.
193.185 59.1125
487.851 58.8929
432.427 58.5
648.347 57.675
413.58 57.5152
432.082 57.3636
648.581 57.3158
432.834 57.2667
648.189 56.1976
450.234 56.1422
279.299 56.0947
648.651 55.005
488.46 54.962
488.003 54.5921
414.424 54.4808
269.238 53.9013
295.264 53.5625
489.074 53.0385
413.691 52.3333
432.175 52.3224
331.327 52.15
253.201 52.0341
649.51 52.0114
345.369 51.375
147.109 51.1731
469.851 51.0489
469.515 50.25
470.06 50.125
343.341 50.125
119.085 48.9013
453.661 48.0388
648.49 48.0363
488.194 47.962
277.289 47.7788
469.987 47.6814
897.554 47.0556
450.906 46.605
365.381 46.0947
387.56 46.0388
469.291 46.
393.373 45.5577
57.0694 45.1136
161.137 44.2813
361.38 44.0192
647.373 43.75
864.734 43.3603
241.21 43.125
488.944 43.1136
599.516 43.045
451.418 42.7656
455.785 42.2841
477.442 41.2813
287.286 41.225
471.252 41.1571
488.522 41.0625
469.681 40.2857
413.822 40.25
630.828 40.0909
303.303 40.0865
195.166 39.8036
630.415 39.575
488.108 39.405
181.285 39.375
231.22 39.3603
451.243 39.2857
649.074 39.2196
450.836 39.0909
488.859 39.0278
406.927 38.9231
484.743 38.5714
489.984 38.3967
432.703 38.3333
223.237 38.2045
470.662 38.0417
319.314 38.0417
265.287 38.
55.0558 37.0227
611.585 37.0083
466.761 37.0054
432.312 36.0357
482.452 36.0083
261.257 35.5313
239.196 35.1667
493.682 35.0947
97.3307 35.0489
473.655 35.004
489.195 35.
629.348 34.625
489.122 34.4712
408.339 34.4083
432.588 34.4
489.288 34.375
167.177 34.3077
490.392 34.1875
485.32 34.1359
423.754 34.075
564.41 34.025
467.247 33.8182
79.0605 33.4821
185.187 33.3472
291.467 33.2426
648.956 33.0156
69.1105 32.75
296.122 32.6944
423.926 32.6544
539.438 32.445
490.597 32.3636
127.053 32.2857
629.788 32.2426
437.432 32.225
414.212 32.0909
496.756 32.
293.326 31.5
407.501 31.005
133.106 30.3214
135.169 30.2857
492.36 30.225
473.422 30.0417
385.4 30.025
488.239 30.0096
791.775 30.004
153.125 29.6667
144.716 29.625
414.04 29.5577
1131.7 29.5208
372.168 29.4821
560.718 29.3393
508.351 29.2857
629.894 29.1359
491.002 29.125
575.47 29.1023
451.596 29.1
1248.53 29.0417
315.154 29.025
67.3413 29.0227
470.194 29.0114
462.636 29.0114
496.169 29.
463.874 28.8929
1333.06 28.8906
273.09 28.75
67.2125 28.7202
469.367 28.6667
649.561 28.625
139.11 28.3333
506.699 28.1488
593.481 28.1118
490.732 28.1118
539.195 28.0363
471.364 28.
433.373 28.
648.865 27.7202
639.052 27.4545
734.795 27.4
207.211 27.2813
471.588 27.245
490.496 27.1653
629.986 27.125
451.094 27.125
387.745 27.1118
489.673 27.0625
495.492 27.0357
208.41 27.0227
414.131 27.0139
490.292 27.0074
336.143 26.9185
337.423 26.605
650.158 26.6
285.287 26.5707
109.161 26.5625
1372.08 26.5329
139.154 26.5
414.488 26.4083
151.156 26.4083
451.019 26.3214
490.836 26.125
379.375 26.125
54.1207 26.1008
279.356 26.0662
71.6042 26.0556
96.2204 26.0489
69.1345 26.0208
433.779 26.0139
351.327 26.
451.707 25.9205
353.085 25.625
1318.7 25.5313
971.561 25.5208
405.63 25.3266
357.349 25.25
137.36 25.25
219. 25.225
405.547 25.2083
326.289 25.2045
480.487 25.1838
545.652 25.1359
803.017 25.125
742.27 25.0667
1100.64 25.0536
464.751 25.0313
558.356 25.0192
472.782 25.006
347.739 25.0054
630.067 25.
410.992 24.8897
474.841 24.75
630.257 24.625
88.4276 24.625
480.683 24.5568
53.8047 24.4821
634.23 24.2917
775.171 24.2857
126.881 24.225
491.217 24.1645
708.668 24.1
493.857 24.0417
436.202 24.0357
636.93 24.0192
423.636 24.0114
277.243 24.0114
235.191 24.0083
95.15 24.0083
331.807 24.0074
1474.64 24.
494.952 24.
