# Supplementary material for: Functional Genomics of Novel Secondary Metabolites from Diverse Cyanobacteria Using Untargeted Metabolomics
Source: Mar Drugs. 2013 Sep 30;11(10):3617–31. doi: 10.3390/md11103617 (PMC3826126; doi:10.3390/md11103617)
Supplement: Supplementary File 3 — Supplementary msms data (ZIP, 1417 KB) [file marinedrugs-11-03617-s003.zip › msms/212.Negative.txt]

// 212. 4Hex C24H42O21 Negative
665.215 53264.7
666.216 6885.23
725.236 1837.05
485.155 1016.07
341.112 637.044
383.119 635.159
323.095 519.657
726.234 401.007
263.08 296.025
666.455 288.771
221.073 279.45
249.055 254.114
707.168 233.011
666.099 194.395
89.0244 191.31
667.8 190.806
666.523 169.546
666.735 169.12
666.034 168.791
667.42 156.06
667.608 152.163
669.253 149.63
667.714 148.698
667.538 146.91
668.171 138.244
666.882 132.34
666.616 131.43
668.306 130.003
668.491 127.02
485.239 122.778
503.154 119.69
725.414 116.575
668.611 110.476
179.063 107.25
666.974 105.964
667.214 102.198
670.332 100.419
674.819 94.4019
669.054 92.4416
668.047 92.0137
725.535 92.0054
355.526 89.5806
263.139 89.1653
667.282 87.8625
670.929 84.8305
668.396 84.6701
665.949 84.5385
342.106 81.0417
677.12 80.9388
510.997 79.0024
1456.41 78.0239
1164.77 76.4694
726.365 75.35
71.015 75.006
669.383 74.1892
671.004 73.4357
485.325 71.2632
971.302 70.8333
670.085 70.7344
669.602 70.0696
725.68 69.9299
671.844 69.6429
881.476 68.8897
669.131 68.61
725.615 68.0865
667.975 66.5213
1253.46 66.1413
672.482 66.0288
669.457 65.8294
670.189 65.4808
726.462 65.2667
671.413 64.5546
672.41 64.1125
661.062 63.8401
668.788 63.7747
689.706 63.1192
726.109 63.0512
736.895 62.7788
669.953 62.7088
671.241 61.1533
673.685 61.0526
673.752 60.9412
675.006 60.4821
112.385 60.2857
87.0069 59.6036
727.087 59.1413
676.935 59.0132
674.084 59.006
686.87 58.9423
425.117 58.2228
674.161 58.1976
486.371 56.5648
1574.97 55.9395
703.171 55.16
761.998 55.003
672.731 55.
667.913 54.688
562.168 54.4808
680.858 54.2656
673.862 54.1985
673.44 53.9698
670.383 53.7961
