# Supplementary material for: Functional Genomics of Novel Secondary Metabolites from Diverse Cyanobacteria Using Untargeted Metabolomics
Source: Mar Drugs. 2013 Sep 30;11(10):3617–31. doi: 10.3390/md11103617 (PMC3826126; doi:10.3390/md11103617)
Supplement: Supplementary File 3 — Supplementary msms data (ZIP, 1417 KB) [file marinedrugs-11-03617-s003.zip › msms/236.Negative.txt]

// 236. 9Hex C54H92O46 Negative
737.235 6212.99
737.734 3100.2
738.233 756.25
758.212 454.035
737.438 391.166
737.502 262.08
737.973 261.604
759.219 150.583
596.176 138.078
738.406 124.857
767.217 117.02
738.963 116.5
738.551 111.003
939.053 98.4448
185.049 95.3841
742.212 90.4923
749.694 85.6429
741.618 80.4089
759.307 77.
73.0308 74.3554
323.096 71.0125
740.459 69.5417
170.975 69.0942
675.707 68.5307
740.323 68.5125
869.282 66.7872
739.549 65.9763
739.81 65.9009
738.668 65.125
738.809 64.7788
739.083 64.2112
758.921 63.4615
656.215 62.625
501.391 62.0435
294.968 62.
1217.83 61.3361
758.76 60.6576
738.898 60.0147
221.09 58.0625
155.053 56.7348
739.169 56.4583
768.946 56.1361
374.124 54.5625
515.154 53.4821
759.741 53.0613
575.195 52.8409
1297.85 52.4694
889.665 52.1905
323.711 51.7782
739.856 51.5625
739.353 51.1905
758.396 51.0156
739.926 51.0156
597.195 50.5625
746.389 50.3676
1004.5 49.0714
666.225 48.2308
617.176 47.5789
659.672 47.4167
221.129 46.0845
1101.33 45.9263
1043.65 45.7206
752.443 44.15
596.686 44.0417
596.27 44.0208
648.076 43.6814
740.218 42.8906
538.309 42.8036
413.106 42.605
740.758 42.1331
818.444 42.0363
748.693 42.0147
676.524 42.0139
939.191 41.962
1550.87 41.845
1651.91 41.1607
485.61 41.1157
1625.69 41.0667
106.28 41.0667
668.297 41.0658
545.197 40.6576
346.286 40.5125
809.225 40.3224
494.157 40.2736
566.171 40.1818
1295.45 40.125
101.021 40.1136
264.731 40.0179
59.011 40.0046
1052.83 40.004
1236.71 39.4464
775.162 39.3472
486.607 39.3333
517.904 39.1324
212.251 39.0321
739.278 38.225
741.552 38.125
647.228 38.
1595.3 37.8523
47.8709 37.6923
1395.02 37.6806
282.262 37.5956
407.115 37.4821
221.066 37.0417
1227.78 37.0341
874.594 36.9395
741.299 36.9263
921.391 36.4821
414.713 36.3158
206.136 36.1655
1041.2 36.1422
749.838 36.0388
550.282 36.0363
83.0146 35.875
135.899 35.845
323.134 35.675
596.753 35.605
762.208 35.5714
342.873 35.5216
1123.25 35.4402
1539.63 35.2893
1662.48 35.2353
414.478 35.1976
1648.99 35.1607
1382.95 35.1607
1042.37 35.0833
1639.11 35.045
272.983 35.0156
185.518 34.9412
105.427 34.805
692.208 34.7202
665.512 34.605
758.654 34.45
969.707 34.1731
336.846 34.0417
752.194 34.025
632.679 34.0054
166.327 34.0038
819.989 33.9423
740.681 33.7202
139.486 33.7202
593.45 33.6923
759.381 33.6
486.092 33.5625
404.061 33.3491
1107.82 33.3333
63.4126 33.3333
1619.87 33.2857
705.729 33.205
755.198 33.1
975.163 33.0833
515.653 33.075
1416.18 33.0313
1000.68 33.006
1202.3 33.004
765.918 32.8897
136.554 32.805
312.111 32.7824
1212.9 32.556
111.385 32.5208
667.124 32.3636
656.71 32.3603
252.46 32.338
77.4806 32.3077
588.073 32.225
161.041 32.1856
438.815 32.0667
82.4395 32.0667
574.763 32.0179
1303.67 32.0046
743.082 32.
423.864 31.9
443.773 31.8036
1505.85 31.7202
774.975 31.6944
721.779 31.6576
545.154 31.625
546.387 31.4803
1217.15 31.375
1420.77 31.3491
665.377 31.3214
626.368 31.2663
344.719 31.2269
1623.6 31.205
867.746 31.125
408.761 31.1078
1320.1 31.0625
759.469 31.045
1647.22 31.0156
46.2951 31.006
137.67 31.0046
161.579 31.0043
342.946 31.
428.441 30.9231
348.727 30.9
776.713 30.845
1490.64 30.8182
408.949 30.7857
1249.35 30.6923
996.345 30.6923
45.5802 30.605
1589.68 30.4464
1010.97 30.4464
425.626 30.375
1325.27 30.3393
515.929 30.3269
1046.34 30.3077
264.354 30.3077
1086.22 30.2917
123.847 30.2667
1507.89 30.245
385.516 30.2426
520.346 30.1645
197.728 30.1406
593.18 30.125
897.111 30.1111
373.702 30.1078
1389.87 30.0833
271.243 30.0833
541.395 30.0363
871.54 30.025
1357.81 30.0192
87.058 30.0192
1410.49 30.0167
749.18 30.0066
946.516 30.
199.028 29.9423
81.9395 29.75
262.426 29.675
1301.47 29.6544
1635.8 29.6
808.72 29.5682
198.154 29.5208
977.521 29.4808
1035.53 29.445
1349.86 29.4402
990.323 29.4083
106.087 29.3611
945.493 29.3333
382.289 29.3077
385.679 29.2857
1197.19 29.25
1254.74 29.2426
1235.38 29.2269
74.7522 29.1731
134.188 29.1118
498.777 29.1078
869.09 29.0833
519.874 29.0769
478.756 29.0714
693.541 29.0489
668.147 29.045
292.455 29.0417
733.164 29.0341
1516.46 29.025
1444.19 29.0208
1255.52 29.0208
295.453 29.0208
235.478 29.0046
1659.61 29.
1512.97 29.
696.487 28.9698
247.583 28.9423
678.519 28.9185
157.324 28.9
503.244 28.8409
1094.47 28.7778
1304.49 28.75
895.157 28.75
487.204 28.7284
888.65 28.6944
560.892 28.6576
830.962 28.605
500.35 28.5682
1445.49 28.5208
660.309 28.5208
180.761 28.5208
103.715 28.3636
53.8248 28.3611
134.046 28.3333
459.797 28.3224
441.866 28.3224
1257.51 28.2917
274.378 28.2228
388.427 28.1645
582.44 28.125
272.349 28.125
754.358 28.1118
746.956 28.1111
235.321 28.1111
215.955 28.0909
1242.89 28.075
207.379 28.0592
1650.87 28.0489
745.625 28.045
676.256 28.0227
912.202 28.0179
566.789 28.0083
251.994 28.0046
784.978 28.
727.467 28.
1177.75 27.962
486.765 27.962
505.004 27.9185
657.336 27.875
119.898 27.7788
193.422 27.6544
640.293 27.625
918.374 27.605
1543.08 27.5
549.694 27.445
860.914 27.375
143.169 27.338
216.876 27.3333
573.101 27.2917
1559.18 27.2727
771.219 27.2727
1029.26 27.2663
890.172 27.25
1404.6 27.245
546.192 27.225
227.055 27.225
302.774 27.2228
481.166 27.1359
975.74 27.125
414.1 27.125
992.511 27.1111
113.045 27.1
1521.07 27.0833
610.783 27.0833
1643.01 27.0667
1141.69 27.0489
1221.03 27.0388
440.33 27.0208
1256.45 27.0192
1004.37 27.0192
984.265 27.0179
758.507 27.0179
1065.78 27.0083
566.244 27.0083
119.043 27.0054
159.786 27.005
64.6811 27.005
609.922 27.
123.885 27.
526.811 26.962
181.701 26.962
572.469 26.8182
815.892 26.7824
707.201 26.7824
290.325 26.75
83.9036 26.6667
1013.1 26.6576
1070.59 26.6544
428.646 26.6544
759.056 26.625
1203.17 26.5568
1330.62 26.5313
1654.37 26.5208
157.379 26.45
1161.99 26.4402
467.33 26.4402
1303.98 26.4
162.127 26.3636
718.322 26.3333
50.8111 26.3333
1231.4 26.3077
242.518 26.3077
778.116 26.2857
331.3 26.2841
788.962 26.2727
881.368 26.25
1606.23 26.245
412.175 26.2308
1257.81 26.1838
300.214 26.1667
420.3 26.1488
584.431 26.1359
1407.16 26.0909
1677.77 26.0833
1195.78 26.0833
211.308 26.0769
82.3141 26.0667
907.313 26.0489
58.7864 26.0313
869.614 26.025
205.988 26.0227
492.109 26.0208
734.904 26.0139
185.097 26.0139
1411.48 26.0066
258.381 26.0066
1617.98 26.006
1415.23 26.006
1204.23 26.006
436.203 26.0054
786.752 26.005
285.89 26.0046
118.993 26.
932.402 25.9423
119.45 25.9185
113.68 25.9185
754.116 25.8897
83.9672 25.875
82.5715 25.875
51.4975 25.875
691.752 25.8409
56.1911 25.8409
869.491 25.7813
756.896 25.75
324.163 25.75
686.744 25.7202
359.134 25.7202
1011.76 25.6576
1547.98 25.6544
1675.38 25.625
800.272 25.625
852.85 25.5956
535.835 25.5956
912.317 25.5625
1695.79 25.4821
1656.76 25.4821
1400.85 25.4821
795.47 25.4821
455.984 25.4808
746.464 25.4803
342.476 25.4803
1134.71 25.4712
65.5905 25.4712
1668.39 25.4083
650.476 25.4083
642.131 25.4083
629.533 25.3611
303.957 25.3603
1242.26 25.3393
95.0477 25.3077
774.422 25.2857
298.549 25.25
794.978 25.2426
612.172 25.2269
915.494 25.225
462.7 25.225
1182.13 25.2228
770.977 25.2228
361.829 25.2228
681.376 25.1875
776.772 25.1838
101.208 25.1667
427.642 25.1645
147.128 25.1645
100.882 25.1645
268.107 25.1635
1678.07 25.1488
1544.98 25.1429
89.0348 25.1429
641.05 25.1359
93.0531 25.1359
1666.76 25.125
60.1304 25.1136
51.8508 25.1118
1342.19 25.1
854.779 25.1
780.274 25.0833
146.608 25.0769
1383.54 25.0667
1052.93 25.0662
1225.58 25.0592
497.052 25.0592
282.876 25.0592
764.038 25.0489
824.447 25.0417
715.458 25.0417
526.51 25.025
799.75 25.0083
1061.1 25.0074
471.079 25.0066
995.945 25.006
152.671 25.006
115.003 25.006
56.5982 25.0046
1401.68 25.
1132.21 25.
94.5647 24.9013
759.813 24.9
442.549 24.875
1564.5 24.845
400.133 24.845
1006.79 24.8182
811.671 24.7961
354.421 24.7961
351.584 24.7961
360.391 24.7824
356.613 24.7813
1130.12 24.7778
238.86 24.7778
1296.14 24.7202
682.697 24.7202
231.376 24.7202
223.304 24.7202
1314.39 24.675
293.515 24.6576
1369.18 24.6544
781.835 24.625
397.027 24.625
747.305 24.6
139.397 24.5707
854.576 24.5682
301.876 24.5682
1501.61 24.5568
741.152 24.5568
1046.03 24.5313
401.016 24.4821
116.093 24.4821
1497.4 24.4803
1135.88 24.4545
322.99 24.45
718.473 24.3636
768.163 24.3603
119.618 24.3491
1095.53 24.3393
93.7412 24.3393
73.5932 24.3333
61.8204 24.3333
1325.79 24.2917
821.052 24.2917
858.846 24.2857
1461.5 24.2663
1639.94 24.25
1485.4 24.25
1348.66 24.245
134.075 24.2426
1072.85 24.2404
165.611 24.2404
1189.65 24.2269
1152.37 24.225
74.6134 24.225
863.763 24.2045
648.818 24.2045
1143.57 24.2
125.388 24.1731
837.43 24.1667
1323.6 24.1645
1016.07 24.1645
87.6661 24.1635
106.81 24.1607
1065.68 24.1359
1376.93 24.125
158.126 24.125
281.127 24.1136
80.7123 24.1118
295.293 24.1
808.332 24.0909
717.259 24.0909
160.997 24.0833
50.5095 24.0833
753.529 24.0769
687.608 24.075
289.962 24.0662
1216.78 24.0592
498.918 24.0592
276.915 24.0592
1303.46 24.0536
975.353 24.0489
180.666 24.0357
120.528 24.0278
411.98 24.025
1205.9 24.0066
908.694 24.0066
650.821 24.006
105.467 24.006
1659.33 24.0054
754.788 24.0046
1352.81 24.
874.333 24.
396.2 24.
256.016 23.9205
983.225 23.9185
933.592 23.9185
449.076 23.9185
315.056 23.9185
1687.25 23.9013
1361.67 23.8929
426.18 23.8929
1667.49 23.7961
165.279 23.7961
1026.5 23.7788
142.967 23.7788
694.468 23.7778
1212.31 23.75
1001.08 23.675
1360.11 23.6576
333.351 23.6576
497.121 23.6544
299.882 23.6544
636.641 23.625
348.768 23.625
326.422 23.625
169.675 23.625
51.3318 23.625
1044.3 23.605
95.3706 23.5956
538.37 23.5714
1339.26 23.5682
824.998 23.5682
1344.48 23.5329
1356.79 23.5313
541.208 23.4821
54.1501 23.4803
210.966 23.4444
1554.95 23.4402
463.569 23.4083
920.891 23.405
1314.82 23.4
202.55 23.4
1677.04 23.375
60.7576 23.3636
46.5089 23.3636
754.179 23.3611
62.8485 23.3611
245.272 23.3603
90.038 23.3603
648.218 23.3224
255.022 23.3224
1310.15 23.3077
882.79 23.2917
64.5524 23.2917
73.0758 23.2857
814.279 23.25
734.574 23.25
465.699 23.25
837.15 23.225
632.136 23.225
302.562 23.225
99.4418 23.225
83.0706 23.225
1180.5 23.2045
593.62 23.2045
497.459 23.1838
45.0049 23.1838
402.819 23.1645
313.206 23.1488
1201.27 23.1429
749.35 23.1359
1621.31 23.125
1557.59 23.125
1536.34 23.125
308.042 23.125
82.3851 23.125
1193.85 23.1136
624.182 23.1118
1420.58 23.1111
712.648 23.1111
61.2049 23.1
551.546 23.0909
735.075 23.0865
1173.13 23.0833
1263.22 23.0662
928.747 23.0662
368.68 23.0662
324.22 23.0592
272.585 23.0536
229.799 23.0489
870.221 23.0357
139.937 23.0357
959.941 23.0313
221.905 23.0313
905.812 23.025
392.599 23.025
171.63 23.025
1267.17 23.0227
815.629 23.0227
96.4826 23.0227
1079.56 23.0208
970.386 23.0208
986.909 23.0096
47.1318 23.0083
51.516 23.0074
449.948 23.0066
1516.01 23.006
1249.58 23.006
949.797 23.006
807.684 23.006
762.633 23.006
660.013 23.006
365.344 23.006
214.954 23.006
131.017 23.006
240.16 23.0054
1337.83 23.
1220.33 23.
1151.57 23.
681.173 23.
160.932 23.
997.71 22.9205
638.985 22.9205
470.003 22.9205
263.201 22.9185
754.59 22.9013
125.492 22.9
164.958 22.8929
163.344 22.8929
42.0107 22.8929
781.341 22.8897
767.442 22.8897
137.027 22.8409
72.01 22.8182
1168.76 22.7961
1137.81 22.7961
1020.7 22.7824
1506.23 22.7813
338.396 22.7788
1608.54 22.7778
1360.74 22.7778
289.456 22.75
611.465 22.7202
522.03 22.7202
247.842 22.7202
351.794 22.6944
960. 22.6806
1519.58 22.6576
1488.56 22.6576
1374.38 22.6544
188.175 22.6544
875.386 22.625
763.324 22.625
56.226 22.625
1526.64 22.5956
149.289 22.5956
104.797 22.5682
798.509 22.5602
175.334 22.5568
1051.48 22.5329
103.592 22.5216
1413.44 22.5208
844.33 22.5208
222.811 22.5208
66.5933 22.5208
413.952 22.5
66.4661 22.5
129.416 22.4808
1691.45 22.4712
1031.15 22.4464
1692.49 22.4444
794.691 22.4444
646.866 22.4444
1224.25 22.4402
632.766 22.4402
162.083 22.4402
73.9819 22.4402
1399.85 22.4083
282.219 22.4083
1545.57 22.4
765.782 22.4
312.436 22.4
120.259 22.3636
1066.64 22.3611
249.068 22.3611
42.4295 22.3603
1210.92 22.3472
675.539 22.3472
1452.21 22.3224
882.246 22.3224
550.912 22.3224
193.919 22.3224
1143.74 22.2917
224.447 22.2917
168.065 22.2917
1029.98 22.2813
50.4195 22.2813
173.395 22.2663
1075.41 22.25
933.301 22.25
667.388 22.25
444.363 22.25
351.843 22.25
517.67 22.245
1027.75 22.2426
1209.71 22.225
203.815 22.225
265.362 22.2228
262.06 22.2083
1347.15 22.2045
1235.16 22.2045
118.126 22.2045
71.888 22.2045
697.711 22.1875
321.4 22.1875
149.438 22.1875
1136.28 22.1838
464.204 22.1731
1448.06 22.1645
1307.66 22.1635
217.151 22.1429
1140.09 22.1359
1032.93 22.1359
701.903 22.125
394.859 22.1118
1026.09 22.1111
544.306 22.1111
88.6206 22.1111
1234.64 22.1
1190.91 22.1
602.896 22.1
61.1511 22.1
907.123 22.0909
759.643 22.0909
219.565 22.0909
1604.51 22.0833
744.953 22.0662
472.597 22.0592
76.6865 22.0592
1250.85 22.0536
495.903 22.0536
378.167 22.0536
43.7915 22.0536
775.274 22.045
192.09 22.0357
857.426 22.0278
726.34 22.0278
49.2553 22.0278
708.852 22.025
303.47 22.025
240.808 22.025
224.378 22.025
40.4681 22.0227
924.756 22.0208
769.034 22.0083
62.6063 22.0083
1639.72 22.0074
1558.9 22.0066
1333.71 22.0066
205.889 22.0066
1369.8 22.006
999.165 22.0054
1631.45 22.
1273.5 22.
1181.74 22.
663.639 22.
75.9158 22.
1032.05 21.9205
245.781 21.9205
1696.63 21.9013
91.5388 21.9
109.626 21.8897
436.733 21.7813
1685.68 21.7788
809.516 21.7788
1495.19 21.7778
372.69 21.75
1083.8 21.7202
963.317 21.7202
834.996 21.7202
758.839 21.7202
667.201 21.7202
174.149 21.7202
577.57 21.6944
318.751 21.6944
898.277 21.6923
822.707 21.675
366.828 21.6544
1413.28 21.625
1342.71 21.625
423.23 21.625
173.184 21.625
316.259 21.6
730.083 21.5956
1166.4 21.5714
611.932 21.5682
545.537 21.5329
1656.54 21.5313
1409.14 21.5313
787.08 21.5313
248.989 21.5313
213.231 21.5313
750.066 21.5
221.434 21.5
173.589 21.5
1396.89 21.4803
158.587 21.4444
136.275 21.4402
1003.82 21.4083
853.768 21.4083
791.625 21.4083
467.812 21.4083
98.6373 21.4083
342.989 21.4
234.228 21.375
566.434 21.3611
111.052 21.3611
1631.88 21.3603
1336.4 21.3603
878.643 21.3603
1177.27 21.3393
1094.63 21.3224
56.8962 21.3224
1343.64 21.2917
1031.47 21.2917
1365.94 21.2857
77.7009 21.2857
54.8742 21.2813
569.754 21.25
176.234 21.25
742.291 21.2426
570.518 21.2426
104.637 21.2404
1628.26 21.225
1195.45 21.225
773.775 21.225
210.626 21.225
185.145 21.225
1032.81 21.2083
781.425 21.2083
279.46 21.2
1559.85 21.1875
757.778 21.1667
1443.66 21.1645
807.958 21.1645
1054.13 21.1488
1263.7 21.125
1202.06 21.125
560.61 21.125
79.5976 21.125
1156.43 21.1136
1497.83 21.1111
165.978 21.1111
946.728 21.1
278.041 21.1
62.7288 21.1
64.6351 21.0909
823.729 21.0865
44.8287 21.0833
739.723 21.075
288.374 21.075
1586.37 21.0662
1402.63 21.0662
760.321 21.0662
748.553 21.0662
47.803 21.0662
1661.1 21.0592
1005.6 21.0592
984.732 21.0592
605.979 21.0592
63.7676 21.0592
1098.37 21.0536
332.629 21.0536
217.372 21.0536
1107.98 21.0489
323.818 21.0489
509.633 21.0313
1055.08 21.0278
1024.88 21.0278
719.332 21.0278
437.76 21.0278
201.54 21.0278
1690.43 21.025
1192.31 21.025
87.6308 21.025
71.6841 21.025
289.27 21.0208
253.542 21.0208
745.107 21.0179
1661.33 21.0083
251.815 21.0083
54.6148 21.0083
1563.32 21.0074
208.247 21.0074
118.905 21.0074
1298.69 21.0066
1149.41 21.0066
143.586 21.0066
66.8645 21.0066
205.807 21.0054
1039.99 21.0046
1633.72 21.
567.098 21.
502.844 21.
358.999 21.
281.413 21.
161.143 21.
43.693 21.
136.476 20.9185
1657.61 20.9
1396.33 20.9
356.461 20.8929
607.45 20.8897
502.739 20.845
966.288 20.8182
954.792 20.8
227.963 20.7961
160.603 20.7813
118.798 20.7813
98.99 20.7813
1528.44 20.7778
537.411 20.75
417.143 20.7202
1175.52 20.6944
60.9101 20.6944
191.453 20.675
44.2352 20.675
1578.61 20.6667
770.338 20.6576
529.458 20.6544
491.568 20.6544
334.841 20.6544
1120.22 20.625
654.396 20.625
825.938 20.5956
83.267 20.5956
412.756 20.5329
317.266 20.5329
484.247 20.5
209.142 20.5
149.799 20.5
104.12 20.5
388.011 20.4821
65.9266 20.4821
167.171 20.4803
148.108 20.45
289.747 20.4444
120.937 20.4444
98.7243 20.4444
45.9008 20.4444
1306.97 20.4083
1173.61 20.4083
1076.14 20.4083
639.612 20.4083
328.291 20.4083
163.166 20.4083
1602.36 20.4
160.439 20.4
648.737 20.375
292.213 20.3611
256.065 20.3603
253.295 20.3603
1685.87 20.3224
1164.92 20.3224
362.962 20.3224
1693.9 20.3214
869.682 20.2917
760.986 20.2917
314.912 20.2917
920.102 20.2857
1307.4 20.2813
1337.31 20.2663
1022.05 20.25
818.805 20.25
295.765 20.25
1475.51 20.2426
275.395 20.2426
305.247 20.2404
43.488 20.2404
1277.54 20.225
1163.51 20.225
994.482 20.225
773.887 20.225
189.424 20.225
50.3591 20.225
897.331 20.2083
1670.97 20.2045
1406.1 20.2045
225.495 20.2045
1169.35 20.2
1579.73 20.1838
145.881 20.1838
1169.27 20.1645
278.844 20.1645
741.448 20.1635
137.492 20.1635
1341.92 20.1429
1338.86 20.1429
651.869 20.1429
46.3725 20.1429
1538.48 20.1359
1206.18 20.1359
1400.06 20.125
734.094 20.125
714.811 20.125
499.921 20.125
383.894 20.1118
42.0473 20.1118
177.286 20.1111
827.596 20.1023
316.875 20.1023
756.11 20.1
923.204 20.0662
198.954 20.0662
112.249 20.0662
752.067 20.0592
421.988 20.0592
252.585 20.0592
239.051 20.0592
1208.05 20.0536
919.588 20.0536
669.747 20.0536
147.497 20.0536
852.686 20.0489
229.955 20.0489
1297.52 20.0417
992.325 20.0417
79.1977 20.0417
337.136 20.0357
1326.79 20.0313
1319.37 20.0313
617.512 20.0313
168.103 20.0313
153.818 20.0313
1213.43 20.0278
1160.29 20.0278
786.447 20.0278
641.978 20.0278
991.681 20.025
740.908 20.025
525.506 20.025
451.7 20.0227
56.788 20.0227
47.246 20.0227
154.052 20.0096
55.8121 20.0096
1638.93 20.0083
1362.58 20.0083
1215.39 20.0083
912.428 20.0083
664.145 20.0083
357.641 20.0083
79.5212 20.0083
1265.54 20.0074
1151.31 20.0074
879.796 20.0074
261.076 20.0074
1214.63 20.0066
805.046 20.0066
715.052 20.0066
629.025 20.0066
277.869 20.0066
202.126 20.0066
66.668 20.0066
1532.19 20.006
469.575 20.006
219.845 20.006
1040.6 20.
1022.26 20.
582.662 20.
151.927 20.
131.615 20.
85.0494 20.
63.6898 20.
808.993 19.9205
360.514 19.9205
255.32 19.9205
133.49 19.9205
125.539 19.9205
1073.17 19.9
89.8871 19.8182
221.177 19.8
108.423 19.7961
1120.48 19.7813
1040.11 19.7813
1589.08 19.7788
579.686 19.7788
117.049 19.7788
1185.92 19.6944
150.744 19.6944
1111.13 19.6576
1479.83 19.6544
762.892 19.6544
801.368 19.625
376.514 19.625
295.028 19.625
287.456 19.625
47.9373 19.625
965.203 19.5956
769.434 19.5956
155.308 19.5956
98.9449 19.5956
1265.93 19.5714
210.837 19.5625
1015.16 19.5329
1004.23 19.5329
827.122 19.5329
243.868 19.5329
113.924 19.5329
820.977 19.5313
1057.1 19.5
695.42 19.5
227.75 19.5
219.787 19.5
201.332 19.5
1369.97 19.4821
619.237 19.4821
48.0092 19.4821
220.183 19.4712
75.4711 19.4712
1183.15 19.45
775.423 19.4464
1675.58 19.4444
1666.48 19.4444
1611.95 19.4444
943.102 19.4444
323.767 19.4444
88.9879 19.4444
769.524 19.4083
576.781 19.4083
771.897 19.4
454.676 19.4
318.654 19.4
47.3644 19.4
833.302 19.375
480.246 19.375
280.455 19.375
77.7473 19.375
466.836 19.3636
744.082 19.3611
579.25 19.3603
157.764 19.3603
52.3752 19.3603
543.735 19.3472
1487.39 19.3224
1022.37 19.3224
138.403 19.3224
101.584 19.3224
1171.84 19.3214
482.211 19.3214
1274.93 19.2857
1072.3 19.2857
757.207 19.2857
300.142 19.2857
756.03 19.2813
752.773 19.2813
133.203 19.2813
71.937 19.2813
203.26 19.25
136.155 19.25
1526.18 19.2426
1214.48 19.2426
574.451 19.2426
629.281 19.2404
1385.54 19.225
673.147 19.225
476.14 19.225
107.079 19.225
1428.81 19.2083
680.047 19.2083
742.116 19.2
1401.36 19.1838
1361. 19.1838
1311.12 19.1838
859.106 19.1838
803.468 19.1838
415.867 19.1838
205.766 19.1838
519.654 19.1667
237.532 19.1667
1548.64 19.1635
1391.21 19.1635
319.108 19.1635
250.682 19.1635
250.327 19.1635
140.652 19.1635
1615.24 19.1488
1587.85 19.1488
141.241 19.1429
529.206 19.125
458.041 19.125
233.313 19.125
194.423 19.125
99.8608 19.1118
1492.5 19.1111
1417.21 19.1111
386.016 19.1111
336.442 19.1111
109.918 19.1111
666.921 19.1023
108.707 19.1023
980.315 19.1
292.534 19.0865
245.705 19.0865
1650.98 19.0833
585.55 19.0833
1332.01 19.075
300.632 19.075
157.248 19.075
80.2994 19.075
69.0607 19.075
1195.62 19.0662
1019.16 19.0662
76.1605 19.0662
424.439 19.0592
360.271 19.0592
106.415 19.0592
1271.17 19.0536
468.719 19.0536
96.1959 19.0536
1676.67 19.0489
1367.45 19.0417
929.016 19.0417
242.265 19.0417
221.397 19.0417
119.506 19.0417
72.5352 19.0357
847.475 19.0313
805.322 19.0313
751.879 19.0313
706.911 19.0313
300.881 19.0313
844.193 19.0278
257.488 19.0278
216.25 19.0278
40.6322 19.0278
334.554 19.025
1148.73 19.0227
1148.13 19.0227
647.637 19.0114
348.869 19.0114
1530.62 19.0096
740.612 19.0096
109.684 19.0096
1400.21 19.0083
890.117 19.0083
494.798 19.0083
368.145 19.0083
106.748 19.0083
69.5995 19.0083
1495.51 19.0074
1444.4 19.0074
1145.1 19.0074
247.044 19.0074
209.596 19.0074
1006.69 19.0066
972.779 19.0066
862.247 19.0066
1488.16 19.005
1632.51 19.
1452.75 19.
1101.2 19.
882.176 19.
752.994 19.
280.952 19.
111.189 19.
76.8771 19.
54.3203 19.
1276.71 18.9205
736.605 18.9205
1621.57 18.8929
1252.77 18.8929
1238.66 18.8929
1008.55 18.8929
190.176 18.8929
157.979 18.8929
823.257 18.8897
633.143 18.8897
447.071 18.8897
349.52 18.8897
309.58 18.8897
237.577 18.8897
1674.85 18.8
284.849 18.8
128.034 18.8
1496.71 18.7961
774.526 18.7961
143.097 18.7788
129.941 18.75
469.787 18.7202
1494.96 18.6944
53.5552 18.6944
514.683 18.6806
1129.42 18.675
197.214 18.675
72.1397 18.675
1532.66 18.6667
1494.37 18.6667
111.965 18.6667
1243.27 18.6544
916.47 18.6544
1577.92 18.625
1473.62 18.625
461.333 18.625
207.942 18.625
167.613 18.625
992.895 18.5956
430.352 18.5956
54.8923 18.5956
1535.53 18.5714
1489.4 18.5714
152.272 18.5714
1507.99 18.5329
1090.6 18.5329
872.811 18.5329
389.265 18.5329
269.107 18.5329
1305. 18.5313
924.012 18.5313
790.313 18.5313
499.973 18.5313
63.1807 18.5313
1200.55 18.5
1151.38 18.5
1017.87 18.5
850.01 18.5
537.23 18.5
742.859 18.4821
1378.59 18.4712
1203.37 18.4712
202.079 18.4712
585.894 18.4464
548.125 18.4464
924.163 18.4444
710.862 18.4444
513.428 18.4444
482.751 18.4444
197.446 18.4444
149.207 18.4444
1666.6 18.4083
1432.99 18.4083
901.17 18.4083
865.36 18.4083
47.5255 18.4083
747.785 18.4
58.9187 18.4
1263.48 18.375
784.657 18.375
229.988 18.375
160.154 18.375
71.803 18.375
644.408 18.3472
576.912 18.3472
137.842 18.3472
100.555 18.3472
198.671 18.3333
722.593 18.3224
717.444 18.3224
1660.73 18.3214
1178.76 18.3214
912.546 18.3214
1196.56 18.2857
613.113 18.2857
314.377 18.2857
657.775 18.2841
941.396 18.2813
146.719 18.2813
1014.1 18.25
974.871 18.25
885.038 18.25
846.775 18.25
557.271 18.25
263.832 18.25
169.793 18.25
397.493 18.2426
152.332 18.2426
1156.16 18.2404
141.274 18.2404
268.759 18.225
189.902 18.225
1532.53 18.2083
592.475 18.2083
403.473 18.2083
669.11 18.2045
274.643 18.2
1696.19 18.1838
1099.94 18.1838
721.946 18.1838
491.385 18.1838
387.277 18.1838
279.763 18.1838
124.383 18.1838
41.5393 18.1838
1094.1 18.1667
136.243 18.1667
962.853 18.1645
67.7293 18.1645
1266.15 18.1635
902.684 18.1635
803.98 18.1635
679.621 18.1635
230.393 18.1635
621.847 18.1488
187.669 18.1488
1608.16 18.1429
1239.11 18.1429
1160.56 18.1429
176.204 18.1429
1687.92 18.125
1392.73 18.125
1390.49 18.125
768.594 18.125
645.339 18.125
614.659 18.125
518.404 18.125
288.076 18.125
281.483 18.125
146.657 18.125
78.5332 18.125
63.295 18.125
822.255 18.1118
528.768 18.1111
453.858 18.1111
373.525 18.1111
303.24 18.1111
442.88 18.1
259.275 18.1
111.413 18.1
401.577 18.0909
964.807 18.0865
978.414 18.075
908.883 18.075
335.792 18.075
175.559 18.075
1682.77 18.0662
1565.38 18.0662
1504.92 18.0662
1477.55 18.0662
607.63 18.0662
51.4009 18.0662
1013.89 18.0592
470.507 18.0592
80.8241 18.0592
52.4702 18.0592
1410.75 18.0536
1259.47 18.0417
982.171 18.0417
771.936 18.0417
656.764 18.0417
635.948 18.0417
575.698 18.0417
387.762 18.0417
194.366 18.0417
62.8769 18.0417
1684.02 18.0357
1674.23 18.0357
1544.51 18.0357
953.207 18.0357
517.813 18.0357
50.2617 18.0357
1651.57 18.0313
1283.77 18.0313
863.459 18.0313
852.569 18.0313
630.261 18.0313
329.086 18.0313
143.031 18.0313
991.304 18.0278
987.124 18.0278
903.159 18.025
750.701 18.025
741.017 18.025
116.148 18.0227
722.758 18.0179
278.806 18.0179
203.609 18.0139
743.719 18.0114
188.856 18.0096
1615.41 18.0083
1371.98 18.0083
1180.87 18.0083
803.714 18.0083
411.786 18.0083
398.552 18.0083
323.429 18.0083
237.357 18.0083
154.09 18.0083
149.966 18.0083
75.1193 18.0083
66.1591 18.0083
48.2606 18.0083
1688.91 18.0074
1538.86 18.0074
645.204 18.0074
445.803 18.0074
215.408 18.0074
1512.08 18.0066
862.517 18.0066
491.156 18.0066
475.103 18.0066
263.321 18.0066
45.5488 18.0066
1598.76 18.
1412.39 18.
1246.12 18.
966.215 18.
926.744 18.
826.939 18.
628.263 18.
623.892 18.
552.959 18.
536.358 18.
530.693 18.
375.431 18.
354.552 18.
337.331 18.
231.757 18.
175.826 18.
119.8 18.
119.142 18.
66.7709 18.
748.076 17.9205
294.6 17.9205
233.037 17.9205
922.162 17.9
743.932 17.8929
100.412 17.8929
85.2518 17.8929
628.898 17.8897
393.41 17.7961
89.3504 17.7961
470.609 17.7813
102.378 17.7813
67.4476 17.7813
1374.57 17.7788
1317.33 17.7788
531.013 17.7788
1449.24 17.6944
182.387 17.6944
318.363 17.6806
1401.82 17.675
1313.56 17.675
1041.61 17.675
515.537 17.675
356.981 17.675
111.995 17.675
1304.08 17.6667
875.508 17.6667
833.57 17.6667
190.819 17.6667
51.5559 17.6667
596.406 17.6544
692.773 17.625
86.7672 17.625
838.446 17.5956
607.703 17.5956
321.104 17.5956
880.642 17.5714
810.748 17.5714
551.341 17.5714
213.263 17.5714
1352.57 17.5568
760.706 17.5568
312.95 17.5568
107.842 17.5568
1525.97 17.5329
1509.34 17.5329
911.459 17.5329
830.469 17.5329
67.5003 17.5313
1640.87 17.5
1199.85 17.5
1116.31 17.5
985.993 17.5
615.537 17.5
114.929 17.4821
1448.95 17.4712
649.39 17.4712
987.767 17.45
1134.19 17.4444
366.517 17.4444
1095.27 17.4083
1007.58 17.4083
917.138 17.4083
894.501 17.4083
890.672 17.4083
810.441 17.4083
700.822 17.4083
677.599 17.4083
664.094 17.4083
535.963 17.4083
505.866 17.4083
396.689 17.4083
70.0308 17.4083
69.3756 17.4083
975.676 17.4
92.2923 17.4
1531.02 17.375
1475.14 17.375
1438.04 17.375
1133.36 17.375
1048.8 17.375
943.232 17.375
646.992 17.375
250.772 17.375
381.418 17.3611
1294.69 17.3603
737.047 17.3603
270.999 17.3603
168.154 17.3603
147.985 17.3603
603.565 17.3472
1572.09 17.3214
1431.16 17.3214
1320.33 17.3214
370.587 17.3214
128.123 17.3214
346.797 17.2917
1449.58 17.2857
1012.24 17.2857
1673.24 17.2813
1507.45 17.2813
727.746 17.2813
347.15 17.2813
335.697 17.2813
196.762 17.2813
87.4804 17.2813
1493.69 17.25
1243.09 17.25
1147.37 17.25
818.043 17.25
741.715 17.25
1370.83 17.2426
1637.19 17.2404
1290.65 17.2404
632.577 17.2404
500.286 17.2404
370.948 17.2404
983.839 17.225
1121.61 17.2083
1006.62 17.2083
129.265 17.2083
117.677 17.2083
1656.09 17.1838
695.746 17.1838
374.488 17.1838
202.745 17.1838
1631.26 17.1667
1042.61 17.1667
1017.81 17.1667
969.135 17.1667
746.311 17.1667
725.03 17.1667
891.559 17.1645
1181.05 17.1635
145.194 17.1635
1117.22 17.1488
1239.27 17.1429
987.555 17.1429
546.672 17.1429
191.678 17.1429
68.3059 17.1429
1145.84 17.125
995.086 17.125
960.872 17.125
944.843 17.125
612.647 17.125
366.254 17.125
354.925 17.125
331.058 17.125
260.751 17.125
178.976 17.125
361.252 17.1118
1674.34 17.1111
1120.56 17.1111
397.581 17.1111
1174.14 17.1023
835.496 17.1023
1072.66 17.0865
997.155 17.0865
746.126 17.0865
489.633 17.0865
238.812 17.0865
234.476 17.0865
225.529 17.0865
959.673 17.0833
58.7172 17.0833
1388.63 17.075
1373.79 17.075
1068.73 17.075
851.348 17.075
611.733 17.075
505.62 17.075
95.5003 17.075
69.8339 17.075
951.298 17.0662
889.969 17.0662
471.9 17.0662
424.073 17.0662
121.777 17.0662
503.329 17.0592
798.088 17.0536
1594.79 17.05
1018.91 17.05
1192.2 17.0417
638.508 17.0417
277.029 17.0417
231.106 17.0417
225.56 17.0417
222.884 17.0417
1679.25 17.0357
1084.72 17.0357
823.96 17.0357
759.99 17.0357
546.312 17.0357
201.735 17.0357
43.8976 17.0357
1366.71 17.0313
1072.23 17.0313
854.042 17.0313
572.773 17.0313
172.197 17.0313
1352.35 17.0278
1125.17 17.0278
842.264 17.0278
819.084 17.0278
432.049 17.0278
80.8395 17.025
740.035 17.0114
756.236 17.0096
581.926 17.0096
310.768 17.0096
1551. 17.0083
1403.34 17.0083
797.818 17.0083
616.829 17.0083
475.415 17.0083
311.536 17.0083
296.643 17.0083
106.208 17.0083
74.2741 17.0083
72.8919 17.0083
1446.41 17.0074
1431.83 17.0074
436.394 17.0074
250.849 17.0074
190.742 17.0074
58.6243 17.0074
1653.99 17.0066
834.402 17.0066
820.544 17.0066
1580.6 17.006
1407.84 17.
1256.98 17.
1251.44 17.
1222.89 17.
661.559 17.
451.663 17.
440.497 17.
360.026 17.
289.613 17.
249.192 17.
217.507 17.
195.919 17.
181.429 17.
130.959 17.
112.164 17.
70.3998 17.
48.3848 17.
513.697 16.9205
1114.32 16.9
1496.96 16.8929
1396.63 16.8929
776.539 16.8929
94.4549 16.8929
81.5038 16.8929
1013.23 16.8897
1445.14 16.8
131.959 16.8
265.195 16.7813
262.134 16.7813
63.33 16.7813
1383.97 16.7788
1356.96 16.7788
1323.79 16.7788
740.105 16.7788
683.137 16.7788
667.329 16.7788
490.328 16.7788
1494.43 16.6806
129.309 16.6806
903.248 16.675
827.035 16.675
793.808 16.675
665.221 16.675
403.591 16.675
290.804 16.675
132.74 16.675
50.5266 16.675
45.6138 16.675
1572.45 16.6667
1556.65 16.6667
965.587 16.6667
941.839 16.6667
531.771 16.6667
222.073 16.6667
168.737 16.6667
880.332 16.625
1624.45 16.5956
1118.01 16.5956
172.131 16.5956
1358.8 16.5714
917.317 16.5714
348.632 16.5714
288.227 16.5714
219.122 16.5714
564.776 16.5625
270.776 16.5625
179.233 16.5625
718.645 16.5568
139.157 16.5568
166.947 16.5
130.601 16.5
1080.03 16.4712
403.402 16.4712
369.757 16.4712
328.191 16.4712
62.0149 16.4712
646.51 16.45
388.098 16.45
927.585 16.4464
116.651 16.4464
707.734 16.4444
686.665 16.4444
1461.88 16.4083
1324.56 16.4083
703.501 16.4083
493.812 16.4083
475.901 16.4083
125.923 16.4083
124.574 16.4083
68.1654 16.4083
1271.86 16.375
672.105 16.375
467.251 16.375
402.379 16.375
371.577 16.375
359.529 16.375
320.154 16.375
163.213 16.375
153.874 16.375
955.934 16.3603
366.451 16.3603
982.224 16.3333
623.567 16.3333
577.91 16.3333
1103.86 16.3214
1099.68 16.3214
1054.24 16.3214
911.235 16.3214
466.751 16.3214
132.358 16.3214
921.003 16.2857
604.322 16.2857
70.2239 16.2857
43.2601 16.2857
837.602 16.2841
753.086 16.2841
1697.39 16.2813
1526.5 16.2813
1418.57 16.2813
1249.19 16.2813
1163.92 16.2813
1010.92 16.2813
618.197 16.2813
437.281 16.2813
233.233 16.2813
65.4067 16.2813
1315.74 16.25
1219.19 16.25
1105.57 16.25
716.117 16.25
635.86 16.25
116.933 16.25
172.869 16.2426
1482.27 16.2404
1233.19 16.2404
1082.29 16.2404
88.4149 16.2404
1334.27 16.225
1663.35 16.2083
1368.53 16.2083
792.935 16.2083
623.777 16.2083
597.605 16.2083
337.063 16.2083
268.026 16.2083
212.985 16.2083
204.674 16.2083
71.263 16.2083
550.121 16.1838
1482.62 16.1667
1388.8 16.1667
1376.47 16.1667
1327.69 16.1667
77.5612 16.1667
46.9939 16.1667
1331.17 16.1635
359.579 16.1635
250.991 16.1635
68.4637 16.1635
1433.28 16.1429
1237.25 16.1429
153.484 16.1429
1248.93 16.125
1057.82 16.125
617.701 16.125
608.463 16.125
525.801 16.125
415.553 16.125
340.299 16.125
330.09 16.125
306.78 16.125
146.463 16.125
72.9212 16.125
46.7924 16.125
1237.52 16.1111
41.3032 16.1111
914.437 16.1023
343.064 16.1023
310.073 16.1023
62.3569 16.1023
354.887 16.1
272.198 16.1
567.167 16.0865
482.851 16.0865
121.568 16.0865
59.2446 16.0865
44.0536 16.0865
1340.09 16.075
1093.61 16.075
770.241 16.075
244.18 16.075
215.837 16.075
868.012 16.0625
485.348 16.0625
1554.23 16.0417
1424.37 16.0417
1382.02 16.0417
1186.01 16.0417
492.656 16.0417
307.079 16.0417
63.4962 16.0417
690.843 16.0357
679. 16.0357
491.016 16.0357
304.479 16.0357
231.879 16.0357
182.983 16.0357
1005.69 16.0313
964.702 16.0313
791.564 16.0313
469.34 16.0313
411.568 16.0313
1059.57 16.0278
801.135 16.025
580.809 16.0139
452.674 16.0139
888.38 16.0114
173.644 16.0114
1298.11 16.0096
1109.23 16.0096
503.162 16.0096
47.8384 16.0096
1686.26 16.0083
1647.64 16.0083
1451.1 16.0083
1228.75 16.0083
1095.41 16.0083
1089.29 16.0083
893.185 16.0083
603.177 16.0083
487.279 16.0083
471.775 16.0083
461.788 16.0083
363.671 16.0083
292.837 16.0083
270.395 16.0083
189.66 16.0083
146.886 16.0083
127.431 16.0083
126.165 16.0083
56.4001 16.0083
1327.6 16.0074
1238.97 16.0074
866.053 16.0074
846.992 16.0074
242.322 16.0074
136.028 16.0066
86.7163 16.0066
1466.59 16.
1204.59 16.
1084.5 16.
916.255 16.
866.846 16.
855.381 16.
748.772 16.
627.775 16.
543.463 16.
285.009 16.
238.574 16.
222.759 16.
210.884 16.
141.684 16.
107.375 16.
102.134 16.
1558.8 15.9205
1139.58 15.9205
1016.27 15.9205
690.894 15.9205
429.37 15.9205
102.016 15.9205
1179.62 15.8929
1005.47 15.8929
991.057 15.8929
575.288 15.8929
284.47 15.8929
142.56 15.8929
990.496 15.8897
929.449 15.8897
1637.99 15.875
1077.29 15.875
1062.51 15.875
556.447 15.875
265.393 15.875
1257.7 15.8
873.395 15.8
347.679 15.8
273.102 15.8
144.154 15.8
692.699 15.7813
49.0833 15.7813
1538.37 15.7788
1336.48 15.7788
1242.37 15.7788
900.677 15.7788
281.593 15.7788
121.358 15.7788
110.106 15.7788
191.384 15.6944
1358.16 15.6806
1277.22 15.6806
1187.18 15.6806
412.552 15.6806
185.593 15.6806
58.3203 15.6806
1051.25 15.675
937.201 15.675
734.154 15.675
714.181 15.675
393.005 15.675
1438.57 15.6667
1438.31 15.6667
1330.84 15.6667
524.138 15.6667
434.98 15.6667
264.901 15.6667
204.23 15.6667
158.029 15.6667
120.854 15.6667
213.817 15.625
1385.35 15.5956
56.1512 15.5956
1669.52 15.5714
901.269 15.5714
837.883 15.5714
473.371 15.5714
383.602 15.5714
219.699 15.5714
1334.89 15.5568
1280.27 15.5568
561.373 15.5568
383.53 15.5568
345.734 15.5568
1642.34 15.5
1569.26 15.5
1528.37 15.5
715.197 15.5
145.528 15.5
74.4812 15.5
1382.3 15.4712
1215.29 15.4712
421.245 15.4712
405.845 15.4712
225.881 15.4712
127.851 15.4712
108.286 15.4712
67.6624 15.4712
40.7864 15.4712
1508.96 15.45
716.972 15.45
82.2763 15.45
1083.47 15.4464
1198.05 15.4083
890.967 15.4083
723.272 15.4083
511.087 15.4083
381.685 15.4083
332.967 15.4083
255.672 15.4083
135.434 15.4083
88.1038 15.4083
69.997 15.4083
242.759 15.4
1524.98 15.375
1169.42 15.375
1114.68 15.375
415.823 15.375
129.067 15.375
124.848 15.375
115.376 15.375
94.9964 15.375
62.3973 15.375
53.3319 15.375
50.8637 15.375
1382.68 15.3603
1255.94 15.3603
1216.97 15.3603
1167.13 15.3603
1143.88 15.3603
262.012 15.3603
1688.45 15.3472
1124.03 15.3472
745.372 15.3333
580.954 15.3333
119.527 15.3333
1549.08 15.3214
1244.91 15.3214
541.61 15.3214
473.169 15.3214
140.569 15.3214
995.873 15.2917
1188.92 15.2857
965.474 15.2857
466.383 15.2857
340.546 15.2857
216.034 15.2857
1189.82 15.2841
544.169 15.2841
489.087 15.2841
116.579 15.2841
66.3371 15.2841
1583.59 15.2813
1553.57 15.2813
435.283 15.2813
47.7911 15.2813
1064.04 15.25
1026.35 15.25
781.699 15.25
78.1962 15.25
70.8475 15.25
48.8722 15.25
1684.82 15.2404
1512.37 15.2404
1403.2 15.2404
1032.34 15.2404
858.533 15.2404
708.768 15.2404
705.344 15.2404
656.135 15.2404
576.975 15.2404
516.42 15.2404
399.286 15.2404
385.14 15.2404
354.703 15.2404
286.18 15.2404
1031.27 15.2083
993.344 15.2083
885.873 15.2083
334.502 15.2083
322.233 15.2083
133.011 15.2083
102.859 15.2083
66.3878 15.2083
416.489 15.2
53.1063 15.2
1316.09 15.1838
241.387 15.1838
131.188 15.1838
1612.09 15.1667
1188.24 15.1667
952.077 15.1667
833.127 15.1667
736.252 15.1667
549.047 15.1667
418.136 15.1667
105.796 15.1667
56.2751 15.1667
209.663 15.1645
1586.76 15.1635
1322.65 15.1635
784.013 15.1635
676.057 15.1635
559.11 15.1635
465.455 15.1635
213.302 15.1635
189.545 15.1635
153.707 15.1635
123.352 15.1635
88.9084 15.1635
1680.94 15.1429
1646.52 15.1429
1275.43 15.1429
974.959 15.1429
952.411 15.1429
931.456 15.1429
488.493 15.1429
294.29 15.1429
110.49 15.1429
1666.91 15.125
1125.28 15.125
1104.12 15.125
1040.41 15.125
877.249 15.125
867.031 15.125
811.944 15.125
761.7 15.125
709.723 15.125
321.149 15.125
255.52 15.125
174.99 15.125
151.894 15.125
148.442 15.125
70.9295 15.125
1052.31 15.1111
1137.36 15.1023
782.979 15.1023
427.405 15.1023
126.7 15.1023
83.7176 15.1023
62.037 15.1023
754.91 15.0865
415.086 15.0865
344.135 15.0865
273.522 15.0865
120.215 15.0865
1553.66 15.075
1409.48 15.075
1351.34 15.075
1059.66 15.075
527.004 15.075
159.424 15.075
75.0349 15.075
1489.14 15.0662
873.876 15.0662
613.292 15.0662
495.826 15.0662
87.7381 15.0662
570.074 15.0625
260.455 15.0625
1321.37 15.0592
1319.21 15.0592
1110.34 15.0536
1089.63 15.05
794.436 15.05
1600.6 15.0417
1582.06 15.0417
1050.47 15.0417
959.106 15.0417
910.635 15.0417
767.075 15.0417
266.925 15.0417
103.411 15.0417
1295.88 15.0357
779.954 15.0357
429.957 15.0357
309.416 15.0357
240.657 15.0357
1474.25 15.0313
1217.47 15.0313
1101.92 15.0313
293.396 15.0313
232.272 15.0313
81.0663 15.0313
728.935 15.0278
442.434 15.0278
340.204 15.0278
1609.15 15.0114
1535.43 15.0114
1083.42 15.0114
967.265 15.0114
503.136 15.0114
1652.45 15.0096
1108.45 15.0096
824.766 15.0096
780.594 15.0096
329.908 15.0096
110.604 15.0096
43.4435 15.0096
1307.21 15.0083
555.319 15.0083
524.21 15.0083
450.037 15.0083
366.322 15.0083
350.637 15.0083
335.518 15.0083
289.124 15.0083
95.5522 15.0083
77.3752 15.0083
1698.74 15.0074
642.196 15.0074
585.317 15.0074
288.141 15.0074
1635.17 15.
1600.29 15.
1372.85 15.
1183.59 15.
1021.27 15.
1001.74 15.
970.315 15.
881.445 15.
570.103 15.
379.025 15.
186.009 15.
181.954 15.
103.493 15.
80.7417 15.
45.1976 15.
1646.13 14.9205
1499.8 14.9205
1391.91 14.9205
1379.4 14.9205
1300.58 14.9205
617.649 14.9205
574.387 14.9205
43.6613 14.9205
1316.92 14.8929
1057.75 14.8929
412.222 14.8929
306.263 14.8929
254.539 14.8929
489.217 14.8897
55.9842 14.8897
1479.9 14.8
1138.53 14.8
690.16 14.8
497.187 14.8
280.104 14.8
185.304 14.8
74.8744 14.8
687.552 14.7813
190.206 14.7813
63.8918 14.7813
1547.85 14.7788
890.401 14.7788
534.662 14.7788
333.924 14.7788
255.385 14.7788
248.173 14.7788
126.134 14.7788
485.491 14.75
1423.88 14.6944
1179.31 14.6806
800.349 14.6806
580.454 14.6806
566.684 14.6806
519.112 14.6806
103.275 14.6806
70.4364 14.6806
63.6561 14.6806
1189.13 14.675
980.174 14.675
895.868 14.675
800.876 14.675
760.908 14.675
474.643 14.675
50.3881 14.675
46.478 14.675
916.129 14.6667
781.527 14.6667
588.999 14.6667
369.861 14.6667
68.2334 14.6667
798.753 14.5956
235.751 14.5956
139.795 14.5956
46.4113 14.5956
1126.07 14.5714
795.6 14.5714
357.169 14.5714
166.141 14.5714
1256.66 14.5625
1218.56 14.5625
574.84 14.5625
517.492 14.5625
1252.53 14.5568
1205.23 14.5568
925.551 14.5568
637.844 14.5568
634.579 14.5568
632.07 14.5568
614.303 14.5568
531.396 14.5568
410.973 14.5568
335.054 14.5568
265.845 14.5568
970.941 14.5
942.837 14.5
793.992 14.5
331.147 14.5
206.396 14.5
152.649 14.5
1610.04 14.4712
1500.14 14.4712
1473.42 14.4712
763.423 14.4712
659.011 14.4712
116.458 14.4712
1548.35 14.45
1244.51 14.45
918.871 14.45
646.569 14.45
254.772 14.45
145.022 14.45
798.859 14.4464
1016.44 14.4083
1260.17 14.375
921.641 14.375
910.718 14.375
507.736 14.375
168.798 14.375
139.111 14.375
67.6939 14.375
66.4196 14.375
41.3148 14.375
161.405 14.3603
680.833 14.3472
205.916 14.3472
1204.85 14.3214
789.954 14.3214
372.043 14.3214
334.909 14.3214
237.399 14.3214
222.938 14.3214
178.692 14.3214
149.859 14.3214
88.6476 14.3214
68.3201 14.3214
1159.52 14.2857
708.928 14.2857
660.565 14.2857
326.704 14.2857
1221.93 14.2841
1179.82 14.2841
1109.9 14.2841
1069.9 14.2841
1007.93 14.2841
947.183 14.2841
249.67 14.2841
105.384 14.2841
1591.25 14.2813
299.233 14.2813
1494.26 14.25
968.701 14.25
912.038 14.25
698.873 14.25
526.669 14.25
353.845 14.25
344.079 14.25
314.054 14.25
72.0507 14.25
1398.02 14.2404
1246.22 14.2404
1126.82 14.2404
988.998 14.2404
713.535 14.2404
560.46 14.2404
556.846 14.2404
520.279 14.2404
344.189 14.2404
274.536 14.2404
228.438 14.2404
204.372 14.2404
120.121 14.2404
116.68 14.2404
75.7216 14.2404
1054.95 14.2083
971.778 14.2083
732.823 14.2083
572.622 14.2083
542.235 14.2083
201.979 14.2083
143.833 14.2083
48.8903 14.2083
1083.91 14.2
707.259 14.2
606.955 14.2
139.442 14.2
1005.35 14.1838
787.909 14.1838
685.404 14.1838
353.518 14.1838
1626.15 14.1667
1010.59 14.1667
985.093 14.1667
937.723 14.1667
708.388 14.1667
367.439 14.1667
82.8246 14.1667
1562.31 14.1635
1326.49 14.1635
1265.25 14.1635
893.756 14.1635
872.274 14.1635
753.975 14.1635
598.912 14.1635
127.53 14.1635
124.513 14.1635
43.5128 14.1635
1212.48 14.1607
1056.44 14.1607
951.956 14.1607
373.345 14.1607
1684.39 14.1429
1234.5 14.1429
891.236 14.1429
515.834 14.1429
511.678 14.1429
409.549 14.1429
183.704 14.1429
1312.37 14.125
1296.43 14.125
1077.81 14.125
1039.23 14.125
750.918 14.125
675.303 14.125
609.468 14.125
368.206 14.125
345.044 14.125
342.334 14.125
321.528 14.125
280.803 14.125
119.387 14.125
99.2186 14.125
85.5414 14.125
81.8302 14.125
78.1455 14.125
47.3767 14.125
1231.62 14.1023
777.427 14.1023
700.33 14.1023
681.015 14.1023
410.779 14.1023
185.486 14.1023
185.4 14.1023
1657.7 14.0865
1466.48 14.0865
1436.21 14.0865
1270.81 14.0865
1041.86 14.0865
857.578 14.0865
777.716 14.0865
710.556 14.0865
544.224 14.0865
379.46 14.0865
208.95 14.0865
194.335 14.0865
154.786 14.0865
42.5083 14.0865
1672.87 14.075
1533.18 14.075
1300.3 14.075
1063.88 14.075
999.872 14.075
860.365 14.075
821.89 14.075
690.617 14.075
606.459 14.075
579.828 14.075
459.538 14.075
276.686 14.075
41.7425 14.075
986.441 14.0662
894.024 14.0662
580.725 14.0662
307.544 14.05
120.441 14.05
42.8074 14.05
1595.69 14.0417
1475.07 14.0417
1412.03 14.0417
1369.72 14.0417
1313.05 14.0417
804.509 14.0417
787.362 14.0417
785.211 14.0417
660.828 14.0417
568.108 14.0417
525.033 14.0417
416.721 14.0417
413.717 14.0417
359.467 14.0417
257.666 14.0417
210.131 14.0417
202.512 14.0417
201.933 14.0417
73.6292 14.0417
65.77 14.0417
43.427 14.0417
1501.94 14.0357
730.622 14.0357
96.5333 14.0357
1288.59 14.0313
519.195 14.0313
451.408 14.0278
329.949 14.025
236.173 14.025
1598.6 14.0179
1529.71 14.0179
403.256 14.0179
329.981 14.0179
576.425 14.0139
1397.31 14.0114
1226.22 14.0114
1139.99 14.0114
1110.84 14.0114
1081.72 14.0114
969.958 14.0114
769.288 14.0114
237.169 14.0114
179.758 14.0114
144.955 14.0114
1677.91 14.0096
1537.13 14.0096
1148.98 14.0096
1091.18 14.0096
961.982 14.0096
952.995 14.0096
616.573 14.0096
598.697 14.0096
416.23 14.0096
393.298 14.0096
192.153 14.0096
150.216 14.0096
48.5863 14.0096
1605.34 14.0083
1543.36 14.0083
1228.25 14.0083
1182.5 14.0083
1140.84 14.0083
1024.4 14.0083
868.837 14.0083
785.05 14.0083
473.718 14.0083
394.514 14.0083
212.352 14.0083
89.7944 14.0083
89.2524 14.0083
926.497 14.0074
862.029 14.0074
45.9517 14.0074
279.179 14.0066
1661.01 14.
1626.7 14.
1269.86 14.
948.738 14.
917.704 14.
869.901 14.
744.468 14.
707.116 14.
655.87 14.
535.056 14.
366.55 14.
334.742 14.
313.51 14.
267.882 14.
252.307 14.
239.588 14.
173.451 14.
108.443 14.
73.6857 14.
57.0365 14.
1411.86 13.9205
1251.12 13.9205
941.225 13.9205
843.567 13.9205
684.978 13.9205
661.697 13.9205
636.151 13.9205
618.372 13.9205
528.654 13.9205
498.424 13.9205
318.095 13.9205
195.658 13.9205
149.931 13.9205
134.606 13.9205
49.4863 13.9205
45.7321 13.9205
1620.16 13.8929
1535.23 13.8929
1495.43 13.8929
1324.46 13.8929
1290.88 13.8929
1261.98 13.8929
812.543 13.8929
569.423 13.8929
375.723 13.8929
351.665 13.8929
344.775 13.8929
87.5546 13.8929
923.103 13.875
303.575 13.875
279.212 13.875
81.3942 13.875
1280.74 13.8
903.372 13.8
831.944 13.8
505.254 13.8
452.158 13.8
317.516 13.8
205.194 13.8
100.35 13.8
78.9992 13.8
731.057 13.7813
53.6473 13.7813
1355.54 13.7788
938.15 13.7788
552.127 13.7788
1377.73 13.75
1084.94 13.75
742.445 13.75
130.929 13.75
67.1107 13.75
1393.58 13.6806
814.02 13.6806
765.121 13.6806
499.502 13.6806
378.319 13.6806
270.929 13.6806
267.648 13.6806
118.959 13.6806
55.3026 13.6806
799.612 13.675
695.339 13.675
366.101 13.675
1619.44 13.6667
1614.81 13.6667
1276.91 13.6667
1226.52 13.6667
688.252 13.6667
456.152 13.6667
76.0944 13.6667
173.874 13.625
779.587 13.5956
902.163 13.5714
454.567 13.5714
362.373 13.5714
280.071 13.5714
213.396 13.5714
75.9613 13.5714
1564.62 13.5625
1411.21 13.5625
444.589 13.5625
278.267 13.5625
249.903 13.5625
192.484 13.5625
40.6455 13.5625
1431.24 13.5568
1073.27 13.5568
1029.33 13.5568
899.036 13.5568
832.802 13.5568
802.168 13.5568
797.534 13.5568
655.374 13.5568
301.704 13.5568
257.201 13.5568
108.03 13.5568
626.836 13.5
1577.52 13.4712
1408.9 13.4712
1243.49 13.4712
1012.94 13.4712
891.322 13.4712
685.99 13.4712
298.967 13.4712
176.38 13.4712
130.992 13.4712
103.568 13.4712
1564.22 13.45
1427.12 13.45
325.715 13.45
226.125 13.45
1611.74 13.4464
1260.64 13.4083
1164.31 13.4083
231.835 13.4083
216.975 13.4083
196.096 13.4083
187.576 13.4083
43.2324 13.4083
1399.11 13.375
924.53 13.375
761.461 13.375
734.399 13.375
668.006 13.375
572.734 13.375
547.023 13.375
457.601 13.375
404.65 13.375
1419.61 13.3603
997.627 13.3603
1338.18 13.3472
1281.5 13.3472
811.556 13.3472
745.543 13.3472
536.79 13.3472
513.206 13.3472
434.801 13.3472
353.639 13.3472
954.7 13.3333
747.06 13.3333
656.271 13.3333
576.022 13.3333
53.3928 13.3333
1490.93 13.3214
456.082 13.3214
431.848 13.3214
426.626 13.3214
425.668 13.3214
382.186 13.3214
340.87 13.3214
319.739 13.3214
199.415 13.3214
1078.75 13.2841
623.947 13.2841
480.451 13.2841
431.384 13.2841
408.519 13.2841
195.286 13.2841
193.164 13.2841
103.616 13.2841
51.8295 13.2841
1467.51 13.2813
1371.61 13.2813
1243.63 13.2813
1152.71 13.2813
228.481 13.2813
155.399 13.2813
1683.14 13.25
1574.6 13.25
1472.85 13.25
1153.79 13.25
951.607 13.25
937.541 13.25
770.003 13.25
764.73 13.25
539.262 13.25
227.914 13.25
77.7144 13.25
42.9211 13.25
1661.71 13.2404
1542.16 13.2404
1246. 13.2404
1232.4 13.2404
1206.4 13.2404
1168.13 13.2404
720.209 13.2404
555.846 13.2404
501.571 13.2404
388.36 13.2404
116.822 13.2404
111.002 13.2404
91.217 13.2404
67.7478 13.2404
1591.76 13.2083
1590.11 13.2083
1539.76 13.2083
583.821 13.2083
203.75 13.2083
1589.38 13.2
1175.35 13.2
983.028 13.2
830.285 13.2
545.333 13.2
477.214 13.2
347.02 13.2
162.536 13.2
161.084 13.2
144.5 13.2
94.7065 13.2
75.0641 13.2
53.1409 13.2
41.0821 13.2
367.768 13.1838
1139.04 13.1667
974.657 13.1667
750.606 13.1667
620.363 13.1667
400.177 13.1667
382.097 13.1667
272.774 13.1667
240.524 13.1667
134.11 13.1667
1527.41 13.1635
633.737 13.1635
497.746 13.1635
294.785 13.1635
196.5 13.1635
66.3659 13.1635
519.075 13.1607
162.03 13.1607
1438.14 13.1429
1424.23 13.1429
1417.12 13.1429
1079.5 13.1429
1023.91 13.1429
641.731 13.1429
86.4605 13.1429
43.6059 13.1429
1672.69 13.125
1652.36 13.125
1392.56 13.125
1329.45 13.125
1285.57 13.125
974.153 13.125
925.033 13.125
882.066 13.125
881.209 13.125
830.584 13.125
661.051 13.125
588.585 13.125
367.967 13.125
238.083 13.125
134.326 13.125
125.139 13.125
94.9387 13.125
1622.81 13.1023
1621.79 13.1023
1316.71 13.1023
1127.09 13.1023
1000.43 13.1023
428.995 13.1023
287.025 13.1023
201.174 13.1023
167.524 13.1023
94.2565 13.1023
73.1658 13.1023
53.3492 13.1023
1579.1 13.0865
1484.58 13.0865
1463.58 13.0865
798.428 13.0865
741.891 13.0865
741.781 13.0865
539.052 13.0865
404.913 13.0865
234.819 13.0865
212.91 13.0865
163.764 13.0865
129.716 13.0865
48.9543 13.0865
919.775 13.0833
515.597 13.0833
1471.04 13.075
1204.45 13.075
900.768 13.075
709.502 13.075
510.552 13.075
95.3941 13.075
91.8744 13.075
1402.24 13.0662
573.775 13.0662
48.9944 13.0662
796.42 13.0625
1541.92 13.05
833.377 13.05
832.037 13.05
795.825 13.05
784.104 13.05
493.062 13.05
478.191 13.05
470.395 13.05
406.17 13.05
363.037 13.05
281.874 13.05
204.765 13.05
153.385 13.05
102.626 13.05
56.926 13.05
1548.48 13.0417
1510.14 13.0417
1492.76 13.0417
1492.39 13.0417
1437.84 13.0417
1353.96 13.0417
1277.76 13.0417
1162.12 13.0417
1125.03 13.0417
1018.16 13.0417
847.742 13.0417
648.969 13.0417
646.063 13.0417
634.857 13.0417
581.609 13.0417
493.991 13.0417
417.633 13.0417
413.838 13.0417
396.075 13.0417
329.838 13.0417
241.235 13.0417
211.791 13.0417
126.193 13.0417
114.238 13.0417
1682.46 13.0357
1606.12 13.0357
1454.15 13.0357
1442.05 13.0357
956.252 13.0357
853.958 13.0357
446.541 13.0357
424.227 13.0357
389.354 13.0357
78.2341 13.0357
1138.71 13.0313
1111.54 13.0313
956.872 13.0313
405.767 13.0313
283.56 13.0313
138.444 13.0278
41.0427 13.025
1384.22 13.0179
539.45 13.0179
1499.52 13.0139
539.863 13.0139
394.423 13.0139
356.68 13.0139
205.741 13.0139
204.839 13.0139
153.13 13.0139
120.742 13.0139
55.0615 13.0139
1640.02 13.0114
1377.57 13.0114
1291.66 13.0114
913.639 13.0114
885.753 13.0114
818.298 13.0114
494.399 13.0114
351.292 13.0114
121.19 13.0114
112.795 13.0114
104.252 13.0114
69.9055 13.0114
1363.01 13.0096
1211.62 13.0096
1070.51 13.0096
571.211 13.0096
493.546 13.0096
301.945 13.0096
279.533 13.0096
217.245 13.0096
123.687 13.0096
85.0811 13.0096
70.2941 13.0096
788.44 13.0083
492.871 13.0083
219.649 13.0083
144.225 13.0083
125.798 13.0083
97.5547 13.0083
95.9657 13.0083
1593.45 13.
1473.73 13.
1466.72 13.
1384.73 13.
1377.87 13.
1351.99 13.
1343.22 13.
1194.4 13.
1142.97 13.
1132.5 13.
1104.91 13.
1069.51 13.
1060.22 13.
1035.34 13.
936.769 13.
685.741 13.
675.363 13.
664.318 13.
563.958 13.
551.788 13.
551.465 13.
482.568 13.
445.006 13.
437.137 13.
398.827 13.
383.101 13.
377.732 13.
310.425 13.
309.079 13.
298.605 13.
297.804 13.
254.181 13.
247.202 13.
140.019 13.
138.568 13.
64.6581 13.
62.7697 13.
1490.07 12.9205
1153.07 12.9205
884.673 12.9205
787.465 12.9205
612.602 12.9205
519.452 12.9205
508.849 12.9205
290.005 12.9205
201.786 12.9205
57.8011 12.9205
1579.22 12.8929
1576.3 12.8929
1391.43 12.8929
847.379 12.8929
868.727 12.875
782.203 12.875
128.534 12.875
94.7825 12.875
47.2913 12.875
42.3647 12.875
1552.7 12.8
1134.99 12.8
997.222 12.8
837.294 12.8
706.083 12.8
610.35 12.8
192.808 12.8
158.711 12.8
133.742 12.8
755.121 12.7788
542.665 12.7788
249.121 12.7788
175.512 12.7788
78.9105 12.7788
544.953 12.75
191.079 12.75
137.062 12.75
76.5084 12.75
1048.03 12.6806
662.896 12.6806
616.497 12.6806
479.78 12.6806
282.054 12.6806
240.936 12.6806
121.47 12.6806
63.4324 12.6806
49.6649 12.6806
1387.86 12.6667
1133.23 12.6667
909.4 12.6667
822.074 12.6667
775.883 12.6667
555.551 12.6667
545.939 12.6667
372.504 12.6667
184.242 12.6667
443.984 12.625
40.9231 12.625
915.962 12.5714
620.978 12.5714
327.736 12.5714
263.759 12.5714
187.851 12.5714
86.4396 12.5714
1648.02 12.5625
1265.78 12.5625
1241.36 12.5625
704.451 12.5625
573.934 12.5625
198.773 12.5625
135.105 12.5625
79.9887 12.5625
1440.06 12.5568
449.283 12.5568
270.629 12.5568
180.129 12.5568
159.842 12.5568
153.344 12.5568
42.7245 12.5568
201.861 12.5
1685.52 12.4712
1624.68 12.4712
1275.04 12.4712
1048.15 12.4712
1016.97 12.4712
969.582 12.4712
761.398 12.4712
621.777 12.4712
287.239 12.4712
269.324 12.4712
73.097 12.4712
1698.51 12.45
1196.77 12.45
1188.01 12.45
1181.84 12.45
1055.39 12.45
664.536 12.45
279.914 12.45
113.074 12.45
79.367 12.45
1404.81 12.4464
681.844 12.4464
636.971 12.4464
578.362 12.4464
434.525 12.4464
352.854 12.4464
305.095 12.4464
216.104 12.4464
949.462 12.4083
226.157 12.4083
75.3281 12.4083
1587.16 12.375
1480.22 12.375
1147.49 12.375
899.549 12.375
799.158 12.375
777.826 12.375
743.485 12.375
710.722 12.375
558.998 12.375
396.028 12.375
269.7 12.375
111.855 12.375
668.855 12.3472
656.82 12.3472
185.82 12.3472
158.347 12.3472
137.608 12.3472
110.055 12.3472
62.5465 12.3472
58.0894 12.3472
743.848 12.3333
91.6255 12.3333
1605.18 12.3214
1366.92 12.3214
795.308 12.3214
686.154 12.3214
539.398 12.3214
115.975 12.3214
102.882 12.3214
54.1222 12.3214
978.574 12.2841
824.156 12.2841
733.472 12.2841
652.999 12.2841
571.539 12.2841
399.252 12.2841
398.208 12.2841
263.387 12.2841
130.219 12.2841
98.19 12.2841
89.643 12.2841
74.0167 12.2841
57.5107 12.2841
205.232 12.2813
1236.96 12.25
1100.11 12.25
928.35 12.25
831.67 12.25
757.485 12.25
617.436 12.25
381.373 12.25
144.681 12.25
116.116 12.25
48.0915 12.25
1302.06 12.2404
1155.01 12.2404
961.325 12.2404
755.764 12.2404
389.943 12.2404
373.591 12.2404
358.674 12.2404
274.841 12.2404
125.972 12.2404
95.2992 12.2404
69.356 12.2404
527.119 12.225
1134.79 12.2083
1106.3 12.2083
1052.59 12.2083
1002.68 12.2083
600.212 12.2083
554.536 12.2083
426.377 12.2083
161.616 12.2083
93.374 12.2083
67.1976 12.2083
1673.5 12.2
1619. 12.2
1610.85 12.2
1281.92 12.2
1262.79 12.2
796.065 12.2
578.462 12.2
531.103 12.2
484.919 12.2
371.854 12.2
270.677 12.2
236.745 12.2
209.34 12.2
145.494 12.2
1566.15 12.1667
1427.99 12.1667
1339.8 12.1667
1183.02 12.1667
808.12 12.1667
766.462 12.1667
693.028 12.1667
619.649 12.1667
234.328 12.1667
218.776 12.1667
190.655 12.1667
190.616 12.1667
135.734 12.1667
1647.87 12.1607
1248.51 12.1607
920.53 12.1607
387.128 12.1607
307.236 12.1607
48.1193 12.1607
1266.4 12.1429
1223.51 12.1429
1020.63 12.1429
527.254 12.1429
514.533 12.1429
388.507 12.1429
82.153 12.1429
44.3086 12.1429
1602.57 12.125
1554.71 12.125
1472.57 12.125
1427.62 12.125
1186.3 12.125
1137.58 12.125
1133.87 12.125
1085.16 12.125
950.855 12.125
850.634 12.125
757.416 12.125
705.563 12.125
693.926 12.125
644.259 12.125
484.842 12.125
463.968 12.125
350.044 12.125
340.953 12.125
335.297 12.125
252.648 12.125
117.94 12.125
107.125 12.125
1617.02 12.1023
1541.42 12.1023
1253.02 12.1023
1096.28 12.1023
923.031 12.1023
861.591 12.1023
667.94 12.1023
561.18 12.1023
423.271 12.1023
255.909 12.1023
232.202 12.1023
207.685 12.1023
203.014 12.1023
136.663 12.1023
1084.25 12.0865
732.094 12.0865
462.625 12.0865
458.543 12.0865
434.004 12.0865
136.175 12.0865
49.4002 12.0865
41.1892 12.0865
1495.89 12.075
1202.21 12.075
1133.96 12.075
150.891 12.075
66.8271 12.075
678.386 12.0625
534.567 12.0625
183.123 12.0625
74.2327 12.0625
1605.8 12.05
1552.53 12.05
1499.19 12.05
1367.64 12.05
878.182 12.05
856.152 12.05
845.342 12.05
827.994 12.05
817.266 12.05
767.969 12.05
746.063 12.05
744.842 12.05
688.06 12.05
645.991 12.05
557.481 12.05
430.254 12.05
252.23 12.05
204.019 12.05
184.801 12.05
181.807 12.05
126.668 12.05
121.448 12.05
97.3905 12.05
87.5238 12.05
52.1055 12.05
1635.47 12.0417
1395.62 12.0417
1265.69 12.0417
1031.31 12.0417
775.672 12.0417
699.013 12.0417
691.913 12.0417
609.34 12.0417
509.534 12.0417
378.234 12.0417
361.079 12.0417
315.77 12.0417
271.744 12.0417
259.072 12.0417
228.732 12.0417
213.741 12.0417
42.1965 12.0417
1414.84 12.0357
1312.95 12.0357
636.099 12.0357
461.505 12.0357
364.042 12.0357
91.9513 12.0357
1510.32 12.0313
173.055 12.0313
1312.2 12.025
697.121 12.0179
371.357 12.0179
360.868 12.0179
143.057 12.0179
1255.74 12.0139
1080.93 12.0139
831.426 12.0139
704.947 12.0139
313.967 12.0139
184.738 12.0139
109.606 12.0139
103.435 12.0139
1693.55 12.0114
1334.4 12.0114
1142.56 12.0114
1011.43 12.0114
1009.73 12.0114
840.287 12.0114
773.186 12.0114
603.796 12.0114
468.36 12.0114
371.512 12.0114
341.96 12.0114
238.016 12.0114
181.159 12.0114
172.235 12.0114
1473.15 12.0096
1440.36 12.0096
1312.1 12.0096
1295.7 12.0096
1174.3 12.0096
1147.74 12.0096
1091.58 12.0096
1034.66 12.0096
898.603 12.0096
627.474 12.0096
318.153 12.0096
165.064 12.0096
145.418 12.0096
88.955 12.0096
1133.06 12.0083
663.712 12.0083
585.178 12.0074
1490.75 12.
1406. 12.
1321.22 12.
1314.57 12.
1287.31 12.
1189.57 12.
1062.37 12.
1049.07 12.
951.068 12.
916.784 12.
900.183 12.
860.701 12.
742.969 12.
671.743 12.
589.76 12.
504.769 12.
371.17 12.
336.6 12.
289.699 12.
269.647 12.
267.952 12.
234.446 12.
209.87 12.
136.509 12.
102.766 12.
87.2505 12.
80.6105 12.
72.2746 12.
63.7516 12.
1176.67 11.9205
864.475 11.9205
740.836 11.9205
247.254 11.9205
678.082 11.875
228.658 11.875
188.915 11.875
145.552 11.875
64.1088 11.875
1243.92 11.8
1064.98 11.8
860.807 11.8
642.447 11.8
599.782 11.8
556.706 11.8
186.413 11.8
1461.29 11.7788
1300.65 11.7788
1229.47 11.7788
1118.74 11.7788
1077.38 11.7788
1563.03 11.75
440.058 11.75
149.511 11.75
72.7917 11.75
64.8263 11.75
1527.17 11.6806
1464.82 11.6806
801.463 11.6806
767.695 11.6806
586.445 11.6806
451.915 11.6806
334.236 11.6806
320.719 11.6806
178.927 11.6806
148.981 11.6806
65.1396 11.6806
52.1443 11.6806
1640.46 11.6667
1541.74 11.6667
1179.16 11.6667
934.24 11.6667
850.399 11.6667
242.136 11.6667
48.8494 11.6667
1526.83 11.625
644.528 11.625
1163.12 11.5714
1131.03 11.5714
944.615 11.5714
815.728 11.5714
139.024 11.5714
97.425 11.5714
1683.36 11.5625
1236.56 11.5625
1161.71 11.5625
1085.34 11.5625
769.14 11.5625
668.734 11.5625
622.624 11.5625
597.739 11.5625
479.111 11.5625
439.411 11.5625
51.3461 11.5625
44.9386 11.5625
1536.9 11.5568
1498.95 11.5568
1448.35 11.5568
802.483 11.5568
642.933 11.5568
232.684 11.5568
172.587 11.5568
148.726 11.5568
115.896 11.5568
84.4492 11.5568
1542.46 11.4712
1351.91 11.4712
436.515 11.4712
88.1952 11.4712
1602.47 11.45
1451.49 11.45
1085.81 11.45
733.75 11.45
546.033 11.45
529.113 11.45
307.011 11.45
195.709 11.45
188.079 11.45
59.2055 11.45
59.1906 11.45
52.1602 11.45
1294.04 11.4464
820.829 11.4464
833.443 11.4083
1615.76 11.375
1545.09 11.375
808.268 11.375
785.276 11.375
690.513 11.375
682.391 11.375
625.783 11.375
595.101 11.375
587.365 11.375
459.87 11.375
214.2 11.375
209.994 11.375
162.966 11.375
40.1955 11.375
1377.51 11.3472
1101.46 11.3472
632.956 11.3472
588.367 11.3472
163.689 11.3472
1150.45 11.3333
1059.84 11.3333
591.964 11.3333
1529.28 11.3214
1379.13 11.3214
1253.65 11.3214
1187.73 11.3214
88.3617 11.3214
1200.94 11.2841
1079.12 11.2841
963.776 11.2841
461.7 11.2841
446.239 11.2841
143.896 11.2841
103.989 11.2841
79.3932 11.2841
58.6378 11.2841
1606.77 11.25
1148.21 11.25
1010.35 11.25
826.31 11.25
781.103 11.25
743.252 11.25
112.766 11.25
61.6546 11.25
58.8899 11.25
1028.97 11.2404
246.234 11.2404
746.652 11.225
396.561 11.225
383.189 11.225
89.0793 11.2083
70.833 11.2083
1019.22 11.2
1007.69 11.2
870.491 11.2
751.048 11.2
723.67 11.2
677.778 11.2
602.163 11.2
87.6072 11.2
45.533 11.2
1654.11 11.1667
1525.07 11.1667
1263.02 11.1667
1112.31 11.1667
987.449 11.1667
971.35 11.1667
772.008 11.1667
121.158 11.1667
41.1635 11.1667
1616.76 11.1607
467.755 11.1607
71.3073 11.1607
1605.59 11.125
1332.37 11.125
1299. 11.125
1280. 11.125
745.797 11.125
644.941 11.125
623.026 11.125
570.214 11.125
452.381 11.125
416.404 11.125
366.961 11.125
343.55 11.125
312.875 11.125
308.837 11.125
240.351 11.125
208.19 11.125
157.836 11.125
132.852 11.125
54.7369 11.125
46.9744 11.125
1643.64 11.1023
1499.41 11.1023
1381.32 11.1023
1307.92 11.1023
1304.64 11.1023
1303.38 11.1023
1104.83 11.1023
730.405 11.1023
608.535 11.1023
170.241 11.1023
56.0995 11.1023
53.2071 11.1023
44.4957 11.1023
1685.29 11.0865
1631.15 11.0865
957.492 11.0865
169.875 11.0865
64.0928 11.0865
1202.92 11.0833
644.867 11.0833
885.685 11.075
409.201 11.075
395.63 11.075
179.068 11.075
110.375 11.075
83.2157 11.075
1444.86 11.0625
1068.78 11.0625
829.562 11.0625
810.939 11.0625
175.452 11.0625
94.3447 11.0625
1367.96 11.05
1350.12 11.05
1250.53 11.05
633.861 11.05
577.127 11.05
352.108 11.05
57.646 11.05
49.348 11.05
1608.8 11.0417
1385.09 11.0417
1328. 11.0417
1113.68 11.0417
1061.03 11.0417
843.112 11.0417
804.769 11.0417
775.066 11.0417
753.796 11.0417
627.087 11.0417
579.097 11.0417
523.839 11.0417
469.898 11.0417
431.811 11.0417
192.662 11.0417
77.1435 11.0417
44.0915 11.0417
1661.99 11.0357
1463.76 11.0357
1177.84 11.0357
442.278 11.0357
1120.29 11.0313
1621.09 11.025
699.727 11.025
630.561 11.025
580.889 11.025
173.894 11.025
1199.96 11.0179
1174.68 11.0179
1085.95 11.0179
1066.44 11.0179
943.418 11.0179
162.717 11.0179
790.211 11.0139
762.345 11.0139
584.611 11.0139
570.254 11.0139
533.15 11.0139
87.8991 11.0139
1612.18 11.0114
1600.52 11.0114
1576.82 11.0114
1385.92 11.0114
1169.58 11.0114
995.565 11.0114
970.868 11.0114
819.478 11.0114
697.575 11.0114
608.845 11.0114
591.5 11.0114
580.573 11.0114
402.473 11.0114
315.604 11.0114
174.854 11.0114
1686.06 11.0096
1642.9 11.0096
1211.82 11.0096
935.446 11.0096
593.09 11.0096
373.204 11.0096
332.127 11.0096
214.107 11.0096
198.881 11.0096
168.839 11.0096
146.31 11.0096
111.274 11.0096
678.299 11.0083
1647.06 11.
1616.47 11.
1520.15 11.
1464.98 11.
1457.43 11.
1365.08 11.
1360.62 11.
1294.79 11.
1219.75 11.
1212.4 11.
1110.63 11.
1071.24 11.
1018.03 11.
871.659 11.
835.155 11.
812.425 11.
749.548 11.
621.183 11.
608.69 11.
599.58 11.
519.94 11.
514.338 11.
433.432 11.
369.219 11.
223.461 11.
209.008 11.
193.306 11.
122.676 11.
89.5042 11.
55.5537 11.
42.0875 11.
41.2775 11.
936.012 10.9205
918.152 10.9205
897.001 10.9205
878.392 10.9205
709.879 10.9205
394.598 10.9205
96.9464 10.9205
94.1857 10.9205
66.9926 10.9205
59.1003 10.9205
1588.96 10.875
1080.21 10.875
1030.73 10.875
828.464 10.875
762.764 10.875
707.04 10.875
590.212 10.875
587.71 10.875
355.897 10.875
308.898 10.875
269.892 10.875
69.3154 10.875
1278.18 10.8
1264.92 10.8
1095.85 10.8
797.462 10.8
768.753 10.8
472.016 10.8
470.958 10.8
391.803 10.8
344.684 10.8
250.471 10.8
52.4259 10.8
1517.62 10.75
1315.85 10.75
1113.85 10.75
930.835 10.75
540.909 10.75
510.028 10.75
479.076 10.75
304.944 10.75
179.363 10.75
1425.34 10.6806
1053.08 10.6806
877.108 10.6806
276.864 10.6806
242.676 10.6806
191.838 10.6806
157.914 10.6806
71.3659 10.6806
59.409 10.6806
1068.13 10.6667
1049.44 10.6667
511.59 10.6667
465.613 10.6667
341.856 10.6667
113.351 10.6667
69.2565 10.6667
1401.14 10.625
255.584 10.625
132.823 10.625
1484.73 10.5625
968.864 10.5625
725.156 10.5625
652.817 10.5625
486.55 10.5625
399.575 10.5625
306.518 10.5625
296.117 10.5625
245.405 10.5625
166.453 10.5625
147.862 10.5625
75.4159 10.5625
73.6536 10.5625
45.104 10.5625
1365.25 10.5568
661.248 10.5568
494.108 10.5568
419.839 10.5568
53.2873 10.5568
217.535 10.5
1239.76 10.4712
947.839 10.4712
882.415 10.4712
782.324 10.4712
433.778 10.4712
1633.05 10.45
1250.32 10.45
1050.34 10.45
973.8 10.45
941.462 10.45
840.217 10.45
719.887 10.45
323.239 10.45
291.494 10.45
241.077 10.45
130.265 10.45
1355.1 10.4464
921.888 10.4464
876.305 10.4464
565.971 10.4464
503.993 10.4464
463.842 10.4464
152.929 10.4464
140.491 10.4464
123.004 10.4464
55.1963 10.4464
43.9382 10.4464
1629.81 10.375
1344.8 10.375
971.992 10.375
543.905 10.375
490.18 10.375
367.174 10.375
356.875 10.375
254.428 10.375
1415.88 10.3472
1316.62 10.3472
1311.91 10.3472
900.387 10.3472
676.805 10.3472
532.024 10.3472
333.226 10.3472
209.819 10.3472
102.935 10.3472
69.6703 10.3472
66.1211 10.3472
1378.35 10.3333
1105.4 10.3333
614.522 10.3333
513.581 10.3333
417.731 10.3333
198.733 10.3333
44.1092 10.3333
366.681 10.3214
108.864 10.3214
42.1766 10.3214
982.577 10.2841
935.129 10.2841
460.778 10.2841
420.741 10.2841
364.098 10.2841
360.607 10.2841
349.94 10.2841
289.163 10.2841
242.938 10.2841
236.305 10.2841
138.478 10.2841
1538.18 10.25
1336. 10.25
1258.49 10.25
1257.89 10.25
1218.12 10.25
1128.58 10.25
981.406 10.25
961.499 10.25
797.907 10.25
614.837 10.25
565.296 10.25
462.307 10.25
451.114 10.25
372.885 10.25
220.722 10.25
156.918 10.25
151.425 10.25
149.46 10.25
61.7429 10.25
59.1217 10.25
51.429 10.25
1481.5 10.2404
1334.02 10.2404
413.022 10.2404
344.433 10.2404
147.63 10.2404
88.1679 10.2404
1163.4 10.225
643.745 10.225
537.927 10.225
84.7732 10.225
43.9762 10.225
1330.38 10.2
995.205 10.2
864.957 10.2
832.898 10.2
794.242 10.2
575.394 10.2
462.366 10.2
338.116 10.2
286.336 10.2
86.6307 10.2
1410.38 10.1667
1409.97 10.1667
1015.36 10.1667
931.071 10.1667
877.487 10.1667
596.932 10.1667
484.362 10.1667
388.168 10.1667
375.243 10.1667
276.191 10.1667
154.537 10.1667
88.0603 10.1667
1148.66 10.1607
1033.08 10.1607
1020.48 10.1607
764.611 10.1607
630.402 10.1607
577.185 10.1607
535.889 10.1607
325.876 10.1607
104.175 10.1607
699.619 10.1429
112.2 10.1429
46.454 10.1429
1599.4 10.125
1478.66 10.125
1182.79 10.125
1145.92 10.125
1071.65 10.125
1000.58 10.125
990.115 10.125
842.464 10.125
743.613 10.125
640.961 10.125
596.54 10.125
455.813 10.125
442.94 10.125
413.354 10.125
172.28 10.125
103.518 10.125
73.4312 10.125
72.6609 10.125
56.1678 10.125
45.4949 10.125
1699.26 10.1023
1213.99 10.1023
1118.47 10.1023
922.056 10.1023
312.528 10.1023
210.285 10.1023
1284.61 10.0865
1178.47 10.0865
1158.77 10.0865
1045.87 10.0865
914.886 10.0865
912.098 10.0865
894.144 10.0865
270.132 10.0865
209.729 10.0865
174.558 10.0865
144.542 10.0865
1391.66 10.0833
475.588 10.0833
172.357 10.0833
1670.11 10.0625
1658.35 10.0625
1224.98 10.0625
1202.56 10.0625
755.67 10.0625
554.267 10.0625
348.195 10.0625
343.923 10.0625
285.532 10.0625
210.044 10.0625
183.045 10.0625
59.7744 10.0625
1640.99 10.05
1316.34 10.05
1271.01 10.05
1190.16 10.05
1171.01 10.05
1046.45 10.05
975.085 10.05
922.387 10.05
917.782 10.05
883.742 10.05
692.063 10.05
544.813 10.05
528.715 10.05
299.71 10.05
215.08 10.05
201.499 10.05
168.259 10.05
161.769 10.05
135.387 10.05
93.5345 10.05
89.1226 10.05
70.9971 10.05
990.709 10.0417
825.063 10.0417
730.021 10.0417
710.174 10.0417
444.087 10.0417
312.295 10.0417
256.321 10.0417
242.456 10.0417
159.677 10.0417
139.612 10.0417
46.857 10.0417
1442.18 10.0357
599.286 10.0313
1387.71 10.025
867.518 10.025
697.633 10.025
640.047 10.025
1256.07 10.0179
1117.01 10.0179
868.363 10.0179
672.449 10.0179
635.345 10.0179
525.368 10.0179
474.516 10.0179
341.261 10.0179
74.4063 10.0179
1438.81 10.0139
1401.19 10.0139
1150.57 10.0139
1069.23 10.0139
913.241 10.0139
863.19 10.0139
801.912 10.0139
468.509 10.0139
267.549 10.0139
250.133 10.0139
142.428 10.0139
121.992 10.0139
67.1646 10.0139
1451.71 10.0114
1419.69 10.0114
1353.59 10.0114
1337.58 10.0114
1102.91 10.0114
839.739 10.0114
767.303 10.0114
744.389 10.0114
358.479 10.0114
261.817 10.0114
188.463 10.0114
117.877 10.0114
51.1753 10.0114
41.6315 10.0114
1154.48 10.0096
1047.74 10.0096
807.827 10.0096
289.875 10.0096
206.062 10.0096
77.4609 10.0096
659.822 10.0083
315.848 10.0083
124.242 10.0083
1669.36 10.
1644.43 10.
1568.03 10.
1561.55 10.
1546.5 10.
1308.45 10.
1245.02 10.
1232. 10.
1132.71 10.
1098.16 10.
1050.82 10.
1036.78 10.
994.264 10.
976.337 10.
959.611 10.
799.27 10.
793.128 10.
777.908 10.
756.346 10.
746.72 10.
728.703 10.
630.721 10.
554.867 10.
480.782 10.
461.185 10.
425.254 10.
416.335 10.
389.824 10.
389.501 10.
264.591 10.
196.582 10.
161.216 10.
132.138 10.
100.255 10.
61.5009 10.
61.1196 10.
54.576 10.
42.0614 10.
42.0317 10.
40.2897 10.
