# Supplementary material for: Functional Genomics of Novel Secondary Metabolites from Diverse Cyanobacteria Using Untargeted Metabolomics
Source: Mar Drugs. 2013 Sep 30;11(10):3617–31. doi: 10.3390/md11103617 (PMC3826126; doi:10.3390/md11103617)
Supplement: Supplementary File 3 — Supplementary msms data (ZIP, 1417 KB) [file marinedrugs-11-03617-s003.zip › msms/131.Negative.txt]

// 131. pterin-related C16H23N5O8 Negative
412.141 10360.2
218.063 2394.61
162.037 2181.43
413.141 920.141
412.286 532.797
191.042 398.64
413.198 263.165
119.03 259.431
412.431 258.942
175.059 247.232
412.569 199.592
218.183 166.207
218.14 163.2
413.265 159.004
412.705 138.292
59.008 136.75
162.136 128.875
236.071 123.594
192.051 123.44
176.042 119.792
218.335 117.973
413.382 113.222
412.983 112.565
413.432 111.898
412.643 108.053
412.839 106.796
115.031 104.015
219.07 100.5
218.226 99.5208
412.931 96.1364
413.032 95.0363
413.917 92.0016
412.776 83.4
414.275 81.875
414.211 68.0592
218.268 66.2841
163.049 64.625
415.568 62.258
413.815 59.8514
74.3509 59.0089
159.026 56.3125
162.347 56.2321
413.573 56.0592
413.753 54.
162.198 53.5417
415.06 52.0845
218.502 52.0417
162.557 51.7824
400.477 51.4583
607.854 50.5
89.023 50.3333
65.0106 50.3077
644.943 49.05
413.867 47.7788
115.061 47.5294
379.148 47.087
219.146 46.1856
162.226 46.
422.176 45.0947
218.609 45.0833
921.92 45.0274
90.2871 44.0727
381.314 44.0526
97.3161 43.5625
414.039 43.4167
415.18 43.3472
415.71 42.805
175.116 42.6402
321.414 42.5156
179.541 42.0526
163.127 41.6576
1016.63 41.5417
766.003 41.3676
417.692 41.3068
304.061 41.1607
162.62 40.5294
455.579 40.3689
1129.48 40.1731
111.592 40.0588
420.411 40.0208
222.702 39.8935
463.106 39.7206
546.115 39.6713
218.638 39.0038
65.9961 38.8929
1483.93 38.7824
618.604 38.3393
414.856 38.2667
414.548 38.1324
414.483 38.0625
591.644 37.7782
1459.65 37.605
294.381 37.3967
263.181 37.3266
745.895 37.1653
159.56 36.9412
432.456 36.4706
816.154 36.1856
340.319 36.0714
1657.59 36.0625
145.347 36.0556
187.749 35.8935
85.8377 35.556
118.013 35.338
420.012 35.15
249.081 35.0588
1351.41 35.0192
218.877 34.9698
788.213 34.9185
1060.87 34.625
290.726 34.5714
419.039 34.4167
362.493 34.2917
156.205 34.25
1172.63 34.1429
786.455 34.0833
1494.34 34.075
415.96 34.0388
381.828 34.
443.722 33.5602
1003.13 33.2802
305.303 33.2727
218.443 33.2663
757.137 33.2269
512.808 33.075
290.634 33.0714
119.691 33.0489
1431.64 33.006
1536.51 33.0046
357.197 32.845
205.472 32.7202
43.8539 32.4808
849.067 32.2228
204.722 32.1406
1094.81 32.1324
467.106 31.9698
1438.13 31.7656
60.281 31.75
40.0094 31.556
415.485 31.5313
64.0672 31.4821
212.425 31.3636
87.7509 31.3603
68.3495 31.3393
119.083 31.3333
1610.15 31.245
161.981 31.225
1335.5 31.205
294.043 31.1157
162.282 31.1118
1297.83 31.0947
42.2498 31.0947
275.799 31.0667
1227.08 31.0592
417.037 31.025
1655.57 31.0208
78.694 31.0156
430.039 31.005
1404.52 31.
673.476 30.8167
779.59 30.7824
78.2076 30.7824
550.451 30.7778
418.699 30.7656
846.631 30.7202
148.106 30.4545
755.795 30.3636
1109.62 30.3266
142.603 30.2917
1100.21 30.25
1545.57 30.225
1142.86 30.2112
416.381 30.2112
1050.38 30.1731
54.7587 30.125
521.3 30.1111
115.098 30.0592
1123.48 30.0227
1292.57 30.006
649.53 30.006
115.961 30.005
977.757 29.9073
1310.33 29.7824
182.173 29.7813
1330.74 29.6576
955.57 29.5707
192.144 29.5682
165.142 29.5602
1434.46 29.5577
868.178 29.4821
194.037 29.4821
235.022 29.445
240.701 29.3333
470.906 29.3224
1081.78 29.2917
246.941 29.2813
233.616 29.1976
1360.08 29.1875
409.501 29.125
187.399 29.125
186.668 29.125
140.145 29.0714
765.418 29.0667
711.747 29.0536
1479.08 29.0489
626.614 29.0192
122.901 29.0114
785.228 29.005
846.944 29.
714.904 28.9231
281.987 28.9185
611.806 28.75
431.201 28.7202
292.142 28.7202
799.616 28.6713
1366.76 28.4402
891.393 28.35
201.3 28.3393
493.351 28.3214
175.513 28.2228
413.648 28.2083
53.2512 28.2045
719.356 28.125
378.154 28.125
311.887 28.125
232.505 28.125
354.475 28.0833
56.5319 28.0833
482.749 28.045
811.515 28.0417
390.665 28.0278
458.764 28.025
106.115 28.025
535.732 28.0208
1618.99 28.0074
105.711 28.0054
810.273 28.005
603.318 28.005
462.271 28.
1017.38 27.8182
414.398 27.6944
871.477 27.6429
935.207 27.625
793.998 27.5329
426.871 27.5329
821.746 27.5208
208.32 27.5208
165.795 27.5208
119.993 27.4821
206.549 27.4803
237.732 27.405
224.277 27.3967
1292.62 27.375
1693.47 27.3077
234.527 27.2917
222.03 27.2917
193.353 27.2663
217.015 27.245
1551.37 27.2269
1421.91 27.225
856.405 27.225
314.946 27.225
761.54 27.2112
901.869 27.1645
485.496 27.1645
1473.3 27.1488
385.036 27.1359
274.592 27.1157
561.386 27.1136
99.2367 27.0833
417.597 27.0769
462.477 27.0714
1251.71 27.0417
417.258 27.0417
41.9963 27.0357
179.656 27.0179
516.536 27.0156
1566.29 27.005
1445.87 26.9
540.752 26.8897
251.647 26.875
205.439 26.8409
147.428 26.7788
1517.81 26.7778
327.356 26.7778
1250.88 26.625
1162.67 26.6
218.73 26.5956
710.224 26.5577
450.46 26.4821
445.347 26.4803
434.536 26.4803
415.31 26.4803
573.817 26.4402
1296.88 26.4
192.222 26.4
1260.11 26.3393
136.673 26.3214
164.025 26.2813
1360.33 26.25
377.171 26.2426
1207.22 26.225
925.873 26.2045
695.564 26.1488
1556.48 26.1429
1623.14 26.1359
56.0932 26.1359
1294.32 26.125
109.215 26.125
354.994 26.1
644.297 26.0625
612.526 26.0536
666.594 26.0489
1120.37 26.045
73.0711 26.045
565.046 26.025
390.795 26.025
1672.79 26.0208
415.367 26.0208
678.433 26.0096
844.728 26.006
352.236 26.0054
934.521 26.005
752.289 26.
346.334 26.
1073.31 25.9423
762.095 25.9423
1317.97 25.9013
219.753 25.9013
1585.88 25.9
221.351 25.9
597.34 25.75
1510.67 25.7202
544.256 25.7202
133.365 25.7202
122.65 25.7202
116.658 25.7202
338.715 25.6923
1620.07 25.6576
529.955 25.605
674.66 25.5714
1668.82 25.5313
1094.7 25.5313
573.371 25.5313
40.576 25.4808
1224.63 25.4803
965.691 25.4803
50.917 25.4545
694.777 25.4444
1559.71 25.4402
665.452 25.4083
405.305 25.405
611.074 25.375
454.04 25.3491
73.2048 25.3393
527.186 25.3224
194.566 25.3224
435.569 25.3077
122.814 25.3077
91.1187 25.2857
1187.72 25.2663
1323.21 25.245
222.134 25.245
331.715 25.2426
292.103 25.2404
186.014 25.2404
1022.94 25.225
415.236 25.2045
92.0133 25.1667
1244.9 25.1635
1245.62 25.1488
457.536 25.1429
1474.68 25.125
515.243 25.125
395.75 25.125
176.5 25.125
757.877 25.1157
1384.63 25.1136
1216.86 25.1136
598.276 25.1111
1231.34 25.0909
116.535 25.0909
58.0451 25.0909
315.063 25.0833
215.571 25.0417
678.523 25.0066
504.422 25.006
428.33 25.006
391.47 25.006
1132.87 25.0054
224.642 25.0054
1565.91 25.005
414.968 25.0046
1231.93 25.
572.431 25.
418.264 25.
168.524 25.
157.795 25.
1326.84 24.9423
496.903 24.9013
65.0777 24.8409
1334.99 24.8182
427.929 24.8182
736.328 24.7813
535.953 24.7813
1352.46 24.75
396.351 24.7202
463.953 24.6944
662.608 24.6923
462.773 24.605
724.633 24.6
885.427 24.5714
1656.42 24.5707
664.736 24.5707
180.424 24.5682
251.306 24.5313
529.44 24.4808
90.2614 24.4712
219.493 24.4545
275.588 24.4444
191.172 24.3472
182.952 24.3393
49.0941 24.3393
43.6205 24.3393
853.827 24.3333
692.788 24.3333
249.262 24.3333
975.426 24.3224
1338.11 24.2917
659. 24.2841
1693.39 24.2663
972.62 24.25
1643.09 24.245
1464.53 24.225
369.195 24.225
219.675 24.225
665.087 24.2045
436.693 24.2045
277.171 24.2045
47.1695 24.2045
1684.87 24.1875
142.542 24.1875
1393.85 24.1838
1157.43 24.1645
866.79 24.1635
821.566 24.125
252.225 24.125
167.744 24.125
128.575 24.125
122.704 24.125
48.8401 24.125
761.73 24.1157
295.765 24.1111
286.044 24.1111
175.283 24.1111
48.505 24.1111
526.911 24.1
108.527 24.1
704.036 24.0592
248.205 24.0592
1290.43 24.0536
567.821 24.0536
436.933 24.0536
281.787 24.0536
228.782 24.0536
177.536 24.0536
185.056 24.0489
81.5293 24.045
589.53 24.025
336.319 24.025
467.938 24.0227
1586.65 24.0208
1328.24 24.0208
359.509 24.0192
587.995 24.0167
1113.81 24.0114
1606.56 24.0083
522.979 24.0083
1509.68 24.006
428.437 24.006
303.379 24.006
258.867 24.006
96.0434 24.006
1537.6 24.
1357.94 24.
774.239 24.
323.734 24.
1449.43 23.9013
1082.53 23.9013
570.916 23.9013
303.333 23.9013
811.232 23.9
519.472 23.9
678.682 23.8929
163.416 23.8897
1420.4 23.875
91.002 23.845
462.663 23.8182
1474.94 23.7961
91.3063 23.7813
53.2192 23.7813
57.2202 23.7788
768.648 23.7778
241.451 23.75
109.475 23.75
105.549 23.75
804.53 23.7202
70.2305 23.7202
241.957 23.675
101.258 23.6667
416.468 23.6544
1342.48 23.625
1155.66 23.625
713.055 23.625
218.397 23.625
1417.83 23.6
68.0654 23.5625
1012.4 23.5329
530.677 23.5329
511.336 23.5313
1084.38 23.5
86.7239 23.5
256.957 23.4803
471.678 23.4545
1652.2 23.4083
96.1383 23.4
1214.9 23.3636
1276.45 23.3603
279.676 23.3603
101.749 23.3603
823.984 23.3393
1094.98 23.3333
484.654 23.2813
213.698 23.2727
862.501 23.25
300.404 23.2228
373.014 23.2045
223.545 23.1875
176.278 23.1838
224.532 23.1667
1603.97 23.1645
1151.14 23.1645
1128.48 23.1645
267.912 23.1645
1043.12 23.1488
710.022 23.1488
661.045 23.1488
337.108 23.1488
184.872 23.1488
420.648 23.1429
225.787 23.1429
437.076 23.1359
1529.98 23.125
1334.84 23.125
1009.84 23.125
459.993 23.125
229.245 23.125
943.354 23.1118
671.978 23.1118
287.458 23.1023
1649.48 23.0909
841.501 23.0909
480.675 23.0909
79.9389 23.0909
358.975 23.0865
637.068 23.0833
48.6565 23.0536
1390.42 23.0357
1001.49 23.025
442.831 23.025
56.7171 23.025
658.499 23.0227
433.681 23.0227
149.156 23.0208
143.159 23.0208
101.035 23.0114
538.569 23.0083
1392.36 23.0074
1389.13 23.0074
991.813 23.0066
1062.56 23.006
809.833 23.006
318.499 23.006
1454.66 23.
189.083 23.
111.175 23.
1248.64 22.9
595.732 22.9
78.8299 22.8897
1694.54 22.875
1547.99 22.8409
760.452 22.8182
435.064 22.7961
343.664 22.7813
1361.01 22.7778
227.186 22.75
211.411 22.75
1188.39 22.7202
663.184 22.7202
155.443 22.7202
1027.86 22.6944
170.305 22.6944
1690.44 22.675
518.043 22.675
563.463 22.6576
1032.5 22.625
128.47 22.625
886.017 22.6
1533.14 22.5956
162.999 22.5956
1247.04 22.5714
418.893 22.5625
40.2014 22.5329
261.386 22.5313
137.207 22.5313
154.849 22.5
660.766 22.4821
266.442 22.4821
1462.78 22.4808
308.542 22.4803
174.135 22.4803
1582.28 22.4545
261.541 22.45
1163.36 22.4444
971.69 22.4444
1456.5 22.4402
1326.46 22.4402
249.751 22.4402
493.468 22.4
654.238 22.375
76.5243 22.3636
1353.25 22.3611
1043.94 22.3611
1030.75 22.3472
346.372 22.3393
702.349 22.3224
230.015 22.3224
166.185 22.3214
1213.92 22.2917
943.104 22.2917
202.653 22.2917
110.795 22.2917
660.15 22.2841
935.882 22.25
159.335 22.25
597.913 22.2269
1452.4 22.225
441.964 22.2045
310.141 22.2045
239.601 22.2
953.954 22.1645
906.349 22.1645
423.211 22.1645
994.106 22.1488
285.763 22.1429
461.935 22.1359
317.792 22.125
162.913 22.1157
1031.5 22.1118
305.12 22.1118
147.15 22.1118
46.8672 22.1
969.819 22.0909
689.084 22.0909
680.718 22.0909
591.598 22.0909
318.877 22.0833
355.469 22.075
1214.3 22.0662
682.574 22.0662
848.311 22.0592
1278.79 22.0536
838.779 22.0536
729.432 22.0536
106.071 22.0536
425.666 22.045
748.976 22.0417
166.5 22.0417
615.45 22.0313
500.121 22.0278
274.004 22.025
1334.11 22.0227
79.0145 22.0227
279.174 22.0083
1419.89 22.0066
1336.41 22.0066
781.925 22.0066
685.945 22.006
420.919 22.006
1535.41 22.
477.29 22.
458.494 22.
423.828 22.
148.625 22.
106.567 22.
139.167 21.9013
1532.27 21.9
411.366 21.8929
221.174 21.875
185.189 21.8182
1523.36 21.7202
1436.15 21.6944
564.616 21.6944
504.175 21.6944
66.0583 21.675
876.991 21.6667
1141.05 21.6544
797.857 21.625
432.805 21.625
83.0065 21.6
263.428 21.5956
1258.9 21.5714
572.27 21.5714
768.576 21.5682
772.505 21.5329
600.557 21.5313
59.8323 21.5313
1589.57 21.5208
1603.6 21.5
166.214 21.5
50.7121 21.4444
223.997 21.4083
88.2834 21.4083
243.212 21.4
44.4637 21.4
798.875 21.375
582.846 21.375
1229.65 21.3603
177.924 21.3603
1564.93 21.3333
652.678 21.3224
130.51 21.3224
965.005 21.3214
216.71 21.3214
83.0789 21.3214
1301.79 21.2857
812.012 21.2857
84.5011 21.2857
220.241 21.2813
65.0397 21.2813
72.2558 21.225
1500.66 21.2083
106.874 21.1838
67.3881 21.1838
177.115 21.1667
1530.75 21.1645
1328.34 21.1645
1159.67 21.1645
584.915 21.1645
467.573 21.1635
212.587 21.1635
58.0014 21.1488
1029.64 21.1359
1301.69 21.125
990.941 21.125
180.363 21.125
664.219 21.1118
722.425 21.1111
620.448 21.1111
420.504 21.1023
1427.65 21.1
1125.02 21.0909
536.846 21.0909
353.27 21.0865
249.39 21.0865
651.125 21.075
511.147 21.0662
74.4044 21.0662
1115.01 21.0592
937.237 21.0592
1584.87 21.0536
638.066 21.0536
555.994 21.0536
529.637 21.0536
44.368 21.0536
153.589 21.045
988.73 21.0313
222.595 21.0313
1136.81 21.0278
165.681 21.0278
646.559 21.025
62.9041 21.025
49.3824 21.025
1456.91 21.0227
416.931 21.0227
337.629 21.0208
687.326 21.0114
614.475 21.0083
369.123 21.0083
338.971 21.0083
229.759 21.0083
1322.75 21.0074
435.031 21.0066
1441.71 21.006
422.929 21.006
244.214 21.006
278.842 21.0046
1651.59 21.
1230.26 21.
1084.28 21.
775.052 21.
635.218 21.
583.019 21.
478.405 21.
287.799 21.
193.384 21.
61.2108 21.
1501.52 20.9205
277.768 20.9205
955.27 20.9013
1626.1 20.9
920.923 20.8929
97.4999 20.8929
365.078 20.8897
1511.75 20.8
599.892 20.7961
403.153 20.7813
347.641 20.7813
56.8434 20.7813
1095.74 20.7778
1555.49 20.6944
414.13 20.6944
497.838 20.6806
658.907 20.675
1015.83 20.6544
712.947 20.6544
204.256 20.625
1322.15 20.5956
962.96 20.5956
623.966 20.5956
226.189 20.5956
915.132 20.5682
648.718 20.5329
1061.15 20.5313
826.916 20.5313
1678.22 20.5
1300.59 20.5
733.767 20.5
672.1 20.5
637.735 20.5
293.444 20.4821
1004.22 20.4803
801.627 20.4803
315.158 20.4803
501.751 20.4444
314.432 20.4444
900.076 20.4083
461.339 20.4083
493.61 20.4
1595.18 20.375
1298.66 20.375
824.921 20.375
549.933 20.3636
1456.6 20.3611
824.609 20.3611
87.1048 20.3603
1250.11 20.3214
1180.01 20.3214
806.839 20.3214
201.035 20.3214
190.858 20.3214
347.169 20.2917
281.421 20.2857
171.655 20.2813
77.1009 20.2813
156.306 20.2663
45.4117 20.25
1391.49 20.2426
1184.33 20.2426
1252.56 20.2404
1652.74 20.225
1303.94 20.225
219.181 20.225
43.4948 20.225
851.55 20.2083
784.844 20.2083
678.09 20.1645
1352.24 20.1635
710.945 20.1635
77.694 20.1635
1580.88 20.1488
1696.1 20.125
1233.52 20.125
133.71 20.125
46.0178 20.125
1046.9 20.1118
307.393 20.1111
103.596 20.1023
239.076 20.1
294.475 20.0909
1005.15 20.0833
1240.24 20.0662
1239.28 20.0662
974.248 20.0662
1583.14 20.0592
1530.93 20.0592
1442.91 20.0592
956.22 20.0592
902.353 20.0536
194.989 20.0536
444.762 20.045
784.362 20.0357
548.12 20.0313
149.548 20.0313
103.864 20.0313
98.0627 20.0313
482.888 20.0096
427.642 20.0096
66.1062 20.0096
1256.44 20.0083
213.655 20.0083
121.741 20.0083
1273.53 20.0066
905.246 20.006
222.236 20.006
1224.94 20.
1208.73 20.
925.332 20.
224.033 20.
70.4364 20.
496.152 19.9205
1668.05 19.8929
1625.87 19.8929
265.823 19.8929
181.486 19.8929
1558.76 19.8897
56.1152 19.8182
1151.78 19.8
70.9062 19.8
994.735 19.7961
487.609 19.7961
793.004 19.7813
1559.44 19.6944
1495.68 19.6944
424.019 19.6806
157.608 19.6806
945.211 19.675
752.185 19.6544
262.209 19.6544
1423.23 19.625
1329.5 19.625
444.594 19.625
1380.41 19.5956
1093.6 19.5956
663.475 19.5956
624.783 19.5714
601.631 19.5682
604.804 19.5625
154.685 19.5329
61.3784 19.5329
775.952 19.5313
707.645 19.5
138.573 19.5
80.1133 19.4821
1495.17 19.4712
737.635 19.4712
99.1306 19.4712
228.136 19.45
270.875 19.4444
90.8323 19.4402
1403.78 19.4083
1198.49 19.4083
1098.48 19.4083
1042.15 19.4083
1026.43 19.4083
101.293 19.4083
822.057 19.4
683.831 19.4
237.044 19.4
92.2943 19.375
691.161 19.3636
1539.52 19.3603
1143.94 19.3603
1603.74 19.3224
873.236 19.3224
308.449 19.3224
181.211 19.3224
1592.74 19.3214
318.415 19.3214
510.88 19.2857
416.315 19.2857
444.651 19.2841
747.615 19.2813
320.855 19.2813
54.2894 19.2813
1589.82 19.25
989.506 19.25
445.49 19.25
284.056 19.25
281.613 19.25
245.721 19.25
68.7208 19.25
63.7096 19.25
560.705 19.245
554.109 19.2426
314.162 19.2426
165.212 19.2426
705.494 19.2404
940.08 19.225
550.644 19.225
135.292 19.225
1331.83 19.2083
74.9934 19.2045
914.411 19.2
162.491 19.2
1549.47 19.1838
1061.55 19.1838
239.529 19.1838
210.184 19.1645
129.557 19.1645
1695.48 19.1635
1657.72 19.1635
1338.04 19.1635
54.9604 19.1635
49.2939 19.1488
1075.11 19.1429
811.071 19.1429
1258.27 19.125
1239.79 19.125
1177.08 19.125
908.346 19.125
269.876 19.125
209.811 19.125
120.017 19.125
97.6034 19.125
931.426 19.1136
1347.22 19.1118
675.531 19.1118
1388.77 19.1111
850.248 19.1
541.142 19.1
442.53 19.1
505.258 19.0909
966.449 19.075
946.483 19.075
539.332 19.075
164.261 19.075
88.4241 19.075
498.419 19.0592
995.985 19.0536
587.731 19.0536
526.715 19.0536
878.888 19.0417
809.598 19.0417
97.3374 19.0417
1494.98 19.0357
848.461 19.0357
908.714 19.0313
333.233 19.0313
282.576 19.0313
122.973 19.0313
334.395 19.0278
110.927 19.0278
1365.7 19.025
940.502 19.025
141.45 19.025
41.1471 19.025
112.113 19.0096
1024.35 19.0083
885.699 19.0083
710.414 19.0083
645.995 19.0083
630.679 19.0083
356.333 19.0074
1599.41 19.006
369.791 19.006
1164.44 19.
699.923 19.
416.761 19.
250.802 19.
119.611 19.
1291.68 18.9205
667.565 18.9205
997.416 18.9
266.333 18.8929
591.024 18.8897
101.068 18.8897
214.529 18.8
1029.82 18.7961
1170.13 18.7813
627.707 18.7813
1070.69 18.7788
173.919 18.7788
356.738 18.7778
1446.55 18.6944
502.239 18.6944
246.531 18.6944
887.693 18.6806
512.632 18.6806
978.325 18.675
745.129 18.675
647.444 18.675
83.0321 18.675
1543.65 18.6667
1415.82 18.6667
1364.51 18.6667
1499.19 18.625
1302.78 18.625
642.116 18.625
447.624 18.625
125.983 18.625
457.417 18.5956
1212.64 18.5714
468.939 18.5714
403.401 18.5714
54.6559 18.5714
1212.71 18.5568
508.035 18.5568
329.505 18.5313
42.3664 18.5313
1039.84 18.5
856.096 18.5
698.698 18.5
689.988 18.5
545.595 18.5
537.844 18.5
422.652 18.5
191.639 18.5
179.21 18.5
167.827 18.5
163.265 18.5
138.146 18.5
58.9865 18.5
156.795 18.4803
528.383 18.4712
162.517 18.4712
410.611 18.45
1069.49 18.4464
1423.13 18.4444
315.42 18.4444
238.962 18.4444
115.456 18.4444
55.158 18.4444
1544.43 18.4083
746.164 18.4083
424.08 18.4083
117.058 18.4083
366.45 18.4
903.64 18.375
440.081 18.375
409.264 18.375
247.77 18.375
147.452 18.375
40.775 18.375
462.365 18.3603
111.199 18.3603
41.3013 18.3603
40.1032 18.3603
1545.39 18.3224
603.529 18.3224
233.214 18.3224
163.513 18.3224
1016.88 18.3214
832.781 18.3214
550.055 18.3214
483.264 18.3214
1671.74 18.2841
1339.29 18.2841
319.571 18.2841
225.164 18.2841
162.386 18.2841
1530.32 18.2813
1403.39 18.2813
254.489 18.2813
203.714 18.2813
123.272 18.2813
1287.61 18.25
789.238 18.25
736.185 18.25
660.515 18.25
522.045 18.25
394.883 18.25
287.722 18.25
58.2647 18.25
723.184 18.2426
1309.76 18.2404
274.117 18.2083
175.442 18.2083
1426.2 18.2045
1349.18 18.1838
252.92 18.1838
44.7575 18.1667
44.8539 18.1645
1476.41 18.1635
984.024 18.1635
1084.07 18.1429
823.107 18.1429
601.575 18.1429
401.29 18.1429
147.065 18.1429
94.6658 18.1429
1378.76 18.125
1256.36 18.125
988.469 18.125
625.453 18.125
488.456 18.125
139.071 18.125
97.0188 18.125
48.1356 18.125
137.075 18.1118
43.7906 18.1118
1359.55 18.1111
1298.26 18.1111
1171.66 18.1111
1063.44 18.1111
671.9 18.1111
393.843 18.1111
369.835 18.1111
273.35 18.1111
45.0959 18.1111
827.521 18.1023
419.365 18.1023
315.846 18.1
55.2812 18.1
1514.14 18.0909
78.1461 18.0909
1388.89 18.0865
611.563 18.0833
560.04 18.0662
526.491 18.0662
345.73 18.0662
276.618 18.0662
259.55 18.0592
1567.43 18.0417
1062.63 18.0417
880.939 18.0417
379.882 18.0417
232.275 18.0417
187.311 18.0417
162.416 18.0357
360.345 18.0313
220.591 18.0313
897.318 18.0278
530.217 18.0278
140.906 18.025
365.004 18.0227
332.743 18.0179
1599.87 18.0096
203.683 18.0096
1482.14 18.0083
1232.07 18.0083
1069. 18.0083
852.689 18.0083
563.706 18.0083
414.653 18.0083
94.9452 18.0083
84.7518 18.0083
83.1615 18.0083
1117.36 18.0074
646.85 18.0074
320.619 18.0074
187.989 18.0074
104.285 18.0074
366.888 18.0066
287.576 18.0066
169.492 18.0066
1618.5 18.
1513.31 18.
1492.37 18.
1409.98 18.
1344.85 18.
598.798 18.
292.316 18.
403.123 17.9205
1683.35 17.9
1516.84 17.9
1305.43 17.8929
1178.24 17.8929
242.849 17.8929
1109.93 17.8897
513.808 17.8897
144.059 17.8897
130.368 17.8897
523.087 17.8
479.427 17.8
75.0608 17.8
1620.18 17.7813
1441.85 17.7813
1016.03 17.7813
705.438 17.7813
1045.23 17.7788
496.077 17.7788
489.997 17.7788
121.328 17.7788
47.842 17.7788
352.893 17.6944
1435.87 17.675
1374.68 17.675
1240.07 17.675
938.363 17.675
1347.59 17.6667
410.112 17.6667
398.121 17.6544
93.1861 17.6544
683.629 17.625
541.556 17.625
1672.18 17.5956
192.422 17.5956
92.1259 17.5956
65.6556 17.5956
283.339 17.5714
418.551 17.5625
219.347 17.5568
1512.49 17.5329
1445.72 17.5329
1215.19 17.5
666.282 17.5
550.7 17.5
462.993 17.5
180.06 17.5
1359.23 17.4821
1144.75 17.4712
788.953 17.4712
614.225 17.4712
311.795 17.4712
998.899 17.4444
599.539 17.4444
445.801 17.4444
217.37 17.4444
196.399 17.4444
1525.02 17.4083
1095.34 17.4083
1042.07 17.4083
808.544 17.4083
741.22 17.4083
400.878 17.4083
230.92 17.4083
227.252 17.4083
145.122 17.4083
97.0561 17.4083
380.33 17.4
1105.19 17.375
750.464 17.375
528.815 17.375
432.212 17.375
375.802 17.375
241.214 17.375
64.416 17.375
1550.01 17.3603
672.181 17.3603
357.856 17.3472
746.816 17.3224
1670.84 17.3214
449.706 17.3214
92.1081 17.3214
1191.62 17.2857
1147.48 17.2857
176.254 17.2841
1382.03 17.2813
1321.98 17.2813
430.337 17.2813
264.018 17.2813
689.851 17.2663
1286.92 17.25
1013.25 17.25
451.657 17.25
141.549 17.25
1420.95 17.2404
1207.84 17.2404
495.228 17.2404
453.331 17.2404
445.268 17.2404
205.738 17.2404
552.92 17.2083
475.066 17.2083
437.839 17.2083
175.216 17.2083
88.2248 17.2083
80.2618 17.2045
1388.55 17.1838
1051.53 17.1838
834.868 17.1838
706.729 17.1838
329.033 17.1838
59.4278 17.1838
938.781 17.1645
139.563 17.1645
304.537 17.1488
1171.74 17.1429
1652.55 17.125
1490.32 17.125
985.054 17.125
495.462 17.125
464.425 17.125
421.128 17.125
220.286 17.125
224.342 17.1111
127.861 17.1111
44.6623 17.1111
172.767 17.1
1549.65 17.0865
117.987 17.0865
113.158 17.0865
1168.82 17.0833
788.78 17.075
656.913 17.075
532.7 17.075
405.824 17.075
273.549 17.075
167.99 17.075
1633.05 17.0662
1120.24 17.0662
525.795 17.0662
486.786 17.0662
254.554 17.0662
351.924 17.0592
311.727 17.0592
1595.97 17.0536
1605.22 17.0417
742.948 17.0417
466.719 17.0417
394.374 17.0417
268.932 17.0417
1271.44 17.0357
631.498 17.0357
380.587 17.0357
193.99 17.0357
150.172 17.0357
53.6578 17.0357
573.459 17.0313
459.279 17.0313
354.077 17.0313
346.668 17.0313
567.03 17.0278
525.02 17.0278
522.424 17.0278
448.734 17.0278
424.769 17.0278
358.781 17.0278
1207.36 17.025
248.53 17.0227
1304.73 17.0179
1138.78 17.0139
1078.51 17.0139
769.305 17.0139
176.476 17.0139
146.488 17.0139
303.598 17.0114
1305.83 17.0096
676.778 17.0096
428.164 17.0096
165.563 17.0096
1537.32 17.0083
1013.75 17.0083
893.701 17.0083
551.236 17.0083
520.789 17.0083
428.401 17.0083
399.49 17.0083
317.086 17.0083
192.644 17.0083
115.739 17.0083
1508.66 17.0074
1372.97 17.0074
1320.36 17.0074
1309.62 17.0074
1124.9 17.0074
1018.56 17.0074
744.266 17.0074
418.206 17.0074
355.544 17.0074
62.7316 17.0074
1464.09 17.0066
1462.41 17.0066
225.106 17.0066
1262.43 17.
1256.17 17.
1079.02 17.
625.052 17.
388.743 17.
351.58 17.
268.393 17.
199.866 17.
178.951 17.
79.8979 17.
57.0196 17.
45.9656 17.
1415.29 16.9205
1202.2 16.9205
1174.16 16.8929
1081.36 16.8929
623.667 16.8929
105.095 16.8929
93.7694 16.8929
58.8232 16.8929
728.785 16.8897
289.992 16.8897
905.903 16.875
585.172 16.875
616.305 16.7961
932.109 16.7813
1697.98 16.7788
569.861 16.7788
186.205 16.7788
702.904 16.75
312.942 16.7202
826.038 16.6944
766.728 16.6806
223.361 16.6806
100.693 16.6806
1671.08 16.675
1667.55 16.675
1312.51 16.675
1086.35 16.675
660.429 16.675
1446.77 16.6667
1011.53 16.6667
693.115 16.6667
275.654 16.6667
131.66 16.6667
192.517 16.625
1148.12 16.5956
564.715 16.5956
550.996 16.5956
478.08 16.5956
366.264 16.5956
361.217 16.5956
97.8817 16.5956
1617.4 16.5714
1563.48 16.5714
1368.99 16.5714
1314.89 16.5714
1289.47 16.5714
1032.78 16.5714
584.572 16.5714
579.872 16.5714
169.017 16.5714
137.803 16.5714
112.975 16.5714
1568.82 16.5568
1422.92 16.5568
381.679 16.5568
227.919 16.5568
335.748 16.5329
786.069 16.5313
305.381 16.5313
1518.8 16.5
1075.9 16.5
827.444 16.5
160.116 16.5
71.6779 16.5
703.31 16.4712
209.712 16.4712
182.739 16.4712
1379.13 16.45
1627.47 16.4083
1503.33 16.4083
648.445 16.4083
448.684 16.4083
231.162 16.4083
131.173 16.4083
191.231 16.4
154.748 16.4
64.5781 16.4
1281.27 16.375
591.791 16.375
220.117 16.375
193.725 16.375
105.492 16.375
252.529 16.3603
219.954 16.3603
414.901 16.3472
347.903 16.3472
995.834 16.3333
1617.53 16.3214
1577.65 16.3214
1455.21 16.3214
1267.02 16.3214
308.96 16.3214
183.183 16.3214
144.506 16.3214
759.287 16.2857
664.546 16.2857
567.598 16.2857
148.195 16.2857
139.972 16.2857
264.205 16.2841
1217.04 16.2813
1154.47 16.2813
1151.63 16.2813
405.662 16.2813
1624.19 16.25
1235.19 16.25
1035.32 16.25
859.166 16.25
486.438 16.25
1291.51 16.2426
1045.39 16.2404
555.118 16.2404
85.2753 16.2404
1439.08 16.225
1635.02 16.2083
1533.61 16.2083
1397.53 16.2083
1213.5 16.2083
1199.27 16.2083
968.607 16.2083
311.524 16.2083
176.742 16.2083
103.922 16.2083
1152.7 16.2
925.817 16.2
1485.5 16.1838
1342.79 16.1838
537.338 16.1838
372.55 16.1838
235.846 16.1838
1683.48 16.1667
1337.79 16.1667
1307.67 16.1667
1197.27 16.1667
940.183 16.1667
541.327 16.1667
476.313 16.1667
260.972 16.1667
174.875 16.1667
103.403 16.1667
44.0451 16.1667
180.856 16.1645
430.947 16.1635
730.848 16.1607
613.519 16.1429
220.905 16.1429
1529.35 16.125
1450.88 16.125
965.533 16.125
729.223 16.125
463.183 16.125
450.887 16.125
422.79 16.125
416.603 16.125
326.857 16.125
286.542 16.125
196.166 16.125
94.0347 16.125
74.8372 16.125
423.683 16.1111
168.346 16.1111
805.422 16.1
1356.26 16.0865
718.288 16.0865
619.478 16.0865
524.298 16.0865
224.71 16.0865
1550.56 16.075
1320.86 16.075
1294.1 16.075
419.824 16.075
226.518 16.075
1023.58 16.0662
1007.5 16.0662
202.906 16.0662
289.512 16.0592
399.662 16.0536
443.785 16.05
854.881 16.0417
603.767 16.0417
602.82 16.0417
589.724 16.0417
506.121 16.0417
60.9639 16.0417
679.329 16.0357
640.658 16.0357
573.994 16.0357
119.128 16.0357
1598.56 16.0313
451.237 16.0313
220.2 16.0313
185.797 16.0313
100.919 16.0313
1647.04 16.0278
161.061 16.0278
361.466 16.0139
219.309 16.0139
978.561 16.0114
248.296 16.0114
1610.68 16.0096
1447.83 16.0096
1424.88 16.0096
1354.88 16.0096
931.878 16.0096
931.266 16.0096
858.923 16.0096
647.083 16.0096
502.917 16.0096
280.279 16.0096
46.4367 16.0096
1674.35 16.0083
1486.87 16.0083
1293.01 16.0083
1147.22 16.0083
811.383 16.0083
516.224 16.0083
333.15 16.0083
313.671 16.0083
213.287 16.0083
166.258 16.0083
146.71 16.0083
78.2373 16.0083
75.7244 16.0083
74.2067 16.0083
62.0451 16.0083
985.311 16.0074
900.289 16.0074
314.382 16.0074
206.027 16.0074
1521.84 16.0066
882.587 16.0066
1446.22 16.
1065.06 16.
894.78 16.
853.776 16.
609.315 16.
529.136 16.
523.407 16.
418.091 16.
321.727 16.
293.895 16.
280.701 16.
247.493 16.
168.695 16.
112.234 16.
86.0488 16.
48.7764 16.
806.277 15.9205
391.262 15.9205
360.515 15.9205
155.788 15.9205
140.046 15.9205
91.6606 15.9205
68.3056 15.9205
1290.62 15.8929
235.514 15.8929
224.583 15.8897
67.5538 15.8897
168.855 15.875
1135.43 15.8
703.27 15.8
553.803 15.8
334.171 15.8
225.903 15.8
1062.71 15.7813
493.115 15.7813
242.429 15.7813
1651.79 15.7788
1580.52 15.7788
1162.75 15.7788
719.652 15.7788
594.392 15.7788
395.33 15.7788
311.133 15.7788
219.858 15.7788
70.9772 15.7788
51.8614 15.7788
921.596 15.6806
164.398 15.6806
538.469 15.675
1675.67 15.6667
1633.64 15.6667
1333.21 15.6667
1248.15 15.6667
958.661 15.6667
599.381 15.6667
306.026 15.6667
291.399 15.6667
224.962 15.6667
218.552 15.6667
184.151 15.6667
149.581 15.6667
655.057 15.625
449.347 15.625
201.709 15.5956
709.063 15.5714
372.74 15.5714
270.197 15.5714
237.945 15.5714
174.084 15.5625
842.395 15.5568
279.113 15.5568
1193.83 15.5
530.145 15.5
409.89 15.5
57.836 15.5
783.065 15.4712
738.041 15.4712
717.048 15.4712
521.903 15.4712
209.206 15.4712
181.883 15.4712
199.5 15.45
160.583 15.45
738.224 15.4464
1684.43 15.4444
780.917 15.4444
1331.41 15.4083
1028.52 15.4083
846.467 15.4083
565.307 15.4083
533.718 15.4083
303.023 15.4083
162.862 15.4083
49.1656 15.4083
1310.92 15.375
1173.34 15.375
378.977 15.375
310.775 15.375
239.89 15.375
500.07 15.3603
322.221 15.3603
112.508 15.3603
41.184 15.3603
536.412 15.3472
281.116 15.3472
1547.84 15.3333
1190.28 15.3224
153.39 15.3224
895.396 15.3214
544.317 15.3214
516.183 15.3214
365.43 15.3214
152.249 15.3214
127.202 15.3214
107.985 15.3214
790.834 15.2857
409.552 15.2857
128.818 15.2857
1658.5 15.2841
1416.76 15.2841
918.615 15.2841
677.849 15.2841
147.626 15.2841
93.8885 15.2841
92.6529 15.2841
470.295 15.2813
116.3 15.25
1471. 15.2404
1263. 15.2404
1001.79 15.2404
814.079 15.2404
583.156 15.2404
327.819 15.2404
206.438 15.2404
199.137 15.2404
147.656 15.2404
67.6657 15.2404
1070.55 15.2083
801.817 15.2083
792.308 15.2083
458.924 15.2083
420.8 15.2083
131.968 15.2083
1483.11 15.2
630.762 15.2
1340.69 15.1838
209.346 15.1838
41.4269 15.1838
1141.6 15.1667
1048.12 15.1667
950.699 15.1667
106.194 15.1667
1393.25 15.1645
880.869 15.1645
140.464 15.1645
47.6468 15.1645
1664.32 15.1635
1057.68 15.1635
571.669 15.1635
277.604 15.1635
91.9624 15.1635
555.012 15.1607
1697.33 15.1429
1661.75 15.1429
1209.73 15.1429
1134.63 15.1429
896.597 15.1429
785.677 15.1429
462.587 15.1429
334.448 15.1429
143.33 15.1429
96.5818 15.1429
1567.53 15.125
738.264 15.125
432.376 15.125
332.711 15.125
253.987 15.125
164.061 15.125
95.2048 15.125
1426.4 15.1111
370.474 15.1111
253.704 15.1111
538.001 15.1023
468.346 15.1023
1228.87 15.0865
719.964 15.0865
421.21 15.0865
416.568 15.0865
391.322 15.0865
293.572 15.0865
172.827 15.0865
46.6127 15.0865
879.846 15.0833
378.879 15.075
261.186 15.075
1352.97 15.0662
1167.41 15.0662
745.611 15.0662
487.557 15.0662
100.242 15.0662
1176.35 15.0625
398.608 15.05
1308.6 15.0417
1118.98 15.0417
437.979 15.0417
402.45 15.0417
233.52 15.0417
178.075 15.0417
122.33 15.0417
73.978 15.0417
1275.35 15.0357
1015.37 15.0357
230.736 15.0357
197.355 15.0357
147.802 15.0357
64.1322 15.0357
1188.62 15.0313
680.016 15.0313
495.265 15.0313
134.208 15.0313
244.286 15.0278
1681.04 15.0139
1609.64 15.0114
1228.31 15.0114
572.91 15.0114
291.739 15.0114
155.026 15.0114
1614.08 15.0096
1523.92 15.0096
1404.85 15.0096
979.835 15.0096
254.746 15.0096
241.643 15.0096
142.317 15.0096
139.644 15.0096
111.635 15.0096
1674.1 15.0083
1602.99 15.0083
950.454 15.0083
793.21 15.0083
329.313 15.0083
240.609 15.0083
213.862 15.0083
161.157 15.0083
72.0951 15.0083
44.3346 15.0083
1640.24 15.0074
212.691 15.0074
458.85 15.006
1565.22 15.
1449.86 15.
1292.9 15.
1275.25 15.
1160.81 15.
1101.85 15.
1093.03 15.
1026.35 15.
1011.81 15.
414.612 15.
402.219 15.
339.189 15.
199.437 15.
124.515 15.
120.778 15.
115.788 15.
107.91 15.
102.776 15.
95.7019 15.
69.2086 15.
40.1338 15.
1240.76 14.9205
617.091 14.9205
322.483 14.9205
219.515 14.9205
76.9525 14.9205
55.104 14.9205
1528.6 14.8929
581.599 14.8929
47.4464 14.8929
44.5523 14.8929
171.313 14.875
1624.03 14.8
1220.49 14.8
131.584 14.8
90.6064 14.8
77.4268 14.8
64.6591 14.8
51.6774 14.8
1282.79 14.7813
185.938 14.7813
1497.18 14.7788
864.762 14.7788
208.043 14.6806
57.6361 14.675
1501.61 14.6667
1348.55 14.6667
522.611 14.6667
132.246 14.6667
100.352 14.6667
87.0654 14.6667
56.3973 14.6667
1593.22 14.625
1152.09 14.625
1299.32 14.5956
764.928 14.5956
401.175 14.5956
1610.38 14.5714
1407.1 14.5714
1156.61 14.5714
1129.15 14.5714
1110.76 14.5714
1016.33 14.5714
1014.86 14.5714
341.78 14.5714
313.785 14.5714
123.018 14.5714
798.161 14.5625
67.6926 14.5625
1091.66 14.5568
317.307 14.5568
853.945 14.5
283.646 14.5
71.0148 14.5
1208.15 14.4712
969.013 14.4712
815.596 14.4712
758.999 14.4712
337.2 14.4712
195.171 14.4712
126.035 14.4712
80.201 14.4712
1631.65 14.45
1142.47 14.45
880.083 14.45
861.388 14.45
469.547 14.45
41.2418 14.45
1682.72 14.4464
1196.29 14.4464
832.496 14.4464
521.032 14.4464
296.845 14.4464
166.525 14.4464
301.138 14.4444
1368.05 14.4083
1221.22 14.4083
874.964 14.4083
1632.26 14.375
1259.56 14.375
1217.78 14.375
1059.26 14.375
883.141 14.375
601.904 14.375
358.49 14.375
274.986 14.375
220.428 14.375
180.288 14.375
92.8185 14.375
954.697 14.3603
923.73 14.3603
315.256 14.3603
84.9155 14.3603
1301.35 14.3472
1019.82 14.3472
537.281 14.3472
517.001 14.3472
350.429 14.3472
806.587 14.3333
882.485 14.3224
1622.38 14.3214
1616.82 14.3214
1282.03 14.3214
1027.8 14.3214
753.547 14.3214
550.861 14.3214
418.817 14.3214
271.394 14.3214
1640.11 14.2857
779.194 14.2857
691.452 14.2857
677.306 14.2857
397.721 14.2857
329.723 14.2857
1220.87 14.2841
117.259 14.2841
354.692 14.2813
201.839 14.2813
84.0678 14.2813
71.9589 14.2813
55.8064 14.2813
860.191 14.25
602.481 14.25
106.292 14.25
50.7545 14.25
1673.56 14.2404
1460.04 14.2404
605.838 14.2404
561.491 14.2404
521.35 14.2404
282.528 14.2404
1578.58 14.2083
1429.3 14.2083
1222.12 14.2083
564.291 14.2083
512.34 14.2083
1034.92 14.2
866.492 14.2
466.079 14.2
396.395 14.2
528.886 14.1838
1524.03 14.1667
1499.4 14.1667
969.675 14.1667
793.822 14.1667
469.749 14.1667
94.0648 14.1667
46.2109 14.1667
1227.43 14.1635
1075.51 14.1635
811.34 14.1635
548.246 14.1635
61.6986 14.1635
1631.36 14.1429
1534.11 14.1429
1258.96 14.1429
1188.05 14.1429
1128.94 14.1429
55.0005 14.1429
1698.29 14.125
1569.5 14.125
1464.97 14.125
1177.52 14.125
492.903 14.125
347.089 14.125
278.804 14.125
251.082 14.125
249.713 14.125
245.496 14.125
229.489 14.125
193.058 14.125
116.436 14.125
49.7393 14.125
1089.05 14.1023
972.513 14.1023
838.628 14.1023
416.275 14.1023
331.605 14.1023
1211.94 14.0865
1169.03 14.0865
1045.04 14.0865
850.933 14.0865
722.209 14.0865
646.66 14.0865
466.427 14.0865
418.312 14.0865
310.635 14.0865
298.143 14.0865
66.1294 14.0865
1168.14 14.0833
948.212 14.075
704.196 14.075
548.872 14.075
472.995 14.075
1535.79 14.0662
1151.24 14.0662
1149.22 14.0662
640.934 14.0662
478.317 14.0662
241.759 14.0662
1561.51 14.0625
1648.32 14.05
1164.52 14.05
1064.43 14.05
396.803 14.05
358.097 14.05
225.433 14.05
159.986 14.05
66.6337 14.05
1492.53 14.0417
972.789 14.0417
866.123 14.0417
784.095 14.0417
740.505 14.0417
726.804 14.0417
679.219 14.0417
617.02 14.0417
582.54 14.0417
534.213 14.0417
309.519 14.0417
197.3 14.0417
166.41 14.0417
140.514 14.0417
103.362 14.0417
1159.81 14.0357
721.086 14.0357
564.332 14.0357
410.406 14.0357
389.093 14.0357
316.988 14.0357
72.514 14.0357
1665.09 14.0313
1383.26 14.0313
1327.61 14.0313
1386.78 14.0278
1016.39 14.0278
734.559 14.025
489.14 14.0179
1567.7 14.0114
1536.6 14.0114
993.004 14.0114
554.523 14.0114
428.484 14.0114
309.254 14.0114
225.243 14.0114
44.1126 14.0114
1544. 14.0096
1238.03 14.0096
1076.91 14.0096
1047.14 14.0096
494.437 14.0096
406.747 14.0096
49.1532 14.0096
1388.17 14.0083
1241.25 14.0083
891.254 14.0083
781.784 14.0083
596.443 14.0083
485.952 14.0083
308.187 14.0083
148.988 14.0083
74.6911 14.0083
60.1366 14.0083
1198.08 14.0074
605.346 14.0074
513.092 14.0074
861.123 14.0066
1664.48 14.
1656.27 14.
1448.16 14.
1337.57 14.
1236.23 14.
1148.83 14.
840.339 14.
666.668 14.
648.833 14.
519.293 14.
480.298 14.
426.706 14.
380.9 14.
257.165 14.
255.564 14.
243.964 14.
141.022 14.
130.93 14.
121.289 14.
100.781 14.
70.8844 14.
42.5983 14.
1027.46 13.9205
983.718 13.9205
913.41 13.9205
572.34 13.9205
283.254 13.9205
1621.46 13.8929
474.731 13.8929
228.585 13.8929
1414.88 13.875
1304.99 13.875
946.863 13.875
695.18 13.875
499.794 13.875
251.233 13.875
193.515 13.875
1462.9 13.8
1439.57 13.8
1047.72 13.8
707.043 13.8
688.868 13.8
521.085 13.8
210.501 13.8
207.967 13.8
95.4069 13.8
654.831 13.7813
498.241 13.7813
230.398 13.7813
121.498 13.7813
1575.9 13.7788
1517.43 13.7788
1155.22 13.7788
941.63 13.7788
308.893 13.7788
70.7407 13.7788
1025.61 13.75
616.055 13.75
415.662 13.75
409.457 13.75
143.402 13.75
76.4614 13.75
1519.14 13.6806
1308.93 13.6806
419.09 13.6806
171.44 13.6806
66.5662 13.6806
40.7453 13.6806
1170.86 13.675
1027.29 13.675
361.304 13.675
144.011 13.675
1125.61 13.6667
484.283 13.6667
92.7684 13.6667
1487.16 13.5714
1482.65 13.5714
1262.82 13.5714
425.207 13.5714
336.852 13.5714
303.061 13.5714
205.511 13.5714
739.688 13.5625
367.982 13.5625
1315.06 13.5568
1311.24 13.5568
602.955 13.5568
516.429 13.5568
395.233 13.5568
189.309 13.5568
83.3327 13.5568
1699.2 13.5
1455.64 13.5
807.488 13.5
382.086 13.5
264.716 13.5
232.41 13.5
175.781 13.5
153.869 13.5
1443.48 13.4712
1073.68 13.4712
117.476 13.4712
846.24 13.45
803.517 13.45
565.241 13.45
421.314 13.45
372.851 13.45
309.987 13.45
196.606 13.45
195.851 13.45
72.3202 13.45
629.336 13.4464
1461.68 13.4083
1044.82 13.4083
899.826 13.4083
766.988 13.4083
120.879 13.4083
1247.78 13.375
511.685 13.375
469.154 13.375
305.879 13.375
166.886 13.375
556.616 13.3603
1059.4 13.3472
704.64 13.3472
539.435 13.3472
286.109 13.3472
276.777 13.3472
220.661 13.3472
203.877 13.3472
69.3409 13.3472
1324.46 13.3214
1019.68 13.3214
615.92 13.3214
336.053 13.3214
222.066 13.3214
54.5597 13.3214
44.9381 13.3214
1578.35 13.2841
1538.33 13.2841
1512.58 13.2841
1407.74 13.2841
1394.08 13.2841
1118.69 13.2841
168.88 13.2841
1404.65 13.2813
917.88 13.25
788.474 13.25
436.041 13.25
321.281 13.25
315.577 13.25
227.707 13.25
144.998 13.25
46.4738 13.25
1528.06 13.2404
847.662 13.2404
287.693 13.2404
124.745 13.2404
64.5966 13.2404
1561.4 13.2083
1391.35 13.2083
696.744 13.2083
543.931 13.2083
519.652 13.2083
450.057 13.2083
1535.61 13.2
1275.78 13.2
505.917 13.2
483.856 13.2
348.247 13.2
287.963 13.2
259.862 13.2
242.176 13.2
56.3118 13.2
1315.93 13.1838
138.327 13.1838
91.4392 13.1838
1516.7 13.1667
1485.59 13.1667
1319.24 13.1667
1025.73 13.1667
365.869 13.1667
123.64 13.1667
123.131 13.1667
88.7692 13.1667
1616.14 13.1635
1110.6 13.1635
984.113 13.1635
936.629 13.1635
153.308 13.1635
81.0404 13.1635
1643.53 13.1607
1642.32 13.1607
1636.57 13.1607
1490.8 13.1429
521.613 13.1429
115.314 13.1429
52.7011 13.1429
1627.79 13.125
1246.93 13.125
1045.59 13.125
823.872 13.125
692.389 13.125
312.839 13.125
262.779 13.125
87.3503 13.125
1481.81 13.1023
1435.3 13.1023
1274.41 13.1023
1241.96 13.1023
810.338 13.1023
744.593 13.1023
737.437 13.1023
696.397 13.1023
631.672 13.1023
525.886 13.1023
343.869 13.1023
297.599 13.1023
184.487 13.1023
102.548 13.1023
1257.11 13.0865
1179.46 13.0865
623.363 13.0865
581.167 13.0865
405.212 13.0865
371.865 13.0865
304.697 13.0865
245.532 13.0865
158.195 13.0865
129.42 13.0865
73.5724 13.0833
1627.87 13.075
1105.41 13.075
976.287 13.075
821.17 13.075
759.755 13.075
438.778 13.075
121.592 13.075
118.173 13.075
79.7648 13.075
1644.72 13.0625
1039.01 13.0625
863.695 13.0625
514.103 13.0625
67.369 13.0625
62.8044 13.0625
1463.22 13.05
1445.59 13.05
1394.96 13.05
1370.17 13.05
1247.95 13.05
450.737 13.05
417.374 13.05
63.8662 13.05
1223.72 13.0417
1122.08 13.0417
776.185 13.0417
702.031 13.0417
679.481 13.0417
589.056 13.0417
583.655 13.0417
523.346 13.0417
403.017 13.0417
282.672 13.0417
249.642 13.0417
209.108 13.0417
208.91 13.0417
111.405 13.0417
108.473 13.0417
59.6932 13.0417
41.3684 13.0417
1310.14 13.0357
1300.49 13.0357
695.701 13.0357
470.966 13.0357
298.381 13.0357
251.546 13.0357
181.126 13.0357
175.397 13.0357
65.4324 13.0357
65.3768 13.0357
1666.49 13.0313
1643.74 13.0313
1086.24 13.0313
423.059 13.0313
261.13 13.0313
181.944 13.0313
1539.25 13.0179
1463.76 13.0139
941.45 13.0139
196.263 13.0139
180.163 13.0139
91.0479 13.0139
1501.22 13.0114
794.937 13.0114
321.984 13.0114
266.733 13.0114
255.908 13.0114
208.601 13.0114
1671.99 13.0096
1293.99 13.0096
739.928 13.0096
682.169 13.0096
582.203 13.0096
268.1 13.0096
240.123 13.0096
70.1914 13.0096
64.4538 13.0096
611.365 13.0083
545.883 13.0083
258.397 13.0083
256.045 13.0083
142.105 13.0083
104.706 13.0083
1685.61 13.
1324.62 13.
1283.98 13.
1080.9 13.
880.255 13.
844.429 13.
766.773 13.
687.093 13.
426.772 13.
392.105 13.
380.944 13.
208.518 13.
194.621 13.
166.737 13.
163.975 13.
134.63 13.
127.001 13.
109.67 13.
52.8551 13.
833.451 12.9205
747.468 12.9205
523.567 12.8929
101.37 12.8929
1234.83 12.875
899.026 12.875
348.916 12.875
198.052 12.875
135.482 12.875
1553.8 12.8
1024.16 12.8
994.605 12.8
99.621 12.8
66.7754 12.8
1279.51 12.7788
1047.88 12.7788
929.348 12.7788
674.37 12.7788
482.13 12.7788
239.358 12.7788
106.752 12.7788
102.591 12.7788
659.933 12.75
542.135 12.75
172.282 12.75
1510.32 12.6806
702.42 12.6806
398.57 12.6806
172.86 12.6806
82.0455 12.6806
48.1915 12.6806
1166.04 12.675
1021.38 12.675
223.408 12.675
1079.6 12.6667
981.13 12.6667
587.526 12.6667
165.351 12.6667
145.889 12.6667
116.021 12.6667
72.9184 12.6667
1087.2 12.5714
1053.22 12.5714
750.858 12.5714
688.469 12.5714
344.039 12.5714
906.447 12.5625
661.393 12.5625
291.96 12.5625
262.248 12.5625
228.97 12.5625
123.868 12.5625
100.831 12.5625
1522.16 12.5568
1183.65 12.5568
886.639 12.5568
535.067 12.5568
318.154 12.5568
301.806 12.5568
276.216 12.5568
183.157 12.5568
180.95 12.5568
120.462 12.5568
1184.82 12.5
87.4308 12.5
1120.87 12.4712
402.333 12.4712
382.499 12.4712
176.872 12.4712
45.1617 12.4712
1646.56 12.45
1176.86 12.45
239.185 12.45
116.141 12.45
1611.98 12.4464
938.072 12.4464
124.798 12.4464
1636.41 12.4083
1118.28 12.4083
77.0007 12.4083
1490.93 12.375
1327.38 12.375
1070.38 12.375
1630.3 12.3472
1529.84 12.3472
1529.55 12.3472
1131.96 12.3472
1129.88 12.3472
904.364 12.3472
444.397 12.3472
420.362 12.3472
232.464 12.3472
163.79 12.3472
104.307 12.3472
79.309 12.3472
878.417 12.3333
1072.54 12.3214
435.652 12.3214
1536.28 12.2841
1270.97 12.2841
1176.19 12.2841
661.559 12.2841
198.21 12.2841
191.819 12.2841
109.609 12.2841
68.4227 12.2841
341.355 12.2813
1502.81 12.25
1233.3 12.25
1175.38 12.25
601.704 12.25
467.894 12.25
269.147 12.25
1518.6 12.2404
1003.61 12.2404
765.308 12.2404
539.558 12.2404
439.342 12.2404
411.649 12.2404
399.318 12.2404
248.394 12.2404
168.725 12.2404
1241.53 12.225
408.015 12.225
799.709 12.2083
1530.65 12.2
1248.87 12.2
1161.72 12.2
1075.99 12.2
668.638 12.2
660.001 12.2
583.366 12.2
500.696 12.2
448.005 12.2
405.453 12.2
367.532 12.2
308.278 12.2
263.802 12.2
117.526 12.2
103.765 12.2
56.9456 12.2
1263.37 12.1667
484.198 12.1667
425.821 12.1667
390.745 12.1667
110.747 12.1667
104.612 12.1667
40.2737 12.1667
1432.3 12.1607
502.196 12.1607
496.972 12.1607
317.496 12.1607
215.849 12.1607
670.134 12.1429
656.369 12.1429
387.423 12.1429
158.728 12.1429
139.928 12.1429
1391.7 12.125
1260.55 12.125
1223.05 12.125
871.778 12.125
767.351 12.125
635.581 12.125
548.562 12.125
486.481 12.125
302.191 12.125
287.148 12.125
209.859 12.125
124.618 12.125
1288.95 12.1023
1077.12 12.1023
977.486 12.1023
788.538 12.1023
560.366 12.1023
506.186 12.1023
352.516 12.1023
352.279 12.1023
99.5718 12.1023
69.2823 12.1023
1608.01 12.0865
1360.77 12.0865
1132.66 12.0865
559.065 12.0865
394.536 12.0865
85.0157 12.0865
44.0861 12.0865
1087.33 12.0833
707.991 12.0833
1331. 12.075
637.328 12.075
488.683 12.075
422.493 12.075
133.492 12.075
606.489 12.0625
1664.2 12.0417
1524.68 12.0417
1500.87 12.0417
1409.71 12.0417
1328.57 12.0417
1118.42 12.0417
1009.17 12.0417
957.194 12.0417
954.201 12.0417
685.345 12.0417
682.813 12.0417
505.542 12.0417
367.608 12.0417
327.186 12.0417
323.147 12.0417
300.34 12.0417
286.576 12.0417
280.787 12.0417
244.035 12.0417
165.047 12.0417
101.173 12.0417
68.8017 12.0417
1143.09 12.0357
629.126 12.0357
359.324 12.0357
1577.74 12.025
155.489 12.0179
882.316 12.0139
722.564 12.0139
119.272 12.0139
1143.23 12.0114
837.253 12.0114
648.045 12.0114
580.615 12.0114
557.17 12.0114
414.688 12.0114
100.207 12.0114
1622.03 12.0096
1609.02 12.0096
1531.89 12.0096
1257.51 12.0096
1230.62 12.0096
902.026 12.0096
796.667 12.0096
566.73 12.0096
365.321 12.0096
898.039 12.0083
1107.33 12.0074
1576.97 12.
1427.22 12.
1395.14 12.
1122.38 12.
1000.39 12.
923.973 12.
819.431 12.
680.136 12.
527.056 12.
405.368 12.
312.415 12.
285.419 12.
116.708 12.
1264.4 11.9205
786.663 11.9205
256.914 11.9205
179.807 11.9205
87.1381 11.9205
81.4018 11.9205
1325.64 11.875
1302.4 11.875
652.142 11.875
557.785 11.875
498.579 11.875
109.283 11.875
100.618 11.875
1421.79 11.8
437.587 11.8
320.796 11.8
248.669 11.8
243.448 11.8
88.1087 11.8
65.1285 11.8
916.799 11.7788
313.531 11.7788
1602.77 11.75
688.052 11.6806
488.021 11.6806
1122.01 11.6667
1091.42 11.6667
958.314 11.6667
834.54 11.6667
736.973 11.6667
523.155 11.6667
442.4 11.6667
79.3806 11.6667
685.665 11.625
611.125 11.5714
296.761 11.5714
284.573 11.5714
1028.36 11.5625
642.482 11.5625
446.314 11.5625
128.118 11.5625
1226.41 11.5568
1046.58 11.5568
796.104 11.5568
639.574 11.5568
562.119 11.5568
483.747 11.5568
389.186 11.5568
329.856 11.5568
322.147 11.5568
270.339 11.5568
163.888 11.5568
921.727 11.4712
699.591 11.4712
324.952 11.4712
1488.83 11.45
1133.22 11.45
1121.33 11.45
761.126 11.45
721.212 11.45
596.334 11.45
406.31 11.45
263.238 11.45
151.454 11.45
122.274 11.45
51.3508 11.45
1383.45 11.4464
620.615 11.4464
375.648 11.4464
334.067 11.4464
306.346 11.4464
189.561 11.4464
804.398 11.4083
83.2608 11.4083
665.676 11.375
89.7675 11.375
72.1441 11.375
1177.21 11.3472
909.799 11.3472
557.43 11.3472
547.078 11.3472
528.739 11.3472
518.279 11.3472
106.927 11.3472
99.3363 11.3472
1460.47 11.3333
165.737 11.3333
1613.92 11.3214
813.701 11.3214
717.475 11.3214
262.836 11.3214
1377.22 11.2841
1333.13 11.2841
1182.47 11.2841
1044.08 11.2841
863.847 11.2841
652.253 11.2841
588.313 11.2841
499.392 11.2841
320.105 11.2841
206.291 11.2841
192.175 11.2841
105.376 11.2841
63.9348 11.2841
1555.22 11.25
352.973 11.25
345.312 11.25
341.554 11.25
58.3955 11.25
1584.62 11.2404
1486.4 11.2404
536.329 11.2404
459.414 11.2404
156.736 11.2404
121.971 11.2404
355.8 11.225
141.503 11.225
1515.5 11.2083
1593.6 11.2
771.485 11.2
247.863 11.2
208.468 11.2
153.923 11.2
77.8927 11.2
1690.57 11.1667
1451.78 11.1667
1246.35 11.1667
1187.97 11.1667
670.193 11.1667
500.339 11.1667
461.085 11.1667
426.636 11.1667
393.319 11.1667
359.639 11.1667
330.739 11.1667
155.762 11.1667
793.659 11.1607
783.018 11.1607
697.558 11.1607
235.547 11.1607
221.811 11.1607
215.93 11.1607
812.868 11.1429
626.714 11.1429
1645.07 11.125
1640.46 11.125
1433.59 11.125
1191.55 11.125
879.355 11.125
688.992 11.125
612.984 11.125
594.836 11.125
540.856 11.125
462.057 11.125
270.566 11.125
182.857 11.125
54.0676 11.125
43.2341 11.125
1346.93 11.1023
996.581 11.1023
929.938 11.1023
870.698 11.1023
757.278 11.1023
722.902 11.1023
525.295 11.1023
472.235 11.1023
301.555 11.1023
287.498 11.1023
219.563 11.1023
176.446 11.1023
124.1 11.1023
60.5682 11.1023
48.8566 11.1023
1358.24 11.0865
1312.96 11.0865
1083.71 11.0865
996.69 11.0865
650.381 11.0865
199.834 11.0865
203.264 11.0833
1465.94 11.075
1180.11 11.0625
1081.46 11.0625
271.119 11.0625
234.054 11.0625
164.328 11.0625
102.271 11.0625
1612.54 11.05
1355.33 11.05
1149.4 11.05
780.452 11.05
663.345 11.05
488.518 11.05
229.389 11.05
125.797 11.05
118.947 11.05
94.9115 11.05
1694.64 11.0417
735.618 11.0417
619.55 11.0417
432.763 11.0417
419.742 11.0417
374.044 11.0417
155.233 11.0417
49.5274 11.0417
1398.03 11.0357
1295.46 11.0357
936.869 11.0357
130.589 11.0357
63.3775 11.0313
1107.21 11.025
907.089 11.025
580.724 11.0179
576.15 11.0179
537.405 11.0179
1669.15 11.0139
1325.11 11.0139
957.442 11.0139
549.557 11.0139
421.434 11.0139
392.718 11.0139
61.9042 11.0139
45.5586 11.0139
1506.99 11.0114
1146.08 11.0114
1076.12 11.0114
867. 11.0114
864.371 11.0114
257.67 11.0114
169.381 11.0114
110.253 11.0114
89.8739 11.0114
72.983 11.0114
1202.11 11.0096
661.487 11.0096
524.849 11.0096
410.917 11.0096
409.745 11.0096
362.196 11.0096
87.3182 11.0096
1662.11 11.
1266.39 11.
1182.96 11.
1040.25 11.
1015.73 11.
1006.76 11.
952.326 11.
911.617 11.
898.125 11.
807.618 11.
790.905 11.
491.981 11.
462.705 11.
453.442 11.
430.455 11.
416.679 11.
394.656 11.
381.509 11.
313.083 11.
284.519 11.
267.304 11.
266.574 11.
206.882 11.
202.588 11.
75.8915 11.
64.5136 11.
62.9314 11.
40.4701 11.
1635.56 10.9205
1440.98 10.9205
1431.87 10.9205
1349.65 10.9205
868.794 10.9205
718.585 10.9205
442.185 10.9205
150.111 10.9205
1568.05 10.875
1374.53 10.875
1099.43 10.875
495.654 10.875
399.805 10.875
257.758 10.875
229.125 10.875
155.887 10.875
81.0928 10.875
1211.47 10.8
1170.53 10.8
567.99 10.8
337.549 10.8
325.936 10.8
185.869 10.8
118.412 10.8
89.6585 10.8
80.284 10.8
300.447 10.75
1454.56 10.6806
1354.36 10.6806
1241.62 10.6806
1174.94 10.6806
1086. 10.6806
732.023 10.6806
722.045 10.6806
470.415 10.6806
369.728 10.6806
189.482 10.6806
180.551 10.6806
123.346 10.6806
1514.5 10.6667
968.68 10.6667
325.284 10.6667
198.114 10.6667
79.8014 10.6667
1013.17 10.625
464.579 10.625
438.185 10.625
405.918 10.625
163.641 10.625
101.799 10.625
64.7876 10.625
1465.25 10.5625
1451.66 10.5625
945.703 10.5625
829.123 10.5625
554.069 10.5625
486.297 10.5625
236.332 10.5625
145.245 10.5625
58.2314 10.5625
1222.48 10.5568
872.792 10.5568
354.143 10.5568
176.166 10.5568
100.132 10.5568
82.561 10.5568
71.4504 10.5568
51.2399 10.5568
262.36 10.5
1022.57 10.4712
1667.68 10.45
1629.29 10.45
1274.71 10.45
1150.29 10.45
1116.15 10.45
1022.06 10.45
960.017 10.45
746.082 10.45
679.108 10.45
673.135 10.45
461.038 10.45
419.557 10.45
389.005 10.45
185.483 10.45
64.2064 10.45
1225.39 10.4464
747.358 10.4464
680.235 10.4464
673.306 10.4464
607.513 10.4464
400.723 10.4464
1479.52 10.375
1197.92 10.375
1181.11 10.375
1064.13 10.375
784.489 10.375
345.922 10.375
194.35 10.375
