# Supplementary material for: Functional Genomics of Novel Secondary Metabolites from Diverse Cyanobacteria Using Untargeted Metabolomics
Source: Mar Drugs. 2013 Sep 30;11(10):3617–31. doi: 10.3390/md11103617 (PMC3826126; doi:10.3390/md11103617)
Supplement: Supplementary File 3 — Supplementary msms data (ZIP, 1417 KB) [file marinedrugs-11-03617-s003.zip › msms/221.Negative.txt]

// 221. 4Hex+C7H16O7 C31H56O27 Negative
859.293 8305.14
860.292 1746.51
859.588 321.248
859.659 238.026
860.588 186.186
859.798 167.756
859.984 163.675
860.846 156.011
193.066 139.853
861.104 134.275
860.069 130.803
860.662 105.019
861.621 97.3913
861.174 90.6
861.271 90.4076
861.353 82.0662
211.078 71.225
861.826 70.0667
690.447 67.49
697.22 64.0205
863.158 61.3967
862.29 61.205
384.498 58.25
872.953 57.4464
862.952 57.0083
861.505 55.3068
862.523 53.6576
71.0128 50.0167
865.82 49.7614
193.122 48.2857
862.195 47.2426
863.743 46.2917
862.747 46.
1514.93 45.1607
107.039 42.375
878.245 42.0727
477.744 40.6814
863.688 40.0192
303.391 39.4879
193.172 39.2857
383.16 39.125
942.293 39.0417
863.419 38.5294
245.185 38.1406
881.592 38.0417
867.565 38.0046
934.242 37.9013
397.137 37.0662
863.495 37.
862.803 36.9231
862.105 36.605
667.237 36.0139
865.163 35.5
119.297 35.4808
861.692 35.1645
1078.41 35.0667
862.023 35.
1111.64 34.694
545.177 34.3636
863.89 34.2112
863.049 34.0489
995.688 33.7206
826.474 33.1731
94.6248 33.0833
554.758 33.0156
876.515 32.375
932.009 32.2857
601.888 32.1875
602.029 32.0278
1377.13 32.0054
1144.82 31.75
383.11 31.3611
647.196 31.3472
691.896 31.205
397.424 31.0156
373.173 31.
204.453 30.9698
197.595 30.7788
478.711 30.7284
545.044 30.2663
920.983 30.2426
268.752 30.2308
61.461 30.205
341.114 30.0865
873.159 30.0156
162.791 29.875
1332.11 29.4821
591.255 29.405
642.863 29.1635
1159.85 29.125
862.61 29.0625
89.0297 29.0227
127.746 29.0192
932.913 29.0083
241.005 29.0046
957.732 28.7202
187.056 28.7202
358.61 28.6576
779.945 28.5682
864.008 28.405
118.58 28.0227
1565.58 28.0192
1141.9 28.0192
425.021 28.006
865.711 28.0054
223.449 27.962
98.7416 27.7813
108.864 27.7202
253.754 27.556
864.388 27.5313
1475.78 27.4545
125.027 27.1838
1007.54 27.1635
458.229 27.0208
410.264 27.0083
795.943 27.006
921.425 27.0054
1094.17 27.
1529.18 26.962
517.649 26.7824
1376.49 26.7202
230.989 26.7202
864.593 26.5568
1054.11 26.5208
968.145 26.4803
1496.88 26.375
1349.75 26.2813
858.644 26.25
214.175 26.1875
865.052 26.1645
644.987 26.1635
1543.61 26.1488
998.292 26.1359
407.02 26.1118
142.845 26.0833
431.446 26.045
867.397 26.0417
904.549 26.006
407.811 26.
125.07 26.
861.948 25.875
846.879 25.6806
251.805 25.4444
577.16 25.2917
64.5272 25.2813
1475.99 25.2045
139.579 25.2
277.077 25.1645
430.637 25.125
863.335 25.1
866.168 25.05
256.846 25.0227
798.633 25.0179
207.834 25.0054
260.741 24.8929
758.391 24.75
321.41 24.6944
1386. 24.625
943.788 24.6
1516.28 24.5
183.171 24.4545
110.833 24.4
71.0388 24.4
397.025 24.375
428.916 24.3636
360.94 24.3611
937.015 24.3603
1051.17 24.3077
558.773 24.2917
633.039 24.25
784.711 24.225
944.944 24.2045
508.372 24.2045
405.643 24.2045
244.844 24.1875
887.521 24.1488
349.375 24.1359
218.387 24.0833
1697.09 24.075
1055.71 24.0592
242.617 24.0278
1385.54 24.025
520.394 24.025
142.492 24.025
451.74 24.0096
1484.57 24.006
530.262 24.005
163.955 23.8182
71.5431 23.8182
934.556 23.75
87.3787 23.7202
429.946 23.625
369.179 23.625
260.592 23.5313
236.079 23.5
673.393 23.4821
262.728 23.4821
793.385 23.4803
159.06 23.4444
105.589 23.4402
380.285 23.3611
369.454 23.3224
1571.05 23.2857
155.389 23.2857
835.421 23.25
183.797 23.245
66.4425 23.245
624.672 23.225
425.08 23.2045
692.117 23.1488
962.743 23.125
883.463 23.125
736.475 23.125
181.345 23.1136
165.594 23.1111
141.11 23.1023
482.817 23.0909
614.022 23.0833
682.07 23.0662
121.802 23.0662
1424.23 23.0592
1213.27 23.0357
421.544 23.025
352.691 23.0227
234.451 23.0227
1389.7 23.0114
1288.97 23.0083
1166.6 23.0066
863.571 23.0054
690.761 23.
123.076 23.
114.563 22.9205
1520.08 22.9
1125.43 22.9
1167.59 22.8929
1369.11 22.7961
1014.09 22.7813
1277.54 22.7202
791.802 22.5956
241.834 22.5956
1265.73 22.5682
578.966 22.5682
69.9767 22.5682
323.103 22.5313
916.923 22.5
870.068 22.5
221.06 22.5
388.805 22.4
300.727 22.3611
395.528 22.3214
1022.14 22.2857
535.732 22.2857
399.826 22.2663
697.34 22.25
858.999 22.225
340.069 22.225
82.3175 22.2083
1342.53 22.2045
894.909 22.1875
470.76 22.1875
1678.22 22.1645
1194.28 22.1635
865.47 22.1607
316.716 22.1488
1038.43 22.125
840.218 22.1118
1028.51 22.1
410.793 22.0909
768.63 22.0833
462.431 22.0662
852.245 22.0592
467.967 22.0592
1686.7 22.0536
1489.62 22.0536
276.192 22.0536
1593.24 22.0313
201.394 22.0278
974.132 22.025
255.374 22.025
151.849 22.0208
52.3363 22.0066
1592.68 22.006
681.907 22.006
168.706 22.006
1037.38 22.
279.73 22.
104.989 22.
1363.47 21.9205
800.29 21.8929
944.826 21.8409
974.939 21.8182
661.024 21.8182
219.337 21.7961
55.0403 21.7813
1287.52 21.7788
1174.91 21.675
874.669 21.625
694.788 21.5682
1110.13 21.5329
76.2639 21.5329
894.505 21.5313
882.3 21.5313
1412.75 21.5208
924.595 21.5
428.111 21.5
821.617 21.4712
957.184 21.4444
1646.66 21.4083
864.873 21.3472
148.39 21.3393
1140.6 21.2857
49.4175 21.2857
1009.05 21.2841
679.425 21.25
1285.56 21.2426
189.851 21.225
59.0581 21.1875
926.403 21.1838
199.608 21.1667
1686.56 21.1645
160.126 21.1645
287.87 21.1488
390.723 21.125
1238.08 21.1111
710.472 21.0909
138.025 21.0833
645.254 21.075
570.915 21.075
872.197 21.0625
266.333 21.0592
578.593 21.0489
914.465 21.0192
607.872 21.0083
1119.79 21.0066
1044.72 21.0066
159.923 21.0066
275.735 21.005
1518.55 21.
964.591 21.
594.855 21.
386.863 21.
86.7206 21.
879.478 20.9205
949.711 20.9013
870.54 20.9
154.552 20.8897
74.361 20.8182
1644.67 20.7961
867.005 20.7813
326.358 20.7813
865.586 20.7778
1358.2 20.75
88.7522 20.6667
873.573 20.6544
1104.6 20.5329
569.591 20.5329
174.993 20.5313
58.2679 20.4444
678.673 20.4083
489.043 20.4
117.181 20.4
1079.89 20.3603
683.808 20.2917
1470.14 20.2813
948.255 20.2813
909.845 20.25
516.932 20.225
769.265 20.1838
1595.6 20.1645
1586.1 20.1645
1514.62 20.1645
1176.29 20.1645
416.069 20.1645
80.607 20.1645
61.401 20.1645
42.4811 20.1645
1455.89 20.1635
864.302 20.1635
1046.79 20.1488
1464.49 20.125
379.265 20.125
363.334 20.1111
238.317 20.1111
51.9889 20.1111
55.5162 20.1
492.012 20.0909
821.261 20.075
1093.04 20.0662
1664.3 20.0417
1495.8 20.0357
1438.84 20.0313
1012.73 20.0278
922.086 20.0278
49.3709 20.0278
1586.37 20.0066
1172.3 20.
866.304 20.
142.866 20.
293.775 19.9013
882.472 19.8929
88.936 19.8929
1266.02 19.8897
520.883 19.8897
926.547 19.7961
1687.69 19.7813
1356.29 19.7813
171.936 19.7813
40.9215 19.7778
1366.19 19.625
132.08 19.5956
1644.79 19.5714
599.996 19.5625
1123.49 19.5329
167.91 19.4821
686.853 19.4444
109.893 19.4402
922.67 19.4083
1541.34 19.4
471.643 19.4
353.41 19.375
132.803 19.375
1023.04 19.3636
148.621 19.3611
1216.67 19.3224
604.168 19.2917
832.769 19.2857
133.639 19.2813
1182.67 19.25
1133.12 19.25
567.896 19.25
99.132 19.2404
163.758 19.225
475.678 19.125
417.676 19.125
362.145 19.125
219.186 19.125
547.308 19.1111
214.057 19.1111
1648.97 19.1
599.012 19.0909
652.475 19.0865
1177.44 19.075
886.122 19.075
145.846 19.0662
375.501 19.0536
389.262 19.0417
1458.7 19.0357
1217.39 19.0278
996.736 19.0278
153.725 19.0278
118.318 19.025
587.446 19.0096
865.323 19.0083
853.383 19.0074
176.676 19.0074
1206.46 19.
1032.74 19.
821.868 19.
681.174 19.
502.514 19.
89.3867 19.
1399.11 18.9
237.33 18.8897
647.316 18.875
351.07 18.7961
286.824 18.7813
166.663 18.7813
877.69 18.7788
1258.95 18.75
1236.56 18.675
111.395 18.675
1388.88 18.6667
87.7821 18.6544
911.524 18.625
1508.61 18.5956
406.683 18.5956
166.895 18.5956
499.821 18.5714
404.279 18.5568
601.119 18.5
54.0781 18.5
808.257 18.4712
296.041 18.4712
63.5277 18.4712
864.973 18.45
1263.67 18.4444
76.9668 18.4444
915.074 18.4083
309.89 18.4083
1656.14 18.3603
311.933 18.3603
1425.87 18.3224
871.038 18.2857
590.568 18.2857
852.342 18.2841
1106.12 18.2813
900.231 18.2813
1261.24 18.2404
305.59 18.2083
187.386 18.2083
165.269 18.2083
657.654 18.1838
147.198 18.1838
60.0744 18.1667
1100.42 18.1645
276.983 18.1645
347.508 18.1635
1285.88 18.1488
150.672 18.1488
983.615 18.1429
319.801 18.1429
1246.5 18.125
1139.51 18.125
604.877 18.125
599.306 18.125
891.092 18.1111
1231.54 18.1
781.388 18.1
1592.19 18.075
864.699 18.075
1583.68 18.0662
800.106 18.0662
642.682 18.0662
889.929 18.0536
879.977 18.0536
542.906 18.0417
489.76 18.0417
297.016 18.0417
101.691 18.0417
848.97 18.0357
297.81 18.0357
1567.29 18.0114
557.283 18.0096
1676.58 18.0083
486.68 18.0083
236.182 18.0083
444.018 18.0074
62.9957 18.0074
1526.3 18.
1460.48 18.
1364.38 18.
1128.49 18.
884.98 18.
836.088 18.
525.514 18.
281.376 18.
179.259 18.
968.537 17.9205
149.953 17.9205
856.702 17.9
352.914 17.8929
1257.96 17.8897
696.769 17.8897
994.661 17.7813
205.365 17.7813
132.887 17.7813
89.0685 17.7813
1314.44 17.7788
949.321 17.7788
477.289 17.75
460.371 17.6806
1036.3 17.675
661.476 17.675
379.516 17.675
880.652 17.6667
530.852 17.6667
958.268 17.625
1524.79 17.5714
126.42 17.5714
561.235 17.5568
351.14 17.5568
936.809 17.5329
1098.01 17.5
1492.99 17.4712
911.022 17.4444
1063.27 17.4083
394.579 17.4083
875.208 17.4
1088.64 17.375
267.742 17.375
1557.41 17.3603
869.585 17.3333
1365.4 17.3224
1439.6 17.3214
1419.93 17.3214
992.561 17.3214
715.074 17.3214
128.213 17.3214
1567.57 17.2857
679.214 17.2841
1277.95 17.2426
381.768 17.2426
1431.5 17.2404
1004.69 17.2404
626.475 17.2404
1460.34 17.2083
1101.19 17.2083
852.899 17.2083
831.966 17.2083
89.5102 17.2
763.256 17.1838
238.769 17.1838
372.211 17.1645
1595.07 17.1635
1306.21 17.1635
1188.47 17.1635
1234.74 17.1429
868.797 17.1429
304.531 17.1429
1085.21 17.125
505.317 17.125
493.372 17.125
340.153 17.125
322.14 17.125
84.679 17.125
455.464 17.1118
876.26 17.1111
772.608 17.1023
162.003 17.1023
1104.1 17.0833
1639.67 17.075
714.462 17.075
625.517 17.075
134.09 17.075
61.3111 17.075
1563.09 17.0662
1284.36 17.0662
545.221 17.05
263.909 17.0417
1062.96 17.0357
810.037 17.0357
44.5939 17.0357
542.788 17.0313
305.1 17.0313
94.3386 17.0313
94.2107 17.0313
165.439 17.0278
1482.47 17.0096
1288.84 17.0096
52.382 17.0096
1114.29 17.0083
1103.1 17.0083
943.623 17.0083
940.81 17.0083
923.547 17.0083
1348.07 17.0074
983.362 17.0074
236.024 17.0074
485.691 17.0066
386.525 17.0066
490.996 17.
212.258 17.
129.324 17.
114.768 17.
61.02 17.
617.71 16.9205
1235.77 16.8929
196.211 16.8929
998.794 16.7788
1028.1 16.75
898.875 16.675
1415.9 16.5714
1389.29 16.5568
1140.11 16.5568
91.4198 16.5568
1108.45 16.5
910.39 16.5
459.229 16.5
1506.76 16.4712
1021.47 16.4712
1014.52 16.45
790.209 16.45
876.396 16.4444
628.936 16.4083
540.127 16.4083
431.364 16.4083
266.814 16.4083
101.427 16.4083
560.871 16.375
1138. 16.3333
450.574 16.3214
269.738 16.3214
1222.6 16.2857
55.2706 16.2857
395.096 16.2841
1449. 16.2813
78.5071 16.2813
883.286 16.25
1134.44 16.2404
499.858 16.2404
151.108 16.2404
116.746 16.2404
765.078 16.2083
155.478 16.2083
40.5245 16.2
1380.6 16.1838
761.611 16.1838
490.729 16.1838
1439.18 16.1667
356.098 16.1667
265.202 16.1667
44.4815 16.1635
1634.9 16.1429
1137.03 16.1429
55.6189 16.1429
1019.89 16.125
891.695 16.125
207.669 16.125
318.676 16.1111
1184.61 16.1023
82.8956 16.1023
1361.42 16.0865
1355.53 16.0865
1015.69 16.0865
757.46 16.0865
741.759 16.0865
617.12 16.0865
338.37 16.0865
179.382 16.075
1271.44 16.0662
48.3179 16.0662
1469.33 16.05
1660.72 16.0417
1017.51 16.0417
908.206 16.0417
805.006 16.0417
522.294 16.0417
335.422 16.0417
245.93 16.0417
146.785 16.0417
40.7116 16.0417
1660.8 16.0357
1431.63 16.0357
1273.71 16.0357
953.273 16.0357
894.155 16.0357
527.246 16.0357
282.492 16.0357
242.403 16.0357
1246.74 16.0313
447.695 16.0313
561.022 16.0278
144.355 16.0278
360.47 16.025
759.099 16.0114
1540.86 16.0096
935.37 16.0096
466.593 16.0096
348.883 16.0096
100.846 16.0096
1435.76 16.0083
1424.77 16.0083
783.652 16.0083
617.462 16.0083
304.38 16.0083
173.379 16.0083
156.085 16.0083
114.041 16.0083
1600.43 16.0074
1442.82 16.0074
1313.47 16.0074
901.33 16.0066
252.64 16.0066
738.471 16.006
1162.32 16.
733.886 16.
444.078 16.
443.62 16.
286.639 16.
191.463 16.
470.183 15.9205
367.766 15.9205
57.3858 15.9205
239.595 15.8929
957.941 15.8
290.272 15.8
603.312 15.7813
868.346 15.7788
312.117 15.7788
1281.11 15.6806
118.93 15.675
540.898 15.6667
375.853 15.6667
49.7448 15.6667
1089.06 15.5956
856.969 15.5956
957.561 15.5714
696.832 15.5625
1577.41 15.5568
1034.45 15.5568
442.748 15.5568
163.425 15.5568
61.4291 15.5568
527.615 15.5
1626.76 15.4712
1031.89 15.4712
150.322 15.4712
1203.91 15.45
882.353 15.45
666.901 15.45
520.067 15.4083
64.7994 15.4083
64.4975 15.4083
45.5131 15.4083
1642.39 15.375
256.303 15.375
204.299 15.375
161.798 15.3224
711.802 15.3214
453.824 15.3214
76.6246 15.3214
850.714 15.2857
658.162 15.2857
548.024 15.2857
1464.59 15.2841
394.677 15.2813
843.297 15.25
748.287 15.25
403.868 15.25
1060.72 15.2404
163.2 15.2404
119.794 15.2404
118.062 15.2404
111.829 15.2404
1451.16 15.2083
1343.49 15.2083
787.019 15.2083
401.845 15.2083
385.04 15.2083
42.317 15.2083
543.734 15.2
1375.13 15.1838
1291.27 15.1667
1029.59 15.1667
710.043 15.1667
619.47 15.1667
271.16 15.1645
872.561 15.1635
575.983 15.1635
1373.45 15.1429
1323.2 15.1429
1262.2 15.1429
681.517 15.1429
1220.73 15.125
1032.12 15.125
876.862 15.125
742.032 15.125
611.491 15.125
135.473 15.125
72.0472 15.125
470.81 15.1023
877.345 15.0865
783.23 15.0865
1123.4 15.075
985.357 15.075
650.095 15.075
372.133 15.075
228.984 15.075
834.068 15.0625
145.991 15.05
1198.98 15.0417
1030.43 15.0417
895.258 15.0417
872.753 15.0417
629.109 15.0417
620.375 15.0417
492.952 15.0417
169.808 15.0417
109.821 15.0417
1527.87 15.0357
1152.19 15.0357
242.465 15.0357
221.888 15.0357
105.818 15.0357
1394.04 15.0313
1249.37 15.0313
1355.91 15.0179
908.101 15.0114
90.7698 15.0114
52.9305 15.0114
43.5177 15.0114
1165.64 15.0096
1116.9 15.0096
872.482 15.0096
683.089 15.0083
305.003 15.0083
242.064 15.0083
148.235 15.0083
41.4826 15.0083
40.7553 15.0083
1194.67 15.0074
1161.97 15.
883.107 15.
716.455 15.
615.883 15.
490.919 15.
383.732 15.
300.757 15.
992.425 14.9205
874.287 14.9205
660.015 14.9205
168.612 14.9205
851.769 14.875
1404.16 14.8
725.678 14.8
637.239 14.8
1025.5 14.7788
681.073 14.7788
97.4533 14.7788
497.203 14.75
1522.23 14.6806
1281.27 14.6806
94.7989 14.6806
1504.25 14.675
735.767 14.675
563.891 14.675
323.491 14.675
193.6 14.675
1147.94 14.6667
1007.97 14.6667
448.796 14.6667
99.5844 14.5956
72.8031 14.5956
665.745 14.5714
535.899 14.5714
52.1464 14.5714
970.038 14.5568
690.571 14.5568
639.017 14.5568
455.404 14.5568
168.197 14.5568
66.9606 14.5568
886.991 14.5
384.839 14.5
541.269 14.4712
136.751 14.4712
126.926 14.4712
1652.87 14.45
766.833 14.45
289.201 14.45
1470.28 14.375
146.404 14.375
1116.61 14.3603
1077.64 14.3224
595.485 14.3214
345.35 14.3214
276.774 14.3214
259.657 14.2857
868.648 14.2841
453.644 14.2841
368.12 14.2841
180.541 14.2841
160.206 14.2813
153.498 14.2813
453.704 14.2404
335.383 14.2404
176.867 14.2404
142.639 14.2404
1355.64 14.2083
610.38 14.2083
79.9961 14.2083
1638.96 14.2
307.545 14.2
783.117 14.1667
337.507 14.1667
232.656 14.1667
1483.67 14.1635
1368.86 14.1635
1279.4 14.1635
903.315 14.1635
797.726 14.1429
383.244 14.1429
67.4783 14.1429
1595.41 14.125
909.06 14.125
733.335 14.125
597.611 14.125
587.404 14.125
146.972 14.125
515.07 14.1023
1451.4 14.0865
928.9 14.0865
805.836 14.0865
584.603 14.0865
159.395 14.0865
97.7519 14.0865
870.963 14.0833
51.2449 14.0833
1197.66 14.075
1193.22 14.075
827.494 14.075
327.023 14.075
105.159 14.075
896.658 14.0662
930.836 14.0625
759.717 14.0625
606.958 14.0625
1412.96 14.05
840.545 14.05
683.359 14.05
1435.21 14.0417
1088.79 14.0417
867.087 14.0417
432.498 14.0417
408.733 14.0417
161.283 14.0417
65.5025 14.0417
892.734 14.0357
700.931 14.0313
278.042 14.0313
247.144 14.0313
173.81 14.025
1263.36 14.0139
1411.09 14.0114
1342.36 14.0114
356.034 14.0114
242.198 14.0114
214.367 14.0114
1491.7 14.0083
1459.22 14.0083
899.134 14.0083
159.136 14.0083
79.3835 14.0083
598.507 14.0074
1450.16 14.
870.875 14.
782.926 14.
742.352 14.
484.266 14.
337.391 14.
264.001 14.
250.442 14.
227.469 14.
245.367 13.9205
58.7268 13.9205
1619.89 13.875
1127.44 13.875
907.905 13.8
350.539 13.8
258.899 13.7813
898.412 13.7788
283.998 13.7788
459.044 13.75
257.053 13.75
1676.66 13.6806
1170.09 13.6806
892.548 13.675
803.92 13.675
100.06 13.675
1309.94 13.5956
975.654 13.5956
1097.34 13.5714
954.762 13.5714
887.37 13.5714
441.922 13.5714
71.0641 13.5714
721.164 13.5625
406.1 13.5625
324.415 13.5568
1157.06 13.5
1507.39 13.4712
193.953 13.4712
1317.73 13.45
1234.41 13.45
968.291 13.45
401.589 13.45
107.482 13.45
1593.56 13.375
543.925 13.375
245.713 13.375
871.349 13.3603
1108.18 13.3472
1047.2 13.3472
393.383 13.3472
1087.36 13.3214
227.418 13.3214
873.365 13.2841
782.159 13.2841
776.817 13.2841
463.071 13.2841
280.117 13.2841
262.905 13.2841
1511.24 13.25
200.782 13.25
776.273 13.2404
454.888 13.2404
146.83 13.2404
86.8809 13.2404
83.5596 13.2404
66.0928 13.2083
106.242 13.2
1460.12 13.1667
1102.79 13.1667
238.273 13.1667
50.941 13.1667
1274.74 13.1635
1093.44 13.1635
562.955 13.1635
1085.34 13.1429
839.367 13.1429
416.268 13.1429
82.844 13.1429
52.4109 13.1429
1387.28 13.125
1308.23 13.125
907.202 13.125
714.072 13.125
419.839 13.125
397.209 13.125
262.324 13.125
253.596 13.125
162.538 13.125
106.155 13.125
63.4169 13.125
1521.76 13.1023
1480.59 13.1023
1352.81 13.1023
1041.26 13.1023
1023.19 13.1023
573.272 13.1023
173.191 13.1023
157.096 13.1023
78.431 13.1023
1683.08 13.0865
1208.77 13.0865
1136.26 13.0865
864.784 13.0865
789.785 13.0865
775.251 13.0865
684.078 13.0865
473.037 13.0865
715.351 13.075
706.934 13.075
665.625 13.075
1388.79 13.0625
1566.49 13.05
899.766 13.05
381.507 13.05
52.7222 13.05
1553.6 13.0417
1394.27 13.0417
872.37 13.0417
533.208 13.0417
466.353 13.0417
341.168 13.0417
328.413 13.0417
304.804 13.0417
304.57 13.0417
239.114 13.0417
217.085 13.0417
137.06 13.0417
100.938 13.0417
83.6455 13.0417
83.1572 13.0417
54.0212 13.0417
1401.36 13.0357
1093.57 13.0357
808.961 13.0357
369.872 13.0357
46.1449 13.0357
1373.37 13.0313
558.921 13.0313
166.333 13.0179
778.941 13.0139
209.995 13.0114
1527.98 13.0096
1144.28 13.0096
922.016 13.0096
902.448 13.0096
801.533 13.0096
731.033 13.0096
145.936 13.0096
128.933 13.0096
1231.48 13.0083
1160.35 13.0083
361.829 13.0083
393.937 13.0074
1568.65 13.
1421.64 13.
1382.41 13.
1221.45 13.
1157.85 13.
1068.7 13.
671.683 13.
359.197 13.
304.08 13.
153.882 13.
54.1925 13.
866.762 12.9205
671.882 12.9205
568.405 12.9205
232.791 12.9205
148.845 12.9205
1587.1 12.8929
929.305 12.8929
486.97 12.8929
132.26 12.8929
1580.16 12.875
1401.61 12.875
925.036 12.875
565.597 12.875
482.773 12.875
1132.83 12.8
1110.52 12.8
811.254 12.8
162.194 12.8
482.87 12.7788
119.099 12.7788
323.186 12.75
537.737 12.6806
492.071 12.6806
195.108 12.6806
975.082 12.675
1369.02 12.6667
1268.97 12.6667
1124.13 12.6667
932.993 12.6667
1377.28 12.5714
999.597 12.5714
875.346 12.5714
576.584 12.5714
147.832 12.5714
145.817 12.5714
1220.94 12.5625
1194.82 12.5625
807.404 12.5625
54.2289 12.5625
1468.96 12.5568
370.05 12.5568
164.528 12.5568
132.563 12.5568
1598.51 12.5
1500.26 12.5
1654.67 12.4712
1272.6 12.4712
1055.25 12.4712
915.021 12.4712
903.087 12.4712
1487.94 12.45
1317.23 12.45
756.368 12.45
744.489 12.45
324.193 12.45
143.426 12.45
127.556 12.45
917.111 12.4464
73.5017 12.4464
784.297 12.375
634.245 12.375
442.114 12.375
341.201 12.375
1383.76 12.3472
1045.59 12.3472
845.183 12.3472
752.152 12.3472
83.365 12.3472
100.395 12.3333
61.062 12.3333
1482.09 12.3214
139.307 12.3214
1550.87 12.2841
1472.62 12.2841
1362.84 12.2841
1353.97 12.2841
1348.77 12.2841
1008.72 12.2841
906.481 12.2841
799.699 12.2841
650.868 12.2841
449.162 12.2841
333.123 12.2841
269.689 12.2841
1685.52 12.2813
1696.5 12.25
711.92 12.25
1532.87 12.2404
472.975 12.2404
149.781 12.2404
95.3465 12.225
43.7752 12.2083
871.402 12.2
670.335 12.2
658.213 12.2
227.244 12.2
44.5483 12.2
43.9872 12.2
481.836 12.1667
791.042 12.1429
1681.71 12.125
1207.64 12.125
1004.6 12.125
886.268 12.125
666.795 12.125
346.756 12.125
1303.69 12.1023
1200.55 12.1023
665.345 12.1023
379.05 12.1023
1195.24 12.0865
82.6616 12.0865
1007.25 12.075
896.298 12.075
282.935 12.075
1127.01 12.0625
128.257 12.0625
95.8418 12.0625
1374.88 12.05
1144.65 12.05
971.47 12.05
945.841 12.05
905.823 12.05
332.318 12.05
200.638 12.05
180.481 12.05
179.504 12.05
152.089 12.05
100.013 12.05
1269.25 12.0417
364.089 12.0417
155.67 12.0417
139.964 12.0417
73.3088 12.0417
43.6704 12.0417
453.569 12.0357
428.725 12.0139
1255.5 12.0114
965.57 12.0114
755.993 12.0114
215.72 12.0114
165.174 12.0114
152.033 12.0114
1627.26 12.0096
1071.37 12.0096
1031.39 12.0096
447.392 12.0096
400.227 12.0096
123.68 12.0096
554.137 12.0083
386.356 12.0083
118.536 12.0083
1635.8 12.
1145.29 12.
1127.24 12.
907.704 12.
864.11 12.
720.093 12.
707.269 12.
637.009 12.
578.166 12.
426.226 12.
155.049 12.
88.1346 12.
56.4312 12.
52.3073 12.
585.577 11.9205
194.253 11.9205
1149.18 11.875
823.157 11.875
349.316 11.875
1141.44 11.8
199.717 11.8
173.88 11.8
48.1085 11.8
1426.24 11.7788
1078.6 11.7788
975.155 11.7788
499.923 11.7788
138.741 11.7788
357.359 11.75
1237.82 11.6667
1176.64 11.6667
737.54 11.6667
696.935 11.6667
269.943 11.6667
635.356 11.5714
277.527 11.5714
1645.7 11.5625
1481.51 11.5625
251.446 11.5625
249.603 11.5625
767.967 11.5568
691.276 11.5568
677.996 11.5568
408.495 11.5568
375.114 11.5568
78.7313 11.5568
438.825 11.5
957.043 11.4712
76.0699 11.4712
1055.06 11.45
361.239 11.45
192.107 11.45
1568.22 11.4464
374.432 11.4464
236.144 11.4464
53.0125 11.4464
1689.57 11.375
1050.69 11.375
598.256 11.375
597.442 11.375
456.135 11.375
390.659 11.375
1574. 11.3472
1059.72 11.3472
69.4694 11.3214
793.072 11.2841
750.162 11.2841
1261.11 11.25
306.725 11.25
256.257 11.25
73.0386 11.25
915.748 11.2404
173.523 11.2404
1021.28 11.2
1010.6 11.2
937.753 11.2
858.141 11.2
636.726 11.2
554.905 11.2
1669.69 11.1667
1538.66 11.1667
90.7077 11.1667
1152.28 11.1607
872.124 11.1607
645.805 11.1607
266.135 11.1607
854.455 11.1429
216.975 11.1429
1129.41 11.125
714.724 11.125
610.112 11.125
102.289 11.125
1466.57 11.1023
943.5 11.1023
154.494 11.1023
509.405 11.0865
212.009 11.0865
938.088 11.075
978.645 11.0625
635.296 11.0625
367.321 11.0625
110.958 11.0625
82.1048 11.0625
1393.76 11.05
981.298 11.05
874.412 11.05
475.107 11.05
262.542 11.05
90.9586 11.05
52.5976 11.05
1204.17 11.0417
1152.92 11.0417
1146.22 11.0417
1123.86 11.0417
1062.1 11.0417
914.534 11.0417
607.326 11.0417
235.646 11.0417
173.961 11.0417
55.8582 11.0417
386.48 11.0357
366.53 11.0357
154.216 11.0357
978.75 11.0179
282.165 11.0179
1469.07 11.0139
1127.1 11.0139
666.113 11.0139
527.035 11.0139
1455.38 11.0114
888.887 11.0114
244.279 11.0114
231.139 11.0114
144.094 11.0114
135.88 11.0114
1233.77 11.0096
694.726 11.0096
365.303 11.0096
1058.3 11.
1027.53 11.
843.073 11.
836.913 11.
748.107 11.
683.456 11.
647.862 11.
119.032 11.
68.1199 11.
1666.96 10.9205
1206.58 10.9205
766.636 10.9205
669.181 10.9205
366.062 10.9205
296.707 10.9205
196.468 10.9205
56.237 10.9205
1156.54 10.875
125.243 10.875
117.32 10.875
68.2169 10.875
1575.7 10.8
976.965 10.8
298.872 10.8
69.9204 10.8
45.4227 10.8
1502.62 10.75
929.24 10.75
247.076 10.75
1155.53 10.6806
884.884 10.6806
569.27 10.6806
450.747 10.6806
189.547 10.6806
167.536 10.6806
114.644 10.6806
101.026 10.6806
1324.69 10.6667
832.894 10.6667
642.379 10.6667
358.664 10.6667
312.399 10.6667
248.908 10.625
201.69 10.625
912.745 10.5625
314.033 10.5625
91.6631 10.5625
739.065 10.5568
285.583 10.5568
207.068 10.5568
128.594 10.5568
117.659 10.5568
1504.08 10.5
1340.39 10.4712
828.714 10.4712
1454.94 10.45
1266.34 10.45
1086.31 10.45
933.179 10.45
314.702 10.45
86.6663 10.45
1473.23 10.4464
461.168 10.4464
1418.53 10.375
948.326 10.375
678.994 10.375
596.52 10.375
497.811 10.375
138.086 10.375
1694.4 10.3472
1603.71 10.3472
1535.74 10.3472
743.255 10.3472
686.369 10.3472
224.952 10.3472
1461.67 10.3333
270.28 10.3333
101.137 10.3333
1697.33 10.3214
302.923 10.3214
1006.71 10.2841
815.051 10.2841
640.26 10.2841
545.394 10.2841
57.4798 10.2841
1536.39 10.25
664.131 10.25
339.718 10.25
170.112 10.25
1650.78 10.2404
1629.65 10.2404
1437.92 10.2404
1228.44 10.2404
1195.93 10.2404
753.344 10.225
124.921 10.225
1612.74 10.2
1174.81 10.2
968.704 10.2
865.962 10.2
626.204 10.2
311.477 10.2
273.078 10.1667
1451.05 10.1607
1056.77 10.1607
134.779 10.1607
236.949 10.1429
139.686 10.1429
135.613 10.1429
1469.99 10.125
1184.9 10.125
774.494 10.125
768.901 10.125
1047.09 10.1023
645.997 10.1023
515.799 10.1023
404.098 10.1023
371.537 10.1023
141.023 10.1023
878.618 10.0865
202.492 10.0865
879.603 10.0625
869.694 10.0625
848.538 10.0625
75.9893 10.0625
72.7879 10.0625
1651.74 10.05
1185.85 10.05
991.769 10.05
682.236 10.05
427.528 10.05
396.865 10.05
266.071 10.05
156.057 10.05
43.9079 10.05
1390.6 10.0417
1313.14 10.0417
872.026 10.0417
531.186 10.0417
418.386 10.0417
74.1433 10.0417
64.8413 10.0417
1048.89 10.0357
575.195 10.0357
66.8587 10.0357
631.503 10.025
600.666 10.025
1375.94 10.0179
961.013 10.0179
901.09 10.0179
881.202 10.0179
1662.79 10.0139
1039.25 10.0139
866.368 10.0139
578.249 10.0139
275.954 10.0139
63.5653 10.0139
1536.46 10.0114
1041.93 10.0114
613.327 10.0114
1051.8 10.0096
750.538 10.0096
73.1846 10.0096
155.22 10.0083
1325.16 10.
1186.7 10.
754.364 10.
454.331 10.
366.25 10.
249.242 10.
244.029 10.
211.959 10.
189.439 10.
116.314 10.
