# Supplementary material for: Functional Genomics of Novel Secondary Metabolites from Diverse Cyanobacteria Using Untargeted Metabolomics
Source: Mar Drugs. 2013 Sep 30;11(10):3617–31. doi: 10.3390/md11103617 (PMC3826126; doi:10.3390/md11103617)
Supplement: Supplementary File 3 — Supplementary msms data (ZIP, 1417 KB) [file marinedrugs-11-03617-s003.zip › msms/135.Positive.txt]

// 135. Alanine betaine C6H13NO2 Positive
132.102 93459.1
59.0737 7374.78
58.0659 6718.17
132.204 2643.67
132.246 1212.79
132.317 820.08
132.349 638.32
132.398 583.75
132.476 529.841
132.431 480.34
132.524 440.604
132.57 392.324
132.617 343.926
132.664 276.664
132.734 270.139
132.824 240.107
132.872 232.48
59.142 227.368
132.923 210.013
133.064 167.563
133.312 159.064
133.146 156.26
132.959 148.471
86.0937 127.529
133.275 125.243
58.1335 120.893
133.356 120.149
133.656 109.98
58.1626 106.488
133.23 98.1004
133.717 94.1008
