# Supplementary material for: Functional Genomics of Novel Secondary Metabolites from Diverse Cyanobacteria Using Untargeted Metabolomics
Source: Mar Drugs. 2013 Sep 30;11(10):3617–31. doi: 10.3390/md11103617 (PMC3826126; doi:10.3390/md11103617)
Supplement: Supplementary File 3 — Supplementary msms data (ZIP, 1417 KB) [file marinedrugs-11-03617-s003.zip › msms/154.Positive.txt]

// 154.   Positive
694.342 1453.99
579.278 1283.97
551.294 224.479
326.213 193.333
466.195 186.778
695.325 95.675
579.449 73.2857
694.503 69.1635
211.143 65.45
566.639 63.9395
227.093 61.8028
183.145 54.15
694.567 48.7788
466.282 48.6814
585.207 46.205
579.689 46.
467.541 41.
240.095 41.
694.891 39.1078
580.318 35.1645
581.043 34.6
335.134 31.2269
580.443 29.2045
302.116 29.0833
369.145 29.
551.392 28.0625
579.796 27.05
695.154 26.1488
694.706 25.1667
580.012 23.4402
1007.87 23.1976
791.002 22.4808
694.8 22.4
258.837 21.1645
696.055 21.05
1214.21 20.8929
466.419 20.8929
466.723 20.1838
696.218 20.05
581.464 18.5
1063.8 18.075
696.323 18.0357
68.1518 17.4444
44.6896 17.2813
695.605 17.1607
1066.23 17.0536
580.651 17.0357
937.669 17.
583.858 17.
580.229 16.9205
695.816 16.5568
769.236 16.5
326.65 16.4712
315.875 16.125
257.034 16.125
121.706 16.0417
1070.27 16.0357
695.736 16.0313
378.751 16.0083
466.836 16.006
1394.96 15.5
589.785 15.375
195.549 15.3214
590.15 15.2857
266.861 15.2813
1033.38 15.2404
211.241 15.2
282.671 15.1607
530.584 15.125
403.849 15.125
723.136 15.0865
466.948 15.0179
72.9636 14.7813
1031.94 14.675
694.946 14.5568
919.003 14.5
92.2286 14.5
552.765 14.2841
262.313 14.2841
175.737 14.1635
1268.92 14.125
151.475 14.075
561.325 14.0417
190.923 14.0417
755.925 14.0357
553.589 14.0114
1172.41 14.0083
738.233 14.
694.218 14.
676.337 14.
338.856 14.
237.047 14.
692.421 13.9205
359.94 13.8
48.6296 13.7813
185.2 13.6806
1009.2 13.4083
466.342 13.3472
1464.7 13.3214
672.545 13.2841
353.51 13.2813
302.171 13.25
1114. 13.2404
702.673 13.2083
677.992 13.1667
67.6185 13.1667
338.259 13.1635
705.473 13.1111
716.251 13.1023
871.303 13.075
1121.49 13.0417
696.794 13.0357
580.736 13.0179
1177.67 13.0114
403.521 13.0096
73.4776 13.0083
589.31 13.
584.223 12.8
1522.41 12.7788
864.388 12.7788
77.7974 12.6667
678.839 12.5568
903.66 12.45
1261.39 12.4083
80.739 12.4083
144.467 12.375
355.875 12.3472
1132.06 12.3214
228.444 12.3214
1474.74 12.2841
898.861 12.2841
142.011 12.2841
445.73 12.2813
211.188 12.25
1486.79 12.2404
580.118 12.225
102.133 12.225
1422.07 12.2083
547.956 12.2083
1125.92 12.2
721.906 12.2
349.902 12.2
1572.66 12.1667
706.17 12.1667
356.857 12.1667
290.542 12.1667
224.238 12.1667
108.088 12.1607
646.23 12.1429
545.913 12.125
136.048 12.125
358.969 12.1023
326.807 12.1023
1004.24 12.0865
593.615 12.075
589.602 12.0662
1354.36 12.05
1311.4 12.05
1156.19 12.0417
48.2106 12.0417
724.554 12.0357
319.927 12.0357
1150.89 12.0313
567.08 12.0313
581.865 12.0179
1176. 12.0114
1114.78 12.0114
1171.21 12.0096
703.068 12.
144.267 12.
138.7 12.
49.6046 12.
667.404 11.9205
144.173 11.9205
1142.56 11.8
761.165 11.7788
700.498 11.6806
1421.83 11.6667
701.022 11.6667
695.067 11.625
1207.73 11.5625
491.261 11.5625
1560.01 11.5568
338.142 11.5568
253.509 11.5568
353.652 11.45
257.501 11.45
696.454 11.375
168.927 11.375
129.568 11.3472
105.462 11.3214
99.4212 11.3214
473.542 11.2841
88.3526 11.2841
409.973 11.25
110.707 11.25
1362.5 11.2
474.363 11.1667
242.033 11.1667
510.457 11.1607
1468.14 11.1429
374.291 11.1429
1378.19 11.125
1456.23 11.1023
755.547 11.1023
584.633 11.1023
84.6507 11.1023
604.748 11.075
1440.57 11.05
848.644 11.05
713.893 11.05
289.996 11.0417
263.401 11.0417
236.108 11.0417
65.692 11.0417
838.86 11.0357
162.366 11.0357
159.764 11.0357
573.153 11.0313
290.279 11.0139
1110.07 11.0114
340.324 11.0114
164.02 11.0114
130.775 11.0114
339.679 11.0096
102.245 11.0096
1152.55 11.
739.782 11.
516.248 11.
129.508 11.
632.591 10.9205
737.649 10.875
1214.07 10.8
1132.3 10.8
80.4063 10.8
1516.72 10.75
50.6082 10.75
663.139 10.6806
581.102 10.6806
71.9229 10.6806
433.279 10.6667
356.566 10.6667
694.055 10.5625
92.3915 10.5625
492.677 10.5568
849.698 10.45
784.649 10.45
517.516 10.45
358.776 10.45
340.808 10.45
276.623 10.45
168.646 10.45
764.891 10.4464
666.861 10.4464
584.712 10.4464
1274.31 10.375
98.8739 10.375
87.644 10.375
1272.53 10.3472
704.864 10.3472
168.399 10.3333
219.63 10.2841
183.268 10.2841
509.142 10.25
468.324 10.25
404.963 10.25
60.778 10.2404
53.5616 10.2083
355.559 10.2
1089.57 10.1667
643.307 10.1667
185.025 10.1667
1039.52 10.1429
957.647 10.125
686.549 10.125
551.651 10.125
398.942 10.125
392.08 10.125
110.684 10.125
1227.59 10.1023
383.58 10.1023
799.726 10.0865
667.325 10.0865
559.02 10.0865
1101.19 10.0833
555.381 10.0833
122.92 10.0833
1471.52 10.0625
756.682 10.0625
738.543 10.0625
478.28 10.0625
244.875 10.0625
1589.08 10.05
1482.57 10.05
1374.43 10.05
1106.46 10.05
702.324 10.05
571.577 10.05
257.282 10.05
94.4474 10.05
915.421 10.0417
697.036 10.0417
553.71 10.0417
452.821 10.0417
298.842 10.0417
1511.59 10.0357
329.651 10.0357
323.245 10.0357
57.102 10.0357
183.204 10.025
338.066 10.0179
1118.71 10.0139
1006.31 10.0139
960.788 10.0139
660.756 10.0139
609.094 10.0139
170.577 10.0139
1146.2 10.0114
816.923 10.0114
391.484 10.0114
257.834 10.0114
114.648 10.0114
87.9013 10.0114
498.072 10.0096
302.896 10.0096
198.815 10.0096
41.0269 10.0096
1365.89 10.
324.817 10.
315.343 10.
