# Supplementary material for: Functional Genomics of Novel Secondary Metabolites from Diverse Cyanobacteria Using Untargeted Metabolomics
Source: Mar Drugs. 2013 Sep 30;11(10):3617–31. doi: 10.3390/md11103617 (PMC3826126; doi:10.3390/md11103617)
Supplement: Supplementary File 3 — Supplementary msms data (ZIP, 1417 KB) [file marinedrugs-11-03617-s003.zip › msms/57.Positive.txt]

// 57.   Positive
357.299 11631.
339.286 2298.38
698.432 1226.7
519.351 1094.03
501.336 980.464
163.061 846.21
265.253 783.062
356.286 739.491
355.284 729.41
663.392 521.745
338.272 293.225
264.24 290.299
681.407 262.001
325.114 249.519
357.728 217.613
263.236 213.646
245.222 207.89
357.505 198.446
283.258 176.195
357.57 173.481
357.625 165.391
337.267 155.029
247.243 143.04
358.104 136.9
145.051 126.694
357.911 122.778
499.342 118.386
357.821 111.491
358.028 110.018
519.476 97.0304
501.542 91.0401
698.63 81.5326
339.449 78.0227
358.303 76.9055
500.341 75.6791
663.505 71.25
129.809 69.2457
358.183 68.
121.102 63.0156
135.117 61.
358.445 55.7692
339.7 55.686
518.351 54.675
91.0423 54.1838
519.538 53.6429
193.161 53.5
427.309 52.0769
339.983 51.225
339.64 51.0592
502.056 50.1731
358.371 50.0536
357.07 49.0592
223.238 48.8935
246.222 47.4808
483.325 47.
339.809 46.7692
358.635 46.1488
339.737 44.1118
358.774 44.0417
511.696 43.4444
663.569 43.1359
698.905 42.0489
682.736 41.8167
358.902 41.1607
356.521 41.0947
166.156 40.4491
307.262 40.1118
699.272 40.0192
343.353 39.9423
357.219 39.556
359.08 39.5329
163.281 38.1331
355.708 38.0167
519.826 36.8182
355.652 36.5602
519.644 36.0417
179.176 36.025
359.409 36.0036
339.176 36.
340.698 35.8929
264.328 35.5625
504.715 35.405
255.2 35.2045
699.881 34.6576
359.795 34.25
340.169 34.1838
123.076 34.1157
339.551 34.
681.716 33.805
699.094 33.4
202.163 33.1607
155.141 33.006
338.363 32.4083
359.575 32.3472
97.031 32.225
287.23 32.0357
355.443 31.4083
273.23 31.4
501.829 31.05
111.072 30.8
681.556 30.0139
255.102 29.6544
96.0967 29.4821
465.308 29.4712
79.0506 29.4083
356.596 29.4
142.456 29.338
127.105 29.0662
698.781 29.05
699. 29.0139
356.025 28.5625
356.848 28.2857
151.158 28.25
665.044 28.2269
360.566 28.225
83.0821 28.1429
209.903 27.7788
359.63 27.605
164.335 27.5682
698.707 27.1607
908.928 27.0227
356.443 27.0046
359.187 27.
282.248 26.25
264.754 26.1635
293.154 25.9698
325.231 25.5
522.116 25.4821
517.364 25.2112
345.198 25.075
265.395 25.0083
163.165 24.8929
339.057 24.7778
702.164 24.6944
356.904 24.6806
488.08 24.5568
165.169 24.4083
1451.25 24.125
85.0978 24.075
1111.89 24.
663.712 23.7961
520.603 23.5
165.454 23.5
700.391 23.2083
464.31 23.1838
123.113 23.125
325.854 23.1
764.749 23.025
266.447 23.0083
263.538 23.0046
585.458 22.9
520.031 22.6806
363.16 22.675
409.275 22.625
356.716 22.2404
166.05 22.2112
1464.54 22.1359
246.31 22.1078
501.644 22.0625
700.651 22.0592
663.994 22.0417
712.91 22.0313
517.325 22.006
396.257 22.
361.294 22.
364.002 21.6
340.379 21.5
519.959 21.4
359.237 21.2
361.577 21.1645
363.5 21.1607
167.136 21.1429
503.156 21.075
503.064 21.0417
1072.99 21.
49.0659 21.
247.31 20.9
360.808 20.7813
520.55 20.6944
57.7744 20.5208
682.516 20.5
599.32 20.4821
521.611 20.4712
133.096 20.4444
327.119 20.2841
360.639 20.2813
364.775 20.225
649.769 20.1645
360.522 20.075
359.672 20.0625
255.154 20.0139
281.246 20.0083
511.803 20.0074
360.271 20.0066
437.35 20.006
97.2095 19.8897
389.345 19.7813
163.212 19.5625
1063.36 19.4821
375.114 19.4464
303.911 19.4402
1080.39 19.2404
163.522 19.225
167.729 19.2083
137.14 19.1667
362.95 19.125
340.839 19.025
283.312 19.025
502.452 19.0179
521.088 19.0083
179.889 19.0083
325.46 19.
281.704 19.
518.539 18.7961
649.014 18.7813
279.155 18.7813
115.219 18.375
356.652 18.3611
1247.07 18.2813
777.681 18.2813
47.1069 18.25
193.431 18.225
408.899 18.1645
541.948 18.1429
505.163 18.1429
382.064 18.1359
75.141 18.125
103.034 18.1023
375.258 18.0417
1591.12 18.0357
343.984 18.0357
263.603 18.0357
1467.39 18.0227
367.757 18.0208
175.139 18.0114
500.792 18.0083
247.489 18.0074
284.038 17.7813
81.0745 17.7788
348.885 17.6806
282.47 17.6806
1078.04 17.675
520.396 17.625
342.409 17.5568
521.325 17.5313
661.368 17.4712
70.1461 17.4712
811.447 17.3611
147.692 17.3603
59.8744 17.3603
699.641 17.2857
313.348 17.2841
1151.45 17.2813
268.03 17.25
541.016 17.225
499.508 17.2083
150.13 17.2083
377.031 17.2045
246.365 17.1667
284.349 17.1635
399.172 17.1429
968.685 17.125
1574.1 17.1111
368.79 17.0865
162.606 17.075
63.6918 17.0313
202.391 17.0278
697.804 17.0114
1228.66 17.0096
273.061 17.0096
233.841 17.0074
1214.87 17.0054
1157.62 17.
703.504 17.
355.913 17.
295.01 17.
199.201 17.
666.424 16.8
991.53 16.7961
698.253 16.7788
981.419 16.6944
661.217 16.6806
168.303 16.6667
382.338 16.625
1131.3 16.5714
751.457 16.5714
988.889 16.5625
165.205 16.5625
98.0274 16.5568
514.256 16.5
495.615 16.4712
924.57 16.4083
274.209 16.3214
767.715 16.2917
1166.82 16.2813
161.132 16.225
1151.61 16.2083
1011.6 16.1645
200.627 16.1645
1072.24 16.1429
687.205 16.1429
652.912 16.1429
679.678 16.125
1361.27 16.1111
40.0091 16.1111
503.246 16.0865
345.624 16.0625
114.409 16.0625
849.857 16.0592
163.313 16.0417
647.042 16.0357
514.748 16.0357
145.866 16.0278
503.735 16.0114
187.627 16.0096
158.19 16.0083
1309.17 16.
52.5887 16.
432.159 15.9205
1468.7 15.8929
771.218 15.875
792.321 15.7813
295.169 15.7813
456.87 15.7788
1165.17 15.675
520.813 15.675
672.728 15.6667
366.744 15.6667
183.645 15.6667
73.1535 15.5956
64.8206 15.5714
890.146 15.5568
241.343 15.5568
149.467 15.5568
46.5842 15.5568
341.623 15.5
688.225 15.4712
41.7739 15.4712
501.929 15.4464
1467.61 15.4083
527.924 15.4083
167.176 15.4083
402.853 15.375
144.31 15.375
88.5757 15.375
639.488 15.3603
682.876 15.3333
777.491 15.2813
586.376 15.2813
369.065 15.2813
261.877 15.2813
711.459 15.2404
202.594 15.2404
1480.38 15.2083
455.831 15.2
393.445 15.1838
700.149 15.1667
177.391 15.1667
935.542 15.1429
705.713 15.125
75.4648 15.125
699.347 15.1111
453.635 15.1111
304.002 15.1023
152.414 15.1023
690.456 15.0833
664.364 15.075
388.089 15.0662
959.575 15.0592
502.925 15.05
377.266 15.05
325.296 15.05
265.559 15.05
552.508 15.0357
522.484 15.0313
376.553 15.0313
414.606 15.0179
685.96 15.0096
1415.15 15.0083
682.454 15.
356.995 15.
259.243 15.
378.942 14.9205
146.055 14.9205
1109.2 14.8897
700.198 14.7813
765.518 14.75
359.851 14.6806
337.345 14.6806
66.6477 14.6667
1259.02 14.5568
417.523 14.5568
268.445 14.5568
365.167 14.5
100.359 14.5
451.172 14.4712
337.382 14.45
320.674 14.375
296.568 14.375
259.913 14.375
71.1589 14.375
63.5358 14.375
1253.08 14.3603
341.399 14.3214
265.467 14.3214
266.194 14.2841
347.31 14.25
270.337 14.25
1276.3 14.2404
740.626 14.2404
698.288 14.2404
244.488 14.2404
188.027 14.2404
601.986 14.2083
233.579 14.2083
42.9941 14.2083
665.546 14.1838
510.081 14.1838
361.468 14.1838
44.95 14.1645
779.165 14.1607
662.515 14.1607
1430.17 14.1429
1345.9 14.1429
560.141 14.1429
183.546 14.1429
376.609 14.125
249.448 14.125
245.422 14.125
181.304 14.1023
96.8388 14.1023
1495.83 14.0865
1340.63 14.0865
778.673 14.0865
718.472 14.0865
599.936 14.0865
366.967 14.0865
650.748 14.075
460.161 14.075
499.246 14.0662
483.6 14.0625
356.139 14.0625
921.572 14.0417
783.252 14.0417
639.015 14.0417
374.803 14.0417
1176.7 14.0357
326.133 14.0357
664.689 14.0313
342.576 14.0313
275.385 14.0313
340.533 14.0179
237.173 14.0179
1123.82 14.0114
394.627 14.0114
1436.35 14.0096
1412.61 14.0096
1177.25 14.0096
187.031 14.0096
526.709 14.0083
361.042 14.0083
289.548 14.0083
261.265 14.0083
998.267 14.
664.099 14.
437.793 14.
205.188 14.
188.295 14.
109.439 14.
1054.61 13.8
362.378 13.8
153.365 13.8
146.272 13.8
1042.46 13.7813
447.673 13.7788
408.623 13.7788
941.828 13.675
556.759 13.675
1321.64 13.6667
124.824 13.5714
1547.11 13.5625
127.032 13.5625
125.121 13.5625
1421.29 13.5568
623.292 13.5568
470.32 13.5568
392.329 13.5568
356.073 13.5568
80.7434 13.5
66.3431 13.5
848.607 13.4712
484.208 13.4712
89.5671 13.4712
84.6385 13.4712
271.441 13.45
265.675 13.4464
1201.55 13.4083
927.24 13.4083
530.093 13.4083
944.942 13.375
777.291 13.375
113.661 13.3603
344.139 13.3472
368.361 13.3214
65.8165 13.3214
1429.38 13.2841
1296.39 13.2841
947.351 13.2841
212.571 13.2841
95.8215 13.2841
837.744 13.2813
160.749 13.2813
388.199 13.25
287.097 13.25
755.354 13.2404
683.412 13.2404
300.744 13.2404
237.835 13.2404
163.747 13.2404
79.2322 13.2404
834.977 13.2083
579.613 13.2083
135.593 13.2083
125.093 13.2083
758.519 13.2
665.256 13.2
163.426 13.2
163.337 13.1838
1327.72 13.1667
1170.01 13.1667
95.1265 13.1667
92.591 13.1667
296.304 13.1635
701.182 13.1429
371.072 13.125
361.148 13.125
354.267 13.125
1492.93 13.1023
389.219 13.1023
401.714 13.0865
1069.12 13.075
816.28 13.075
642.91 13.075
489.249 13.075
439.617 13.075
264.413 13.05
1562.51 13.0417
1033.15 13.0417
474.425 13.0417
1458.45 13.0357
760.779 13.0357
1270.33 13.0313
884.912 13.0313
689.596 13.0313
556.095 13.0313
340.226 13.0179
910.346 13.0139
1416.3 13.0114
699.423 13.0114
360.086 13.0114
335.792 13.0114
275.252 13.0114
234.183 13.0114
1576.4 13.0096
1053.84 13.0096
1003.45 13.0096
56.5961 13.0096
630.265 13.0083
514.866 13.0083
374.599 13.0074
552.413 13.0066
1313.02 13.
1223.13 13.
516.973 13.
502.772 13.
431.321 13.
407.995 13.
254.604 13.
136.991 13.
85.5215 13.
1567.73 12.9205
1414.39 12.9205
280.68 12.9205
106.459 12.9205
479.193 12.8929
114.875 12.8929
106.08 12.8929
1220.19 12.8
987.336 12.8
138.414 12.8
360.94 12.75
1486.22 12.6806
416.966 12.675
228.391 12.675
866.618 12.6667
766.886 12.6667
167.862 12.6667
232.978 12.5625
706.9 12.5568
395.518 12.5568
61.503 12.5
643.188 12.4712
75.5391 12.4712
570.454 12.45
485.743 12.45
465.598 12.45
888.112 12.4464
108.146 12.4464
305.902 12.4083
760.003 12.375
380.064 12.375
361.794 12.375
319.422 12.375
171.301 12.375
541.805 12.3472
264.798 12.3472
1089.83 12.3333
1437.55 12.3214
913.372 12.3214
263.491 12.2841
1524.21 12.2813
924.624 12.2813
483.426 12.2813
402.587 12.25
374.69 12.25
255.303 12.25
518.264 12.2404
363.256 12.2404
282.589 12.2404
79.3749 12.2404
731.681 12.225
459.477 12.225
708.374 12.2083
273.734 12.2083
245.663 12.2083
1330.38 12.1667
963.662 12.1667
266.672 12.1667
256.711 12.1667
1043.41 12.1607
363.603 12.1607
1150.56 12.1429
1118.8 12.1429
144.885 12.1429
136.797 12.1429
67.6416 12.1429
1585.85 12.125
850.59 12.125
765.146 12.125
623.508 12.125
561.878 12.125
370.774 12.125
283.361 12.125
242.977 12.125
85.1876 12.125
1571.22 12.1023
1135.26 12.1023
682.259 12.1023
1428.7 12.0865
1403.37 12.0865
1242.9 12.0865
1022.37 12.0865
415.784 12.0865
287.794 12.0865
59.8963 12.0865
776.823 12.0833
361.371 12.0833
1509.69 12.075
645.775 12.075
239.764 12.075
213.241 12.075
272.673 12.0662
689.745 12.0625
1444.5 12.05
1243.51 12.05
284.982 12.05
1168.7 12.0417
1025.39 12.0417
831.158 12.0417
797.697 12.0417
505.292 12.0417
419.452 12.0417
256.472 12.0417
140.377 12.0417
83.5257 12.0417
280.782 12.0357
217.646 12.0357
505.756 12.0278
1168.42 12.025
1316.04 12.0139
820.34 12.0139
700.06 12.0139
558.42 12.0139
397.923 12.0139
341.77 12.0139
1290.03 12.0114
1203.04 12.0114
1174.76 12.0114
592.258 12.0114
262.526 12.0114
106.929 12.0114
62.958 12.0114
1312.05 12.0096
787.698 12.0096
663.11 12.0096
386.646 12.0096
203.55 12.0096
119.825 12.0096
1391.51 12.0083
789.258 12.0083
1561.84 12.
1359.01 12.
1184.48 12.
1103.39 12.
946.366 12.
755.432 12.
732.559 12.
706.333 12.
385.464 12.
378.545 12.
279.478 12.
220.929 12.
209.452 12.
120.183 12.
1074.02 11.9205
701.581 11.9205
699.538 11.9205
161.806 11.9205
1013.96 11.875
824.195 11.875
55.1553 11.875
1513.19 11.8
966.105 11.8
163.647 11.8
137.597 11.8
582.612 11.7788
565.679 11.7788
445.875 11.7788
428.864 11.7788
247.761 11.7788
223.972 11.7788
1060.14 11.75
983.689 11.75
626.954 11.75
543.866 11.6806
1401.17 11.6667
646.593 11.6667
388.832 11.6667
369.332 11.6667
368.645 11.6667
342.949 11.6667
