# Supplementary material for: Functional Genomics of Novel Secondary Metabolites from Diverse Cyanobacteria Using Untargeted Metabolomics
Source: Mar Drugs. 2013 Sep 30;11(10):3617–31. doi: 10.3390/md11103617 (PMC3826126; doi:10.3390/md11103617)
Supplement: Supplementary File 3 — Supplementary msms data (ZIP, 1417 KB) [file marinedrugs-11-03617-s003.zip › msms/235.Negative.txt]

// 235. 7Hex+C7H16O7 C49H86O42 Negative
672.221 27431.4
672.722 17148.9
673.224 5310.27
673.73 1534.06
673. 784.346
211.076 757.146
673.09 597.039
515.158 588.612
673.479 555.633
591.194 531.672
673.59 462.184
673.979 358.818
674.228 334.043
673.898 314.769
591.7 314.508
674.626 310.224
674.128 309.012
434.628 291.931
434.134 285.84
515.659 265.914
674.757 213.
674.857 202.26
869.254 199.017
674.937 196.316
675.11 194.904
674.461 187.675
1133.39 175.448
89.0265 158.042
675.684 155.5
71.0138 147.388
675.5 145.625
674.342 145.557
674.994 144.024
1134.36 144.015
707.245 141.658
675.828 141.03
101.023 139.509
665.202 137.222
193.065 136.298
221.064 133.918
59.0099 133.493
677.57 133.125
1166.36 131.827
323.099 127.571
675.917 126.765
809.218 121.011
421.971 116.741
675.756 110.74
353.108 108.049
503.146 106.224
911.303 104.288
676.198 104.005
1031.32 103.002
675.368 102.042
676.9 97.0054
179.062 96.2226
678.841 96.1481
416.326 92.1003
605.188 92.0417
675.263 85.2308
678.087 85.1385
125.044 84.3684
445.129 84.21
676.78 83.6
211.171 82.2813
119.029 81.6955
708.229 80.7686
444.137 78.5926
676.506 76.5568
1181.36 76.1716
107.033 75.045
516.468 72.0417
676.407 71.0417
383.103 70.6957
434.881 70.6786
161.046 70.4135
859.296 70.125
676.62 69.3361
680.183 69.0893
671.862 68.8846
1022.35 68.5329
676.688 67.556
669.732 66.225
443.89 65.7143
676.309 65.45
443.127 64.8824
990.243 64.8412
677.836 62.7794
647.196 62.4491
676.008 61.6125
373.139 61.006
368.61 60.8523
677.38 60.4088
425.11 59.4694
536.204 59.0417
678.483 59.0066
591.535 58.3611
678.957 58.2857
669.549 57.6694
677.057 56.5625
676.962 56.1607
43.0157 56.1364
1021.34 55.7656
113.023 55.1905
671.395 54.225
353.614 53.1905
413.142 51.375
678.588 51.1607
677.13 51.
285.56 50.7601
504.143 50.7212
669.074 50.6694
545.144 50.225
194.077 49.247
1167.4 49.2367
515.328 49.1739
99.0061 49.1006
679.587 49.0363
678.721 48.875
680.638 48.5313
680.977 48.0769
45.3605 48.0526
332.099 47.805
953.315 47.5208
545.194 47.2917
277.082 47.2656
671.711 47.2222
677.995 47.0208
680.721 47.0046
870.257 46.6875
340.68 46.1905
1021.44 45.962
680.078 45.3289
1604.47 45.1364
685.681 44.75
1408.12 44.4737
404.603 44.3068
677.233 44.006
435.127 44.0054
679.333 44.
692.051 43.6036
684.325 43.5
694.725 43.4135
677.71 43.125
515.735 43.125
546.213 43.
485.15 42.6713
348.621 42.4879
505.151 42.4083
679.254 42.3603
742.651 42.3393
384.251 42.1976
698.258 42.1838
704.012 42.0947
368.088 42.0947
74.4325 42.0147
679.452 42.
679.788 41.875
1499.9 41.6806
697.238 41.5568
1138.05 41.2667
680.259 41.2353
716.957 41.0625
89.1303 40.8
585.296 40.7782
1374.43 40.1157
504.516 40.0417
690.333 39.6923
575.186 39.3393
515.896 39.125
591.878 39.075
1359.98 39.0667
1047.99 38.962
670.514 38.962
67.7195 38.6875
1167.25 38.3674
666.397 38.2727
569.519 38.0947
750.754 38.0066
1245.61 37.8167
102.022 37.694
212.076 37.5
682.7 37.3603
71.1928 37.35
792.209 37.3393
1109.21 37.25
668.963 37.25
869.417 37.2045
681.993 37.1157
680.496 37.1111
162.639 37.0417
1166.6 37.0066
694.511 37.
681.641 36.7202
285.609 36.625
1133.72 36.5602
592.077 36.3636
671.953 36.3611
682.218 36.2857
1498.09 36.25
971.34 36.1111
232.016 36.1078
755.47 36.0588
1064.51 36.0167
89.0868 36.
1379.98 35.9231
515.253 35.5714
1523.65 35.1488
1165.37 35.125
685.811 34.6429
404.741 34.5625
1342.64 34.556
211.24 34.4808
751.773 34.405
1690.44 34.3491
870.395 34.2813
92.1516 34.2269
789.09 34.175
685.905 34.1607
371.667 34.1157
132.229 34.1023
1597.73 34.0667
1292.46 34.
930.289 33.7202
989.534 33.5682
1088.39 33.3269
864.426 33.2857
434.739 33.1359
741.585 33.0833
156.907 33.0667
1427.75 33.0625
1301.83 33.0625
1166.44 33.0592
682.459 33.0417
666.228 33.0388
700.168 33.0313
464.669 33.025
834.249 33.006
1698.27 33.0043
509.973 32.9698
683.839 32.7961
670.599 32.4821
200.249 32.4491
681.269 32.3611
215.741 32.3077
923.98 32.2857
484.851 32.225
205.108 32.1429
391.589 32.125
1399.92 32.0769
689.356 32.025
1101.25 32.0083
844.217 32.
712.463 31.645
563.161 31.5956
591.317 31.5
94.145 31.3611
703.417 31.3266
517.622 31.25
212.243 31.25
679.384 31.225
354.724 31.2112
690.221 31.2
721.717 31.125
59.0825 31.1008
682.563 31.1
723.49 31.0662
410.871 31.045
156.049 31.0417
701.614 31.006
74.0326 31.0046
67.9573 30.9764
412.49 30.9231
820.514 30.9
687.096 30.8182
809.295 30.7813
74.3517 30.7813
1611.83 30.7778
594.187 30.7692
688.909 30.75
485.743 30.7202
671.614 30.625
682.761 30.5625
705.503 30.5329
201.488 30.4464
891.163 30.3269
948.166 30.3077
681.059 30.2857
531.988 30.2667
692.645 30.1136
1133.84 30.1118
99.0253 30.1118
65.2274 30.0833
692.761 30.0192
1493.39 29.9423
667.842 29.8929
193.5 29.7961
350.583 29.6402
1682.23 29.5208
646.399 29.4821
1147.94 29.45
1058.64 29.445
1238.95 29.3224
679.068 29.2841
680.883 29.2813
591.366 29.2083
168.086 29.1429
174.207 29.1359
212.749 29.1157
1277.82 29.1136
282.826 29.0769
477.717 29.0192
169.193 29.
884.808 28.9698
693.126 28.9185
503.22 28.8929
442.756 28.8897
715.303 28.7824
671.796 28.7202
702.325 28.5682
341.015 28.5682
709.249 28.4808
194.119 28.4803
413.617 28.405
481.064 28.4
58.8601 28.3967
1125.43 28.3636
1236.63 28.3333
367.228 28.2663
356.97 28.225
217.782 28.225
74.5117 28.1875
1003.31 28.1731
1286.72 28.15
712.927 28.125
101.056 28.0278
522.033 28.0208
157.217 28.0208
945.028 28.0192
721.812 28.006
886.171 28.0054
586.276 28.0054
708.287 28.005
686.968 28.
684.928 28.
516.394 28.
361.703 27.8897
651.949 27.6923
953.563 27.6544
684.781 27.625
790.905 27.5956
187.59 27.5707
421.155 27.5577
1514.55 27.4808
