# Supplementary material for: Functional Genomics of Novel Secondary Metabolites from Diverse Cyanobacteria Using Untargeted Metabolomics
Source: Mar Drugs. 2013 Sep 30;11(10):3617–31. doi: 10.3390/md11103617 (PMC3826126; doi:10.3390/md11103617)
Supplement: Supplementary File 3 — Supplementary msms data (ZIP, 1417 KB) [file marinedrugs-11-03617-s003.zip › msms/171.Positive.txt]

// 171. pterin-related  Positive
238.093 7445.03
220.082 574.307
400.146 184.29
178.067 170.485
238.239 145.736
238.375 105.444
238.324 97.1006
132.035 80.1776
194.057 76.5104
238.514 75.3269
192.093 72.8804
238.699 55.0179
175.056 52.0947
242.284 48.7206
69.0376 47.405
220.253 44.1856
220.174 43.1006
239.651 39.006
238.833 38.4402
192.152 38.3333
239.053 34.4402
239.211 32.1157
236.187 32.0833
400.271 31.
400.377 28.2404
239.357 27.3214
239.463 27.1645
175.096 25.3603
238.947 24.5625
873.416 24.2813
246.609 22.5329
790.152 22.006
239.153 21.05
105.05 21.0278
178.163 20.5682
220.215 20.1838
1432.57 19.1111
221.675 18.375
237.421 18.3224
402.577 18.2813
177.391 18.1838
1353.21 18.1667
239.499 18.075
133.077 18.05
468.83 18.0278
240.005 18.0083
817.464 18.
240.595 17.45
941.394 17.3603
1267.56 17.25
145.048 17.25
400.441 17.1023
738.591 17.0592
342.164 17.0139
237.456 17.0054
238.906 17.
332.28 16.7788
1559.31 16.675
190.074 16.5568
241.199 16.4083
392.482 16.3603
304.373 16.3603
452.37 16.2813
907.985 16.1645
1421.55 16.1023
239.827 16.025
209.395 16.
251.178 15.7788
1556.04 15.6667
235.688 15.6667
239.289 15.5568
241.974 15.5
221.085 15.375
184.144 15.2
1114.27 15.125
643.816 15.125
82.3417 15.125
359.222 14.7788
179.122 14.6806
360.72 14.675
315.314 14.4712
283.73 14.4712
250.193 14.4712
1126.62 14.3603
1044.24 14.2404
251.508 14.2083
860.583 14.1667
336.74 14.1645
539.129 14.075
1234.14 14.0592
399.354 14.0139
1151.07 14.0083
248.311 14.0083
893.938 14.
605.308 13.8929
462.768 13.6806
301.93 13.675
409.876 13.5714
940.143 13.4712
683.58 13.4712
347.181 13.45
241.733 13.4464
618.361 13.4083
240.698 13.4083
1566.24 13.3472
40.7002 13.3214
581.992 13.2404
907.536 13.2083
232.109 13.2083
74.3338 13.2083
1235.43 13.1667
1311.4 13.1607
455.763 13.1429
133.044 13.125
129.699 13.125
564.777 13.1023
150.616 13.1023
70.1565 13.1023
991.734 13.0865
728.6 13.075
1525.83 13.0417
242.862 13.0417
239.721 13.0417
169.105 13.0417
48.0868 13.0357
595.417 13.0278
1011.71 13.0096
1003. 13.0096
482.774 13.0096
335.668 13.0096
241.783 13.0096
103.476 13.0096
256.373 13.0083
42.0489 13.0083
904.071 13.
743.55 13.
605.812 13.
278.695 13.
178.285 13.
149.577 13.
136.068 13.
52.3149 13.
568.142 12.9205
220.431 12.9205
1166.73 12.8929
869.179 12.8929
178.608 12.8929
374.737 12.7788
216.075 12.6806
1171.55 12.675
738.937 12.6667
178.495 12.625
1136.93 12.5625
277.574 12.5625
1362.11 12.5568
186.251 12.4712
65.9186 12.4712
1378.58 12.45
883.483 12.45
438.669 12.45
594.634 12.4083
220.351 12.4083
976.744 12.375
217.655 12.375
1316.86 12.2841
699.487 12.2841
162.001 12.2813
148.026 12.2404
947.836 12.2083
526.699 12.2083
250.682 12.2083
1076.13 12.1667
642.609 12.1667
243.041 12.1607
449.997 12.1429
372.807 12.1429
264.834 12.1429
70.3536 12.1429
64.7159 12.125
654.484 12.0592
457.734 12.0417
311.951 12.0417
217.47 12.0417
145.247 12.0417
86.2809 12.0357
1189.52 12.0313
283.535 12.0313
840.188 12.0114
1332.71 12.0096
1197.75 12.
941.199 12.
869.496 12.
157.731 12.
1449.78 11.875
330.006 11.875
201.476 11.875
747.518 11.8
570.703 11.7788
453.554 11.7788
723.116 11.6806
134.777 11.6806
565.91 11.6667
356.411 11.6667
443.436 11.5714
672.697 11.5625
68.0436 11.5568
1564.99 11.4712
630.586 11.4712
760.361 11.45
372.622 11.45
149.254 11.45
743.904 11.4464
416.285 11.4464
240.206 11.4464
239.541 11.4464
202.715 11.4464
906.416 11.375
650.593 11.375
545.252 11.375
504.125 11.375
242.779 11.3333
44.6242 11.3214
571.14 11.2841
381.081 11.2841
345.608 11.25
223.627 11.25
119.036 11.25
1188.04 11.2404
168.763 11.2404
47.7656 11.2404
265.487 11.2083
1496.64 11.2
1148.7 11.2
662.304 11.2
262.378 11.2
524.139 11.1667
401.74 11.1667
204.598 11.1667
1504.89 11.1429
1125.69 11.1429
1121.09 11.1429
500.812 11.1429
1357.65 11.125
890.207 11.125
716.238 11.125
599.546 11.125
253.009 11.125
1384.92 11.1023
1216.56 11.1023
744.066 11.1023
593.057 11.1023
1563.86 11.0833
1414.95 11.0833
646.199 11.0833
41.5829 11.0833
864.957 11.0625
1372.99 11.0417
1332.25 11.0417
1250.03 11.0417
341.974 11.0417
41.2063 11.0357
513.025 11.0313
347.013 11.0313
242.898 11.0179
1040.54 11.0139
886.162 11.0139
53.3642 11.0139
1310.26 11.0114
989.246 11.0114
1191.55 11.0096
1035.46 11.0096
952.727 11.0096
553.791 11.0096
129.54 11.0096
287.718 11.0083
1530.87 11.0074
1481.49 11.
1083.9 11.
960.47 11.
915.769 11.
690.759 11.
605.727 11.
142.271 11.
896.72 10.9205
1492.31 10.875
390.697 10.875
471.198 10.8
329.29 10.8
168.022 10.8
240.764 10.75
1570.17 10.6806
1507.81 10.6806
1207.83 10.6806
173.23 10.6806
1291.68 10.6667
229.979 10.6667
204.395 10.6667
68.7208 10.6667
437.826 10.625
55.7995 10.625
978.209 10.5625
334.187 10.5625
269.587 10.5625
211.125 10.5625
914.64 10.5568
417.098 10.5568
168.608 10.5568
114.074 10.5568
475.013 10.45
1235.68 10.4464
260.079 10.4464
204.748 10.4464
1583.9 10.375
463.463 10.375
368.044 10.375
206.463 10.375
1310.65 10.3472
646.757 10.3472
248.132 10.3472
187.517 10.3472
119.098 10.3472
106.04 10.3333
1406.86 10.2841
1200.53 10.2841
829.118 10.2841
571.591 10.2841
89.4984 10.25
797.25 10.2404
771.263 10.2404
398.165 10.2404
1516.51 10.225
1210.91 10.2
864.791 10.2
1278.89 10.1667
575.775 10.1667
456.093 10.1667
430.824 10.1667
140.045 10.1667
106.818 10.1667
344.327 10.1607
245.962 10.1607
151.459 10.1607
304.882 10.1429
279.92 10.1429
1065.43 10.125
656.801 10.125
537.971 10.125
383.377 10.125
42.4102 10.125
1037.9 10.1023
596.032 10.1023
339.996 10.1023
95.95 10.1023
1416.26 10.0865
1247.92 10.0865
223.449 10.0865
187.934 10.0865
503.531 10.0833
1470.43 10.05
808.107 10.05
483.177 10.05
389.232 10.05
294.972 10.05
126.178 10.05
82.4768 10.05
526.765 10.0417
427.833 10.0417
268.097 10.0417
266.468 10.0417
141.016 10.0417
1498.92 10.0357
1393.66 10.0357
1101.19 10.0357
965.66 10.0357
736.351 10.0357
198.79 10.0357
51.6911 10.0357
239.933 10.025
856.519 10.0179
321.034 10.0179
231.466 10.0179
920.994 10.0139
107.002 10.0139
51.2925 10.0139
1538.79 10.0114
1380.66 10.0114
1164.21 10.0114
667.073 10.0114
126.5 10.0114
45.1461 10.0114
424.475 10.0096
383.77 10.0096
42.2646 10.0096
1461.09 10.
1413.25 10.
1238.65 10.
960.274 10.
779.686 10.
628.401 10.
592.011 10.
473.829 10.
291.637 10.
241.445 10.
236.918 10.
208.546 10.
74.8681 10.
62.3074 10.
