# Supplementary material for: Functional Genomics of Novel Secondary Metabolites from Diverse Cyanobacteria Using Untargeted Metabolomics
Source: Mar Drugs. 2013 Sep 30;11(10):3617–31. doi: 10.3390/md11103617 (PMC3826126; doi:10.3390/md11103617)
Supplement: Supplementary File 3 — Supplementary msms data (ZIP, 1417 KB) [file marinedrugs-11-03617-s003.zip › msms/110.Negative.txt]

// 110.  C10H21NO5 Negative
234.13 1003.47
100.038 331.612
45.0359 145.24
43.0203 134.875
107.211 120.36
100.066 100.445
59.0307 86.0762
937.527 72.01
59.0144 68.2353
234.525 66.125
406.839 56.6622
849.989 49.1488
61.0253 48.9231
408.573 44.3445
977.908 44.0192
171.894 44.0046
100.154 42.5833
618.962 42.5709
968.061 41.6402
112.55 40.4464
45.0695 40.3224
1505.9 39.7782
241.76 38.6713
176.964 38.1838
442.358 38.0036
46.7453 38.0034
373.457 37.556
245.145 37.3906
610.552 37.125
577.672 36.3333
357.499 36.0947
498.962 36.0417
1413.42 36.0167
1067.37 36.0147
72.8804 36.
1390.58 35.0167
234.279 34.7824
52.9458 34.5602
858.111 34.4583
1182.27 34.2663
235.078 34.0909
80.581 33.8182
219.431 33.6875
101.53 33.3491
885.045 32.7961
234.475 32.75
1214.88 32.3333
295.88 32.1607
243.014 32.0769
44.9918 32.0363
1184.07 31.4821
104.876 31.4464
549.301 31.3333
1177.92 31.3269
1218.8 31.205
568.46 31.1653
1126.61 31.1635
394.192 31.0769
1277.51 31.0054
1604.89 30.625
1390.74 30.605
234.379 30.5
502.7 30.4803
563.595 30.3636
53.0151 30.25
347.053 30.205
329.852 30.2045
1056.08 30.1645
1536.01 30.1429
295.98 30.1
1169.03 30.0417
83.0513 30.0227
1474.89 30.
244.232 29.75
618.431 29.7202
1507.12 29.556
1167.56 29.375
1404.49 29.3491
156.971 29.2663
1355.06 29.2426
319.694 29.2269
1021.74 29.1607
590.353 29.1488
277.231 29.125
961.41 29.1157
316.047 29.045
1099.01 29.005
636.239 29.005
715.691 29.004
1265.31 28.9185
810.564 28.9185
332.596 28.7961
800.124 28.5216
73.8534 28.5208
733.036 28.4808
1615. 28.4491
1084.89 28.3636
101.044 28.2813
231.929 28.2308
80.4721 28.2045
771.86 28.1731
998.187 28.125
64.6927 28.125
285.392 28.0536
104.612 28.0417
209.634 28.0363
514.685 28.0208
909.749 28.0083
121.622 28.0046
336.848 28.
1332.41 27.9698
277.904 27.9073
488.854 27.9
623.28 27.875
118.233 27.7813
1146.53 27.7284
1153.41 27.6944
907.551 27.5602
44.1272 27.4402
1696.52 27.4
1625.96 27.225
115.294 27.2045
68.4071 27.2045
144.786 27.1875
762.134 27.125
343.827 27.125
294.679 27.125
290.954 27.0714
316.189 27.0662
1490.24 27.0625
1260.92 27.0592
137.063 27.0592
219.519 27.0489
631.969 27.0417
405.312 27.0278
1364.8 27.0227
414.696 27.0227
397.84 27.0227
515.012 27.0208
1362.26 27.
307.843 27.
1612.35 26.9185
246.992 26.8409
941.365 26.7778
767.761 26.75
856.379 26.6944
56.6567 26.6923
133.987 26.5682
1397.94 26.5208
738.191 26.4444
664.654 26.4402
270.137 26.4402
887.993 26.4083
1639.05 26.3472
209.593 26.3333
169.893 26.3224
1591.82 26.3214
74.0824 26.2917
649.003 26.2269
578.418 26.2269
53.5567 26.15
1027.64 26.1488
157.267 26.125
412.89 26.0536
476.398 26.0417
45.7639 26.0417
738.661 26.0278
178.957 26.0227
100.177 26.0096
955.384 26.006
1136.8 26.005
719.865 26.005
667.936 26.005
402.745 26.
317.048 25.9423
1630.85 25.7813
976.077 25.6
98.0158 25.4821
800.186 25.4444
1002.41 25.4402
1523.48 25.4
1139.62 25.4
782.305 25.4
48.3175 25.4
1303.39 25.375
116.509 25.3636
183.865 25.3224
609.704 25.3077
410.967 25.2857
103.527 25.2727
273.895 25.225
478.175 25.2112
900.695 25.1875
718.959 25.1875
882.75 25.1488
698.38 25.125
42.4886 25.1136
77.689 25.1118
1205.38 25.0865
135.571 25.0833
1455.66 25.0489
151.06 25.0417
117.87 25.025
839.568 25.0227
165.635 25.0208
970.239 25.0192
1640.87 25.006
303.207 25.006
899.234 25.005
1086.61 25.0046
1642.19 25.
1426.97 25.
312.554 25.
118.285 25.
77.9254 25.
96.3458 24.9185
1367.76 24.9
429.032 24.8929
1136.88 24.7961
187.291 24.7961
438.227 24.7788
1224.48 24.7778
1529.68 24.75
1112.18 24.7202
351.139 24.6576
1260.4 24.6544
1485.39 24.625
1373.46 24.6
652.997 24.5707
294.557 24.5625
91.0797 24.5313
673.593 24.4803
58.7728 24.4803
100.237 24.4712
1494.51 24.4545
493.998 24.4444
127.027 24.4444
1670.8 24.4083
188.277 24.4083
307.205 24.375
288.509 24.3333
1413.15 24.3224
1297.53 24.2663
1302.61 24.245
533.11 24.225
465.722 24.2
471.522 24.1875
1366.56 24.1645
1604.59 24.1635
270.877 24.125
51.7403 24.1157
1165.43 24.1
1456.57 24.0833
1682.89 24.0592
1192.85 24.0536
961.8 24.0536
343.09 24.0536
293.275 24.0489
590.981 24.045
88.5584 24.045
53.4643 24.0278
997.641 24.025
224.529 24.025
49.0301 24.025
193.081 24.0208
76.5818 24.0083
595.725 24.0074
1432.84 24.006
1098.48 24.
1068.5 24.
674.67 24.
61.7717 24.
359.116 23.9185
1041.47 23.9013
613.965 23.8897
1587.7 23.875
173.269 23.7961
1018.68 23.7778
1461.79 23.625
968.783 23.6
340.796 23.6
151.031 23.6
496.846 23.5956
1497.15 23.5329
1467.57 23.5208
851.725 23.5
1427.08 23.4821
1226.01 23.4803
888.935 23.4712
328.902 23.4712
477.412 23.405
292.314 23.405
217.91 23.4
235.149 23.3636
579.107 23.3333
1293.01 23.3224
82.4156 23.3077
324.078 23.2857
43.2126 23.25
1554.99 23.245
490.606 23.245
236.21 23.2426
1173.2 23.2045
571.289 23.2045
123.684 23.1838
1464.89 23.1488
1439.81 23.1429
1153.71 23.125
1128.6 23.125
736.104 23.125
54.1954 23.125
1280.18 23.1136
482.207 23.1136
1231.86 23.1
1175.79 23.1
147.884 23.1
1149.39 23.0833
993.556 23.0833
642.177 23.0833
418.18 23.0833
677.429 23.0769
172.751 23.0536
353.396 23.0313
256.2 23.0278
62.5997 23.0278
48.2215 23.0278
1544.23 23.025
79.7539 23.025
978.931 23.0227
364.267 23.0139
1649.52 23.0074
1237.84 23.006
846.274 23.006
688.943 23.006
1473.24 23.
946.429 23.
924.21 23.
485.705 23.
630.691 22.9
368.486 22.8897
1535.23 22.875
1156.28 22.7788
95.5966 22.7788
92.6609 22.7778
1083.37 22.75
218.243 22.75
607.469 22.625
317.517 22.625
230.063 22.5956
133.36 22.5956
99.5469 22.5956
255.968 22.5714
130.033 22.5682
76.6318 22.5625
1088.34 22.5313
569.368 22.5313
1565.65 22.5
1097.16 22.5
921.765 22.5
235.525 22.5
1013.68 22.4821
941.673 22.4821
1645.01 22.4545
1676.31 22.4444
1529.95 22.4402
1109.99 22.4083
244.202 22.4083
324.33 22.405
1463.45 22.3636
703.428 22.3611
901.776 22.3603
400.7 22.3603
511.118 22.3224
644.948 22.2426
832.946 22.2404
1327.2 22.225
820.016 22.225
146.529 22.225
346.921 22.2045
329.404 22.2045
348.523 22.1875
1260.15 22.1645
195.708 22.1645
1072.31 22.1635
978.529 22.1635
1447.09 22.1488
1187.33 22.1429
687.951 22.1359
1438.38 22.1118
291.954 22.1118
195.636 22.1111
792.397 22.1
308.727 22.1
995.146 22.0909
961.125 22.0909
552.416 22.0909
140.022 22.0909
43.1546 22.0865
983.219 22.0833
181.726 22.0833
1023.7 22.0769
1426.8 22.075
724.376 22.0662
884.421 22.0357
1317.31 22.0278
649.952 22.0278
85.491 22.0278
65.0109 22.0278
51.4728 22.0278
1252.75 22.025
107.022 22.025
84.1353 22.025
1093.15 22.0227
933.69 22.0227
152.808 22.0139
678.294 22.0096
565.268 22.0083
687.17 22.0074
1440.72 22.006
1341.62 22.006
589.867 22.006
298.578 22.006
1147.62 22.
1125.28 22.
875.257 22.
867.702 22.
656.581 22.
52.1308 21.9205
530.997 21.9013
82.902 21.9013
1143.4 21.8929
691.95 21.8897
1616.44 21.8182
971.385 21.7961
898.371 21.7813
504.594 21.7788
320.363 21.7202
83.1615 21.7202
293.652 21.6544
384.747 21.625
1193.58 21.6
1076.44 21.6
1668.83 21.5956
185.997 21.5956
100.305 21.5956
552.668 21.5568
967.264 21.5329
955.01 21.5329
168.468 21.5313
1557.71 21.5
1480.33 21.5
1197.79 21.5
978.3 21.5
807.815 21.5
499.014 21.5
1140.38 21.4803
669.362 21.4803
721.032 21.4444
1292.68 21.4083
476.721 21.4083
581.011 21.3636
501.22 21.3636
475.989 21.3393
135.386 21.3393
1388.35 21.3224
153.062 21.3224
939.82 21.2857
410.663 21.2857
1300.44 21.2813
675.033 21.2813
70.9851 21.2663
1159.73 21.25
196.039 21.2426
399.702 21.2404
367.292 21.225
945.261 21.2045
797.744 21.2045
649.077 21.1838
363.973 21.1645
93.6818 21.1645
62.6315 21.1645
987.437 21.1635
1610.89 21.1488
1335.73 21.1488
436.832 21.1429
112.581 21.1429
1525.06 21.125
841.434 21.125
170.493 21.125
647.049 21.1111
902.621 21.1
531.375 21.1
85.9207 21.0909
725.716 21.0865
216.228 21.0865
1286.43 21.075
1185.91 21.0592
954.69 21.0592
1286.16 21.0278
964.005 21.0278
481.953 21.0278
287.156 21.0278
87.4461 21.0278
81.0534 21.0278
1349.69 21.025
855.109 21.025
325.145 21.025
122.527 21.0139
465.893 21.0114
1189.54 21.0083
425.21 21.0083
422.466 21.0083
263.959 21.0083
1660. 21.0074
1163.63 21.0074
1444.77 21.006
1416.04 21.
785.852 21.
58.3471 21.
283.695 20.9013
457.977 20.9
1310.44 20.8897
964.071 20.8897
427.388 20.8897
1310.34 20.7961
134.228 20.7961
1294.54 20.7813
1413.53 20.7788
1263.27 20.7788
1341.35 20.75
989.705 20.75
168.324 20.6944
530.448 20.675
1456.68 20.6667
709.477 20.6667
253.781 20.6667
1567.56 20.6544
785.437 20.6544
173.588 20.625
424.945 20.5956
1645.66 20.5329
1157.7 20.5313
1199.07 20.5
50.8357 20.5
113.414 20.4821
100.132 20.4821
963.419 20.4444
356.688 20.4402
257.996 20.4083
331.331 20.405
64.3202 20.4
57.6234 20.3611
566.536 20.3603
295.694 20.3224
177.077 20.3224
1326.72 20.3214
544.86 20.3214
1561.23 20.2917
1461.02 20.2917
1317.38 20.2857
557.065 20.2857
806.341 20.2813
570.906 20.2663
155.311 20.2663
325.899 20.25
569.187 20.2426
859.366 20.2404
1669.7 20.225
1274.87 20.225
764.208 20.225
745.277 20.225
48.6722 20.225
1555.35 20.2083
219.027 20.2045
65.938 20.2045
1359.03 20.1838
1115.54 20.1645
239.062 20.1635
226.58 20.1635
356.742 20.1488
300.212 20.1359
160.413 20.1359
1146.2 20.125
482.586 20.125
383.069 20.125
234.562 20.125
134.539 20.125
97.272 20.125
517.535 20.1
62.4547 20.1
1307.47 20.0909
407.865 20.0909
1631.16 20.0865
1248.24 20.0662
60.8623 20.0662
1548.27 20.0592
888.991 20.0592
1091.94 20.0536
916.078 20.0536
669.565 20.0536
305.265 20.0536
543.738 20.05
1273.87 20.0417
98.7664 20.0313
1050.78 20.0278
788.452 20.0278
673.365 20.0278
176.315 20.0278
93.3271 20.0278
1671.76 20.025
238.88 20.025
224.066 20.0227
110.438 20.0227
539.568 20.0179
903.172 20.0083
258.168 20.0083
67.0013 20.0083
235.105 20.0074
247.184 20.0066
201.911 20.0066
1565.42 20.
1533.78 20.
1342.52 20.
1085.98 20.
1047.09 20.
672.295 20.
657.792 20.
481.702 20.
341.498 20.
229.648 20.
87.6015 20.
500.394 19.9205
197.182 19.9205
67.4052 19.8929
862.802 19.8897
436.687 19.8897
315.419 19.8897
248.169 19.8897
201.79 19.8897
310.325 19.875
79.9386 19.8182
603.892 19.7961
235.564 19.7961
87.0028 19.7961
1568.35 19.7813
746.892 19.7813
240.048 19.7813
711.124 19.75
816.608 19.7202
1060.68 19.675
567.233 19.675
381.811 19.675
222.744 19.6667
394.982 19.6544
85.133 19.6
1376.7 19.5956
76.1561 19.5625
440.987 19.5329
1418.66 19.5313
649.368 19.5208
1653.08 19.4821
100.707 19.4712
43.8654 19.45
1298.01 19.4444
1124.83 19.4402
1092.35 19.4402
1468.63 19.4083
1489.69 19.4
208.93 19.4
273.286 19.375
234.627 19.375
156.654 19.375
274.41 19.3636
251.811 19.3611
52.1793 19.3611
1093.76 19.3603
816.199 19.3603
104.337 19.3603
66.2458 19.3603
926.228 19.3214
436.452 19.3214
1614.63 19.2857
290.737 19.2841
1227.68 19.2813
1021.91 19.2813
749.801 19.2813
569.457 19.2813
458.391 19.2813
249.422 19.2813
1346.54 19.25
739.159 19.25
236.685 19.25
212.573 19.25
91.2029 19.25
231.291 19.225
59.1407 19.225
1174.65 19.2083
334.772 19.2
1421.03 19.1838
1158.67 19.1838
750.963 19.1838
615.872 19.1838
566.139 19.1838
495.172 19.1838
254.442 19.1838
138.785 19.1838
204.975 19.1645
1317.55 19.1635
215.813 19.1635
96.2864 19.1635
1447.95 19.1429
1204.75 19.1429
242.862 19.1429
60.4381 19.1429
53.6024 19.1429
1497.33 19.125
939.655 19.125
657.92 19.125
530.233 19.125
242.965 19.125
802.005 19.1111
574.072 19.1111
110.408 19.1111
934.04 19.1
685.924 19.1
326.407 19.1
731.529 19.0833
1637.77 19.0662
1622.09 19.0662
788.854 19.0662
622.829 19.0662
470.204 19.0662
373.366 19.0662
1467.94 19.0592
498.862 19.0592
1243.79 19.0417
392.631 19.0417
169.548 19.0417
1569.57 19.0357
1480.85 19.0313
847.421 19.0313
898.015 19.0278
309.483 19.0278
1601.94 19.0096
1308.49 19.0083
360.092 19.0083
280.379 19.0083
1658.95 19.0074
940.09 19.0074
723.759 19.0074
174.116 19.0074
1026.16 19.0066
142.405 19.0066
112.337 19.006
1648.61 19.
1392.75 19.
1140.96 19.
903.465 19.
595.334 19.
586.588 19.
552.187 19.
294.613 19.
245.055 19.
63.6647 19.
105.95 18.9205
608.094 18.9
376.339 18.9
227.218 18.8929
1552.06 18.8897
1301.85 18.8897
1067.29 18.8897
185.103 18.8897
1328.15 18.7961
1224.69 18.7961
713.993 18.7961
302.581 18.7813
210.491 18.7813
183.09 18.7813
1561.81 18.7788
1182.79 18.7788
403.798 18.75
1310.63 18.7202
788.726 18.7202
102.351 18.7202
170.411 18.6944
117.67 18.6944
1340.28 18.675
1302.46 18.675
784.689 18.675
104.291 18.675
498.36 18.6667
1615.16 18.6544
787.158 18.6544
726.986 18.5956
223.45 18.5956
149.161 18.5956
103.136 18.5956
1546.48 18.5714
1264.04 18.5714
115.105 18.5714
1103.88 18.5682
1040.7 18.5568
482.926 18.5568
348.417 18.5329
80.0786 18.5313
544.789 18.5
242.564 18.5
236.112 18.5
212.209 18.5
197.962 18.5
225.784 18.4821
786.157 18.4712
322.792 18.4712
711.677 18.45
1639.37 18.4444
241.953 18.4444
128.658 18.4444
1555.75 18.4083
366.832 18.4083
43.3843 18.4083
42.0107 18.4083
845.471 18.4
544.622 18.4
166.278 18.4
1445.48 18.375
1102.16 18.375
614.004 18.375
705.902 18.3636
1571.14 18.3611
156.513 18.3603
1292.76 18.3472
1056.96 18.3333
1037.92 18.3224
453.768 18.3224
347.283 18.3224
59.379 18.3224
507.922 18.3214
192.731 18.3214
318.466 18.2917
100.812 18.2857
844.706 18.2813
773.419 18.2813
376.928 18.2813
245.862 18.2813
1285.78 18.25
163.519 18.25
1459.9 18.2404
54.8864 18.225
1261.97 18.2083
129.928 18.1838
194.674 18.1667
73.4825 18.1645
43.7895 18.1645
45.9261 18.1429
1137.46 18.125
1129.24 18.125
757.604 18.125
434.314 18.125
281.518 18.125
153.013 18.125
93.4712 18.125
44.8125 18.125
1523.21 18.1111
336.228 18.1111
55.3702 18.1111
548.842 18.1023
1664.21 18.1
134.473 18.1
1203.39 18.075
267.56 18.075
59.0837 18.075
1238.46 18.0662
1168.65 18.0662
497.903 18.0662
434.872 18.0662
255.164 18.0662
1180.22 18.0592
1605.3 18.0417
1317.15 18.0417
480.717 18.0417
411.734 18.0417
280.493 18.0417
1540.68 18.0357
620.017 18.0357
1403.83 18.0313
444.928 18.0313
213.827 18.0313
76.7492 18.0313
67.0497 18.0313
1686.13 18.0278
1357.19 18.0278
452.768 18.0278
359.18 18.0278
67.6468 18.0278
1183.29 18.025
269.648 18.025
1250.85 18.0096
637.078 18.0096
886.192 18.0083
885.271 18.0083
757.241 18.0083
556.494 18.0083
490.187 18.0083
114.545 18.0083
82.9311 18.0083
41.8861 18.0083
1486.83 18.0074
638.003 18.0074
1024.29 18.006
161.503 18.006
1401.54 18.
1101.15 18.
979.271 18.
507.627 18.
328.148 18.
90.9298 18.
396.648 17.9205
1152.38 17.9
135.042 17.8
404.622 17.7961
391.298 17.7961
1634.69 17.7813
1318.85 17.7813
1180.14 17.7813
292.277 17.7813
1133.99 17.7788
296.923 17.7788
194.937 17.7788
1348.37 17.6944
235.733 17.6806
1326.06 17.675
746.822 17.675
382.726 17.6544
1449.65 17.5956
1176.91 17.5956
1103.96 17.5956
1023.43 17.5956
667.33 17.5956
641.845 17.5956
290.067 17.5956
1157.03 17.5714
1136.33 17.5714
522.575 17.5714
277.73 17.5714
492.758 17.5625
789.525 17.5568
637.204 17.5568
210.055 17.5568
170.894 17.5568
708.248 17.5329
1528.48 17.5313
976.712 17.5
493.043 17.4712
398.546 17.4712
91.8103 17.4712
42.4642 17.45
295.615 17.4444
1548.94 17.4083
1346.93 17.4083
1343.61 17.4083
775.622 17.4083
533.243 17.4083
268.937 17.4083
202.203 17.4083
92.2229 17.4083
880.514 17.375
182.397 17.375
106.51 17.375
1425.98 17.3611
557.359 17.3611
59.1807 17.3603
187.075 17.3472
800.757 17.3224
635.734 17.3224
480.144 17.3224
368.687 17.3224
228.729 17.3224
949.495 17.3214
406.662 17.3214
176.375 17.3214
115.616 17.3214
104.846 17.3214
1007.84 17.2857
737.216 17.2841
1372.6 17.2813
55.1613 17.2813
1232.12 17.25
1141.49 17.25
897.337 17.25
635.358 17.25
255.375 17.25
119.866 17.25
835.876 17.2426
715.603 17.2426
311.666 17.2426
206.633 17.2404
352.889 17.225
1161.93 17.2083
1577.73 17.2045
953.483 17.2
1456.77 17.1838
1426.08 17.1838
492.143 17.1838
47.4846 17.1838
1422.08 17.1667
51.0131 17.1667
579.603 17.1645
479.391 17.1645
221.245 17.1645
1447.33 17.1635
576.279 17.1635
227.443 17.1635
181.438 17.1635
162.273 17.1635
1487.74 17.1488
1620.96 17.1429
911.836 17.1429
495.745 17.1429
1255.09 17.125
1098.12 17.125
659.73 17.125
636.347 17.125
599.324 17.125
589.673 17.125
304.955 17.125
88.8999 17.125
79.3859 17.125
62.1516 17.125
41.7757 17.125
1288.16 17.1118
140.769 17.1111
702.707 17.1023
1679.83 17.0865
953.806 17.0865
612.152 17.0865
472.668 17.0865
113.054 17.0865
1317.73 17.075
1122.17 17.075
1022.89 17.075
376.093 17.075
1594.68 17.0662
1398.59 17.0662
856.634 17.0662
822.756 17.0662
479.755 17.0662
80.662 17.0662
49.3459 17.0662
145.318 17.0592
767.507 17.05
287.905 17.05
1655.98 17.0417
968.855 17.0417
463.865 17.0417
118.013 17.0417
84.5454 17.0417
72.9267 17.0417
56.6919 17.0417
305.075 17.0357
59.0572 17.0357
56.5832 17.0357
1066.83 17.0313
669.002 17.0313
629.61 17.0313
306.507 17.0313
105.852 17.0313
50.5604 17.0313
437.72 17.0278
74.849 17.0278
810.414 17.025
640.683 17.0227
621.544 17.0139
1226.35 17.0096
1116.93 17.0096
701.525 17.0096
237.421 17.0096
1492.83 17.0083
1321.16 17.0083
477.9 17.0083
312.119 17.0083
96.8517 17.0083
1447.23 17.0074
1429.7 17.0074
625.892 17.0074
227.379 17.0074
216.179 17.0074
183.336 17.0074
651.399 17.0066
46.6396 17.0066
999.723 17.006
1401.79 17.
1165.05 17.
814.038 17.
725.396 17.
665.894 17.
580.969 17.
503.106 17.
240.458 17.
41.7184 17.
1563.1 16.9205
645.878 16.9205
134.615 16.9205
93.8902 16.9205
1027.14 16.8929
632.463 16.8929
363.55 16.8929
1274.08 16.8897
1146.44 16.8897
486.398 16.8
385.589 16.8
779.105 16.7813
403.978 16.7813
109.407 16.7813
1312.14 16.7788
1127.57 16.7788
1083.6 16.7788
1000.6 16.7788
928.058 16.7788
646.165 16.7788
648.829 16.6944
1598.36 16.6806
1220.52 16.6806
794.854 16.675
450.433 16.675
133.658 16.675
121.959 16.675
84.6678 16.675
1661.89 16.6667
497.473 16.6667
278.154 16.6667
117.09 16.6667
663.441 16.5956
365.133 16.5956
678.7 16.5714
269.9 16.5714
40.6749 16.5714
1198.44 16.5568
195.137 16.5568
1493.89 16.5329
273.424 16.5329
1436.03 16.5
905.741 16.5
249.714 16.5
126.5 16.5
1089.76 16.4712
956.658 16.4712
873.536 16.4712
571.752 16.4712
437.777 16.4712
96.5035 16.4712
1402.37 16.4464
639.344 16.4464
214.87 16.4464
196.449 16.4464
1474.1 16.4083
994.972 16.4083
949.071 16.4083
838.397 16.4083
583.943 16.4083
223.946 16.4083
69.7519 16.4083
1654.68 16.375
1495.03 16.375
496.611 16.375
143.719 16.375
864.365 16.3603
1608.83 16.3224
319.847 16.3224
1680.25 16.3214
957.135 16.3214
539.741 16.3214
1627.58 16.2917
742.689 16.2857
717.829 16.2857
539.811 16.2857
483.292 16.2857
204.052 16.2857
467.515 16.2841
116.286 16.2841
68.6531 16.2841
1173.3 16.2813
613.146 16.2813
321.807 16.2813
134.426 16.2813
1568.54 16.25
1313.17 16.25
1273.94 16.25
887.344 16.25
367.22 16.25
301.67 16.25
1511.68 16.2426
300.86 16.2426
1285.85 16.2404
226.429 16.2404
170.058 16.2404
155.997 16.225
88.2299 16.225
1243.16 16.2083
1131.93 16.2083
919.602 16.2083
270.336 16.2083
142.876 16.2083
80.2815 16.2083
810.639 16.2
962.884 16.1838
253.055 16.1838
61.683 16.1838
921.01 16.1667
255.101 16.1667
1158.91 16.1635
757.436 16.1635
533.878 16.1635
108.649 16.1635
980.292 16.1429
459.595 16.1429
351.106 16.1429
155.361 16.1429
1621.05 16.125
1138.83 16.125
398.634 16.125
221.599 16.125
207.125 16.125
187.741 16.125
834.596 16.1111
297.084 16.1111
481.172 16.1023
413.459 16.1023
162.158 16.1023
73.6146 16.1023
1474.62 16.1
472.045 16.1
471.248 16.1
274.22 16.1
827.841 16.0865
790.32 16.0865
759.369 16.0865
1258.07 16.0833
1309.17 16.075
453.426 16.075
283.007 16.075
221.39 16.075
1406.9 16.0662
1241. 16.0662
498.312 16.0662
108.939 16.0662
653.039 16.0625
527.987 16.0625
248.998 16.0592
1116.2 16.05
301.385 16.05
207.73 16.05
1475.5 16.0417
1306.7 16.0417
926.137 16.0417
325.031 16.0417
215.191 16.0417
191.889 16.0417
84.5928 16.0417
83.5604 16.0417
80.9421 16.0417
672.162 16.0357
756.988 16.0313
457.338 16.0313
385.404 16.0313
273.49 16.0313
202.937 16.0313
184.144 16.0313
131.98 16.0313
768.41 16.0278
1184.96 16.025
261.784 16.0179
710.123 16.0139
197.845 16.0139
890.358 16.0096
470.13 16.0096
122.984 16.0096
117.364 16.0096
1196.09 16.0083
1055.58 16.0083
657.186 16.0083
640.016 16.0083
498.428 16.0083
434.015 16.0083
342.687 16.0083
302.23 16.0083
279.848 16.0083
154.79 16.0083
947.094 16.0074
252.044 16.0074
50.1742 16.0066
591.315 16.0054
1600.31 16.
1379.1 16.
1268.62 16.
883.159 16.
804.245 16.
157.524 16.
650.458 15.9205
542.76 15.9205
293.345 15.8897
1083.52 15.8
398.35 15.8
185.223 15.8
116.668 15.8
72.336 15.8
74.8692 15.7961
1054.71 15.7813
223.322 15.7813
88.4838 15.7813
80.9821 15.7813
69.0493 15.7813
800.064 15.7788
250.507 15.7788
86.4699 15.7788
1207.8 15.6806
164.051 15.6806
219.376 15.675
177.154 15.675
174.776 15.675
1064.96 15.6667
792.918 15.6667
737.077 15.6667
408.904 15.6667
178.664 15.6667
173.537 15.6667
74.4198 15.6667
443.709 15.5956
239.226 15.5956
233.563 15.5956
60.172 15.5956
815.246 15.5714
660.571 15.5714
139.8 15.5714
121.484 15.5714
431.85 15.5625
957.873 15.5568
606.098 15.5568
517.909 15.5568
310.59 15.5568
193.412 15.5568
188.78 15.5568
48.3478 15.5568
538.504 15.5
382.431 15.5
380.797 15.5
100.867 15.5
595.028 15.4712
78.2072 15.4712
623.54 15.45
383.408 15.45
215.125 15.45
214.839 15.4464
1559.67 15.4444
580.155 15.4444
421.972 15.4444
1358.62 15.4083
1126.14 15.4083
847.027 15.4083
563.014 15.4083
109.954 15.4083
524.478 15.4
442.189 15.4
96.1483 15.4
1397.35 15.375
361.818 15.375
211.676 15.375
41.1634 15.375
1521.83 15.3603
68.7729 15.3603
578.545 15.3472
226.036 15.3472
996.339 15.3224
101.397 15.3224
1558.54 15.3214
587.6 15.3214
505.913 15.3214
48.6358 15.3214
1669.32 15.2857
1089.43 15.2857
663.684 15.2857
633.134 15.2841
363.392 15.2841
345.97 15.2841
80.8258 15.2841
46.4513 15.2841
150.031 15.2813
92.4659 15.2813
1174.42 15.25
1121.85 15.25
215.245 15.25
1494. 15.2404
1470.64 15.2404
818.819 15.2404
714.633 15.2404
659.302 15.2404
512.09 15.2404
475.485 15.2404
352.352 15.2404
349.4 15.2404
313.64 15.2404
259.732 15.2404
201.887 15.2404
1085.4 15.2083
1008.69 15.2083
619.218 15.2083
549.996 15.2083
324.805 15.2083
1276.42 15.2
822.462 15.2
361.542 15.2
336.468 15.2
44.9578 15.2
1663.06 15.1667
942.463 15.1667
433.582 15.1667
74.251 15.1667
338.315 15.1635
135.854 15.1635
1200.73 15.1607
1588.67 15.1429
951.24 15.1429
723.082 15.1429
251.69 15.1429
135.944 15.1429
77.2164 15.1429
1619.73 15.125
1156.14 15.125
913.505 15.125
637.913 15.125
472.48 15.125
361.687 15.125
171.342 15.125
74.4988 15.125
55.1318 15.125
42.8114 15.125
1286.61 15.1023
481.361 15.1023
441.767 15.1023
226.015 15.1023
1441.55 15.0865
1220.9 15.0865
996.627 15.0865
486.314 15.0865
790.802 15.075
341.243 15.075
129.107 15.075
106.152 15.075
82.5039 15.075
1399.56 15.0662
1249.11 15.0662
988.687 15.0662
282.265 15.0662
1353.59 15.05
51.0378 15.05
44.2605 15.05
1095.92 15.0417
734.216 15.0417
459.227 15.0417
407.981 15.0417
297.403 15.0417
187.23 15.0417
111.401 15.0417
48.1246 15.0417
830.2 15.0357
191.396 15.0357
163.27 15.0357
124.898 15.0357
192.809 15.0278
943.429 15.0139
664.903 15.0139
589.742 15.0114
343.399 15.0114
186.858 15.0114
137.592 15.0114
1254.68 15.0096
1113.99 15.0096
599.758 15.0096
595.222 15.0096
415. 15.0096
221.884 15.0096
192.881 15.0096
114.736 15.0096
1641.9 15.0083
1206.24 15.0083
1049.38 15.0083
851.344 15.0083
549.539 15.0083
165.731 15.0083
74.0187 15.0083
1092.3 15.0074
1079.56 15.0074
1064.55 15.0074
520.667 15.0074
1334.79 15.
1332.24 15.
1172.04 15.
1119.9 15.
807.237 15.
601.879 15.
542.858 15.
290.417 15.
215.918 15.
181.811 15.
145.881 15.
116.262 15.
81.7512 15.
1166.66 14.9205
747.79 14.9205
632.871 14.9205
446.459 14.9205
235.937 14.9205
1239.62 14.8929
1148.89 14.8929
207.865 14.8929
129.806 14.8929
1470.89 14.8897
190.938 14.8897
1585.12 14.8
1028.85 14.75
83.8125 14.75
1319.38 14.6806
586.333 14.6806
1412.02 14.675
884.899 14.675
301.933 14.675
214.06 14.675
1598.6 14.6667
1548.66 14.6667
1426.4 14.6667
904.692 14.6667
601.461 14.6667
534.987 14.5956
158.072 14.5956
1042.27 14.5714
980.152 14.5714
140.342 14.5714
953.09 14.5625
928.615 14.5625
207.445 14.5625
86.9572 14.5625
400.458 14.5568
394.064 14.5568
216.973 14.5568
213.54 14.5568
527.698 14.5
363.853 14.5
1413.3 14.4712
1333.64 14.4712
595.811 14.4712
524.056 14.4712
101.865 14.4712
1611. 14.45
1332.31 14.45
1031.56 14.45
720.581 14.45
604.943 14.45
301.56 14.45
272.787 14.45
179.358 14.45
154.279 14.45
474.358 14.4464
1504.47 14.4083
482.86 14.4083
43.362 14.4083
1429.31 14.375
1318.74 14.375
1099.62 14.375
1005.56 14.375
362.334 14.375
202.615 14.375
105.593 14.375
548.13 14.3603
342.041 14.3603
238.8 14.3603
1625.77 14.3472
512.46 14.3333
1236.16 14.3214
1027.37 14.3214
599.156 14.3214
552.551 14.3214
399.946 14.3214
285.586 14.3214
163.886 14.3214
64.9189 14.3214
252.503 14.2857
1673.5 14.2841
714.846 14.2841
669.993 14.2841
83.5749 14.2841
562.397 14.2813
1023.02 14.25
516.525 14.25
328.444 14.25
202.041 14.25
317.904 14.2404
289.763 14.2404
160.761 14.2404
155.632 14.2404
115.571 14.2404
91.8283 14.2404
52.8294 14.2404
1272.93 14.2083
285.702 14.2083
150.536 14.2083
1327.88 14.2
1276.22 14.2
1082.85 14.1838
414.218 14.1838
1555.21 14.1667
1439.07 14.1667
1095.76 14.1667
337.7 14.1667
330.612 14.1667
255.623 14.1667
151.847 14.1667
100.499 14.1667
330.226 14.1645
1667.54 14.1635
1570.03 14.1635
1392.31 14.1635
313.189 14.1635
1266.23 14.1607
1472.09 14.1429
516.987 14.1429
265.049 14.1429
107.384 14.1429
44.8726 14.1429
1354.27 14.125
1328.58 14.125
1207.53 14.125
854.655 14.125
755.594 14.125
651.206 14.125
631.535 14.125
530.633 14.125
314.827 14.125
244.857 14.125
193.626 14.125
144.315 14.125
1697.91 14.1023
1210.88 14.1023
1047.57 14.1023
1044.35 14.1023
828.417 14.1023
1466.27 14.0865
1244.11 14.0865
1199.62 14.0865
800.854 14.0865
734.122 14.0865
530.346 14.0865
435.326 14.0865
334.875 14.0865
176.506 14.0865
110.667 14.0865
76.5434 14.0865
69.1677 14.0865
56.8636 14.0865
908.138 14.0833
973.168 14.075
711.788 14.075
549.149 14.075
145.256 14.075
97.7557 14.075
96.6376 14.075
806.619 14.0662
53.2134 14.0662
943.097 14.05
267.947 14.05
177.236 14.05
1639.28 14.0417
1609.99 14.0417
1286.29 14.0417
1228.18 14.0417
1205.08 14.0417
1092.05 14.0417
768.797 14.0417
764.436 14.0417
480.864 14.0417
439.668 14.0417
415.494 14.0417
321.246 14.0417
317.4 14.0417
41.8012 14.0417
1593.86 14.0357
1462.51 14.0357
66.6282 14.0357
943.536 14.0313
471.124 14.0313
1678.68 14.0278
697.193 14.0139
468.913 14.0139
202.7 14.0139
832.43 14.0114
491.723 14.0114
304.175 14.0114
173.746 14.0114
54.9024 14.0114
1469.06 14.0096
1309.01 14.0096
1303.83 14.0096
1072.15 14.0096
870.471 14.0096
639.972 14.0096
381.199 14.0096
295.486 14.0096
246.941 14.0096
211.613 14.0096
778.335 14.0083
494.942 14.0083
57.0667 14.0083
1605.56 14.0074
1516.13 14.0074
1346.24 14.0074
1098.25 14.0074
181.41 14.0074
1052.88 14.
1045.59 14.
1043.66 14.
1004.32 14.
985.807 14.
639.784 14.
610.178 14.
415.612 14.
415.198 14.
371.387 14.
250.279 14.
225.586 14.
179.709 14.
113.924 14.
1193.27 13.9205
718.642 13.9205
586.899 13.9205
86.6837 13.9205
1469.78 13.8929
107.258 13.8929
1130.54 13.875
649.799 13.875
406.403 13.875
1624.66 13.8
813.44 13.8
361.438 13.8
345.297 13.8
342.14 13.8
277.039 13.8
199.287 13.8
60.7669 13.8
748.111 13.7813
803.957 13.7788
767.144 13.7788
196.327 13.7788
1183.89 13.75
141.91 13.75
1444.56 13.6806
626.991 13.6806
505.684 13.6806
410.793 13.6806
360.85 13.6806
1113.3 13.675
895.598 13.675
526.104 13.675
365.298 13.675
273.633 13.675
1235.85 13.6667
1135.04 13.6667
1001.73 13.6667
861.154 13.6667
859.76 13.6667
681.009 13.6667
671.734 13.6667
643.8 13.6667
432.865 13.6667
128.455 13.6667
189.831 13.5956
821.461 13.5714
1371.72 13.5625
886.612 13.5625
449.989 13.5625
356.986 13.5625
229.922 13.5625
153.919 13.5625
140.52 13.5625
981.311 13.5568
974.656 13.5568
821.956 13.5568
558.285 13.5568
494.512 13.5568
369.576 13.5568
984.443 13.4712
524.965 13.4712
376.439 13.4712
365.55 13.4712
279.942 13.4712
188.146 13.4712
139.508 13.4712
93.372 13.4712
1628.56 13.45
1435.74 13.45
1340.95 13.45
1156.46 13.45
1077.33 13.45
966.981 13.45
753.804 13.45
741.134 13.45
641.97 13.45
247.673 13.45
78.1012 13.45
1316.93 13.4464
1211.18 13.4464
666.683 13.4464
338.634 13.4464
303.413 13.4464
102.125 13.4464
1688.98 13.4083
521.073 13.4083
475.111 13.4083
472.631 13.4083
1464.48 13.375
1299.45 13.375
471.897 13.375
445.974 13.375
140.288 13.375
661.85 13.3603
587.949 13.3603
101.68 13.3603
43.0573 13.3603
1513.23 13.3472
401.754 13.3472
340.018 13.3472
45.1793 13.3472
366.212 13.3333
232.728 13.3333
153.167 13.3333
1128.18 13.3214
716.825 13.3214
716.765 13.3214
441.106 13.3214
264.452 13.3214
189.058 13.3214
75.003 13.3214
1355.78 13.2841
1218.51 13.2841
770.061 13.2841
419.409 13.2841
221.664 13.2841
69.5547 13.2841
795.093 13.2813
632.272 13.2813
609.633 13.2813
563.716 13.2813
437.181 13.2813
196.887 13.2813
1138.02 13.25
487.499 13.25
324.727 13.25
284.585 13.25
232.675 13.25
144.143 13.25
71.2422 13.25
1404.38 13.2404
1273.46 13.2404
1210.58 13.2404
931.977 13.2404
647.414 13.2404
517.43 13.2404
326.749 13.2404
196.718 13.2404
186.296 13.2404
47.2009 13.2404
86.8596 13.225
176.262 13.2083
1380.81 13.2
1178.41 13.2
639.681 13.2
228.124 13.2
148.016 13.2
137.719 13.2
53.5404 13.2
1593.24 13.1667
1430.93 13.1667
1119.42 13.1667
1109.76 13.1667
538.384 13.1667
370.151 13.1667
61.1669 13.1667
926.469 13.1635
634.555 13.1635
202.842 13.1635
178.026 13.1635
140.554 13.1635
444.092 13.1607
296.825 13.1607
1035.89 13.1429
815.036 13.1429
293.785 13.1429
181.495 13.1429
1527.56 13.125
1507.79 13.125
1432.18 13.125
1132.49 13.125
973.481 13.125
875.377 13.125
516.226 13.125
400.952 13.125
347.012 13.125
289.827 13.125
109.786 13.125
1514.28 13.1023
1477.13 13.1023
1382.98 13.1023
1340.68 13.1023
1287.77 13.1023
1150.94 13.1023
671.954 13.1023
624.819 13.1023
395.557 13.1023
1234.89 13.0865
1189.98 13.0865
990.489 13.0865
853.435 13.0865
849.657 13.0865
260.915 13.0865
207.063 13.0865
46.5387 13.0833
1021.19 13.075
634.867 13.075
397.623 13.075
66.0258 13.0625
56.782 13.0625
339.355 13.0592
1455.35 13.05
1085.04 13.05
371.155 13.05
257.044 13.05
87.4731 13.05
74.6902 13.05
1625.6 13.0417
1606.39 13.0417
1537.7 13.0417
1531.16 13.0417
1494.31 13.0417
1491.57 13.0417
1215.95 13.0417
1066.01 13.0417
992.618 13.0417
920.14 13.0417
440.521 13.0417
347.825 13.0417
316.975 13.0417
230.581 13.0417
224.427 13.0417
218.205 13.0417
162.51 13.0417
132.744 13.0417
41.4523 13.0417
1446.62 13.0357
1175.09 13.0357
1149.11 13.0357
1078.78 13.0357
828.732 13.0357
504.534 13.0357
470.938 13.0357
300.162 13.0357
51.7733 13.0357
674.391 13.0313
293.589 13.0313
1226.13 13.0278
937.002 13.0278
301.121 13.0179
961.746 13.0139
682.449 13.0139
544.38 13.0139
132.777 13.0139
73.3596 13.0139
1573.59 13.0114
1406.47 13.0114
1380.7 13.0114
1231.09 13.0114
572.262 13.0114
1670.52 13.0096
1504.89 13.0096
999.107 13.0096
639.045 13.0096
533.953 13.0096
316.7 13.0096
264.518 13.0096
235.009 13.0096
986.023 13.0083
876.6 13.0083
798.667 13.0083
298.794 13.0083
268.877 13.0083
230.186 13.0083
46.2921 13.0083
1165.52 13.0074
334.403 13.0074
101.12 13.0074
1638.49 13.
1166.97 13.
1117.04 13.
1054.85 13.
1000.38 13.
973.007 13.
830.753 13.
655.403 13.
655.191 13.
572.865 13.
541.251 13.
518.852 13.
516.063 13.
364.104 13.
342.645 13.
307.31 13.
299.111 13.
159.185 13.
109.349 13.
71.3087 13.
52.3913 13.
1172.78 12.9205
1047.79 12.9205
980.443 12.9205
919.034 12.9205
738.577 12.9205
704.082 12.9205
470.805 12.9205
468.971 12.9205
440.605 12.9205
214.251 12.9205
110.772 12.9205
103.102 12.9205
101.811 12.9205
54.7426 12.9205
1543.47 12.8929
1141.18 12.875
926.589 12.875
909.907 12.875
875.642 12.875
584.544 12.875
452.031 12.875
150.934 12.875
1369.38 12.8
1126.83 12.8
704.557 12.8
1603.94 12.7788
868.188 12.7788
790.419 12.7788
590.51 12.7788
574.624 12.7788
560.093 12.7788
214.55 12.7788
1235.53 12.75
188.967 12.75
794.958 12.6806
630.208 12.6806
573.134 12.6806
523.634 12.6806
366.637 12.6806
335.844 12.6806
160.554 12.6806
1612.78 12.675
1497.57 12.675
1213.49 12.675
865.612 12.675
702.574 12.675
57.5441 12.675
1242.07 12.6667
273.047 12.6667
45.1002 12.6667
1595.74 12.625
544.147 12.625
1315.73 12.5714
1230.53 12.5714
886.518 12.5714
301.047 12.5714
265.218 12.5714
126.955 12.5714
976.255 12.5625
617.717 12.5625
143.292 12.5625
94.5282 12.5625
80.2286 12.5625
61.8885 12.5625
1517.34 12.5568
535.704 12.5568
462.089 12.5568
188.568 12.5568
1060.03 12.5
686.45 12.5
528.513 12.5
464.076 12.5
1107.76 12.4712
844.82 12.4712
807.597 12.4712
294.965 12.4712
228.981 12.4712
225.854 12.4712
77.3379 12.4712
1231.46 12.45
851.658 12.45
547.068 12.45
216.287 12.45
1431.77 12.4464
96.9342 12.4464
1339.04 12.4083
675.612 12.4083
1224.39 12.375
1181.91 12.375
1066.31 12.375
805.498 12.375
723.391 12.375
519.101 12.375
369.712 12.375
347.456 12.375
345.579 12.375
279.725 12.375
194.332 12.375
178.996 12.375
124.596 12.375
41.5369 12.375
1618.47 12.3603
1527.68 12.3472
1051.39 12.3472
1022.47 12.3472
733.187 12.3472
589.948 12.3472
203.151 12.3472
149.02 12.3472
1538.18 12.3214
1029.02 12.3214
592.82 12.3214
516.324 12.3214
504.701 12.3214
407.623 12.3214
1362.92 12.2841
1311.49 12.2841
987.716 12.2841
638.638 12.2841
129.648 12.2841
54.1751 12.2841
114.355 12.2813
98.2832 12.2813
1246.08 12.25
1101.3 12.25
77.7802 12.25
1647.66 12.2404
878.858 12.2404
529.66 12.2404
367.479 12.2404
57.7962 12.2404
79.002 12.225
1296.73 12.2083
275.055 12.2083
1620.65 12.2
688.719 12.2
642.103 12.2
524.729 12.2
511.429 12.2
410.752 12.2
308.777 12.2
302.484 12.2
89.8292 12.2
89.3857 12.2
176.194 12.1838
1423.25 12.1667
547.888 12.1667
524.164 12.1667
508.091 12.1667
384.045 12.1667
198.16 12.1667
137.518 12.1667
136.519 12.1667
129.471 12.1667
563.909 12.1607
231.551 12.1607
758.833 12.1429
495.401 12.1429
241.427 12.1429
1643.06 12.125
1611.72 12.125
1435.9 12.125
1347.98 12.125
1297.18 12.125
1057.14 12.125
1042.35 12.125
1024.86 12.125
542.651 12.125
395.978 12.125
353.817 12.125
276.634 12.125
271.845 12.125
254.169 12.125
1390.34 12.1023
999.506 12.1023
766.363 12.1023
599.099 12.1023
398.057 12.1023
338.839 12.1023
286.923 12.1023
192.761 12.1023
191.269 12.1023
177.694 12.1023
169.208 12.1023
680.564 12.0865
606.243 12.0865
140.633 12.0865
1430.37 12.075
719.712 12.075
207.013 12.0625
119.227 12.0625
1061.47 12.05
1024.65 12.05
736. 12.05
562.207 12.05
434.204 12.05
257.603 12.05
75.2959 12.05
45.4964 12.05
1478.32 12.0417
1422.34 12.0417
1044.61 12.0417
676.48 12.0417
412.429 12.0417
332.096 12.0417
211.641 12.0417
167.669 12.0417
165.316 12.0417
163.724 12.0417
160.015 12.0417
1178.96 12.0357
641.335 12.0357
83.2027 12.0357
79.6057 12.0357
573.661 12.0313
827.051 12.0278
268.802 12.0278
285.179 12.0179
1186.92 12.0139
937.616 12.0139
331.967 12.0139
1496.97 12.0114
772.099 12.0114
487.287 12.0114
372.039 12.0114
298.171 12.0114
236.398 12.0114
120.205 12.0114
77.3021 12.0114
57.9399 12.0114
549.096 12.0096
452.951 12.0096
405.036 12.0096
254.277 12.0096
243.917 12.0096
236.249 12.0096
148.582 12.0096
46.3818 12.0096
1103.4 12.0083
60.5901 12.0083
1198.01 12.0074
1680.68 12.
1645.52 12.
1564.21 12.
1543.88 12.
1532.44 12.
1411.95 12.
1324.09 12.
1263.4 12.
1080.03 12.
987.049 12.
846.854 12.
819.695 12.
814.66 12.
472.403 12.
453.073 12.
449.301 12.
354.883 12.
352.008 12.
325.372 12.
288.137 12.
254.661 12.
185.132 12.
109.819 12.
79.5903 12.
49.8501 12.
1558.66 11.9205
226.372 11.9205
1611.41 11.875
1403.92 11.875
903.37 11.875
837.056 11.875
352.733 11.875
125.279 11.875
1530.59 11.8
1318.59 11.8
1135.59 11.8
1096.59 11.8
998.787 11.8
942.821 11.8
765.961 11.8
700.696 11.8
376.545 11.8
354.663 11.8
1383.75 11.7788
1134.1 11.7788
371.963 11.7788
202.507 11.7788
50.8508 11.7788
43.446 11.7788
1091.47 11.75
675.664 11.75
153.194 11.75
1270.67 11.6806
1252.83 11.6806
86.2112 11.6806
1020.39 11.6667
753.937 11.6667
713.535 11.6667
599.228 11.6667
575.599 11.6667
557.988 11.6667
501.414 11.6667
310.776 11.6667
194.626 11.6667
176.042 11.5714
83.1261 11.5625
1334.46 11.5568
642.377 11.5568
559.627 11.5568
518.685 11.5568
474.09 11.5568
94.1635 11.5568
45.9582 11.5568
1590.68 11.4712
912.788 11.4712
842.909 11.4712
438.716 11.4712
317.088 11.4712
49.5879 11.4712
1413.87 11.45
1012.37 11.45
769.303 11.45
679.142 11.45
488.171 11.45
1324.36 11.4464
1067.56 11.4464
226.839 11.4464
1124.62 11.4083
1594.22 11.375
1226.66 11.375
1078.26 11.375
477.037 11.375
416.507 11.375
390.154 11.375
292.744 11.375
1111.53 11.3472
994.04 11.3472
901.936 11.3472
564.039 11.3472
554.543 11.3472
448.788 11.3472
384.907 11.3472
136.191 11.3472
106.648 11.3472
479.662 11.3333
251.357 11.3333
73.1164 11.3333
1529.46 11.3214
1415.61 11.3214
1466.08 11.2841
1378.91 11.2841
1271.5 11.2841
1213.39 11.2841
605.791 11.2841
562.493 11.2841
306.456 11.2841
126.168 11.2841
102.681 11.2841
60.0698 11.2841
49.2818 11.2841
1451.5 11.25
1110.39 11.25
940.322 11.25
206.739 11.25
1403.31 11.2404
1167.05 11.2404
340.527 11.2404
61.3102 11.2404
1035.99 11.225
854.752 11.225
621.592 11.225
845.638 11.2083
234.886 11.2083
1607.61 11.2
1239.75 11.2
882.001 11.2
395.627 11.2
309.17 11.2
243.514 11.2
234.973 11.2
103.047 11.2
100.362 11.2
93.2003 11.2
71.0192 11.2
1531.36 11.1667
1145.08 11.1667
499.515 11.1667
105.705 11.1667
81.3683 11.1667
46.0818 11.1667
131.302 11.1607
96.0932 11.1607
1398.29 11.1429
1119.08 11.1429
789.965 11.1429
180.37 11.1429
1485.95 11.125
1311.07 11.125
627.426 11.125
574.016 11.125
534.205 11.125
448.627 11.125
445.676 11.125
378.797 11.125
1657.58 11.1023
1639.14 11.1023
684.155 11.1023
533.331 11.1023
423.138 11.1023
216.743 11.1023
50.081 11.1023
1006.8 11.0865
284.812 11.0865
91.751 11.0865
1513.74 11.0833
113.025 11.0833
82.8487 11.0833
556.071 11.075
850.073 11.0625
604.1 11.0625
587.392 11.0625
191.586 11.0625
184.617 11.0625
112.805 11.0625
1675.09 11.05
1097.09 11.05
1007.65 11.05
968.313 11.05
945.455 11.05
746.355 11.05
742.042 11.05
556.855 11.05
516.766 11.05
125.114 11.05
88.8442 11.05
1340.2 11.0417
1259.86 11.0417
877.516 11.0417
768.68 11.0417
709.071 11.0417
638.365 11.0417
568.841 11.0417
406.236 11.0417
313.071 11.0417
278.228 11.0417
246.132 11.0417
172.901 11.0417
85.1631 11.0417
1351.73 11.0357
1204.07 11.0357
286.807 11.0357
1217.78 11.0313
1439.4 11.025
135.432 11.025
199.914 11.0179
1632.76 11.0139
1471.19 11.0139
621.358 11.0139
591.245 11.0139
291.854 11.0139
120.281 11.0139
111.961 11.0139
86.7776 11.0139
83.4747 11.0139
50.4547 11.0139
40.0554 11.0139
1632.37 11.0114
1391.98 11.0114
1089.63 11.0114
922.8 11.0114
690.132 11.0114
593.853 11.0114
484.232 11.0114
255. 11.0114
243.989 11.0114
87.1517 11.0114
75.6839 11.0114
1438.88 11.0096
1236.63 11.0096
1172.32 11.0096
1129.12 11.0096
1002.26 11.0096
498.134 11.0096
131.244 11.0096
87.8751 11.0096
74.9779 11.0096
452.317 11.0083
427.225 11.0083
1666.84 11.
1661.45 11.
1646.01 11.
1603.4 11.
1139.48 11.
1109.69 11.
1105.93 11.
972.685 11.
936.668 11.
811.499 11.
791.817 11.
646.423 11.
577.275 11.
565.717 11.
565.431 11.
513.633 11.
465.546 11.
268.539 11.
250.934 11.
162.813 11.
79.3656 11.
1172.4 10.9205
1002.74 10.9205
512.24 10.9205
148.793 10.9205
95.8265 10.9205
1447.59 10.875
1266.61 10.875
1247.64 10.875
1011.78 10.875
896.702 10.875
392.698 10.875
75.0648 10.875
66.6773 10.875
54.2696 10.875
1572.24 10.8
1516.97 10.8
1456.32 10.8
1047.25 10.8
1015.1 10.8
874.781 10.8
837.782 10.8
250.867 10.8
235.196 10.8
91.3492 10.8
1682.26 10.75
1629.17 10.75
851.152 10.75
337.095 10.75
166.836 10.75
1667.68 10.6806
1345.06 10.6806
773.336 10.6806
295.01 10.6806
271.725 10.6806
68.3254 10.6806
1513.95 10.6667
1169.97 10.6667
958.803 10.6667
689.517 10.6667
545.306 10.6667
470.48 10.6667
391.545 10.6667
348.653 10.6667
209.81 10.6667
1184.28 10.625
490.93 10.625
80.1919 10.625
1471.6 10.5625
1359.53 10.5625
1217.69 10.5625
365.431 10.5625
353.754 10.5625
295.847 10.5625
173.19 10.5625
167.286 10.5625
1216.42 10.5568
760.81 10.5568
234.682 10.5568
166.468 10.5568
89.3643 10.5568
1438.6 10.5
402.792 10.4712
1485.71 10.45
1407.54 10.45
1392.84 10.45
1325.04 10.45
894.222 10.45
833.044 10.45
785.209 10.45
447.079 10.45
392.762 10.45
338.555 10.45
1177.8 10.4464
597.932 10.4464
442.535 10.4464
324.233 10.4464
264.207 10.4464
150.623 10.4464
83.356 10.4464
1049.02 10.375
946.301 10.375
715.154 10.375
678.459 10.375
470.031 10.375
248.213 10.375
218.79 10.375
50.3734 10.375
1670.33 10.3472
1478.74 10.3472
1364.18 10.3472
1236.09 10.3472
700.299 10.3472
616.003 10.3472
310.19 10.3472
357.164 10.3214
88.8606 10.3214
1484.96 10.2841
1386.18 10.2841
1211.51 10.2841
1021.56 10.2841
838.97 10.2841
219.255 10.2841
200.415 10.2841
56.4197 10.2841
1139.82 10.25
970.468 10.25
715.29 10.25
378.64 10.25
118.964 10.25
59.9061 10.25
1371.01 10.2404
846.721 10.2404
148.079 10.2404
117.586 10.225
1527.29 10.2
1457.58 10.2
1132.82 10.2
825.123 10.2
318.956 10.2
220.912 10.2
99.5991 10.2
50.3933 10.2
1077.69 10.1667
655.704 10.1667
454.403 10.1667
238.066 10.1667
220.445 10.1667
1681.03 10.1607
1202.71 10.1607
1196.35 10.1607
1113.52 10.1607
801.726 10.1607
661.199 10.1607
116.787 10.1607
726.582 10.1429
282.362 10.1429
1510.03 10.125
1453.09 10.125
915.593 10.125
867.754 10.125
707.866 10.125
454.146 10.125
339.293 10.125
268.417 10.125
220.216 10.125
146.924 10.125
121.288 10.125
90.1833 10.125
77.3965 10.125
44.9766 10.125
1471.85 10.1023
1452.34 10.1023
1441.35 10.1023
1322.83 10.1023
1235.28 10.1023
905.136 10.1023
513.866 10.1023
365.395 10.1023
256.337 10.1023
51.4441 10.1023
1134.48 10.0865
1018.54 10.0865
980.885 10.0865
824.17 10.0865
476.073 10.0865
376.505 10.0865
555.07 10.0833
222.937 10.0833
128.885 10.075
870.656 10.0625
848.173 10.0625
319.908 10.0625
188.459 10.0625
111.222 10.0625
109.748 10.0625
930.123 10.05
682.628 10.05
662.425 10.05
421.843 10.05
343.685 10.05
87.1143 10.05
58.1406 10.05
1351.44 10.0417
1330.42 10.0417
1210.5 10.0417
875.498 10.0417
561.519 10.0417
493.834 10.0417
321.509 10.0417
758.867 10.025
606.693 10.025
1391.4 10.0179
1296.09 10.0179
931.61 10.0179
532.801 10.0179
99.2279 10.0179
1632.46 10.0139
1035.48 10.0139
1029.15 10.0139
1012.48 10.0139
387.442 10.0139
287.661 10.0139
195.259 10.0139
130.235 10.0139
51.3291 10.0139
48.8882 10.0139
1660.33 10.0114
1585.7 10.0114
1508.87 10.0114
1226.92 10.0114
1119.73 10.0114
967.333 10.0114
565.839 10.0114
518.956 10.0114
201.422 10.0114
179.125 10.0114
118.89 10.0114
1017.77 10.0096
620.601 10.0096
480.583 10.0096
59.3303 10.0096
827.957 10.0083
1569.19 10.
1544.62 10.
1540.07 10.
1184.18 10.
1164.65 10.
883.628 10.
861.89 10.
792.575 10.
712.446 10.
609.06 10.
545.15 10.
471.684 10.
364.213 10.
333.011 10.
331.55 10.
207.772 10.
199.759 10.
191.178 10.
147.147 10.
132.415 10.
123.649 10.
119.584 10.
107.509 10.
51.9693 10.
49.1328 10.
42.8357 10.
