# Supplementary material for: Functional Genomics of Novel Secondary Metabolites from Diverse Cyanobacteria Using Untargeted Metabolomics
Source: Mar Drugs. 2013 Sep 30;11(10):3617–31. doi: 10.3390/md11103617 (PMC3826126; doi:10.3390/md11103617)
Supplement: Supplementary File 3 — Supplementary msms data (ZIP, 1417 KB) [file marinedrugs-11-03617-s003.zip › msms/211.Negative.txt]

// 211. 2Hex+C7H16O7 C19H36O17 Negative
535.187 10886.7
211.08 2402.44
536.191 1010.29
221.066 820.575
89.0254 517.365
179.053 449.039
119.037 280.796
536.298 267.826
373.136 238.375
535.517 218.107
251.075 208.227
535.763 195.084
161.045 185.533
535.567 184.538
59.0128 184.032
536.036 144.805
535.638 144.002
281.092 129.35
193.074 127.157
536.361 125.042
535.966 122.347
536.45 111.141
535.898 108.533
536.504 102.08
323.096 91.4568
540.165 83.
221.154 81.1114
536.566 80.3224
212.075 78.0205
251.109 77.3911
85.0246 75.6791
537.249 74.3087
211.405 74.1841
536.642 73.5833
71.0126 72.84
537.129 72.05
536.968 70.1571
536.85 69.4803
113.016 69.1168
261.071 69.0613
521.496 68.
180.053 67.8026
538.039 66.9231
536.761 66.1635
193.175 65.3674
191.08 64.9763
211.237 64.5682
537.337 64.4
179.116 64.1331
893.681 60.9395
537.503 60.3068
101.019 58.2596
131.032 57.7202
538.702 55.556
100.966 54.2
211.3 52.6125
279.743 52.2404
125.019 51.3674
373.235 51.2457
214.829 51.0192
59.0391 48.6806
211.46 48.5625
542.624 48.5294
88.3959 47.805
547.031 46.6875
543.994 46.5707
179.252 46.4737
1116.97 46.3906
538.286 46.3611
959.016 46.3333
101.837 46.0526
537.745 46.0038
89.1296 45.1157
534.173 44.0388
543.865 43.25
254.345 43.0036
355.118 42.3224
89.4097 41.8906
784.801 41.0036
150.417 40.9423
356.185 40.2353
281.25 40.1008
537.884 39.605
278.816 39.4321
1312.39 39.3878
1320.79 39.0066
211.354 39.
59.1732 39.
538.097 38.225
578.742 38.2112
98.7482 38.205
537.66 38.0083
475.129 37.2917
211.486 36.7813
1597.29 36.6
251.206 36.4712
538.434 36.4444
178.081 36.3674
1509.37 36.35
915.78 36.2893
805.79 36.2308
188.266 36.1607
89.3562 36.0417
534.929 36.
264.406 35.7778
535.018 35.2813
97.8928 35.2269
249.536 35.1976
194.07 35.1875
207.123 35.1607
844.768 35.0341
539.069 35.0036
432.138 34.845
161.366 34.7202
211.529 34.5313
518.328 34.4464
790.622 34.3491
939.917 34.2802
1134.65 34.1607
594.559 34.1359
484.744 34.0667
499.843 34.0156
322.282 33.9185
904.297 33.9013
353.028 33.805
418.641 33.605
860.456 33.5216
1043.09 33.4402
1161.73 33.3491
706.095 33.15
360.887 33.1488
835.837 33.125
620.718 32.5313
221.293 32.4712
589.105 32.1488
633.221 32.125
221.263 32.1136
1409.22 32.0167
324.889 31.6944
558.636 31.3676
1586.94 31.2269
92.6713 31.2269
151.333 31.1731
243.782 31.125
224.686 31.0909
143.626 31.0536
72.7146 31.045
149.039 31.0278
47.8134 31.0167
619.883 31.005
889.42 30.805
63.8417 30.75
742.711 30.6923
1636.07 30.6
981.445 30.5714
216.274 30.5208
1150.1 30.3224
1631.93 30.2917
290.247 30.2663
274.41 30.2426
849.87 30.1157
724.957 30.0769
360.805 30.0054
103.83 30.0054
491.477 30.
548.891 29.9698
1617.9 29.9231
372.738 29.9185
1231.31 29.7202
504.486 29.6944
108.147 29.5602
281.628 29.4545
1552.92 29.445
277.45 29.3674
1338.37 29.3491
400.085 29.3393
729.624 29.2045
559.638 29.1607
259.109 29.1607
125.104 29.125
650.079 29.1078
211.625 29.1
336.528 29.0278
534.278 29.0208
324.407 29.005
1386.71 29.
767.45 28.9185
453.379 28.9013
355.542 28.8929
156.831 28.845
583.359 28.805
311.13 28.7961
542.465 28.7284
478.794 28.625
476.12 28.625
1566.83 28.6
102.582 28.6
99.5627 28.4545
143.161 28.4402
1168.51 28.375
1109.51 28.375
564.528 28.3636
160.733 28.3393
1253.26 28.3333
1260.53 28.3224
401.844 28.2857
59.0665 28.2663
1124.42 28.225
89.1972 28.1875
995.649 28.1078
851.073 28.0833
542.386 28.0489
516.253 28.0489
241.93 28.0489
212.609 28.0341
1491.59 28.0192
753.316 28.0179
179.798 28.006
400.632 27.7692
1570.76 27.75
1328.52 27.6923
727.138 27.6875
242.693 27.4803
113.777 27.445
120.368 27.4083
373.292 27.3603
664.205 27.2112
1472.07 27.2045
99.7521 27.1488
361.023 27.1359
59.382 27.125
92.5062 27.1111
150.117 27.1078
1304.48 27.0909
139.686 27.0662
570.586 27.0489
100.294 27.045
1100.49 27.0278
451.629 27.025
762.052 27.0192
522.494 27.0192
950.678 27.006
90.9422 27.0054
622.734 27.
550.681 26.8409
228.982 26.8182
544.284 26.75
1070.93 26.7202
750.287 26.5682
203.685 26.5682
888.319 26.4821
398.236 26.4821
119.252 26.4803
1275.62 26.4444
627.724 26.375
993.011 26.3333
250.395 26.2917
45.2769 26.2917
439.538 26.2663
545.954 26.2269
48.8917 26.225
224.833 26.1875
143.765 26.1838
386.198 26.125
452.848 26.0909
853.264 26.0833
1130.37 26.0769
245.247 26.0489
519.212 26.045
250.305 26.045
134.236 26.045
1000.62 26.0417
658.034 26.025
133.348 26.0227
660.932 26.0192
975.525 26.0179
329.014 26.0139
246.532 26.0083
1421.37 26.0066
296.19 26.0066
1289.08 26.006
463.824 26.
129.037 26.
63.2048 26.
905.949 25.8409
611.658 25.7778
1076.05 25.7202
697.281 25.7202
1566.33 25.6923
119.298 25.6923
1039.62 25.6667
633.958 25.6
568.234 25.5682
626.92 25.5602
539.32 25.5329
293.474 25.4821
540.715 25.45
1362.01 25.4464
1273.47 25.4444
1046.29 25.4402
665.698 25.4402
221.343 25.4
213.003 25.4
209.985 25.4
534.749 25.375
429.841 25.3636
324.844 25.3611
217.201 25.3603
1572.1 25.3333
1485.95 25.3333
1301.25 25.3333
654.031 25.3333
222.192 25.3333
739.934 25.2663
634.175 25.2426
1527.43 25.225
1490.11 25.225
1040.57 25.225
548.625 25.225
639.17 25.2045
166.769 25.1838
121.082 25.1645
1278.47 25.1488
389.718 25.1488
1186.11 25.1157
439.847 25.1118
732.626 25.0865
549.022 25.0865
195.919 25.0833
118.467 25.0833
731.62 25.0769
489.498 25.0769
271.669 25.0714
171.319 25.0662
276.982 25.0536
260.956 25.0536
130.997 25.0536
1050.74 25.0489
1378.89 25.045
810.279 25.0227
1027.51 25.0192
603.308 25.006
470.696 25.005
625.558 25.
394.209 25.
592.324 24.9
193.132 24.9
900.206 24.6944
812.728 24.6923
515.841 24.6875
234.12 24.6875
1249.95 24.675
542.089 24.675
158.444 24.6544
540.752 24.625
417.677 24.625
157.65 24.625
569.374 24.6
630.552 24.5682
427.576 24.5682
301.807 24.5682
71.0471 24.5568
48.8442 24.5329
998.022 24.5
202.344 24.4444
1199.58 24.4
857.521 24.3636
1592.96 24.3611
389.2 24.3603
541.786 24.3333
222.435 24.3224
212.22 24.3224
1222.61 24.2813
212.71 24.225
69.1172 24.2228
1589.55 24.125
1573.68 24.125
1508.37 24.125
1114.46 24.125
907.618 24.125
651.623 24.125
453.234 24.125
1054.05 24.0909
576.651 24.0909
546.222 24.0909
226.683 24.0833
1488.58 24.0769
235.556 24.075
1537.44 24.0662
1269.07 24.0592
102.092 24.0536
1415.4 24.0278
293.23 24.025
564.282 24.0227
869.76 24.0208
742.423 24.0083
115.764 24.0074
1613.72 24.006
1058.65 24.006
519.395 24.006
133.473 24.0054
778.65 24.
1513.27 23.962
82.8415 23.9205
73.735 23.8182
67.2778 23.7961
1257.84 23.7788
1129.79 23.75
1635.57 23.6944
279.915 23.6944
500.249 23.675
1347.23 23.6576
658.173 23.625
722.709 23.5329
541.179 23.5329
215.365 23.5329
123.322 23.5329
373.418 23.5
646.274 23.4821
320.735 23.4821
1124.57 23.4444
297.566 23.3611
510.075 23.3603
271.52 23.3393
42.4657 23.3224
1654.83 23.2917
1598.3 23.2917
1338. 23.2917
1347.07 23.2857
1324.11 23.2857
1029.86 23.2813
938.262 23.2663
257.056 23.25
226.825 23.25
182.432 23.25
60.488 23.25
565.716 23.2426
534.382 23.2228
113.094 23.2228
100.105 23.2045
1229.95 23.1645
552.33 23.1645
342.416 23.1645
1146.45 23.1488
43.1932 23.1488
766.418 23.1429
696.462 23.1359
628.932 23.1136
334.285 23.1136
881.71 23.1
239.433 23.0909
557.188 23.0833
167.864 23.0833
652.9 23.0592
562.84 23.0592
1124.81 23.0536
809.041 23.0536
628.757 23.0536
897.634 23.0489
482.59 23.0489
1413.22 23.025
1083.06 23.025
990.919 23.025
725.605 23.0227
315.432 23.0227
580.904 23.0083
779.642 23.0066
573.697 23.0066
300.554 23.0066
1463.78 23.
1453.03 23.
1055.09 23.
722.815 23.
602.239 23.
376.672 23.
150.707 23.
91.3523 23.
1020.65 22.9013
771.131 22.9013
163.341 22.9013
149.342 22.9013
57.2123 22.9013
1629.01 22.8897
1039.56 22.8897
194.616 22.7961
161.126 22.7813
309.371 22.7778
1156.08 22.75
860.393 22.7202
327.129 22.7202
466.685 22.6806
716.738 22.6667
687.998 22.6544
1551.48 22.625
53.0686 22.625
48.5351 22.625
1550.93 22.5956
261.121 22.5956
75.332 22.5682
74.0202 22.5682
1330.42 22.5329
93.7281 22.5329
847.558 22.5313
184.473 22.5208
468.22 22.5
453.509 22.4545
563.466 22.4402
304.054 22.4083
641.433 22.4
1249.19 22.3636
1245.48 22.3603
582.458 22.3603
138.518 22.3603
654.721 22.3393
631.435 22.3393
1166.93 22.3224
1351.31 22.3214
492.71 22.2917
793.472 22.2813
1494.63 22.225
1086.13 22.225
855.055 22.225
751.136 22.225
881.131 22.2045
1670.1 22.1838
1051.91 22.1838
910.329 22.1838
315.298 22.1838
996.154 22.1645
1126.8 22.1607
779.878 22.1607
1105.07 22.1488
643.203 22.1488
494.02 22.1488
130.132 22.1488
955.253 22.1359
726.763 22.1359
93.6977 22.125
393.291 22.1118
921.978 22.1111
130.44 22.1
256.983 22.0909
166.864 22.0909
179.519 22.075
787.081 22.0592
302.862 22.0592
222.99 22.0592
603.407 22.0536
248.144 22.0536
211.825 22.0536
742.585 22.0489
1015.3 22.0417
309.84 22.0417
119.085 22.0417
605.759 22.0313
57.6792 22.0313
1156.43 22.0278
255.772 22.0278
1283.7 22.025
111.944 22.0083
902.36 22.0066
360.62 22.0066
282.193 22.0066
114.247 22.0066
894.53 22.006
588.541 22.006
400.455 22.006
503.59 22.
212.868 22.
212.743 22.
104.306 21.9013
101.337 21.9013
96.4556 21.9013
1367.52 21.9
713.362 21.9
543.804 21.9
341.37 21.9
65.991 21.9
638.819 21.8897
856.974 21.875
986.084 21.8
1470.81 21.7813
1529.43 21.7788
819.757 21.75
44.042 21.7202
113.116 21.6944
1695.12 21.6544
284.252 21.6544
1418.61 21.625
1203.29 21.605
1076.28 21.5956
539.666 21.5956
43.0175 21.5714
830.395 21.5682
141.425 21.5329
1282.16 21.5
1233.24 21.5
458.054 21.5
154.392 21.5
84.8623 21.5
830.462 21.4821
714.585 21.4821
41.9399 21.4712
122.15 21.4444
547.5 21.4083
163.247 21.4083
1411.43 21.405
220.247 21.375
144.703 21.375
99.6371 21.3611
1031.06 21.3603
984.835 21.3603
337.504 21.3603
823.954 21.3224
759.238 21.3224
1429.22 21.3214
1244.96 21.2917
1141.92 21.2917
539.851 21.2857
56.5175 21.2857
932.845 21.2813
788.703 21.2813
101.076 21.2663
909.05 21.25
540.892 21.25
242.483 21.25
696.27 21.2426
60.6723 21.2426
540.977 21.2404
383.65 21.2404
1006.63 21.225
397.503 21.225
368.399 21.225
98.7853 21.225
1678.75 21.2083
1314.94 21.2083
1137.26 21.1838
67.0176 21.1838
101.856 21.1667
538.351 21.1645
1464.95 21.1635
554.913 21.1635
1493.05 21.1488
1078.82 21.1488
733.525 21.1429
678.619 21.125
396.258 21.125
373.51 21.125
1254.95 21.1118
229.495 21.1111
112.738 21.1023
1635.24 21.1
505.803 21.1
162.717 21.1
891.648 21.0833
1106.46 21.075
1693.64 21.0662
1476.82 21.0662
1207.77 21.0662
1312.59 21.0592
1224.61 21.0592
1222.85 21.0592
972.861 21.0592
565.875 21.0592
1469.79 21.0536
668.923 21.0536
606.307 21.0417
207.429 21.0417
1527.55 21.0357
1225.89 21.0357
65.1599 21.0278
331.742 21.025
373.338 21.0096
639.9 21.0083
631.015 21.0083
465.326 21.0083
654.644 21.0074
147.629 21.0074
1153.25 21.0066
710.47 21.0066
365.576 21.0066
1453.45 21.
1105.84 21.
913.493 21.
901.147 21.
671.37 21.
626.031 21.
365.389 21.
77.3336 21.
174.684 20.8929
104.055 20.875
989.634 20.7813
717.931 20.7788
462.46 20.7788
163.537 20.7202
294.435 20.675
403.009 20.6544
588.429 20.625
1035.06 20.5956
73.7921 20.5714
580.703 20.5329
565.547 20.5329
306.601 20.5329
200.265 20.5329
713.215 20.5313
571.865 20.5313
225.283 20.5313
1006.77 20.5
644.664 20.5
560.894 20.45
154.298 20.45
540.272 20.4464
648.122 20.4444
1560.63 20.4083
583.588 20.4083
219.501 20.4083
45.1024 20.4083
599.192 20.4
514.823 20.4
241.307 20.4
149.08 20.4
227.093 20.375
1479.82 20.3603
1378.98 20.3603
334.376 20.3603
1017.37 20.3472
573.866 20.3472
357.105 20.3224
575.081 20.3214
1698.62 20.2917
959.562 20.2813
273.314 20.2663
270.992 20.2426
251.306 20.2426
47.4115 20.2426
1529.93 20.225
817.29 20.225
198.558 20.225
1335.44 20.2083
545.178 20.2045
615.527 20.1838
384.568 20.1838
296.821 20.1838
158.629 20.1838
609.06 20.1667
352.065 20.1667
211.753 20.1667
709.432 20.1645
621.847 20.1635
202.847 20.1635
1265.44 20.1488
1467.63 20.1429
94.5995 20.1429
295.186 20.125
138.604 20.1111
1059.41 20.1
187.347 20.1
161.193 20.0909
1493.41 20.0833
923.405 20.075
350.348 20.075
180.113 20.075
88.4678 20.075
1432.58 20.0662
404.477 20.0662
158.564 20.0662
1263.89 20.0592
787.145 20.0592
733.915 20.0592
690.368 20.0592
794.297 20.0536
41.4884 20.0417
191.137 20.0357
1427.9 20.0313
408.763 20.0313
991.135 20.0278
800.201 20.0278
541.306 20.025
261.345 20.0227
226.097 20.0227
650.605 20.0208
546.035 20.0139
265.203 20.0114
1666.76 20.0096
1536.21 20.0096
540.56 20.0096
83.448 20.0083
1313.99 20.0074
157.714 20.0074
139.124 20.0074
786.455 20.0066
179.665 20.0066
1152.42 20.006
285.3 20.006
1603.68 20.0054
1556.74 20.
1535.58 20.
1374.64 20.
598.236 20.
544.75 20.
459.651 20.
428.38 20.
264.572 20.
1549.04 19.9
302.536 19.8897
583.888 19.875
1166.15 19.7813
467.307 19.7813
66.5602 19.7813
732.927 19.7788
328.886 19.7788
307.693 19.7788
206.619 19.7788
233.132 19.75
1682.21 19.7202
1013.15 19.6944
765.03 19.6944
294.243 19.6944
169.98 19.6944
1155.83 19.6667
560.134 19.6667
1136.92 19.6544
911.527 19.6544
327.835 19.6544
1502.17 19.625
187.254 19.625
43.6996 19.625
1331.48 19.5956
897.172 19.5329
838.991 19.5313
194.114 19.5313
153.657 19.5313
1505.27 19.5
953.852 19.5
683.309 19.5
412.58 19.5
273.84 19.5
147.134 19.5
609.873 19.4803
317.294 19.4712
42.781 19.4712
1044.33 19.4444
861.821 19.4444
237.717 19.4444
234.862 19.4444
231.547 19.4444
1072.35 19.4083
786.216 19.4083
726.498 19.4083
446.902 19.4083
130.266 19.4083
48.5963 19.4083
872.65 19.4
667.405 19.375
195.823 19.3636
1390.09 19.3611
1450.81 19.3603
144.602 19.3603
389.794 19.3472
845.038 19.3393
844.636 19.3224
672.813 19.3214
649.147 19.3214
98.1532 19.3214
909.698 19.2857
100.825 19.2857
979.963 19.2841
169.808 19.2813
1662.76 19.25
447.549 19.25
264.314 19.25
191.296 19.25
93.2286 19.25
68.2709 19.25
547.909 19.2083
1475.83 19.1838
1023.53 19.1838
522.362 19.1838
433.375 19.1838
1149.79 19.1667
273.796 19.1667
1414.56 19.1645
798.899 19.1635
513.906 19.1635
1585.36 19.1429
464.267 19.1429
156.014 19.1429
341.104 19.1359
1246.08 19.125
895.724 19.125
810.052 19.125
539.205 19.125
301.766 19.125
199.836 19.125
740.482 19.1118
482.894 19.1118
1406.42 19.1111
946.368 19.1111
327.655 19.1111
151.7 19.1111
119.185 19.1111
1140.56 19.1
232.228 19.1
595.412 19.0662
568.604 19.0662
553.879 19.0662
520.362 19.0662
168.511 19.0662
1634.2 19.0592
1309.92 19.0536
866.045 19.0536
128.913 19.0536
161.441 19.05
1689.5 19.0489
1257.56 19.0417
1002.52 19.0417
854.278 19.0417
676.748 19.0417
545.525 19.0417
461.072 19.0417
89.2253 19.0417
1252.23 19.0313
428.926 19.0313
57.6097 19.0313
491.147 19.0278
467.669 19.0278
234.609 19.0278
424.194 19.025
272.794 19.0227
164.123 19.0227
429.247 19.0083
291.565 19.0083
1503.58 19.0074
936.122 19.0074
781.514 19.0074
653.896 19.0074
513.861 19.0074
422.92 19.0074
1694.68 19.0066
375.244 19.0066
192.169 19.006
1018.13 19.0054
1274.13 19.
1043.3 19.
515.655 19.
403.191 19.
396.887 19.
328.101 19.
243.474 19.
217.898 19.
189.936 19.
155.541 19.
1334.24 18.9205
538.495 18.9205
706.904 18.9
1528.96 18.8929
370.837 18.8929
298.192 18.8929
1470.65 18.8897
1296.87 18.8897
1328.79 18.8182
250.806 18.7813
898.83 18.7788
54.073 18.7788
794.198 18.6944
445.646 18.6944
357.225 18.6944
190.126 18.6944
69.9432 18.6944
1543.03 18.6806
1310.64 18.675
1153.38 18.675
1366.93 18.6667
831.363 18.6667
1188.74 18.6544
586.626 18.625
545.064 18.625
534.696 18.625
208.11 18.625
94.963 18.625
880.385 18.5956
283.331 18.5956
221.929 18.5956
122.467 18.5956
1354.07 18.5714
725.451 18.5682
1370.56 18.5568
812.216 18.5568
718.458 18.5568
212.64 18.5568
591.13 18.5329
210.635 18.5329
66.27 18.5329
1201.89 18.5313
735.319 18.5313
271.843 18.5313
1263.53 18.5
547.251 18.5
127.341 18.5
55.5566 18.5
1643.98 18.4712
1158.06 18.4712
49.7125 18.4712
95.1172 18.45
1653.22 18.4444
1498.72 18.4444
775.57 18.4444
1511.14 18.4083
599.882 18.4083
217.542 18.4083
308.083 18.375
822.856 18.3611
918.348 18.3603
403.488 18.3603
325.213 18.3603
294.127 18.3333
161.166 18.3333
606.126 18.3224
226.649 18.3224
978.63 18.2857
578.914 18.2857
74.2487 18.2857
342.127 18.2841
82.0854 18.2841
874.748 18.2813
90.3754 18.2813
1237.05 18.25
748.776 18.25
633.838 18.25
508.118 18.25
267.1 18.25
253.907 18.25
113.449 18.25
394.77 18.2426
61.4964 18.2426
59.2443 18.2426
1034.6 18.2404
796.465 18.2404
477.755 18.2404
356.248 18.2404
687.214 18.225
81.2095 18.225
1309.18 18.2083
128.971 18.2083
797.355 18.2
1207.31 18.1838
629.002 18.1838
296.969 18.1838
64.3671 18.1838
42.2722 18.1838
1381.95 18.1645
327.437 18.1645
657.351 18.1635
597.393 18.1635
65.8255 18.1635
1227.05 18.1429
1138.76 18.1429
966.993 18.1429
720.077 18.1429
643.086 18.1429
215.535 18.1429
46.5188 18.1429
1677.98 18.125
1427.17 18.125
1399.4 18.125
1259.2 18.125
1072.69 18.125
652.547 18.125
187.318 18.125
108.647 18.125
73.4298 18.125
431.528 18.1111
204.781 18.1111
86.1451 18.1111
554.446 18.1
1194.64 18.0909
225.091 18.0909
580.991 18.075
527.337 18.075
384.725 18.075
381.036 18.075
81.8559 18.075
562.324 18.0662
123.298 18.0662
80.3394 18.0662
175.164 18.0592
1489.29 18.0536
1603.92 18.0417
891.14 18.0417
664.75 18.0417
284.904 18.0417
1103.99 18.0357
263.229 18.0357
189.754 18.0357
1697.06 18.0313
962.65 18.0313
921.492 18.0313
670.02 18.0313
515.122 18.0313
339.455 18.0313
209.944 18.0313
1373.81 18.0278
1163. 18.0278
712.365 18.0278
486.486 18.0278
300.177 18.0278
821.357 18.025
55.167 18.025
1088.34 18.0227
1010.8 18.0139
1079.04 18.0096
596.326 18.0083
436.361 18.0083
172.134 18.0083
51.1687 18.0083
1669.82 18.0074
1459.94 18.0074
698.913 18.0074
213.546 18.0074
42.3765 18.0074
1546.69 18.0066
726.207 18.0066
438.566 18.0066
115.02 18.0066
1519.13 18.006
1186.99 18.
852.361 18.
830.876 18.
627.939 18.
548.031 18.
436.421 18.
368.44 18.
359.544 18.
228.507 18.
148.783 18.
127.26 18.
116.493 18.
84.468 18.
765.283 17.9205
816.475 17.8929
107.809 17.8929
1292.61 17.8897
1033.45 17.8897
1620.74 17.875
1048.72 17.7813
971.641 17.7788
308.112 17.7788
138.353 17.7788
42.5022 17.7788
59.6339 17.75
1603.23 17.675
240.735 17.675
40.7142 17.675
1373.71 17.6667
319.982 17.6667
1187.61 17.6544
1069.5 17.625
476.069 17.5956
1654.25 17.5714
898.059 17.5714
320.076 17.5714
191.802 17.5714
61.1263 17.5714
265.731 17.5568
196.808 17.5568
62.3049 17.5568
1314.09 17.5329
55.974 17.5329
218.864 17.5313
1264.92 17.5
1092.08 17.5
1045.45 17.5
934.355 17.5
529.34 17.5
434.789 17.5
280.909 17.5
220.742 17.5
1108.89 17.4821
788.146 17.4712
50.5033 17.4712
1478.04 17.45
354.939 17.45
290.21 17.45
134.807 17.4444
983.02 17.4083
851.732 17.4083
298.659 17.4083
131.437 17.4083
494.708 17.4
1167.84 17.375
784.327 17.375
435.306 17.375
387.142 17.375
284.944 17.375
245.826 17.375
169.283 17.375
81.5842 17.375
1241.99 17.3603
1196.33 17.3603
601.804 17.3603
317.899 17.3603
78.8932 17.3603
1413.11 17.3472
1245.31 17.3472
374.616 17.3333
1410.51 17.3224
1382.57 17.3224
799.797 17.3224
895.368 17.3214
44.9391 17.3214
445.846 17.2857
164.015 17.2857
645.633 17.2813
530.644 17.2813
188.652 17.2813
159.084 17.2813
151.884 17.2813
145.438 17.2813
1506.41 17.25
1357.59 17.25
959.374 17.25
526.719 17.25
552.28 17.2426
114.001 17.2404
1024.27 17.2083
952.386 17.2083
326.007 17.2083
198.42 17.2083
155.891 17.2083
749.472 17.2
511.148 17.2
758.766 17.1838
743.241 17.1838
664.383 17.1838
614.773 17.1838
147.858 17.1838
80.4472 17.1838
899.331 17.1667
72.758 17.1667
233.784 17.1645
177.514 17.1645
669.64 17.1635
125.249 17.1635
78.4387 17.1635
673.624 17.1607
109.726 17.1607
1382.32 17.1429
1319.2 17.1429
1226.05 17.1429
1209.22 17.1429
919.753 17.1429
554.124 17.1429
499.306 17.1429
452.323 17.1429
388.136 17.1429
101.993 17.1429
1525.14 17.125
1469.61 17.125
1405.44 17.125
555.594 17.125
491.54 17.125
295.102 17.125
256.91 17.125
100.994 17.125
1100.58 17.1111
262.272 17.1111
1647.4 17.0865
1532.31 17.0865
425.811 17.0865
271.8 17.0865
51.4397 17.0865
236.411 17.075
829.553 17.0662
742.319 17.0662
383.938 17.0662
367.166 17.0662
363.749 17.0662
359.848 17.0662
1525.07 17.0625
251.257 17.0625
221.896 17.0592
88.5112 17.0592
77.5352 17.0592
1663.01 17.0417
671.809 17.0417
485.312 17.0417
457.162 17.0417
1653.92 17.0357
1007.92 17.0357
195.567 17.0357
1591.43 17.0313
1493.56 17.0313
1100.15 17.0313
1038.62 17.0313
354.349 17.0313
268.365 17.0313
146.906 17.0313
52.7473 17.0313
1036.24 17.0278
48.4772 17.0278
1542.75 17.025
244.127 17.025
152.916 17.025
143.825 17.025
539.15 17.0139
589.472 17.0114
215.778 17.0114
1463.05 17.0083
979.681 17.0083
754.013 17.0083
208.619 17.0083
188.701 17.0083
176.47 17.0083
134.9 17.0083
749.689 17.0074
435.165 17.0074
340.49 17.0074
324.634 17.0074
551.698 17.0066
363.803 17.0066
331.972 17.0066
1123.58 17.
1054.94 17.
540.467 17.
405.134 17.
388.407 17.
333.482 17.
260.346 17.
228.533 17.
211.858 17.
65.4793 17.
1533.17 16.9205
628.838 16.9205
545.695 16.9205
313.802 16.9205
192.952 16.9205
170.392 16.8929
134.719 16.8929
1251.36 16.8897
1019.56 16.8897
423.358 16.8897
1527.01 16.8
447.095 16.8
86.9691 16.8
1338.19 16.7813
376.046 16.7813
1446.39 16.7788
977.471 16.7788
916. 16.7788
691.667 16.7788
94.7243 16.7788
137.041 16.75
277.67 16.6944
1332.59 16.6806
1061.89 16.6806
772.83 16.675
688.926 16.675
335.004 16.675
249.724 16.675
1415.63 16.6667
1005.05 16.6667
584.265 16.6667
506.611 16.6667
79.5952 16.6667
1246.88 16.5956
448.762 16.5956
419.524 16.5956
993.279 16.5714
735.17 16.5714
173.634 16.5714
124. 16.5714
122.333 16.5714
988.239 16.5568
463.212 16.5313
195.866 16.5313
336.287 16.5
59.4809 16.5
1617.22 16.4712
1524.96 16.4712
1234.67 16.4712
610.706 16.4712
249.845 16.4712
113.664 16.4712
104.837 16.4712
1054.62 16.45
539.9 16.45
75.9031 16.45
228.025 16.4464
487.283 16.4444
385.332 16.4444
1056.04 16.4083
905.798 16.4083
803.317 16.4083
563.988 16.4083
261.432 16.4083
194.242 16.4083
102.713 16.4083
84.1477 16.4083
1548.5 16.375
1286.24 16.375
828.758 16.375
805.603 16.375
564.752 16.375
140.279 16.375
43.3346 16.375
1388.16 16.3603
705.198 16.3603
692.477 16.3603
255.268 16.3603
1080.88 16.3472
1030.31 16.3224
1625.51 16.3214
1540.57 16.3214
1210.22 16.3214
1008.85 16.3214
824.415 16.3214
714.888 16.3214
620.369 16.3214
408.567 16.3214
1697.66 16.2857
1241.05 16.2857
775.447 16.2857
364.803 16.2857
118.563 16.2857
800.133 16.2841
286.609 16.2841
182.898 16.2841
131.113 16.2841
125.417 16.2841
1170.37 16.2813
724.155 16.2813
275.05 16.2813
1030.17 16.25
871.77 16.25
544.342 16.25
427.613 16.25
231.744 16.25
1673.4 16.2404
1503.91 16.2404
263.59 16.2404
236.489 16.2404
113.618 16.2404
1035.35 16.225
892.441 16.225
230.886 16.225
916.472 16.2083
282.587 16.2083
268.862 16.2083
443.134 16.2
805.509 16.1838
440.475 16.1838
396.155 16.1667
372.817 16.1667
350.479 16.1667
1300.37 16.1635
71.4725 16.1635
1024.8 16.1607
200.376 16.1607
578.219 16.1429
318.624 16.1429
998.435 16.125
950.937 16.125
932.549 16.125
796.402 16.125
539.985 16.125
533.981 16.125
495.73 16.125
424.329 16.125
281.416 16.125
273.513 16.125
248.929 16.125
224.455 16.125
126.486 16.125
120.514 16.125
64.6304 16.125
1625.85 16.1111
631.691 16.1111
585.46 16.1111
1694.57 16.1023
793.021 16.1023
336.075 16.1023
1587.23 16.0865
256.946 16.0865
1454.21 16.0833
1521.94 16.075
824.611 16.075
459.111 16.075
372.951 16.075
232.446 16.075
1188.2 16.0662
350.242 16.0662
310.638 16.0662
97.7006 16.0662
191.589 16.0592
52.6184 16.0592
81.1316 16.05
68.536 16.05
1075.24 16.0417
940.56 16.0417
903.007 16.0417
289.618 16.0417
208.966 16.0417
47.6782 16.0417
1658.82 16.0357
1470.31 16.0313
858.392 16.0313
396.02 16.0313
262.755 16.025
382.739 16.0139
213.483 16.0139
170.338 16.0139
895.918 16.0114
1573.35 16.0083
1570.07 16.0083
1073.02 16.0083
593.206 16.0083
466.406 16.0083
465.924 16.0083
367.286 16.0083
197.236 16.0083
171.56 16.0083
133.614 16.0083
125.695 16.0083
69.8002 16.0083
68.0583 16.0083
1049.54 16.0074
637.68 16.0066
1102.24 16.
1041.02 16.
915.138 16.
887.468 16.
861.912 16.
818.797 16.
746.236 16.
534.543 16.
303.411 16.
127.875 16.
124.804 16.
47.43 16.
1618.37 15.9205
1013.45 15.9205
510.9 15.9205
360.92 15.9205
146.326 15.9205
495.609 15.8929
1346.41 15.8897
509.626 15.8897
184.288 15.8897
898.896 15.875
721.116 15.8
341.925 15.8
92.1513 15.8
48.3481 15.8
759.558 15.7813
1090.52 15.7788
584.985 15.7788
252.146 15.7788
97.6425 15.7788
51.6906 15.7788
1051.81 15.75
739.879 15.75
209.085 15.6806
682.91 15.675
300.486 15.675
79.0974 15.675
1126.27 15.6667
853.109 15.6667
545.289 15.6667
258.992 15.6667
57.6327 15.6667
1326.75 15.5714
47.2414 15.5714
556.301 15.5625
556.157 15.5568
222.321 15.5568
1534.95 15.5
937. 15.5
450.205 15.5
318.114 15.5
86.1616 15.5
80.6173 15.5
1056.26 15.4712
1051.69 15.4712
941.085 15.4712
652.196 15.4712
618.916 15.4712
521.266 15.4712
342.299 15.4712
227.217 15.4712
1228.77 15.45
1224.3 15.45
1034.66 15.45
107.265 15.45
103.135 15.45
900.513 15.4464
891.818 15.4464
1643.74 15.4083
1442.45 15.4083
1220.06 15.4083
845.485 15.4083
478.635 15.4083
307.811 15.4083
263.007 15.4083
256.161 15.4083
1245.86 15.375
994.206 15.375
905.003 15.375
846.753 15.375
835.986 15.375
759.663 15.375
743.493 15.375
298.348 15.375
157.518 15.375
108.06 15.375
792.426 15.3603
422.791 15.3603
183.937 15.3603
83.7484 15.3603
1509.56 15.3472
947.421 15.3472
829.277 15.3472
90.4442 15.3472
1508.16 15.3214
868.574 15.3214
500.818 15.3214
248.695 15.3214
208.031 15.3214
838.011 15.2857
374.749 15.2857
299.982 15.2857
218.516 15.2857
1053.19 15.2841
704.768 15.2841
262.669 15.2841
102.027 15.2841
922.693 15.2813
511.384 15.2813
1297.46 15.25
1176.48 15.25
692.665 15.25
362.047 15.25
1321.97 15.2404
1115.61 15.2404
999.537 15.2404
979.772 15.2404
628.368 15.2404
582.842 15.2404
454.386 15.2404
439.167 15.2404
335.193 15.2404
68.6412 15.2404
54.6195 15.2404
46.5976 15.2404
1200.77 15.2083
1127.47 15.2083
904.685 15.2083
813.053 15.2083
185.01 15.2083
171.776 15.2083
1530.34 15.2
1320.24 15.2
310.212 15.2
195.645 15.2
191.194 15.2
964.661 15.1667
866.974 15.1667
576.814 15.1667
94.0043 15.1667
52.9926 15.1667
1573.79 15.1635
284.504 15.1607
1585.04 15.1429
1522.23 15.1429
1334.04 15.1429
875.207 15.1429
561.822 15.1429
456.231 15.1429
117.31 15.1429
1108.46 15.125
858.039 15.125
839.1 15.125
818.388 15.125
548.131 15.125
427.385 15.125
363.645 15.125
329.389 15.125
253.642 15.125
192.26 15.125
77.0157 15.125
42.233 15.125
1498.92 15.1111
1186.64 15.1023
1016.2 15.1023
550.838 15.1023
1205.52 15.0865
1077.22 15.0865
571.298 15.0865
305.9 15.0865
796.64 15.075
1149.58 15.0662
391.87 15.0662
274.871 15.0625
747.43 15.05
477.295 15.05
99.6805 15.05
1575.87 15.0417
1068.78 15.0417
1023.94 15.0417
964.445 15.0417
894.742 15.0417
836.645 15.0417
612.475 15.0417
272.353 15.0417
267.831 15.0417
108.198 15.0417
89.6378 15.0417
909.29 15.0357
764.774 15.0357
694.015 15.0357
471.641 15.0357
470.137 15.0357
315.187 15.0357
279.639 15.0357
254.674 15.0357
173.87 15.0357
149.241 15.0357
53.9691 15.0357
1094.55 15.0313
1611.36 15.0278
327.998 15.025
228.179 15.025
630.611 15.0114
378.024 15.0114
254.867 15.0114
99.1953 15.0114
1515.64 15.0096
1398.49 15.0096
1163.16 15.0096
1038.84 15.0096
604.688 15.0096
549.654 15.0096
392.516 15.0096
307.054 15.0096
88.2851 15.0096
1341.06 15.0083
1230.03 15.0083
975.597 15.0083
642.404 15.0083
502.331 15.0083
456.014 15.0083
450.352 15.0083
298.601 15.0083
243.357 15.0083
227.728 15.0083
1558.52 15.0074
747.557 15.0074
539.628 15.0074
1563.73 15.
745.765 15.
632.48 15.
632.281 15.
603.231 15.
565.174 15.
533.094 15.
451.898 15.
430.838 15.
351.035 15.
335.798 15.
299.428 15.
254.747 15.
251.994 15.
144.252 15.
133.11 15.
65.1321 15.
48.0236 15.
40.2994 15.
1371.34 14.9205
614.285 14.9205
584.665 14.9205
146.492 14.9205
1567.79 14.8929
1537.18 14.8929
1050.38 14.8929
548.785 14.8929
462.2 14.8929
411.655 14.8929
55.3678 14.8929
969.086 14.875
70.1128 14.875
1687.76 14.8
1610.43 14.8
1597.74 14.8
625.683 14.7788
438.641 14.7788
434.475 14.7788
184.257 14.7788
140.508 14.7788
51.1997 14.7788
1267.22 14.6806
746.811 14.6806
736.581 14.6806
346.474 14.6806
291.62 14.6806
249.794 14.6806
1201.43 14.675
558.231 14.675
309.157 14.675
56.973 14.675
1616. 14.6667
1187.53 14.6667
762.372 14.6667
554.328 14.6667
70.2435 14.6667
1139.71 14.5956
541.667 14.5956
540.348 14.5956
1640.02 14.5714
1577.57 14.5714
1497.75 14.5714
981.136 14.5714
470.971 14.5714
179.214 14.5714
157.398 14.5714
1222.96 14.5568
1190.01 14.5568
1082.32 14.5568
234.413 14.5568
1685.52 14.5
1282. 14.5
1075.87 14.5
1002.67 14.5
937.796 14.5
896.939 14.5
861.097 14.5
649.598 14.5
390.364 14.5
73.2435 14.5
44.3418 14.5
550.543 14.4712
543.71 14.4712
519.932 14.4712
380.122 14.4712
517.552 14.45
458.151 14.45
282.036 14.45
109.316 14.45
73.2174 14.45
541.943 14.4464
269.009 14.4464
168.932 14.4464
597.022 14.4083
403.302 14.4083
265.847 14.4083
1561.8 14.375
1118.45 14.375
1047.01 14.375
967.375 14.375
530.373 14.375
199.58 14.375
160.896 14.375
148.459 14.375
1179.66 14.3472
213.157 14.3472
191.635 14.3472
150.923 14.3333
1282.08 14.3214
736.679 14.3214
572.667 14.3214
463.418 14.3214
294.064 14.3214
239.086 14.3214
1089.16 14.2857
1089.07 14.2857
1042.95 14.2857
869.68 14.2857
642.279 14.2857
177.036 14.2857
69.2037 14.2857
67.0431 14.2857
1482.77 14.2841
944.239 14.2841
887.96 14.2841
821.814 14.2841
594.363 14.2841
485.966 14.2841
416.593 14.2841
147.329 14.2841
81.4634 14.2841
1288.94 14.2813
74.3209 14.2813
1243.74 14.25
1063.74 14.25
771.208 14.25
593.06 14.25
374.917 14.25
174.917 14.25
173.956 14.25
148.696 14.25
791.941 14.2404
702.128 14.2404
548.421 14.2404
517.278 14.2404
408.22 14.2404
143.503 14.2404
91.5711 14.2404
54.4792 14.2404
48.6526 14.2404
667.117 14.225
1404.88 14.2083
1014.26 14.2083
828.547 14.2083
572.737 14.2083
441.353 14.2083
199.681 14.2083
61.0065 14.2083
50.2684 14.2083
1596.39 14.2
710.193 14.2
538.779 14.2
146.99 14.2
1452.92 14.1667
1323.09 14.1667
1112.43 14.1667
913.408 14.1667
692.762 14.1667
572.324 14.1667
531.291 14.1667
311.425 14.1667
197.501 14.1667
125.291 14.1667
46.4798 14.1667
977.357 14.1635
962.319 14.1635
418.436 14.1635
231.786 14.1635
145.212 14.1635
104.171 14.1635
44.221 14.1635
1144.4 14.1429
977.119 14.1429
369.772 14.1429
281.318 14.1429
58.7898 14.1429
1330.66 14.125
1246.24 14.125
913.805 14.125
796.713 14.125
732.279 14.125
731.837 14.125
626.274 14.125
583.992 14.125
566.945 14.125
545.573 14.125
541.593 14.125
262.874 14.125
88.487 14.125
48.6169 14.125
1260.04 14.1023
1147.85 14.1023
545.391 14.1023
213.245 14.1023
1268.94 14.0865
1199.24 14.0865
993.679 14.0865
757.457 14.0865
707.755 14.0865
643.305 14.0865
637.55 14.0865
556.971 14.0865
531.964 14.0865
379.942 14.0865
352.862 14.0865
277.774 14.0865
172.528 14.0865
1606.55 14.075
1227.78 14.075
290.949 14.075
272.245 14.075
222.383 14.0662
872.074 14.0592
702.356 14.05
207.651 14.05
149.401 14.05
107.444 14.05
1323.42 14.0417
1041.73 14.0417
905.505 14.0417
619.065 14.0417
575.339 14.0417
544.469 14.0417
499.544 14.0417
366.106 14.0417
267.555 14.0417
234.033 14.0417
192.089 14.0417
126.86 14.0417
973.862 14.0357
704.437 14.0357
345.062 14.0357
826.701 14.0313
379.998 14.0313
1079.25 14.0278
145.286 14.0278
120.213 14.0278
89.381 14.0278
728.611 14.0179
179.182 14.0139
166.051 14.0139
58.373 14.0139
1642.83 14.0114
1079.67 14.0114
871.178 14.0114
490.753 14.0114
120.962 14.0114
90.7784 14.0114
71.1502 14.0114
795.073 14.0096
85.8158 14.0096
67.3325 14.0096
1624.44 14.0083
1408.66 14.0083
1363.87 14.0083
1095.46 14.0083
1071.64 14.0083
823.295 14.0083
349.815 14.0083
139.829 14.0083
928.129 14.0074
1669.65 14.
1667.71 14.
1629.11 14.
1586.34 14.
1530.44 14.
1416.88 14.
1274.59 14.
1123.86 14.
931.221 14.
888.262 14.
871.448 14.
541.833 14.
503.834 14.
326.049 14.
221.402 14.
216.7 14.
214.057 14.
169.755 14.
72.3342 14.
49.4714 14.
41.3351 14.
1349.24 13.9205
1291.98 13.9205
782.918 13.9205
679.657 13.9205
474.823 13.9205
361.527 13.9205
232.415 13.9205
40.0393 13.9205
1270.64 13.8929
895.194 13.8929
128.785 13.8929
495.351 13.875
393.771 13.875
318.66 13.875
272.742 13.875
1588.41 13.8
933.121 13.8
828.013 13.8
823.355 13.8
432.369 13.8
303.726 13.8
149.434 13.8
75.1198 13.8
1581.74 13.7813
205.767 13.7813
1437.69 13.7788
967.094 13.7788
769.49 13.7788
327.061 13.7788
69.2746 13.7788
56.2107 13.7788
1311.44 13.75
1618.68 13.6806
1404.12 13.6806
1021.29 13.6806
746.909 13.6806
602.905 13.6806
354.389 13.6806
334.132 13.6806
176.29 13.6806
107.079 13.6806
745.336 13.675
675.802 13.675
1617.55 13.6667
1251.76 13.6667
1240.46 13.6667
878.383 13.6667
665.021 13.6667
581.865 13.6667
504.165 13.6667
164.8 13.6667
123.551 13.6667
893.203 13.625
1453.76 13.5714
829.984 13.5714
412.281 13.5714
161.711 13.5714
114.314 13.5714
109.702 13.5714
1534.05 13.5625
1349.14 13.5625
541.728 13.5625
102.732 13.5625
98.8627 13.5625
1683.1 13.5568
1193.89 13.5568
640.993 13.5568
398.369 13.5568
249.311 13.5568
222.594 13.5568
85.2767 13.5568
80.1483 13.5568
62.2667 13.5568
40.144 13.5568
1027.31 13.5
233.461 13.5
1143.92 13.4712
1130.2 13.4712
938.527 13.4712
867.308 13.4712
330.649 13.4712
252.329 13.4712
186.541 13.4712
77.3581 13.4712
965.02 13.45
877.662 13.45
531.624 13.45
315.984 13.45
110.722 13.45
939.431 13.4464
305.273 13.4464
179.317 13.4464
1561.93 13.4083
559.896 13.4083
374.18 13.4083
151.63 13.4083
78.0255 13.4083
1394.87 13.375
1114.69 13.375
1069.72 13.375
768.976 13.375
698.961 13.375
689.884 13.375
585.504 13.375
561.199 13.375
465.687 13.375
454.118 13.375
392.681 13.375
205.195 13.375
93.4953 13.375
92.9864 13.375
1696.73 13.3472
1343.63 13.3472
733.841 13.3472
268.334 13.3472
149.926 13.3472
1397.41 13.3333
1672.49 13.3214
846.601 13.3214
496.583 13.3214
1565.67 13.2841
1117.05 13.2841
957.553 13.2841
888.016 13.2841
524.54 13.2841
397.696 13.2841
397.616 13.2841
381.62 13.2841
292.141 13.2841
268.244 13.2841
262.617 13.2841
156.222 13.2841
1664.05 13.2813
948.343 13.2813
1296.01 13.25
177.444 13.25
66.2499 13.25
43.4969 13.25
1385.34 13.2404
1156.62 13.2404
1035.9 13.2404
797.055 13.2404
444.355 13.2404
266.837 13.2404
238.98 13.2404
158.117 13.2404
67.4173 13.2404
1560.32 13.225
1323.24 13.225
222.158 13.225
917.931 13.2083
630.842 13.2083
451.959 13.2083
315.747 13.2083
1325.12 13.2
863.937 13.2
840.293 13.2
413.224 13.2
373.968 13.2
315.582 13.2
298.431 13.2
249.236 13.2
179.467 13.2
1455.57 13.1667
1455.31 13.1667
910.828 13.1667
855.793 13.1667
767.089 13.1667
581.6 13.1667
538.91 13.1667
530.301 13.1667
211.708 13.1667
202.884 13.1667
126.144 13.1667
100.362 13.1667
95.9529 13.1667
95.55 13.1667
1627.22 13.1635
644.953 13.1635
568.527 13.1635
437.566 13.1635
75.0205 13.1635
1394.53 13.1429
640.663 13.1429
402.303 13.1429
312.053 13.1429
275.221 13.1429
236.103 13.1429
225.77 13.1429
107.938 13.1429
80.5654 13.1429
1433.17 13.125
1376.26 13.125
1228.64 13.125
1061.65 13.125
964.591 13.125
877.089 13.125
531.838 13.125
511.554 13.125
477.029 13.125
225.602 13.125
100.076 13.125
1443.33 13.1023
1029.37 13.1023
611.524 13.1023
555.229 13.1023
284.14 13.1023
229.435 13.1023
1291.1 13.0865
800.574 13.0865
753.536 13.0865
700.262 13.0865
691.527 13.0865
554.595 13.0865
137.696 13.0865
132.469 13.0865
69.4644 13.0865
1657.3 13.075
1650.64 13.075
1160.73 13.075
342.587 13.075
341.622 13.075
405.296 13.0662
268.581 13.0662
1525.51 13.0625
908.649 13.0625
860.625 13.05
418.186 13.05
406.185 13.05
173.605 13.05
1612.5 13.0417
1486.48 13.0417
733.797 13.0417
658.945 13.0417
601.748 13.0417
562.528 13.0417
431.854 13.0417
381.35 13.0417
268.543 13.0417
209.488 13.0417
207.069 13.0417
187.188 13.0417
159.524 13.0417
135.229 13.0417
97.7422 13.0417
48.7022 13.0417
47.7421 13.0417
1352.45 13.0357
725.79 13.0357
638.49 13.0357
323.417 13.0357
272.207 13.0357
57.7795 13.0357
1489.18 13.0313
657.578 13.0313
92.049 13.0313
165.137 13.025
121.049 13.025
1612.32 13.0139
908.359 13.0139
654.189 13.0139
1433.6 13.0114
1145.56 13.0114
938.139 13.0114
587.166 13.0114
422.214 13.0114
220.541 13.0114
117.18 13.0114
95.2308 13.0114
41.5858 13.0114
1347.34 13.0096
1180.43 13.0096
539.415 13.0096
529.997 13.0096
127.06 13.0096
91.5934 13.0096
67.356 13.0096
1552.21 13.0083
961.086 13.0083
708.807 13.0083
647.277 13.0083
542.013 13.0083
107.231 13.0083
1322.3 13.0074
236.349 13.0074
1696.47 13.
1559.81 13.
1444.51 13.
1331.63 13.
1132.74 13.
1107.63 13.
1028.16 13.
1025.97 13.
965.745 13.
925.139 13.
916.855 13.
827.698 13.
790.846 13.
762.874 13.
751.038 13.
705.41 13.
655.487 13.
626.676 13.
620.853 13.
487.181 13.
333.163 13.
322.954 13.
282.279 13.
144.861 13.
112.782 13.
56.0294 13.
43.9572 13.
1678.88 12.9205
851.514 12.9205
814.956 12.9205
796.004 12.9205
685.805 12.9205
497.66 12.9205
345.622 12.9205
344.438 12.9205
172.653 12.9205
98.4458 12.9205
44.0622 12.9205
1524.67 12.8929
602.397 12.8929
544.98 12.8929
285.621 12.8929
192.567 12.8929
127.934 12.8929
809.376 12.875
227.534 12.875
184.858 12.875
1197.74 12.8
1172.82 12.8
1129.09 12.8
696.531 12.8
679.732 12.8
555.355 12.8
137.76 12.8
804.254 12.7788
406.002 12.7788
217.618 12.7788
187.859 12.7788
181.46 12.7788
127.216 12.7788
64.3449 12.7788
781.25 12.75
505.385 12.75
283.633 12.75
1291.56 12.6806
1037.81 12.6806
925.641 12.6806
862.436 12.6806
710.831 12.6806
673.756 12.6806
317.33 12.6806
238.603 12.6806
218.813 12.6806
42.8002 12.6806
47.1152 12.675
1687.36 12.6667
1514.82 12.6667
1338.08 12.6667
1197.86 12.6667
1043.22 12.6667
916.564 12.6667
435.598 12.6667
257.426 12.6667
245.693 12.6667
105.66 12.6667
104.363 12.6667
101.81 12.6667
89.3064 12.6667
173.677 12.625
1505.16 12.5714
1411.05 12.5714
816.113 12.5714
272.634 12.5714
1184.86 12.5625
605.303 12.5625
160.143 12.5625
120.928 12.5625
1682.83 12.5568
1324.36 12.5568
1097.53 12.5568
757.113 12.5568
631.932 12.5568
433.837 12.5568
425.424 12.5568
335.847 12.5568
284.77 12.5568
177.078 12.5568
159.454 12.5568
285.25 12.4712
244.889 12.4712
237.362 12.4712
186.962 12.4712
50.9657 12.4712
1574.88 12.45
1501. 12.45
1029.76 12.45
963.873 12.45
668.438 12.45
546.487 12.45
348.916 12.45
330.76 12.45
101.888 12.45
83.0931 12.45
1095.83 12.4464
1048.38 12.4464
585.705 12.4464
390.495 12.4464
97.427 12.4464
1247.43 12.4083
303.82 12.4083
174.059 12.4083
1219.68 12.375
1155.9 12.375
1008.93 12.375
627.854 12.375
243.171 12.375
182.377 12.375
106.049 12.375
1323.79 12.3472
654.406 12.3472
54.28 12.3472
150.379 12.3333
1412.55 12.3214
1120.59 12.3214
973.791 12.3214
592.272 12.3214
381.741 12.3214
295.57 12.3214
208.528 12.3214
172.693 12.3214
48.8129 12.3214
1267.94 12.2841
1095.73 12.2841
784.189 12.2841
428.275 12.2841
376.434 12.2841
345.114 12.2841
179.365 12.2841
158.801 12.2841
1264.5 12.2813
221.999 12.2813
1010.87 12.25
632.58 12.25
525.726 12.25
399.193 12.25
350.411 12.25
322.125 12.25
283.404 12.25
109.238 12.25
1378.21 12.2404
1028.06 12.2404
1001.61 12.2404
838.935 12.2404
503.5 12.2404
213.069 12.2404
135.586 12.2404
578.454 12.2083
464.552 12.2083
445.261 12.2083
264.941 12.2083
79.4383 12.2083
1448.65 12.2
1226.46 12.2
1140.2 12.2
1124.12 12.2
882.392 12.2
876.717 12.2
730.983 12.2
223.614 12.2
215.424 12.2
188.212 12.2
140.066 12.2
90.2279 12.1838
1495.48 12.1667
1457.17 12.1667
1198.51 12.1667
920.571 12.1667
610.35 12.1667
608.187 12.1667
593.53 12.1667
356.098 12.1667
221.01 12.1667
106.674 12.1667
50.3291 12.1667
1425.92 12.1607
1155.37 12.1607
679.812 12.1429
628.412 12.1429
599.978 12.1429
553.3 12.1429
99.9786 12.1429
67.2056 12.1429
1551.36 12.125
1111.22 12.125
1027.14 12.125
1023.6 12.125
966.146 12.125
695.607 12.125
687.894 12.125
657.835 12.125
380.834 12.125
310.238 12.125
204.264 12.125
180.934 12.125
119.106 12.125
1101.27 12.1023
692.01 12.1023
636.09 12.1023
603.716 12.1023
403.602 12.1023
343.647 12.1023
310.324 12.1023
242.403 12.1023
183.859 12.1023
72.4659 12.1023
1029.99 12.0865
745.538 12.0865
569.738 12.0865
207.503 12.0865
163.309 12.0865
69.1734 12.0865
44.5249 12.0865
296.622 12.0833
73.6664 12.0833
643.944 12.075
67.9969 12.075
83.9586 12.0625
1422.45 12.05
1235.62 12.05
590.808 12.05
527.191 12.05
465.799 12.05
463.873 12.05
298.284 12.05
222.093 12.05
102.979 12.05
1675.54 12.0417
1503.36 12.0417
1487.22 12.0417
1471.52 12.0417
1196.14 12.0417
1003.51 12.0417
760.392 12.0417
589.417 12.0417
402.406 12.0417
134.537 12.0417
593.625 12.0357
166.731 12.0357
153.739 12.0357
63.4008 12.0357
1356.27 12.0313
848.685 12.0313
654.321 12.0278
1156.84 12.025
61.98 12.025
502.974 12.0179
1595.07 12.0139
1226.57 12.0139
1188.3 12.0139
1298.73 12.0114
1205.3 12.0114
1054.14 12.0114
620.625 12.0114
405.619 12.0114
230.598 12.0114
228.446 12.0114
199.139 12.0114
168.362 12.0114
1357.74 12.0096
1053.48 12.0096
874.597 12.0096
702.735 12.0096
681.935 12.0096
415.111 12.0096
337.127 12.0096
290.304 12.0096
1191.4 12.0083
384.399 12.0083
1375.68 12.0074
446.773 12.0074
1369.57 12.
787.29 12.
736.315 12.
638.085 12.
584.927 12.
578.571 12.
473.565 12.
425.995 12.
401.763 12.
391.728 12.
278.261 12.
263.712 12.
247.125 12.
238.64 12.
227.923 12.
219.683 12.
182.781 12.
100.914 12.
46.6814 12.
40.6091 12.
1163.34 11.9205
1158.69 11.9205
544.127 11.9205
428.788 11.9205
359.906 11.9205
334.758 11.9205
107.304 11.9205
90.2951 11.9205
939.253 11.875
317.403 11.875
225.361 11.875
46.283 11.875
1417.71 11.8
1318.77 11.8
895.81 11.8
670.43 11.8
622.029 11.8
240.705 11.8
104.68 11.8
1650.94 11.7788
1628.51 11.7788
1615.06 11.7788
1499.41 11.7788
890.443 11.7788
814.364 11.7788
785.43 11.7788
569.886 11.7788
497.594 11.7788
107.416 11.7788
680.507 11.75
616.216 11.75
1490.4 11.6806
1140.13 11.6806
685.88 11.6806
350.892 11.6806
269.16 11.6806
268.502 11.6806
132.335 11.6806
52.9457 11.6806
1475.29 11.6667
738.519 11.6667
723.573 11.6667
77.2388 11.6667
40.34 11.6667
1696.93 11.625
1674.89 11.625
604.286 11.625
547.608 11.625
171.344 11.625
74.6969 11.5714
68.4799 11.5714
1231.82 11.5625
159.262 11.5625
151.183 11.5625
1650.53 11.5568
1386.18 11.5568
1213.69 11.5568
1154.87 11.5568
567.905 11.5568
475.241 11.5568
355.447 11.5568
170.875 11.5568
113.242 11.5
796.852 11.4712
459.333 11.4712
436.218 11.4712
93.8276 11.4712
65.5028 11.4712
45.1729 11.4712
1633.48 11.45
1596.81 11.45
1494.38 11.45
868.005 11.45
604.127 11.45
549.59 11.45
123.519 11.45
105.44 11.45
582.949 11.4464
450.518 11.4464
332.174 11.4464
286.391 11.4464
108.49 11.4464
102.403 11.4464
141.82 11.4083
283.734 11.375
186.721 11.375
1644.89 11.3472
1468.65 11.3472
1217.86 11.3472
1059.86 11.3472
336.767 11.3472
304.308 11.3472
98.6075 11.3472
1223.02 11.3333
973.719 11.3214
1301.84 11.2841
1287.93 11.2841
1155.24 11.2841
1133.23 11.2841
1079.91 11.2841
762.638 11.2841
744.195 11.2841
635.253 11.2841
507.259 11.2841
477.132 11.2841
476.217 11.2841
218.742 11.2841
197.59 11.2841
183.765 11.2841
1429.67 11.25
1291.88 11.25
1101.79 11.25
960.941 11.25
819.483 11.25
818.62 11.25
708.377 11.25
640.791 11.25
597.956 11.25
489.576 11.25
186.052 11.25
151.476 11.25
92.8725 11.25
1561.57 11.2404
1468.19 11.2404
571.915 11.2404
528.653 11.2404
220.925 11.2404
694.257 11.225
600.727 11.225
431.259 11.225
612.177 11.2083
553.448 11.2083
198.267 11.2083
1644.64 11.2
1474.69 11.2
1457.95 11.2
1084.77 11.2
979.879 11.2
888.952 11.2
741.774 11.2
650.328 11.2
486.295 11.2
228.248 11.2
117.894 11.2
1605.29 11.1667
1386.62 11.1667
1342.78 11.1667
926.384 11.1667
443.667 11.1667
269.248 11.1667
205.593 11.1667
90.0429 11.1667
71.8284 11.1667
1271.86 11.1607
1124.33 11.1607
542.867 11.1607
1445.66 11.1429
277.154 11.1429
87.2653 11.1429
82.2245 11.1429
1376.12 11.125
1168.71 11.125
1117.82 11.125
888.531 11.125
758.184 11.125
739.044 11.125
583.141 11.125
567.154 11.125
409.123 11.125
389.939 11.125
223.47 11.125
171.625 11.125
161.914 11.125
106.272 11.125
1665.94 11.1023
730.211 11.1023
523.778 11.1023
358.719 11.1023
1233.59 11.0865
892.681 11.0865
110.073 11.0865
1076.58 11.0833
1058.53 11.0833
839.163 11.0833
815.787 11.0833
900.88 11.075
482.225 11.075
384.084 11.075
1231.15 11.0625
973.095 11.0625
946.966 11.0625
245.165 11.0625
84.0574 11.0625
71.503 11.0625
1481.91 11.05
1090.63 11.05
755.44 11.05
745.037 11.05
669.027 11.05
544.897 11.05
469.094 11.05
291.164 11.05
166.502 11.05
151.094 11.05
136.99 11.05
135.04 11.05
1693.36 11.0417
1574.68 11.0417
1457.32 11.0417
1322.87 11.0417
1298.89 11.0417
1275.28 11.0417
974.649 11.0417
936.455 11.0417
477.882 11.0417
430.327 11.0417
390.408 11.0417
363.235 11.0417
359.185 11.0417
355.979 11.0417
325.925 11.0417
320.631 11.0417
189.857 11.0417
123.05 11.0417
1397.54 11.0357
1383.1 11.0357
1068.63 11.0357
1065.09 11.0357
655.025 11.0357
593.974 11.0357
525.602 11.0357
185.073 11.0357
678.721 11.025
619.14 11.025
214.98 11.025
530.933 11.0179
230.712 11.0179
142.879 11.0179
58.3467 11.0179
1175.28 11.0139
1012.35 11.0139
837.839 11.0139
588.222 11.0139
543.04 11.0139
192.629 11.0139
41.2025 11.0139
41.1696 11.0139
1635.1 11.0114
1144.69 11.0114
974.148 11.0114
919.545 11.0114
831.782 11.0114
668.138 11.0114
562.949 11.0114
549.896 11.0114
469.851 11.0114
439.046 11.0114
284.063 11.0114
208.917 11.0114
182.216 11.0114
146.399 11.0114
91.2757 11.0114
47.9799 11.0114
45.7836 11.0114
1665.73 11.0096
1579.64 11.0096
1407.56 11.0096
1339.13 11.0096
1206.04 11.0096
1164.91 11.0096
560.031 11.0096
435.894 11.0096
272.841 11.0096
269.22 11.0096
71.2518 11.0096
599.683 11.0083
283.956 11.0083
180.873 11.0083
1682.98 11.
1652.13 11.
1584.92 11.
1451.41 11.
1356.68 11.
1346.92 11.
1138.42 11.
980.739 11.
944.166 11.
901.887 11.
895.027 11.
872.226 11.
851.307 11.
765.994 11.
468.629 11.
452.275 11.
417.741 11.
348.026 11.
340.961 11.
332.651 11.
290.539 11.
278.189 11.
224.515 11.
187.551 11.
165.008 11.
133.91 11.
125.81 11.
62.347 11.
55.3114 11.
51.5641 11.
1319.29 10.9205
1206.18 10.9205
989.122 10.9205
682.478 10.9205
629.653 10.9205
563.837 10.9205
344.363 10.9205
161.992 10.9205
115.335 10.9205
