# Supplementary material for: Functional Genomics of Novel Secondary Metabolites from Diverse Cyanobacteria Using Untargeted Metabolomics
Source: Mar Drugs. 2013 Sep 30;11(10):3617–31. doi: 10.3390/md11103617 (PMC3826126; doi:10.3390/md11103617)
Supplement: Supplementary File 3 — Supplementary msms data (ZIP, 1417 KB) [file marinedrugs-11-03617-s003.zip › msms/118.Negative.txt]

// 118.   Negative
452.214 6798.25
171.076 582.06
453.216 511.846
452.38 385.111
127.05 308.819
184.072 308.58
452.424 308.225
452.501 243.291
452.548 178.417
184.106 148.598
284.163 137.066
167.046 136.352
452.796 128.737
185.062 122.113
452.661 121.337
452.872 120.321
453.475 105.457
453.109 103.061
408.235 101.227
453.788 91.4545
453.007 88.9263
139.552 88.025
546.867 88.0024
456.851 71.6667
453.035 71.1838
196.668 67.6036
453.935 67.0588
1209.45 65.2154
209.126 64.7206
99.0534 63.56
298.167 62.1856
453.366 62.025
453.517 61.0417
614.58 60.0667
124.046 57.5208
454.224 57.3911
73.6049 57.125
831.268 57.
52.0196 56.4464
452.936 56.025
453.429 55.4135
298.134 54.5921
1381.45 52.8889
297.166 52.8167
1253.6 52.7206
167.108 52.3674
515.151 52.2976
242.064 51.7857
532.529 51.7614
84.0395 51.1912
152.814 50.1361
455.22 49.5568
768.694 48.1571
814.041 47.645
455.288 47.35
221.117 46.0762
435.734 45.75
152.461 45.0119
99.1161 44.8897
1052.41 44.7212
171.578 44.003
861.061 44.
351.643 43.8947
40.5188 43.7222
533.608 43.4879
148.44 43.35
1515.85 43.0667
620.239 42.6402
541.414 42.3472
1284.16 42.2893
240.166 42.2813
293.278 42.125
170.183 42.0417
127.146 42.0417
683.626 42.0388
203.158 41.9764
1125.56 41.6705
114.057 41.6576
58.106 41.1424
74.0175 40.9185
171.156 40.7813
227.155 40.7284
129.63 40.6713
74.7557 40.2269
286.806 40.175
1401.18 40.004
52.1527 39.9698
453.616 39.845
455.019 39.5707
1118.63 39.35
189.969 39.205
329.082 38.4899
321.066 38.4088
1406.17 38.405
1268.18 38.1571
741.866 38.1008
449.845 38.0417
1232.16 37.7857
472.24 37.6
191.896 37.3906
1265.31 37.3491
671.193 37.2893
254.155 37.0833
1121.89 37.0034
971.536 37.
221.656 36.8182
1301.49 36.4556
610.453 36.4402
516.168 36.3674
461.625 36.3333
1304.57 36.2105
1478.4 36.1856
1310.32 36.125
458.311 36.125
341.187 36.125
193.295 35.8421
198.079 35.6814
750.141 35.6
189.771 35.6
165.133 35.245
677.754 35.1078
128.041 35.05
291.031 35.0363
453.68 35.0083
62.5094 35.005
462.647 35.
898.195 34.875
253.764 34.845
185.792 34.6
465.214 34.5714
158.484 34.5329
337.139 34.375
457.248 34.3333
1619.12 34.2893
166.06 34.205
185.109 34.0625
455.097 34.0536
706.156 34.0167
738.095 34.0038
708.519 33.9073
270.121 33.6875
109.033 33.5682
421.665 33.5625
1360.13 33.445
254.272 33.3967
1015.57 33.2663
1129.13 33.225
1402.03 33.2112
408.306 33.1731
518.751 33.125
457.544 33.1008
182.089 33.0667
455.489 33.0536
268.304 33.0054
456.515 33.005
60.4745 33.0046
436.259 32.9
590.033 32.875
220.092 32.7202
583.704 32.6429
545.019 32.3491
1412.09 32.3077
182.555 32.2308
408.718 32.225
189.933 32.15
237.127 32.1136
893.278 32.0833
1095.36 32.0667
1175.94 32.0278
248.676 32.025
238.79 32.0208
667.754 32.0043
454.159 32.
423.636 31.8935
121.695 31.8935
212.833 31.7857
72.5423 31.6923
257.12 31.6
1350.8 31.4167
342.188 31.4167
546.985 31.4
430.084 31.3333
454.438 31.3077
1167.04 31.2917
158.518 31.2857
1507.19 31.15
46.8118 31.1111
730.613 31.1008
1606.4 31.1
307.6 31.0947
155.624 31.0769
792.247 31.0388
668.598 31.0388
507.159 31.0208
90.1994 31.0208
454.623 31.0074
855.103 31.0054
285.265 31.005
258.4 30.9013
1234.23 30.8409
179.446 30.7824
256.771 30.7202
803.337 30.6806
460.604 30.5714
827.441 30.5216
56.5184 30.4808
938.231 30.4803
884.196 30.4464
156.011 30.4167
1652.58 30.405
129.598 30.3611
213.861 30.3333
1249.67 30.2857
1613.01 30.25
42.5925 30.245
1114.13 30.2269
210.229 30.225
365.12 30.2112
233.333 30.1731
1698.12 30.1635
1054.37 30.1607
414.239 30.1607
883.494 30.1406
782.885 30.125
98.4876 30.0909
570.028 30.0833
330.902 30.0388
320.892 30.0388
939.118 30.0208
325.64 30.0208
777.787 30.0167
99.5535 30.0139
216.215 30.0083
801.562 30.0046
547.081 30.0046
1410.7 29.7692
656.48 29.75
1039.82 29.7202
499.21 29.694
454.28 29.6923
1646.53 29.6667
168.347 29.5956
63.256 29.5714
261.498 29.5709
1600.71 29.5682
627.675 29.5313
620.998 29.4808
1026.75 29.4712
1221.85 29.4
372.053 29.375
462.422 29.245
337.428 29.2228
561.878 29.1856
297.202 29.1838
266.814 29.1731
1556.61 29.1488
569.685 29.1157
254.764 29.1118
891.709 29.0833
288.098 29.0769
184.469 29.0536
343.185 29.0388
1472.06 29.0208
195.067 29.0179
886.096 29.006
1470.55 29.
1429.9 29.
1230.1 29.
196.935 29.
276.144 28.8929
1508.51 28.8897
503.491 28.845
634.869 28.8409
455.786 28.8
350.08 28.8
1479.17 28.75
454.545 28.75
360.457 28.7202
88.439 28.7202
226.108 28.625
828.935 28.6
401.097 28.5956
565.336 28.5707
1133.78 28.5602
168.701 28.5216
203.8 28.4712
755.067 28.4545
653.28 28.4402
226.496 28.4083
107.706 28.338
548.261 28.3266
40.3756 28.2857
101.784 28.245
1414.57 28.2426
1004.56 28.2045
509.02 28.2045
252.044 28.1875
1403.32 28.1838
1205.55 28.1607
923.002 28.125
115.465 28.1111
450.927 28.0833
41.7779 28.0769
432.878 28.0662
360.2 28.0313
281.025 28.0278
434.941 28.0179
270.184 28.0179
150.191 28.0096
1248.96 28.006
421.852 28.0054
211.646 28.0054
577.326 28.
457.814 28.
451.986 28.
40.0968 27.9231
452.09 27.9205
1479.07 27.7788
63.1293 27.7778
1032.13 27.7202
1669.62 27.6815
1609.67 27.6576
946.808 27.625
529.782 27.625
639.952 27.4821
1187.2 27.4464
540.163 27.4464
1148.78 27.4402
782.491 27.405
1440.01 27.4
1699.25 27.2917
120.915 27.2917
84.1733 27.2813
852.676 27.25
163.175 27.245
652.267 27.2426
126.542 27.225
1466.97 27.2112
605.436 27.1875
764.568 27.1731
251.012 27.1488
1401.58 27.1359
652.435 27.125
468.192 27.125
454.704 27.125
52.2322 27.1157
1687.86 27.1136
415.589 27.1118
254.414 27.1
1307.01 27.0865
895.408 27.0833
134.91 27.0662
658.064 27.0489
148.47 27.0489
501.448 27.0417
1293.73 27.0227
149.148 27.0208
1414.2 27.0192
292.979 27.0192
511.762 27.0179
1176.94 27.0066
386.688 27.006
1376.31 27.0054
177.076 27.0046
457.431 26.9185
1499.25 26.9013
404.213 26.9
574.407 26.8409
1581.7 26.8167
670.099 26.805
755.452 26.7961
166.135 26.7961
1144.01 26.75
481.027 26.75
1159.33 26.6875
781.047 26.6576
387.101 26.6576
97.9178 26.6544
57.9118 26.625
1249.47 26.6
74.9304 26.6
226.155 26.5682
1262.84 26.5208
62.7213 26.5
391.163 26.4803
215.546 26.4444
145.738 26.4
1422.93 26.3967
191.517 26.3333
1001.17 26.3214
96.9867 26.225
40.9168 26.2228
171.323 26.1976
1141.99 26.1875
293.804 26.1875
44.398 26.1838
1675.98 26.1488
1059.16 26.1488
1370.58 26.125
46.3529 26.125
1534.6 26.0909
356.902 26.0667
458.034 26.0489
418.119 26.0489
494.913 26.0357
402.984 26.0227
190.027 26.0192
1371.35 26.0083
1072.91 26.0083
1517.95 26.0054
573.932 26.005
872.021 26.0046
251.09 26.0046
946.946 26.
266.664 26.
842.709 25.962
1002.55 25.9185
260.28 25.9013
1256.29 25.8929
283.115 25.8409
242.434 25.7824
572.707 25.7813
184.895 25.7788
1006.63 25.75
961.955 25.75
818.556 25.7202
296.089 25.7202
127.526 25.7202
1506.07 25.6544
1222.02 25.6429
1091.98 25.5313
171.198 25.45
540.772 25.4444
602.867 25.4083
284.56 25.405
160.841 25.4
762.393 25.3611
100.016 25.3472
834.925 25.3333
733.36 25.3333
599.713 25.3333
1425.72 25.3224
187.5 25.3224
433.005 25.3214
40.1462 25.2917
1456.84 25.2857
69.5598 25.2813
918.015 25.2663
240.564 25.245
79.5344 25.2269
1172.77 25.225
1407.15 25.2228
340.389 25.2045
458.133 25.1875
307.952 25.1359
459.257 25.125
152.076 25.125
1194.1 25.1111
932.949 25.0833
430.651 25.0833
260.702 25.0536
1411.36 25.0489
954.718 25.0489
510.234 25.0417
160.253 25.0357
105.97 25.0208
1354.23 25.0083
41.7519 25.0083
291.833 25.0066
1577.63 25.0054
746.899 25.0054
454.034 25.0054
129.061 25.0054
51.1818 25.0043
1209.19 25.
845.349 25.
88.581 24.9185
306.795 24.9
135.339 24.9
1140.75 24.8897
674.636 24.8897
801.246 24.875
64.9812 24.875
1036.14 24.8182
167.214 24.7788
139.668 24.6875
735.522 24.625
224.893 24.625
1332.93 24.6
817.844 24.5682
1023.3 24.5313
814.124 24.5313
839.704 24.5
291.137 24.5
1220.28 24.4821
846.684 24.4821
1416.92 24.4545
200.766 24.4545
558.175 24.45
554.531 24.4444
253.937 24.4444
1223.94 24.405
141.068 24.405
202.227 24.4
285.018 24.375
1585.58 24.3636
879.383 24.3393
474.434 24.3333
659.121 24.3224
548.926 24.2857
264.791 24.2857
877.653 24.2727
1230.44 24.2663
319.844 24.2404
75.2722 24.2404
91.8226 24.2269
42.3427 24.2045
1370.96 24.1875
1680.59 24.1838
562.516 24.1731
902.84 24.1645
920.897 24.1488
137.411 24.1488
67.5998 24.1488
1267.01 24.125
878.228 24.1118
586.7 24.1118
477.075 24.1118
1125.08 24.1111
494.404 24.1
424.384 24.0865
1067.54 24.0769
831.398 24.075
1161.47 24.0662
88.1547 24.0489
79.6059 24.0489
1455.23 24.0417
457.165 24.0417
363.829 24.0417
122.759 24.0417
1058.48 24.0313
1686.23 24.0278
445.337 24.0278
385.02 24.0278
185.288 24.025
134.147 24.025
118.921 24.0227
715.503 24.0208
1590.94 24.006
978.211 24.006
94.7549 24.006
81.9432 24.0054
901.738 24.005
278.916 24.005
238.003 24.005
1269.71 23.9185
782.77 23.9013
236.366 23.9013
546.5 23.8929
187.036 23.8929
1507.75 23.8409
198.472 23.7961
57.4624 23.7961
501.944 23.7813
478.429 23.7778
683.014 23.75
294.942 23.6944
256.411 23.6944
54.8126 23.6944
54.7678 23.6944
114.99 23.6667
1104.35 23.6
154.97 23.6
1042.84 23.5956
43.3728 23.5714
722.742 23.5707
1462.71 23.5682
150.387 23.5329
1331.92 23.5313
598.41 23.5208
1130.48 23.4821
251.854 23.4821
472.802 23.4808
1494.62 23.4803
1459.11 23.4803
1086.1 23.4803
947.339 23.4545
271.308 23.4545
66.5409 23.4545
820.535 23.4402
127.796 23.4083
69.0632 23.405
720.997 23.4
326.737 23.4
1157.72 23.375
554.839 23.3636
234.263 23.3636
153.914 23.3636
1490.83 23.3611
1138.82 23.3611
679.151 23.3611
59.2947 23.3603
70.9769 23.3393
1350. 23.3333
261.805 23.3333
561.323 23.3224
299.158 23.3224
66.4561 23.3224
1503.94 23.3214
82.6604 23.3077
1090.47 23.2917
394.667 23.2917
1067.35 23.2813
492.171 23.2727
52.9254 23.25
262.595 23.2426
241.55 23.2083
1660.81 23.2045
184.247 23.2
1512.02 23.1645
1167.62 23.1488
725.358 23.1488
698.444 23.1488
427.045 23.1359
798.287 23.125
770.151 23.125
464.878 23.125
347.509 23.1136
77.339 23.1118
1214.74 23.1111
1428.41 23.0909
289.722 23.0865
1091.59 23.0769
1350.27 23.0662
317.524 23.0662
676.292 23.0592
603.703 23.0536
982.657 23.05
886.237 23.0489
396.285 23.0417
753.74 23.0278
459.089 23.0278
1457.22 23.025
1453.88 23.025
1124.07 23.025
298.258 23.025
254.24 23.025
227.857 23.025
1262.03 23.0227
695.465 23.0227
565.005 23.0227
235.008 23.0227
61.472 23.0227
311.207 23.0208
168.188 23.0208
334.821 23.0096
1004.83 23.0083
881.582 23.0083
158.148 23.0083
830.442 23.0074
825.398 23.0066
1287.97 23.006
1301.09 23.0054
860.439 23.0054
1057.92 23.005
1164.69 23.
417.121 23.
375.226 23.
58.1759 23.
1652.49 22.9185
481.29 22.9013
995.316 22.9
549.062 22.8897
850.846 22.875
1018.97 22.845
290.029 22.8409
1049.35 22.8182
1044.07 22.8182
1000.81 22.7961
354.027 22.7961
95.3927 22.7961
43.5187 22.7788
922.488 22.7778
545.636 22.75
72.8024 22.7202
760.821 22.6944
1555.22 22.6576
439.217 22.605
133.959 22.6
1097.27 22.5714
340.878 22.5714
1658.94 22.5682
1133.55 22.5625
774.437 22.5329
701.543 22.5
377.758 22.5
1525.39 22.4808
81.0812 22.4803
554.64 22.4545
666.22 22.45
790.988 22.4444
1397.41 22.4402
1066.82 22.4083
978.576 22.4083
225.795 22.4083
80.9135 22.4083
1122.33 22.4
1100.54 22.4
177.489 22.3636
134.313 22.3636
1534.92 22.3611
231.189 22.3611
110.16 22.3611
108.805 22.3611
704.237 22.3603
1280.9 22.3333
828.776 22.3333
411.168 22.3224
345.811 22.2917
162.057 22.2917
60.2877 22.2917
119.206 22.2857
1171.86 22.2813
652.347 22.2813
188.003 22.2663
835.254 22.25
378.897 22.25
185.335 22.25
93.2447 22.25
845.519 22.2404
787.479 22.2404
1007.72 22.225
601.019 22.225
463.419 22.225
216.703 22.225
93.6709 22.225
836.491 22.2
397.587 22.1875
873.224 22.1838
168.255 22.1838
156.347 22.1838
148.184 22.1731
1417.84 22.1645
555.96 22.1645
451.438 22.1645
236.689 22.1645
1064.85 22.1635
702.829 22.1607
1116.31 22.1488
677.306 22.1488
583.537 22.1488
379.979 22.1488
360.135 22.1488
171.428 22.1488
1535.16 22.125
567.427 22.125
189.817 22.125
92.7305 22.125
275.227 22.1136
651.72 22.1118
1104.86 22.1111
628.471 22.1111
247.165 22.1111
200.789 22.1111
1296.04 22.1
496.981 22.1
275.159 22.0909
47.4059 22.0833
71.3382 22.0662
615.158 22.0536
1229.2 22.0489
1341.12 22.0417
485.559 22.0417
166.503 22.0417
682.009 22.0357
1242.57 22.0278
262.899 22.0278
127.498 22.0278
844.134 22.025
603.901 22.025
505.818 22.025
243.97 22.025
683.926 22.0227
494.188 22.0096
370.3 22.0083
165.709 22.0083
948.481 22.0074
806.549 22.0074
1452.56 22.0066
872.529 22.0066
547.671 22.0066
534.003 22.0066
136.962 22.0066
76.89 22.0066
56.9935 22.0066
1668.26 22.006
580.126 22.006
308.201 22.006
275.815 22.006
244.928 22.006
112.434 22.006
79.9538 22.006
49.1652 22.006
841.24 22.0054
1115.26 22.
645.476 22.
545.213 22.
300.936 22.
129.315 22.
80.1768 22.
59.2281 22.
324.095 21.9013
86.2846 21.9013
793.428 21.9
464.163 21.8897
280.537 21.8897
167.411 21.8897
1169.53 21.8182
1000.58 21.8
450.764 21.8
288.831 21.8
264.646 21.7961
170.149 21.7961
1335.63 21.7778
63.74 21.7778
1215.06 21.75
123.07 21.75
1242.14 21.7202
1036.73 21.7202
706.025 21.6806
957.441 21.675
819.686 21.675
499.687 21.6544
1561.63 21.625
1537.04 21.625
938.05 21.625
273.579 21.625
930.869 21.605
391.367 21.6
860.822 21.5956
224.947 21.5956
1511.81 21.5714
852.204 21.5714
559.735 21.5682
389.858 21.5682
191.143 21.5682
1409.67 21.5568
1176.45 21.5568
1403.4 21.5329
146.024 21.5329
1035.11 21.5313
1537.49 21.5
99.4578 21.5
1032.23 21.4821
826.437 21.4821
380.326 21.4821
238.041 21.4803
639.052 21.4712
271.476 21.4712
84.5623 21.4444
113.604 21.4402
425.808 21.4083
292.217 21.4083
1579.74 21.4
1152.2 21.4
502.462 21.4
196.502 21.4
188.648 21.4
108.759 21.4
461.661 21.375
748.152 21.3636
379.187 21.3636
835.719 21.3603
696.234 21.3603
623.782 21.3603
352.986 21.3603
349.535 21.3472
99.7325 21.3393
643.145 21.3224
447.066 21.3224
1086.67 21.2917
663.808 21.2917
1202.14 21.2857
277.493 21.2857
469.716 21.2813
76.8102 21.2813
1324.86 21.25
846.564 21.25
337.938 21.25
1625.61 21.2426
444.338 21.2426
271.853 21.225
138.118 21.2228
342.815 21.2083
210.831 21.2083
203.891 21.2083
1028.56 21.1838
650.709 21.1838
1003.12 21.1667
459.952 21.1667
314.384 21.1635
1042.44 21.1607
1616.43 21.1359
1077.47 21.125
474.381 21.125
237.793 21.125
88.5226 21.125
92.6546 21.1118
825.991 21.1111
714.782 21.1111
197.418 21.1111
917.96 21.1023
1520.21 21.1
1367.61 21.1
1350.59 21.1
729.019 21.1
491.124 21.1
601.819 21.0909
674.136 21.0865
157.883 21.075
1146.08 21.0662
611.144 21.0662
579.351 21.0662
988.842 21.0592
800.233 21.0592
814.785 21.0536
116.361 21.0536
43.0087 21.0536
128.288 21.0489
839.795 21.045
1350.86 21.0417
723.147 21.0417
469.384 21.0417
312.406 21.0357
163.146 21.0313
158.403 21.0313
702.902 21.0278
161.409 21.0278
727.442 21.025
417.042 21.025
125.269 21.025
300.558 21.0227
52.539 21.0227
747.12 21.0208
1512.93 21.0083
1070.23 21.0083
690.137 21.0083
595.936 21.0083
273.919 21.0083
764.25 21.0074
257.337 21.0074
248.446 21.0074
166.706 21.0074
1132.47 21.0066
1065.65 21.0066
864.392 21.0066
73.886 21.0066
1593.07 21.006
1043.6 21.006
816.044 21.006
161.438 21.0054
1270.53 21.
1121.22 21.
886.749 21.
581.018 21.
497.415 21.
468.361 21.
454.767 21.
253.401 21.
136.837 21.
516.953 20.9205
312.701 20.9205
149.652 20.9185
1057.35 20.9013
867.903 20.8897
401.899 20.875
47.9284 20.8182
84.3489 20.8
1092.87 20.7961
589.977 20.7961
126.505 20.7813
1249.76 20.7788
1440.55 20.7202
638.044 20.7202
980.989 20.6944
938.525 20.6944
58.4901 20.6944
44.2085 20.6944
1119.17 20.675
824.671 20.675
755.184 20.675
364.515 20.675
346.97 20.675
482.672 20.6667
305.978 20.6667
370.559 20.625
345.475 20.625
748.94 20.6
977.022 20.5956
1471.01 20.5682
1363.28 20.5682
958.794 20.5682
608.033 20.5682
110.278 20.5625
905.442 20.5329
356.211 20.5329
276.044 20.5329
101.828 20.5313
1314.96 20.5
681.359 20.5
373.885 20.4821
306.326 20.4821
1168.01 20.4803
1248.54 20.4712
1218.93 20.4712
1003.29 20.4444
1528.72 20.4083
1147.32 20.4083
976.764 20.4083
964.208 20.4083
570.599 20.4083
463.097 20.4083
459.713 20.4083
48.9823 20.4083
803.842 20.375
102.499 20.375
1072.84 20.3636
209.087 20.3636
1489.33 20.3611
1143.64 20.3611
218.123 20.3611
1560.22 20.3603
1238.61 20.3603
718.676 20.3603
419.645 20.3603
1690.73 20.3224
449.967 20.3224
1003.51 20.3214
908.41 20.3214
1254.33 20.2917
1246.49 20.2917
579.724 20.2917
481.473 20.2917
1283.9 20.2857
252.073 20.2841
209.234 20.2841
320.296 20.2813
1287.04 20.25
987.515 20.2426
933.235 20.2426
1231.74 20.225
944.339 20.225
493.793 20.225
409.229 20.225
1637.96 20.2083
95.6105 20.2083
73.5313 20.2083
47.3345 20.2083
1352.44 20.2045
163.255 20.2045
831.751 20.2
817.105 20.2
1609. 20.1875
1574.17 20.1838
1542.51 20.1838
1044.21 20.1838
973.374 20.1838
236.751 20.1838
1609.55 20.1645
1399.95 20.1645
466.125 20.1645
488.91 20.1635
146.692 20.1635
67.2076 20.1635
716.478 20.1607
1634.9 20.1488
774.303 20.125
424.919 20.1136
819.587 20.1118
696.738 20.1118
326.573 20.1118
1482.47 20.1111
698.095 20.1111
591.966 20.1111
484.683 20.1111
199.483 20.1111
198.708 20.1111
80.2818 20.1111
920.151 20.1
857.45 20.1
348.137 20.1
1129.23 20.0909
551.888 20.0909
476.571 20.0909
1310.59 20.075
1235.71 20.075
1207.14 20.075
1644.37 20.0662
1420.54 20.0662
1022.94 20.0662
587.888 20.0662
91.2853 20.0662
436.951 20.0592
228.347 20.0592
183.499 20.0592
1441.56 20.0536
217.266 20.0489
503.785 20.045
62.7723 20.045
1687.06 20.0417
1084.92 20.0417
49.0913 20.0417
314.592 20.0357
1509.62 20.0278
936.189 20.0278
862.456 20.0278
611.583 20.0278
465.395 20.0278
173.731 20.0278
292.617 20.025
214.347 20.025
63.3728 20.025
1607.02 20.0139
167.009 20.0096
842.525 20.0083
111.879 20.0083
106.119 20.0083
532.68 20.0074
310.591 20.0074
103.17 20.0074
337.678 20.006
208.756 20.006
48.3134 20.006
241.311 20.0054
195.515 20.005
1541. 20.
1368.71 20.
1256.18 20.
729.765 20.
480.393 20.
479.338 20.
456.026 20.
385.079 20.
292.254 20.
92.9955 20.
58.3726 20.
41.4527 20.
723.594 19.9205
807.462 19.9
944.034 19.8929
510.484 19.8929
230.027 19.8929
1563.62 19.8897
338.676 19.8897
223.108 19.8897
150.285 19.8897
1062.55 19.8
774.99 19.7813
727.083 19.7813
715.177 19.7813
1497.92 19.7788
77.6271 19.7778
107.117 19.75
440.311 19.7202
1682.05 19.6944
517.534 19.6944
457.359 19.6806
1454.09 19.675
1280.06 19.675
200.304 19.675
1176.87 19.6544
48.0222 19.6544
1603.38 19.625
1074.23 19.625
449.069 19.625
269.112 19.625
189.468 19.625
92.1531 19.5956
175.571 19.5682
1471.29 19.5329
721.538 19.5329
787.071 19.5313
655.193 19.5313
1390.25 19.5
1046.62 19.5
645.892 19.5
557.611 19.5
424.753 19.5
197.781 19.5
113.384 19.4821
61.4946 19.4821
902.104 19.4803
1674.16 19.4712
521.693 19.45
311.15 19.45
1599.47 19.4444
973.288 19.4444
204.581 19.4444
66.834 19.4444
1671.19 19.4083
1142.72 19.4083
1059.03 19.4083
791.6 19.4083
540.85 19.4083
72.3682 19.4083
42.9051 19.4083
386.281 19.4
955.812 19.375
610.684 19.375
113.35 19.375
412.598 19.3603
251.808 19.3603
84.5296 19.3603
448.55 19.3333
813.445 19.3224
610.874 19.3224
139.812 19.3224
295.247 19.3214
44.7996 19.3214
55.8747 19.3077
343.089 19.2917
322.552 19.2857
766.757 19.2813
261.378 19.2813
549.69 19.25
521.338 19.25
1139.42 19.2426
280.116 19.2426
432.696 19.2404
1366.85 19.225
1523.38 19.2083
954.26 19.2083
712.975 19.2083
194.642 19.2083
128.086 19.2083
109.244 19.2083
1508.37 19.2
1527.41 19.1838
1445.26 19.1838
342.856 19.1838
145.318 19.1838
601.339 19.1667
675.131 19.1645
86.8901 19.1645
46.7534 19.1645
1399.05 19.1635
206.919 19.1635
734.55 19.1429
532.575 19.1429
359.103 19.1429
341.627 19.1429
119.979 19.1429
1346.3 19.125
729.478 19.125
677.701 19.125
575.002 19.125
339.638 19.125
246.185 19.125
156.462 19.125
44.3768 19.125
43.7418 19.125
866.754 19.1136
759.353 19.1118
89.7714 19.1118
239.02 19.1111
97.258 19.1111
521.122 19.1
362.563 19.1
92.1797 19.1
53.4313 19.1
99.5876 19.0865
575.077 19.0833
1556.81 19.075
211.437 19.075
179.824 19.0662
168.084 19.0662
929.959 19.0592
719.031 19.0592
679.529 19.0592
467.052 19.0592
465.135 19.0592
218.992 19.0536
90.0962 19.0489
1100.81 19.0417
90.151 19.0417
535.036 19.0357
445.626 19.0357
365.985 19.0357
246.841 19.0357
1098.68 19.0313
459.359 19.0313
282.543 19.0313
1616.84 19.0278
1441.17 19.0278
1326.13 19.0278
603.802 19.0278
602.578 19.0278
387.621 19.0278
49.4871 19.0278
41.9966 19.0278
1401.84 19.025
709.462 19.0114
1435.78 19.0083
1109.95 19.0083
666.644 19.0083
310.748 19.0083
240.775 19.0083
856.528 19.0074
457.078 19.0074
618.644 19.0066
444.117 19.0066
288.886 19.0066
263.502 19.0066
149.358 19.0066
1300.56 19.006
1145.38 19.006
63.0767 19.006
1398.13 19.
1169.37 19.
919.772 19.
824.362 19.
666.038 19.
661.89 19.
654.6 19.
568.633 19.
540.975 19.
531.755 19.
310.198 19.
287.786 19.
248.356 19.
1339.25 18.9205
1016.79 18.9205
290.461 18.9205
1302.6 18.9
57.7055 18.9
1130.03 18.8929
317.062 18.8929
1633.22 18.8897
637.51 18.8897
279.28 18.8182
180.944 18.8
295.034 18.7961
83.0678 18.7961
136.943 18.7813
111.227 18.7813
714.64 18.7788
813.516 18.7778
64.893 18.7778
976.472 18.6944
434.298 18.6944
297.864 18.6944
188.267 18.6806
184.334 18.6806
1311.2 18.675
738.27 18.675
279.191 18.675
267.602 18.675
165.803 18.675
122.18 18.675
772.211 18.6544
337.019 18.6544
436.095 18.625
355.926 18.625
342.963 18.625
655.541 18.5956
416.822 18.5956
203.297 18.5956
823.257 18.5714
809.378 18.5714
634.485 18.5714
48.5814 18.5714
1018.75 18.5568
1646.23 18.5329
273.528 18.5329
125.231 18.5329
1326.72 18.5313
1329.09 18.5
1232.67 18.5
747.549 18.5
607.793 18.4821
92.5267 18.4821
603.222 18.4712
502.626 18.4712
101.125 18.4712
247.586 18.45
587.34 18.4464
414.882 18.4444
399.681 18.4444
200.043 18.4444
1043.83 18.4083
340.816 18.4083
241.434 18.4083
81.5954 18.4083
1224.23 18.375
1105.93 18.375
343.962 18.375
215.804 18.375
99.0756 18.375
86.9209 18.375
1667.86 18.3603
735.031 18.3603
355.885 18.3603
130.916 18.3603
455.638 18.3472
105.773 18.3472
1096.02 18.3224
962.594 18.3224
810.866 18.3224
657.756 18.3224
501.012 18.3224
173.565 18.3224
601.96 18.2917
68.1569 18.2917
55.5071 18.2917
1536.97 18.2857
545.707 18.2857
1587.97 18.2841
1084.29 18.2841
337.477 18.2813
263.531 18.2813
85.1584 18.2813
72.8605 18.2663
1596.64 18.25
829.167 18.25
771.29 18.25
458.182 18.25
443.489 18.25
172.867 18.25
61.2744 18.25
1659.39 18.2426
499.926 18.2426
184.371 18.2426
468.119 18.2404
185.187 18.2404
1403.02 18.225
761.593 18.225
557.679 18.225
501.204 18.225
256.914 18.225
185.522 18.225
1414.31 18.2083
188.098 18.2083
788.827 18.2
1676.3 18.1838
1507.99 18.1838
1194.95 18.1838
504.621 18.1838
365.842 18.1838
316.464 18.1838
232.564 18.1838
208.962 18.1838
86.6234 18.1838
67.9676 18.1838
51.5882 18.1838
213.718 18.1667
1298.39 18.1645
860.076 18.1635
224.111 18.1635
179.612 18.1635
1612.72 18.1429
190.295 18.1429
47.8365 18.1429
359.482 18.1359
1118.75 18.125
991.036 18.125
687.459 18.125
496.745 18.125
130.315 18.125
96.5155 18.125
1284.52 18.1118
697.309 18.1111
663.261 18.1111
52.8592 18.1111
46.8789 18.1111
692.733 18.1
662.317 18.1
1163.83 18.0865
458.673 18.0865
283.286 18.0865
1251.77 18.075
821.865 18.075
727.242 18.075
330.235 18.075
71.5755 18.075
66.0126 18.075
1493.35 18.0662
1414.07 18.0662
1402.4 18.0662
1346.46 18.0662
1088.98 18.0662
985.009 18.0662
586.557 18.0662
227.715 18.0662
114.539 18.0662
1591.38 18.0592
81.1156 18.0592
1671.73 18.0536
261.424 18.0536
871.14 18.05
1691.19 18.0417
1682.23 18.0417
1215.79 18.0417
700.332 18.0417
620.392 18.0417
553.402 18.0417
513.08 18.0417
363.989 18.0417
1437.56 18.0357
1010.96 18.0357
1376.09 18.0313
1356.13 18.0313
1041.12 18.0313
937.065 18.0313
862.507 18.0313
604.002 18.0313
199.104 18.0313
151.261 18.0313
51.4896 18.0313
993.278 18.0278
860.338 18.0278
633.767 18.0278
280.458 18.0278
258.026 18.0227
788.382 18.0114
608.075 18.0096
560.792 18.0096
470.301 18.0096
428.763 18.0096
205.877 18.0096
1144.18 18.0083
133.002 18.0083
934.542 18.0074
832.887 18.0074
652.96 18.0074
636.856 18.0074
255.218 18.0074
198.175 18.0074
126.961 18.0074
1534. 18.0066
1066.34 18.0066
113.835 18.0066
879.635 18.006
745.053 18.006
256.134 18.006
1678.95 18.
1461.38 18.
1306.4 18.
1008.5 18.
782.042 18.
663.579 18.
573.479 18.
558.691 18.
347.165 18.
98.5277 18.
1273.93 17.9205
996.285 17.9205
164.738 17.9
614.387 17.8929
465.547 17.8929
1351.64 17.8897
478.493 17.8
1354.45 17.7813
1330.62 17.7813
747.732 17.7813
732.351 17.7813
140.356 17.7813
84.226 17.7813
52.773 17.7813
1475.33 17.7788
957.139 17.7788
344.126 17.7788
62.5261 17.7788
293.181 17.75
170.024 17.6806
1478.78 17.675
1469.29 17.675
393.79 17.675
118.941 17.675
118.041 17.675
56.9364 17.675
53.3317 17.675
42.3717 17.675
1406.54 17.6667
508.86 17.6667
912.458 17.6544
885.289 17.6544
544.009 17.6544
355.793 17.6544
486.83 17.625
230.129 17.625
63.4552 17.625
1383.59 17.5956
990.737 17.5956
512.191 17.5956
414.381 17.5956
210.199 17.5956
1677.1 17.5714
996.672 17.5714
630.975 17.5714
508.776 17.5714
296.626 17.5714
196.845 17.5714
418.642 17.5625
1033.33 17.5568
804.073 17.5568
947.917 17.5329
679.814 17.5329
533.117 17.5329
358.691 17.5329
183.002 17.5329
572.442 17.5313
81.3241 17.5313
1601.56 17.5
1105.66 17.5
79.9852 17.5
1598.87 17.4712
1178.58 17.4712
1085.1 17.4712
1068.51 17.4712
364.57 17.4712
57.6344 17.4712
605.909 17.45
495.739 17.45
76.3619 17.45
1337.8 17.4444
964.016 17.4444
181.086 17.4444
1543.79 17.4083
1527.77 17.4083
1190.6 17.4083
1183.73 17.4083
836.187 17.4083
763.623 17.4083
1064.47 17.4
541.065 17.375
356.565 17.375
243.375 17.375
188.793 17.375
142.732 17.375
64.5697 17.375
1496.85 17.3611
1157.98 17.3611
926.387 17.3611
802.653 17.3611
579.59 17.3611
967.559 17.3603
211.737 17.3603
58.0102 17.3603
205.053 17.3333
1215.46 17.3224
496.521 17.3224
259.353 17.3224
184.151 17.3224
1549.99 17.3214
1220. 17.3214
1110.66 17.3214
684.119 17.3214
521.552 17.3214
232.522 17.3214
588.701 17.2857
1329.02 17.2841
570.257 17.2841
456.187 17.2841
182.792 17.2841
1305.64 17.2813
671.117 17.2813
591.8 17.2813
450.611 17.2813
103.426 17.2813
91.6412 17.2813
1644.9 17.25
1531.78 17.25
1315.96 17.25
1079.15 17.25
926.617 17.25
699.216 17.25
441.856 17.25
170.335 17.25
1082.77 17.2426
128.341 17.2426
1469.09 17.2404
1415.35 17.2404
1196.18 17.2404
750.91 17.2404
722.874 17.2404
616.368 17.2404
180.9 17.2404
1082.54 17.225
1622.01 17.2083
1561.79 17.2083
1075.48 17.2083
924.481 17.2083
780.634 17.2083
238.118 17.2045
1407.66 17.1838
1212.1 17.1838
868.456 17.1838
864.712 17.1838
863.147 17.1838
475.021 17.1838
276.263 17.1838
204.163 17.1838
64.6286 17.1838
1293.96 17.1667
1012.18 17.1667
980.463 17.1667
725.68 17.1667
371.947 17.1667
92.2843 17.1645
1119.81 17.1635
894.178 17.1635
798.768 17.1635
212.557 17.1607
1655.51 17.1429
1387.78 17.1429
1242.85 17.1429
349.582 17.1429
71.1685 17.1429
745.491 17.125
692.65 17.125
670.573 17.125
518.027 17.125
244.964 17.125
196.397 17.125
193.773 17.125
127.426 17.125
62.6769 17.125
51.3459 17.125
48.5206 17.125
43.6346 17.125
1529.18 17.1111
658.328 17.1111
485.377 17.1111
84.8042 17.1111
1597.58 17.1023
568.99 17.1023
366.379 17.1
1412.63 17.0865
898.488 17.0865
335.932 17.0865
229.943 17.0865
798.95 17.0833
1009.23 17.075
784.222 17.075
595.065 17.075
531.939 17.075
487.273 17.075
458.611 17.075
327.348 17.075
91.3784 17.075
1091.48 17.0662
962.042 17.0662
293.764 17.0662
255.804 17.0662
121.477 17.0662
70.3593 17.0662
1658.38 17.0625
599.641 17.0625
728.308 17.0592
724.726 17.0592
232.302 17.0592
368.137 17.05
503.232 17.045
1486.57 17.0417
1403.97 17.0417
1190.32 17.0417
747.453 17.0417
685.884 17.0417
487.723 17.0417
291.761 17.0417
277.196 17.0417
145.39 17.0417
98.2754 17.0417
40.6329 17.0417
866.229 17.0357
843.717 17.0357
756.322 17.0357
543.51 17.0357
152.15 17.0357
1652.97 17.0313
1650.32 17.0313
717.542 17.0313
672.276 17.0313
641.912 17.0313
623.312 17.0313
370.624 17.0313
122.972 17.0313
92.8243 17.0313
44.5513 17.0313
1687.5 17.0278
1657.66 17.0278
930.291 17.0278
771.012 17.0278
416.586 17.0278
334.423 17.0278
327.607 17.0278
1430.18 17.025
902.977 17.025
972.517 17.0139
139.372 17.0139
1564.3 17.0114
518.576 17.0114
341.234 17.0114
279.375 17.0114
1464.27 17.0096
733.667 17.0096
679.096 17.0096
241.596 17.0096
123.404 17.0096
93.3218 17.0096
91.2251 17.0096
1622.67 17.0083
1293.11 17.0083
1273.63 17.0083
1187.6 17.0083
1097.81 17.0083
1096.19 17.0083
799.147 17.0083
588.894 17.0083
577.413 17.0083
509.639 17.0083
434.667 17.0083
180.862 17.0083
178.675 17.0083
155.932 17.0083
65.4415 17.0083
57.2489 17.0083
48.8564 17.0083
1298.47 17.0074
365.93 17.0074
97.7616 17.0074
60.8582 17.0074
888.917 17.0066
834.475 17.0066
510.83 17.0054
1541.21 17.
1421.67 17.
1337.21 17.
1095.23 17.
1094.58 17.
980.358 17.
978.476 17.
646.725 17.
371.021 17.
355.374 17.
310.258 17.
299.883 17.
186.377 17.
78.7648 17.
1109.01 16.9205
943.026 16.9205
916.221 16.9205
572.815 16.9205
203.765 16.9205
187.261 16.9205
1644.28 16.8929
1511.64 16.8929
415.928 16.8929
44.1937 16.8929
1193.75 16.8897
42.9756 16.8897
86.466 16.875
1069.39 16.8
508.471 16.8
588.322 16.7961
694.516 16.7813
173.777 16.7813
131.685 16.7813
1366.3 16.7788
1306.73 16.7788
1233.51 16.7788
609.272 16.7788
416.25 16.7788
176.089 16.7788
492.426 16.75
408.953 16.6944
739.148 16.6806
571.472 16.6806
330.471 16.6806
1470.78 16.675
1219.5 16.675
1185.16 16.675
694.465 16.675
674.568 16.675
152.686 16.675
98.3014 16.675
1617.66 16.6667
318.488 16.6667
174.02 16.6667
54.389 16.6667
1410.96 16.625
118.31 16.5956
1643.35 16.5714
1535.66 16.5714
1484.27 16.5714
1431.63 16.5714
1429.02 16.5714
1344.78 16.5714
1081.28 16.5714
289.901 16.5714
215.949 16.5714
172.395 16.5714
168.494 16.5714
387.678 16.5682
1083.44 16.5568
886.011 16.5568
217.015 16.5568
199.578 16.5568
713.895 16.5329
1126.89 16.5313
372.107 16.5313
1318.88 16.5
1287.84 16.5
1138.12 16.5
629.061 16.5
601.508 16.5
565.184 16.5
461.472 16.5
267.287 16.5
52.7264 16.5
1642.37 16.4821
825.681 16.4712
624.845 16.4712
298.088 16.4712
248.172 16.4712
1667.53 16.45
845.261 16.45
582.932 16.45
573.214 16.45
480.954 16.45
461.298 16.45
292.506 16.45
1575.59 16.4464
1310.88 16.4444
1678.25 16.4083
1487.53 16.4083
1260.2 16.4083
694.138 16.4083
506.919 16.4083
460.863 16.4083
346.828 16.4083
216.558 16.4083
96.367 16.4083
94.9076 16.4083
80.6745 16.4083
1671.07 16.4
1510.18 16.375
802.17 16.375
503.877 16.375
147.192 16.375
1021.99 16.3603
903.27 16.3603
301.383 16.3603
167.358 16.3603
1692.11 16.3472
1293.91 16.3472
177.73 16.3333
1436.82 16.3214
1224.72 16.3214
97.8415 16.3214
67.1715 16.3214
55.3071 16.3214
53.302 16.3214
868.017 16.2917
1055.82 16.2857
425.95 16.2857
194.918 16.2857
1237.35 16.2841
551.698 16.2841
314.478 16.2841
271.911 16.2841
1689.58 16.2813
1056.41 16.2813
963.216 16.2813
858.659 16.2813
783.997 16.2813
211.904 16.2813
152.044 16.2813
1296.23 16.25
841.008 16.25
839.442 16.25
443.175 16.25
296.722 16.25
283.346 16.25
280.3 16.25
43.6562 16.25
106.343 16.2426
975.752 16.2404
864.478 16.2404
372.168 16.2404
148.618 16.225
1685.48 16.2083
1498.09 16.2083
1473.75 16.2083
901.169 16.2083
543.844 16.2083
444.83 16.2083
147.147 16.2083
1047.6 16.2
932.433 16.2
316.523 16.2
219.372 16.2
97.9553 16.2
1491.93 16.1838
902.426 16.1838
97.5183 16.1838
91.7513 16.1838
76.2384 16.1838
1071.49 16.1667
901.048 16.1667
390.277 16.1667
121.144 16.1667
1643.58 16.1645
1285.45 16.1635
1094.34 16.1635
1009.53 16.1635
433.481 16.1635
159.004 16.1635
1437.99 16.1429
709.204 16.1429
549.938 16.1429
465.456 16.1429
352.898 16.1429
308.112 16.1429
1308.8 16.125
949.407 16.125
858.549 16.125
847.769 16.125
818.744 16.125
200.102 16.125
105.369 16.125
56.2199 16.125
1272.53 16.1111
787. 16.1111
767.913 16.1111
614.746 16.1111
230.446 16.1111
168.895 16.1111
73.11 16.1111
1053.45 16.1023
55.6954 16.1023
1321.32 16.0865
156.684 16.0865
52.3566 16.0865
925.04 16.075
608.979 16.075
422.017 16.075
373.962 16.075
365.678 16.075
89.8626 16.075
1255.14 16.0662
1216.3 16.0662
965.047 16.0662
780.921 16.0662
213.6 16.0662
179.302 16.0662
121.73 16.0662
966.489 16.0592
731.465 16.0592
316.067 16.0592
130.765 16.0592
621.424 16.05
326.352 16.05
1686.9 16.0417
1658.82 16.0417
1376.65 16.0417
1344.96 16.0417
1256.99 16.0417
1222.18 16.0417
1208.78 16.0417
767.522 16.0417
463.248 16.0417
293.554 16.0417
245.654 16.0417
110.786 16.0417
1192.56 16.0357
1130.58 16.0357
1091.68 16.0357
450.063 16.0357
164.957 16.0357
771.075 16.0313
460.108 16.0313
218.188 16.0313
162.97 16.0313
147.989 16.0313
989.238 16.0278
921.489 16.0278
789.686 16.0278
296.688 16.0278
139.717 16.0278
1050.46 16.025
447.625 16.0139
370.161 16.0114
907.371 16.0096
889.771 16.0096
379.075 16.0096
315.151 16.0096
314.917 16.0096
194.747 16.0096
176.893 16.0096
1542.4 16.0083
1444.39 16.0083
1415.28 16.0083
794.543 16.0083
685.609 16.0083
398.722 16.0083
153.465 16.0083
120.436 16.0083
1657.77 16.0074
852.626 16.0074
724.664 16.0074
632.383 16.0074
564.243 16.0074
524.357 16.0074
108.425 16.0074
330.725 16.0066
785.249 16.006
1671.63 16.
1600.9 16.
1360.41 16.
1332.54 16.
1231.65 16.
1162.88 16.
1145.75 16.
798.661 16.
656.61 16.
505.278 16.
468.477 16.
426.276 16.
403.537 16.
376.647 16.
299.08 16.
276.538 16.
97.5643 16.
545.911 15.9205
433.323 15.9205
150.44 15.9205
1360.85 15.8929
1117.58 15.8929
665.007 15.8929
660.186 15.8929
542.832 15.8929
66.1838 15.8929
272.506 15.8897
257.678 15.8897
51.3213 15.8897
1069.77 15.8
916.689 15.8
549.624 15.8
548.832 15.8
371.999 15.8
145.844 15.7813
908.93 15.7788
851.936 15.7788
447.924 15.7788
335.605 15.7788
314.351 15.7788
82.4068 15.7788
53.8371 15.7788
45.4168 15.7788
40.5896 15.7788
988.707 15.75
1524.07 15.6944
997.744 15.6944
149.757 15.6944
1123.71 15.6806
1013.74 15.6806
916.117 15.6806
56.8257 15.675
1627.08 15.6667
1390.15 15.6667
1216.7 15.6667
547.761 15.6667
495.523 15.6667
403.321 15.6667
220.008 15.6667
76.6126 15.6667
1340.52 15.5956
502.694 15.5956
164.311 15.5956
1562.87 15.5714
1551.21 15.5714
724.219 15.5714
691.088 15.5714
382.116 15.5714
295.572 15.5714
49.9644 15.5714
1537.26 15.5625
1401.36 15.5568
1275.04 15.5568
1225.72 15.5568
1179.63 15.5568
700.561 15.5568
328.455 15.5568
284.296 15.5568
151.312 15.5568
95.3062 15.5568
72.5904 15.5568
1452.15 15.5
458.759 15.5
304.389 15.5
256.832 15.5
190.977 15.5
108.271 15.5
92.8657 15.5
1661.41 15.4712
1532.09 15.4712
1313.27 15.4712
1292.31 15.4712
946.608 15.4712
785.91 15.4712
483.299 15.4712
257.752 15.4712
59.5257 15.4712
339.465 15.45
128.396 15.45
84.3707 15.45
1096.65 15.4444
361.636 15.4444
944.099 15.4083
470.576 15.4083
380.136 15.4083
359.972 15.4083
231.224 15.4083
123.445 15.4083
93.0788 15.4083
77.7214 15.4083
1495.42 15.375
852.952 15.375
527.262 15.375
404.007 15.375
386.988 15.375
236.414 15.375
127.58 15.375
52.939 15.375
130.654 15.3603
90.7718 15.3603
832.155 15.3472
606.151 15.3472
278.679 15.3472
1538.65 15.3214
1465.94 15.3214
1381.95 15.3214
1075. 15.3214
574.358 15.3214
535.62 15.3214
203.223 15.3214
193.431 15.3214
72.2988 15.3214
49.6488 15.3214
1352.28 15.2857
778.911 15.2857
680.931 15.2841
409.738 15.2841
298.814 15.2841
165.165 15.2841
1586.78 15.2813
1542.67 15.2813
306.296 15.2813
1485.45 15.25
1365.18 15.25
1193.93 15.25
832.089 15.25
550.16 15.25
477.503 15.25
170.57 15.25
124.894 15.25
74.0806 15.25
1066.41 15.2404
1061.03 15.2404
671.77 15.2404
216.904 15.2404
203.851 15.2404
171.811 15.2404
159.255 15.2404
107.282 15.2404
1492.84 15.2083
367.498 15.2083
45.1538 15.2083
1162.51 15.2
981.732 15.2
608.355 15.2
494.71 15.2
367.036 15.2
239.294 15.2
215.613 15.2
1539.81 15.1838
228.927 15.1838
1479.67 15.1667
536.467 15.1667
516.216 15.1667
460.451 15.1667
62.2021 15.1667
1364.31 15.1635
1117.2 15.1635
427.748 15.1635
210.525 15.1635
56.0348 15.1635
1570.49 15.1429
1103.7 15.1429
920.325 15.1429
753.065 15.1429
709.891 15.1429
673.836 15.1429
407.782 15.1429
401.755 15.1429
305.164 15.1429
294.275 15.1429
144.408 15.1429
1240.74 15.125
1158.57 15.125
1154.71 15.125
1137.72 15.125
1051.65 15.125
1019.88 15.125
623.519 15.125
522.509 15.125
475.565 15.125
438.435 15.125
381.493 15.125
326.203 15.125
43.5798 15.125
154.64 15.1111
89.1688 15.1111
1589.45 15.1023
1314.12 15.1023
788.188 15.1023
195.876 15.1023
180.515 15.1023
49.8707 15.1
1374.76 15.0865
1283.75 15.0865
803.786 15.0865
707.009 15.0865
689.105 15.0865
160.602 15.0865
111.627 15.0865
80.2565 15.0865
72.494 15.0865
52.0831 15.0865
1430.68 15.075
827.193 15.075
640.954 15.075
326.975 15.075
235.307 15.075
73.4092 15.075
67.8969 15.075
56.4155 15.075
52.3896 15.075
50.4794 15.075
1494.03 15.0662
1397.79 15.0662
405.288 15.0662
395.169 15.0662
356.664 15.0662
308.304 15.0662
71.2365 15.0662
68.6733 15.0662
1471.75 15.0592
537.038 15.0592
887.669 15.05
618.472 15.05
316.117 15.05
1666.91 15.0417
1652.3 15.0417
1635.54 15.0417
1634.23 15.0417
942.393 15.0417
867.061 15.0417
856.97 15.0417
518.15 15.0417
432.476 15.0417
391.127 15.0417
366.467 15.0417
109.076 15.0417
693.125 15.0357
674.298 15.0357
598.773 15.0357
489.285 15.0357
344.215 15.0357
109.915 15.0357
188.223 15.0313
77.3679 15.0313
1693.5 15.0179
68.1147 15.0179
1668.64 15.0139
639.171 15.0114
179.509 15.0114
1103.28 15.0096
591.075 15.0096
551.834 15.0096
344.279 15.0096
162.195 15.0096
88.187 15.0096
50.0083 15.0096
1232.93 15.0083
645.196 15.0083
451.697 15.0083
242.549 15.0083
75.9236 15.0083
56.6696 15.0083
55.6833 15.0083
1510.91 15.0074
1367.1 15.0074
1120.97 15.0074
1058.2 15.0074
707.435 15.0074
1613.2 15.
1364.14 15.
1247.29 15.
474.285 15.
447.727 15.
287.602 15.
205.154 15.
113.076 15.
64.1504 15.
1106.69 14.9205
715.773 14.9205
478.068 14.9205
468.916 14.9205
447.29 14.9205
174.855 14.9205
1565.3 14.8929
881.413 14.8929
1119.65 14.875
232.883 14.875
1583.1 14.8
1549.79 14.8
1404.73 14.8
836.058 14.8
572.894 14.8
321.956 14.8
228.662 14.8
980.038 14.7813
638.884 14.7813
1657.47 14.7788
1112.91 14.7788
339.969 14.7788
254.21 14.7788
1152.65 14.75
1391.52 14.6944
549.241 14.6944
99.4114 14.6944
1323.83 14.6806
1212.22 14.6806
931.91 14.6806
911.442 14.6806
384.319 14.6806
286.075 14.6806
283.195 14.6806
279.592 14.6806
178.709 14.6806
106.664 14.6806
53.1746 14.6806
930.591 14.675
60.2615 14.675
57.2626 14.675
1525.31 14.6667
1483.98 14.6667
1313.35 14.6667
1209.82 14.6667
728.652 14.6667
644.472 14.6667
242.489 14.6667
876.528 14.625
464.961 14.625
899.779 14.5956
437.802 14.5956
256.869 14.5956
372.931 14.5714
344.812 14.5714
207.41 14.5714
78.3695 14.5714
765.037 14.5625
402.75 14.5625
236.207 14.5625
1621.58 14.5568
1540.04 14.5568
1434.47 14.5568
557.362 14.5568
395.781 14.5568
1505.58 14.5
1472.21 14.5
906.82 14.5
461.757 14.5
186.53 14.5
157.161 14.5
1697.92 14.4712
905.213 14.4712
877.814 14.4712
594.396 14.4712
281.708 14.4712
1631.89 14.45
1602.98 14.45
413.945 14.45
323.697 14.45
112.882 14.45
97.4292 14.45
400.573 14.4083
264.126 14.4083
49.6325 14.4083
41.9635 14.4083
1679.16 14.375
1415.5 14.375
1365.44 14.375
1243.13 14.375
713.03 14.375
669.292 14.375
656.715 14.375
647.093 14.375
628.785 14.375
282.009 14.375
147.493 14.375
102.415 14.3603
60.1098 14.3603
829.481 14.3472
241.816 14.3472
72.259 14.3472
46.9367 14.3472
1476.95 14.3214
1303.93 14.3214
1253.96 14.3214
1173.03 14.3214
1002.27 14.3214
852.861 14.3214
392.952 14.3214
360.266 14.3214
339.175 14.3214
80.5745 14.3214
1085.96 14.2857
536.088 14.2857
382.007 14.2857
312.8 14.2857
270.978 14.2857
99.7561 14.2857
88.0277 14.2857
1655.39 14.2841
988.178 14.2841
515.282 14.2841
351.417 14.2841
322.041 14.2841
259.306 14.2841
221.763 14.2841
697.899 14.2813
522.719 14.2813
419.713 14.2813
1512.71 14.25
1017.56 14.25
461.824 14.25
289.338 14.25
223.591 14.25
1633.03 14.2404
1580.04 14.2404
1452.44 14.2404
1261.17 14.2404
1156.77 14.2404
972.841 14.2404
972.34 14.2404
705.226 14.2404
678.647 14.2404
629.995 14.2404
476.447 14.2404
434.487 14.2404
260.045 14.2404
156.497 14.2404
104.917 14.2404
58.0321 14.2404
45.5551 14.2404
308.039 14.225
1084.2 14.2083
917.598 14.2083
479.501 14.2083
315.059 14.2083
286.263 14.2083
146.439 14.2083
56.45 14.2083
51.7572 14.2083
1181.9 14.2
998.451 14.2
629.608 14.2
389.008 14.2
361.591 14.2
280.514 14.2
149.955 14.2
114.159 14.2
201.073 14.1838
1325.04 14.1667
1276.91 14.1667
1259.18 14.1667
981.667 14.1667
830.293 14.1667
463.322 14.1667
374.051 14.1667
369.907 14.1667
348.318 14.1667
149.462 14.1667
145.663 14.1667
136.519 14.1667
133.703 14.1667
101.38 14.1667
1689.37 14.1635
1491.01 14.1635
1470.2 14.1635
1124.7 14.1635
619.404 14.1635
379.235 14.1635
349.628 14.1635
155.577 14.1635
127.558 14.1635
52.3333 14.1635
45.2667 14.1635
40.6722 14.1635
637.738 14.1429
571.409 14.1429
507.598 14.1429
483.851 14.1429
404.055 14.1429
138.812 14.1429
1537.59 14.125
1361.31 14.125
880.026 14.125
688.43 14.125
648.642 14.125
579.882 14.125
468.421 14.125
222.882 14.125
197.317 14.125
161.707 14.125
55.0774 14.125
1544.74 14.1111
371.285 14.1023
90.0088 14.1023
69.4926 14.1023
71.9538 14.1
1519.96 14.0865
746.696 14.0865
601.608 14.0865
92.2238 14.0865
1511. 14.075
1419.94 14.075
1068.1 14.075
1012.62 14.075
928.039 14.075
642.884 14.075
631.418 14.075
307.389 14.075
116.658 14.075
1323.75 14.0662
533.698 14.0662
424.456 14.0662
419.362 14.0662
393.026 14.0625
43.0458 14.0625
846.765 14.0592
524.527 14.0592
863.818 14.05
715.011 14.05
84.4929 14.05
1205.65 14.0417
1155.83 14.0417
1087.51 14.0417
1017.2 14.0417
1010.16 14.0417
908.787 14.0417
644.76 14.0417
627.394 14.0417
619.071 14.0417
418.367 14.0417
410.266 14.0417
400.837 14.0417
308.998 14.0417
302.209 14.0417
270.758 14.0417
188.501 14.0417
159.734 14.0417
158.124 14.0417
91.0337 14.0417
1648.85 14.0357
1555.95 14.0357
1225.22 14.0357
1152.56 14.0357
1119.43 14.0357
1014.88 14.0357
1008.41 14.0357
522.378 14.0357
410.54 14.0357
361.146 14.0357
193.908 14.0357
1521.84 14.0313
578.056 14.0313
303.555 14.0313
171.616 14.0313
122.445 14.0313
94.688 14.0313
81.4513 14.0313
1499.97 14.0179
754.146 14.0179
1087.24 14.0139
1630.57 14.0114
428.657 14.0114
71.9829 14.0114
1301.4 14.0096
1066.99 14.0096
1066.49 14.0096
1018.64 14.0096
979.372 14.0096
587.515 14.0096
558.989 14.0096
462.545 14.0096
345.907 14.0096
41.7298 14.0096
1397.34 14.0083
1271.61 14.0083
1186.95 14.0083
1115.34 14.0083
755.916 14.0083
682.459 14.0083
605.676 14.0083
556.095 14.0083
541.604 14.0083
519.975 14.0083
263.086 14.0083
252.801 14.0083
132.355 14.0083
130.189 14.0083
68.2515 14.0083
646.244 14.0074
505.046 14.0074
388.253 14.0074
239.579 14.0074
111.501 14.0074
100.672 14.0074
99.611 14.0074
1261.44 14.0066
876.849 14.0066
245.727 14.0066
1683.94 14.
1656.81 14.
1490.62 14.
1385.61 14.
1346.17 14.
1229.55 14.
914.598 14.
839.629 14.
796.3 14.
760.123 14.
709.951 14.
644.701 14.
592.397 14.
552.534 14.
450.659 14.
327.918 14.
321.302 14.
172.337 14.
151.691 14.
80.1486 14.
66.8157 14.
57.853 14.
57.1276 14.
1329.75 13.9205
1282.82 13.9205
1229.73 13.9205
951.612 13.9205
799.299 13.9205
226.676 13.9205
1213.94 13.8929
958.709 13.8929
680.593 13.8929
572.385 13.8929
308.779 13.8929
191.334 13.8929
161.294 13.8929
1236.79 13.875
426.731 13.875
309.971 13.875
236.268 13.875
174.77 13.875
1236.93 13.8
640.311 13.8
634.06 13.8
570.843 13.8
555.172 13.8
257.913 13.8
168.431 13.8
157.514 13.8
130.73 13.8
42.7738 13.8
1227.55 13.7813
986.972 13.7813
936.366 13.7813
846.417 13.7813
1593.69 13.7788
1498.4 13.7788
1449.57 13.7788
1162.68 13.7788
1124.27 13.7788
994.33 13.7788
260.963 13.7788
241.638 13.7788
156.167 13.7788
61.7158 13.7788
1675.79 13.75
1470.86 13.75
973.939 13.75
1127.03 13.6806
1050.54 13.6806
1041.91 13.6806
894.076 13.6806
794.452 13.6806
325.347 13.6806
268.356 13.6806
171.298 13.6806
66.8561 13.6806
1272.33 13.675
1236.32 13.675
1027.29 13.675
965.134 13.675
733.87 13.675
467.623 13.675
44.9618 13.675
1603.1 13.6667
1361.51 13.6667
737.01 13.6667
229.684 13.6667
176.225 13.6667
115.616 13.6667
110.115 13.6667
1549.65 13.5714
899.432 13.5714
250.429 13.5714
1626.71 13.5625
1091.9 13.5625
704.64 13.5625
586.899 13.5625
503.34 13.5625
410.09 13.5625
1483.06 13.5568
1230.96 13.5568
932.796 13.5568
920.763 13.5568
230.266 13.5568
157.027 13.5568
86.7418 13.5568
1444.13 13.5
1174.39 13.5
876.697 13.5
587.071 13.5
198.998 13.5
120.948 13.5
1670.7 13.4712
1493.26 13.4712
1468.99 13.4712
1083.54 13.4712
644.903 13.4712
590.363 13.4712
458.842 13.4712
364.968 13.4712
237.227 13.4712
129.72 13.4712
97.3662 13.4712
50.9285 13.4712
640.153 13.45
514.789 13.45
223.557 13.45
204.779 13.45
71.9161 13.45
1570.89 13.4464
848.293 13.4464
1055.89 13.4083
694.242 13.4083
621.212 13.4083
389.259 13.4083
318.843 13.4083
277.416 13.4083
137.579 13.4083
1188.57 13.375
1077.67 13.375
379.419 13.375
183.099 13.375
146.1 13.375
121.238 13.375
84.8232 13.375
1111.46 13.3603
531.702 13.3603
1236.61 13.3472
1039.98 13.3472
628.568 13.3472
220.995 13.3472
125.685 13.3472
64.4225 13.3472
1543.63 13.3333
1410.43 13.3214
832.276 13.3214
574.825 13.3214
251.308 13.3214
122.863 13.3214
96.6492 13.3214
77.8016 13.3214
964.671 13.2841
817.733 13.2841
704.849 13.2841
617.005 13.2841
493.439 13.2841
463.504 13.2841
457.864 13.2841
313.301 13.2841
286.468 13.2841
282.063 13.2841
164.554 13.2841
148.01 13.2841
82.2078 13.2841
56.5366 13.2841
1171.11 13.2813
902.632 13.2813
779.961 13.2813
317.178 13.2813
168.932 13.2813
107.057 13.2813
1144.57 13.25
288.589 13.25
214.243 13.25
87.2401 13.25
1487.66 13.2404
1470.68 13.2404
1021.77 13.2404
950.688 13.2404
857.567 13.2404
662.862 13.2404
516.269 13.2404
441.897 13.2404
437.718 13.2404
328.863 13.2404
57.8266 13.2404
260.316 13.225
244.236 13.225
1146.52 13.2083
413.214 13.2083
322.268 13.2083
127.465 13.2083
1362.76 13.2
1353.62 13.2
1109.72 13.2
849.933 13.2
817.286 13.2
558.896 13.2
391.648 13.2
370.115 13.2
172.639 13.2
111.096 13.2
107.146 13.2
829.403 13.1838
70.6286 13.1838
1618.08 13.1667
1433.26 13.1667
1373.44 13.1667
1349.47 13.1667
1323.59 13.1667
1258.23 13.1667
1207.52 13.1667
863.046 13.1667
784.301 13.1667
713.328 13.1667
559.327 13.1667
501.512 13.1667
275.093 13.1667
226.644 13.1667
118.884 13.1667
116.3 13.1645
1614.18 13.1635
1203.67 13.1635
943.131 13.1635
215.315 13.1635
1580.53 13.1607
420.534 13.1607
1239.84 13.1429
983.086 13.1429
412.376 13.1429
44.9229 13.1429
1061.64 13.125
1053.97 13.125
690.044 13.125
594.331 13.125
552.738 13.125
507.377 13.125
199.167 13.125
136.225 13.125
121.619 13.125
115.519 13.125
77.7557 13.125
41.3366 13.125
1293.29 13.1111
529.854 13.1111
178.558 13.1111
1252.85 13.1023
1141.58 13.1023
1125.79 13.1023
861.867 13.1023
653.193 13.1023
635.281 13.1023
574.015 13.1023
374.837 13.1023
98.2042 13.1023
80.7083 13.1023
71.4733 13.1023
1676.86 13.0865
758.528 13.0865
711.937 13.0865
539.816 13.0865
527.654 13.0865
513.981 13.0865
381.824 13.0865
340.273 13.0865
320.677 13.0865
287.971 13.0865
243.005 13.0865
133.372 13.0865
607.891 13.075
328.665 13.075
299.586 13.075
244.4 13.075
1476.59 13.0662
1161.26 13.0625
1053.02 13.0625
674.846 13.0625
455.572 13.0625
249.776 13.0625
96.2278 13.0625
1551.68 13.05
1263.58 13.05
1052.19 13.05
374.594 13.05
336.909 13.05
231.936 13.05
151.008 13.05
103.286 13.05
80.8787 13.05
54.314 13.05
1534.81 13.0417
1488.24 13.0417
1419.71 13.0417
1399.61 13.0417
1168.1 13.0417
1114.39 13.0417
1099.69 13.0417
1004.1 13.0417
951.853 13.0417
949.345 13.0417
946.23 13.0417
941.636 13.0417
877.001 13.0417
853.758 13.0417
727.911 13.0417
696.921 13.0417
635.879 13.0417
616.002 13.0417
580.317 13.0417
496.475 13.0417
324.989 13.0417
301.884 13.0417
281.45 13.0417
168.055 13.0417
158.944 13.0417
152.305 13.0417
52.8883 13.0417
1636.78 13.0357
1543.46 13.0357
1205.85 13.0357
1056.54 13.0357
970.768 13.0357
268.642 13.0357
265.972 13.0357
172.796 13.0357
117.458 13.0357
87.5105 13.0357
432.269 13.0313
656.171 13.025
158.979 13.025
1251.04 13.0179
986.698 13.0179
127.18 13.0179
1523.11 13.0139
1441.24 13.0139
1087.79 13.0139
666.141 13.0139
262.422 13.0139
203.53 13.0139
109.106 13.0139
1340. 13.0114
982.745 13.0114
443.73 13.0114
419.761 13.0114
399.977 13.0114
1545.89 13.0096
1460.02 13.0096
630.31 13.0096
462.964 13.0096
249.612 13.0096
213.391 13.0096
51.8643 13.0096
1329.39 13.0083
1201.56 13.0083
1157.33 13.0083
1097.52 13.0083
930.344 13.0083
471.607 13.0083
454.95 13.0074
143.7 13.0074
95.2015 13.0074
182.476 13.0066
1624.98 13.
1541.57 13.
1382.69 13.
1354.72 13.
1299.13 13.
1208.62 13.
1146.9 13.
1099.32 13.
1041.44 13.
999.788 13.
984.741 13.
928.536 13.
764.932 13.
763.776 13.
747.838 13.
746.296 13.
701.27 13.
699.762 13.
625.144 13.
584.804 13.
533.95 13.
530.501 13.
339.575 13.
319.539 13.
301.065 13.
242.371 13.
217.22 13.
169.525 13.
115.267 13.
74.0486 13.
53.8067 13.
1571.27 12.9205
1504.93 12.9205
1413.73 12.9205
1181.24 12.9205
1132.8 12.9205
938.633 12.9205
301.098 12.9205
258.656 12.9205
83.8974 12.9205
1610.72 12.8929
1033.58 12.8929
1015.01 12.8929
936.666 12.8929
414.195 12.8929
94.3605 12.8929
80.0625 12.8929
40.2344 12.8929
982.072 12.875
927.21 12.875
793.901 12.875
737.59 12.875
252.567 12.875
222.622 12.875
190.608 12.875
94.4791 12.875
1547.11 12.8
1499.43 12.8
1345.87 12.8
1037.05 12.8
874.47 12.8
796.984 12.8
759.608 12.8
638.544 12.8
590.314 12.8
517.319 12.8
250.875 12.8
70.0729 12.8
47.4902 12.8
41.1522 12.8
1684.83 12.7788
1528.55 12.7788
981.061 12.7788
726.488 12.7788
505.19 12.7788
46.3696 12.7788
1289.72 12.75
546.679 12.75
230.06 12.75
805.774 12.6806
584.736 12.6806
438.864 12.6806
186.118 12.6806
167.8 12.6806
123.09 12.6806
121.972 12.6806
1361.98 12.675
955.215 12.675
70.3981 12.675
1538.8 12.6667
1357.42 12.6667
958.513 12.6667
932.053 12.6667
183.334 12.6667
100.78 12.6667
46.6134 12.6667
40.7777 12.6667
1468.39 12.5714
1065.85 12.5714
956.452 12.5714
843.553 12.5714
481.104 12.5625
476.191 12.5625
323.551 12.5625
212.026 12.5625
1149.75 12.5568
914.716 12.5568
458.915 12.5568
424.707 12.5568
395.877 12.5568
347.024 12.5568
114.79 12.5568
65.0815 12.5568
1191.93 12.5
737.302 12.5
681.921 12.5
632.635 12.5
81.485 12.5
1691.86 12.4712
1547.33 12.4712
1494.72 12.4712
1078.1 12.4712
531.37 12.4712
500.103 12.4712
113.268 12.4712
1641.18 12.45
860.644 12.45
847.428 12.45
818.931 12.45
776.17 12.45
614.891 12.45
252.879 12.45
230.97 12.45
51.5422 12.45
1536.01 12.4464
508.51 12.4464
333.456 12.4464
1613.55 12.375
1568.18 12.375
1522.98 12.375
1028.1 12.375
745.849 12.375
588.072 12.375
586.362 12.375
586.267 12.375
396.161 12.375
257.273 12.375
249.034 12.375
231.806 12.375
142.172 12.375
49.7054 12.375
41.386 12.375
776.474 12.3472
202.034 12.3472
186.066 12.3472
141.298 12.3472
1362.48 12.3333
334.856 12.3333
60.9281 12.3333
1474.33 12.3214
852.476 12.3214
543.562 12.3214
124.412 12.3214
112.726 12.3214
1243.96 12.2841
1242.33 12.2841
952.049 12.2841
727.707 12.2841
698.203 12.2841
693.546 12.2841
541.707 12.2841
516.687 12.2841
391.251 12.2841
331.633 12.2841
210.931 12.2841
102.572 12.2841
100.986 12.2841
84.0836 12.2841
560.721 12.25
162.756 12.25
119.915 12.25
1011.07 12.2404
810.261 12.2404
356.405 12.2404
102.316 12.2404
85.0102 12.2404
57.8746 12.2404
43.938 12.2404
703.413 12.225
238.387 12.225
211.943 12.225
1676.39 12.2083
1407.32 12.2083
1199.29 12.2083
719.492 12.2083
392.214 12.2083
78.4601 12.2083
1685.25 12.2
1068.73 12.2
711.874 12.2
461.201 12.2
435.37 12.2
262.27 12.2
259.592 12.2
101.633 12.2
467.473 12.1838
1241.78 12.1667
1228.07 12.1667
821.635 12.1667
375.914 12.1667
264.052 12.1667
241.356 12.1667
173.203 12.1667
157.661 12.1667
149.4 12.1667
44.8655 12.1667
1659.5 12.1607
1266.77 12.1429
311.47 12.1429
288.642 12.1429
286.137 12.1429
105.846 12.1429
90.5971 12.1429
45.3617 12.1429
1483.3 12.125
1301.97 12.125
1189.23 12.125
1132.31 12.125
1088.79 12.125
1040.75 12.125
909.728 12.125
904.787 12.125
882.651 12.125
678.426 12.125
654.329 12.125
638.087 12.125
625.002 12.125
605.027 12.125
541.296 12.125
506.539 12.125
498.086 12.125
469.508 12.125
434.44 12.125
259.985 12.125
251.145 12.125
168.753 12.125
120.39 12.125
116.783 12.125
109.795 12.125
59.1433 12.125
55.3386 12.125
1563.21 12.1023
1514.03 12.1023
1419.87 12.1023
1248.13 12.1023
1151.22 12.1023
1041.79 12.1023
998.267 12.1023
883.988 12.1023
854.518 12.1023
728.168 12.1023
582.609 12.1023
459.789 12.1023
355.842 12.1023
205.82 12.1023
54.894 12.1023
1014.4 12.0865
821.322 12.0865
766.2 12.0865
718.724 12.0865
529.05 12.0865
468.837 12.0865
405.611 12.0865
131.5 12.0865
112.149 12.0865
64.518 12.0865
62.2379 12.0865
45.3432 12.0833
769.311 12.075
520.638 12.075
225.044 12.075
80.205 12.075
77.0458 12.075
269.197 12.0625
101.056 12.0625
88.8019 12.0625
1667.77 12.05
1141.51 12.05
1055.5 12.05
664.472 12.05
544.164 12.05
441.404 12.05
405.45 12.05
367.894 12.05
142.37 12.05
141.79 12.05
1474.19 12.0417
1417.05 12.0417
1199.9 12.0417
1186.86 12.0417
1151.48 12.0417
930.734 12.0417
807.872 12.0417
776.685 12.0417
724.572 12.0417
476.725 12.0417
459.83 12.0417
439.721 12.0417
430.322 12.0417
429.004 12.0417
407.181 12.0417
357.555 12.0417
347.289 12.0417
345.214 12.0417
306.7 12.0417
232.235 12.0417
58.9518 12.0417
50.0299 12.0417
1024.13 12.0357
469.867 12.0357
336.616 12.0357
259.556 12.0357
138.319 12.0357
85.836 12.0357
810.507 12.0313
175.654 12.0278
172.969 12.0278
1659.01 12.025
1373.82 12.0139
939.188 12.0139
845.199 12.0139
647.906 12.0139
499.871 12.0139
462.791 12.0139
244.364 12.0139
77.2217 12.0139
50.3856 12.0139
1127.9 12.0114
1008.14 12.0114
940.716 12.0114
472.316 12.0114
441.741 12.0114
353.663 12.0114
331.402 12.0114
188.184 12.0114
169.498 12.0114
130.601 12.0114
116.899 12.0114
106.288 12.0114
103.729 12.0114
58.7277 12.0114
55.2342 12.0114
1375.88 12.0096
1190.38 12.0096
1125.21 12.0096
949.945 12.0096
910.411 12.0096
811.208 12.0096
766.327 12.0096
703.935 12.0096
703.236 12.0096
299.041 12.0096
281.591 12.0096
212.221 12.0096
198.966 12.0096
98.9261 12.0096
89.9168 12.0096
85.9368 12.0096
50.4468 12.0096
480.543 12.0083
271.985 12.0083
129.51 12.0074
1679.84 12.
1513.12 12.
1489.62 12.
1401.93 12.
1275.97 12.
1230.28 12.
873.104 12.
828.075 12.
781.625 12.
730.087 12.
604.393 12.
482.806 12.
472.397 12.
457.495 12.
442.639 12.
434.894 12.
366.505 12.
277.654 12.
263.763 12.
258.174 12.
249.92 12.
200.152 12.
187.65 12.
144.79 12.
137.257 12.
97.5436 12.
68.3911 12.
48.5566 12.
1124.37 11.9205
619.276 11.9205
585.203 11.9205
411.415 11.9205
355.166 11.9205
100.243 11.9205
1347.95 11.875
1010.27 11.875
614.853 11.875
447.121 11.875
427.288 11.875
318.541 11.875
186.447 11.875
132.814 11.875
1227.68 11.8
1016.41 11.8
622.773 11.8
556.816 11.8
528.475 11.8
433.859 11.8
272.426 11.8
207.282 11.8
174.747 11.8
169.084 11.8
48.6391 11.8
42.144 11.8
1331.38 11.7788
280.92 11.7788
216.289 11.7788
165.754 11.7788
1154.38 11.75
1143.03 11.75
1013.3 11.75
996.431 11.75
886.331 11.75
270.358 11.75
138.525 11.75
1690.06 11.6806
1266.46 11.6806
1015.83 11.6806
831.852 11.6806
819.528 11.6806
720.896 11.6806
643.751 11.6806
622.822 11.6806
597.424 11.6806
571.72 11.6806
417.331 11.6806
412.675 11.6806
401.598 11.6806
194.712 11.6806
171.971 11.6806
64.1029 11.6806
1013.55 11.6667
795.963 11.6667
626.092 11.6667
342.614 11.6667
110.739 11.6667
851.849 11.625
227.262 11.625
550.638 11.5714
379.678 11.5714
217.402 11.5714
50.5936 11.5714
40.1286 11.5714
1467.95 11.5625
1247.35 11.5625
612.173 11.5625
566.977 11.5625
81.6306 11.5625
1638.45 11.5568
1547.51 11.5568
1309.08 11.5568
637.938 11.5568
630.48 11.5568
512.426 11.5568
480.872 11.5568
394.905 11.5568
364.673 11.5568
274.872 11.5568
102.361 11.5568
88.3495 11.5568
81.9131 11.5568
47.6792 11.5568
442.555 11.5
561.064 11.4712
236.116 11.4712
123.997 11.4712
54.7502 11.4712
42.8476 11.4712
1623.32 11.45
1580.61 11.45
1386.5 11.45
1164.24 11.45
1116.01 11.45
978.723 11.45
836.333 11.45
809.238 11.45
764.073 11.45
409.294 11.45
357.03 11.45
275.015 11.45
193.62 11.45
183.539 11.45
54.5052 11.45
40.8215 11.45
1636.61 11.4464
1439.75 11.4464
900.872 11.4464
480.037 11.4464
443.798 11.4464
184.016 11.4464
154.232 11.4464
140.404 11.4464
99.2246 11.4464
1442.76 11.375
1201.81 11.375
890.094 11.375
646.965 11.375
486.49 11.375
459.483 11.375
283.624 11.375
142.775 11.375
104.84 11.375
42.3019 11.375
1605.41 11.3472
1264.73 11.3472
1068.27 11.3472
840.543 11.3472
592.945 11.3472
524.066 11.3472
459.566 11.3472
234.541 11.3472
208.068 11.3472
172.82 11.3472
91.4267 11.3472
1437.05 11.3333
1427.26 11.3333
1267.38 11.3333
176.061 11.3333
100.067 11.3333
1591.83 11.3214
1462.56 11.3214
953.798 11.3214
152.532 11.3214
143.761 11.3214
53.9391 11.3214
1572.08 11.2841
1488.63 11.2841
1282.48 11.2841
953.552 11.2841
746.509 11.2841
727.753 11.2841
268.707 11.2841
94.0596 11.2841
46.7296 11.2841
1542.93 11.25
1525.08 11.25
1140.21 11.25
1105.33 11.25
650.573 11.25
504.431 11.25
391.984 11.25
307.317 11.25
245.547 11.25
111.345 11.25
98.1726 11.25
72.6953 11.25
58.6816 11.25
1268.96 11.2404
566.586 11.2404
132.612 11.2404
1436.63 11.2083
995.464 11.2083
939.82 11.2083
545.153 11.2083
164.098 11.2083
151.55 11.2083
1384.24 11.2
1245.9 11.2
879.041 11.2
757.41 11.2
690.264 11.2
606.551 11.2
565.481 11.2
477.836 11.2
472.938 11.2
357.995 11.2
230.847 11.2
169.052 11.2
853.831 11.1667
838.203 11.1667
192.451 11.1667
134.512 11.1667
1352.06 11.1607
1074.06 11.1607
654.706 11.1607
598.647 11.1607
503.744 11.1607
496.876 11.1607
1282.75 11.1429
1191.37 11.1429
954.47 11.1429
795.378 11.1429
401.227 11.1429
70.8984 11.1429
1400.04 11.125
1388.94 11.125
1206.85 11.125
1192.95 11.125
1192.81 11.125
1150.42 11.125
963.64 11.125
870.778 11.125
752.091 11.125
560.454 11.125
460.255 11.125
259.727 11.125
247.098 11.125
170.503 11.125
124.712 11.125
45.127 11.125
1650.16 11.1023
1558.1 11.1023
1111.99 11.1023
931.777 11.1023
870.415 11.1023
869.249 11.1023
825.184 11.1023
805.866 11.1023
514.059 11.1023
206.428 11.1023
183.934 11.1023
89.6074 11.1023
63.2314 11.1023
1363.16 11.0865
1270.32 11.0865
463.679 11.0865
203.059 11.0865
170.814 11.0865
51.6871 11.0865
1557.91 11.0833
1427.01 11.0833
966.076 11.0833
237.675 11.0833
231.263 11.0833
226.789 11.0833
144.131 11.0833
1072.69 11.075
988.032 11.075
1064.15 11.0625
1045.82 11.0625
1033.23 11.0625
1012.34 11.0625
686.714 11.0625
235.571 11.0625
106.1 11.0625
76.6647 11.0625
1554.23 11.05
1187.28 11.05
676.873 11.05
512.852 11.05
291.98 11.05
222.191 11.05
206.288 11.05
89.7517 11.05
74.9634 11.05
56.0503 11.05
1584.76 11.0417
1302.19 11.0417
985.261 11.0417
923.577 11.0417
689.45 11.0417
455.952 11.0417
422.288 11.0417
315.883 11.0417
199.249 11.0417
165.62 11.0417
163.922 11.0417
89.5804 11.0417
975.02 11.0357
528.431 11.0357
131.211 11.0357
56.1319 11.0357
49.7534 11.0357
43.2005 11.0357
1216.52 11.0313
332.467 11.0313
769.595 11.025
1587.29 11.0179
1172.17 11.0179
876.289 11.0179
790.166 11.0179
679.379 11.0179
373.551 11.0179
329.745 11.0179
1394.24 11.0139
1024.41 11.0139
690.955 11.0139
456.307 11.0139
245.269 11.0139
109.268 11.0139
1548.19 11.0114
1532.54 11.0114
1457.85 11.0114
1451.5 11.0114
1329.2 11.0114
974.877 11.0114
935.242 11.0114
800.006 11.0114
761.687 11.0114
611.059 11.0114
595.791 11.0114
333.983 11.0114
257.438 11.0114
144.856 11.0114
100.413 11.0114
68.6069 11.0114
1620.55 11.0096
1593.57 11.0096
1134.76 11.0096
995.175 11.0096
753.253 11.0096
273.688 11.0096
173.67 11.0096
56.9589 11.0083
1694.49 11.
1573.76 11.
1536.41 11.
1356.9 11.
1321.17 11.
953.621 11.
934.612 11.
896.91 11.
864.257 11.
737.753 11.
704.756 11.
615.861 11.
612.702 11.
505.741 11.
495.96 11.
460.526 11.
436.43 11.
427.483 11.
425.685 11.
369.538 11.
316.739 11.
285.962 11.
267.338 11.
237.915 11.
228.053 11.
184.594 11.
170.843 11.
155.868 11.
149.242 11.
87.972 11.
1547.94 10.9205
1541.93 10.9205
1455.91 10.9205
1438.5 10.9205
1206.47 10.9205
1037.81 10.9205
848.922 10.9205
848.589 10.9205
652.516 10.9205
235.89 10.9205
1441.94 10.875
1271.11 10.875
822.201 10.875
673.294 10.875
434.338 10.875
197.277 10.875
1655.9 10.8
1498.78 10.8
1345.15 10.8
1331.8 10.8
805.61 10.8
665.525 10.8
437.566 10.8
395.32 10.8
366.573 10.8
314.687 10.8
148.047 10.8
122.251 10.8
1484.54 10.75
1449.22 10.75
829.889 10.75
788.551 10.75
698.588 10.75
491.384 10.75
400.304 10.75
328.577 10.75
114.69 10.75
1605.19 10.6806
1583.9 10.6806
1528. 10.6806
1474.84 10.6806
1226.37 10.6806
1175.52 10.6806
1147.85 10.6806
953.698 10.6806
892.153 10.6806
369.133 10.6806
321.45 10.6806
307.513 10.6806
190.884 10.6806
152.254 10.6806
140.934 10.6806
86.9398 10.6806
54.3424 10.6806
1517.11 10.6667
1428.26 10.6667
1356.74 10.6667
1041.33 10.6667
848.986 10.6667
779.146 10.6667
415.209 10.6667
334.686 10.6667
306.237 10.6667
221.877 10.6667
138.691 10.6667
44.6973 10.6667
1333.87 10.625
873.705 10.625
808.853 10.625
497.37 10.625
1304.1 10.5625
1171.32 10.5625
809.892 10.5625
254.338 10.5625
233.529 10.5625
178.27 10.5625
139.012 10.5625
119.701 10.5625
1635.97 10.5568
1142.63 10.5568
846.085 10.5568
744.024 10.5568
138.792 10.5568
1038.68 10.5
832.508 10.4712
423.454 10.4712
1363.5 10.45
1355.6 10.45
1149.34 10.45
758.889 10.45
615.516 10.45
598.225 10.45
589.639 10.45
482.125 10.45
410.492 10.45
392.851 10.45
158.243 10.45
128.12 10.45
1235.54 10.4464
1196.98 10.4464
432.42 10.4464
190.855 10.4464
883.018 10.375
763.697 10.375
577.52 10.375
309.502 10.375
254.834 10.375
218.441 10.375
102.763 10.375
100.826 10.375
1453.15 10.3472
997.908 10.3472
394.837 10.3472
360.665 10.3472
309.443 10.3472
279.124 10.3472
167.616 10.3472
145.34 10.3472
111.403 10.3472
1198.12 10.3333
645.094 10.3214
529.577 10.3214
249.567 10.3214
1668.73 10.2841
1550.57 10.2841
1202.57 10.2841
1043.23 10.2841
903.768 10.2841
820.88 10.2841
645.691 10.2841
457.629 10.2841
429.832 10.2841
1335.41 10.25
1255.7 10.25
1106.23 10.25
1064.99 10.25
488.32 10.25
269.26 10.25
1389.37 10.2404
476.633 10.2404
367.169 10.2404
195.331 10.2404
123.258 10.2404
66.9609 10.2404
353.613 10.225
255.939 10.225
188.32 10.225
1544.83 10.2
1372.48 10.2
1022.17 10.2
909.632 10.2
750.301 10.2
734.304 10.2
564.911 10.2
550.059 10.2
484.557 10.2
479.739 10.2
360.32 10.2
314.267 10.2
230.003 10.2
216.069 10.2
103.636 10.2
1673.25 10.1667
956.648 10.1667
638.809 10.1667
543.042 10.1667
192.292 10.1667
120.872 10.1667
1425.41 10.1607
977.863 10.1607
947.207 10.1607
795.683 10.1607
723.233 10.1607
679.293 10.1607
462.838 10.1607
416.347 10.1607
133.589 10.1607
117.5 10.1607
89.2544 10.1607
1139.77 10.1429
198.893 10.1429
184.953 10.1429
159.479 10.1429
152.192 10.1429
106.43 10.1429
537.212 10.125
442.451 10.125
437.268 10.125
376.975 10.125
357.929 10.125
285.101 10.125
250.486 10.125
98.5886 10.125
75.0749 10.125
58.2154 10.125
920.828 10.1023
711.173 10.1023
545.434 10.1023
517.063 10.1023
332.676 10.1023
329.154 10.1023
69.0251 10.1023
48.6165 10.1023
1640.72 10.0865
1596.29 10.0865
1188.15 10.0865
1081.92 10.0865
1024.76 10.0865
515.462 10.0865
350.417 10.0865
306.045 10.0865
156.125 10.0865
1461.75 10.0833
872.989 10.0833
673.958 10.0833
561.468 10.0833
488.55 10.075
100.476 10.0662
1679.63 10.0625
1599.89 10.0625
1374.37 10.0625
1349.72 10.0625
1347.74 10.0625
1134.03 10.0625
1117.9 10.0625
1099.55 10.0625
890.541 10.0625
758.403 10.0625
682.52 10.0625
582.155 10.0625
456.993 10.0625
122.134 10.0625
66.5768 10.0625
1580.31 10.05
1336.18 10.05
1197.11 10.05
1182.06 10.05
1031.39 10.05
830.03 10.05
711.769 10.05
530.751 10.05
169.782 10.05
140.701 10.05
94.7772 10.05
85.8679 10.05
1564.48 10.0417
1525.82 10.0417
803.931 10.0417
647.15 10.0417
1578.29 10.0357
1426.66 10.0357
1283.34 10.0357
888.37 10.0357
825.316 10.0357
583.634 10.0357
530.857 10.0357
313.088 10.025
108.295 10.025
1134.66 10.0179
1025.87 10.0179
1023.07 10.0179
627.25 10.0179
304.434 10.0179
71.7113 10.0179
55.652 10.0179
989.653 10.0139
963.82 10.0139
777.483 10.0139
567.814 10.0139
500.345 10.0139
461.116 10.0139
433.402 10.0139
337.899 10.0139
286.515 10.0139
286.379 10.0139
127.653 10.0139
105.181 10.0139
68.4694 10.0139
55.571 10.0139
1646.92 10.0114
1488.86 10.0114
1426.4 10.0114
1302.1 10.0114
1162.78 10.0114
1136.04 10.0114
1030.84 10.0114
773.415 10.0114
180.123 10.0114
159.927 10.0114
129.895 10.0114
660.505 10.0096
172.081 10.0096
1639.98 10.
1638.86 10.
1628.42 10.
1619.42 10.
1593.18 10.
1484.13 10.
1475.51 10.
1423.33 10.
1387.08 10.
1344.11 10.
1256.38 10.
1203.03 10.
1074.28 10.
1048.6 10.
912.175 10.
891.121 10.
852.81 10.
786.18 10.
728.772 10.
702.029 10.
675.637 10.
673.16 10.
654.85 10.
599.916 10.
559.45 10.
553.693 10.
503.142 10.
478.661 10.
462.329 10.
407.661 10.
377.181 10.
310.864 10.
294.57 10.
265.617 10.
250.196 10.
219.866 10.
135.237 10.
128.599 10.
114.46 10.
86.9942 10.
84.4353 10.
79.297 10.
