# Supplementary material for: Functional Genomics of Novel Secondary Metabolites from Diverse Cyanobacteria Using Untargeted Metabolomics
Source: Mar Drugs. 2013 Sep 30;11(10):3617–31. doi: 10.3390/md11103617 (PMC3826126; doi:10.3390/md11103617)
Supplement: Supplementary File 3 — Supplementary msms data (ZIP, 1417 KB) [file marinedrugs-11-03617-s003.zip › msms/58.Negative.txt]

// 58. Uridine C9H12N2O6 Negative
110.024 2617.39
243.062 1823.04
41.9983 1125.63
200.059 1068.7
152.04 605.502
82.0276 461.09
140.035 441.854
153.026 237.891
111.017 221.819
122.03 199.586
124.04 121.596
182.991 117.938
110.114 114.098
59.0116 109.315
66.0366 97.7372
200.133 93.1667
96.048 88.125
111.039 84.1607
243.204 77.5156
110.135 69.1429
43.0006 64.125
96.9613 61.3214
243.386 59.9009
200.172 59.8182
527.58 58.845
200.325 58.3913
108.046 56.2353
110.88 55.0119
243.318 54.6576
111.561 54.4402
82.1024 53.75
49.3293 53.35
134.03 53.3491
111.384 53.125
1487.18 52.4321
244.068 52.3289
124.063 52.1488
140.259 51.7656
110.181 50.0034
42.0447 49.0357
243.549 48.35
120.044 48.1571
117.021 48.0036
110.412 47.8906
501.661 46.5921
110.474 46.4706
73.2039 46.0727
243.276 46.0489
117.057 45.8421
494.187 45.8167
1654.6 44.4464
42.3928 43.5789
93.7478 42.9423
182.039 42.7222
55.0826 42.4808
1086.66 42.4545
42.1734 42.2426
46.0903 42.0208
94.0264 41.1607
591.303 41.0147
120.077 40.6875
402.725 40.3491
152.314 40.125
110.246 40.125
124.092 39.0208
767.226 38.8906
1257.77 38.8167
42.27 38.8
1431.29 38.5208
483.139 38.4088
110.215 38.3393
201.058 38.0038
1246.25 37.6667
184.015 37.5568
229.112 37.2893
1525.94 37.0556
244.11 36.25
872.318 36.2112
140.221 36.125
243.411 36.
243.888 35.6544
49.4308 35.5602
50.2253 35.3393
252.92 35.1008
472.932 35.1
1550.88 35.0625
157.713 35.004
848.761 34.875
42.1148 34.5707
183.067 34.4402
850.832 34.35
229.666 34.3077
502.826 34.0667
383.329 34.0625
660.939 34.0588
96.9884 34.006
1291.35 34.
230.571 34.
301.786 33.6667
237.99 33.6667
42.3519 33.5707
171.01 33.3906
114.02 33.3077
592.558 33.2857
303.787 33.25
610.88 33.1157
137.473 33.1008
1342.3 33.0714
927.75 33.045
109.038 33.0179
708.049 32.7824
750.568 32.6
1139.14 32.5709
167.055 32.2269
1039.93 32.2083
1195.62 32.125
110.392 32.125
82.2736 32.125
612.807 32.0667
140.137 32.0417
276.914 31.9073
669.794 31.805
1491.02 31.7824
1073.81 31.6875
243.983 31.5208
64.2967 31.4464
572.567 31.4402
1329.37 31.2228
1225.15 31.2112
268.917 31.1078
107.231 31.0192
82.0741 31.0083
201.091 31.0054
823.319 30.7284
138.969 30.6576
807.629 30.5602
138.061 30.5313
122.667 30.4821
1274.09 30.4545
200.7 30.3636
42.5459 30.3393
41.4534 30.2857
73.764 30.2269
121.984 30.1875
310.374 30.125
314.808 30.0909
111.096 30.
47.4277 30.
1399.3 29.8182
1455.7 29.6815
203.64 29.5682
200.522 29.5208
640.124 29.4545
332.819 29.3967
152.264 29.2917
582.504 29.245
727.048 29.1875
1035.01 29.1157
716.271 29.1118
164.776 29.0909
202.409 29.0388
699.753 29.0208
80.6558 29.0083
344.144 29.0054
1080.93 29.005
1575.92 28.8929
563.195 28.7778
1488.54 28.6875
75.4418 28.5682
244.203 28.5329
95.3856 28.5
68.0093 28.4803
1155.43 28.4444
937.632 28.4
454.82 28.375
56.2192 28.338
546.319 28.2228
1293.59 28.2112
42.1304 28.2083
213.929 28.2045
729.735 28.1838
275.513 28.1488
244.027 28.125
122.472 28.1157
1093.95 28.1078
244.761 28.0909
112.429 28.0833
295.664 28.075
249.614 28.0662
1195.8 28.0363
1488.67 28.0066
1038.45 28.
46.9383 28.
568.422 27.9185
51.0583 27.8897
97.3005 27.805
110.352 27.75
144.092 27.6576
492.984 27.6
200.966 27.45
567.781 27.445
169.03 27.405
320.729 27.4
550.025 27.3674
495.322 27.3611
689.305 27.3333
1078.43 27.2917
200.762 27.25
1243.39 27.245
56.4808 27.1731
588.196 27.125
1261.17 27.0909
1678.9 27.0865
111.744 27.0278
761.916 27.0192
1159.35 27.0083
1578.32 27.0054
1010.31 27.0054
329.354 27.
110.319 27.
840.171 26.9185
199.298 26.9185
87.3628 26.9
1333.12 26.7824
837.3 26.75
574.862 26.7202
248.523 26.7202
956.34 26.6923
82.5302 26.625
492.441 26.5707
825.979 26.5329
971.864 26.4821
830.818 26.3393
243.916 26.2813
202.809 26.2269
178.789 26.2045
351.346 26.1667
1004.39 26.1607
84.8525 26.1359
69.8958 26.1136
1147.02 26.1
200.726 26.0769
1594.5 26.025
595.377 26.025
1459.49 26.0208
154.264 26.0208
264.52 26.0192
1506.34 26.0167
1148.79 26.0066
880.206 25.7961
154.887 25.7788
1194.94 25.75
1436.53 25.6944
1408.51 25.6944
286.505 25.675
90.6481 25.625
1099.75 25.5956
237.244 25.5956
840.369 25.4402
561.572 25.4402
447.87 25.3636
496.556 25.3611
1686.13 25.3603
505.018 25.25
211.039 25.225
1166.17 25.1875
1343.96 25.1488
636.95 25.1359
1490.68 25.125
929.298 25.125
119.827 25.125
1288.67 25.1
1556.78 25.0769
1125.97 25.0536
812.652 25.0536
224.308 25.0536
1457.56 25.0489
943.309 25.0489
743.842 25.0417
110.928 25.025
785.032 25.0227
786.172 25.0192
245.038 25.0114
140.777 25.0054
47.9048 25.005
1641.67 25.
1285.47 25.
494.948 25.
617.315 24.9205
525.178 24.9185
1511.36 24.7813
47.121 24.75
1306.09 24.7202
214.547 24.7202
1370.7 24.6944
126.264 24.675
460.374 24.5956
733.19 24.5329
1055.48 24.5313
329.678 24.4821
219.148 24.4821
941.551 24.4808
1014.57 24.4803
55.1735 24.4083
1203.6 24.405
101.001 24.405
607.705 24.3967
365.212 24.338
818.873 24.3214
591.844 24.2813
955.028 24.2663
95.0068 24.2663
412.251 24.25
363.627 24.2404
609.382 24.225
107.154 24.2045
416.262 24.1645
227.131 24.1488
1115.35 24.125
125.621 24.125
824.37 24.1157
1409.99 24.1136
788.467 24.1136
567.59 24.1136
681.294 24.1118
200.233 24.1118
1243.85 24.0909
504.857 24.0489
1248.68 24.045
459.653 24.0417
1140.41 24.0313
1471.77 24.0278
42.0642 24.0278
417.936 24.025
666.15 24.0208
174.508 24.0083
111.351 24.0074
1489.53 24.006
70.9909 24.0054
727.84 24.
443.717 24.
874.615 23.8897
409.753 23.7961
278.872 23.7961
484.392 23.75
211.844 23.75
205.801 23.75
56.9747 23.75
985.204 23.7202
751.465 23.6944
182.073 23.675
176.969 23.675
242.733 23.6
1213.89 23.5329
860.898 23.5329
468.864 23.5329
195.382 23.5329
987.672 23.5
949.403 23.5
834.848 23.4821
52.2539 23.4821
43.0803 23.4821
663.568 23.4803
1105.54 23.4545
345.876 23.4444
1686.84 23.4402
302.73 23.4402
547.918 23.4
470.504 23.4
68.817 23.4
621.803 23.3636
268. 23.3611
436.022 23.2917
153.149 23.2917
1065.98 23.2813
133.816 23.2813
769.86 23.25
758.692 23.25
282.748 23.25
276.74 23.25
579.605 23.245
411.325 23.225
262.022 23.225
573.951 23.2045
75.8094 23.1645
118.82 23.125
100.744 23.125
160.241 23.0909
896.147 23.0833
480.773 23.075
433.99 23.0662
1331.66 23.0592
379.904 23.0592
1246.38 23.0536
1036.88 23.0417
1266.27 23.0357
296.493 23.0313
1033.31 23.0278
1370.43 23.025
625.966 23.025
504.587 23.025
235.406 23.025
791.11 23.0227
1484.86 23.0083
351.548 23.0074
1150.79 23.0066
991.754 23.0066
42.1904 23.0066
952.905 23.006
420.894 23.006
274.005 23.006
1498.06 23.0054
806.247 23.005
235.274 23.
87.1315 23.
51.0012 23.
78.0281 22.9205
1512.96 22.9013
398.967 22.9013
774.382 22.9
244.977 22.9
1487.73 22.8897
651.148 22.8897
178.423 22.8182
95.1567 22.8
1250.01 22.7813
163.676 22.7813
140.162 22.7813
500.686 22.6944
611.273 22.675
1452.56 22.6576
1254.2 22.6544
501.112 22.6544
66.1044 22.6544
1659.63 22.625
960.166 22.625
119.916 22.5956
168.816 22.5329
200.357 22.5313
467.144 22.5208
364.806 22.5208
763.59 22.5
426.989 22.4821
256.028 22.4821
1496.53 22.4444
1020.46 22.4444
424.708 22.4
87.3138 22.4
106.93 22.3611
1064.44 22.3603
128.135 22.3393
123.406 22.3333
1645.5 22.3224
1219.64 22.3224
1035.39 22.3224
1345.76 22.2917
1197.8 22.2917
927.472 22.2917
89.1534 22.2917
330.053 22.2813
71.354 22.2813
1200.52 22.2663
1006.16 22.25
144.423 22.245
1207.11 22.2426
1147.16 22.225
1078.33 22.225
769.476 22.225
533.217 22.225
244.843 22.225
244.555 22.225
1206.1 22.2045
1028.24 22.1875
1347.31 22.1667
523.641 22.1645
792.522 22.1635
58.4265 22.1429
250.503 22.125
82.3282 22.1
1332.49 22.0909
341.217 22.0909
1438.75 22.0769
520.329 22.0662
1501.65 22.0536
1289.27 22.0536
1081.78 22.0536
100.701 22.0536
938.678 22.0417
653.713 22.0278
44.7166 22.0096
251.546 22.0074
697.225 22.0066
691.805 22.0066
678.789 22.0066
417.269 22.0066
1645.38 22.006
844.261 22.006
579.922 22.006
413.696 22.005
1449.63 22.
1143.1 22.
866.254 22.
761.857 22.
435.029 22.
425.228 22.
236.312 22.
226.803 21.9185
987.258 21.875
120.88 21.8182
373.812 21.7961
132.022 21.7961
188.133 21.7813
1071.94 21.7788
710.833 21.7788
1521.19 21.7778
1519.72 21.7778
1091.19 21.6944
1511.69 21.6544
1334.43 21.625
908.694 21.625
345.681 21.625
139.648 21.625
67.3208 21.625
707.594 21.605
86.3596 21.6
1629.83 21.5714
1452.35 21.5714
194.275 21.5714
385.193 21.5682
1650.74 21.5313
1580.39 21.5
582.281 21.5
321.992 21.5
1438.05 21.4821
1028.01 21.4821
283.289 21.4821
63.9743 21.4712
280.275 21.45
119.191 21.4402
689.571 21.4083
202.554 21.4083
1199.31 21.3636
1013.98 21.3636
1444.42 21.3603
234.937 21.3472
184.737 21.3224
57.753 21.2813
217.235 21.2663
1668.02 21.25
871.149 21.25
229.057 21.25
185.296 21.2404
1288.08 21.225
310.11 21.225
295.756 21.225
52.9817 21.225
42.2092 21.225
96.1039 21.2083
1667.04 21.2045
1369.44 21.2045
987.013 21.1838
182.749 21.1838
227.26 21.1645
231.462 21.1635
228.467 21.1635
468.606 21.1488
968.189 21.1429
206.487 21.1429
715.065 21.1359
307.322 21.1359
1680.7 21.125
640.41 21.125
217.651 21.125
208.209 21.125
152.13 21.125
375.721 21.1118
1020.02 21.1111
402.045 21.1111
480.497 21.1
424.177 21.0909
57.4669 21.075
150.123 21.0662
421.396 21.0625
433.37 21.0592
201.465 21.0592
1036.52 21.0536
140.342 21.0536
1167.76 21.0489
110.632 21.045
348.815 21.0357
1641.92 21.0313
923.516 21.0313
851.782 21.0313
349.082 21.0313
135.086 21.0313
1202.18 21.0278
1683.19 21.025
1133.98 21.025
247.781 21.025
143.31 21.025
734.372 21.0227
60.7413 21.0083
328.502 21.0074
244.877 21.0074
1579.3 21.0066
946.391 21.0066
942.799 21.0066
203.969 21.0066
68.1056 21.0066
54.2516 21.0066
1523.24 21.006
1158.6 21.
565.392 21.
413.323 21.
351.923 21.
43.1409 21.
221.112 20.9
1527.97 20.8929
1102.01 20.8929
530.277 20.8929
1261.33 20.8182
389.689 20.7813
1361.45 20.7788
42.0913 20.7788
421.858 20.7202
389.444 20.7202
230.154 20.7202
92.3023 20.7202
957.777 20.6944
52.8157 20.6806
282.343 20.5956
169.104 20.5956
112.721 20.5602
1517.68 20.5329
1471.87 20.5329
62.212 20.5329
249.158 20.5
126.88 20.5
250.787 20.45
729.646 20.4444
259.744 20.4444
1217.59 20.4083
410.124 20.4083
358.955 20.4
890.539 20.375
723.453 20.3636
709.348 20.3636
971.693 20.3611
176.334 20.3611
666.693 20.3603
527.687 20.3603
630.256 20.3214
196.24 20.3214
165.314 20.3214
1157.99 20.2917
79.0457 20.2917
1141.64 20.2857
937.558 20.2857
135.296 20.2857
1697.6 20.2813
1056.53 20.2813
768.284 20.2813
123.857 20.2813
1645.65 20.25
658.334 20.25
323.96 20.25
118.732 20.25
104.25 20.25
43.2821 20.25
196.089 20.2426
146.775 20.2426
562.478 20.2404
1529.22 20.225
1134.21 20.225
794.563 20.225
741.047 20.225
111.793 20.225
1434.62 20.2083
245.34 20.2083
46.7458 20.2083
1200.95 20.2045
1348.51 20.1838
129.746 20.1838
1380.49 20.1645
603.71 20.1645
364.117 20.1645
180.803 20.1645
1226.37 20.1635
1226.3 20.1635
960.641 20.1635
1102.55 20.1488
980.708 20.1359
1561.55 20.125
283.32 20.125
217.866 20.125
191.12 20.125
1005.62 20.1111
347.414 20.1111
248.909 20.1111
105.382 20.075
1451.2 20.0662
725.071 20.0662
489.949 20.0662
1665.87 20.0592
1609.98 20.0592
892.995 20.0592
439.173 20.0592
437.877 20.0536
202.743 20.0536
42.8446 20.05
1467.65 20.0417
621.254 20.0417
105.133 20.0417
1685.24 20.0313
991.05 20.0313
544.744 20.0278
385.676 20.025
335.737 20.025
108.982 20.025
91.396 20.025
80.7867 20.025
113.104 20.0114
172.963 20.0096
1105.11 20.0083
201.294 20.0083
1272.43 20.0074
131.482 20.0074
355.511 20.0066
320.208 20.0066
1598.94 20.006
1279.99 20.006
589.563 20.006
177.736 20.006
1651.71 20.
859.926 20.
814.547 20.
795.503 20.
597.745 20.
469.896 20.
449.864 20.
331.593 20.
320.013 20.
235.881 20.
201.351 20.
153.227 20.
143.241 20.
1629.32 19.9185
657.962 19.8929
279.844 19.8929
138.581 19.8929
1087.54 19.8897
956.954 19.8897
614.173 19.8897
127.783 19.7961
898.975 19.7813
634.151 19.7813
95.5955 19.7813
1669.72 19.7788
939.137 19.7788
42.9592 19.7788
638.215 19.75
1312.47 19.7202
288.276 19.7202
184.161 19.7202
1302.72 19.6944
1343.1 19.675
1157.36 19.675
411.227 19.675
410.315 19.675
1441.78 19.6667
252.708 19.6667
1371.78 19.6544
1485.95 19.625
1663.79 19.5956
1501.02 19.5714
876.361 19.5714
632.458 19.5714
400.769 19.5714
490.647 19.5329
72.676 19.5329
43.256 19.5313
747.718 19.5
651.886 19.5
631.215 19.5
268.093 19.5
258.129 19.5
1366.78 19.4803
859.36 19.4803
845.978 19.4803
1589.17 19.4712
1520.48 19.4712
683.001 19.4712
75.9528 19.45
828.733 19.4444
592.963 19.4444
522.266 19.4444
350.068 19.4444
153.723 19.4444
277.06 19.4083
267.316 19.4083
246.621 19.4083
208.594 19.4083
1596.83 19.4
226.613 19.4
1316.74 19.375
205.081 19.375
143.852 19.3636
1439.29 19.3603
1219.75 19.3603
802.804 19.3603
116.24 19.3603
68.0399 19.3603
66.0698 19.3603
234.961 19.3333
559.158 19.3224
61.5268 19.3224
1682.6 19.3214
1624.28 19.3214
1245.1 19.3214
833.835 19.3214
167.64 19.3214
962.673 19.2917
735.45 19.2857
153.771 19.2857
44.4013 19.2857
854.879 19.2813
641.963 19.2813
1669.95 19.25
1648.8 19.25
920.654 19.25
243.471 19.25
115.142 19.25
72.7931 19.25
1082.92 19.2426
854.145 19.2426
408.183 19.2426
212.869 19.2426
86.2477 19.2426
1571.39 19.2404
844.025 19.225
619.961 19.225
405.661 19.225
76.5397 19.225
1036.74 19.2083
581.98 19.2045
1480.73 19.1838
1072.66 19.1838
189.619 19.1838
1504.76 19.1645
1242.86 19.1645
1011.84 19.1645
628.485 19.1635
1643.12 19.1607
407.96 19.1488
1364.89 19.1429
412.207 19.1429
152.881 19.1429
1341.94 19.125
947.255 19.125
830.895 19.125
433.859 19.125
372.588 19.125
162.176 19.125
80.1903 19.125
1144.93 19.1111
438.825 19.1111
551.866 19.1
204.337 19.1
902.536 19.0865
797.407 19.075
500.516 19.075
464.559 19.0662
315.174 19.0662
1647.4 19.0592
1112.33 19.0592
85.3758 19.0592
1223.59 19.0536
728.222 19.0536
1572.04 19.05
756.975 19.0489
79.9475 19.0417
1491.32 19.0357
825.652 19.0357
517.68 19.0357
262.187 19.0357
1148.4 19.0313
783.813 19.0313
178.093 19.0313
1698.62 19.0278
1299.55 19.0278
304.497 19.0278
289.268 19.0278
98.222 19.0278
69.5169 19.0278
1588.53 19.0227
804.127 19.0139
73.2921 19.0096
1572.36 19.0083
1292.35 19.0083
497.334 19.0083
129.897 19.0083
121.603 19.0083
120.741 19.0083
75.66 19.0083
67.8129 19.0083
1575.05 19.0074
955.116 19.0074
946.32 19.0074
663.371 19.0074
513.181 19.0074
343.655 19.0074
546.658 19.0066
493.556 19.0066
330.436 19.0066
124.196 19.0066
903.573 19.006
129.786 19.006
888.788 19.
743.049 19.
44.7295 18.9205
112.801 18.9
109.066 18.9
68.6109 18.8929
839.558 18.8897
837.626 18.8897
595.5 18.8897
79.5689 18.8
996.687 18.7961
928.976 18.7813
574.717 18.7813
331.893 18.7813
438.576 18.7788
1023.22 18.6806
650.293 18.675
63.4314 18.6667
1016.47 18.6544
890.813 18.625
144.445 18.5956
1518.26 18.5714
473.95 18.5714
337.227 18.5714
171.931 18.5714
518.575 18.5568
306.109 18.5329
108.206 18.5329
67.4881 18.5329
1030.04 18.5
919.879 18.5
825.211 18.5
642.157 18.5
75.7673 18.5
586.813 18.4821
304.35 18.4803
1677.55 18.4712
517.352 18.4712
62.425 18.4712
699.152 18.45
480.197 18.4444
644.942 18.4083
1596.56 18.4
893.937 18.4
421.733 18.375
291.286 18.375
113.309 18.375
400.142 18.3603
254.326 18.3603
74.7358 18.3603
155.222 18.3333
1123.97 18.3224
929.513 18.3224
501.401 18.3224
426.895 18.3224
319.358 18.3224
154.058 18.3224
1646.75 18.3214
955.544 18.3214
703.078 18.3214
1064.38 18.2917
1319.17 18.2857
320.778 18.2857
1622.09 18.2813
606.075 18.2813
459.365 18.2813
128.101 18.2813
1221.39 18.25
883.673 18.25
1391.83 18.245
1191.25 18.2426
344.976 18.2426
1050.78 18.2404
841.711 18.2404
136.034 18.2404
206.266 18.225
998.221 18.2083
683.949 18.2083
766.254 18.2045
540.633 18.1838
525.226 18.1667
313.365 18.1667
857.71 18.1645
806.702 18.1645
320.372 18.1645
707.832 18.1635
44.4319 18.1635
977.122 18.1429
489.137 18.1429
480.15 18.125
97.0336 18.125
95.0472 18.125
1678.21 18.1111
813.649 18.1111
561.761 18.1111
138.221 18.1023
815.857 18.0865
393.068 18.0865
86.7785 18.0865
1063.67 18.075
109.857 18.075
55.7939 18.075
1155.96 18.0662
838.028 18.0662
807.484 18.0662
277.858 18.0662
249.343 18.0662
1579.96 18.0592
1147.68 18.0592
258.194 18.0357
240.993 18.0357
115.456 18.0357
518.776 18.0313
823.959 18.0278
329.385 18.0278
61.1184 18.0278
199.178 18.0114
1453.67 18.0096
1693.39 18.0083
591.057 18.0083
580.185 18.0083
501.962 18.0083
256. 18.0083
1209.42 18.0074
1163.84 18.0074
933.413 18.0074
178.897 18.0074
79.3515 18.0074
707.731 18.0066
359.019 18.006
1274.9 18.
1147.43 18.
1030.13 18.
548.939 18.
420.53 18.
207.875 18.
159.791 18.
1119.42 17.9205
165.472 17.9205
895.507 17.8929
197.554 17.8929
154.426 17.8929
1314.7 17.8897
308.963 17.8897
283.502 17.8897
1690.4 17.875
434.403 17.8
1052.16 17.7961
1566.62 17.7813
1304.09 17.7813
275.658 17.7813
149.599 17.7813
1417.7 17.7788
313.078 17.75
1336.32 17.6944
850.58 17.6944
69.0668 17.6806
1329.05 17.675
340.933 17.675
109.013 17.675
1492.55 17.6544
193.284 17.6544
94.6417 17.625
1674.21 17.5956
790.824 17.5714
366.08 17.5625
227.965 17.5625
273.758 17.5329
269.933 17.5329
1152.03 17.5
1042.65 17.5
998.467 17.5
900.001 17.5
408.04 17.5
297.818 17.5
132.066 17.5
711.088 17.4821
402.517 17.4821
927.625 17.4712
499.758 17.4712
201.767 17.4712
160.921 17.45
1076.1 17.4444
1642.75 17.4083
1450.38 17.4083
1155.85 17.4083
745.808 17.4083
448.464 17.4083
445.382 17.4083
1336.83 17.375
252.09 17.375
76.7327 17.375
786.263 17.3472
978.055 17.3224
660.497 17.3224
1542.36 17.3214
765.888 17.3214
353.687 17.3214
171.092 17.3214
118.044 17.3214
170.82 17.2857
477.311 17.2841
1526.19 17.2813
596.455 17.2813
457.463 17.2813
410.034 17.2813
329.447 17.2813
284.534 17.2813
281.21 17.2813
50.07 17.2813
258.913 17.25
200.417 17.25
69.1816 17.25
65.2501 17.25
1667.33 17.2426
1221.49 17.2426
302.482 17.2404
160.291 17.2404
146.953 17.2404
54.0577 17.225
552.689 17.2083
196.672 17.2083
533.452 17.2045
1644.08 17.1838
1496.31 17.1838
471.437 17.1838
152.788 17.1838
62.8957 17.1838
616.683 17.1667
176.719 17.1667
47.5442 17.1667
467.941 17.1635
41.1646 17.1635
952.09 17.1429
507.809 17.1429
110.295 17.1429
1395.9 17.125
1145.45 17.125
1003.73 17.125
944.63 17.125
475.513 17.125
380.256 17.125
184.044 17.125
155.251 17.125
134.634 17.125
112.246 17.125
1302.26 17.1111
1014.87 17.1
524.375 17.1
429.907 17.1
201.863 17.1
1172.42 17.0865
1068.39 17.0865
487.278 17.0865
1660.78 17.075
966.784 17.075
701.224 17.075
502.03 17.075
127.518 17.075
1175.85 17.0662
276.265 17.0662
187.064 17.0662
100.328 17.0662
71.7029 17.0625
91.9664 17.0536
112.09 17.05
794.335 17.0417
655.187 17.0417
386.161 17.0417
370.926 17.0417
247.841 17.0417
69.9477 17.0417
56.8705 17.0417
1439.73 17.0357
732.573 17.0357
363.014 17.0357
296.838 17.0357
195.165 17.0357
183.431 17.0357
145.14 17.0357
1269.78 17.0313
1190.22 17.0313
808.819 17.0313
316.875 17.0313
995.274 17.0278
919.186 17.0278
600.771 17.0278
594.4 17.0278
1699.09 17.025
1376.43 17.025
1115.4 17.0114
682.585 17.0096
1352.24 17.0083
893.662 17.0083
551.544 17.0083
368.865 17.0083
354.734 17.0083
160.149 17.0083
93.1844 17.0083
88.7106 17.0083
59.6552 17.0083
51.4122 17.0083
1340.47 17.0074
444.845 17.0074
130.086 17.0074
64.4957 17.0074
215.734 17.0066
148.311 17.0066
133.85 17.0046
1404. 17.
1200.77 17.
1173.65 17.
1103.08 17.
1057.83 17.
1002.52 17.
612.46 17.
280.721 17.
212.14 17.
197.671 17.
153.172 17.
47.3316 17.
1633.01 16.9205
156.704 16.9205
100.441 16.9205
836.183 16.8929
705.365 16.8
604.105 16.7961
81.5463 16.7813
63.8358 16.7813
956.414 16.7788
455.672 16.7788
281.827 16.7788
174.218 16.7788
57.2527 16.7788
1197.18 16.6944
1001.61 16.6944
1567.55 16.675
553.992 16.675
124.133 16.675
1282.59 16.6667
1243.68 16.6667
812.461 16.6667
225.738 16.625
115.293 16.625
312.577 16.5956
1634.99 16.5714
1100.97 16.5714
227.875 16.5714
187.116 16.5625
573.488 16.5568
183.141 16.5568
665.503 16.5313
1631.44 16.5
1048.88 16.5
1098.59 16.4712
859.761 16.4712
646.83 16.4712
625.519 16.4712
518.896 16.4712
485.115 16.4712
244.239 16.4712
771.927 16.4083
685.715 16.4083
651.099 16.4083
447.787 16.4083
408.32 16.4083
336.767 16.4083
257.256 16.4083
89.913 16.4083
65.4348 16.4083
129.284 16.4
1656.95 16.375
1246.53 16.375
995.211 16.375
647.573 16.375
585.29 16.375
523.507 16.375
410.712 16.375
407.338 16.375
295.122 16.375
71.0996 16.375
49.9988 16.375
45.3785 16.375
43.1992 16.375
771.351 16.3214
557.383 16.3214
496.964 16.3214
441.347 16.3214
178.575 16.3214
120.231 16.3214
88.237 16.3214
71.1546 16.3214
1106.73 16.2841
950.975 16.2841
665.585 16.2813
412.938 16.2813
396.21 16.2813
1041.44 16.25
384.889 16.25
944.011 16.2404
467.207 16.2404
215.523 16.2404
82.6358 16.2404
77.3542 16.2404
132.093 16.225
1592.99 16.2083
1573.95 16.2083
712.372 16.2083
322.919 16.2083
265.714 16.2083
203.486 16.2083
116.611 16.2
526.344 16.1838
439.918 16.1838
504.921 16.1667
200.879 16.1667
679.296 16.1645
1422.25 16.125
1308.31 16.125
636.277 16.125
501.784 16.125
129.696 16.125
1583.08 16.1111
321.768 16.1111
913.293 16.1023
133.685 16.1023
68.428 16.1023
979.614 16.1
1512.77 16.0865
402.414 16.075
292.032 16.075
123.431 16.075
106.443 16.075
102.155 16.075
1383.68 16.0662
392.898 16.0662
282.267 16.0662
129.675 16.0662
101.404 16.0662
1557. 16.0592
77.6361 16.0592
1312.16 16.0417
1231.2 16.0417
155.416 16.0417
98.2671 16.0417
1696.47 16.0357
1680.56 16.0357
1415.72 16.0357
1279.91 16.0357
944.101 16.0357
548.776 16.0357
544.036 16.0357
154.385 16.0357
42.3096 16.0357
356.917 16.0313
255.313 16.0313
1049.26 16.0096
323.764 16.0096
249.678 16.0096
1636.97 16.0083
1336.22 16.0083
1264.04 16.0083
902.749 16.0083
756.9 16.0083
134.374 16.0083
44.7011 16.0083
1300.75 16.0066
1291.53 16.
1222.55 16.
1138.17 16.
1137.2 16.
1041.06 16.
254.636 16.
148.22 16.
74.1826 16.
309.672 15.9205
130.043 15.9205
111.173 15.9205
303.121 15.8929
218.568 15.8929
213.81 15.8929
151.624 15.8929
130.971 15.8929
123.299 15.8929
289.64 15.8897
1635.09 15.8
452.534 15.8
226.161 15.8
481.894 15.7813
105.76 15.7813
1650.57 15.7788
1311.53 15.7788
981.879 15.7788
241.712 15.7788
1545.68 15.6944
189.99 15.6944
1098.53 15.6806
622.676 15.675
596.904 15.675
563.924 15.675
1674.35 15.6667
650.747 15.6667
545.396 15.6667
328.37 15.6667
306.607 15.6667
66.7288 15.6667
47.3542 15.6667
1382.4 15.5956
712.602 15.5956
1265.24 15.5714
975.515 15.5714
773.707 15.5714
415.984 15.5714
45.7018 15.5714
99.8158 15.5625
582.556 15.5568
574.462 15.5568
403.457 15.5568
99.6963 15.5568
53.6068 15.5568
41.4875 15.5568
1425.11 15.5
717.32 15.5
688.757 15.5
380.122 15.5
749.128 15.4712
286.771 15.4712
188.24 15.4712
156.977 15.4712
148.038 15.4712
97.0851 15.4712
94.8442 15.4712
61.7462 15.4712
990.442 15.45
599.532 15.45
327.193 15.45
200.444 15.45
1029.54 15.4444
593.13 15.4444
1688.65 15.4083
1080.13 15.4083
906.748 15.4083
903.434 15.4083
495.889 15.4083
285.259 15.4083
217.903 15.4083
168.098 15.4083
109.679 15.4083
81.638 15.4083
1454.03 15.375
1344.2 15.375
1177.13 15.375
912.221 15.375
869.435 15.375
765.316 15.375
691.973 15.375
664.859 15.375
623.12 15.375
288.75 15.375
278.142 15.375
112.978 15.375
75.3805 15.375
1198.22 15.3603
92.1462 15.3472
514.44 15.3224
1577.19 15.3214
1071.05 15.3214
1056.16 15.3214
715.235 15.3214
248.954 15.3214
135.573 15.3214
47.6273 15.3214
1383.43 15.2857
1194.79 15.2857
1178.12 15.2857
687.568 15.2857
440.138 15.2857
349.782 15.2857
1632.32 15.2841
595.208 15.2841
90.4773 15.2841
45.3964 15.2841
970.51 15.2813
563.989 15.2813
84.5414 15.2813
77.0317 15.2813
1175.96 15.25
884.038 15.25
826.073 15.25
564.752 15.25
126.353 15.25
59.0559 15.25
40.5838 15.25
1176.36 15.2404
773.995 15.2404
630.991 15.2404
207.263 15.2404
68.9359 15.2404
63.8211 15.2404
518.254 15.225
1358.72 15.2083
1322.24 15.2083
324.136 15.2083
1228.14 15.2
463.57 15.2
106.342 15.2
1321.97 15.1667
745.264 15.1667
643.979 15.1667
42.3321 15.1667
1628.75 15.1635
1047.08 15.1635
792.426 15.1635
123.192 15.1635
446.769 15.1429
70.3119 15.1429
1635.2 15.125
988.405 15.125
911.725 15.125
704.797 15.125
623.997 15.125
379.731 15.125
368.931 15.125
338.529 15.125
156.145 15.125
97.9393 15.125
721.359 15.1111
131.823 15.1111
980.168 15.1023
735.693 15.1023
694.081 15.1023
508.443 15.1023
204.493 15.1023
386.498 15.0865
108.928 15.0865
923.377 15.075
849.158 15.075
840.75 15.075
792.19 15.075
394.854 15.075
259.651 15.075
161.825 15.075
47.1387 15.075
1172.97 15.0662
383.205 15.0662
105.559 15.0625
742.106 15.05
121.189 15.05
1662.24 15.0417
732.029 15.0417
573.27 15.0417
304.963 15.0417
251.298 15.0417
193.839 15.0417
159.751 15.0417
112.904 15.0417
1575.25 15.0357
210.383 15.0357
185.251 15.0357
159.14 15.0357
97.2761 15.0357
864.097 15.0313
799.316 15.0313
322.827 15.0313
177.147 15.0313
124.752 15.0313
81.1836 15.0313
58.8426 15.0313
936.846 15.0278
257.523 15.0139
159.372 15.0139
1151.82 15.0114
676.433 15.0114
485.509 15.0114
1637.49 15.0096
440.254 15.0096
60.0572 15.0096
1560.67 15.0083
1221.13 15.0083
825.406 15.0083
737.309 15.0083
549.558 15.0083
274.497 15.0083
108.297 15.0083
1586.64 15.0074
603.991 15.0074
531.232 15.0074
474.789 15.0074
682.795 15.0066
125.701 15.0066
962.389 15.
183.299 15.
173.499 15.
153.092 15.
144.998 15.
135.252 15.
63.0638 15.
46.1528 15.
1408.59 14.9205
1096.99 14.9205
413.773 14.9205
395.165 14.9205
111.276 14.9205
45.8327 14.9205
403.025 14.8897
891.708 14.8
679.425 14.8
231.874 14.8
151.521 14.8
40.1021 14.8
102.55 14.7813
1549.94 14.7788
1324.39 14.6944
1627.9 14.6806
1485.3 14.6806
1471.25 14.6806
496.419 14.6806
476.187 14.6806
329.142 14.6806
200.853 14.6806
72.5468 14.6806
1228.95 14.675
960.45 14.675
327.788 14.675
309.436 14.675
247.032 14.675
99.5844 14.675
1457.25 14.6667
1074.51 14.6667
82.1504 14.6667
74.7176 14.6667
74.5395 14.6667
891.079 14.5956
649.927 14.5956
515.154 14.5956
1271.88 14.5714
1266.94 14.5625
85.1728 14.5625
1337.89 14.5568
1321.7 14.5568
765.505 14.5568
601.294 14.5568
485.278 14.5568
477.561 14.5568
386.675 14.5568
280.003 14.5568
228.096 14.5568
109.57 14.5568
100.353 14.5568
1062.52 14.5
620.21 14.5
602.802 14.5
356.041 14.5
151.47 14.5
57.3627 14.5
1367.77 14.4712
1654.9 14.45
1386.69 14.45
44.1689 14.4464
243.65 14.4083
121.302 14.4083
97.8367 14.4083
69.4122 14.4083
1623.45 14.375
1364.62 14.375
1258.06 14.375
1241.93 14.375
775.764 14.375
544.078 14.375
401.206 14.375
265.528 14.375
141.463 14.375
42.5279 14.375
110.508 14.3472
102.369 14.3472
1344.37 14.3224
1250.24 14.3214
1195.5 14.3214
338.565 14.3214
146.455 14.3214
1585.01 14.2857
1305.62 14.2857
1206.9 14.2857
272.067 14.2857
94.0915 14.2857
76.7019 14.2857
1608.07 14.2841
669.106 14.2841
431.978 14.2841
288.073 14.2841
1436.95 14.2813
359.073 14.2813
1542.67 14.25
1332.04 14.25
1140.25 14.25
1068.64 14.25
758.855 14.25
190.085 14.25
1367.49 14.2404
1301.56 14.2404
1150.12 14.2404
986.332 14.2404
824.484 14.2404
779.279 14.2404
679.94 14.2404
433.025 14.2404
336.462 14.2404
318.876 14.2404
326.229 14.225
1699.26 14.2083
114.584 14.2083
541.378 14.2
414.988 14.2
1125.37 14.1838
974.046 14.1838
841.447 14.1838
823.613 14.1838
402.31 14.1838
1420.51 14.1667
1333.52 14.1667
1058.8 14.1667
780.287 14.1667
638.585 14.1667
612.41 14.1667
534.139 14.1667
523.838 14.1667
288.693 14.1667
263.179 14.1667
74.03 14.1667
1442.41 14.1635
860.554 14.1635
588.957 14.1635
229.236 14.1635
50.2741 14.1635
1559.05 14.1607
1088.37 14.1488
482.144 14.1429
341.375 14.1429
291.65 14.1429
96.144 14.1429
1233.2 14.125
935.505 14.125
733.596 14.125
658.754 14.125
316.68 14.125
252.378 14.125
202.65 14.125
200.814 14.125
1533.41 14.1023
511.054 14.1023
267.246 14.1023
1421.33 14.0865
653.904 14.0865
596.972 14.0865
418.217 14.0865
64.8421 14.0833
1067.17 14.075
124.426 14.075
116.802 14.075
236.841 14.0662
139.739 14.0592
1175.58 14.05
44.7882 14.05
1659.96 14.0417
1632.76 14.0417
1587.6 14.0417
1546.93 14.0417
1367.02 14.0417
790.884 14.0417
587.812 14.0417
501.825 14.0417
319.149 14.0417
235.177 14.0417
109.947 14.0417
87.2404 14.0417
56.5409 14.0417
47.2685 14.0417
1159.63 14.0357
1109.71 14.0357
919.325 14.0357
421.174 14.0357
334.133 14.0357
167.448 14.0357
160.974 14.0357
106.473 14.0357
48.1708 14.0357
1537.11 14.0313
1135.08 14.0313
1319.91 14.0278
827.235 14.0179
153.114 14.0179
1073.6 14.0139
930.753 14.0139
535.65 14.0139
410.847 14.0139
382.095 14.0139
238.81 14.0139
1606.74 14.0114
1509.38 14.0114
1358.44 14.0114
745.028 14.0114
1574.59 14.0096
1414.79 14.0096
712.784 14.0096
527.462 14.0096
336.083 14.0096
325.095 14.0096
1413.79 14.0083
777.063 14.0083
345.803 14.0083
287.148 14.0083
185.461 14.0083
66.779 14.0083
1354.77 14.0074
1248.97 14.0074
253.722 14.0074
199.656 14.0074
87.4847 14.0074
1618.42 14.
1453.18 14.
1098.85 14.
939.794 14.
831.507 14.
526.673 14.
428.512 14.
313.935 14.
189.099 14.
122.104 14.
88.6027 14.
1220.73 13.9205
535.868 13.9205
502.587 13.9205
193.013 13.9205
164.618 13.9205
117.989 13.9205
112.919 13.9205
42.5994 13.9205
58.8876 13.8929
680.29 13.875
665.152 13.8
294.677 13.8
198.422 13.8
184.477 13.8
173.632 13.8
159.418 13.8
230.198 13.7813
1621.81 13.7788
966.894 13.7788
523.009 13.7788
482.361 13.7788
436.275 13.7788
119.599 13.7788
110.812 13.7788
69.1174 13.7788
1589.76 13.6806
899.866 13.6806
617.405 13.6806
594.883 13.6806
480.38 13.6806
932.155 13.675
297.551 13.675
138.172 13.675
533.124 13.6667
463.328 13.6667
237.377 13.6667
215.795 13.6667
87.1916 13.6667
42.3776 13.6667
942.597 13.625
121.675 13.5956
963.386 13.5714
190.37 13.5714
159.561 13.5714
92.0028 13.5625
1592.74 13.5568
1546.18 13.5568
1493.77 13.5568
452.133 13.5568
208.727 13.5568
208.417 13.5568
201.158 13.5568
167.561 13.5568
61.328 13.5568
1045.84 13.4712
920.787 13.4712
820.737 13.4712
227.485 13.4712
194.502 13.4712
184.837 13.4712
1354.05 13.45
631.773 13.45
421.107 13.45
191.047 13.45
170.694 13.45
162.575 13.45
153.297 13.45
251.216 13.4464
1693.57 13.4083
1667.18 13.4083
780.961 13.4083
660.645 13.4083
597.589 13.4083
402.966 13.4083
131.015 13.4083
1603.5 13.375
1527.65 13.375
1179.3 13.375
1052.49 13.375
1004.07 13.375
839.125 13.375
838.739 13.375
598.539 13.375
537.879 13.375
287.392 13.375
225.784 13.375
154.144 13.375
131.08 13.375
50.9455 13.375
1405.83 13.3472
1372.91 13.3472
1236.32 13.3472
978.865 13.3472
879.509 13.3472
475.903 13.3472
150.937 13.3472
150.543 13.3472
1062.38 13.3333
346.119 13.3333
1577.82 13.3214
1173.09 13.3214
1058.19 13.3214
736.423 13.3214
464.165 13.3214
329.728 13.3214
1572.2 13.2841
1527.17 13.2841
1389.95 13.2841
1286.39 13.2841
826.808 13.2841
270.091 13.2841
253.311 13.2841
206.893 13.2841
152.993 13.2841
112.624 13.2841
1200.14 13.25
422.881 13.25
362.684 13.25
77.9822 13.25
1350.35 13.2404
697.392 13.2404
439.714 13.2404
183.377 13.2404
152.201 13.2404
620.275 13.2083
178.262 13.2083
167.418 13.2083
54.8609 13.2083
1328.16 13.2
705.445 13.2
489.697 13.2
377.476 13.2
221.043 13.2
146.58 13.2
806.946 13.1838
1304.91 13.1667
1116.69 13.1667
714.162 13.1667
606.176 13.1667
355.641 13.1667
202.001 13.1667
74.9838 13.1667
42.1456 13.1667
1620.34 13.1635
1478.29 13.1635
1355.73 13.1635
1300.86 13.1635
1057.67 13.1635
338.686 13.1635
178.035 13.1635
137.167 13.1635
971.987 13.1607
550.303 13.1607
79.289 13.1607
1612.48 13.1429
1128.37 13.1429
1094.25 13.1429
464.004 13.1429
371.345 13.1429
344.484 13.1429
95.6895 13.1429
1448.92 13.125
1360.13 13.125
1237.88 13.125
1033.13 13.125
694.437 13.125
461.504 13.125
167.267 13.125
78.3114 13.125
51.387 13.125
578.792 13.1111
1502.56 13.1023
1234.55 13.1023
889.814 13.1023
487.113 13.1023
319.42 13.1023
136.856 13.1023
132.198 13.1023
107.45 13.1023
67.2341 13.1023
41.6044 13.1023
1340.32 13.0865
1258.46 13.0865
207.386 13.0865
200.636 13.0865
168.874 13.0865
126.183 13.0865
1458.43 13.0833
201.837 13.0833
91.6755 13.075
1470.1 13.0662
1081.93 13.0662
1493.27 13.0625
651.633 13.0625
339.504 13.0625
116.288 13.0625
1634.11 13.05
1021.41 13.05
377.607 13.05
362.195 13.05
267.866 13.05
42.5785 13.05
40.4742 13.05
1563.43 13.0417
1527.4 13.0417
1453.48 13.0417
1425.55 13.0417
1373.86 13.0417
1285.32 13.0417
1275.08 13.0417
1190.87 13.0417
725.55 13.0417
665.896 13.0417
441.541 13.0417
355.047 13.0417
327.621 13.0417
317.44 13.0417
298.38 13.0417
265.418 13.0417
153.615 13.0417
144.498 13.0417
144.035 13.0417
136.919 13.0417
1142.64 13.0357
1013.12 13.0357
895.941 13.0357
649.808 13.0357
563.419 13.0357
314.849 13.0357
123.552 13.0357
1218.67 13.0313
1034.18 13.0313
504.703 13.0313
101.035 13.0313
514.258 13.0278
620.901 13.0179
111.67 13.0179
538.305 13.0139
362.893 13.0139
342.689 13.0139
151.685 13.0139
1465.58 13.0114
828.091 13.0114
809.324 13.0114
283.163 13.0114
246.961 13.0114
85.9612 13.0114
71.131 13.0114
68.4038 13.0114
1101.92 13.0096
864.248 13.0096
707.533 13.0096
682.031 13.0096
458.517 13.0096
455.969 13.0096
135.532 13.0096
85.8582 13.0096
1615.22 13.0083
1602.54 13.0083
1495.64 13.0083
1360.22 13.0083
678.296 13.0083
644.358 13.0083
576.589 13.0083
204.706 13.0083
1591.32 13.
1496.44 13.
1389.86 13.
1175.23 13.
1143.24 13.
966.427 13.
819.582 13.
674.557 13.
636.443 13.
622.803 13.
592. 13.
413.195 13.
399.031 13.
384.721 13.
381.111 13.
364.948 13.
175.227 13.
137.601 13.
122.561 13.
118.143 13.
104.458 13.
73.1501 13.
57.6708 13.
1615.77 12.9205
1492.08 12.9205
1356.38 12.9205
435.168 12.9205
391.881 12.9205
309.781 12.9205
96.1981 12.9205
851.267 12.8929
506.045 12.8929
1324.59 12.875
1118.59 12.875
683.057 12.875
395.497 12.875
305.963 12.875
1454.46 12.8
1305.45 12.8
1093.4 12.8
984.526 12.8
502.68 12.8
309.29 12.8
294.301 12.8
1314.53 12.7788
1026.22 12.7788
363.568 12.7788
335.414 12.7788
284.845 12.7788
238.282 12.7788
148.403 12.7788
375.257 12.75
301.132 12.75
281.954 12.75
180.26 12.75
1678.6 12.6806
637.667 12.6806
47.7528 12.6806
964.72 12.675
1585.12 12.6667
923.572 12.6667
640.301 12.625
299.709 12.5714
131.187 12.5714
77.5155 12.5714
1583.32 12.5625
1561.25 12.5625
1123.56 12.5625
796.394 12.5625
470.637 12.5625
224.004 12.5625
136.597 12.5625
1441.59 12.5568
1145.19 12.5568
367.324 12.5568
186.898 12.5568
166.82 12.5568
1595.01 12.4712
657.587 12.4712
500.146 12.4712
384.654 12.4712
260.354 12.4712
244.923 12.4712
1514.07 12.45
604.368 12.45
371.182 12.45
178.689 12.45
53.3491 12.45
1540.16 12.4464
1015.3 12.4464
271.182 12.4464
134.837 12.4464
131.933 12.4464
1363.22 12.4083
513.363 12.4083
340.815 12.4083
265.042 12.4083
210.974 12.4083
92.3845 12.4083
1335.23 12.375
1251.08 12.375
1245.94 12.375
1228.59 12.375
1066.87 12.375
1039.56 12.375
834.63 12.375
729.925 12.375
591.567 12.375
262.807 12.375
43.8439 12.375
138.388 12.3603
1553.09 12.3472
1194.09 12.3472
574.167 12.3472
321.067 12.3472
244.144 12.3472
94.4176 12.3472
47.8048 12.3472
52.7751 12.3333
1586.46 12.3214
1202. 12.3214
332.762 12.3214
256.513 12.3214
204.149 12.3214
195.942 12.3214
125.04 12.3214
75.8498 12.3214
1222.17 12.2841
943.213 12.2841
941.25 12.2841
831.257 12.2841
717.608 12.2841
717.025 12.2841
713.199 12.2841
699.391 12.2841
278.518 12.2841
237.009 12.2841
187.604 12.2841
180.155 12.2841
80.1449 12.2841
537.747 12.2813
1469.48 12.25
1242.49 12.25
1134.83 12.25
1018.3 12.25
657.211 12.25
462.263 12.25
219.069 12.25
183.644 12.25
161.765 12.25
123.937 12.25
113.704 12.25
1183.68 12.2404
1126.91 12.2404
952.746 12.2404
934.445 12.2404
612.95 12.2404
520.055 12.2404
439.257 12.2404
302.232 12.2404
1237.65 12.225
1350.22 12.2
1196.12 12.2
478.051 12.2
459.894 12.2
276.302 12.2
233.705 12.2
115.825 12.2
81.7063 12.2
462.389 12.1838
1173.85 12.1667
913.793 12.1667
875.602 12.1667
627.774 12.1667
255.862 12.1667
239.909 12.1667
181.975 12.1667
148.765 12.1667
138.011 12.1667
113.025 12.1667
89.3378 12.1667
1481.88 12.1607
433.225 12.1607
113.28 12.1607
1098.71 12.1429
691.233 12.1429
1109.29 12.125
902.15 12.125
587.458 12.125
575.158 12.125
493.657 12.125
460.435 12.125
415.738 12.125
153.434 12.125
140.397 12.125
1095.39 12.1023
748.614 12.1023
740.703 12.1023
411.892 12.1023
314.3 12.1023
283.365 12.1023
183.787 12.1023
123.603 12.1023
1679.34 12.0865
1356.71 12.0865
1290.85 12.0865
932.765 12.0865
606.88 12.0865
181.072 12.0865
53.1935 12.0865
1378.42 12.0833
1211.66 12.0833
1014.45 12.075
114.946 12.075
276.522 12.0662
1560.12 12.0625
163.012 12.0625
75.7095 12.0625
1620.54 12.05
1294.46 12.05
1268.01 12.05
1244.3 12.05
1105.73 12.05
1031.71 12.05
776.533 12.05
720.836 12.05
615.845 12.05
602.64 12.05
255.487 12.05
79.4125 12.05
54.9204 12.05
1524. 12.0417
1229.09 12.0417
1176.76 12.0417
1146.44 12.0417
972.795 12.0417
890.89 12.0417
725.458 12.0417
613.635 12.0417
599.443 12.0417
494.363 12.0417
449.003 12.0417
197.89 12.0417
173.861 12.0417
136.28 12.0417
111.247 12.0417
103.19 12.0417
1463.98 12.0357
846.123 12.0357
490.519 12.0357
466.586 12.0357
277.542 12.0357
188.563 12.0278
347.744 12.0179
176.195 12.0179
1660.89 12.0139
251.992 12.0139
58.3429 12.0139
1570.12 12.0114
1514.35 12.0114
1353.78 12.0114
993.089 12.0114
700.223 12.0114
557.682 12.0114
476.013 12.0114
335.642 12.0114
218.689 12.0114
122.434 12.0114
113.782 12.0114
1062.09 12.0096
782.049 12.0096
519.768 12.0096
372.018 12.0096
355.079 12.0096
292.071 12.0096
172.308 12.0096
146.876 12.0096
72.1394 12.0096
443.65 12.0083
152.498 12.0083
288.84 12.0074
1695.27 12.
1635.79 12.
1564.24 12.
1481.43 12.
1433.7 12.
1330.74 12.
1038.85 12.
1024.46 12.
987.177 12.
753.747 12.
628.735 12.
399.764 12.
367.277 12.
272.451 12.
265.672 12.
197.078 12.
92.0455 12.
1690.02 11.9205
1331.54 11.9205
1176.12 11.9205
537.964 11.9205
945.272 11.875
210.678 11.875
151.217 11.875
1425.88 11.8
1284.22 11.8
1142.14 11.8
1100.35 11.8
884.768 11.8
611.948 11.8
383.748 11.8
269.898 11.8
74.8964 11.8
331.658 11.7788
225.288 11.7788
206.095 11.7788
191.471 11.7788
99.162 11.7788
82.3553 11.7788
1563.96 11.75
1379.95 11.75
880.651 11.75
537.143 11.75
1411.18 11.6806
979.428 11.6806
902.325 11.6806
775.628 11.6806
562.109 11.6806
528.255 11.6806
455.289 11.6806
377.345 11.6806
170.013 11.6806
1257.57 11.6667
975.015 11.6667
856.07 11.6667
836.026 11.6667
381.885 11.6667
358.359 11.6667
247.72 11.6667
113.642 11.6667
111.503 11.6667
83.8278 11.6667
1437.78 11.625
1240.23 11.625
1233.62 11.625
318.309 11.625
275.395 11.625
1371.88 11.5714
1184.49 11.5714
1157.87 11.5714
795.032 11.5714
549.851 11.5714
1030.73 11.5625
909.268 11.5625
668.802 11.5625
474.248 11.5625
69.2275 11.5625
1327.47 11.5568
1273.47 11.5568
658.102 11.5568
419.469 11.5568
316.113 11.5568
70.4409 11.5568
1081.16 11.4712
461.602 11.4712
118.686 11.4712
86.4488 11.4712
69.6176 11.4712
1643.91 11.45
1566.29 11.45
1454.29 11.45
578.996 11.45
442.466 11.45
392.719 11.45
259.496 11.45
1205.71 11.4464
859.7 11.4464
419.984 11.4464
155.922 11.4464
1388.72 11.4083
1132.38 11.4083
1307.52 11.375
344.293 11.375
127.486 11.375
124.841 11.375
1513.89 11.3472
1495.42 11.3472
104.978 11.3472
84.8305 11.3472
68.2626 11.3472
949.065 11.3333
677.143 11.3333
669.369 11.3333
240.937 11.3333
42.7491 11.3333
1655.88 11.3214
879.947 11.3214
53.8852 11.3214
1690.56 11.2841
1647.82 11.2841
1583.4 11.2841
1219.5 11.2841
1154.91 11.2841
816.771 11.2841
653.626 11.2841
568.366 11.2841
530.017 11.2841
432.487 11.2841
405.835 11.2841
246.179 11.2841
1541.53 11.25
1333.67 11.25
1250.73 11.25
1064.07 11.25
889.232 11.2404
685.957 11.2404
442.384 11.2404
373.08 11.2404
261.426 11.2404
1529.38 11.225
649.511 11.225
460.486 11.225
806.052 11.2083
494.613 11.2083
151.573 11.2083
1298.11 11.2
791.982 11.2
718.269 11.2
102.236 11.2
1443.77 11.1667
216.467 11.1667
132.951 11.1667
124.688 11.1667
106.668 11.1667
992.778 11.1607
1670.53 11.1429
1369.76 11.1429
991.158 11.1429
706.741 11.1429
637.354 11.1429
539.236 11.1429
467.465 11.1429
58.6933 11.1429
1354.11 11.125
1308. 11.125
691.412 11.125
602.155 11.125
556.776 11.125
515.705 11.125
450.079 11.125
416.825 11.125
330.696 11.125
251.473 11.125
218.863 11.125
196.777 11.125
152.383 11.125
110.677 11.125
81.519 11.125
53.4902 11.125
1234.76 11.1023
1000.52 11.1023
632.677 11.1023
403.886 11.1023
1459.81 11.0865
1419.22 11.0865
1268.97 11.0865
636.877 11.0865
555.789 11.0865
203.151 11.0865
187.526 11.0865
114.302 11.0865
389.972 11.0833
1356.23 11.075
64.6338 11.075
1037.7 11.0625
247.582 11.0625
54.8351 11.0625
1446.21 11.05
1406.38 11.05
941.797 11.05
889.95 11.05
836.751 11.05
783.203 11.05
781.921 11.05
113.568 11.05
1313.43 11.0417
1152.46 11.0417
828.833 11.0417
786.043 11.0417
677.387 11.0417
217.573 11.0417
49.0976 11.0417
1233.53 11.0357
876.755 11.0357
266.153 11.0357
555.103 11.025
59.7518 11.025
1474.43 11.0179
1021.54 11.0179
427.096 11.0179
141.314 11.0179
120.948 11.0179
1422.52 11.0139
1050.71 11.0139
506.648 11.0139
202.132 11.0139
185.367 11.0139
158.281 11.0139
1555.15 11.0114
1510.85 11.0114
1129.9 11.0114
1096.39 11.0114
1035.08 11.0114
1019.73 11.0114
562.943 11.0114
472.657 11.0114
219.648 11.0114
211.148 11.0114
101.093 11.0114
86.9391 11.0114
46.254 11.0114
1220.03 11.0096
1212.85 11.0096
1204.07 11.0096
292.629 11.0096
228.609 11.0096
119.799 11.0096
78.8318 11.0096
1125.76 11.
890.668 11.
377.385 11.
298.667 11.
291.709 11.
236.488 11.
208.7 11.
207.955 11.
1402.44 10.9205
520.151 10.9205
480.075 10.9205
205.594 10.9205
135.121 10.9205
114.165 10.9205
1210.69 10.875
1129.39 10.875
654.189 10.875
643.421 10.875
595.916 10.875
228.137 10.875
160.781 10.875
88.9887 10.875
1694.99 10.8
1408.22 10.8
1336.64 10.8
1330.07 10.8
1008.63 10.8
925.217 10.8
886.138 10.8
383.624 10.8
344.657 10.8
212.343 10.8
1498.87 10.75
657.637 10.75
1257.48 10.6806
1096.75 10.6806
927.233 10.6806
798.534 10.6806
767.566 10.6806
634.484 10.6806
97.5438 10.6806
67.4707 10.6806
42.7254 10.6806
1254.46 10.6667
1051.18 10.6667
427.359 10.6667
247.431 10.6667
222.81 10.6667
57.7281 10.6667
49.8935 10.625
1575.47 10.5625
1261.46 10.5625
1105.47 10.5625
564.829 10.5625
373.936 10.5625
153.797 10.5625
74.1464 10.5625
1644.5 10.5568
1479.87 10.5568
1209.21 10.5568
1079.35 10.5568
1054.32 10.5568
1016.61 10.5568
356.583 10.5568
349.447 10.5568
262.773 10.5568
85.8378 10.5568
77.0525 10.5568
190.7 10.5
43.3122 10.5
94.706 10.4712
1660.36 10.45
1195.3 10.45
1047.8 10.45
787.069 10.45
326.293 10.45
221.913 10.45
170.051 10.45
1586.15 10.4464
1505.06 10.4464
1060.36 10.4464
852.261 10.4464
584.793 10.4464
374.904 10.4464
209.042 10.4464
43.9068 10.4464
1461.02 10.375
1419.02 10.375
651.254 10.375
236.189 10.375
1688.41 10.3472
1506.49 10.3472
1133.48 10.3472
742.469 10.3472
401.726 10.3472
262.574 10.3472
223.82 10.3472
40.1863 10.3472
490.617 10.3333
298.496 10.3333
275.111 10.3333
49.6194 10.3333
1574.12 10.3214
767.778 10.3214
684.997 10.3214
179.841 10.3214
1656.55 10.2841
1478.06 10.2841
1435.32 10.2841
1387.16 10.2841
1269.17 10.2841
1042.83 10.2841
825.029 10.2841
789.982 10.2841
259.356 10.2841
162.847 10.2841
128.367 10.2841
1598.13 10.25
1466.35 10.25
1440.45 10.25
1153. 10.25
710.764 10.25
679.996 10.25
289.208 10.25
260.41 10.25
218.823 10.25
49.5354 10.25
1082.57 10.2404
887.081 10.2404
378.087 10.2404
179.971 10.2404
125.174 10.2404
113.959 10.2404
1177.35 10.225
1174.39 10.225
1020.76 10.225
172.274 10.225
1297.33 10.2
1120.71 10.2
964.239 10.2
845.323 10.2
138.537 10.2
87.5761 10.2
1684.13 10.1667
1673.92 10.1667
1223.33 10.1667
1027.5 10.1667
625.049 10.1667
88.9589 10.1667
1127.12 10.1607
825.864 10.1607
807.578 10.1607
759.701 10.1607
410.403 10.1607
332.364 10.1607
225.044 10.1607
214.33 10.1607
305.377 10.1429
204.255 10.1429
1247.28 10.125
1148.29 10.125
598.456 10.125
442.975 10.125
322.394 10.125
312.697 10.125
306.447 10.125
274.725 10.125
142.023 10.125
133.506 10.125
124.167 10.125
59.1087 10.125
51.7928 10.125
41.221 10.125
1155.55 10.1023
884.694 10.1023
506.3 10.1023
438.741 10.1023
212.841 10.1023
127.583 10.1023
100.885 10.1023
982.305 10.0865
351.011 10.0865
61.1677 10.0865
44.5175 10.0865
796.821 10.0833
781.086 10.0833
602.235 10.0833
477.762 10.0833
126.053 10.0833
46.2151 10.075
1469.22 10.0625
1409.3 10.0625
1191.44 10.0625
684.831 10.0625
1650.85 10.05
1481.72 10.05
1017.79 10.05
730.651 10.05
625.436 10.05
261.964 10.05
195.421 10.05
159.929 10.05
1128.42 10.0417
492.284 10.0417
447.604 10.0417
389.816 10.0417
1633.11 10.0357
248.196 10.0357
344.804 10.025
1660.68 10.0179
1158.75 10.0179
737.636 10.0179
732.092 10.0179
192.668 10.0179
66.5402 10.0179
1608.87 10.0139
1568.8 10.0139
1017.55 10.0139
636.718 10.0139
615.064 10.0139
544.276 10.0139
535.187 10.0139
329.781 10.0139
213.385 10.0139
1087.8 10.0114
883.57 10.0114
705.112 10.0114
640.931 10.0114
576.094 10.0114
160.437 10.0114
68.7406 10.0114
67.4078 10.0114
816.134 10.0096
703.319 10.0096
673.769 10.0096
128.179 10.0096
1591.21 10.
1170.65 10.
1077.83 10.
1022.18 10.
884.865 10.
815.758 10.
769.731 10.
613.829 10.
583.556 10.
532.738 10.
518.841 10.
495.161 10.
479.418 10.
474.652 10.
408.649 10.
376.929 10.
335.773 10.
257.477 10.
186.743 10.
161.702 10.
136.427 10.
98.6539 10.
