# Supplementary material for: Functional Genomics of Novel Secondary Metabolites from Diverse Cyanobacteria Using Untargeted Metabolomics
Source: Mar Drugs. 2013 Sep 30;11(10):3617–31. doi: 10.3390/md11103617 (PMC3826126; doi:10.3390/md11103617)
Supplement: Supplementary File 3 — Supplementary msms data (ZIP, 1417 KB) [file marinedrugs-11-03617-s003.zip › msms/208.Negative.txt]

// 208. 3Hex+glycerol C21H38O18 Negative
577.197 6117.58
578.205 700.836
637.221 662.989
323.098 532.653
577.34 498.024
577.479 233.045
415.134 182.84
577.566 144.112
577.68 142.337
638.222 135.111
577.823 130.529
577.881 107.852
249.056 96.8462
43.9046 94.3353
221.064 93.6816
578.05 91.036
578.424 85.25
678.582 80.
578.557 76.7813
1122.91 74.0476
263.075 74.0025
579.109 70.7794
578.792 69.75
579.312 67.1538
400.05 67.1429
619.155 66.2353
777.928 64.1653
236.391 64.0613
578.628 62.6923
578.948 56.0592
89.0276 53.0208
578.695 50.3333
638.309 49.1653
222.064 49.1607
1642.91 49.0978
579.462 49.0313
260.985 47.1118
893.777 47.0208
577.992 46.6667
234.935 45.8182
475.515 43.645
485.128 42.575
826.652 42.247
234.622 40.25
415.266 40.1071
179.049 38.8167
440.674 38.6667
100.75 38.5577
157.785 38.3214
637.412 38.25
89.0556 38.1429
1313.38 38.1324
254.989 38.004
1331.11 37.7794
579.93 37.6429
85.0222 37.4491
579.626 37.225
1505. 37.05
634.229 37.
579.757 36.7961
1258.48 36.3967
619.686 35.2667
250.047 35.005
1083.75 34.3266
579.56 34.1078
583.162 34.0667
580.304 34.0388
495.846 34.0363
237.897 34.006
54.47 34.
619.968 33.75
177.567 33.0833
247.468 33.025
140.297 32.6875
1014.96 32.6814
1135.58 32.5714
440.191 32.5625
323.371 32.405
1629.52 32.4
1043.36 32.4
587.35 32.1731
97.8858 32.1607
84.6138 32.
253.084 31.6875
645.99 31.645
481.652 31.5625
579.018 31.5
248.024 31.5
575.369 31.4803
1335.73 31.4583
1379.21 31.3333
579.874 31.3224
40.4126 31.2802
165.841 31.1406
338.175 31.125
821.85 31.0769
118.459 31.
602.674 30.6944
77.2236 30.6667
431.996 30.6402
395.125 30.605
199.759 30.5216
1074.31 30.4879
429.548 30.375
320.101 30.3333
64.3702 30.2667
256.382 30.2112
883.341 30.125
93.7027 30.0625
531.927 30.0417
1109. 30.0388
174.532 30.0192
655.174 30.
558.548 29.6875
169.363 29.6576
47.1023 29.6402
211.775 29.3611
249.369 29.3224
55.6049 29.3077
184.177 29.205
720.619 29.2
143.027 29.1157
63.0124 29.1157
580.016 29.1111
100.005 29.045
775.254 29.0208
1190.84 29.0192
831.369 29.0192
1137.77 28.6576
584.684 28.625
231.514 28.6
52.5476 28.5329
45.8508 28.5313
327.94 28.4402
1376.21 28.3967
77.629 28.3636
1648.46 28.3224
689.092 28.2663
579.244 28.25
297.54 28.2426
613.426 28.1875
53.1339 28.1856
575.614 28.1635
1331.17 28.125
252.571 28.045
104.77 28.0417
903.251 28.0208
323.328 28.
722.556 27.6923
339.558 27.675
1008.78 27.5707
583.499 27.5577
53.5504 27.5313
627.173 27.5
915.817 27.4821
552.551 27.4821
122.86 27.4083
1139.3 27.4
899.012 27.25
457.221 27.2426
591.433 27.225
1434.35 27.1607
911.043 27.1488
570.794 27.1359
1298.99 27.125
380.281 27.0833
321.097 27.0833
65.9192 27.0833
240.031 27.0769
775.729 27.0536
638.044 27.0536
509.847 27.0489
574.098 27.0278
1054.76 27.0208
832.41 27.0208
1130.58 26.7813
741.652 26.75
582.977 26.75
580.67 26.75
1202.28 26.6806
51.116 26.5208
356.244 26.4821
1644.17 26.4545
191.953 26.4464
215.909 26.3333
380.46 26.3077
195.995 26.2917
591.303 26.225
1618.64 26.1645
94.1526 26.1645
103.612 26.125
531.188 26.1078
1027.75 26.0536
380.118 26.025
1175.53 26.0227
169.177 26.0208
1521.98 26.0192
1430.56 26.0192
581.755 26.0179
1206.39 26.0096
142.288 26.005
988.578 25.9185
1460.77 25.9
415.477 25.7824
58.0097 25.7824
728.095 25.75
295.119 25.7202
240.656 25.7202
1373.76 25.6944
1151.03 25.625
552.053 25.625
178.107 25.605
809.566 25.5329
538.993 25.4464
204.122 25.3636
236.443 25.3603
484.776 25.3393
1398.15 25.2857
105.14 25.2663
172.289 25.25
585.625 25.2404
1694.98 25.2269
293.489 25.225
59.555 25.225
1443.07 25.1359
224.914 25.0909
407.943 25.075
331.444 25.0536
121.363 25.0536
810.982 25.045
162.049 25.025
596.576 25.0227
651.628 25.0208
405.359 25.0208
321.878 25.0208
403.373 25.
706.078 24.9
614.683 24.875
514.752 24.7813
1673.43 24.7202
444.199 24.6944
1495.78 24.5956
1292.82 24.5956
111.732 24.5707
1240.37 24.5682
685.222 24.5568
1213.52 24.5329
1454.68 24.5313
214.339 24.4444
140.245 24.3224
1019.49 24.2663
865.399 24.2426
545.703 24.1875
1257.56 24.1838
836.895 24.125
827.496 24.1136
1155.08 24.1118
1374.93 24.1111
594.688 24.1
485.29 24.1
50.1011 24.0909
107.015 24.0489
217.325 24.0417
1655.15 24.025
1563.33 24.025
326.809 24.0227
78.8914 24.0227
637.523 24.0054
1261.01 24.
1363. 23.9
844.996 23.8929
442.064 23.8897
957.086 23.875
453.429 23.8409
72.0012 23.8182
698.102 23.7813
136.551 23.7813
232.471 23.7788
1492.41 23.75
782.351 23.7202
591.17 23.6944
127.646 23.6576
429.303 23.6544
158.86 23.625
1531.4 23.5956
1294.94 23.5956
1118.12 23.5568
639.136 23.5313
313.196 23.5
139.553 23.5
902.391 23.4444
841.81 23.4444
580.965 23.4444
1470.02 23.4402
962.828 23.4402
242.363 23.4
1545.76 23.3636
1476.62 23.3636
1521.45 23.2857
89.5854 23.2663
1081.89 23.25
442.526 23.25
93.2102 23.225
776.291 23.2228
195.299 23.2045
169.707 23.2045
1620.54 23.1731
453.84 23.1488
323.451 23.1429
513.477 23.1136
1011.05 23.1111
97.8291 23.0909
818.535 23.0592
1214.62 23.0489
197.804 23.0489
1603.85 23.0417
745.993 23.025
228.615 23.025
350.739 23.0227
588.738 23.0074
1493.09 23.006
1067.73 23.
866.636 23.
44.8265 23.
1312.35 22.8929
334.567 22.8897
751.249 22.8409
929.87 22.7813
586.119 22.7202
675.591 22.6944
1351.67 22.625
709.893 22.5682
462.374 22.5682
192.233 22.5313
1583.9 22.4803
1331.88 22.4545
669.06 22.4444
190.002 22.4444
539.206 22.4402
367.862 22.4402
1565.73 22.4083
998.727 22.4083
599.82 22.4083
582.039 22.375
1489.05 22.3611
418.373 22.3611
80.4224 22.3611
308.564 22.3603
142.362 22.3603
1666.58 22.3224
723.924 22.25
493.473 22.2404
372.261 22.225
211.564 22.225
1434.11 22.2083
1272.64 22.1488
874.428 22.1488
606.747 22.1429
733.125 22.1359
104.359 22.125
332.166 22.1136
359.963 22.1118
1584.85 22.1111
68.1608 22.1111
1156.11 22.0909
201.601 22.0909
454.841 22.0833
378.316 22.075
1547.31 22.0662
1008.03 22.0592
573.164 22.0592
285.672 22.0592
1168.24 22.0536
932.409 22.0536
110.294 22.0536
238.003 22.045
255.846 22.0417
323.297 22.0357
1318.14 22.0278
1313.88 22.0278
436.7 22.0278
180.816 22.0278
1380.33 22.0227
1109.44 22.0227
921.666 22.0227
183.287 22.0114
123.098 22.0096
1023.73 22.0074
564.244 22.006
1212.88 22.
1180.68 22.
330.433 22.
167.076 22.
980.364 21.9
84.1753 21.8929
671.32 21.875
1568.28 21.7961
852.056 21.7813
789.458 21.7813
64.1211 21.7813
1665.55 21.7788
590.836 21.675
90.1812 21.675
1637.58 21.6544
786.056 21.625
716.165 21.625
1459.45 21.5956
227.76 21.5956
1248.1 21.5568
40.2347 21.5313
1279.5 21.5
226.416 21.5
1341.35 21.4803
386.041 21.4712
785.012 21.4444
542.827 21.4083
425.21 21.4083
114.579 21.4083
94.8519 21.375
954.585 21.3611
851.798 21.3611
618.17 21.3611
188.206 21.3603
1099.75 21.3472
1172.41 21.3224
71.5357 21.3224
122.66 21.2917
684.296 21.2857
579.382 21.2813
1346.64 21.25
1397.58 21.245
1687.2 21.2083
1060.73 21.2083
906.063 21.2045
132.744 21.2045
291.892 21.1645
1640.81 21.1635
637.893 21.1635
864.799 21.1488
427.827 21.1488
507.393 21.125
636.99 21.1136
1644.4 21.1111
113.926 21.1111
449.663 21.1
249.404 21.1
582.584 21.0662
1225.7 21.0417
550.821 21.0417
132.823 21.0313
66.5483 21.0313
582.542 21.0278
349.956 21.0278
334.493 21.0083
203.59 21.0083
1248.05 21.0074
58.2278 21.0074
886.751 21.0066
789.285 21.0066
228.684 21.006
155.41 21.0054
1686.18 21.
1433.75 21.
1119.96 21.
284.598 21.
1441.42 20.9
110.133 20.8897
179.182 20.875
213.752 20.8182
660.604 20.8
505.383 20.7961
1385.76 20.7813
1461.85 20.7778
96.9067 20.6944
1669.79 20.675
993.271 20.6544
654.974 20.6544
507.152 20.6544
229.952 20.625
408.143 20.5956
236.625 20.5329
919.484 20.5
592.393 20.5
482.679 20.5
458.401 20.5
963.116 20.4712
836.317 20.4444
217.012 20.4444
132.58 20.4444
1208.6 20.4083
1113.17 20.4083
683.077 20.4083
71.2254 20.4083
847.952 20.4
547.686 20.4
358.852 20.4
46.2687 20.4
1470.25 20.375
1592.82 20.3636
1574.58 20.3636
1330.14 20.3636
885.371 20.3636
967.434 20.3603
927.22 20.3603
1267.13 20.3224
1125.52 20.3224
829.191 20.3224
1116.74 20.2917
523.714 20.2813
289.471 20.2813
124.833 20.2663
1510.6 20.25
55.4716 20.2404
1591.31 20.225
1218.38 20.225
1209.32 20.225
735.532 20.225
401.205 20.225
1388.24 20.2083
1214.08 20.2045
231.229 20.2045
774.691 20.1838
501.884 20.1838
580.566 20.1645
565.782 20.1645
108.407 20.1645
772.032 20.1359
1487.49 20.125
1303.19 20.125
974.987 20.125
828.449 20.125
383.205 20.125
380.586 20.125
101.016 20.125
835.918 20.1111
233.255 20.1111
88.4989 20.1111
79.9227 20.1111
269.431 20.0909
116.096 20.0865
679.397 20.075
584.769 20.075
126.593 20.075
1526.43 20.0662
649.526 20.0662
525.749 20.0662
339.323 20.0662
1608.8 20.0592
674.701 20.0592
246.805 20.0536
1505.76 20.0417
444.865 20.0357
88.24 20.0357
207.656 20.0313
668.599 20.0278
358.202 20.0278
379.678 20.025
213.382 20.025
642.9 20.0227
1603.54 20.0096
1105.03 20.0096
325.217 20.0096
581.561 20.0083
403.767 20.0083
217.784 20.0083
1080.17 20.0074
1050.74 20.0074
1301.99 20.0066
1223.16 20.0066
606.96 20.0066
164.465 20.0066
148.902 20.0066
1638.32 20.006
1238.44 20.006
917.778 20.
349.828 20.
338.668 20.
173.519 20.
1089.03 19.9205
673.758 19.9205
636.664 19.9205
730.821 19.8929
915.279 19.7961
1546.04 19.7788
742.561 19.7778
206.102 19.7778
368.137 19.7202
633.117 19.6944
603.594 19.6944
304.235 19.6944
1015.5 19.6667
1023.92 19.6544
515.078 19.6544
171.796 19.5682
1236.4 19.5
1209.59 19.5
643.343 19.5
803.919 19.4444
415.85 19.4402
1564.38 19.4083
1230.61 19.4083
639.282 19.4083
518.991 19.4083
478.337 19.3603
188.688 19.3603
1243.62 19.3224
421.971 19.3224
299.689 19.2857
60.3386 19.2857
1130.66 19.2813
458.806 19.2813
414.043 19.2813
706.424 19.25
232.062 19.25
127.452 19.25
954.921 19.2426
305.735 19.2083
207.837 19.2083
114.704 19.2045
98.0388 19.2045
1630.86 19.1838
1095.19 19.1838
1684.63 19.1635
1608.15 19.1429
1060.79 19.125
663.548 19.125
662.834 19.125
611.971 19.125
1405.01 19.1118
738.14 19.1118
489.325 19.0865
1684.1 19.075
90.4658 19.0662
593.976 19.0592
1494.99 19.0536
1607.98 19.0417
1046.97 19.0417
231.365 19.0417
45.063 19.0417
99.5759 19.0357
78.368 19.0357
133.252 19.0313
73.8115 19.0313
125.994 19.025
177.35 19.0096
1150.03 19.0083
1085.64 19.0083
797.321 19.0083
580.415 19.0083
414.722 19.0083
42.8719 19.0083
1259.1 19.0066
1196.29 19.0066
804.518 19.
803.333 19.
382.473 19.
373.774 19.
312.654 19.
298.654 19.
279.059 19.
42.7831 19.
531.856 18.9205
220.794 18.8897
1402.15 18.7961
195.334 18.7788
187.415 18.7202
674.792 18.6944
1228.02 18.675
812.323 18.675
383.137 18.675
785.272 18.6667
596.023 18.625
275.863 18.625
185.283 18.625
147.755 18.625
1158.62 18.5956
1489.25 18.5714
606.786 18.5714
351.574 18.5714
1168.43 18.5682
95.9403 18.5682
723.468 18.5568
227.799 18.5568
1347.64 18.5
261.267 18.5
63.0586 18.5
55.206 18.5
48.0073 18.5
419.453 18.4712
474.162 18.4444
470.997 18.4444
936.192 18.4402
467.658 18.4083
812.386 18.4
1195.07 18.375
976.165 18.375
308.822 18.375
1675.51 18.3603
383.449 18.3603
251.925 18.3603
169.633 18.3603
156.318 18.3603
91.9048 18.3603
441.249 18.3224
335.66 18.3224
1420.79 18.3214
1137.43 18.3214
641.602 18.2857
169.046 18.2857
156.932 18.2857
1441.7 18.2813
924.083 18.2813
663.736 18.2813
1539.48 18.25
1173.88 18.25
1130.33 18.25
760.464 18.25
543.765 18.25
401.853 18.25
933.622 18.2426
372.35 18.2426
1495.5 18.2083
313.344 18.2083
197.112 18.2083
176.764 18.2083
1394.5 18.2045
236.538 18.2045
649.19 18.1838
516.477 18.1838
69.587 18.1838
153.711 18.1635
735.761 18.1429
166.077 18.1429
75.8378 18.1429
68.5111 18.1429
986.99 18.125
907.71 18.125
648.65 18.125
583.902 18.125
541.656 18.125
331.901 18.125
47.4095 18.125
165.533 18.1118
1383.4 18.1111
835.007 18.1111
1382.14 18.1
875.749 18.1
466.36 18.1
375.648 18.1
56.2301 18.0909
360.253 18.0865
1021.2 18.075
562.98 18.075
540.882 18.075
381.779 18.075
304.824 18.075
416.4 18.0662
360.548 18.0662
117.277 18.0662
1101. 18.0592
666.35 18.0592
135.624 18.0592
1652.12 18.0536
323.596 18.0536
1566.45 18.0417
373.448 18.0417
336.485 18.0417
49.1029 18.0417
665.521 18.0357
1338.47 18.0313
939.595 18.0313
753.129 18.0313
768.518 18.0227
1489.37 18.0139
1548.01 18.0083
1295.14 18.0083
1235.6 18.0083
1069.03 18.0083
714.636 18.0083
596.478 18.0083
408.975 18.0083
323.864 18.0083
1533.58 18.0074
1043.07 18.0074
479.389 18.0074
65.5708 18.0074
195.899 18.0066
1482.11 18.006
464.197 18.006
125.59 18.006
1669.02 18.
844.818 18.
794.702 18.
678.64 18.
537.743 18.
381.501 18.
125.057 18.
61.4846 18.
1060.34 17.9205
64.7458 17.9205
1333.09 17.9
1457.13 17.8929
935.846 17.8929
607.796 17.8897
192.135 17.8897
194.59 17.8
1408.18 17.7813
973.15 17.7813
283.37 17.7813
112.362 17.7813
51.2026 17.7813
1026.77 17.7788
609.188 17.7788
657.861 17.6944
626.343 17.6806
581.348 17.6806
81.1078 17.6806
65.0365 17.6806
1456.64 17.675
991.841 17.675
337.887 17.675
316.089 17.675
208.779 17.675
895.227 17.6667
548.298 17.6667
727.97 17.6576
238.449 17.6544
426.49 17.625
1426.06 17.5956
1027.11 17.5956
370.967 17.5956
325.744 17.5956
264.087 17.5956
79.3914 17.5956
1691.16 17.5714
703.18 17.5714
98.0603 17.5714
1384.19 17.5682
107.579 17.5682
1274.24 17.5568
644.442 17.5329
71.6041 17.5329
663.136 17.5313
1558.55 17.5
1147.99 17.5
853.953 17.5
759.942 17.5
50.1907 17.5
1663.48 17.4712
1300.53 17.4712
923.141 17.4712
636.522 17.4712
483.338 17.4712
916.225 17.45
681.07 17.4444
1644.57 17.4083
1572.3 17.4083
1411.04 17.4083
1001.66 17.4083
784.591 17.4083
679.477 17.4083
242.943 17.4083
103.859 17.4083
87.815 17.4083
67.3318 17.4083
1088.25 17.375
784.253 17.375
649.986 17.375
623.406 17.375
209.82 17.375
1191.1 17.3603
742.977 17.3603
45.0096 17.3472
1377.16 17.3214
1254.82 17.3214
564.964 17.3214
145.263 17.3214
132.031 17.3214
512.603 17.2841
385.299 17.2841
1562.52 17.2813
412.575 17.2813
237.376 17.25
167.435 17.25
78.087 17.25
1090.22 17.2426
477.013 17.2426
117.881 17.2426
1155.8 17.2083
178.235 17.2
757.552 17.1838
485.479 17.1838
452.205 17.1838
389.089 17.1838
358.897 17.1838
230.977 17.1838
96.3894 17.1838
63.0308 17.1838
1210.54 17.1667
1155.93 17.1667
580.799 17.1667
389.641 17.1667
239.093 17.1667
77.3566 17.1667
43.5249 17.1667
672.263 17.1645
307.821 17.1645
1133.83 17.1635
503.511 17.1635
1686.29 17.1429
1312.72 17.1429
633.407 17.1429
585.517 17.1429
1412.75 17.125
1301.16 17.125
1239.11 17.125
237.757 17.125
215.204 17.125
167.505 17.125
144.363 17.125
95.415 17.125
1166.97 17.1111
1069.73 17.1111
872.853 17.1111
157.689 17.1111
849.202 17.0865
318.771 17.0865
1227.07 17.0833
937.63 17.075
806.924 17.075
611.174 17.075
601.989 17.075
450.648 17.075
220.708 17.075
156.712 17.075
1388.92 17.0662
1238.54 17.0662
692.825 17.0662
528.946 17.0662
326.88 17.0625
1006.25 17.0417
749.391 17.0417
378.729 17.0417
324.369 17.0417
253.206 17.0417
243.975 17.0417
798.453 17.0357
494.112 17.0357
305.324 17.0357
255.768 17.0357
130.64 17.0357
1633.91 17.0313
1554.35 17.0313
1502.97 17.0313
370.712 17.0313
260.729 17.0278
166.683 17.0278
294.531 17.0227
1554.21 17.0114
454.182 17.0114
389.71 17.0114
277.501 17.0114
1221.22 17.0096
748.577 17.0096
688.685 17.0096
586.225 17.0083
451.025 17.0083
364.529 17.0083
324.937 17.0083
1236.1 17.0074
323.215 17.0074
160.819 17.0074
631.578 17.006
1076.13 17.
506.181 17.
454.419 17.
404.285 17.
402.33 17.
278.105 17.
174.641 17.
157.632 17.
78.561 17.
58.9919 17.
1561.69 16.8929
1493.29 16.8929
651.722 16.8929
193.631 16.8929
388.199 16.8897
743.961 16.8
324.322 16.8
1540.52 16.7813
1026.65 16.7813
1135.41 16.7788
511.047 16.7788
1439.09 16.675
580.168 16.675
163.615 16.675
80.0362 16.675
621.231 16.6667
66.1738 16.6667
1084.32 16.5956
982.103 16.5956
210.114 16.5956
143.238 16.5714
86.2755 16.5714
1021.51 16.5568
966.853 16.5568
726.621 16.5568
583.741 16.5568
555.025 16.5568
471.641 16.5568
135.262 16.5568
89.136 16.5329
1282.62 16.5313
531.272 16.5313
1351.8 16.5
1166.07 16.4712
95.174 16.4712
48.3795 16.45
1331.29 16.4444
1204.01 16.4083
321.755 16.4083
56.8637 16.4083
299.586 16.4
489.473 16.375
482.389 16.375
306.3 16.375
216.469 16.375
1541.01 16.3603
354.418 16.3603
215.514 16.3603
683.04 16.3472
606.076 16.3472
320.212 16.3472
129.13 16.3472
1328.1 16.3224
1165.07 16.3224
1562.9 16.3214
1188.2 16.2917
95.9177 16.2917
834.401 16.2857
267.679 16.2857
262.586 16.2857
95.6844 16.2857
987.144 16.25
835.495 16.25
588.454 16.25
339.401 16.25
129.468 16.25
1203.41 16.2404
477.386 16.2404
1463.22 16.2083
550.101 16.2083
484.557 16.2083
151.689 16.2
111.991 16.1667
111.79 16.1667
1457.23 16.1635
1114.01 16.1635
1053.69 16.1635
1210.03 16.1607
1598.29 16.1429
1128.98 16.1429
733.452 16.1429
589.81 16.1429
507.922 16.1429
116.015 16.1429
1289.93 16.125
993.39 16.125
497.703 16.125
469.625 16.125
459.176 16.125
419.084 16.125
335.584 16.125
138.987 16.125
67.2747 16.125
1619.15 16.1111
670.895 16.1023
415.382 16.1023
778.203 16.0865
331.016 16.0865
58.0703 16.0865
1420.61 16.075
1120.68 16.075
1036.92 16.075
649.935 16.075
638.608 16.075
148.958 16.075
56.2645 16.075
55.0551 16.075
43.8235 16.075
400.379 16.0662
56.3547 16.0662
161.466 16.0592
1398.88 16.0417
1342.73 16.0417
1248.49 16.0417
1126.32 16.0417
619.373 16.0417
594.236 16.0417
160.758 16.0417
1566.23 16.0357
820.471 16.0357
496.777 16.0357
224.837 16.0357
1480.1 16.0313
1542.65 16.0278
681.578 16.0278
418.611 16.0139
412.326 16.0114
224.614 16.0114
596.632 16.0096
476.021 16.0096
1547.94 16.0083
1249.28 16.0083
416.099 16.0083
150.896 16.0083
60.6835 16.0083
43.7553 16.0083
874.038 16.0074
248.925 16.0074
1476.42 16.0066
1537.1 16.
1339.23 16.
1308.48 16.
1274.74 16.
1110.35 16.
997.366 16.
806.754 16.
797.711 16.
671.587 16.
648.534 16.
620.199 16.
112.786 16.
87.6011 16.
1296.59 15.9205
1130.47 15.9205
1069.4 15.9205
1044.74 15.9205
547.074 15.9205
413.533 15.9205
378.636 15.9205
196.9 15.9205
152.889 15.9205
1071.68 15.8897
935.791 15.8897
739.703 15.8897
667.077 15.8897
247.78 15.8897
130.166 15.875
612.23 15.8
585.887 15.8
641.93 15.7813
560.104 15.7813
1162.01 15.7788
595.901 15.7788
1514.3 15.675
1461.58 15.5714
646.364 15.5714
560.253 15.5714
933.417 15.5625
553.731 15.5568
298.82 15.5568
1645.34 15.5
207.162 15.5
1138.84 15.4712
265.969 15.45
1691.7 15.4083
1683.26 15.4083
868.088 15.4083
778.525 15.4083
678.188 15.4083
587.716 15.4083
556.313 15.4083
440.456 15.4083
125.374 15.4083
1116.52 15.375
1106.03 15.375
845.565 15.375
729.993 15.375
695.177 15.375
668.004 15.375
590.558 15.375
230.285 15.375
179.568 15.375
740.293 15.3603
648.286 15.3603
100.436 15.3603
1635.71 15.3472
583.963 15.3472
255.915 15.3214
1429.9 15.2857
928.711 15.2857
984.092 15.2841
816.797 15.2841
678.414 15.2841
614.773 15.2841
1477.35 15.2813
1076.41 15.2813
90.8969 15.2813
69.3486 15.2813
1078.1 15.25
1026.24 15.25
865.666 15.25
830.073 15.25
541.702 15.25
400.809 15.25
1598.98 15.2404
861.115 15.2404
1007.76 15.2083
67.0824 15.2083
744.02 15.2
638.9 15.2
1570.31 15.1838
1252.33 15.1667
824.198 15.1667
593.305 15.1667
564.327 15.1667
94.2926 15.1667
435.798 15.1635
250.841 15.1635
213.045 15.1635
150.075 15.1635
106.603 15.1635
1519.61 15.1429
1081.21 15.1429
1004.2 15.1429
892.424 15.1429
583.455 15.1429
43.3056 15.1429
1550.66 15.125
496.934 15.125
376.837 15.125
134.544 15.125
50.7811 15.125
1502.66 15.1111
796.835 15.1111
283.247 15.1111
1546.39 15.1023
1100.28 15.1023
956.437 15.1023
599.238 15.1023
1376.04 15.0865
1000.21 15.0865
166.787 15.0865
1608.06 15.0833
1388.82 15.075
1015.74 15.075
1013.93 15.075
923.319 15.075
1079.34 15.0662
195.219 15.0625
1396.4 15.05
1097.58 15.05
1641.26 15.0417
1137.24 15.0417
1095.81 15.0417
887.689 15.0417
723.973 15.0417
714.932 15.0417
580.461 15.0417
365.058 15.0417
251.816 15.0417
1507.04 15.0357
1397.71 15.0357
691.875 15.0357
547.457 15.0357
1314.29 15.0313
892.903 15.0313
736.853 15.0313
268.867 15.0313
90.2479 15.0313
66.3897 15.0313
332.612 15.0179
1326.87 15.0114
849.72 15.0114
972.967 15.0096
1527.4 15.0083
1355.04 15.0083
833.733 15.0083
618.901 15.0083
67.2231 15.0083
1603.38 15.0074
1228.42 15.0074
1208.92 15.0074
940.614 15.0074
499.795 15.0074
250.128 15.0074
1694.67 15.
883.726 15.
477.685 15.
329.294 15.
260.041 15.
92.5039 15.
1131.81 14.9205
1106.38 14.9205
1025.05 14.9205
955.405 14.9205
392.278 14.9205
239.141 14.9205
197.324 14.9205
184.264 14.9205
113.238 14.8929
326.328 14.875
1664.05 14.8
633.806 14.8
208.909 14.8
113.039 14.8
111.208 14.8
564.387 14.75
483.092 14.6806
444.547 14.6806
437.378 14.6806
120.592 14.6806
663.826 14.675
649.061 14.675
48.425 14.675
1070.7 14.6667
890.265 14.6667
865.064 14.6667
573.319 14.6667
537.043 14.6667
396.585 14.6667
42.7035 14.6667
1465.61 14.5714
699.902 14.5714
122.059 14.5714
60.7109 14.5714
586. 14.5568
510.089 14.5568
652.135 14.5
588.548 14.5
397.782 14.5
326.628 14.5
281.86 14.5
1143.1 14.4712
1091.35 14.4712
638.451 14.4712
244.831 14.4712
163.686 14.4712
136.962 14.4712
70.1145 14.4712
1170.12 14.45
299.087 14.45
698.001 14.4464
1324.86 14.4444
690.31 14.4083
411.55 14.4083
1644.3 14.375
1020.03 14.375
781.113 14.375
586.279 14.375
440.052 14.375
290.942 14.375
223.84 14.375
527.126 14.3472
242.913 14.3472
1102.56 14.3214
132.092 14.3214
1506.83 14.2857
659.335 14.2857
530.757 14.2857
505.541 14.2857
500.043 14.2857
338.345 14.2857
183.036 14.2857
123.54 14.2857
1532.7 14.2841
1183.5 14.2841
1131.58 14.2841
441.331 14.2841
214.532 14.2841
116.774 14.2841
327.876 14.2813
119.021 14.2813
58.8942 14.2813
587.828 14.25
281.476 14.25
1430.91 14.2404
633.306 14.2404
80.4821 14.2404
1303.33 14.2083
155.896 14.2083
81.6164 14.2083
429.403 14.2
331.223 14.2
1663.81 14.1667
1058.41 14.1667
964.106 14.1667
707.039 14.1667
630.888 14.1667
586.904 14.1667
530.041 14.1667
519.033 14.1667
426.323 14.1667
268.223 14.1667
240.865 14.1667
1197.84 14.1635
594.791 14.1635
427.5 14.1635
1159.46 14.1429
1137.91 14.1429
978.711 14.1429
190.153 14.1429
118.609 14.1429
1410.68 14.125
1091.6 14.125
1021.92 14.125
610.09 14.125
462.958 14.125
165.908 14.125
93.5122 14.125
52.36 14.125
46.3582 14.125
565.129 14.1111
945.52 14.1023
851.006 14.1023
810.314 14.1023
800.217 14.1023
718.358 14.1023
425.968 14.1023
372.434 14.1023
208.028 14.1023
175.343 14.1023
58.8454 14.1023
1436.57 14.0865
604.239 14.0865
558.923 14.0865
154.191 14.0865
146.611 14.0865
303.722 14.0833
664.517 14.075
650.651 14.075
135.21 14.075
56.0284 14.075
466.026 14.0662
1563.49 14.05
1410.81 14.05
552.844 14.05
533.806 14.05
181.671 14.05
121.47 14.05
1355.73 14.0417
807.728 14.0417
1016.4 14.0357
561.73 14.0357
447.504 14.0357
221.133 14.0357
205.959 14.0357
153.921 14.0313
259.021 14.025
224.468 14.0208
1559.28 14.0114
965.459 14.0114
553.774 14.0114
60.367 14.0114
874.749 14.0096
654.382 14.0096
587.252 14.0096
496.662 14.0096
1625.27 14.0083
1597.58 14.0083
975.489 14.0083
740.827 14.0083
711.067 14.0083
545.077 14.0083
371.75 14.0083
537.106 14.0074
282.332 14.0074
749.643 14.0066
1057.77 14.
1000.55 14.
581.671 14.
439.361 14.
435.683 14.
320.394 14.
304.954 14.
120.425 14.
92.6335 14.
1023.09 13.9205
554.484 13.9205
256.312 13.9205
241.439 13.9205
486.19 13.8929
200.879 13.8929
172.616 13.8929
65.7389 13.8929
1342.13 13.8
87.948 13.8
987.047 13.7813
862.208 13.7813
61.9354 13.7813
1555.64 13.7788
466.573 13.7788
322.616 13.7788
164.716 13.7788
996.834 13.6806
794.321 13.6806
333.937 13.6806
268.629 13.6806
106.492 13.6806
95.382 13.6806
1656.08 13.675
1477.96 13.675
1334.75 13.675
1501.42 13.6667
1269.99 13.6667
1075.55 13.6667
912.752 13.6667
658.333 13.6667
612.899 13.6667
517.197 13.6667
474.763 13.6667
232.601 13.6667
138.553 13.6667
126.969 13.6667
121.745 13.625
526.118 13.5956
1670.47 13.5714
1392.75 13.5714
110.927 13.5714
107.633 13.5714
813.719 13.5625
769.847 13.5625
112.705 13.5625
96.6914 13.5625
704.313 13.5568
364.05 13.5568
951.715 13.5
302.792 13.5
105.905 13.5
1279.39 13.4712
1051.62 13.4712
353.479 13.4712
1306.64 13.45
423.599 13.45
246.938 13.45
73.481 13.45
484.97 13.4464
1156.19 13.4083
548.556 13.4083
290.904 13.4083
192.523 13.4083
186.459 13.4083
78.5257 13.4083
1509.34 13.375
1351.24 13.375
1220.34 13.375
1211.61 13.375
1202.97 13.375
1193.1 13.375
957.28 13.375
729.74 13.375
720.049 13.375
590.503 13.375
380.83 13.375
190.22 13.375
1467.25 13.3472
1213.93 13.3472
988.426 13.3472
832.86 13.3472
589.903 13.3472
549.211 13.3472
112.308 13.3472
86.6801 13.3472
85.7645 13.3333
1176.67 13.3214
534.123 13.3214
195.819 13.3214
1609. 13.2841
1547.81 13.2841
1502.11 13.2841
200.268 13.2841
152.842 13.2841
222.678 13.2813
1088.35 13.25
940.539 13.25
580.1 13.25
370.872 13.25
1016.87 13.2404
904.237 13.2404
549.712 13.2404
363.917 13.2404
285.555 13.2404
1445.46 13.2083
1260.75 13.2083
1009.18 13.2083
893.245 13.2083
710.564 13.2083
1546.93 13.2
488.954 13.2
331.756 13.2
281.41 13.2
280.102 13.2
151.288 13.2
105.874 13.2
88.3702 13.2
1594.7 13.1667
1391.98 13.1667
1352.65 13.1667
1340.84 13.1667
892.972 13.1667
754.213 13.1667
661.156 13.1667
553.653 13.1667
182.212 13.1667
122.198 13.1667
803.225 13.1635
433.907 13.1635
285.627 13.1635
187.644 13.1635
70.7742 13.1635
810.007 13.1607
144.615 13.1607
1286.63 13.1429
1142.69 13.1429
555.326 13.1429
1420.47 13.125
1250.7 13.125
619.427 13.125
571.545 13.125
412.049 13.125
280.654 13.125
144.503 13.125
1581.89 13.1023
904.321 13.1023
479.189 13.1023
253.145 13.1023
168.486 13.1023
1383.76 13.0865
1261.99 13.0865
544.018 13.0865
469.805 13.0865
460.318 13.0865
333.052 13.0865
147.23 13.0865
81.5696 13.0865
689.993 13.075
259.261 13.075
251.344 13.075
167.401 13.075
157.847 13.075
106.992 13.075
845.449 13.0625
237.854 13.0625
199.711 13.0625
1037.36 13.05
860.642 13.05
597.024 13.05
1626.12 13.0417
700.648 13.0417
670.704 13.0417
617.933 13.0417
582.777 13.0417
551.154 13.0417
288.091 13.0417
157.15 13.0417
148.583 13.0417
135.504 13.0417
121.048 13.0417
1432.9 13.0357
596.156 13.0357
394.862 13.0357
227.369 13.0357
205.828 13.0357
1241.82 13.0313
1002.47 13.0139
55.4853 13.0139
1048.51 13.0114
326.674 13.0114
162.845 13.0114
113.06 13.0114
1103.51 13.0096
992.92 13.0096
744.57 13.0096
570.124 13.0096
411.842 13.0096
150.135 13.0096
1271.86 13.0083
912.108 13.0083
595.177 13.0083
235.359 13.0083
56.6346 13.0083
1240.63 13.
1143.74 13.
985.03 13.
803.414 13.
585.934 13.
527.563 13.
414.951 13.
208.714 13.
125.019 13.
87.6386 13.
53.6151 13.
1490.6 12.9205
403.487 12.9205
294.79 12.9205
52.6283 12.9205
970.489 12.8929
889.589 12.8929
690.96 12.8929
131.612 12.8929
61.5353 12.8929
57.089 12.8929
1099.39 12.875
958.575 12.875
1435.36 12.8
878.113 12.8
583.049 12.8
449.489 12.8
355.36 12.8
328.267 12.8
167.53 12.8
931.102 12.7788
486.972 12.7788
1213.73 12.75
429.624 12.75
373.713 12.75
1372.04 12.6806
1337.84 12.6806
512.471 12.6806
487.445 12.6806
434.746 12.6806
107.44 12.6806
368.577 12.675
219.018 12.675
215.758 12.675
1282.76 12.6667
559.765 12.6667
359.431 12.6667
318.927 12.6667
138.698 12.6667
776.225 12.5714
448.96 12.5714
1072.12 12.5625
988.725 12.5625
581.169 12.5625
948.346 12.5568
911.689 12.5568
657.137 12.5568
499.849 12.5568
515.58 12.5
1159.64 12.4712
304.123 12.4712
260.102 12.4712
239.509 12.4712
132.929 12.4712
105.427 12.4712
66.9786 12.4712
44.0852 12.4712
1429.08 12.45
1100.53 12.45
791.247 12.45
350.951 12.45
235.586 12.45
136.735 12.45
128.046 12.45
109.992 12.45
1105.87 12.4083
1080.27 12.4083
283.604 12.4083
1491.74 12.375
1355.12 12.375
1328.91 12.375
939.523 12.375
602.792 12.375
361.831 12.375
65.5249 12.375
58.5258 12.375
42.9552 12.375
1108.59 12.3472
1039.59 12.3472
570.6 12.3472
56.5388 12.3472
1428.46 12.3214
1378.82 12.3214
141.667 12.3214
1551.26 12.2841
1064.21 12.2841
931.519 12.2841
592.555 12.2841
525.961 12.2841
247.356 12.2841
212.354 12.2841
92.8011 12.2841
78.7953 12.2841
67.646 12.2841
1280.03 12.25
1164.28 12.25
805.225 12.25
1627.55 12.2404
1363.59 12.2404
183.824 12.2404
1567.98 12.2083
543.951 12.2083
79.8406 12.2083
1549.1 12.2
1417.01 12.2
1066.56 12.2
635.917 12.2
572.261 12.2
395.293 12.2
276.318 12.2
96.6253 12.2
45.0804 12.2
1221.42 12.1667
674.103 12.1607
420.926 12.1607
122.995 12.1607
1056.28 12.1429
621.141 12.1429
204.048 12.1429
131.493 12.1429
75.8681 12.1429
1615.9 12.125
1612.16 12.125
1346.09 12.125
1300.84 12.125
1247.57 12.125
1064.02 12.125
814.625 12.125
370.668 12.125
307.033 12.125
54.4992 12.125
1308.88 12.1023
1093.75 12.1023
999.41 12.1023
890.662 12.1023
814.706 12.1023
588.989 12.1023
400.183 12.1023
272.051 12.1023
244.14 12.1023
225.189 12.1023
156.612 12.1023
93.7254 12.1023
1585.33 12.0865
1504.84 12.0865
1466.69 12.0865
1367.53 12.0865
1320.34 12.0865
991.729 12.0865
953.429 12.0865
765.013 12.0865
730.491 12.0865
680.322 12.0865
534.388 12.0865
254.487 12.0865
1511.47 12.0625
1326.74 12.0625
767.374 12.0625
754.291 12.0625
514.136 12.0625
178.68 12.0625
1674.92 12.05
1255.22 12.05
964.037 12.05
557.366 12.05
360.081 12.05
188.333 12.05
1598.72 12.0417
1322.92 12.0417
1183.42 12.0417
623.713 12.0417
217.95 12.0417
175.907 12.0417
174.118 12.0417
76.5382 12.0417
40.9351 12.0417
1459.76 12.0357
932.182 12.0357
888.185 12.0357
404.066 12.0357
129.321 12.0357
102.275 12.0357
1161.26 12.0313
879.754 12.0313
271.541 12.0313
1667.78 12.025
392. 12.025
88.337 12.0139
41.7368 12.0139
1697.83 12.0114
961.565 12.0114
774.501 12.0114
356.026 12.0114
1409.97 12.0096
1354.43 12.0096
1302.32 12.0096
1110.56 12.0096
954.686 12.0096
891.62 12.0096
712.871 12.0096
590.254 12.0096
410.691 12.0096
127.698 12.0096
107.996 12.0096
1583.17 12.
1184.86 12.
826.29 12.
415.43 12.
390.305 12.
239.973 12.
151.098 12.
83.6549 12.
79.2301 12.
73.1242 12.
68.7036 12.
1668.07 11.9205
938.758 11.9205
312.759 11.9205
246.478 11.9205
164.925 11.9205
157.586 11.9205
1471.95 11.875
664.909 11.875
601.293 11.875
413.255 11.875
186.424 11.875
130.48 11.875
1626.55 11.8
1373.58 11.8
679.808 11.8
608.18 11.8
230.058 11.8
895.733 11.7788
592.807 11.7788
994.537 11.75
459.219 11.75
72.2086 11.75
1531.95 11.6806
1186.51 11.6806
799.953 11.6806
526.441 11.6806
393.107 11.6806
219.622 11.6806
121.126 11.6806
115.888 11.6806
94.0494 11.6806
90.6192 11.6806
1144.86 11.6667
1114.77 11.6667
1077.81 11.6667
1404.09 11.625
1180.96 11.5714
1164.55 11.5625
765.499 11.5625
685.541 11.5625
604.418 11.5625
487.964 11.5625
170.279 11.5625
432.582 11.5568
1616.99 11.4712
1455.35 11.4712
1081.32 11.4712
865.272 11.4712
124.469 11.4712
1414.76 11.45
1298.09 11.45
931.241 11.45
446.247 11.45
372.946 11.45
356.684 11.45
230.523 11.45
156.37 11.45
65.6505 11.45
505.428 11.4464
212.393 11.4464
332.3 11.375
317.087 11.375
76.0432 11.375
805.529 11.3472
571.462 11.3472
276.546 11.3472
151.062 11.3472
910.632 11.3333
379.73 11.3333
348.711 11.3333
119.638 11.3333
57.0347 11.3333
324.731 11.3214
1578.06 11.2841
1231.49 11.2841
779.5 11.2841
766.565 11.2841
484.471 11.2841
317.189 11.2841
295.959 11.2841
105.51 11.2841
66.4784 11.2813
1091.46 11.25
921.732 11.25
741.512 11.25
61.4211 11.25
1467.04 11.2404
1289.3 11.2404
484.873 11.2404
249.115 11.2404
1157.3 11.2083
1612.29 11.2
1354.03 11.2
1256.42 11.2
1226.35 11.2
1211.19 11.2
723.354 11.2
628.428 11.2
580.358 11.2
506.024 11.2
344.639 11.2
1588.39 11.1667
1486.87 11.1667
1247.36 11.1667
1200.99 11.1667
1166.52 11.1667
1138.66 11.1607
817.075 11.1607
787.015 11.1607
1593.85 11.1429
1219.26 11.1429
161.03 11.1429
1176.95 11.125
1016.76 11.125
959.167 11.125
825.416 11.125
235.712 11.125
234.982 11.125
187.363 11.125
135.376 11.125
109.782 11.125
86.4517 11.125
1488.33 11.1023
1333.95 11.1023
900.45 11.1023
628.673 11.1023
272.694 11.1023
170.006 11.1023
129.386 11.1023
125.109 11.1023
716.991 11.0865
665.123 11.0865
423.301 11.0865
348.34 11.0865
275.026 11.0865
199.661 11.0865
236.827 11.0833
139.168 11.0833
1419.45 11.075
926.419 11.075
626.535 11.0662
1615.28 11.0625
450.866 11.0625
399.555 11.0625
170.32 11.0625
74.9517 11.0625
50.0763 11.0625
1661.05 11.05
1104.65 11.05
558.34 11.05
357.39 11.05
1571.95 11.0417
1519.81 11.0417
1354.89 11.0417
1271.04 11.0417
784.882 11.0417
781.163 11.0417
684.497 11.0417
581.022 11.0417
552.468 11.0417
326.726 11.0417
202.276 11.0417
1559.53 11.0357
754.497 11.0357
683.988 11.0357
271.107 11.0357
1122.24 11.0313
648.227 11.0313
92.3663 11.0278
444.683 11.025
193.917 11.025
1633.18 11.0179
1330.62 11.0179
1269.22 11.0179
871.771 11.0179
225.302 11.0179
166.802 11.0179
1126.25 11.0139
777.165 11.0139
605.691 11.0139
500.231 11.0139
389.044 11.0139
150.423 11.0139
116.435 11.0139
1146.28 11.0114
809.84 11.0114
786.504 11.0114
680.083 11.0114
168.381 11.0114
44.4705 11.0114
1398.59 11.0096
1360.99 11.0096
1157.55 11.0096
1076.94 11.0096
813.447 11.0096
618.46 11.0096
204.359 11.0096
61.9034 11.0096
601.919 11.0083
1399.92 11.
1300.09 11.
1276.07 11.
909.135 11.
898.406 11.
792.161 11.
703.086 11.
609.291 11.
403.048 11.
271.985 11.
195.667 11.
150.718 11.
146.362 11.
115.254 11.
95.2093 11.
72.8281 11.
1016.95 10.9205
721.682 10.9205
582.643 10.9205
358.054 10.9205
253.44 10.9205
136.689 10.9205
57.8495 10.9205
1227.76 10.875
727.251 10.875
506.483 10.875
352.205 10.875
233.776 10.875
162.476 10.875
1077.15 10.8
919.956 10.8
311.929 10.8
191.113 10.8
164.257 10.8
85.2509 10.8
1262.51 10.75
987.45 10.75
172.746 10.75
1643.16 10.6806
1255.28 10.6806
1033.24 10.6806
917.953 10.6806
745.19 10.6806
599.017 10.6806
582.178 10.6806
201.858 10.6806
182.682 10.6806
78.8745 10.6806
1677.08 10.6667
1079.65 10.6667
990.776 10.6667
778.414 10.6667
279.807 10.6667
603.782 10.625
565.694 10.625
455.067 10.625
1146.83 10.5625
1080.05 10.5625
849.876 10.5625
736.174 10.5625
520.752 10.5625
323.765 10.5625
312.195 10.5625
244.262 10.5625
91.6647 10.5625
736.762 10.5568
650.858 10.5568
617.593 10.5568
305.415 10.5568
132.158 10.5568
933.24 10.5
1577.66 10.4712
79.1514 10.4712
1004.43 10.45
943.588 10.45
888.968 10.45
684.664 10.45
597.805 10.45
569.165 10.45
556.485 10.45
97.0308 10.45
74.4437 10.45
53.893 10.45
50.0517 10.45
1230.16 10.4464
657.546 10.4464
564.67 10.4464
511.733 10.4464
149.635 10.4464
129.065 10.4464
74.3029 10.4464
1537.19 10.375
1320.55 10.375
1136.16 10.375
865.775 10.375
734.119 10.375
611.073 10.375
608.938 10.375
1696.23 10.3472
1036.58 10.3472
221.748 10.3472
67.7392 10.3333
1036.71 10.3214
1533.8 10.2841
1342.29 10.2841
607.553 10.2841
575.03 10.2841
414.869 10.2841
53.3724 10.2841
1675.22 10.25
1616.8 10.25
1534.92 10.25
553.907 10.25
286.145 10.25
270.326 10.25
237.183 10.25
1073.95 10.2404
632.298 10.2404
603.916 10.2404
219.212 10.2404
80.9604 10.2404
1144.3 10.2
960.483 10.2
709.021 10.2
658.213 10.2
515.542 10.2
287.874 10.2
225.008 10.2
156.104 10.2
121.395 10.2
62.8673 10.2
1457.99 10.1667
1659.25 10.1607
1166.79 10.1607
134.73 10.1607
72.6751 10.1607
70.5357 10.1607
1362.32 10.1429
506.373 10.1429
1681.8 10.125
1594.21 10.125
1517.48 10.125
1221.7 10.125
1010.61 10.125
938.681 10.125
685.434 10.125
596.227 10.125
257.916 10.125
695.391 10.1023
657.669 10.1023
582.376 10.1023
219.679 10.1023
210.497 10.1023
184.314 10.1023
152.284 10.1023
1694.2 10.0865
1140.16 10.0865
549.872 10.0865
248.419 10.0865
115.331 10.0865
115.19 10.0865
97.3989 10.0865
42.2378 10.0865
1684.73 10.0833
264.148 10.0833
88.3093 10.0833
623.17 10.075
450.404 10.075
932.496 10.0625
637.611 10.0625
453.181 10.0625
320.83 10.0625
1690.48 10.05
1682.2 10.05
1641.36 10.05
1185.63 10.05
1129.31 10.05
955.465 10.05
726.873 10.05
228.416 10.05
222.541 10.05
59.3212 10.05
55.2678 10.05
549.51 10.0417
424.292 10.0417
154.533 10.0357
647.19 10.025
1055.65 10.0179
549.363 10.0179
417.582 10.0179
182.777 10.0179
180.069 10.0179
51.4313 10.0179
1426.25 10.0139
1422.17 10.0139
1379.93 10.0139
694.696 10.0139
387.204 10.0139
367.631 10.0139
140.164 10.0139
70.6425 10.0139
41.1466 10.0139
1017.31 10.0114
965.673 10.0114
533.686 10.0114
511.271 10.0114
373.231 10.0114
338.774 10.0114
65.3854 10.0114
1588.48 10.
1469.28 10.
1416.51 10.
1221.84 10.
1174.55 10.
955.172 10.
874.597 10.
641.318 10.
50.0321 10.
42.4503 10.
