# Supplementary material for: Functional Genomics of Novel Secondary Metabolites from Diverse Cyanobacteria Using Untargeted Metabolomics
Source: Mar Drugs. 2013 Sep 30;11(10):3617–31. doi: 10.3390/md11103617 (PMC3826126; doi:10.3390/md11103617)
Supplement: Supplementary File 3 — Supplementary msms data (ZIP, 1417 KB) [file marinedrugs-11-03617-s003.zip › msms/80.Negative.txt]

// 80.  C6H5N5O Negative
119.037 3247.21
162.042 2917.04
92.0273 283.214
41.0142 175.215
50.0071 161.903
120.024 158.297
67.0307 156.249
119.13 132.03
162.162 129.563
42.0001 113.44
119.182 106.25
162.197 104.004
119.229 79.6957
124.214 76.49
144.03 74.16
1391.75 62.4491
135.03 61.3333
119.843 56.3393
263.543 50.4286
468.365 50.
643.92 48.0455
393.829 47.
311.088 45.003
368.325 44.0036
1450.86 43.8523
162.47 43.805
1084.77 43.4583
66.008 43.2663
163.053 42.5602
651.341 42.25
755.617 42.1406
1249.83 42.0179
120.069 42.0114
538.941 42.
553.189 41.7614
1308.93 41.3088
677.16 41.1655
40.019 40.7961
418.061 40.7284
57.2627 40.625
41.1312 40.
356.345 39.6667
162.648 39.2841
255.548 39.1653
163.096 39.125
1635.9 38.875
169.997 38.8409
167.985 38.7778
122.753 38.7614
524.22 38.7222
75.2202 37.7202
950.424 37.1912
930.987 37.1488
253.114 36.9395
952.708 36.7284
280.514 36.6875
311.698 36.6713
524.362 36.5208
1012.09 36.025
1514.08 36.0208
1044.2 36.004
69.0639 36.
1109.53 35.4879
163.007 35.4464
1453.62 35.375
664.475 35.3289
119.942 35.2917
119.618 35.25
119.293 35.25
85.4049 35.25
1063.97 35.1731
1327.36 35.
1675.02 34.9423
71.8123 34.6944
1206.49 34.625
45.2634 34.5707
176.124 34.4444
265.088 34.4167
1440.25 34.225
484.748 34.1731
162.705 34.125
317.548 34.1157
910.179 34.0417
906.308 34.025
91.8071 34.0132
982.121 34.
64.8299 33.9013
65.0224 33.7202
1164.91 33.6923
163.316 33.6429
1578.54 33.605
413.898 33.375
62.8051 33.3491
119.584 33.225
59.014 33.1607
649.806 33.1406
1250.89 33.004
222.21 33.
68.0543 32.875
1593.82 32.6713
100.348 32.6544
384.798 32.6402
1061.43 32.5625
1070.22 32.5208
624.143 32.4808
880.304 32.4464
447.652 32.4464
942.564 32.4402
289.49 32.4402
886.191 32.4167
1687.56 32.35
611.067 32.3333
46.232 32.2802
978.536 32.2663
695.438 32.1008
166.138 32.1008
1646.56 32.0489
1658.04 32.045
1261.38 32.0417
470.403 32.0363
42.0307 32.0036
119.541 32.
113.123 31.8036
115.544 31.5956
1680.96 31.5707
319.232 31.5682
199.61 31.5208
144.061 31.45
581.014 31.4083
77.8736 31.3906
489.495 31.3269
958.443 31.3266
111.29 31.3077
318.62 31.3068
1611.53 31.2045
596.327 31.1875
341.057 31.15
74.6074 31.15
516.024 31.125
94.0419 31.125
1283.37 31.0536
782.063 31.0096
1383.08 31.0043
1618.02 31.
124.399 30.9423
993.269 30.7202
1276.12 30.6429
351.472 30.6429
117.762 30.605
646.377 30.5602
1659.7 30.4803
562.535 30.4402
783.793 30.4167
97.6205 30.405
165.124 30.3967
724.583 30.375
1364.93 30.3674
1627.69 30.3636
266.096 30.3491
787.019 30.3077
1431.73 30.245
163.725 30.245
583.028 30.2112
1545.65 30.1731
147.28 30.1607
220.69 30.1118
1592.41 30.1111
640.361 30.1111
695.062 30.1
261.241 30.0667
1178.08 30.0417
742.509 30.025
65.6741 30.006
220.837 30.0054
173.352 30.
1000.31 29.7778
146.257 29.7778
411.152 29.75
1509.34 29.6713
1681.46 29.6667
365.491 29.5956
1176.95 29.5625
1661.29 29.4821
481.978 29.4464
449.316 29.445
147.909 29.3967
164.558 29.375
66.9154 29.3636
1258.63 29.3603
342.836 29.3333
45.189 29.2857
469.026 29.2663
965.933 29.25
1151.97 29.1976
279.395 29.1875
258.617 29.0662
343.653 29.0592
1202.58 29.0536
58.8556 29.0536
120.27 29.05
1018.65 29.0278
538.995 29.0278
49.2164 29.025
884.097 29.0208
92.533 29.0179
120.421 29.0083
522.485 29.0066
1510.33 29.005
77.9322 28.8929
847.59 28.8182
333.924 28.7202
309.88 28.6875
1364.68 28.675
55.2824 28.6576
867.035 28.6544
1645.91 28.6429
601.215 28.5329
648.404 28.5294
1539.19 28.5216
1346.19 28.4444
1114.14 28.3333
1602.34 28.2917
460.042 28.2857
1126.47 28.25
59.4556 28.2457
1125.83 28.225
1481.32 28.1838
118.154 28.1645
53.3567 28.1607
716.949 28.1429
1296.58 28.1406
1133.55 28.125
174.603 28.1136
989.369 28.0833
78.603 28.0833
647.969 28.0417
1240.05 28.0208
115.82 28.0208
1192.13 28.0096
926.718 28.006
1480.23 28.005
1150.22 28.005
799.734 28.005
119.397 28.
924.813 27.9
123.885 27.8929
260.579 27.7778
1526.27 27.75
1396.52 27.7202
577.829 27.675
1167.51 27.6576
636.457 27.6576
299.4 27.6429
129.134 27.605
486.869 27.5682
545.746 27.5602
1678.34 27.4821
562.178 27.4821
1666.14 27.4808
103.231 27.4545
1229.97 27.405
1562.34 27.3967
1530.03 27.3636
552.576 27.2917
726.25 27.2857
610.652 27.2857
74.0176 27.225
572.729 27.2045
183.415 27.2045
1555.39 27.1488
1170.91 27.1488
960.449 27.1359
1063.17 27.125
797.468 27.125
357.87 27.125
312.737 27.125
661.353 27.1118
108.455 27.1023
1390.16 27.0833
802.831 27.0489
193.432 27.0489
165.881 27.0417
122.453 27.0208
219.766 27.0156
1395.1 27.0074
457.62 27.005
92.0982 27.0046
297.984 27.
43.9062 26.875
445.307 26.8409
1371.75 26.7824
302.292 26.75
135.096 26.75
275.732 26.6576
1506.95 26.625
1024.39 26.6
575.45 26.5568
1456.44 26.5216
588.211 26.5208
164.717 26.4808
1697.74 26.405
1471.96 26.405
1142.71 26.3636
1565.62 26.3333
1485.95 26.3333
216.905 26.3333
1163.76 26.3224
236.268 26.3224
794.961 26.2917
893.862 26.2663
1145.28 26.25
157.85 26.25
761.771 26.245
113.177 26.2269
1174.94 26.225
263.746 26.1731
93.4033 26.1488
732.739 26.1359
738.958 26.125
489.987 26.125
221.792 26.125
1328.43 26.1157
450.239 26.1136
1498.67 26.1023
179.556 26.0769
396.253 26.025
462.734 26.0208
128.51 26.0208
668.289 26.0096
220.341 26.0083
1241.18 26.0074
741.995 26.0066
1558.71 26.0054
332.699 26.005
1076.92 26.
954.763 26.
841.266 26.
115.986 26.
1685.91 25.9
1165.8 25.8897
242.226 25.875
1389.16 25.8409
604.465 25.8182
1097.7 25.75
993.9 25.7202
443.942 25.7202
60.3477 25.7202
983.527 25.675
1385.48 25.6544
421.389 25.6544
208.539 25.6544
306.226 25.625
47.5377 25.5956
93.3349 25.5577
519.453 25.5216
1114.27 25.5208
800.723 25.4808
926.987 25.4545
458.788 25.4545
1104.95 25.4464
212.814 25.4444
1088.02 25.4402
1480.77 25.4083
695.92 25.3636
136.503 25.3393
588.716 25.3333
237.343 25.3333
237.642 25.3224
1027.79 25.2813
798.484 25.2813
100.817 25.2813
121.48 25.225
1317.12 25.1875
612.593 25.1875
1609.67 25.1645
736.124 25.1488
604.58 25.1488
1082.47 25.1359
726.921 25.1359
647.763 25.1359
165.224 25.1359
1486.3 25.125
44.5638 25.125
615.15 25.1136
112.672 25.1111
457.974 25.1023
868.005 25.1
468.975 25.1
1161.88 25.0909
1049.2 25.0909
244.679 25.0909
796.535 25.0833
701.706 25.0833
583.846 25.0625
302.201 25.0592
161.468 25.0489
291.708 25.045
60.5021 25.0278
67.0884 25.025
60.0502 25.025
427.746 25.0192
565.757 25.0083
1602.62 25.0054
690.944 25.0054
951.605 25.
815.677 25.
167.351 25.
864.267 24.962
289.017 24.962
933.188 24.9205
501.812 24.9185
207.694 24.9013
78.3414 24.9013
1425. 24.9
1177.37 24.9
824.849 24.9
803.006 24.9
127.491 24.8182
1017.53 24.7813
931.881 24.7813
1598.78 24.7778
347.963 24.75
1037.19 24.7202
324.396 24.7202
315.226 24.7202
75.4452 24.7202
1336.46 24.6944
251.348 24.625
197.13 24.605
260.914 24.5956
1285.65 24.5602
847.684 24.5329
1666.81 24.5313
119.317 24.5
844.286 24.4821
1048.44 24.4803
154.636 24.4712
168.791 24.4
848.646 24.375
435.729 24.3611
216.32 24.3611
90.1615 24.3603
1378.1 24.3393
819.083 24.3393
1661.12 24.3333
385.809 24.3224
435.195 24.3077
77.9456 24.2841
698.021 24.2813
258.093 24.2663
570.061 24.25
85.1747 24.25
72.5567 24.2426
56.7409 24.2426
41.1943 24.2426
114.749 24.2269
49.171 24.225
489.25 24.2045
876.693 24.1635
314.715 24.1488
1599.02 24.1359
153.023 24.1359
1330.41 24.125
829.764 24.125
792.561 24.125
202.403 24.125
73.7055 24.1023
376.606 24.1
837.195 24.0909
211.423 24.0909
984.798 24.0833
182.271 24.0833
133.049 24.0833
785.029 24.0662
370.339 24.0662
163.908 24.0592
1430.84 24.0536
1208.6 24.0536
129.447 24.0536
86.8589 24.045
120.76 24.0417
507.49 24.025
1457.18 24.0227
1069.11 24.0227
197.371 24.0227
1567.46 24.0208
90.3964 24.0208
1266.94 24.0066
408.688 24.006
327.941 24.006
179.956 24.006
74.1234 24.0054
1639.75 24.0046
774.013 24.
689.104 24.
502.307 24.
271.25 24.
69.5335 24.
1096.03 23.9185
1439.36 23.9013
1269.3 23.9013
593.618 23.9
578.863 23.8929
416.351 23.8929
287.892 23.8929
1487.41 23.8
45.5624 23.7961
881.315 23.7813
671.472 23.7778
183.371 23.7778
154.988 23.7778
460.929 23.75
929.9 23.7202
718.004 23.7202
624.293 23.7202
468.457 23.7202
261.547 23.7202
1521.68 23.6544
512.082 23.6544
865.573 23.625
363.123 23.625
70.3048 23.625
345.598 23.5956
1282.8 23.5707
114.774 23.5682
65.8325 23.5682
820.864 23.5329
577.424 23.5329
404.738 23.5329
1514.4 23.5313
1322.46 23.5313
384.063 23.5313
124.263 23.5
1266.06 23.4821
562.057 23.4821
100.156 23.4821
1088.77 23.4444
92.2349 23.4444
1323.96 23.4083
79.6226 23.4
170.624 23.375
472.008 23.3636
312.599 23.3611
292.527 23.3611
539.183 23.3603
157. 23.3603
1107.24 23.3472
49.7461 23.3333
1239.42 23.3077
1045.59 23.3077
205.933 23.2857
1044.72 23.2813
148.068 23.2813
691.908 23.2663
94.4774 23.2663
257.2 23.25
348.781 23.245
295.956 23.2426
1476.76 23.225
845.757 23.225
103.556 23.2228
288.382 23.2045
1220.82 23.1875
495.835 23.1875
209.195 23.1838
624.056 23.1667
250.152 23.1635
265.769 23.1359
1440.71 23.125
70.336 23.1157
1089.9 23.1118
1192.74 23.1111
361.073 23.1111
971.397 23.1
760.189 23.1
140.254 23.1
1006.72 23.0909
946.792 23.0909
117.241 23.0909
79.1985 23.0909
1572.27 23.0833
230.666 23.0833
1222.46 23.0769
1180.76 23.0592
405.244 23.0592
1173.36 23.0536
692.218 23.0417
933.619 23.0313
1339.88 23.0278
1032.68 23.025
41.5899 23.025
537.971 23.0227
1294.1 23.0114
1131.14 23.0083
288.46 23.0083
106.94 23.0074
523.481 23.0066
1573.52 23.006
734.26 23.0054
1467.3 23.
756.743 23.
503.724 23.
440.541 23.
220.169 23.
779.423 22.9185
76.0253 22.9
304.253 22.8897
119.645 22.875
761.646 22.8182
739.447 22.8
384.62 22.7961
135.517 22.7813
916.467 22.7778
212.928 22.7778
64.5851 22.7778
370.587 22.75
1074.29 22.7202
813.828 22.6944
920.301 22.6544
283.331 22.6544
293.021 22.6429
1412.58 22.625
739.206 22.625
224.016 22.625
1263.38 22.5956
1213.58 22.5956
1558.19 22.5714
250.249 22.5682
84.0017 22.5568
999.015 22.5208
1280.75 22.5
1259.39 22.5
1050.08 22.5
1017.26 22.4821
561.515 22.4821
799.572 22.4808
1393.99 22.4803
177.418 22.4712
80.9707 22.4712
1037.05 22.4444
450.624 22.4444
341.588 22.4444
335.95 22.4083
190.886 22.4083
1591.59 22.4
118.136 22.4
60.6627 22.3636
1327.88 22.3611
563.459 22.3603
396.777 22.3603
200.992 22.3603
1210.04 22.3472
762.277 22.3224
274.715 22.3224
68.9364 22.3214
1420.96 22.2917
451.771 22.2917
40.6938 22.2813
970.432 22.25
1364.23 22.245
874.341 22.2404
680.912 22.2404
404.161 22.225
398.506 22.225
75.1922 22.225
969.131 22.2045
534.933 22.2045
743.058 22.1838
696.543 22.1838
693.717 22.1731
1270.46 22.1635
1190.86 22.1635
1068.34 22.1635
78.85 22.1635
479.931 22.1488
162.264 22.1429
1663.62 22.1359
980.327 22.1359
1282.86 22.125
1096.46 22.125
734.618 22.125
417.49 22.125
102.087 22.1136
1559.26 22.1118
567.42 22.1111
425.05 22.1111
131.147 22.1111
771.333 22.1
227.493 22.1
169.947 22.1
375.173 22.0909
48.9853 22.0909
890.647 22.0833
186.884 22.0833
362.281 22.0592
1238.94 22.0536
126.157 22.0536
904.839 22.05
1339.79 22.0489
927.781 22.0489
569.852 22.0489
534.853 22.0489
403.343 22.0313
242.926 22.0278
1411.9 22.025
909.499 22.025
391.467 22.025
368.633 22.025
121.668 22.0227
704.015 22.0208
537.785 22.0208
1335.21 22.0083
1335.01 22.0083
110.211 22.0083
1675.46 22.0066
1459.85 22.0066
1457.36 22.006
58.4522 22.006
1475.92 22.0054
1687.49 22.
988.763 22.
923.494 22.
546.99 22.
385.45 22.
1048.17 21.9013
652.823 21.9013
537.88 21.9
758.277 21.8929
378.165 21.7961
70.2727 21.7961
636.798 21.7813
623.181 21.7788
57.4 21.7788
1635.01 21.7778
502.02 21.7778
1274.08 21.75
1201.85 21.75
695.191 21.75
678.324 21.75
110.485 21.75
348.172 21.7202
1388.8 21.6944
942.095 21.6944
73.809 21.6944
110.239 21.675
1031.81 21.6667
1405.23 21.625
1255.29 21.625
615.452 21.625
580.805 21.625
163.97 21.6
973.913 21.5956
896.774 21.5956
823.114 21.5956
123.423 21.5714
1671.43 21.5682
441.985 21.5602
1393.44 21.5568
162.749 21.5568
65.4174 21.5568
682.494 21.5329
131.853 21.5313
50.4191 21.5208
1370.87 21.5
81.6187 21.5
48.6391 21.5
1111.77 21.4821
1491.66 21.4712
249.821 21.45
681.821 21.4444
477.811 21.4444
360.29 21.4444
456.09 21.4402
103.783 21.4402
323.326 21.4083
870.032 21.4
358.279 21.4
269.142 21.4
1552.26 21.375
1169.92 21.3636
1436.36 21.3611
180.12 21.3611
121.6 21.3611
278.113 21.3603
196.155 21.3472
273.039 21.3393
1270.57 21.3224
1014.61 21.3224
504.612 21.3224
1615.02 21.3214
539.807 21.2917
365.166 21.2917
90.7291 21.2917
85.1432 21.2917
1448.94 21.2857
1084.65 21.2857
941.58 21.25
844.103 21.25
139.542 21.25
579.561 21.245
66.192 21.2426
373.818 21.2404
768.521 21.225
721.529 21.225
534.495 21.225
382.353 21.225
182.222 21.225
92.2535 21.225
876.804 21.2083
855.34 21.2083
549.134 21.2083
749.347 21.2045
190.582 21.2045
49.508 21.2045
387.274 21.1875
42.9568 21.1875
1115.11 21.1667
166.263 21.1667
162.86 21.1667
132.896 21.1667
1235.15 21.1645
1121.18 21.1645
941.317 21.1645
823.972 21.1645
641.314 21.1635
907.082 21.1488
323.815 21.1488
934.387 21.1429
563.088 21.1429
1567.53 21.125
1408.78 21.125
1070.38 21.125
631.581 21.125
554.793 21.125
317.452 21.125
778.64 21.1136
343.242 21.1136
952.94 21.1118
950.695 21.1118
44.9111 21.1118
1329.04 21.1111
254.497 21.1111
1401.76 21.1
1177.22 21.1
307.622 21.1
275.009 21.1
432.38 21.0662
239.607 21.0662
205.132 21.0662
1676.87 21.0592
62.578 21.0592
1258.72 21.0313
880.554 21.0313
729.565 21.0313
648.127 21.0313
625.127 21.0313
49.637 21.0278
1317.62 21.025
1103.74 21.025
1028.95 21.025
1018.81 21.025
982.462 21.0227
738.239 21.0227
129.284 21.0227
171.743 21.0083
167.453 21.0083
1547.79 21.0074
1546.95 21.0074
298.943 21.0074
1425.73 21.0066
379.167 21.0066
164.51 21.0066
145.354 21.0066
777.327 21.006
515.441 21.006
452.805 21.006
50.1908 21.006
1325.05 21.
1290.68 21.
1106.12 21.
578.421 21.
72.6328 21.
831.014 20.9013
354.907 20.9
946.592 20.8929
490.031 20.8929
919.881 20.8897
1056.31 20.875
499.894 20.8
924.658 20.7961
910.902 20.7961
1062.61 20.7813
1330.54 20.7202
1565.82 20.6944
1208.8 20.6944
184.299 20.6944
48.0523 20.6944
45.3926 20.6944
1347.05 20.675
1187.13 20.675
983.939 20.675
294.452 20.675
244.109 20.6667
63.8947 20.6576
499.034 20.6544
61.952 20.625
56.5156 20.625
1529.23 20.605
1144.52 20.6
1182.58 20.5956
119.471 20.5956
1567. 20.5714
1484.24 20.5714
112.796 20.5625
77.0852 20.5568
875.557 20.5313
199.343 20.5313
101.018 20.5208
940.999 20.5
452.376 20.5
203.307 20.5
162.953 20.5
151.632 20.5
110.364 20.5
121.119 20.4821
1166.68 20.4803
718.84 20.4803
531.062 20.4803
50.9931 20.4712
1668.7 20.45
389.915 20.4444
593.337 20.4402
1606.09 20.4083
578.732 20.4083
260.536 20.4083
182.063 20.4083
41.6817 20.4083
102.247 20.4
73.4053 20.4
1513.42 20.375
359.152 20.3611
1566.48 20.3603
857.725 20.3603
761.977 20.3603
490.379 20.3603
464.556 20.3603
195.828 20.3603
1639.57 20.3224
1148.96 20.3224
166.944 20.3224
925.024 20.3214
1609.42 20.2917
1049.85 20.2917
777.599 20.2917
495.682 20.2917
350.559 20.2917
1095.24 20.2857
714.535 20.2857
80.4339 20.2857
242.174 20.2841
343.557 20.2813
323.043 20.2813
281.018 20.2813
162.495 20.2813
859.2 20.2663
1630.42 20.25
1507.64 20.25
863. 20.25
213.946 20.25
1383.85 20.2426
621.833 20.2426
546.002 20.2404
896.109 20.225
388.244 20.225
121.442 20.225
1015.45 20.2083
573.028 20.2083
333.139 20.2083
415. 20.2045
653.345 20.1838
475.435 20.1838
311.209 20.1838
120.98 20.1838
1548.19 20.1645
1262.89 20.1645
1228.58 20.1645
322.24 20.1645
274.202 20.1645
1306.98 20.1635
559.366 20.1635
860.413 20.1607
309.939 20.1429
1298. 20.1359
1359.72 20.125
282.745 20.125
175.306 20.125
122.924 20.1118
1183.8 20.1111
1143.47 20.1111
996.481 20.1111
905.531 20.1111
391.853 20.1111
68.4371 20.1111
712.993 20.1023
657.891 20.1
382.408 20.1
1509.82 20.0909
1372.09 20.0909
1608.82 20.0865
520.054 20.0865
127.894 20.0865
1669.88 20.0662
1118.12 20.0662
1111.04 20.0662
1004.62 20.0662
1495.92 20.0592
1254.66 20.0592
1118.5 20.0592
876.056 20.0592
426.219 20.0592
114.314 20.0592
1016.12 20.0536
109.995 20.0536
1211.59 20.0489
1290.43 20.0417
329.03 20.0417
301.57 20.0417
255.055 20.0357
1457.66 20.0313
1180.84 20.0313
922.275 20.0313
562.845 20.0313
1465.39 20.0278
356.591 20.0278
1310.43 20.025
451.854 20.025
71.455 20.025
1510.89 20.0114
1359.19 20.0096
361.692 20.0083
243.414 20.0083
50.5479 20.0083
1625.82 20.0074
1507.15 20.0074
551.676 20.0074
548.17 20.0066
1000.65 20.006
374.507 20.006
52.5112 20.006
1271.7 20.
1153.26 20.
1135.15 20.
131.048 20.
121.96 20.
87.5972 20.
74.8898 20.
1445.12 19.9
217.345 19.9
1593.15 19.8929
419.689 19.8929
61.6286 19.8929
381.068 19.8897
691.267 19.875
1506.73 19.7961
352.064 19.7961
1258.32 19.7813
530.922 19.7788
258.707 19.7788
1417.9 19.7778
195.976 19.7778
119.494 19.7778
474.29 19.6944
339.674 19.6944
76.5402 19.6944
257.683 19.6806
739.294 19.675
150.936 19.6667
1607.84 19.6544
586.399 19.6544
1051.25 19.625
44.9447 19.625
1343.87 19.6
1579.79 19.5956
749.161 19.5956
547.917 19.5956
159.091 19.5956
155.839 19.5956
111.199 19.5956
1589.21 19.5714
1347.2 19.5714
420.535 19.5714
133.18 19.5714
1508.51 19.5625
1345.04 19.5329
852.992 19.5313
550.7 19.5313
173.064 19.5313
139.945 19.5313
112.334 19.5313
54.3082 19.5313
1698.55 19.5
811.503 19.5
231.288 19.5
229.401 19.5
1426.79 19.4821
1191.54 19.4821
798.148 19.4821
1046.82 19.4712
800.848 19.4712
1647.49 19.4444
84.3788 19.4444
1604.06 19.4083
1067.19 19.4083
1006.32 19.4083
820.441 19.4083
745.72 19.4083
663.436 19.4083
149.876 19.4083
108.181 19.4083
63.2615 19.4083
41.8771 19.4083
386.508 19.4
114.112 19.4
101.399 19.4
1462.32 19.375
170.379 19.375
943.55 19.3603
708.553 19.3603
346.997 19.3603
133.088 19.3603
389.589 19.3224
383.405 19.3224
177.208 19.3224
1539.48 19.3214
827.035 19.3214
637.942 19.3214
419.108 19.3214
833.662 19.2857
1682.31 19.2813
1489.86 19.2813
1253.56 19.2813
790.96 19.2813
672.382 19.2813
108.545 19.2813
1277.25 19.25
740.902 19.25
52.6229 19.25
581.899 19.2426
53.0863 19.2426
1200.25 19.2404
1165.3 19.2404
535.356 19.2083
137.722 19.2083
120.457 19.2083
75.2476 19.2083
123. 19.2
1294.39 19.1838
199.211 19.1838
789.918 19.1667
82.9383 19.1667
1018.41 19.1645
718.374 19.1645
699.069 19.1645
308.145 19.1645
1460.06 19.1635
669.644 19.1635
498.985 19.1635
388.915 19.1635
283.833 19.1635
56.1609 19.1635
1386.45 19.1488
942.936 19.1488
325.818 19.1488
227.942 19.1488
1507.82 19.1429
1356.65 19.125
1072.08 19.125
423.186 19.125
144.733 19.125
101.292 19.125
1237.19 19.1136
1590.56 19.1118
1496.35 19.1118
1417.42 19.1118
1076.04 19.1118
1010.31 19.1118
574.744 19.1111
112.472 19.1111
683.348 19.1023
1291.57 19.1
1069.53 19.1
846.953 19.1
255.44 19.1
1506.38 19.075
1411.56 19.075
1293.42 19.075
237.819 19.075
1692.55 19.0662
1555.19 19.0662
118.03 19.0662
52.8057 19.0662
1685.75 19.0592
1116.62 19.0592
1002.93 19.0592
585.368 19.0592
488.73 19.0592
393.09 19.0592
429.846 19.0536
284.996 19.0536
342.136 19.05
1366.07 19.0417
119.733 19.0417
117.531 19.0417
1384.85 19.0357
1220.74 19.0357
798.245 19.0357
727.955 19.0357
715.078 19.0357
57.9847 19.0357
879.62 19.0313
835.936 19.0313
703.042 19.0313
697.691 19.0313
327.733 19.0313
262.984 19.0313
1696.65 19.0278
1588.82 19.0278
1277.77 19.0278
1152.9 19.0278
1026.3 19.0278
774.503 19.0278
674.807 19.0278
383.036 19.0278
153.837 19.0278
1438.59 19.025
160.32 19.025
228.253 19.0227
186.289 19.0227
1638.53 19.0083
1466.02 19.0083
1309.02 19.0083
349.669 19.0083
188.259 19.0083
1438.52 19.0074
1025.27 19.0074
1019.32 19.0074
368.875 19.0074
328.076 19.0074
228.808 19.0074
226.448 19.0074
73.941 19.0074
971.254 19.0066
718.298 19.0066
752.911 19.006
618.761 19.
527.96 19.
271.477 19.
174.484 19.
101.571 19.
63.5744 19.
914.907 18.9205
247.398 18.9205
1668.47 18.8929
303.979 18.8929
1237.31 18.7961
818.115 18.7813
528.502 18.6944
168.585 18.6944
1232.2 18.675
1058.89 18.675
171.956 18.675
117.373 18.675
42.9357 18.6544
1534.61 18.625
601.093 18.625
369.371 18.625
153.505 18.5956
116.221 18.5956
100.386 18.5956
1064.83 18.5714
969.349 18.5714
376.925 18.5714
1288.84 18.5625
1627.62 18.5568
1273.31 18.5568
753.859 18.5568
406.764 18.5568
389.626 18.5568
61.9168 18.5568
1051.76 18.5
934.724 18.5
520.182 18.5
518.615 18.5
278.477 18.5
57.8451 18.4821
1249.5 18.4712
1072.59 18.4712
147.139 18.4712
129.585 18.4712
1142.57 18.45
509.966 18.4444
343.908 18.4444
1368.82 18.4083
441.899 18.4083
165.455 18.4083
99.2487 18.4083
1338.93 18.4
586.824 18.4
1137.42 18.375
199.158 18.375
1657.11 18.3611
733.871 18.3603
234.86 18.3603
161.622 18.3603
122.504 18.3603
190.994 18.3224
913.371 18.3214
151.367 18.3214
100.723 18.3214
472.461 18.2857
250.007 18.2857
240.365 18.2857
516.855 18.2841
564.996 18.2813
499.491 18.2813
139.353 18.2813
1659.15 18.25
1630.53 18.25
1473.81 18.25
1448.64 18.25
1448.3 18.25
533.132 18.25
155.533 18.25
104.824 18.25
416.286 18.2404
53.4607 18.2404
1092.18 18.225
1202.26 18.2083
223.955 18.2083
73.3711 18.2083
607.386 18.2045
341.332 18.2045
790.459 18.2
1393.82 18.1838
1091.33 18.1838
90.6142 18.1838
1561.79 18.1667
1389.9 18.1667
741.389 18.1667
599.111 18.1667
818.505 18.1645
602.806 18.1645
133.267 18.1645
87.801 18.1645
1062.24 18.1635
114.255 18.1635
1101.37 18.1607
620.758 18.1488
115.173 18.1488
656.142 18.1429
491.075 18.1429
388.796 18.1429
160.386 18.1429
156.335 18.1429
1188.16 18.1359
1378.89 18.125
610.184 18.125
444.859 18.125
414.814 18.125
250.468 18.125
235.466 18.125
102.938 18.125
1053.79 18.1118
248.638 18.1111
87.4472 18.1111
68.456 18.1111
1693.07 18.1023
1635.6 18.1023
1506.51 18.1
940.668 18.1
842.458 18.1
231.441 18.1
1556.88 18.0865
1483.43 18.0865
594.901 18.0865
523.127 18.0865
1038.45 18.075
948.908 18.075
674.763 18.075
657.259 18.075
391.048 18.075
377.562 18.075
297.114 18.075
284.87 18.075
232.714 18.075
112.241 18.075
1263.7 18.0662
1050.2 18.0662
356.667 18.0662
53.2061 18.0662
1471.18 18.0625
1223.36 18.0592
705.474 18.0592
911.833 18.0536
172.76 18.0536
232.681 18.05
1610.79 18.0417
1521.54 18.0417
777.976 18.0417
652.728 18.0417
269.742 18.0417
222.901 18.0417
427.296 18.0357
50.3944 18.0357
1663.97 18.0313
1604.59 18.0313
1475.25 18.0313
1464.12 18.0313
1418.54 18.0313
1313.94 18.0313
913.252 18.0313
650.521 18.0313
384.012 18.0313
349.937 18.0313
317.282 18.0313
200.336 18.0278
198.314 18.0278
1633.34 18.025
1354.45 18.025
1158.27 18.025
626.781 18.025
146.371 18.025
634.88 18.0179
79.0694 18.0139
1466.56 18.0096
1404.83 18.0096
1297.42 18.0096
1630.31 18.0083
1170.24 18.0083
970.326 18.0083
642.317 18.0083
363.842 18.0083
235.168 18.0083
225.546 18.0083
120.697 18.0083
1259.82 18.0074
1082.55 18.0074
821.49 18.0074
633.294 18.0074
378.018 18.0074
191.667 18.0074
178.422 18.0074
126.131 18.0074
1156.75 18.0066
292.06 18.0066
173.906 18.0066
107.718 18.0066
1599.25 18.
1529.38 18.
1005.25 18.
637.322 18.
527.263 18.
392.432 18.
245.953 18.
225.054 18.
193.487 18.
124.553 18.
1065.25 17.9205
164.807 17.9205
1462.4 17.8929
1401.17 17.8929
1166.56 17.8929
771.424 17.8929
140.657 17.8929
65.0735 17.8929
1093.09 17.8897
974.957 17.8897
754.848 17.8897
312.557 17.8897
49.4 17.8897
52.355 17.875
76.6971 17.8
1571.45 17.7961
1267.82 17.7961
1587.75 17.7813
1126.89 17.7813
1016.27 17.7813
530.81 17.7813
375.352 17.7813
181.119 17.7813
1530.2 17.7788
1497.53 17.7788
1632.32 17.7202
1665.93 17.6944
1121.69 17.6944
987.318 17.6944
867.803 17.6944
310.827 17.6944
216.788 17.6944
124.497 17.6944
328.246 17.6806
1151.5 17.675
505.961 17.675
466.34 17.675
266.827 17.675
1102.16 17.6667
723.348 17.6544
463.476 17.6544
57.4429 17.625
53.1789 17.625
1367.55 17.5714
913.543 17.5714
1470.87 17.5568
295.021 17.5568
1409.86 17.5
530.067 17.5
352.859 17.5
84.7655 17.5
57.6573 17.5
1496.74 17.4712
1216.22 17.4712
819.469 17.4712
526.463 17.4712
209.108 17.45
95.1337 17.45
941.885 17.4464
120.638 17.4464
1468.77 17.4083
978.048 17.4083
897.891 17.4083
872.387 17.4083
493.769 17.4083
309.2 17.4083
275.255 17.4083
218.643 17.4083
66.5878 17.4083
1436.11 17.375
485.567 17.375
53.5107 17.375
209.058 17.3611
886.309 17.3603
829.655 17.3603
795.787 17.3603
487.363 17.3603
262.771 17.3603
186.383 17.3603
166.988 17.3603
123.317 17.3603
1291. 17.3214
1080.92 17.3214
840.578 17.3214
619.461 17.3214
921.58 17.2917
550.538 17.2857
897.999 17.2841
715.61 17.2841
50.432 17.2841
477.325 17.2813
383.945 17.2813
80.3294 17.2813
1616.34 17.25
1034.16 17.25
901.561 17.25
870.639 17.25
798.827 17.25
377.815 17.25
309.484 17.25
193.185 17.25
493.825 17.2426
1685.04 17.2404
1341.16 17.2404
1284.12 17.2404
540.657 17.2404
52.4478 17.2404
1497.71 17.2083
1360.76 17.2083
684.77 17.2083
670.69 17.2083
481.527 17.2083
345.547 17.2083
913.456 17.2
1652.58 17.1838
948.221 17.1838
669.239 17.1838
424.128 17.1838
336.628 17.1838
327.091 17.1838
288.274 17.1838
199.777 17.1838
1574.77 17.1667
1066.04 17.1667
227.293 17.1667
1244.94 17.1645
1129.74 17.1645
1450.69 17.1635
980.549 17.1635
922.422 17.1635
815.989 17.1635
783.639 17.1635
322.585 17.1635
206.402 17.1635
70.7613 17.1635
1019.52 17.1429
300.559 17.1429
61.8238 17.1429
45.5282 17.1429
1624.97 17.125
1450.46 17.125
1439.87 17.125
1384.96 17.125
1266.24 17.125
1191.29 17.125
728.203 17.125
703.862 17.125
638.969 17.125
629.401 17.125
606.976 17.125
583.422 17.125
442.477 17.125
336.276 17.125
198.122 17.125
172.18 17.125
116.938 17.125
113.678 17.125
75.471 17.125
64.8979 17.125
1416.28 17.1111
731.639 17.1111
1369.14 17.1023
855.022 17.1023
56.6095 17.1023
210.283 17.1
1688.66 17.0909
1401.57 17.0865
249.288 17.0865
102.404 17.0865
96.2228 17.0865
744.524 17.075
614.649 17.075
600.039 17.075
1217.76 17.0662
1165.89 17.0662
963.326 17.0662
79.3412 17.0662
50.2483 17.0662
66.4384 17.0625
707.56 17.0592
649.221 17.0592
1546.45 17.0417
1314.01 17.0417
1222.07 17.0417
894.856 17.0417
519.238 17.0417
328.362 17.0417
120.19 17.0417
116.177 17.0417
931.677 17.0357
781.213 17.0357
524.859 17.0357
304.695 17.0357
154.898 17.0357
96.301 17.0357
85.5083 17.0357
1033.75 17.0313
1004.18 17.0313
790.849 17.0313
522.97 17.0313
449.155 17.0313
343.335 17.0313
1221.18 17.0278
602.933 17.0278
952.14 17.025
706.599 17.025
395.866 17.025
227.406 17.025
220.787 17.025
1334.7 17.0114
102.839 17.0114
1105.53 17.0096
427.948 17.0096
361.268 17.0096
247.987 17.0096
1330. 17.0083
1217.52 17.0083
696.602 17.0083
455.368 17.0083
444.663 17.0083
440. 17.0083
420.479 17.0083
382.722 17.0083
137.989 17.0083
122.06 17.0083
74.751 17.0083
1484.75 17.0074
986.524 17.0074
869.253 17.0074
187.597 17.0074
152.3 17.0074
857.371 17.0066
662.601 17.0066
459.423 17.0066
313.842 17.0066
1650.86 17.
1480.47 17.
1437.09 17.
1295.73 17.
1082.81 17.
1042.35 17.
616.654 17.
396.516 17.
341.406 17.
210.948 17.
205.506 17.
72.9444 17.
1030.7 16.9205
825.264 16.9205
474.37 16.9205
801.749 16.8929
415.429 16.8929
233.854 16.8929
40.5338 16.8929
123.727 16.8
780.894 16.7961
378.699 16.7961
1643.61 16.7813
1612.18 16.7813
1611.86 16.7813
1337.26 16.7813
1211.2 16.7813
1539.39 16.7788
1338.38 16.7788
921.975 16.7788
515.11 16.7788
339.532 16.7788
87.6835 16.6944
846.613 16.6806
363.888 16.675
336.714 16.675
335.423 16.675
132.872 16.675
117.924 16.675
578.634 16.6667
520.938 16.6667
290.63 16.6667
78.8965 16.6667
260.884 16.625
805.79 16.5956
649.456 16.5956
437.146 16.5956
1443.89 16.5714
1190.25 16.5714
946.302 16.5714
883.955 16.5714
817.918 16.5714
506.945 16.5714
586.612 16.5568
46.0661 16.5568
1094.87 16.5329
413.186 16.5313
375.299 16.5313
240.276 16.5313
103.365 16.5313
55.6033 16.5313
1498.22 16.5
1283.14 16.5
902.552 16.5
425.87 16.5
1205.1 16.4712
1031.43 16.4712
905.406 16.4712
404.101 16.4712
398.021 16.4712
394.281 16.4712
307.329 16.4712
296.204 16.4712
179.716 16.4712
135.271 16.4712
84.2511 16.4712
538.791 16.45
193.721 16.45
133.633 16.45
931.6 16.4464
299.245 16.4464
1137.3 16.4444
522.643 16.4444
52.9475 16.4444
1628.94 16.4083
1468.93 16.4083
1173.49 16.4083
998.075 16.4083
556.991 16.4083
432.69 16.4083
425.314 16.4083
242.044 16.4083
232.261 16.4083
214.703 16.4083
59.2096 16.4083
1425.6 16.375
1068.55 16.375
1053.37 16.375
901.343 16.375
544.806 16.375
58.1176 16.375
720.741 16.3603
103.189 16.3603
321.774 16.3472
1374.92 16.3333
745.004 16.3333
963.467 16.3214
871.685 16.3214
549.446 16.3214
1641.63 16.2857
219.226 16.2857
217.66 16.2857
1150.6 16.2841
949.328 16.2841
113.896 16.2841
1144.11 16.2813
632.2 16.2813
350.27 16.2813
337.333 16.2813
299.786 16.2813
1292.82 16.25
438.691 16.25
374.648 16.25
45.7316 16.25
1465. 16.2426
1515.7 16.2404
599.49 16.2404
85.444 16.2404
50.8637 16.2404
1373.95 16.2083
1014.72 16.2083
859.888 16.2083
612.125 16.2083
382.801 16.2083
164.65 16.2083
1392.21 16.2
539.337 16.2
444.337 16.1838
440.217 16.1838
1113.05 16.1667
981.599 16.1667
345.652 16.1667
93.6821 16.1667
940.591 16.1635
870.426 16.1635
651.275 16.1635
44.2603 16.1635
1217.18 16.1429
801.241 16.1429
768.297 16.1429
739.811 16.1429
89.8469 16.1429
61.0332 16.1429
1694.37 16.125
1617.77 16.125
1585.82 16.125
1207.49 16.125
943.142 16.125
673.71 16.125
599.436 16.125
590.846 16.125
438.368 16.125
420.036 16.125
67.0672 16.125
701.207 16.1023
109.041 16.1023
1366.81 16.1
1410.63 16.0865
1219.78 16.0865
1116.85 16.0865
1074.04 16.075
892.34 16.075
772.511 16.075
580.031 16.075
206.784 16.075
78.7656 16.075
825.123 16.0662
807.496 16.0662
473.552 16.0662
160.095 16.0662
110.65 16.0662
572.054 16.0625
740.434 16.05
273.331 16.05
1520.58 16.0417
1343.59 16.0417
1291.97 16.0417
1121.96 16.0417
964.386 16.0417
871.061 16.0417
727.524 16.0417
593.532 16.0417
539.726 16.0417
461.114 16.0417
450.515 16.0417
395.326 16.0417
239.988 16.0417
185.265 16.0417
160.886 16.0417
148.411 16.0417
142.658 16.0417
1460.75 16.0357
924.556 16.0357
878.839 16.0357
810.983 16.0357
810.559 16.0357
710.077 16.0357
633.164 16.0357
179.856 16.0357
165.998 16.0357
66.4845 16.0357
1413.8 16.0313
802.588 16.0313
253.247 16.0313
1482.83 16.0278
1230.63 16.0278
716.349 16.0278
688.657 16.0278
607.47 16.0114
270.939 16.0114
1530.97 16.0096
1450.76 16.0096
1213.19 16.0096
553.763 16.0096
435.279 16.0096
423.504 16.0096
168.896 16.0096
86.4803 16.0096
73.0424 16.0096
1492.8 16.0083
1366.64 16.0083
1340.97 16.0083
776.401 16.0083
700.963 16.0083
568.923 16.0083
381.143 16.0083
364.826 16.0083
343.463 16.0083
242.739 16.0083
229.755 16.0083
150.785 16.0083
132.009 16.0083
125.925 16.0083
97.0784 16.0083
1305.46 16.0074
878.584 16.0074
451.051 16.0074
1412.25 16.
963.193 16.
770.888 16.
732.437 16.
469.112 16.
453.5 16.
182.616 16.
160.552 16.
158.526 16.
98.7847 16.
61.5042 16.
1197.09 15.9205
485.905 15.9205
206.532 15.9205
1312.37 15.8929
1208.02 15.8929
897.554 15.8929
640.976 15.8929
112.765 15.8929
1314.55 15.8897
967.494 15.8897
432.242 15.875
461.988 15.8
283.949 15.8
46.8262 15.8
387.231 15.7813
110.832 15.7813
1098.84 15.7788
1093.3 15.7788
836.395 15.7788
475.358 15.7788
409.664 15.7788
242.348 15.7788
222.007 15.7788
199.564 15.7788
121.514 15.7788
81.526 15.7788
63.1325 15.6944
210.687 15.6806
193.971 15.6806
886.563 15.675
702.498 15.675
1345.96 15.6667
1258.9 15.6667
338.235 15.6667
318.402 15.6667
101.345 15.6667
1535.67 15.625
667.92 15.625
204.947 15.625
763.053 15.5956
134.222 15.5956
1490.06 15.5714
1310.91 15.5714
789.805 15.5714
452.888 15.5714
290.312 15.5714
247.436 15.5714
189.265 15.5714
109.198 15.5714
105.142 15.5714
156.496 15.5625
56.729 15.5625
1098.54 15.5568
872.013 15.5568
813.469 15.5568
473.411 15.5568
423.854 15.5568
387.756 15.5568
181.586 15.5568
890.151 15.5329
1328.73 15.5
83.2168 15.5
1185.75 15.4712
840.516 15.4712
744.788 15.4712
556.393 15.4712
494.023 15.4712
329.643 15.4712
183.833 15.4712
84.8622 15.4712
888.472 15.45
254.861 15.45
1058.39 15.4444
1677.9 15.4083
1287.89 15.4083
1182.48 15.4083
988.151 15.4083
922.066 15.4083
804.456 15.4083
756.484 15.4083
375.027 15.4083
364.443 15.4083
266.939 15.4083
72.2761 15.4083
1380.66 15.375
1166.08 15.375
646.259 15.375
608.462 15.375
524.078 15.375
360.436 15.375
102.339 15.375
75.4999 15.375
1262.03 15.3603
638.64 15.3603
430.547 15.3603
56.3389 15.3603
126.277 15.3472
443.267 15.3333
139.452 15.3333
1145.46 15.3224
1128.85 15.3224
1540.38 15.3214
1376.76 15.3214
1061.38 15.3214
732.304 15.3214
471.374 15.3214
390.642 15.3214
374.318 15.3214
166.869 15.3214
147.69 15.3214
104.337 15.3214
101.889 15.3214
1255.37 15.2857
610.94 15.2857
267.718 15.2857
185.152 15.2857
116.457 15.2857
80.1257 15.2857
1322.07 15.2841
453.925 15.2841
309.576 15.2841
229.37 15.2841
155.503 15.2841
920.625 15.2813
771.875 15.2813
656.012 15.2813
561.623 15.2813
340.656 15.2813
117.577 15.2813
72.125 15.2813
730.168 15.25
406.231 15.25
159.811 15.25
1437.96 15.2404
1413.58 15.2404
1329.52 15.2404
1094.55 15.2404
869.17 15.2404
666.764 15.2404
438.534 15.2404
351.332 15.2404
165.407 15.2404
1689.11 15.2083
1345.31 15.2083
1292.06 15.2083
739.532 15.2083
603.369 15.2083
556.166 15.2083
371.707 15.2083
309.373 15.2083
1450.94 15.2
1027.9 15.2
962.015 15.2
606.198 15.2
614.096 15.1838
405.29 15.1838
1179.76 15.1667
965.196 15.1667
875.275 15.1667
781.067 15.1667
779.835 15.1667
699.264 15.1667
207.847 15.1667
47.9759 15.1667
1181.95 15.1635
779.235 15.1635
627.292 15.1635
391.596 15.1635
309.609 15.1635
306.692 15.1635
208.396 15.1635
117.072 15.1635
1369.27 15.1429
1137.53 15.1429
895.971 15.1429
721.386 15.1429
691.019 15.1429
557.45 15.1429
530.227 15.1429
159.176 15.1429
63.8303 15.1429
1682.63 15.125
1592.92 15.125
1476.51 15.125
1209. 15.125
1188.48 15.125
1135.36 15.125
1088.62 15.125
1039.7 15.125
596.186 15.125
218.033 15.125
194.271 15.125
129.473 15.125
127.009 15.125
100.328 15.125
66.088 15.1111
1462.85 15.1023
1373.46 15.1023
1278.9 15.1023
413.588 15.1023
1453.05 15.0865
1259.71 15.0865
602.426 15.0865
539.925 15.0865
298.221 15.0865
273.557 15.0865
257.531 15.0865
170.336 15.0865
1162.94 15.0833
1657.01 15.075
1568.27 15.075
1376.29 15.075
916.059 15.075
690.838 15.075
540.006 15.075
446.73 15.075
438.475 15.075
220.65 15.075
179.242 15.075
104.595 15.075
1128.43 15.0662
1045.42 15.0662
1571.27 15.0625
219.729 15.0625
207.024 15.0625
1573.61 15.0592
947.074 15.0592
593.894 15.0592
1348.74 15.05
69.9135 15.05
1605.23 15.0417
1533.16 15.0417
960.14 15.0417
762.124 15.0417
571.733 15.0417
450.966 15.0417
419.322 15.0417
391.189 15.0417
205.69 15.0417
112.216 15.0417
1107.36 15.0357
1079.1 15.0357
626.35 15.0357
457.473 15.0357
399.842 15.0357
314.238 15.0357
274.401 15.0357
170.598 15.0357
139.583 15.0357
127.803 15.0357
101.843 15.0357
72.495 15.0357
1346.41 15.0313
1156.97 15.0313
1110.12 15.0313
1068.94 15.0313
1005.03 15.0313
852.63 15.0313
767.917 15.0313
180.402 15.0313
49.8713 15.0313
1536.07 15.0278
89.067 15.0278
303.154 15.0179
1218.26 15.0139
1441.8 15.0114
1370.75 15.0114
789.56 15.0114
595.431 15.0114
434.084 15.0114
393.022 15.0114
314.929 15.0114
302.251 15.0114
193.375 15.0114
55.8367 15.0114
1692.67 15.0096
1397. 15.0096
1056.08 15.0096
946.369 15.0096
560.144 15.0096
487.604 15.0096
454.269 15.0096
252.691 15.0096
169.716 15.0096
149.632 15.0096
149.058 15.0096
145.54 15.0096
124.042 15.0096
1575.59 15.0083
1346.53 15.0083
1271.62 15.0083
1237.13 15.0083
1205.26 15.0083
791.8 15.0083
777.726 15.0083
755.317 15.0083
709.939 15.0083
559.304 15.0083
423.306 15.0083
397.509 15.0083
333.368 15.0083
271.762 15.0083
234.624 15.0083
225.819 15.0083
140.811 15.0083
57.6796 15.0083
1456.83 15.0074
1002.26 15.0074
898.288 15.0074
1367.87 15.0066
1646.45 15.
1349.96 15.
1326.45 15.
1166.77 15.
1140.72 15.
1108.04 15.
873.921 15.
704.79 15.
316.961 15.
313.3 15.
76.1042 15.
1075.52 14.9205
1052.4 14.9205
439.536 14.9205
428.987 14.9205
296.772 14.9205
146.048 14.9205
944.718 14.8929
619.107 14.8929
105.633 14.8929
241.477 14.875
59.6517 14.875
1308.41 14.8
780.631 14.8
357.745 14.8
753.259 14.7813
728.963 14.7813
77.9045 14.7813
55.0866 14.7813
1236.6 14.7788
745.921 14.7788
693.065 14.7788
605.971 14.7788
601.566 14.7788
554.9 14.7788
64.3406 14.7788
1553.21 14.75
967.118 14.6944
100.259 14.6944
1236.7 14.6806
1004.46 14.6806
144.565 14.6806
1446.82 14.675
588.965 14.675
146.58 14.675
77.7327 14.675
1543.42 14.6667
1418.22 14.6667
1331.47 14.6667
1203.57 14.6667
935.575 14.6667
358.836 14.6667
206.699 14.6667
96.8006 14.6667
85.2316 14.6667
78.2213 14.6667
55.3616 14.6667
673.074 14.625
400.107 14.5714
244.857 14.5714
162.369 14.5625
1266.55 14.5568
1234.85 14.5568
888.78 14.5568
853.739 14.5568
523.281 14.5568
190.96 14.5568
1115.26 14.5
897.259 14.5
668.721 14.5
93.1927 14.5
1464.63 14.4712
1345.73 14.4712
891.585 14.4712
671.194 14.4712
99.2701 14.4712
42.9911 14.4712
1683.48 14.45
1411.38 14.45
898.833 14.45
764.979 14.45
750.755 14.45
280.05 14.45
217.118 14.45
1385.31 14.4464
908.794 14.4464
105.953 14.4444
853.114 14.4083
805.139 14.4083
733.609 14.4083
1673.26 14.375
1626.86 14.375
1372.49 14.375
1361.9 14.375
1226.46 14.375
1170.72 14.375
1148.88 14.375
849.547 14.375
737.614 14.375
576.419 14.375
407.263 14.375
138.69 14.375
1583.46 14.3603
1452.89 14.3472
82.8665 14.3472
1287.66 14.3214
1153.56 14.3214
1002.13 14.3214
976.565 14.3214
739.61 14.3214
680.131 14.3214
480.043 14.3214
448.003 14.3214
71.785 14.3214
1301.83 14.2857
1248. 14.2857
1084.27 14.2857
800.955 14.2857
766.891 14.2857
635.406 14.2857
264.345 14.2857
45.4525 14.2857
950.906 14.2841
699.904 14.2841
636.858 14.2841
466.521 14.2841
308.274 14.2841
240.058 14.2841
43.9466 14.2841
319.06 14.2813
208.6 14.2813
103.509 14.2813
1591.22 14.25
1472.07 14.25
1430.43 14.25
959.592 14.25
930.339 14.25
803.586 14.25
554.636 14.25
129.223 14.25
54.613 14.25
1672.76 14.2404
1562.85 14.2404
1467.08 14.2404
1138.46 14.2404
871.57 14.2404
95.4202 14.2404
603.823 14.225
1247.22 14.2083
1056.81 14.2083
455.747 14.2083
256.696 14.2083
118.791 14.2083
1561.4 14.2
804.051 14.2
231.921 14.2
165.355 14.2
52.8438 14.2
929.3 14.1838
372.935 14.1838
1452.13 14.1667
1156. 14.1667
1010.47 14.1667
933.357 14.1667
704.365 14.1667
507.006 14.1667
330.436 14.1667
189.043 14.1667
183.998 14.1667
144.471 14.1667
86.0436 14.1667
862.719 14.1635
804.542 14.1635
693.858 14.1635
593.216 14.1635
401.716 14.1635
325.852 14.1635
217.958 14.1635
201.915 14.1635
149.179 14.1635
148.292 14.1635
102.76 14.1635
95.0105 14.1635
461.301 14.1607
711.91 14.1429
427.13 14.1429
370.527 14.1429
144.34 14.1429
122.269 14.1429
40.6385 14.1429
1582.53 14.125
1498.13 14.125
1298.99 14.125
1202.76 14.125
1157.08 14.125
911.721 14.125
357.641 14.125
274.912 14.125
206.848 14.125
100.667 14.125
56.6423 14.125
45.3315 14.125
54.8906 14.1111
1598.47 14.1023
1155.8 14.1023
869.812 14.1023
810.919 14.1023
151.453 14.1023
123.297 14.1023
1647.81 14.0865
1439.5 14.0865
1411.24 14.0865
1337.8 14.0865
1263.01 14.0865
738.286 14.0865
623.472 14.0865
533.635 14.0865
518.265 14.0865
414.394 14.0865
153.759 14.0865
52.2619 14.0865
435.886 14.0833
1533.51 14.075
528.803 14.075
503.145 14.075
382.095 14.075
195.653 14.075
120.734 14.075
669.446 14.0662
157.137 14.0662
125.7 14.0662
1483.16 14.0625
187.047 14.0625
145.258 14.0625
1401.89 14.05
589.965 14.05
430.166 14.05
233.572 14.05
49.2506 14.05
1628.41 14.0417
1363.36 14.0417
1271.79 14.0417
1167.05 14.0417
769.304 14.0417
706.15 14.0417
646.117 14.0417
610.501 14.0417
479.462 14.0417
461.673 14.0417
372.614 14.0417
327.999 14.0417
312.639 14.0417
300.901 14.0417
275.053 14.0417
267.112 14.0417
188.162 14.0417
176.385 14.0417
95.7004 14.0417
63.4009 14.0417
57.1976 14.0417
1420.5 14.0357
1100.2 14.0357
770.666 14.0357
750.429 14.0357
366.195 14.0357
333.65 14.0357
331.488 14.0357
298.448 14.0357
146.655 14.0357
130.825 14.0357
92.3292 14.0357
43.855 14.0357
644.719 14.0313
207.551 14.0313
492.511 14.0278
1429.46 14.0179
669.865 14.0179
889.45 14.0139
709.252 14.0139
292.09 14.0139
216.703 14.0139
128.555 14.0139
99.2005 14.0139
1255.49 14.0114
1013.95 14.0114
631.94 14.0114
568.09 14.0114
500.374 14.0114
474.213 14.0114
356.191 14.0114
303.806 14.0114
275.332 14.0114
118.853 14.0114
1531.85 14.0096
1358.43 14.0096
1183.38 14.0096
795.544 14.0096
338.28 14.0096
281.833 14.0096
163.821 14.0096
61.1184 14.0096
1529.93 14.0083
1341.47 14.0083
1280.07 14.0083
1134.23 14.0083
1001.01 14.0083
693.913 14.0083
574.83 14.0083
353.698 14.0083
330.591 14.0083
293.199 14.0083
221.205 14.0083
189.311 14.0083
178.477 14.0083
42.3731 14.0083
582.102 14.0074
320.022 14.0074
1348.51 14.
1327.12 14.
1253.26 14.
1249.06 14.
1211.28 14.
1068.01 14.
1043.48 14.
1001.84 14.
994.981 14.
987.415 14.
919.781 14.
795.867 14.
717.361 14.
636.296 14.
583.948 14.
517.861 14.
457.001 14.
424.382 14.
360.942 14.
294.965 14.
289.633 14.
230.07 14.
196.523 14.
148.349 14.
136.661 14.
85.8873 14.
61.3515 14.
40.1979 14.
1123.8 13.9205
971.891 13.9205
845.609 13.9205
716.523 13.9205
392.118 13.9205
246.678 13.9205
235.279 13.9205
163.237 13.9205
113.474 13.9205
1171.75 13.8929
981.335 13.8929
496.029 13.8929
483.479 13.8929
328.722 13.8929
230.781 13.8929
151.609 13.8929
115.95 13.8929
87.5556 13.8929
61.5256 13.8929
60.0804 13.8929
964.082 13.875
222.342 13.875
121.987 13.875
1510.06 13.8
1434.76 13.8
1225.38 13.8
1163.26 13.8
1020.25 13.8
864.104 13.8
829.929 13.8
518.091 13.8
250.054 13.8
217.871 13.8
197.455 13.8
128.689 13.8
125.412 13.7813
1466.45 13.7788
1458.28 13.7788
701.816 13.7788
413.068 13.7788
238.653 13.7788
186.165 13.7788
84.3322 13.7788
71.6306 13.7788
1690.32 13.75
77.2487 13.75
44.0011 13.75
1360.43 13.6806
966.576 13.6806
920.009 13.6806
841.922 13.6806
275.566 13.6806
270.349 13.6806
59.0829 13.6806
844.805 13.675
338.155 13.675
157.088 13.675
1658.98 13.6667
1430.04 13.6667
1122.22 13.6667
879.208 13.6667
793.78 13.6667
618.123 13.6667
613.553 13.6667
532.904 13.6667
470.991 13.6667
347.282 13.6667
1677.55 13.5956
978.899 13.5956
664.269 13.5956
547.46 13.5956
478.101 13.5956
1690.53 13.5714
1522.63 13.5714
1261.89 13.5714
1199.16 13.5714
315.461 13.5714
255.762 13.5714
186.822 13.5714
184.961 13.5714
1621.6 13.5625
1095.51 13.5625
1046.67 13.5625
876.965 13.5625
741.24 13.5625
207.317 13.5625
153.118 13.5625
52.7085 13.5625
1695.86 13.5568
1216.6 13.5568
704.862 13.5568
614.902 13.5568
601.706 13.5568
529.267 13.5568
304.373 13.5568
154.529 13.5568
75.144 13.5568
47.5141 13.5568
1209.11 13.5
593.742 13.5
535.755 13.5
397.647 13.5
1060.74 13.4712
1038.54 13.4712
873.483 13.4712
718.683 13.4712
584.012 13.4712
493.721 13.4712
493.39 13.4712
360.606 13.4712
337.503 13.4712
226.042 13.4712
214.726 13.4712
212.516 13.4712
1536.97 13.45
1207.08 13.45
1156.26 13.45
1098. 13.45
656.786 13.45
412.027 13.45
376.258 13.45
355.14 13.45
344.874 13.45
318.842 13.45
276.005 13.45
237.393 13.45
218.746 13.45
141.142 13.45
53.9213 13.45
769.483 13.4464
709.766 13.4464
533.405 13.4464
679.1 13.4444
1379.33 13.4083
658.156 13.4083
417.208 13.4083
251.964 13.4083
114.045 13.4083
1203.73 13.375
1176.81 13.375
970.578 13.375
672.055 13.375
451.634 13.375
119.43 13.375
97.3925 13.375
91.5938 13.375
41.9643 13.375
1604.96 13.3472
1367.38 13.3472
535.433 13.3472
343.131 13.3472
228.208 13.3472
95.3297 13.3472
52.1656 13.3472
473.909 13.3333
1432.25 13.3214
1113.66 13.3214
980.918 13.3214
142.556 13.3214
44.3764 13.3214
1663.15 13.2841
1544.7 13.2841
1293.96 13.2841
1250.32 13.2841
1044.48 13.2841
927.326 13.2841
840.266 13.2841
728.7 13.2841
687.738 13.2841
616.908 13.2841
564.87 13.2841
516.937 13.2841
442.529 13.2841
344.016 13.2841
273.852 13.2841
160.653 13.2841
126.931 13.2841
119.986 13.2841
47.0724 13.2841
1519.48 13.2813
1065.35 13.2813
1692.33 13.25
1611.27 13.25
1408.2 13.25
602.325 13.25
561.413 13.25
383.538 13.25
265.594 13.25
242.656 13.25
232.59 13.25
1502.18 13.2404
1470.77 13.2404
1423.72 13.2404
1256.36 13.2404
1233.54 13.2404
1201.44 13.2404
350.183 13.2404
99.7833 13.2404
94.2994 13.2404
89.2945 13.2404
87.067 13.2404
1224.21 13.2083
1023.95 13.2083
847.453 13.2083
236.743 13.2083
1318.6 13.2
951.266 13.2
945.239 13.2
856.429 13.2
822.034 13.2
516.713 13.2
514.596 13.2
201.553 13.2
128.593 13.2
944.555 13.1838
1331.79 13.1667
955.731 13.1667
706.998 13.1667
578.334 13.1667
463.67 13.1667
456.47 13.1667
427.557 13.1667
355.791 13.1667
331.28 13.1667
214.313 13.1667
150.636 13.1667
98.0236 13.1667
53.4234 13.1667
1543.27 13.1635
1364.36 13.1635
956.517 13.1635
944.631 13.1635
903.951 13.1635
446.505 13.1635
180.297 13.1635
121.228 13.1635
1293.67 13.1429
1185.3 13.1429
316.935 13.1429
162.577 13.1429
83.7534 13.1429
1562.25 13.125
1365.7 13.125
1222.65 13.125
1072.85 13.125
1022.6 13.125
945.532 13.125
539.108 13.125
418.936 13.125
210.772 13.125
135.462 13.125
76.8463 13.125
49.6093 13.125
42.2333 13.125
1385.66 13.1023
1362.13 13.1023
1156.91 13.1023
1013.44 13.1023
976.51 13.1023
727.292 13.1023
698.749 13.1023
583.719 13.1023
381.323 13.1023
288.061 13.1023
287.235 13.1023
207.501 13.1023
72.8415 13.1023
69.0308 13.1023
55.9398 13.1023
1398.7 13.0865
1036.2 13.0865
931.24 13.0865
914.256 13.0865
807.187 13.0865
805.235 13.0865
674.376 13.0865
579.893 13.0865
567.667 13.0865
382.15 13.0865
185.562 13.0865
124.956 13.0865
81.5609 13.0865
67.3608 13.0865
205.072 13.0833
1579.43 13.075
1570.79 13.075
1202.99 13.075
570.742 13.075
42.6943 13.075
1678.25 13.0662
773.483 13.0662
1041.89 13.0625
92.6549 13.0625
1579. 13.05
1408.03 13.05
1078.59 13.05
1055.3 13.05
454.196 13.05
437.313 13.05
66.6945 13.05
1553.74 13.0417
1493.33 13.0417
1426.25 13.0417
1090.57 13.0417
789.143 13.0417
665.928 13.0417
351.245 13.0417
261.348 13.0417
249.017 13.0417
187.808 13.0417
120.106 13.0417
94.3604 13.0417
84.633 13.0417
56.1154 13.0417
54.6617 13.0417
1222.58 13.0357
747.341 13.0357
440.697 13.0357
418.614 13.0357
314.838 13.0357
264.537 13.0357
183.531 13.0357
75.5655 13.0357
58.7109 13.0357
915.157 13.0313
332.343 13.0313
259.346 13.0313
120.143 13.0313
80.5551 13.0313
647.354 13.0278
1493.81 13.025
806.176 13.025
678.077 13.025
787.726 13.0179
234.754 13.0179
113.451 13.0179
44.4561 13.0179
1336.75 13.0139
1268.47 13.0139
553.817 13.0139
511.609 13.0139
447.906 13.0139
336.744 13.0139
159.857 13.0139
81.2354 13.0139
51.3426 13.0139
1169.75 13.0114
680.758 13.0114
559.561 13.0114
559.236 13.0114
497.865 13.0114
351.063 13.0114
104.924 13.0114
95.2527 13.0114
91.626 13.0114
1096.65 13.0096
1068.12 13.0096
319.643 13.0096
245.486 13.0096
99.9611 13.0096
83.0732 13.0096
58.8778 13.0096
673.647 13.0083
541.324 13.0083
442.069 13.0083
1088.49 13.0074
1693.96 13.
1417.31 13.
1274.14 13.
1052.95 13.
999.485 13.
757.35 13.
715.475 13.
685.609 13.
647.559 13.
616.455 13.
515.712 13.
393.931 13.
376.772 13.
363.313 13.
261.407 13.
210.03 13.
190.175 13.
161.854 13.
133.857 13.
133.238 13.
99.1814 13.
78.9717 13.
40.7811 13.
1190.95 12.9205
1115.5 12.9205
1076.68 12.9205
966.737 12.9205
453.382 12.9205
280.857 12.9205
1655.76 12.8929
1081.33 12.8929
678.237 12.8929
46.6414 12.8929
1010.06 12.875
720.81 12.875
672.45 12.875
432.981 12.875
394.153 12.875
189.591 12.875
112.286 12.875
1301.55 12.8
1267.73 12.8
1241.69 12.8
681.529 12.8
612.715 12.8
602.562 12.8
338.867 12.8
336.309 12.8
166.453 12.8
139.067 12.8
106.341 12.8
1515.24 12.7788
1190.2 12.7788
1024.09 12.7788
634.58 12.7788
270.611 12.7788
104.849 12.7788
74.0554 12.7788
551.705 12.75
245.742 12.75
82.2425 12.75
1357.14 12.6806
1245.43 12.6806
1183. 12.6806
872.984 12.6806
650.399 12.6806
601.41 12.6806
579.511 12.6806
507.712 12.6806
405.39 12.6806
223.549 12.6806
76.608 12.6806
40.6107 12.6806
900.127 12.675
609.676 12.675
202.254 12.675
67.6766 12.675
1670.94 12.6667
943.872 12.6667
879.743 12.6667
645.749 12.6667
354.655 12.6667
332.847 12.6667
250.794 12.6667
194.374 12.6667
71.0499 12.6667
59.2838 12.6667
1455.89 12.5714
1269.8 12.5714
256.412 12.5714
187.841 12.5714
52.1257 12.5714
43.4088 12.5714
1631.55 12.5625
1553.12 12.5625
1419.68 12.5625
1252.58 12.5625
986.896 12.5625
358.569 12.5625
240.891 12.5625
202.226 12.5625
1355.86 12.5568
1228.39 12.5568
394.365 12.5568
376.492 12.5568
317.396 12.5568
128.953 12.5568
97.3201 12.5568
85.2923 12.5568
81.381 12.5568
394.966 12.5
285.132 12.5
80.8198 12.5
59.3469 12.5
1518.69 12.4712
527.751 12.4712
524.663 12.4712
495.785 12.4712
1575.49 12.45
1289.78 12.45
1239.7 12.45
1145.77 12.45
1068.2 12.45
854.032 12.45
817.624 12.45
783.388 12.45
491.365 12.45
470.177 12.45
380.296 12.45
184.886 12.45
64.4094 12.45
1604.14 12.4464
1145.09 12.4464
825.084 12.4464
798.757 12.4464
572.339 12.4464
198.811 12.4464
1622.52 12.4083
1456.55 12.4083
1070.84 12.4083
381.669 12.4083
251.528 12.4083
1609. 12.375
1230.21 12.375
1154.82 12.375
1069.97 12.375
928.638 12.375
915.766 12.375
487.213 12.375
355.295 12.375
547.231 12.3603
1594.34 12.3472
1309.64 12.3472
1300.2 12.3472
325.154 12.3472
295.381 12.3472
263.381 12.3472
193.278 12.3472
187.187 12.3472
176.82 12.3472
349.141 12.3333
268.668 12.3333
889.126 12.3214
724.499 12.3214
659.332 12.3214
171.677 12.3214
118.891 12.3214
70.7015 12.3214
42.0791 12.3214
1246.23 12.2841
849.988 12.2841
805.302 12.2841
432.092 12.2841
412.331 12.2841
402.537 12.2841
359.236 12.2841
315.813 12.2841
206.25 12.2841
170.083 12.2841
470.54 12.2813
1657.19 12.25
1526.36 12.25
1458.51 12.25
976.788 12.25
945.162 12.25
608.428 12.25
463.046 12.25
188.819 12.25
89.2226 12.25
79.3591 12.25
1651.54 12.2404
1467.7 12.2404
1384.32 12.2404
1301.04 12.2404
1281.93 12.2404
1220.34 12.2404
636.368 12.2404
396.106 12.2404
390.811 12.2404
357.684 12.2404
318.988 12.2404
190.519 12.2404
64.7633 12.2404
45.5788 12.2404
231.263 12.225
1257.38 12.2083
1120.92 12.2083
766.188 12.2083
636.932 12.2083
440.313 12.2083
334.624 12.2083
1596.92 12.2
1458.65 12.2
1427.08 12.2
1184.76 12.2
969.807 12.2
806.014 12.2
703.302 12.2
639.782 12.2
496.436 12.2
471.521 12.2
283.228 12.2
217.791 12.2
85.916 12.2
1426.97 12.1667
1171.08 12.1667
1120.03 12.1667
1045.12 12.1667
946.44 12.1667
831.718 12.1667
817.391 12.1667
689.439 12.1667
260.5 12.1667
224.307 12.1667
81.4727 12.1667
798.054 12.1607
321.364 12.1607
1548.37 12.1429
1527.64 12.1429
826.39 12.1429
398.309 12.1429
52.1956 12.1429
1490.54 12.125
1232.57 12.125
1217.07 12.125
1088.16 12.125
1024.67 12.125
719.755 12.125
392.294 12.125
108.268 12.125
58.2033 12.125
51.2312 12.125
1137.97 12.1023
1136.12 12.1023
988.936 12.1023
820.718 12.1023
631.407 12.1023
591.454 12.1023
507.292 12.1023
472.592 12.1023
353.073 12.1023
341.004 12.1023
272.989 12.1023
235.44 12.1023
232.872 12.1023
215.095 12.1023
201.415 12.1023
198.492 12.1023
121.037 12.1023
99.0466 12.1023
86.832 12.1023
69.2737 12.1023
1143.35 12.0865
1133.03 12.0865
1009.96 12.0865
979.627 12.0865
961.567 12.0865
883.617 12.0865
604.228 12.0865
231.371 12.0865
46.4335 12.0865
114.474 12.0833
1577.43 12.075
560.239 12.075
432.034 12.075
283.885 12.075
78.6793 12.075
808.585 12.0625
1303.08 12.05
965.443 12.05
933.828 12.05
826.67 12.05
644.195 12.05
453.987 12.05
361.867 12.05
332.145 12.05
101.658 12.05
95.0849 12.05
86.8004 12.05
1644.28 12.0417
1603.01 12.0417
1596.17 12.0417
1345.51 12.0417
1314.92 12.0417
1255.05 12.0417
1015.36 12.0417
922.189 12.0417
825.984 12.0417
649.533 12.0417
573.633 12.0417
314.167 12.0417
166.784 12.0417
165.055 12.0417
150.221 12.0417
129.77 12.0417
82.4583 12.0417
74.2484 12.0417
1699.04 12.0357
1511.58 12.0357
1326.2 12.0357
995.107 12.0357
952.494 12.0357
926.473 12.0357
438.943 12.0357
180.009 12.0357
100.845 12.0357
93.4998 12.0357
221.45 12.0313
576.82 12.0139
1122.76 12.0114
576.325 12.0114
534.098 12.0114
529.91 12.0114
327.837 12.0114
297.895 12.0114
232.391 12.0114
109.688 12.0114
1641.05 12.0096
1334.56 12.0096
1121.89 12.0096
892.648 12.0096
589.032 12.0096
549.942 12.0096
102.172 12.0096
1517.73 12.0083
630.644 12.0083
612.847 12.0083
528.671 12.0083
371.41 12.0083
198.927 12.0083
178.017 12.0083
791.042 12.0074
162.314 12.0066
1578.63 12.
1323.26 12.
1253.63 12.
1189.31 12.
1088.91 12.
992.101 12.
937.885 12.
934.266 12.
921.772 12.
868.154 12.
795.35 12.
632.624 12.
613.358 12.
580.458 12.
525.436 12.
518.956 12.
486.731 12.
368.82 12.
342.911 12.
284.185 12.
225.892 12.
225.232 12.
223.364 12.
211.452 12.
186.989 12.
130.976 12.
105.452 12.
91.3631 12.
44.8622 12.
1500.15 11.9205
949.761 11.9205
934.587 11.9205
903.629 11.9205
900.372 11.9205
632.535 11.9205
623.52 11.9205
492.405 11.9205
480.663 11.9205
409.421 11.9205
256.332 11.9205
88.5182 11.9205
40.5085 11.9205
1695.75 11.875
981.951 11.875
909.802 11.875
321.043 11.875
160.142 11.875
1636.89 11.8
1621.14 11.8
1517.08 11.8
1150.9 11.8
1142.98 11.8
791.714 11.8
753.723 11.8
652.661 11.8
421.318 11.8
305.159 11.8
210.629 11.8
159.687 11.8
94.5905 11.8
81.6729 11.8
78.4085 11.8
76.772 11.8
76.6717 11.8
862.649 11.7788
552.271 11.7788
330.135 11.7788
42.7774 11.7788
71.1044 11.75
1071.39 11.6806
1030.37 11.6806
979.03 11.6806
966.909 11.6806
806.823 11.6806
756.54 11.6806
664.736 11.6806
421.906 11.6806
264.289 11.6806
259.054 11.6806
160.344 11.6806
57.1312 11.6806
1285.32 11.6667
542.781 11.6667
405.615 11.6667
332.049 11.6667
65.6379 11.6667
1543.64 11.5714
428.162 11.5714
407.335 11.5714
1607.04 11.5625
843.167 11.5625
796.848 11.5625
419.466 11.5625
88.957 11.5625
42.2998 11.5625
1493.22 11.5568
1325.31 11.5568
1025.86 11.5568
1024.92 11.5568
1018.33 11.5568
942.739 11.5568
710.675 11.5568
493.099 11.5568
463.363 11.5568
363.469 11.5568
283.01 11.5568
265.145 11.5568
227.84 11.5568
105.115 11.5
777.041 11.4712
290.809 11.4712
1387.6 11.45
1321.74 11.45
1219.08 11.45
1187.94 11.45
983.051 11.45
911.145 11.45
643.152 11.45
446.353 11.45
321.882 11.45
238.587 11.45
230.981 11.45
214.984 11.45
148.117 11.45
48.0827 11.45
1227.03 11.4464
622.337 11.4464
517.635 11.4464
407.006 11.4464
354.125 11.4464
275.196 11.4464
247.299 11.4464
1347.82 11.375
1212.79 11.375
1161.34 11.375
1054.37 11.375
964.884 11.375
343.018 11.375
235.107 11.375
177.573 11.375
142.79 11.375
131.751 11.375
1676.5 11.3472
1507.34 11.3472
1419.2 11.3472
1108.84 11.3472
745.491 11.3472
728.361 11.3472
640.743 11.3472
630.57 11.3472
553.626 11.3472
514.747 11.3472
441.345 11.3472
89.6345 11.3472
62.6996 11.3472
54.599 11.3472
47.5573 11.3472
566.843 11.3333
278.943 11.3333
239.196 11.3333
212.345 11.3333
46.3727 11.3333
1140.82 11.3214
837.759 11.3214
692.149 11.3214
96.9262 11.3214
1601.87 11.2841
1360.93 11.2841
1040.35 11.2841
724.083 11.2841
642.032 11.2841
416.845 11.2841
390.517 11.2841
243.891 11.2841
1558.53 11.25
1417.11 11.25
560.771 11.25
485.731 11.25
478.561 11.25
219.6 11.25
664.918 11.2404
255.257 11.2404
220.072 11.2404
152.759 11.2404
49.0175 11.2404
1656.3 11.225
1500.45 11.225
972.641 11.225
252.88 11.225
230.123 11.225
63.3903 11.225
72.8711 11.2083
1554.17 11.2
1551.89 11.2
1330.08 11.2
1077.24 11.2
937.261 11.2
354.958 11.2
130.047 11.2
40.3218 11.2
1504.84 11.1667
477.962 11.1667
249.514 11.1667
182.679 11.1667
121.706 11.1667
73.9903 11.1667
1681.13 11.1607
1169.86 11.1607
951.023 11.1607
711.173 11.1607
454.706 11.1607
315.643 11.1607
166.329 11.1607
142.688 11.1607
55.6538 11.1607
1556.36 11.1429
1424.41 11.1429
1041.72 11.1429
949.544 11.1429
609.166 11.1429
593.42 11.1429
555.072 11.1429
148.722 11.1429
1498.3 11.125
838.888 11.125
835.331 11.125
559.438 11.125
511.551 11.125
469.982 11.125
426.675 11.125
417.418 11.125
397.885 11.125
277.065 11.125
236.145 11.125
204.496 11.125
203.884 11.125
178.537 11.125
162.413 11.125
111.442 11.125
93.5603 11.125
86.9225 11.125
53.896 11.125
49.1875 11.125
45.8689 11.125
1338.83 11.1023
1172.53 11.1023
1074.72 11.1023
679.278 11.1023
658.361 11.1023
602.103 11.1023
276.064 11.1023
216.562 11.1023
57.4927 11.1023
56.4204 11.1023
54.2811 11.1023
923.703 11.0865
627.742 11.0865
422.479 11.0865
407.669 11.0865
393.578 11.0865
109.929 11.0865
79.7909 11.0865
1612.42 11.0833
1440.44 11.0833
1014.26 11.0833
767.025 11.0833
171.503 11.0833
148.037 11.0833
120.916 11.0833
118.353 11.0833
267.78 11.075
1669.98 11.0625
1309.37 11.0625
1301.2 11.0625
909.898 11.0625
781.134 11.0625
296.227 11.0625
199.3 11.0625
134.44 11.0625
981.008 11.05
655.571 11.05
335.641 11.05
295.792 11.05
166.818 11.05
100.076 11.05
81.4366 11.05
47.8573 11.05
1381.91 11.0417
1333.32 11.0417
1242.3 11.0417
1234.05 11.0417
1184.59 11.0417
1108.16 11.0417
917.741 11.0417
636.571 11.0417
630.99 11.0417
612.181 11.0417
599.169 11.0417
420.879 11.0417
78.8318 11.0417
62.9138 11.0417
48.5134 11.0417
48.0159 11.0417
564.382 11.0357
212.899 11.0357
132.165 11.0357
114.081 11.0357
111.804 11.0357
513.297 11.025
94.4432 11.025
679.444 11.0179
640. 11.0179
280.296 11.0179
149.449 11.0179
43.5971 11.0179
1677.83 11.0139
1635.14 11.0139
1592.16 11.0139
1240.74 11.0139
1016.49 11.0139
934.021 11.0139
758.753 11.0139
186.554 11.0139
91.2536 11.0139
56.9208 11.0139
1298.5 11.0114
1267.04 11.0114
774.264 11.0114
471.945 11.0114
414.172 11.0114
402.654 11.0114
333.064 11.0114
66.2977 11.0114
1601.02 11.0096
1588.57 11.0096
1332.19 11.0096
1035.13 11.0096
1007.54 11.0096
729.951 11.0096
709.177 11.0096
698.205 11.0096
619.745 11.0096
330.904 11.0096
106.201 11.0096
86.7202 11.0096
41.1735 11.0096
1102.26 11.0083
528.25 11.0083
447.179 11.0083
319.592 11.0083
68.3517 11.0083
1643.82 11.
1636. 11.
1357.67 11.
1350.28 11.
1349.67 11.
1247.87 11.
1146.22 11.
1002.53 11.
860.476 11.
794.865 11.
715.215 11.
666.152 11.
664.578 11.
568.513 11.
465.435 11.
358.649 11.
210.807 11.
203.563 11.
165.15 11.
164.393 11.
120.373 11.
107.533 11.
97.7512 11.
90.549 11.
69.8133 11.
55.2051 11.
1671.98 10.9205
1564.95 10.9205
1476.36 10.9205
1422.52 10.9205
1253.04 10.9205
377.432 10.9205
69.4086 10.9205
1257.04 10.875
537.513 10.875
136.31 10.875
112.627 10.875
77.0089 10.875
75.7274 10.875
58.2531 10.875
1486.17 10.8
1354.02 10.8
1321.98 10.8
1093.93 10.8
1066.84 10.8
1007.68 10.8
970.903 10.8
595.142 10.8
408.124 10.8
292.841 10.8
291.457 10.8
201.088 10.8
153.187 10.8
109.492 10.8
509.648 10.75
449.465 10.75
175.963 10.75
115.33 10.75
1541.59 10.6806
1385.81 10.6806
882.726 10.6806
791.112 10.6806
750.842 10.6806
663.304 10.6806
491.639 10.6806
440.845 10.6806
122.892 10.6806
118.702 10.6806
111.685 10.6806
89.7784 10.6806
65.1954 10.6806
1509.92 10.6667
1178.96 10.6667
1067.8 10.6667
1041.78 10.6667
821.608 10.6667
740.079 10.6667
642.498 10.6667
457.818 10.6667
319.921 10.6667
219.861 10.6667
212.199 10.6667
1505.34 10.625
1355.13 10.625
1235.34 10.625
254.164 10.625
45.6154 10.625
1594.2 10.5625
1248.11 10.5625
1147.51 10.5625
931.094 10.5625
712.302 10.5625
572.271 10.5625
549.288 10.5625
513.395 10.5625
452.699 10.5625
408.024 10.5625
393.389 10.5625
346.69 10.5625
324.014 10.5625
245.088 10.5625
157.974 10.5625
1509.11 10.5568
1336.36 10.5568
1303.38 10.5568
868.406 10.5568
718.74 10.5568
538.585 10.5568
113.542 10.5568
45.3463 10.5568
44.624 10.5568
611.282 10.5
935.125 10.4712
465.299 10.4712
432.868 10.4712
362.5 10.4712
105.2 10.4712
60.7698 10.4712
1559.53 10.45
1500.76 10.45
666.65 10.45
548.261 10.45
413.708 10.45
304.297 10.45
191.063 10.45
110.694 10.45
108.594 10.45
107.313 10.45
89.716 10.45
46.8985 10.45
1638.43 10.4464
1136.34 10.4464
1134.41 10.4464
808.24 10.4464
485.969 10.4464
369.873 10.4464
144.655 10.4464
1431.19 10.375
981.763 10.375
375.494 10.375
284.301 10.375
150.348 10.375
1053.01 10.3472
1034.45 10.3472
371.033 10.3472
229.72 10.3472
163.206 10.3472
73.7744 10.3472
54.7372 10.3472
1372.59 10.3333
1172.92 10.3333
907.284 10.3333
855.136 10.3333
778.057 10.3333
137.242 10.3333
212.983 10.3214
734.911 10.2841
696.784 10.2841
691.095 10.2841
516.793 10.2841
361.138 10.2841
282.479 10.2841
178.974 10.2841
93.8433 10.2841
1341.65 10.25
1320.94 10.25
1297.21 10.25
1191.75 10.25
1183.72 10.25
1034.78 10.25
598.933 10.25
392.384 10.25
322.632 10.25
272.751 10.25
244.436 10.25
231.538 10.25
41.2317 10.25
1601.29 10.2404
1581.82 10.2404
1214.76 10.2404
757.286 10.2404
313.447 10.2404
241.874 10.2404
96.9036 10.2404
176.038 10.225
105.392 10.225
1698.12 10.2
1697.05 10.2
1433.4 10.2
1278.36 10.2
1115.04 10.2
1008.87 10.2
953.025 10.2
615.004 10.2
602.02 10.2
597.362 10.2
516.557 10.2
467.711 10.2
322.724 10.2
216.112 10.2
182.927 10.2
166.101 10.2
139.692 10.2
95.3755 10.2
1420.63 10.1667
965.853 10.1667
439.003 10.1667
433.905 10.1667
203.461 10.1667
188.594 10.1667
93.0959 10.1667
1580.32 10.1607
1571.88 10.1607
316.403 10.1607
263.255 10.1607
254.033 10.1607
146.078 10.1607
116.819 10.1607
421.843 10.1429
124.157 10.1429
1603.76 10.125
1422.64 10.125
1303.68 10.125
1190.76 10.125
1157.26 10.125
1044.13 10.125
990.053 10.125
961.132 10.125
701.887 10.125
665.694 10.125
443.323 10.125
294.178 10.125
286.13 10.125
259.777 10.125
258.256 10.125
152.731 10.125
142.05 10.125
83.3162 10.125
50.216 10.125
1658.22 10.1023
1282.22 10.1023
971.165 10.1023
964.447 10.1023
641.552 10.1023
576.573 10.1023
537.068 10.1023
136.568 10.1023
1394.65 10.0865
902.103 10.0865
525.948 10.0865
215.372 10.0865
1126.97 10.0833
223.614 10.0833
475.948 10.075
1540.97 10.0625
1524.48 10.0625
1378.35 10.0625
1288.4 10.0625
863.89 10.0625
754.941 10.0625
734.042 10.0625
560.823 10.0625
389.419 10.0625
336.838 10.0625
195.252 10.0625
161.65 10.0625
94.116 10.0625
77.3282 10.0625
1689.54 10.05
1463.6 10.05
1402.32 10.05
1292.62 10.05
1201.74 10.05
1194.82 10.05
1074.93 10.05
993.806 10.05
975.651 10.05
823.544 10.05
707.073 10.05
371.079 10.05
308.185 10.05
211.306 10.05
206.627 10.05
149.212 10.05
146.488 10.05
138.84 10.05
79.7039 10.05
1670.14 10.0417
1653.56 10.0417
1294.68 10.0417
1252.39 10.0417
1063.48 10.0417
921.288 10.0417
425.132 10.0417
296.828 10.0417
230.283 10.0417
150.074 10.0417
64.1191 10.0417
58.8954 10.0417
1673.82 10.0357
395.239 10.0357
234.588 10.0313
1579.11 10.025
776.879 10.0179
138.286 10.0179
1515.04 10.0139
1275.97 10.0139
1216.78 10.0139
1205.95 10.0139
1047.33 10.0139
992.886 10.0139
850.223 10.0139
731.36 10.0139
683.795 10.0139
643.425 10.0139
592.025 10.0139
533.887 10.0139
339.778 10.0139
318.569 10.0139
140.173 10.0139
132.284 10.0139
100.983 10.0139
1544.09 10.0114
1356.32 10.0114
1286.26 10.0114
1260.85 10.0114
1209.84 10.0114
556.733 10.0114
537.413 10.0114
406.825 10.0114
360.071 10.0114
316.68 10.0114
94.6499 10.0114
89.6572 10.0114
73.0913 10.0114
1685.56 10.0096
938.35 10.0096
994.276 10.0083
625.734 10.0083
373.101 10.0083
1539.08 10.
1528.67 10.
1443.09 10.
1373.68 10.
1330.88 10.
1322.81 10.
1260.12 10.
1195.88 10.
1155.08 10.
1137.64 10.
1136.79 10.
1077.5 10.
998.154 10.
937.578 10.
898.923 10.
788.965 10.
761.375 10.
759.448 10.
734.99 10.
720.018 10.
718.943 10.
577.316 10.
478.664 10.
399.665 10.
367.221 10.
276.95 10.
270.704 10.
260.149 10.
253.763 10.
198.855 10.
163.505 10.
154.392 10.
145.851 10.
115.884 10.
69.9714 10.
41.6176 10.
