# Supplementary material for: Functional Genomics of Novel Secondary Metabolites from Diverse Cyanobacteria Using Untargeted Metabolomics
Source: Mar Drugs. 2013 Sep 30;11(10):3617–31. doi: 10.3390/md11103617 (PMC3826126; doi:10.3390/md11103617)
Supplement: Supplementary File 3 — Supplementary msms data (ZIP, 1417 KB) [file marinedrugs-11-03617-s003.zip › msms/162.Positive.txt]

// 162. yGluMet C10H18N2O5S Positive
150.057 6050.14
279.102 3334.28
133.031 2236.88
104.052 2046.35
262.075 746.824
130.05 572.402
216.07 494.21
84.0444 485.402
56.0488 369.48
102.056 237.875
261.09 190.034
168.062 123.738
150.17 121.19
149.02 96.0114
150.196 89.5714
133.135 89.225
170.059 76.0192
279.401 73.4879
209.194 68.0093
150.226 66.1008
58.9974 65.2976
280.001 59.8947
61.0164 57.75
150.438 57.1422
148.075 56.2112
150.271 56.2083
150.868 55.7782
235.401 54.5
104.143 51.225
84.085 48.6944
131.015 48.4167
104.799 47.1429
279.312 46.1429
279.701 44.375
279.614 42.6713
150.313 42.0096
262.221 39.5682
133.223 39.4583
133.394 39.25
216.146 39.004
133.303 38.1488
122.058 36.25
133.751 36.0417
104.27 35.4402
133.473 35.245
152.196 35.2308
105.372 35.0625
231.098 35.
130.122 34.8897
41.0357 34.7778
150.725 34.5313
282.992 34.0909
1085.38 33.0833
133.516 31.2426
150.659 31.1136
243.083 31.0083
280.062 31.
151.024 30.4
104.328 30.0192
221.11 29.7788
133.361 29.1645
104.17 29.0357
186.071 28.6944
216.529 28.5956
281.25 28.4444
151.16 28.375
150.572 28.1838
56.4711 28.05
130.159 28.0208
216.321 27.375
262.547 26.7202
151.285 26.5
236.282 26.0388
132.008 26.0313
150.611 25.75
214.076 25.1838
150.804 25.0208
84.1441 24.1157
223.113 24.0909
170.095 23.5956
141.646 23.5313
111.8 23.5208
56.0871 23.3333
279.755 23.25
347.22 23.2426
105.049 23.0536
397.464 23.045
596.963 23.0054
132.198 22.8897
279.859 22.1667
216.272 22.1635
74.0276 22.0046
199.992 22.
104.847 22.
104.419 22.
280.568 21.625
40.7509 21.5956
483.603 21.5707
444.399 21.5
151.2 21.2083
86.0573 21.2045
151.066 21.2
300.375 21.0208
280.771 21.0139
149.087 20.8897
280.23 20.7778
104.214 20.625
84.2235 20.4821
76.813 20.125
140.024 20.0662
385.418 20.0363
104.498 20.025
104.392 19.9
247.577 19.6944
173.643 19.675
402.035 19.625
121.481 19.5956
85.0224 19.5568
279.549 19.375
232.106 19.25
150.536 19.25
103.004 19.25
279.792 19.125
151.404 19.125
134.208 19.0833
775.157 19.0536
84.2759 19.0313
963.39 19.
306.794 18.9185
1239.18 18.6667
1395.75 18.5714
637.026 18.5329
1289.19 18.5313
83.0101 18.5313
999.22 18.5
151.91 18.4083
577.309 18.3224
620.9 18.25
283.379 18.1111
581.542 18.075
1526.17 18.0536
482.806 18.05
1559.19 18.0417
394.74 18.0357
1067.53 18.025
312.194 18.0227
324.478 18.0083
45.4468 18.0074
129.989 18.0066
514.825 18.
53.4633 17.8929
151.822 17.8
113.548 17.75
288.816 17.675
537.851 17.6667
773.816 17.5956
958.036 17.5625
415.087 17.5313
172.269 17.5
163.205 17.4821
852.963 17.4444
573.542 17.375
1463.48 17.3611
149.719 17.3472
102.608 17.2841
155.941 17.2813
134.161 17.225
1265.17 17.2083
479.039 17.2083
125.311 17.2
1273.62 17.1645
916.714 17.1429
276.109 17.125
150.961 17.125
107.222 17.125
145.596 17.1
581.924 17.0417
167.433 17.0417
122.122 17.0417
420.562 17.0357
1458.16 17.0278
236.872 17.0227
59.0525 17.0083
1108.43 17.0066
451.05 17.
198.224 17.
870.513 16.7788
418.955 16.5956
1587.74 16.5329
1344.37 16.5329
1034.1 16.5313
1468.82 16.5
94.4618 16.4712
73.7559 16.4712
466.188 16.3224
170.512 16.2857
280.622 16.225
206.56 16.2083
106.079 16.2083
49.9234 16.2083
1312.61 16.2045
115.741 16.1838
82.7473 16.1645
215.649 16.125
88.0074 16.0865
134.967 16.075
1271.1 16.0662
88.821 16.0592
927.167 16.05
1548.45 16.0417
746.09 16.0357
440.324 16.0313
102.097 16.025
897.218 16.0179
228.796 16.0083
157.209 16.0074
1123.72 16.0066
219.246 16.0054
1555.99 16.
1508.62 16.
924.655 16.
164.354 16.
966.741 15.8929
695.748 15.8929
353.648 15.7813
280.965 15.7813
128.98 15.7813
285.55 15.6667
828.215 15.5714
764.843 15.5
560.714 15.4464
241.411 15.4083
779.211 15.375
203.565 15.3472
133.935 15.3472
1022.28 15.3214
84.4121 15.3214
959.101 15.25
202. 15.25
312.549 15.225
244.237 15.1838
1137.41 15.1667
663.991 15.1667
1238.62 15.1429
132.509 15.1429
546.015 15.125
498.947 15.125
193.805 15.1111
281.876 15.0865
779.309 15.075
178.245 15.075
74.8976 15.075
64.0351 15.075
485.795 15.0536
152.858 15.0417
41.0514 15.0417
351.463 15.0357
186.569 15.0357
296.661 15.0313
277.414 15.0179
845.118 15.0096
336.852 15.0096
81.8069 15.0096
194.675 15.0074
1594.71 15.
262.302 15.
74.962 15.
40.3413 15.
1202.63 14.9205
145.31 14.8
57.0034 14.8
281.02 14.7813
1392.52 14.6806
1150.35 14.6806
440.5 14.6806
378.512 14.675
1473.68 14.6667
673.793 14.625
63.1107 14.5625
384.028 14.5568
192.867 14.5568
1016.35 14.5
51.5678 14.5
362.024 14.4712
199.897 14.4083
93.1982 14.4083
717.265 14.375
569.421 14.375
308.432 14.375
158.564 14.375
51.744 14.375
1066.52 14.3333
1143.12 14.3214
492.675 14.3214
83.1876 14.2857
208.048 14.2841
1337.48 14.25
262.789 14.25
1203.59 14.2404
942.649 14.2404
428.777 14.2404
264.086 14.2404
167.084 14.2404
152.788 14.2404
149.639 14.2404
93.2369 14.2404
1457.13 14.2083
566.229 14.2083
407.15 14.2083
938.729 14.1667
136.462 14.1667
162.141 14.1635
1235.21 14.1429
972.319 14.1429
510.493 14.1429
1029.07 14.125
773.699 14.125
216.743 14.125
44.9769 14.125
92.888 14.1023
141.499 14.0865
116.352 14.0865
151.669 14.0833
1142.66 14.075
678.999 14.075
539.602 14.075
174.798 14.075
56.721 14.075
44.2118 14.075
479.191 14.0625
189.94 14.0625
625.297 14.05
154.712 14.05
326.073 14.0417
198.067 14.0417
129.709 14.0417
57.5479 14.0417
841.708 14.0357
152.271 14.0357
75.5285 14.0357
175.367 14.025
71.2202 14.025
43.3253 14.0139
190.177 14.0114
87.1018 14.0114
1595.64 14.0096
1578.58 14.0096
440.974 14.0096
192.324 14.0096
185.975 14.0096
154.62 14.0096
110.899 14.0096
104.996 14.0096
769.76 14.0083
553.63 14.0083
285.804 14.0083
243.763 14.0083
176.498 14.0083
96.8044 14.0083
86.2114 14.0083
1533.34 14.0074
693.917 14.0066
1435.76 14.
1333.19 14.
1097.02 14.
846.767 14.
337.441 14.
1221.33 13.9205
166.806 13.9205
153.216 13.9205
131.538 13.9205
406.497 13.875
1282.68 13.8
1264.75 13.8
1585.96 13.7813
1566.31 13.7788
562.001 13.7788
189.643 13.7788
1359.92 13.75
47.6963 13.75
1377.78 13.6806
701.867 13.6806
699.699 13.6806
164.75 13.6806
110.029 13.6806
73.6885 13.675
1531.69 13.6667
560.149 13.6667
892.653 13.625
354.629 13.5714
466.964 13.5568
1231.62 13.5
94.647 13.5
141.432 13.4712
84.5922 13.4712
1495.94 13.45
603.823 13.45
126.581 13.45
343.971 13.4464
1157.01 13.4083
1045.19 13.4083
75.8926 13.4083
485.49 13.375
1138.77 13.3214
1020.32 13.3214
531.332 13.3214
285.039 13.3214
840.231 13.2841
705.799 13.2841
432.059 13.2841
255.987 13.2841
108.768 13.2841
1002.12 13.2813
714.475 13.25
85.8142 13.25
1392.1 13.2404
851.876 13.2404
402.574 13.2404
132.971 13.2404
102.725 13.2404
378.41 13.2083
366.022 13.2083
197.482 13.2083
60.2425 13.2083
1362.13 13.2
1277.05 13.2
1189.01 13.2
131.193 13.2
1455.64 13.1667
1121.92 13.1667
935.54 13.1667
49.4268 13.1667
593.595 13.1429
151.53 13.1429
136.83 13.1429
89.2156 13.1429
47.5678 13.1429
151.475 13.125
395.617 13.1023
204.588 13.1023
163.293 13.0865
44.3299 13.0865
42.6453 13.0865
181.75 13.075
86.2859 13.075
54.8175 13.0662
327.831 13.0625
1405.68 13.05
941.612 13.05
687.204 13.05
1425.58 13.0417
1194.61 13.0417
1128.06 13.0417
639.601 13.0417
355.775 13.0417
302.959 13.0417
1513.93 13.0357
636.952 13.0357
1266.25 13.0313
211.737 13.0278
262.434 13.025
1224.55 13.0179
918.203 13.0179
896.379 13.0114
357.556 13.0114
1052.46 13.0096
858.794 13.0096
796.352 13.0096
407.925 13.0096
1126.91 13.0083
1102.68 13.0083
741.42 13.0083
691.655 13.0083
633.718 13.0083
439.759 13.0083
66.2355 13.0083
614.387 13.0074
155.126 13.0074
1265.05 13.
879.464 13.
625.21 13.
262.339 13.
237.56 13.
168.487 13.
151.238 13.
66.0793 13.
65.7399 13.
56.1764 13.
1378.79 12.9205
522.569 12.9205
404.074 12.9205
252.363 12.9205
165.144 12.8929
227.14 12.875
614.254 12.8
563.488 12.8
140.571 12.8
66.1965 12.8
872.702 12.7788
291.867 12.7788
713.832 12.75
579.879 12.75
366.566 12.6806
132.559 12.6806
487.021 12.675
894. 12.6667
883.593 12.6667
561.607 12.6667
115.342 12.6667
47.8496 12.6667
624.238 12.5714
521.528 12.5714
483.173 12.5714
153.502 12.5625
1057.7 12.5568
628.153 12.5568
398.919 12.5568
339.752 12.5568
293.429 12.5568
216.608 12.5
1154.09 12.4712
994.775 12.4712
403.875 12.4712
337.948 12.4712
712.169 12.45
223.047 12.45
1398.16 12.4083
940.135 12.4083
683.32 12.4083
543.135 12.4083
62.1603 12.4083
775.915 12.375
695.108 12.375
300.575 12.375
264.469 12.375
169.175 12.375
120.93 12.375
105.407 12.375
1075.5 12.3603
1541.54 12.3472
1114.71 12.3472
947.804 12.3472
442.48 12.3472
264.126 12.3472
43.0946 12.3472
140.963 12.3333
1461.11 12.3214
1076.25 12.3214
453.268 12.3214
307.495 12.3214
999.714 12.2841
651.975 12.2841
209.328 12.2841
56.1525 12.2841
50.8303 12.2841
690.586 12.2813
1498.8 12.25
421.488 12.25
368.171 12.25
265.386 12.25
199.089 12.25
85.6194 12.25
1467.51 12.2404
740.998 12.2404
593.26 12.2404
306.342 12.2404
116.105 12.2404
83.3687 12.2404
585.985 12.2083
379.648 12.2083
343.827 12.2083
106.392 12.2083
894.731 12.2
610.122 12.2
591.948 12.2
350.056 12.2
283.544 12.2
199.484 12.2
1045.65 12.1838
724.3 12.1667
420.891 12.1667
190.533 12.1667
117.771 12.1667
1279.33 12.1607
267.596 12.1607
133.556 12.1607
1473.55 12.1429
1414.29 12.1429
1118.56 12.1429
1012.96 12.125
674.499 12.125
238.761 12.125
41.1154 12.125
1444.98 12.1023
1163.31 12.1023
982.581 12.1023
964.43 12.1023
773.893 12.1023
429.941 12.1023
223.601 12.1023
180.285 12.1023
99.454 12.1023
1414.11 12.0865
1354.15 12.0865
703.577 12.0865
571.722 12.0865
545.366 12.0865
466.076 12.0865
283.041 12.0865
277.241 12.0865
53.607 12.0865
1050.46 12.0625
542.172 12.0625
294.438 12.0625
141.54 12.0625
964.048 12.05
358.435 12.05
132.674 12.05
1137.65 12.0417
844.65 12.0417
782.799 12.0417
638.341 12.0417
570.613 12.0417
320.682 12.0417
291.422 12.0417
234.208 12.0417
154.2 12.0417
153.951 12.0417
136.656 12.0417
96.6091 12.0417
1197.93 12.0357
1192.11 12.0357
639.499 12.0357
597.257 12.0357
583.271 12.0357
130.984 12.0357
52.1989 12.0357
1075.39 12.0313
1021.22 12.0313
169.589 12.0313
895.468 12.025
1530.25 12.0179
944.074 12.0179
857.47 12.0179
303.592 12.0179
1269.55 12.0139
839.399 12.0139
218.797 12.0139
110.267 12.0139
53.3012 12.0139
1494.21 12.0114
938.818 12.0114
426.633 12.0114
301.508 12.0114
269.005 12.0114
234.086 12.0114
122.981 12.0114
1596.9 12.0096
1519.49 12.0096
1268.66 12.0096
1257.43 12.0096
594.893 12.0096
574.231 12.0096
40.1541 12.0096
174.601 12.0083
102.151 12.0083
1339.35 12.0074
1391.4 12.
1280.43 12.
1166.96 12.
1078.36 12.
1076.04 12.
924.969 12.
902.494 12.
850.071 12.
826.126 12.
772.48 12.
709.515 12.
691.234 12.
627.196 12.
543.468 12.
445.012 12.
211.37 12.
130.885 12.
113.612 12.
66.2611 12.
908.879 11.9205
857.323 11.9205
849.798 11.9205
825.643 11.9205
752.808 11.9205
467.268 11.9205
360.328 11.9205
768.847 11.875
1208.7 11.8
989.89 11.8
892.41 11.8
575.888 11.8
447.74 11.8
323.132 11.8
289.249 11.8
236.355 11.8
673.461 11.7788
529.223 11.7788
125.491 11.7788
421.602 11.75
408.972 11.75
1568.72 11.6806
1272.63 11.6806
1093.09 11.6806
887.887 11.6806
846.511 11.6806
803.215 11.6806
534.854 11.6806
489.784 11.6806
248.384 11.6806
1395.1 11.6667
1150.87 11.6667
1138.44 11.6667
983.859 11.6667
335.72 11.6667
318.826 11.6667
899.683 11.625
1041.1 11.5714
380.9 11.5714
93.63 11.5714
1043.5 11.5625
859.707 11.5625
797.122 11.5625
266.294 11.5625
84.3512 11.5625
63.9608 11.5568
133.808 11.5
1572.01 11.4712
562.391 11.4712
483.261 11.4712
365.2 11.4712
1534.78 11.45
1428.05 11.45
1009.62 11.45
828.287 11.45
704.061 11.45
578.216 11.45
375.821 11.45
282.134 11.45
86.2582 11.45
758.571 11.4464
56.1159 11.4464
1158.22 11.375
703.913 11.375
647.811 11.375
532.823 11.375
455.747 11.375
411.38 11.375
284.287 11.375
217.866 11.375
126.86 11.375
125.882 11.375
1176.5 11.3472
1079.16 11.3472
140.1 11.3333
53.3868 11.3333
1573.44 11.3214
1197.1 11.3214
363.081 11.2841
245.861 11.2841
245.663 11.2841
225.954 11.2841
218.347 11.2841
218. 11.2841
195.908 11.2841
345.166 11.2813
1020.19 11.25
571.606 11.25
470.591 11.25
246.334 11.25
116.011 11.25
1578.99 11.2404
1138.21 11.2404
770.619 11.2404
639.296 11.2404
228.303 11.2404
173.407 11.2404
136.205 11.225
807.984 11.2083
186.209 11.2083
77.9925 11.2083
1526.78 11.2
1267.33 11.2
917.509 11.2
611.592 11.2
586.192 11.2
91.7871 11.2
56.6128 11.2
1207.71 11.1667
494.622 11.1667
272.474 11.1667
141.683 11.1667
131.424 11.1667
904.788 11.1607
616.208 11.1607
470.176 11.1607
106.302 11.1607
1288.28 11.1429
725.226 11.1429
427.142 11.1429
315.441 11.1429
153.582 11.1429
100.359 11.1429
1288.44 11.125
723.291 11.125
722.484 11.125
249.629 11.125
220.74 11.125
56.624 11.125
55.6052 11.125
1315.18 11.1023
431.796 11.1023
252.256 11.1023
113.185 11.1023
1549.35 11.0865
114.959 11.0865
261.281 11.0833
200.692 11.0833
1306.89 11.075
137.595 11.075
482.871 11.0625
265.513 11.0625
144.024 11.0625
657.529 11.05
388.516 11.05
1481.26 11.0417
1369.14 11.0417
1267.13 11.0417
1156.7 11.0417
553.058 11.0417
507.069 11.0417
463.298 11.0417
435.78 11.0417
377.241 11.0417
342.522 11.0417
337.715 11.0417
312.721 11.0417
307.556 11.0417
174.495 11.0417
74.8431 11.0417
1431.38 11.0357
1331.27 11.0357
1238.94 11.0357
1218.58 11.0357
804.243 11.0357
914.806 11.0313
455.526 11.0313
264.338 11.0313
1406.3 11.025
262.6 11.025
763.97 11.0179
446.549 11.0179
211.17 11.0179
142.134 11.0179
678.79 11.0139
420.703 11.0139
289.33 11.0139
1334.24 11.0114
1312.86 11.0114
1003.43 11.0114
836.497 11.0114
675.63 11.0114
342.797 11.0114
311.122 11.0114
291.018 11.0114
245.51 11.0114
220.775 11.0114
135.693 11.0114
45.8221 11.0114
1552.78 11.0096
950.137 11.0096
948.584 11.0096
737.246 11.0096
469.558 11.0096
163. 11.0096
91.2013 11.0096
1101.96 11.0083
461.967 11.0083
81.4084 11.0083
1587.08 11.
1540.68 11.
1248.15 11.
1235.46 11.
1214.92 11.
1200.89 11.
982.131 11.
970.176 11.
965.561 11.
911.24 11.
644.158 11.
315.33 11.
303.052 11.
290.208 11.
262.506 11.
245.429 11.
244.376 11.
105.02 11.
84.8657 11.
1249.23 10.9205
962.028 10.9205
899.319 10.9205
326.704 10.9205
178.638 10.9205
125.364 10.9205
146.818 10.875
1152.74 10.8
542.364 10.8
472.446 10.8
294.632 10.8
281.793 10.8
235.909 10.8
1395.3 10.75
967.315 10.75
657.257 10.75
152.07 10.75
111.011 10.75
1429.01 10.6806
1129.9 10.6806
1125.27 10.6806
438.923 10.6806
295.977 10.6806
219.41 10.6806
116.653 10.6806
83.9798 10.6806
1326.14 10.6667
1129.4 10.6667
1098.65 10.6667
991.581 10.6667
923.544 10.6667
656.034 10.6667
554.3 10.6667
377.643 10.6667
246.967 10.6667
44.9583 10.6667
1247.84 10.625
1403.55 10.5625
1398.75 10.5625
917.296 10.5625
798.055 10.5625
762.715 10.5625
593.544 10.5625
295.682 10.5625
107.367 10.5625
51.209 10.5625
1552.99 10.5568
536.27 10.5568
370.791 10.5568
180.471 10.5568
121.991 10.5568
115.859 10.5568
65.9847 10.5568
104.46 10.5
1384.25 10.4712
741.795 10.4712
153.651 10.4712
1197.69 10.45
1188.12 10.45
944.34 10.45
747.267 10.45
503.851 10.45
436.018 10.45
248.822 10.45
439.199 10.4464
44.1268 10.4464
1381.07 10.375
1373.95 10.375
1355.76 10.375
1063.14 10.375
674.054 10.375
648.367 10.375
531.583 10.375
511.463 10.375
264.533 10.375
127.895 10.375
127.837 10.375
1443.94 10.3472
1218.8 10.3472
942.141 10.3472
672.846 10.3472
521.655 10.3472
453.546 10.3472
279.916 10.3472
260.199 10.3472
170.26 10.3472
143.984 10.3472
80.4308 10.3472
934.062 10.3333
810.341 10.3333
382.66 10.3333
834.643 10.3214
287.861 10.3214
135.073 10.3214
1273.8 10.2841
1248.76 10.2841
606.11 10.2841
569.879 10.2841
371.567 10.2841
193.677 10.2841
188.594 10.2841
1015.88 10.25
705.201 10.25
459.407 10.25
425.756 10.25
316.224 10.25
280.137 10.25
240.934 10.25
168.709 10.25
109.817 10.25
51.5381 10.25
1543.5 10.2404
1494.78 10.2404
1411.7 10.2404
763.717 10.2404
642.565 10.2404
529.722 10.2404
132.338 10.2404
124.331 10.2404
63.3037 10.2404
62.5585 10.2404
282.216 10.225
317.071 10.2083
1266.82 10.2
1204.74 10.2
1202.44 10.2
811.979 10.2
760.127 10.2
729.336 10.2
344.039 10.2
275.108 10.2
236.494 10.2
215.135 10.2
135.027 10.2
132.265 10.2
52.8921 10.2
1294.49 10.1667
1278.02 10.1667
854.486 10.1667
755.98 10.1667
606.631 10.1667
530.948 10.1667
417.104 10.1667
363.626 10.1667
284.431 10.1667
1126.02 10.1607
1042.4 10.1607
841.538 10.1607
818.894 10.1607
256.07 10.1607
154.524 10.1607
48.4482 10.1607
522.312 10.1429
434.86 10.1429
155.516 10.1429
80.9336 10.1429
41.4162 10.1429
991.794 10.125
791.171 10.125
308.984 10.125
297.809 10.125
261.196 10.125
243.817 10.125
209.003 10.125
125.74 10.125
80.8869 10.125
50.3448 10.125
1453. 10.1023
1392.7 10.1023
1349.52 10.1023
967.609 10.1023
761.819 10.1023
740.079 10.1023
418.638 10.1023
406.676 10.1023
304.96 10.1023
284.592 10.1023
235.007 10.1023
148.415 10.1023
138.53 10.1023
84.7867 10.1023
54.4957 10.1023
47.635 10.1023
1322.53 10.0865
1129.7 10.0865
767.426 10.0865
507.482 10.0865
495.042 10.0865
354.53 10.0865
323.283 10.0865
268.423 10.0865
552.579 10.0833
397.622 10.0833
230.203 10.0833
219.002 10.0833
83.3154 10.0833
1571.62 10.075
1526.08 10.0625
1394.79 10.0625
1161.21 10.0625
886.379 10.0625
503.784 10.0625
414.755 10.0625
404.322 10.0625
273.26 10.0625
182.6 10.0625
97.3232 10.0625
68.5487 10.0625
63.3313 10.0625
57.7913 10.0625
1494.52 10.05
1214.37 10.05
1190.27 10.05
1126.55 10.05
1100.06 10.05
631.917 10.05
527.18 10.05
428.493 10.05
350.894 10.05
295.196 10.05
241.559 10.05
234.024 10.05
156.134 10.05
142.092 10.05
1238.44 10.0417
1162.71 10.0417
1113.43 10.0417
860.238 10.0417
756.894 10.0417
691.297 10.0417
687.053 10.0417
507.159 10.0417
301.111 10.0417
238.267 10.0417
98.7063 10.0417
95.5348 10.0417
75.0315 10.0417
71.2789 10.0417
62.4181 10.0417
51.7693 10.0417
1573. 10.0357
1453.28 10.0357
653.789 10.0357
565.03 10.0357
325.077 10.0357
250.67 10.0357
141.254 10.0357
76.2921 10.0357
44.7237 10.0357
1096.39 10.025
1038.17 10.025
579.326 10.025
350.235 10.025
303.101 10.025
58.3246 10.025
1195.1 10.0179
1346.78 10.0139
1119.58 10.0139
1109.16 10.0139
1038.48 10.0139
874.29 10.0139
576.759 10.0139
517.401 10.0139
467.784 10.0139
424.573 10.0139
346.135 10.0139
330.324 10.0139
257.978 10.0139
214.589 10.0139
134.475 10.0139
49.6443 10.0139
48.7764 10.0139
1261.32 10.0114
1083.85 10.0114
1074.75 10.0114
981.754 10.0114
901.101 10.0114
609.314 10.0114
587.054 10.0114
548.796 10.0114
545.045 10.0114
481.851 10.0114
451.367 10.0114
329.939 10.0114
210.314 10.0114
145.168 10.0114
134.514 10.0114
131.778 10.0114
1540.06 10.0096
1338.26 10.0096
634.425 10.0096
544.604 10.0096
491.937 10.0096
198.191 10.0096
195.675 10.0096
52.4848 10.0096
1262.66 10.0083
546.195 10.0083
308.179 10.0083
132.892 10.0083
1560.16 10.
1374.21 10.
1299.13 10.
1293.81 10.
1212.69 10.
934.996 10.
895.547 10.
786.225 10.
700.8 10.
674.559 10.
659.248 10.
524.999 10.
421.178 10.
406.457 10.
327.353 10.
324.767 10.
317.041 10.
292.807 10.
278.11 10.
176.396 10.
142.516 10.
109.99 10.
62.6627 10.
61.0947 10.
50.9442 10.
42.2907 10.
41.1622 10.
