# Supplementary material for: Functional Genomics of Novel Secondary Metabolites from Diverse Cyanobacteria Using Untargeted Metabolomics
Source: Mar Drugs. 2013 Sep 30;11(10):3617–31. doi: 10.3390/md11103617 (PMC3826126; doi:10.3390/md11103617)
Supplement: Supplementary File 3 — Supplementary msms data (ZIP, 1417 KB) [file marinedrugs-11-03617-s003.zip › msms/204.Positive.txt]

// 204.  C5H11NO3 Positive
98.061 2166.73
71.0505 1081.84
134.081 1080.69
116.072 975.128
99.0448 544.464
70.0664 435.951
55.0183 318.685
56.0507 249.227
55.0584 193.5
117.054 115.004
57.0322 68.4464
98.1514 67.0054
134.152 49.0227
134.185 49.0034
73.0814 46.0054
134.237 42.375
74.0598 41.6
99.1253 40.1157
71.2283 38.7872
116.195 37.0625
71.1082 36.375
98.3347 35.0357
116.15 34.3472
98.271 32.1645
98.2003 31.375
71.1707 31.3214
56.0939 30.125
70.1469 29.7202
133.067 29.1635
135.234 26.8897
604.315 26.605
70.1031 26.125
99.5724 25.
118.235 24.6944
135.363 23.25
98.5004 21.75
98.7517 21.5313
71.388 21.5
56.2658 21.4
100.245 21.375
97.9362 21.3472
134.547 21.25
116.23 21.1429
152.791 21.0227
124.272 20.6544
604.094 20.5313
1364.67 20.4712
101.23 20.2404
1131.6 20.125
116.366 20.1023
98.3921 20.
1439.25 19.8182
134.449 19.4712
57.0532 19.4464
862.829 19.4083
98.5344 19.2404
88.0473 19.
62.153 19.
57.198 19.
116.771 18.9205
103.247 18.8929
485.778 18.6944
134.338 18.5682
1558.03 18.375
57.9758 18.2083
501.583 18.0313
53.0393 18.0179
135.302 18.0083
410.403 17.6544
600.93 17.4083
136.351 17.075
133.125 17.0417
774.355 17.0074
68.0495 16.75
135.736 16.5
630.377 16.4083
116.435 16.3603
93.8868 16.1838
799.113 16.0909
1302.25 16.0662
1206.85 16.0662
100.583 16.0417
116.528 15.8897
43.0538 15.6806
986.063 15.5
625.389 15.4712
1200.63 15.4083
63.3961 15.3214
55.188 15.3214
289.334 15.2404
816.91 15.1838
1041.7 15.0662
171.859 15.05
104.295 15.0313
629.481 15.0083
99.209 15.
69.0382 14.8
170.306 14.5
85.0499 14.375
55.1641 14.3472
119.279 14.2857
1096.33 14.2083
598.119 14.2083
403.363 14.1667
270.189 14.1635
136.645 14.1429
977.876 14.125
310.315 14.125
720.154 14.1111
294.296 14.0865
158.061 14.0417
264.901 14.0313
55.1124 14.025
100.631 14.0096
100.08 14.0096
263.749 14.
152.579 14.
99.9884 14.
197.491 13.9205
1559.09 13.875
117.106 13.875
615.44 13.75
117.186 13.75
678.108 13.6806
820.058 13.675
329.28 13.675
899.622 13.6667
176.036 13.6667
99.3835 13.6667
102.687 13.5956
70.2245 13.5625
857.342 13.5568
98.7309 13.5568
1096.18 13.45
1357.49 13.4464
116.695 13.4083
1598.38 13.3472
71.207 13.3472
134.365 13.2841
73.9759 13.2841
1235.14 13.25
1171.88 13.2404
252.009 13.2404
177.592 13.2404
211.808 13.2083
1296.32 13.1667
144.102 13.1667
1149.41 13.1635
1061.53 13.1429
63.8809 13.1429
135.523 13.125
81.1908 13.125
71.3629 13.125
465.514 13.1023
292.432 13.0865
132.116 13.0865
101.685 13.0865
120.619 13.075
345.939 13.0662
125.114 13.0662
1573.46 13.0592
204.035 13.0417
45.1872 13.0417
373.972 13.0357
54.8105 13.0313
630.428 13.0179
155.808 13.0139
45.0531 13.0139
546.632 13.0083
138.944 13.0083
138.277 13.0074
245.308 13.0066
1533.27 13.
1434.01 13.
873.015 13.
422.957 13.
42.3777 13.
533.988 12.9205
476.612 12.9205
124.515 12.9205
639.516 12.875
65.4069 12.8
307.368 12.7788
657.676 12.6806
1421.74 12.6667
123.08 12.6667
998.966 12.5714
345.652 12.5714
337.585 12.5714
116.293 12.5714
407.638 12.5625
81.0301 12.5625
1294.78 12.4712
1219.73 12.45
207.897 12.45
798.298 12.4464
1074.99 12.4083
1040.13 12.4083
794.15 12.4083
55.223 12.375
1371.17 12.3214
446.179 12.2841
1435.29 12.25
1080.6 12.25
1027.5 12.25
261.832 12.25
116.625 12.25
369.906 12.2404
732.799 12.2083
1170.53 12.2
1009.58 12.2
936.009 12.2
613.927 12.1667
1312.92 12.125
1141.84 12.125
1076.47 12.125
954.056 12.125
806.262 12.125
340.156 12.125
133.641 12.125
159.903 12.1023
55.3676 12.1023
209.588 12.0865
83.1927 12.0865
70.6245 12.0865
140.068 12.075
231.668 12.05
933.03 12.0417
847.079 12.0417
363.479 12.0357
192.598 12.0357
77.3785 12.0357
65.7811 12.0357
145.626 12.0313
1403.19 12.0114
1169.06 12.0114
759.997 12.0114
939.603 12.0096
226.51 12.0096
475.804 12.0083
796.476 12.0074
1175.32 12.
694.214 12.
560.778 12.
139.722 12.
73.9407 12.
170.344 11.9205
358.402 11.875
747.672 11.8
246.958 11.8
41.3517 11.7788
725.647 11.6806
280.687 11.6806
229.73 11.6667
187.091 11.6667
1358.72 11.5714
467.644 11.5714
300.645 11.5625
786.47 11.4712
511.68 11.4712
332.249 11.4712
845.956 11.4464
823.811 11.4464
565.238 11.4464
763.84 11.375
751.588 11.375
690.068 11.375
82.7436 11.375
606.868 11.3472
485.186 11.3472
129.599 11.3472
90.9672 11.3472
522.743 11.3333
1531.19 11.3214
1487.46 11.3214
145.903 11.3214
1349.11 11.2841
695.209 11.2841
158.919 11.2841
50.8762 11.2813
1201.62 11.2404
395.133 11.2404
99.5135 11.225
1031.08 11.2083
551.841 11.2083
1437.62 11.2
1555.6 11.1667
389.607 11.1667
306.708 11.1667
300.282 11.1667
134.597 11.1667
1297. 11.1607
766.497 11.1607
118.695 11.1429
1574.58 11.125
71.6549 11.125
1374.69 11.1023
1003.57 11.1023
626.997 11.1023
453.432 11.1023
308.134 11.1023
521.613 11.0865
415.626 11.0865
400.388 11.0865
98.9031 11.075
1495.27 11.0625
294.454 11.0625
134.679 11.0625
705.199 11.05
1452.84 11.0417
1072.41 11.0417
1020.99 11.0417
689.979 11.0417
75.2965 11.0417
1431.14 11.0357
678.651 11.0357
701.248 11.0179
337.647 11.0139
65.3543 11.0139
545.24 11.0114
748.81 11.0096
550.603 11.0096
205.618 11.0096
112.015 11.0066
932.33 11.
822.519 11.
680.7 11.
331.163 11.
302.579 11.
186.369 11.
99.645 11.
73.1547 11.
44.0039 11.
1492.02 10.9205
1252.37 10.9205
467.833 10.9205
1547.1 10.8
61.3218 10.8
51.484 10.8
541.548 10.75
85.9025 10.75
1280.61 10.6806
736.204 10.6806
180.476 10.6806
101.527 10.6806
99.7546 10.6667
1509.89 10.5625
590.894 10.5625
867.76 10.5568
867.577 10.5568
426.677 10.5568
381.712 10.5568
45.1518 10.5568
925.261 10.4712
311.852 10.4464
105.267 10.4464
72.6152 10.4464
543.115 10.375
517.434 10.375
299.528 10.375
1467.82 10.3472
1427.65 10.3472
1417.97 10.3472
938.132 10.3472
70.2605 10.3472
485.453 10.3333
74.8779 10.3333
1476.04 10.2841
721.016 10.2841
490.649 10.2841
140.189 10.2841
138.419 10.2841
59.5168 10.2841
591.816 10.25
857.917 10.2404
636.846 10.2404
1159.8 10.2
711.051 10.2
1438.04 10.1667
945.265 10.1667
446.107 10.1667
300.182 10.1667
91.9323 10.1667
58.3387 10.1667
392.369 10.1607
1081.98 10.1429
703.283 10.1429
100.476 10.1429
1424.99 10.125
1310.61 10.125
866.411 10.125
540.928 10.125
473.683 10.125
102.748 10.125
76.84 10.125
71.6193 10.125
1551.97 10.1023
848.013 10.1023
399.403 10.1023
270.958 10.1023
117.351 10.1023
1147.62 10.0865
644.996 10.0865
580.585 10.0865
268.343 10.0865
186.729 10.075
128.487 10.075
1033.35 10.0625
619.745 10.0625
513.169 10.0625
336.311 10.0625
263.589 10.0625
1590.47 10.05
1124.77 10.05
1058.75 10.05
531.048 10.05
268.475 10.05
719.032 10.0417
492.796 10.0417
388.861 10.0417
252.902 10.0417
41.0379 10.0417
367.817 10.0357
257.128 10.0357
717.36 10.0179
1588.08 10.0139
574.679 10.0139
97.1562 10.0139
1114.21 10.0114
1025.99 10.0114
818.941 10.0114
817.892 10.0114
739.186 10.0114
658.17 10.0114
514.611 10.0114
397.379 10.0114
139.533 10.0114
70.4994 10.0114
45.3207 10.0114
1571.05 10.0096
503.805 10.0083
397.208 10.0074
1496.88 10.
1450.93 10.
661.09 10.
546.913 10.
421.65 10.
410.086 10.
363.293 10.
362.028 10.
117.991 10.
73.6652 10.
