# Supplementary material for: Functional Genomics of Novel Secondary Metabolites from Diverse Cyanobacteria Using Untargeted Metabolomics
Source: Mar Drugs. 2013 Sep 30;11(10):3617–31. doi: 10.3390/md11103617 (PMC3826126; doi:10.3390/md11103617)
Supplement: Supplementary File 3 — Supplementary msms data (ZIP, 1417 KB) [file marinedrugs-11-03617-s003.zip › msms/7.Negative.txt]

// 7. C18:0 fatty acid C18H36O2 Negative
283.267 7388.91
284.268 552.164
283.391 315.083
283.458 195.04
283.613 94.1075
283.658 91.7782
851.182 88.1657
284.142 78.4286
130.766 77.7083
283.689 72.2917
813.662 72.1667
284.936 70.023
283.578 69.5329
283.771 68.962
742.619 64.0512
284.54 64.0027
284.46 63.9698
284.907 60.1184
284.013 58.205
283.896 58.1429
407.205 58.0104
108.588 56.3361
1150.52 54.6667
291.669 54.4737
765.343 54.405
572.546 52.45
177.594 52.1655
818.618 52.0489
648.917 51.7361
304.815 51.64
935.237 51.625
958.798 50.0043
1193.53 49.4556
284.406 49.0714
658.009 48.3676
989.259 48.3517
971.707 48.3333
247.959 48.0036
843.813 47.8409
729.455 47.1818
48.0163 46.7857
286.1 46.6814
1313.33 46.4545
463.826 44.4879
1534.79 44.3289
1286.86 44.2596
81.2886 44.0417
470.506 43.9009
1251.93 43.8906
240.459 43.5625
349.52 43.4706
234.294 43.2802
710.951 43.25
888.737 43.0417
928.214 43.
284.803 42.7284
712.89 42.5125
428.164 41.9395
1253.74 41.1184
98.0558 41.0893
761.184 41.0801
81.3372 41.
1123.32 40.8935
284.989 40.5707
1531.18 40.5625
57.5659 40.3077
110.198 40.2893
164.151 40.25
723.957 40.0363
1207.95 39.9395
105.753 39.8897
395.458 39.8824
285.919 39.645
191.455 39.625
1584.68 39.556
946.542 39.5216
441.443 39.5125
878.703 39.2736
93.892 39.2105
125.564 39.0947
749.409 39.0556
628.401 39.006
149.043 38.7601
826.19 38.5216
1120.61 38.4808
382.507 38.4583
95.1155 38.2228
930.881 38.125
141.231 38.0341
64.7538 37.9
197.374 37.8409
906.844 37.7794
286.354 37.694
584.687 37.4583
373.486 37.4321
1432.8 37.4
1061.41 37.35
146.106 37.3068
69.6487 37.2663
289.236 37.1184
585.394 37.1125
1484.69 37.0845
1295.73 37.0588
486.262 37.045
1552. 37.
1132.75 36.9231
284.06 36.7961
52.4082 36.694
1001.06 36.605
1223.24 36.3676
1113.79 36.1324
757.297 36.125
1027.32 36.0417
475.984 36.0388
524.739 36.0321
111.138 36.0179
149.238 36.0036
63.702 35.7794
451.465 35.6923
1242.72 35.5682
337.477 35.4808
45.7907 35.3906
1060.59 35.1607
985.769 35.1406
1209.36 35.1157
503.924 35.1136
1027.57 35.1
1586.13 35.0208
679.251 35.0208
54.0523 35.0179
1561.79 35.0167
1134.52 35.0083
215.799 35.004
329.598 34.9185
461.664 34.8929
1348.76 34.8523
273.012 34.8409
112.785 34.7824
162.491 34.7778
61.73 34.75
1236.09 34.6713
520.006 34.625
1147.26 34.5707
235.371 34.445
698.493 34.4167
1089.56 34.2667
137.95 34.2308
750.474 34.2269
363.877 34.2228
816.768 34.2105
147.793 34.175
774.072 34.1607
1014.13 34.1406
396.387 34.125
1623.42 34.025
907.263 34.025
450.222 34.0227
1519.91 34.0208
46.7099 34.
1181.55 33.875
199.962 33.8167
349.957 33.6806
984.546 33.6036
561.466 33.5313
1587.08 33.445
55.9784 33.4
76.6179 33.2045
240.759 33.1731
1655.77 33.1488
204.171 33.1008
1106.46 33.0833
610.197 33.0714
56.6998 33.0662
413.762 33.0625
137.185 33.0417
873.806 33.0208
132.618 33.0074
553.438 33.0043
465.841 33.0043
1353.93 33.
596.87 33.
268.168 32.9013
697.089 32.7961
456.053 32.7794
75.3859 32.75
282.841 32.7284
620.69 32.7202
799.559 32.6713
1641.6 32.6544
187.269 32.625
1490.28 32.5602
705.627 32.5602
1679.03 32.556
326.372 32.5329
559.252 32.5
463.111 32.4808
513.981 32.375
70.8361 32.35
61.2043 32.2857
718.284 32.2813
179.908 32.2667
786.59 32.1607
953.201 32.125
177.318 32.1136
1559.57 32.1078
1563.26 32.0417
748.075 32.0417
299.867 32.0417
86.2872 32.0341
1346.26 32.0114
1303.77 32.0054
606.834 32.0043
104.688 32.0043
143.061 32.004
157.935 31.9698
141.688 31.9698
163.246 31.9185
369.023 31.8409
1107.25 31.8036
153.16 31.7961
646.501 31.75
247.874 31.7202
129.188 31.7202
229.046 31.6944
1048.81 31.675
1018.01 31.6667
176.608 31.6544
486.984 31.6429
1274.65 31.625
162.548 31.5
1396.94 31.4167
767.962 31.405
448.86 31.4
147.261 31.375
227.496 31.3611
168.827 31.3266
406.062 31.2857
814.347 31.2667
1285.11 31.2269
1046.94 31.2083
996.534 31.1731
553.631 31.1607
209.228 31.125
1378.68 31.1111
398.524 31.0947
398.696 31.0769
1651.4 31.0714
932.585 31.0667
664.172 31.025
1505.47 31.0208
1184.41 31.0192
982.659 31.0179
932.078 31.0043
62.6539 31.004
46.5105 31.0038
287. 31.
123.536 30.9423
732.775 30.805
154.542 30.805
290.091 30.7788
1108.71 30.6429
687.05 30.605
429.673 30.5313
164.725 30.5313
1551.73 30.5208
1282.28 30.4583
310.487 30.4545
1281.59 30.445
54.4317 30.405
608.46 30.4
887.452 30.3906
65.7009 30.3491
906.679 30.3393
195.685 30.3333
64.5033 30.3333
144.202 30.3224
90.9183 30.3077
218.398 30.2663
230.456 30.225
968.596 30.1607
184.057 30.1607
79.6873 30.1607
533.924 30.1488
65.8269 30.1429
1222.09 30.125
932.912 30.1118
228.053 30.0714
806.26 30.0536
270.872 30.0417
204.432 30.0417
1419.18 30.025
1080.26 30.025
775.468 30.025
918.49 30.0208
1029.17 30.0179
941.059 30.006
46.0933 30.006
401.09 30.0054
850.139 30.005
655.996 30.005
194.555 30.0043
1224.09 30.0038
790.897 30.
648.564 30.
474.124 30.
248.654 30.
266.553 29.9698
1656.81 29.9205
648.399 29.9
73.7729 29.875
373.79 29.8409
286.167 29.7824
1337.5 29.7788
771.849 29.7692
865.576 29.7284
1693.24 29.7202
876.517 29.7202
1059.62 29.6923
316.351 29.6923
1589.11 29.675
403.699 29.6429
895.969 29.5208
285.1 29.4821
58.0984 29.4803
317.538 29.445
1038.08 29.4402
848.535 29.405
1549.79 29.375
285.016 29.375
950.499 29.3636
495.963 29.35
1062.57 29.3491
243.525 29.338
733.358 29.3333
287.347 29.25
177.992 29.245
1672.44 29.2269
298.852 29.2269
110.737 29.225
738.936 29.2083
215.43 29.1875
146.945 29.1731
913.683 29.1488
880.23 29.1488
1675.49 29.1136
164.992 29.1136
202.16 29.1118
410.507 29.1
153.339 29.0667
455.966 29.0625
148.239 29.0489
1071.32 29.0417
169.735 29.0357
444.178 29.0227
686.298 29.0114
243.049 29.0096
286.505 29.0083
254.962 29.0066
433.617 29.0054
548.356 29.0046
1335.65 29.
1004.69 29.
134.585 29.
134.068 29.
46.4909 29.
409.861 28.9231
686.981 28.9013
498.359 28.9
741.086 28.8182
194.017 28.7813
547.308 28.7202
59.4438 28.6944
1042.36 28.6
63.6799 28.6
218.491 28.5682
1115.87 28.5568
127.257 28.5329
502.714 28.5313
1252.53 28.5208
864.785 28.4821
776.658 28.4821
857.598 28.4803
1141.54 28.4712
547.419 28.4402
664.726 28.3636
616.946 28.3611
124.95 28.338
433.167 28.3333
245.099 28.3333
1434.28 28.2857
791.799 28.2857
656.451 28.2857
297.211 28.2667
700.763 28.2663
783.6 28.2269
1468.83 28.225
1146.2 28.2083
443.681 28.2083
1180.43 28.2
103.28 28.1359
1441.74 28.125
1093.27 28.125
625.167 28.125
1367.39 28.1136
175.895 28.1136
840.229 28.1
1144.09 28.0909
1011.24 28.0769
1069.1 28.0536
1117.45 28.045
315.917 28.0417
1180.59 28.0388
51.3988 28.0227
735.613 28.0208
292.157 28.0208
332.242 28.0083
359.94 28.0066
576.13 28.006
69.3343 28.
385.227 27.9231
1257.89 27.8929
509.789 27.875
160.904 27.8409
1419.44 27.8182
151.939 27.8182
162.126 27.7778
890.693 27.6944
300.933 27.6944
168.908 27.6944
579.768 27.6923
444.662 27.6923
111.756 27.6875
224.017 27.6667
563.797 27.6429
427.62 27.625
335.742 27.625
1189.22 27.5956
464.406 27.5682
1323.55 27.5602
82.307 27.556
93.9098 27.5329
1466.8 27.5
640.181 27.5
770.201 27.4821
499.448 27.4821
396.604 27.4821
1353.04 27.4167
119.057 27.3603
1440.58 27.3393
102.378 27.3393
1663.78 27.3333
1098.2 27.2727
1567.71 27.2667
1253.62 27.25
1528.09 27.2404
285.827 27.2269
1430.87 27.225
520.944 27.225
1446.15 27.205
113.811 27.1875
107.105 27.1607
75.1368 27.1488
327.37 27.1429
87.286 27.1429
1050.8 27.1359
789.447 27.125
236.641 27.125
235.822 27.125
1555.75 27.1078
69.7923 27.0865
644.704 27.0833
1013.33 27.075
155.681 27.0662
637.16 27.0625
213.5 27.0592
114.594 27.0489
555.786 27.0417
223.68 27.0417
378.841 27.0227
1261.24 27.0208
76.6595 27.0208
837.128 27.0192
245.778 27.0083
1516.37 27.0074
68.3316 27.0074
1283.7 27.0054
238.861 27.0054
91.4657 27.0054
1656.13 27.005
613.499 27.005
1429.96 27.
864.037 27.
732.413 27.
55.8956 27.
557.883 26.9423
1070.06 26.8897
160.287 26.8897
72.9319 26.8897
1015.83 26.7824
71.1397 26.7824
83.616 26.7284
1127.77 26.6944
1538.97 26.6923
625.565 26.6875
825.419 26.6429
289.025 26.5707
945.275 26.5602
713.441 26.5577
567.016 26.5313
178.064 26.5313
1064.06 26.5208
1106.05 26.5
859.791 26.5
876.019 26.4821
380.551 26.4821
57.118 26.4821
226.301 26.4808
1007.46 26.4545
80.1753 26.4545
811.91 26.4444
1511.46 26.4083
625.956 26.4083
129.926 26.4083
646.567 26.405
1239.7 26.4
55.7079 26.4
179.661 26.3636
1688.07 26.3611
1402.16 26.3611
136.527 26.3603
739.893 26.3393
1391.77 26.3333
980.614 26.3333
331.028 26.3333
1373.19 26.3224
577.729 26.3224
102.096 26.3077
777.151 26.2857
260.885 26.2813
1430.8 26.2663
1539.67 26.25
972.256 26.25
78.7161 26.25
582.64 26.245
1403.11 26.2426
1159.11 26.2426
652.278 26.2404
1556.53 26.2308
938.179 26.225
353.413 26.225
819.377 26.2228
140.191 26.2112
142.595 26.2083
1044.59 26.2045
77.6546 26.2045
45.4189 26.2045
526.05 26.1838
1550.67 26.1731
183.412 26.1645
1618.46 26.1488
381.612 26.1488
217.072 26.125
1583.37 26.1118
1156.57 26.1118
435.887 26.1078
915.313 26.0909
341.13 26.0833
50.2837 26.0769
1267.19 26.0667
1588.19 26.0536
659.287 26.0536
809.076 26.0278
97.7048 26.0278
1276.46 26.0227
864.581 26.0208
1131.78 26.0192
386.652 26.0096
358.767 26.0066
1638.46 26.0054
553.56 26.0054
375.693 26.0054
908.048 26.0046
1489.92 26.
801.678 26.
693.429 26.
564.558 26.
430.533 26.
186.232 26.
132.045 26.
357.481 25.9205
686.064 25.9013
169.631 25.9
1211. 25.8929
896.72 25.8897
1566.15 25.875
47.073 25.875
1405.01 25.8182
282.258 25.805
1318.65 25.8
1356.2 25.7961
66.733 25.7778
801.907 25.75
42.376 25.6923
1047.03 25.675
599.845 25.675
172.884 25.675
1019.22 25.6667
338.649 25.6576
1291.63 25.605
318.997 25.605
66.5546 25.5714
829.278 25.5707
1193.99 25.5682
519.919 25.5329
586.135 25.5313
315.391 25.5313
148.809 25.5313
1093.75 25.4821
1101.76 25.4808
268.063 25.4803
80.5142 25.4712
119.845 25.45
1204.74 25.4444
285.564 25.4444
1267.09 25.4402
56.1317 25.4402
232.482 25.4083
1145.23 25.4
189.003 25.3636
535.165 25.3611
161.377 25.3611
515.979 25.3603
1379.96 25.3393
883.196 25.3393
151.65 25.3393
506.375 25.3333
417.044 25.3333
415.138 25.3266
1522.27 25.2917
876.803 25.2917
747.639 25.2917
517.989 25.2917
94.3085 25.2917
95.4496 25.2857
108.415 25.2727
97.4666 25.2663
120.58 25.25
1190.09 25.245
422.237 25.2426
1565.66 25.225
1124.01 25.225
96.2278 25.2228
1122.74 25.2112
827.761 25.2
1520.71 25.1875
452.158 25.1875
882.219 25.1838
533.344 25.1838
1465. 25.1645
1432.64 25.1645
836.199 25.1645
228.32 25.1645
1038.41 25.1488
516.751 25.1488
691.515 25.1359
1380.85 25.125
386.176 25.125
271.815 25.125
52.5676 25.125
157.488 25.1157
262.78 25.1136
989.057 25.1118
1292.52 25.1111
285.333 25.1111
187.972 25.1
1397.09 25.0909
642.741 25.0833
1657.85 25.0592
421.335 25.0592
57.0664 25.0592
1134.4 25.045
238.295 25.045
323.412 25.0417
292.843 25.0313
290.348 25.0313
319.826 25.025
288.092 25.025
256.529 25.025
1012.1 25.0208
459.68 25.0208
895.748 25.0192
796.076 25.0192
607.44 25.0096
1174.96 25.0083
675.149 25.0083
154.312 25.0066
130.49 25.0066
1123.46 25.006
589.268 25.006
286.294 25.006
56.3935 25.006
47.1652 25.0054
1372.32 25.005
1131.06 25.
126.761 25.
84.6403 25.
74.0555 25.
84.8742 24.962
196.404 24.9205
937.432 24.8897
900.636 24.8897
114.2 24.8897
1178.55 24.875
122.308 24.875
1608.32 24.8182
884.575 24.805
1019.77 24.7961
542.287 24.7813
527.583 24.75
360.521 24.75
71.7402 24.75
1220.98 24.6944
780.351 24.6944
109.542 24.6944
512.166 24.6923
635.273 24.6875
332.501 24.6875
1304.27 24.675
1241.36 24.675
99.053 24.6667
202.277 24.6576
1070.83 24.625
1038.13 24.625
993.737 24.625
41.3411 24.625
309.473 24.5208
183.445 24.5208
1263.46 24.4712
270.352 24.4444
408.015 24.4402
272.337 24.4083
160.433 24.4083
238.764 24.405
585.246 24.375
1692.98 24.3636
506.263 24.3603
984.083 24.3393
393.273 24.3393
890.971 24.3333
927.904 24.2917
782.302 24.2917
206.116 24.2917
362.788 24.2857
63.3047 24.2813
73.9516 24.2727
441.755 24.2663
364.88 24.2663
42.1559 24.2663
1151. 24.25
423.442 24.25
1361.97 24.225
230.263 24.225
106.857 24.2228
52.5267 24.2083
1153.04 24.2045
850.273 24.2045
841.061 24.2045
751.999 24.2045
412.702 24.2045
221.022 24.2045
620.614 24.1875
1654.98 24.1838
93.0841 24.1838
103.179 24.1667
908.444 24.1645
97.0739 24.1635
1281.94 24.1488
483.915 24.1488
157.107 24.1488
75.1019 24.1488
1576.36 24.125
985.245 24.125
777.772 24.125
610.27 24.125
452.818 24.1136
270.572 24.1136
1406.96 24.1111
372.059 24.1111
1210.35 24.1
343.11 24.1
482.669 24.0909
144.545 24.0909
163.376 24.0865
1368.42 24.0833
354.903 24.0833
84.4928 24.0833
225.844 24.0662
239.135 24.0592
162.743 24.0592
1392.7 24.0536
128.658 24.0536
93.7313 24.0536
1171.76 24.05
765.204 24.0489
600.458 24.0417
255.835 24.0417
88.5582 24.0417
62.3099 24.0278
737.187 24.025
626.378 24.025
320.738 24.025
99.5705 24.025
1213.67 24.0227
897.875 24.0227
404.148 24.0227
940.415 24.0083
1349.98 24.0074
545.917 24.0074
144.607 24.0066
1094.63 24.006
635.053 24.006
555.448 24.006
72.8953 24.006
1467.85 24.0054
1357.81 24.
930.313 24.
844.592 24.
637.567 24.
257.273 24.
144.249 24.
111.863 24.
410.13 23.8929
1153.47 23.8897
345.521 23.8897
886.181 23.875
507.644 23.875
445.371 23.7961
199.679 23.7961
143.135 23.7961
882.029 23.7813
422.645 23.7813
335.259 23.7813
304.561 23.7813
246.623 23.7788
1086.8 23.7778
1546.27 23.75
779.389 23.75
220.709 23.75
1078.05 23.7202
1492.88 23.6944
1279.84 23.6944
431.577 23.6944
151.094 23.6806
1694.56 23.675
74.153 23.675
400.676 23.6576
1191.88 23.6544
1043.94 23.625
353.901 23.605
143.919 23.605
1262.33 23.6
812.392 23.6
1422.75 23.5682
663.368 23.5682
485.14 23.5682
959.102 23.5329
413.99 23.5
410.887 23.5
309.386 23.5
79.5707 23.5
1487.45 23.4821
1254.74 23.4821
868.967 23.4821
694.019 23.4821
468.35 23.4803
69.8424 23.4803
1174.78 23.4712
553.348 23.4545
650.325 23.45
108.507 23.4444
289.081 23.4402
783.327 23.405
46.7259 23.4
907.726 23.3611
774.268 23.3611
514.584 23.3611
287.741 23.3611
824.067 23.3603
501.361 23.3603
202.845 23.3472
676.357 23.3333
984.418 23.3224
65.2369 23.3224
1650.37 23.3077
1020.77 23.3077
1683.51 23.2917
522.04 23.2917
51.9792 23.2917
509.894 23.2857
516.06 23.2813
309.904 23.2813
213.072 23.2813
433.449 23.25
340.115 23.245
604.372 23.2426
762.137 23.225
454.45 23.225
383.235 23.225
317.334 23.225
1037.7 23.2228
1650.81 23.2083
813.889 23.2045
104.319 23.2045
701.553 23.1875
50.7601 23.1875
649.672 23.1838
532.669 23.1838
440.791 23.1838
420.924 23.1731
1236.24 23.1645
976.562 23.1645
535.117 23.1645
470.612 23.1645
59.6022 23.1635
103.844 23.1607
851.643 23.1488
794.064 23.1488
758.737 23.1488
1495.37 23.1429
822.672 23.1359
542.39 23.1359
431.057 23.1359
223.166 23.1359
210.847 23.1359
167.624 23.1359
1460.94 23.125
1218.19 23.125
1075.83 23.125
78.4043 23.125
565.133 23.1118
241.767 23.1118
1580.34 23.1111
273.309 23.1111
609.983 23.1023
1644.47 23.1
364.496 23.1
109.579 23.0909
787.322 23.0865
522.812 23.0662
1614.36 23.0592
159.247 23.0592
1602.05 23.0536
1110.37 23.0536
505.884 23.0536
384.549 23.0536
189.877 23.0536
245.682 23.0489
1466.05 23.045
571.701 23.0417
1696.66 23.0313
622.957 23.0313
288.176 23.0278
1536.94 23.025
1465.68 23.025
1429.18 23.025
589.114 23.025
518.772 23.025
325.95 23.025
299.626 23.025
74.4925 23.025
1054.66 23.0227
881.949 23.0227
140.986 23.0208
617.591 23.0096
1620.82 23.0083
798.157 23.0083
598.439 23.0083
444.303 23.0083
48.608 23.0074
1011.07 23.0066
465.606 23.0066
1547.54 23.006
1031.48 23.006
799.701 23.006
780.188 23.006
363.327 23.006
1474.93 23.0054
1466.56 23.
1164.5 23.
838.023 23.
550.589 23.
447.928 23.
259.575 23.
203.942 23.
94.643 23.
77.5464 23.
1529.17 22.9
1088.29 22.9
1074.56 22.9
880.891 22.9
112.623 22.9
47.8569 22.9
745.767 22.875
118.836 22.875
223.552 22.7961
40.7209 22.7961
738.563 22.7788
59.3055 22.7778
1247.7 22.75
1211.52 22.75
735.167 22.75
856.437 22.7202
702.861 22.7202
490.533 22.7202
99.8344 22.7202
71.7743 22.7202
1407.53 22.6944
573.464 22.6944
104.997 22.6944
1670.08 22.6576
991.918 22.6544
1557.01 22.625
865.657 22.625
835.844 22.625
730.494 22.625
192.524 22.625
74.6812 22.625
1246.86 22.605
1389.59 22.6
90.9806 22.6
1073.26 22.5956
43.5557 22.5714
41.1933 22.5714
1540.23 22.5682
199.088 22.5682
1458.79 22.5625
755.117 22.5568
480.666 22.5568
1644.94 22.5329
944.363 22.5329
903.305 22.5329
824.857 22.5329
41.2134 22.5329
624.35 22.5313
567.346 22.5313
1335.09 22.5
783.811 22.5
515.518 22.5
462.494 22.5
337.014 22.5
65.7946 22.5
50.1043 22.5
1633.41 22.4803
1121.48 22.4803
1036.06 22.4803
213.402 22.4803
305.647 22.4545
1309.2 22.45
756.109 22.45
1613.26 22.4444
796.921 22.4444
299.317 22.4444
549.672 22.4402
541.056 22.4402
1275.12 22.4083
81.6807 22.4083
77.3099 22.4083
1497.41 22.4
300.816 22.4
261.239 22.4
66.6557 22.4
459.791 22.3636
82.2128 22.3636
1045.17 22.3611
731.209 22.3611
133.067 22.3603
601.521 22.3472
58.0719 22.3472
131.048 22.3393
90.8818 22.3393
92.9105 22.3333
1531.65 22.3224
1271.94 22.3224
1232.3 22.3224
443.754 22.3224
307.521 22.3224
203.731 22.3214
1359.96 22.2917
389.87 22.2917
358.149 22.2917
884.98 22.2663
570.768 22.2663
1252.13 22.25
585.171 22.25
550.999 22.2404
1589.97 22.225
1162.47 22.225
789.5 22.225
735.005 22.225
874.816 22.2083
321.312 22.2083
247.293 22.2083
135.751 22.2045
288.197 22.2
448.45 22.1875
216.271 22.1875
133.167 22.1875
929.123 22.1838
56.2344 22.1731
1137.51 22.1645
1117.05 22.1645
807.073 22.1645
84.9988 22.1645
1197.33 22.1635
854.454 22.1488
392.997 22.1488
222.105 22.1488
66.194 22.1488
451.717 22.1429
1338.83 22.1359
752.281 22.1359
730.801 22.1359
539.658 22.1359
280.727 22.1359
1188.06 22.125
1002.33 22.125
842.883 22.125
436.113 22.125
425.753 22.125
291.24 22.125
254.834 22.125
114.771 22.125
104.096 22.125
63.5507 22.125
52.7788 22.125
1663.57 22.1111
1463.38 22.1111
1156.36 22.1111
915. 22.1111
445.689 22.1111
406.616 22.1111
248.328 22.1111
1624.74 22.1
1118.86 22.1
314.156 22.1
94.4592 22.1
1408.72 22.0833
83.5544 22.075
1661.35 22.0662
1606.29 22.0662
308.969 22.0662
153.41 22.0662
1514.32 22.0592
1014.41 22.0592
759.336 22.0592
479.804 22.0592
62.7808 22.0592
1585.86 22.0536
1373.74 22.0536
179.14 22.0536
122.103 22.0536
1340.01 22.05
1627.81 22.045
1452.13 22.0417
1341.43 22.0417
664.63 22.0417
575.479 22.0417
385.106 22.0417
835.621 22.0313
88.4771 22.0313
1250.76 22.025
309.789 22.025
800.349 22.0227
691.379 22.0208
558.707 22.0208
87.3869 22.0208
329.983 22.0179
1109.69 22.0114
717.484 22.0096
1469.09 22.0083
949.396 22.0083
675.069 22.0083
134.364 22.0083
852.295 22.0074
461.942 22.0074
248.726 22.0074
91.9154 22.0074
514.969 22.0066
1648.89 22.006
848.119 22.006
840.795 22.006
716.335 22.006
288.973 22.006
1634.01 22.0054
353.502 22.0054
1448.88 22.
1386.61 22.
1350.7 22.
1204.03 22.
1063.41 22.
891.33 22.
887.281 22.
571.247 22.
517.104 22.
361.757 22.
341.818 22.
170.278 22.
66.3338 22.
42.2835 22.
574.696 21.9205
510.774 21.9205
1223.15 21.9185
83.9361 21.9185
202.125 21.9013
1080.36 21.8929
50.4002 21.8929
502.408 21.8897
445.643 21.8897
774.856 21.7961
214.378 21.7961
1402.59 21.7813
1550.25 21.7788
297.541 21.7778
74.9252 21.7778
544.319 21.75
320.128 21.75
239.069 21.75
61.7103 21.7202
1020.55 21.6944
621.658 21.6944
1566.59 21.675
1121.18 21.675
707.449 21.675
165.073 21.675
139.83 21.675
121.924 21.675
149.421 21.6576
762.273 21.6544
1415.14 21.625
878.592 21.625
372.295 21.625
367.751 21.625
157.981 21.625
90.1148 21.625
1614.74 21.5956
322.215 21.5956
1008.58 21.5714
903.165 21.5714
616.486 21.5714
89.3809 21.5714
352.032 21.5625
67.2649 21.5329
1296.03 21.5313
1163.9 21.5313
162.176 21.5313
81.6548 21.5313
547.831 21.5
469.365 21.5
148.013 21.5
103.953 21.5
83.9854 21.5
40.4278 21.5
995.216 21.4821
800.544 21.4821
163.472 21.4712
43.7529 21.4464
1324.76 21.4444
394.383 21.4444
669.297 21.4402
122.223 21.4402
1166.22 21.4083
586.002 21.4083
408.658 21.4083
358.927 21.4083
942.76 21.4
703.391 21.4
1596.77 21.375
49.2773 21.375
851.075 21.3636
530.859 21.3636
271.712 21.3636
1406.53 21.3611
1074.07 21.3611
998.947 21.3611
214.089 21.3611
1517.13 21.3603
882.938 21.3603
1091. 21.3472
903.072 21.3472
388.9 21.3393
1343.49 21.3333
840.269 21.3333
590.367 21.3333
367.961 21.3224
137.207 21.3214
1493.95 21.2917
559.886 21.2917
139.075 21.2917
546.764 21.2841
169.407 21.2841
610.974 21.2813
570.93 21.2813
101.107 21.2813
1647.49 21.2663
1461.14 21.25
1058.16 21.25
305.976 21.25
212.481 21.25
137.012 21.25
41.8444 21.25
306.865 21.2426
257.793 21.2426
1449.82 21.2404
196.501 21.225
157.243 21.225
808.397 21.2083
1119.61 21.2045
588.531 21.2045
1503.71 21.1838
553.518 21.1838
196.308 21.1838
55.6093 21.1838
1613.65 21.1645
1599.19 21.1645
778.22 21.1645
485.669 21.1645
214.262 21.1645
195.912 21.1635
1538.54 21.1488
1265.11 21.1488
1008.52 21.1488
205.31 21.1488
151.613 21.1488
976.167 21.1429
1612.25 21.1359
457.962 21.1359
364.3 21.1359
1099.41 21.125
760.456 21.125
499.259 21.125
128.332 21.125
121.476 21.125
498.863 21.1136
1024.45 21.1118
882.463 21.1118
965.337 21.1111
636.699 21.1111
286.427 21.1111
133.193 21.1111
1689.4 21.1
1671.95 21.1
1272.19 21.1
719.064 21.1
174.517 21.1
1251.25 21.0909
55.7843 21.0909
437.203 21.0833
90.3733 21.0833
648.11 21.075
906.357 21.0662
636.642 21.0662
333.993 21.0662
60.0869 21.0662
1288.9 21.0592
1059.32 21.0592
985.193 21.0592
330.746 21.0592
1311.95 21.0536
1020.91 21.0536
869.421 21.0536
723.11 21.0489
1248.37 21.0313
980.022 21.0313
896.949 21.0313
847.286 21.0313
226.429 21.0313
1573.18 21.0278
1484.07 21.0278
856.062 21.0278
56.4796 21.0278
530.238 21.025
391.602 21.025
218.518 21.025
1143.76 21.0227
903.789 21.0227
519.098 21.0227
129.497 21.0208
1171.51 21.0179
1555.44 21.0083
1299.3 21.0083
684.103 21.0083
89.2873 21.0083
1253.38 21.0074
895.611 21.0074
142.288 21.0074
1506.49 21.0066
1416.36 21.0066
439.326 21.0066
349.4 21.0066
252.963 21.0066
196.18 21.0066
1195.26 21.006
77.5843 21.006
321.015 21.
268.137 21.
187.479 21.
90.7767 21.
1077.89 20.9205
577.334 20.9013
1010.11 20.9
766.903 20.9
295.428 20.9
257.063 20.9
1192.6 20.8929
811.597 20.8929
348.038 20.8929
179.468 20.8929
162.456 20.8929
65.7364 20.8929
1119.42 20.8897
705.812 20.8897
560.024 20.8897
297.505 20.8897
581.066 20.8182
295.545 20.8182
644.076 20.7961
1456.37 20.7788
1058.4 20.7788
1573.62 20.75
1493.19 20.75
543.099 20.6944
435.219 20.6944
79.5552 20.6944
223.239 20.6806
105.165 20.6544
1374.48 20.625
429.501 20.625
228.949 20.625
61.0783 20.6
513.621 20.5956
175.326 20.5956
1606.79 20.5714
1552.95 20.5714
1033.47 20.5714
697.262 20.5714
630.438 20.5714
54.6721 20.5714
431.457 20.5568
823.463 20.5329
1214.22 20.5
953.758 20.5
812.073 20.5
541.574 20.5
189.421 20.5
177.815 20.5
73.5781 20.5
52.6874 20.5
1074.85 20.4821
217.283 20.4821
101.969 20.4821
287.424 20.4803
1683.14 20.4712
105.826 20.4712
533.968 20.4545
328.301 20.4444
625.805 20.4402
147.133 20.4402
1653.17 20.4083
696.507 20.4083
645.338 20.4083
421.293 20.4083
44.967 20.4083
1150.63 20.4
480.821 20.4
403.492 20.4
325.238 20.4
254.579 20.4
1059.72 20.375
628.308 20.375
314.285 20.375
1477.06 20.3636
1604.26 20.3611
109.839 20.3611
590.243 20.3603
186.677 20.3603
110.258 20.3603
40.3892 20.3603
1487.06 20.3393
751.401 20.3224
425.403 20.3224
276.158 20.3224
256.135 20.3224
114.147 20.3224
53.7918 20.3224
931.368 20.2857
250.007 20.2857
102.128 20.2857
51.0438 20.2857
48.2437 20.2857
1210.84 20.2841
408.615 20.2813
68.5252 20.2813
287.107 20.2663
1265.48 20.25
910.527 20.25
624.429 20.25
473.046 20.25
410.331 20.25
323.845 20.25
1306.71 20.2426
42.8087 20.2404
873.125 20.225
627.21 20.225
602.285 20.225
349.828 20.225
42.0892 20.225
1494.46 20.2083
440.634 20.2083
47.6186 20.2045
1045.73 20.2
1016.55 20.1838
987.387 20.1838
764.332 20.1838
308.876 20.1667
257.21 20.1667
1653.75 20.1645
1421.56 20.1645
1304.65 20.1645
358.019 20.1645
43.0194 20.1645
1326.15 20.1635
644.421 20.1635
718.711 20.1488
490.909 20.1488
209.161 20.1488
111.67 20.1488
527.8 20.1429
123.702 20.1429
101.945 20.1429
379.7 20.1359
1247.43 20.125
1150.77 20.125
651.251 20.125
635.153 20.125
616.828 20.125
479.845 20.125
437.71 20.125
218.64 20.125
66.424 20.125
40.4659 20.125
1686.22 20.1118
665.23 20.1118
596.272 20.1118
429.265 20.1118
259.817 20.1118
110.061 20.1118
1642.89 20.1111
1190.29 20.1111
899.472 20.1111
649.498 20.1111
291.443 20.1111
50.9929 20.1111
526.365 20.1023
1097.15 20.1
166.735 20.1
61.9305 20.1
40.9486 20.1
41.9517 20.0909
1338.01 20.0865
338.267 20.0865
59.3747 20.0865
1098.73 20.0833
527.34 20.0833
1224.93 20.075
688.311 20.075
177.229 20.075
148.386 20.075
1475.3 20.0662
1284.72 20.0662
737.274 20.0662
482.304 20.0662
469.607 20.0662
163.892 20.0662
225.016 20.0625
776.751 20.0536
683.794 20.0536
1398.04 20.05
943.125 20.05
225.561 20.05
534.812 20.0489
1468.61 20.0417
1379.11 20.0417
1224.84 20.0417
1139.96 20.0417
677.376 20.0417
344.277 20.0417
109.723 20.0357
1070.37 20.0278
88.8549 20.0278
79.2939 20.0278
1314.96 20.025
1136.04 20.025
657.669 20.025
594.745 20.025
582.736 20.025
408.327 20.025
228.39 20.0227
51.8476 20.0114
217.756 20.0096
161.801 20.0096
614.691 20.0083
292.216 20.0083
1164.39 20.0074
831.321 20.0074
752.045 20.0074
313.009 20.0074
1461.76 20.0066
1450.46 20.0066
1254.21 20.0066
1043.03 20.0066
752.831 20.0066
287.563 20.0066
243.836 20.0066
182.522 20.0066
181.139 20.0066
1695.26 20.006
1538.74 20.006
1360.4 20.006
1245.3 20.006
1149.38 20.006
173.24 20.006
913.511 20.
819.291 20.
810.298 20.
663.795 20.
364.827 20.
160.952 20.
134.891 20.
124.398 20.
1524.83 19.9205
970.601 19.9205
378.68 19.9205
195.487 19.9205
43.127 19.9205
89.1327 19.9013
1363.07 19.9
1526.36 19.8929
1140.79 19.8929
49.8513 19.8929
903.648 19.8897
750.071 19.8897
485.079 19.8897
362.34 19.875
1429.29 19.7961
707.916 19.7961
381.334 19.7961
336.05 19.7961
1216.34 19.7813
1112. 19.7813
709.865 19.7813
146.146 19.7813
300.237 19.7788
178.211 19.7788
1111.93 19.7778
711.298 19.75
1094.1 19.6944
397.103 19.6806
601.902 19.675
430.862 19.6667
306.52 19.6667
44.102 19.6667
487.261 19.6576
687.85 19.6544
674.678 19.6544
293.052 19.6544
107.701 19.6544
967.642 19.625
767.679 19.625
159.605 19.625
127.782 19.625
1004.86 19.5956
733.47 19.5956
76.7482 19.5956
457.334 19.5714
40.4507 19.5714
1547.35 19.5625
168.702 19.5568
731.608 19.5329
1391.6 19.5313
962.746 19.5313
924.859 19.5313
313.865 19.5313
64.2895 19.5313
1542.12 19.5
1347.03 19.5
1149.11 19.5
846.454 19.5
609.629 19.5
472.315 19.5
250.178 19.5
125.972 19.5
59.7125 19.5
1087.81 19.4821
773.833 19.4821
1051.34 19.4803
467.602 19.4803
1583.82 19.4712
1470.09 19.4712
814.866 19.4712
240.322 19.4712
740.694 19.45
430.608 19.45
228.606 19.45
114.333 19.45
1606.14 19.4444
256.475 19.4444
77.7008 19.4444
46.5257 19.4444
1517.53 19.4083
1467.92 19.4083
1160.3 19.4083
934.753 19.4083
931.924 19.4083
166.394 19.4083
153.974 19.4083
858.595 19.4
438.57 19.4
242.068 19.4
1204.95 19.375
1146.56 19.375
972.674 19.375
670.202 19.375
559.699 19.375
245.821 19.375
70.7823 19.3636
55.1147 19.3636
696.711 19.3611
875.155 19.3603
155.975 19.3603
122.127 19.3603
448.932 19.3472
1103.99 19.3224
715.55 19.3224
454.671 19.3224
48.3569 19.3224
561.907 19.2917
261.517 19.2917
881.142 19.2857
503.383 19.2857
1439.66 19.2841
480.173 19.2841
1223.43 19.2813
1203.03 19.2813
695.648 19.2663
1635.55 19.25
1285.65 19.25
987.857 19.25
930.178 19.25
833.262 19.25
437.395 19.25
853.639 19.2426
197.67 19.2426
127.991 19.2426
1501.88 19.2404
1390.99 19.2404
1028.61 19.2404
451.953 19.2404
1360.72 19.225
607.822 19.225
387.261 19.225
293.372 19.225
1692.81 19.2083
290.171 19.2083
1058.22 19.2045
1641.43 19.1838
1088.43 19.1838
972.878 19.1838
948.22 19.1838
311.774 19.1838
167.81 19.1838
106.489 19.1838
948.661 19.1645
410.773 19.1645
1341.69 19.1635
1031.2 19.1635
595.606 19.1635
1430.67 19.1429
1056.02 19.1429
497.364 19.1429
452.912 19.1429
1551.17 19.125
789.652 19.125
675.908 19.125
604.465 19.125
574.775 19.125
555.098 19.125
515.481 19.125
409.904 19.125
268.25 19.125
265.912 19.125
120.125 19.125
47.4802 19.125
44.3559 19.125
308.266 19.1118
187.228 19.1118
494.406 19.1111
486.805 19.1111
477.961 19.1111
45.1725 19.1111
1043.77 19.1023
495.73 19.1023
287.049 19.1
286.235 19.0865
226.938 19.0865
1279.08 19.0833
849.591 19.0833
1671.53 19.075
1247.1 19.075
1233.34 19.075
474.985 19.075
157.51 19.075
781.388 19.0662
593.349 19.0662
220.759 19.0662
1607.37 19.0592
262.425 19.0592
156.49 19.0592
1047.92 19.0536
585.06 19.05
82.3731 19.05
279.605 19.0489
67.7974 19.0489
1163.78 19.0417
911.303 19.0417
821.505 19.0417
495.063 19.0417
356.762 19.0417
219.713 19.0417
205.55 19.0417
175.738 19.0417
1614.06 19.0357
137.807 19.0357
1675.13 19.0313
1227.54 19.0313
766.488 19.0313
756.97 19.0313
399.108 19.0313
305.063 19.0313
66.9932 19.0313
716.946 19.0278
428.397 19.0278
151.162 19.0278
1427.62 19.025
1099.25 19.025
413.856 19.025
409.402 19.025
371.993 19.025
1343.07 19.0227
1046.16 19.0227
575.348 19.0227
938.948 19.0139
421.224 19.0139
961.815 19.0083
546.56 19.0083
529.056 19.0083
166.166 19.0083
824.661 19.0074
446.971 19.0074
98.6865 19.0074
89.8784 19.0074
48.776 19.0074
1651.1 19.0066
1567.34 19.0066
1148.24 19.0066
993.084 19.0066
1494.04 19.006
1085.21 19.006
198.046 19.0054
222.55 19.005
1579.85 19.
1432.51 19.
1400.51 19.
1137.71 19.
785.966 19.
667.83 19.
590.631 19.
552.781 19.
449.955 19.
292.678 19.
191.253 19.
188.972 19.
84.751 19.
66.8433 19.
723.751 18.9205
411.03 18.9
56.5232 18.9
180.995 18.8929
113.556 18.8929
1304.39 18.8897
571.085 18.8897
265.121 18.8897
158.159 18.8897
152.109 18.8897
79.9698 18.8897
126.584 18.8
69.7615 18.8
959.722 18.7961
561.746 18.7961
1179.27 18.7813
1066.85 18.7813
541.985 18.7788
125.207 18.7788
1629.14 18.7778
1094.74 18.7202
1181.45 18.6944
668.632 18.6944
597.894 18.6944
393.794 18.6944
42.8849 18.6944
814.006 18.675
713.709 18.6667
209.432 18.6667
130.606 18.6667
527.293 18.6544
258.034 18.625
123.343 18.625
1628.52 18.5956
549.996 18.5956
447.49 18.5956
67.8169 18.5956
1451.24 18.5714
1431.98 18.5714
809.397 18.5714
781.52 18.5714
103.777 18.5714
194.283 18.5682
417.866 18.5568
350.779 18.5568
150.011 18.5568
469.662 18.5313
1064.62 18.5
881.849 18.5
850.755 18.5
838.353 18.5
692.383 18.5
667.029 18.5
293.018 18.5
104.579 18.5
49.7778 18.5
368.46 18.4803
1310.27 18.4712
526.864 18.4712
484.606 18.4712
979.03 18.4464
303.077 18.4464
128.121 18.4464
1639.5 18.4444
1312.55 18.4444
499.208 18.4444
494.967 18.4444
44.5244 18.4444
1511.67 18.4083
1323.08 18.4083
770.142 18.4083
758.45 18.4083
525.374 18.4083
41.6892 18.4083
442.948 18.4
1569.92 18.375
932.489 18.375
925.212 18.375
507.283 18.375
437.122 18.375
324.915 18.375
438.69 18.3636
1077.59 18.3611
43.0958 18.3611
1477.49 18.3472
389.082 18.3472
1032.51 18.3224
933.338 18.3224
588.031 18.3224
1110.72 18.3214
1045.99 18.3214
985.011 18.3214
670.885 18.3214
245.71 18.3214
226.163 18.3214
552.442 18.2917
47.1455 18.2917
1182.66 18.2857
1028.49 18.2857
734.653 18.2857
1116.37 18.2841
932.705 18.2841
300.779 18.2841
1205.36 18.2813
793.636 18.2813
390.617 18.2813
332.184 18.2813
244.168 18.2813
1183.55 18.25
736.955 18.25
591.383 18.25
344.952 18.25
302.339 18.25
271.338 18.25
248.261 18.25
117.073 18.25
56.8635 18.25
51.2429 18.25
45.876 18.25
1336.64 18.2426
623.346 18.2426
79.2292 18.2426
1619.59 18.225
1310.83 18.225
820.081 18.225
474.736 18.225
209.764 18.225
1562.43 18.2083
1154.13 18.2083
1101.82 18.2083
896.315 18.2083
476.623 18.2083
349.883 18.2083
142.151 18.2083
131.953 18.2083
91.2197 18.2083
75.5397 18.2083
68.8387 18.2083
332.048 18.2
627.024 18.1838
616.353 18.1838
353.114 18.1838
275.805 18.1838
116.25 18.1838
69.0339 18.1838
60.3495 18.1838
113.773 18.1667
1170.57 18.1645
967.437 18.1645
438.402 18.1645
1439.01 18.1635
1397.64 18.1635
1155.38 18.1635
483.356 18.1635
203.383 18.1635
147.456 18.1635
758.827 18.1607
1172.96 18.1429
512.867 18.1429
429.736 18.1429
1472.95 18.125
863.672 18.125
728.032 18.125
441.188 18.125
367.566 18.125
333.72 18.125
135.093 18.125
118.459 18.125
156.75 18.1118
133.36 18.1118
611.698 18.1111
517.899 18.1111
433.904 18.1111
301.682 18.1111
267.601 18.1111
124.667 18.1111
77.4121 18.1023
137.532 18.1
58.7755 18.1
1454.8 18.0865
743.038 18.0865
219.39 18.0865
191.515 18.0865
1665.77 18.075
408.397 18.075
365.23 18.075
323.473 18.075
159.478 18.075
73.1878 18.075
60.4605 18.075
1562.7 18.0662
1501.6 18.0662
407.957 18.0662
299.407 18.0662
65.6359 18.0662
579.921 18.0625
1078.48 18.0592
989.873 18.0592
492.84 18.0592
1445.27 18.0536
803.236 18.0536
522.484 18.0536
323.679 18.0536
90.395 18.0536
1403.63 18.05
758.087 18.05
152.355 18.05
1594.01 18.0417
1382.28 18.0417
864.119 18.0417
853.498 18.0417
633.273 18.0417
440.21 18.0417
383.987 18.0417
292.119 18.0417
245.303 18.0417
181.777 18.0417
1061.78 18.0357
260.637 18.0357
236.767 18.0357
1160.99 18.0313
967.99 18.0313
881.761 18.0313
631.938 18.0313
594.801 18.0313
100.177 18.0313
91.7507 18.0313
82.8736 18.0313
1140.41 18.0278
933.18 18.0278
635.789 18.0278
603.072 18.0278
361.866 18.0278
299.695 18.0278
274.314 18.0278
120.035 18.0278
472.193 18.025
258.911 18.0227
520.326 18.0208
283.113 18.0179
1646.4 18.0114
1445.94 18.0114
843.421 18.0096
724.805 18.0096
258.551 18.0096
1522.76 18.0083
1423.87 18.0083
761.616 18.0083
747.575 18.0083
497.165 18.0083
479.653 18.0083
436.177 18.0083
381.57 18.0083
231.118 18.0083
182.321 18.0083
149.196 18.0083
53.8378 18.0083
45.4759 18.0083
1673.19 18.0074
1585.65 18.0074
1487.34 18.0074
1276.89 18.0074
1033.99 18.0074
1009.25 18.0074
521.293 18.0074
372.446 18.0074
319.611 18.0074
207.714 18.0074
174.29 18.0074
114.962 18.0074
1669.7 18.0066
1313.09 18.0066
988.504 18.0066
68.7916 18.0066
694.38 18.006
138.872 18.006
659.845 18.0054
1610.37 18.
1354.81 18.
1331.77 18.
1287.51 18.
1236.58 18.
1196.64 18.
1193.71 18.
1031.69 18.
1011.64 18.
985.463 18.
968.132 18.
935.159 18.
725.685 18.
653.518 18.
489.149 18.
467.202 18.
266.398 18.
162.703 18.
100.999 18.
1122.08 17.9205
487.682 17.9205
475.342 17.9205
1564.54 17.8929
918.631 17.8929
900.766 17.8929
430.668 17.8929
51.7967 17.8929
47.8986 17.8929
1382. 17.8897
1361.76 17.8897
1062.38 17.8897
488.339 17.8897
1141.87 17.875
942.207 17.8
338.889 17.7961
274.807 17.7961
164.054 17.7961
1160.15 17.7813
1079. 17.7813
876.11 17.7813
436.535 17.7813
880.413 17.7788
1530.56 17.75
1533.98 17.6944
1129.85 17.6944
158.612 17.6944
1238.83 17.6806
1254.29 17.675
373.174 17.675
343.814 17.675
238.125 17.675
161.257 17.675
1437.87 17.6667
466.217 17.6667
329.037 17.6667
276.203 17.6667
213.531 17.6667
174.038 17.6667
1128.08 17.625
513.508 17.625
191.158 17.625
1568.37 17.5956
112.167 17.5956
1603.9 17.5714
775.057 17.5714
709.233 17.5714
464.084 17.5714
350.055 17.5714
320.172 17.5714
618.456 17.5568
295.321 17.5568
924.592 17.5329
163.438 17.5329
892.603 17.5313
75.975 17.5313
49.8152 17.5313
1625.82 17.5
417.29 17.5
263.632 17.5
241.713 17.5
149.879 17.5
1037.36 17.4712
540.641 17.4712
317.891 17.4712
246.151 17.4712
154.627 17.4712
46.1509 17.4712
287.615 17.45
285.955 17.45
272.168 17.45
1303.65 17.4464
1239.93 17.4444
134.406 17.4444
1055.35 17.4402
1131.65 17.4083
847.392 17.4083
841.607 17.4083
454.006 17.4083
356.926 17.4083
329.423 17.4083
61.0014 17.4083
1116.77 17.375
970.924 17.375
949.269 17.375
884.822 17.375
781.577 17.375
347.644 17.375
172.185 17.375
41.2838 17.3611
1102.6 17.3603
416.249 17.3603
287.521 17.3333
832.031 17.3224
568.061 17.3224
428.717 17.3224
348.747 17.3224
76.9296 17.3224
1330.34 17.3214
774.324 17.3214
586.752 17.3214
135.365 17.3214
1406.79 17.2857
1023.05 17.2857
40.1098 17.2857
921.496 17.2841
690.939 17.2841
399.98 17.2841
325.917 17.2841
1596.41 17.2813
1299.41 17.2813
1244.35 17.2813
1233.6 17.2813
741.542 17.2813
514.45 17.2813
511.104 17.2813
202.186 17.2813
197.425 17.2813
154.833 17.2813
154.078 17.2813
1696.16 17.25
1464.4 17.25
938.411 17.25
789.206 17.25
754.907 17.25
688.234 17.25
420.454 17.25
254.875 17.25
153.63 17.25
62.0749 17.25
193.018 17.2426
174.118 17.2426
1457.95 17.2404
878.361 17.2404
720.507 17.2404
552.723 17.2404
261.675 17.2404
201.437 17.2404
1453.64 17.225
1015.05 17.225
750.899 17.225
1652.19 17.2083
720.616 17.2083
674.167 17.2083
319.928 17.2083
248.148 17.2083
173.76 17.2083
109.747 17.2083
74.0681 17.2083
610.116 17.2
418.293 17.2
1643.68 17.1838
1619.25 17.1838
1128.33 17.1838
504.043 17.1838
341.924 17.1838
281.985 17.1838
182.785 17.1838
67.012 17.1838
1515.86 17.1667
1412.37 17.1667
1116.89 17.1667
447.624 17.1667
245.046 17.1667
149.328 17.1667
136.92 17.1667
136.373 17.1667
1104.77 17.1645
93.4098 17.1645
87.3065 17.1645
1531.37 17.1635
1115.5 17.1635
1088.85 17.1635
708.601 17.1635
288.598 17.1635
144.687 17.1635
44.5103 17.1635
790.608 17.1429
766.995 17.1429
282.302 17.1429
263.55 17.1429
56.1011 17.1429
53.305 17.1429
49.426 17.1429
1652.41 17.125
1508.96 17.125
1404.28 17.125
1217.82 17.125
1209.2 17.125
1124.1 17.125
871.167 17.125
800.852 17.125
788.787 17.125
767.075 17.125
534.876 17.125
490.579 17.125
281.178 17.125
192.834 17.125
65.0661 17.125
832.728 17.1118
442.538 17.1111
1389.43 17.1023
1071.94 17.1023
1040.98 17.1023
668.378 17.1
324.009 17.1
1123.75 17.0865
513.202 17.0865
286.864 17.0865
216.76 17.0865
105.603 17.0865
105.547 17.0865
215.07 17.0833
48.9342 17.0833
1385.98 17.075
992.091 17.075
712.658 17.075
674.241 17.075
551.647 17.075
353.244 17.075
292.96 17.075
182.042 17.075
88.4128 17.075
60.8532 17.075
1588.73 17.0662
1526.07 17.0662
641.943 17.0662
421.159 17.0662
70.5319 17.0662
56.1872 17.0662
1163.42 17.0625
714.418 17.05
1680.58 17.0417
1660.96 17.0417
1507.34 17.0417
1492.54 17.0417
1472.59 17.0417
1304.09 17.0417
808.995 17.0417
807.196 17.0417
799.014 17.0417
654.538 17.0417
489.818 17.0417
453.164 17.0417
440.676 17.0417
432.885 17.0417
371.702 17.0417
334.733 17.0417
319.857 17.0417
257.318 17.0417
251.452 17.0417
78.0168 17.0417
68.4755 17.0417
1398.29 17.0357
354.203 17.0357
160.043 17.0357
116.577 17.0357
106.998 17.0357
83.8725 17.0357
52.062 17.0357
1623.63 17.0313
1481.34 17.0313
1044.42 17.0313
209.85 17.0313
128.833 17.0313
352.996 17.0278
182.282 17.0278
1117.77 17.025
1061.15 17.025
199.921 17.025
925.897 17.0179
888.016 17.0139
125.181 17.0139
1531.96 17.0114
611.345 17.0114
1549.48 17.0096
1547.11 17.0096
1168.89 17.0096
1009.67 17.0096
877.65 17.0096
711.557 17.0096
291.961 17.0096
261.091 17.0096
147.021 17.0096
1667.1 17.0083
1649.72 17.0083
1636.9 17.0083
1460.42 17.0083
1387.29 17.0083
1267.47 17.0083
1246.96 17.0083
516.596 17.0083
503.841 17.0083
474.19 17.0083
184.112 17.0083
147.626 17.0083
135.724 17.0083
82.0724 17.0083
62.1471 17.0083
1640.06 17.0074
1034.37 17.0074
813.954 17.0074
336.48 17.0074
180.654 17.0074
879.602 17.0066
335.776 17.0066
87.9984 17.0066
1050.19 17.006
1699.04 17.
1590.79 17.
1436.96 17.
723.018 17.
536.27 17.
528.051 17.
384.639 17.
366.018 17.
339.377 17.
273.5 17.
265.216 17.
225.258 17.
223.739 17.
161.016 17.
115.953 17.
53.2391 17.
47.4488 17.
1237.97 16.9205
809.672 16.9205
679.436 16.9205
571.517 16.9205
507.078 16.9205
201.313 16.9205
176.205 16.9205
56.4606 16.9205
46.5827 16.9205
883.499 16.9
1357.15 16.8929
1028.11 16.8929
617.938 16.8929
528.897 16.8929
246.844 16.8929
228.119 16.8929
159.896 16.8929
146.843 16.8929
123.495 16.8929
1571.98 16.8897
223.904 16.8897
213.928 16.8897
312.376 16.875
523.698 16.8
100.588 16.8
111.241 16.7961
105.999 16.7961
1069.3 16.7813
991.066 16.7813
882.122 16.7813
598.301 16.7813
465.732 16.7813
1629.48 16.7788
1154.62 16.7788
1131.89 16.7788
753.846 16.7788
696.067 16.7788
601.769 16.7788
318.503 16.7788
272.89 16.7788
235.854 16.7788
112.395 16.7788
111.466 16.7788
1401.79 16.6944
1309.07 16.6944
508.052 16.6944
394.727 16.6944
119.234 16.6944
1031.55 16.6806
466.801 16.6806
259.489 16.6806
49.986 16.6806
1385.11 16.675
1317.07 16.675
1260.9 16.675
1106.89 16.675
1032.38 16.675
720.106 16.675
424.66 16.675
340.398 16.675
234.992 16.675
226.034 16.675
155.619 16.675
942.051 16.6667
940.005 16.6667
548.312 16.6667
426.197 16.6667
145.979 16.6667
109.146 16.6667
243.792 16.5956
175.799 16.5956
986.419 16.5714
736.172 16.5714
471.357 16.5714
290.203 16.5714
269.74 16.5714
241.372 16.5714
185.523 16.5714
171.827 16.5714
164.092 16.5714
156.578 16.5714
117.562 16.5714
49.3765 16.5714
270.189 16.5625
1406.05 16.5568
911.879 16.5568
619.012 16.5568
493.174 16.5568
276.465 16.5568
76.5648 16.5568
62.7478 16.5568
666.386 16.5313
573.829 16.5313
456.668 16.5313
260.271 16.5313
1500.48 16.5
1499.16 16.5
1177.1 16.5
972.327 16.5
583.144 16.5
459.926 16.5
459.214 16.5
431.772 16.5
399.006 16.5
392.311 16.5
156.95 16.5
87.2375 16.5
1000.38 16.4712
497.695 16.4712
444.586 16.4712
381.8 16.4712
1423.59 16.45
308.02 16.45
275.322 16.45
741.832 16.4464
285.368 16.4464
1694.2 16.4444
1246.21 16.4444
1243.83 16.4444
146.314 16.4444
1668.23 16.4083
1415.61 16.4083
1080.04 16.4083
926.828 16.4083
580.517 16.4083
505.757 16.4083
476.339 16.4083
387.615 16.4083
282.475 16.4083
265.393 16.4083
175.539 16.4083
137.76 16.4083
103.592 16.4083
62.6329 16.4083
51.8684 16.4083
989.522 16.375
797.124 16.375
706.917 16.375
488.71 16.375
109.918 16.375
90.2545 16.375
1422. 16.3603
1305.48 16.3603
1186.97 16.3603
359.277 16.3603
97.8912 16.3603
1432.04 16.3214
1022.94 16.3214
709.04 16.3214
579.465 16.3214
425.108 16.3214
322.095 16.3214
93.8083 16.3214
73.4435 16.3214
1512.24 16.2857
1383.09 16.2857
1529.56 16.2841
1224.2 16.2841
467.353 16.2841
222.252 16.2841
190.302 16.2841
42.4683 16.2841
1460.25 16.2813
1418.76 16.2813
1289.98 16.2813
1224.39 16.2813
1065.58 16.2813
542.19 16.2813
299.05 16.2813
52.294 16.2813
1593.72 16.25
1220.41 16.25
786.432 16.25
638.544 16.25
531.664 16.25
261.419 16.25
1541.13 16.2426
954.479 16.2426
482.546 16.2426
480.309 16.2426
487.196 16.2404
405.636 16.2404
42.1221 16.2404
830.175 16.225
128.043 16.225
51.7361 16.225
1504.44 16.2083
1190.86 16.2083
689.347 16.2083
477.66 16.2083
368.973 16.2083
315.274 16.2083
271.956 16.2083
193.183 16.2083
172.517 16.2083
132.42 16.2083
87.6924 16.2045
991.547 16.2
927.062 16.2
675.851 16.2
664.282 16.2
273.071 16.2
1503.22 16.1838
1320.3 16.1838
1228.58 16.1838
990.162 16.1838
753.476 16.1838
743.821 16.1838
481.977 16.1838
1584.3 16.1667
1542.81 16.1667
907.097 16.1667
789.027 16.1667
560.833 16.1667
157.87 16.1667
144.47 16.1667
124.898 16.1667
82.3419 16.1667
1692.32 16.1645
962.259 16.1645
1287.04 16.1635
1263.96 16.1635
1014.82 16.1635
873.639 16.1635
797.635 16.1635
670.488 16.1635
466.653 16.1635
224.92 16.1635
68.9312 16.1635
1475.19 16.1429
1439.5 16.1429
1315.58 16.1429
1178.66 16.1429
1141.8 16.1429
1107.68 16.1429
634.576 16.1429
606.186 16.1429
152.036 16.1429
71.4588 16.1429
1628.97 16.125
1365.59 16.125
1338.96 16.125
1166.62 16.125
1140.05 16.125
1034.63 16.125
907.794 16.125
840.5 16.125
818.885 16.125
633.466 16.125
443.276 16.125
336.385 16.125
139.407 16.125
135.777 16.125
92.9647 16.125
59.1495 16.125
46.5651 16.125
1381.01 16.1111
1292.23 16.1111
398.822 16.1111
116.324 16.1111
143.163 16.1023
119.897 16.1023
671.863 16.1
1521.42 16.0865
1165.38 16.0865
1056.64 16.0865
802.44 16.0865
760.553 16.0865
595.793 16.0865
379.02 16.0865
359.732 16.0865
87.0822 16.0865
698.552 16.075
672.264 16.075
226.662 16.075
194.339 16.075
1470.57 16.0662
1324.91 16.0662
1291.03 16.0662
1249.1 16.0662
541.683 16.0662
525.54 16.0662
477.247 16.0662
451.366 16.0662
419.269 16.0662
205.836 16.0662
77.1006 16.0662
65.3113 16.0662
290.522 16.0625
73.8468 16.0625
708.52 16.0592
87.5369 16.0592
1488.84 16.05
1222.24 16.05
941.391 16.05
922.347 16.05
1622.91 16.0417
1472.86 16.0417
1329.64 16.0417
1084.74 16.0417
950.865 16.0417
831.586 16.0417
830.098 16.0417
785.406 16.0417
731.443 16.0417
557.237 16.0417
226.542 16.0417
189.309 16.0417
178.785 16.0417
131.195 16.0417
61.6496 16.0417
1416.62 16.0357
854.303 16.0357
735.688 16.0357
428.48 16.0357
295.82 16.0357
176.11 16.0357
167.224 16.0357
81.1976 16.0357
1542.02 16.0313
1325.59 16.0313
1263.19 16.0313
1259.61 16.0313
1243.26 16.0313
1149.25 16.0313
743.649 16.0313
698.885 16.0313
695.286 16.0313
367.884 16.0313
290.7 16.0313
170.103 16.0313
90.5095 16.0313
81.6992 16.0313
1264.82 16.0278
267.704 16.0278
266.075 16.0278
190.501 16.0278
144.779 16.025
1110.52 16.0179
240.295 16.0114
108.139 16.0114
65.5773 16.0114
1141.71 16.0096
1073.84 16.0096
915.659 16.0096
831.486 16.0096
438.474 16.0096
178.382 16.0096
112.203 16.0096
1643.93 16.0083
1306.41 16.0083
1223.85 16.0083
1136.97 16.0083
938.859 16.0083
882.31 16.0083
824.551 16.0083
760.809 16.0083
720.432 16.0083
700.856 16.0083
649.614 16.0083
634.999 16.0083
620.499 16.0083
614.805 16.0083
520.561 16.0083
503.157 16.0083
396.047 16.0083
183.599 16.0083
180.954 16.0083
163.643 16.0083
1240.92 16.0074
501.526 16.0074
435.743 16.0074
1633.34 16.0066
340.041 16.0066
247.914 16.006
1658.25 16.
1450.67 16.
1369.03 16.
1338.25 16.
1005.78 16.
972.093 16.
928.671 16.
691.628 16.
650.201 16.
531.862 16.
512.049 16.
442.863 16.
425.166 16.
277.521 16.
241.796 16.
232.294 16.
224.777 16.
219.068 16.
202.888 16.
167.298 16.
161.445 16.
142.521 16.
111.083 16.
65.2674 16.
63.0626 16.
1673.89 15.9205
899.35 15.9205
508.912 15.9205
330.825 15.9205
139.106 15.9205
347.489 15.8929
713.134 15.8897
613.132 15.8897
255.156 15.8897
101.796 15.8897
899.62 15.8
861.558 15.8
304.278 15.8
285.462 15.8
65.8431 15.8
41.5726 15.8
630.256 15.7961
1409.56 15.7813
182.996 15.7813
164.397 15.7813
1130.88 15.7788
990.427 15.7788
756.88 15.7788
447.35 15.7788
293.492 15.7788
272.139 15.7788
241.927 15.75
1334.77 15.6944
518.617 15.6944
94.8274 15.6944
1496.89 15.6806
549.787 15.6806
323.119 15.6806
181.397 15.6806
1523.66 15.675
1258.97 15.675
1035.58 15.675
736.048 15.675
956.462 15.6667
873.356 15.6667
751.821 15.6667
410.944 15.6667
270.827 15.6667
109.104 15.6667
92.0568 15.6667
1384.4 15.5956
1325.01 15.5956
1206.31 15.5956
310.239 15.5956
81.7877 15.5956
1548.96 15.5714
834.183 15.5714
820.786 15.5714
724.464 15.5714
631.293 15.5714
506.926 15.5714
219.831 15.5714
124.994 15.5714
1377.71 15.5625
1036.89 15.5625
211.207 15.5625
1638.68 15.5568
901.169 15.5568
763.457 15.5568
611.043 15.5568
570.135 15.5568
556.768 15.5568
435.28 15.5568
430.34 15.5568
377.886 15.5568
225.746 15.5568
213.201 15.5568
183.372 15.5568
126.398 15.5568
113.26 15.5568
47.9899 15.5568
717.668 15.5329
1600.73 15.5
791.549 15.5
505.447 15.5
389.287 15.5
267.049 15.5
144.862 15.5
142.453 15.5
1599.76 15.4712
1584.58 15.4712
1208.53 15.4712
375.961 15.4712
240.113 15.4712
154.434 15.4712
72.8559 15.4712
48.1306 15.4712
47.3969 15.4712
1360.99 15.45
1051.59 15.45
728.492 15.45
450.803 15.45
375.923 15.45
1141.98 15.4464
746.643 15.4464
588.104 15.4464
118.088 15.4464
225.388 15.4444
163.182 15.4444
1622.73 15.4083
1493.46 15.4083
1365.23 15.4083
1201.25 15.4083
1021.04 15.4083
839.871 15.4083
471.886 15.4083
315.755 15.4083
268.725 15.4083
163.695 15.4083
128.4 15.4083
89.4952 15.4083
85.3976 15.4083
44.4779 15.4083
1600.47 15.375
556.288 15.375
523.853 15.375
461.595 15.375
170.52 15.375
163.21 15.375
122.423 15.375
91.0963 15.375
51.7065 15.375
176.041 15.3603
479.437 15.3472
256.958 15.3472
1013.02 15.3333
596.036 15.3333
1219.1 15.3224
665.582 15.3224
1579.68 15.3214
1570. 15.3214
1492.8 15.3214
639.737 15.3214
639.638 15.3214
637.392 15.3214
354.557 15.3214
1072.43 15.2917
301.304 15.2917
706.118 15.2857
640.643 15.2857
342.33 15.2857
138.079 15.2857
77.2434 15.2857
1418.65 15.2841
1062.88 15.2841
446.001 15.2841
136.565 15.2841
1111.48 15.2813
817.063 15.2813
492.408 15.2813
334.047 15.2813
1148.07 15.25
935.746 15.25
803.293 15.25
581.603 15.25
543.384 15.25
493.674 15.25
458.281 15.25
432.658 15.25
424.345 15.25
125.753 15.25
1686.31 15.2404
848.235 15.2404
572.262 15.2404
311.734 15.2404
161.291 15.2404
115.8 15.2404
78.2167 15.2404
63.0949 15.2404
1395.98 15.225
885.797 15.225
439.478 15.225
1673.66 15.2083
1508.29 15.2083
361.898 15.2083
294.119 15.2083
217.68 15.2083
194.403 15.2083
143.219 15.2083
114.031 15.2083
78.1151 15.2083
43.9033 15.2083
1604.94 15.2
513.382 15.2
412.968 15.2
1055.13 15.1838
1043.6 15.1667
779.946 15.1667
590.685 15.1667
523.256 15.1667
367.089 15.1667
366.447 15.1667
328.665 15.1667
212.579 15.1667
132.836 15.1667
124.508 15.1667
94.2305 15.1667
894.325 15.1645
280.506 15.1645
69.5634 15.1645
1325.84 15.1635
1087.12 15.1635
956.057 15.1635
843.627 15.1635
578.766 15.1635
70.1061 15.1635
47.2414 15.1635
1025.12 15.1607
574.946 15.1607
1623.12 15.1429
1612.15 15.1429
1083.15 15.1429
790.43 15.1429
760.694 15.1429
714.142 15.1429
548.772 15.1429
524.595 15.1429
430.913 15.1429
294.856 15.1429
1535.51 15.125
1499.4 15.125
1008.96 15.125
960.608 15.125
837.219 15.125
807.94 15.125
757.585 15.125
721.447 15.125
657.353 15.125
609.179 15.125
420.986 15.125
384.167 15.125
380.279 15.125
294.811 15.125
222.742 15.125
186.162 15.125
163.52 15.125
105.048 15.125
95.9655 15.125
89.4758 15.125
73.389 15.125
40.8966 15.125
1411.15 15.1111
1676.66 15.1023
1583.71 15.1023
1547.43 15.1023
959.296 15.1023
853.684 15.1023
682.071 15.1023
523.423 15.1023
295.504 15.1023
274.182 15.1023
68.7492 15.1023
55.2461 15.1023
58.9513 15.1
1312.26 15.0865
1121.99 15.0865
976.115 15.0865
936.087 15.0865
921.666 15.0865
857.017 15.0865
805.624 15.0865
673.387 15.0865
449.493 15.0865
256.814 15.0865
55.0677 15.0865
738.217 15.0833
394.551 15.0833
1582.1 15.075
1315.96 15.075
1281.13 15.075
1065.33 15.075
879.772 15.075
532.959 15.075
423.868 15.075
266.468 15.075
145.076 15.075
140.307 15.075
102.032 15.075
1617.08 15.0662
535.607 15.0662
387.216 15.0662
309.512 15.0662
394.087 15.0625
1475.76 15.05
1225.79 15.05
182.189 15.05
1367.07 15.0417
726.262 15.0417
720.725 15.0417
491.659 15.0417
394.494 15.0417
259.224 15.0417
137.472 15.0417
57.6028 15.0417
1420.05 15.0357
1378.55 15.0357
1207.35 15.0357
1117.27 15.0357
827.922 15.0357
658.272 15.0357
601.708 15.0357
509.123 15.0357
451.22 15.0357
299.13 15.0357
247.535 15.0357
185.607 15.0357
42.3124 15.0357
41.9888 15.0357
1375.42 15.0313
1167.48 15.0313
902.774 15.0313
491.722 15.0313
285.604 15.0313
961.282 15.0278
129.432 15.0278
46.4597 15.0278
114.227 15.025
99.0688 15.025
652.039 15.0139
288.262 15.0139
264.079 15.0139
1667.87 15.0114
1237.77 15.0114
1211.71 15.0114
1181.36 15.0114
1034.08 15.0114
421.054 15.0114
398.433 15.0114
249.82 15.0114
1577.75 15.0096
1058.76 15.0096
1039.69 15.0096
1026.39 15.0096
1022.36 15.0096
726.75 15.0096
701.66 15.0096
634.072 15.0096
424.233 15.0096
325.392 15.0096
303.036 15.0096
1638.9 15.0083
1371.03 15.0083
1319.78 15.0083
1311.52 15.0083
1182.07 15.0083
1116.66 15.0083
1000.84 15.0083
934.493 15.0083
213.756 15.0083
145.615 15.0083
107.377 15.0083
100.477 15.0083
211.904 15.0074
1510.57 15.
1466.9 15.
1344.53 15.
1341.09 15.
1194.51 15.
1125.2 15.
1052.06 15.
983.019 15.
948.714 15.
764.776 15.
612.655 15.
541.203 15.
533.118 15.
464.001 15.
453.84 15.
291.188 15.
233.185 15.
205.282 15.
195.042 15.
131.158 15.
82.1425 15.
76.5483 15.
65.1217 15.
1566.52 14.9205
1125. 14.9205
972.033 14.9205
947.697 14.9205
805.777 14.9205
713.845 14.9205
651.797 14.9205
592.447 14.9205
559.176 14.9205
310.881 14.9205
138.773 14.9205
98.8894 14.9205
1595.42 14.8929
1572.96 14.8929
1475.61 14.8929
954.868 14.8929
888.89 14.8929
271.633 14.8929
245.433 14.8929
858.077 14.8897
406.132 14.8897
97.1568 14.8897
56.5679 14.875
1073.49 14.8
1030.21 14.8
777.316 14.8
682.287 14.8
524.288 14.8
472.387 14.8
458.043 14.8
272.93 14.8
174.559 14.8
155.398 14.8
57.039 14.8
41.9688 14.8
818.31 14.7813
557.504 14.7813
400.587 14.7813
297.973 14.7813
69.0823 14.7813
1357.71 14.7788
432.532 14.7788
307.126 14.7788
265.321 14.7788
189.335 14.7788
170.576 14.7788
104.754 14.7788
69.8899 14.7788
63.3279 14.7788
667.482 14.75
1641.84 14.6806
1250.01 14.6806
990.777 14.6806
410.409 14.6806
341.26 14.6806
179.791 14.6806
128.524 14.6806
1537.87 14.675
861.503 14.675
832.116 14.675
780.734 14.675
438.2 14.675
304.325 14.675
1579.97 14.6667
1464.26 14.6667
1443.19 14.6667
1260.38 14.6667
826.575 14.6667
707.036 14.6667
114.412 14.6667
59.0514 14.6667
623.615 14.5956
1356.35 14.5714
1272.7 14.5714
713.563 14.5714
671.598 14.5714
591.674 14.5714
176.422 14.5714
95.8289 14.5714
85.9 14.5714
47.4377 14.5714
724.969 14.5625
648.252 14.5625
550.634 14.5625
187.843 14.5625
44.4577 14.5625
1465.96 14.5568
1414.35 14.5568
933.85 14.5568
862.599 14.5568
546.04 14.5568
474.82 14.5568
397.459 14.5568
372.781 14.5568
294.587 14.5568
138.334 14.5568
127.124 14.5568
63.1616 14.5568
1544.87 14.5
1504.53 14.5
1046.46 14.5
1037.09 14.5
868.578 14.5
542.903 14.5
141.916 14.5
1181.79 14.4712
1044.79 14.4712
540.952 14.4712
423.268 14.4712
281.352 14.4712
111.723 14.4712
73.8124 14.4712
63.0483 14.4712
1577.59 14.45
1455.47 14.45
1147.86 14.45
1018.46 14.45
692.053 14.45
267.945 14.45
231.881 14.45
135.595 14.45
1665.63 14.4464
1661.94 14.4464
836.144 14.4464
644.189 14.4464
982.481 14.4083
825.502 14.4083
174.472 14.4083
71.9342 14.4083
1684.78 14.375
1339.66 14.375
1266.46 14.375
1157.16 14.375
1139.05 14.375
1138.03 14.375
871.532 14.375
775.249 14.375
463.472 14.375
453.273 14.375
264.262 14.375
138.689 14.375
121.895 14.375
42.6789 14.375
937.192 14.3603
1546.53 14.3472
402.224 14.3472
1309.7 14.3333
1339.84 14.3214
515.868 14.3214
405.195 14.3214
242.488 14.3214
153.12 14.3214
152.787 14.3214
1455.05 14.2857
1383.88 14.2857
798.8 14.2857
391.141 14.2857
93.9719 14.2857
66.3775 14.2857
54.1887 14.2857
1591.13 14.2841
1363.21 14.2841
942.463 14.2841
861.419 14.2841
776.877 14.2841
592.974 14.2841
426.547 14.2841
297.746 14.2841
71.2313 14.2841
1063.48 14.2813
339.291 14.2813
1038.33 14.25
897.489 14.25
804.527 14.25
780.484 14.25
604.645 14.25
586.302 14.25
521.097 14.25
287.908 14.25
279.342 14.25
134.163 14.25
105.195 14.25
58.9074 14.25
44.8285 14.25
1645.61 14.2404
1312.34 14.2404
1126.45 14.2404
1098.61 14.2404
1029.46 14.2404
729.765 14.2404
509.047 14.2404
153.914 14.2404
130.68 14.2404
1248.52 14.2083
905.615 14.2083
667.608 14.2083
666.617 14.2083
455.452 14.2083
118.802 14.2083
85.5175 14.2083
77.9329 14.2083
76.9447 14.2083
1091.24 14.2
197.854 14.2
95.6759 14.2
62.6169 14.2
1568.27 14.1838
801.24 14.1838
303.894 14.1838
86.4789 14.1838
61.1799 14.1838
1682.72 14.1667
1609.58 14.1667
1541.37 14.1667
1506.6 14.1667
1233.18 14.1667
1000.3 14.1667
917.132 14.1667
684.887 14.1667
323.905 14.1667
76.8289 14.1667
51.1605 14.1667
1697.07 14.1635
1684.09 14.1635
612.922 14.1635
442.626 14.1635
229.836 14.1607
150.506 14.1607
1681.28 14.1429
1034.93 14.1429
923.284 14.1429
871.99 14.1429
642.088 14.1429
566.846 14.1429
452.06 14.1429
389.44 14.1429
260.767 14.1429
255.759 14.1429
193.916 14.1429
172.705 14.1429
86.6016 14.1429
60.3181 14.1429
1671.76 14.125
1451.73 14.125
1439.95 14.125
1357.36 14.125
1325.28 14.125
1066.95 14.125
973.985 14.125
919.763 14.125
895.388 14.125
670.683 14.125
633.545 14.125
622.277 14.125
361.571 14.125
255.319 14.125
186.02 14.125
121.228 14.125
58.0232 14.125
1312.78 14.1023
817.211 14.1023
683.735 14.1023
576.537 14.1023
184.625 14.1023
77.4578 14.1023
54.817 14.1023
51.0172 14.1023
1644.79 14.0865
1559.19 14.0865
1118.41 14.0865
1018.13 14.0865
906.996 14.0865
834.512 14.0865
717.1 14.0865
544.928 14.0865
543.778 14.0865
348.373 14.0865
308.928 14.0865
207.178 14.0865
185.358 14.0865
144.662 14.0865
141.122 14.0865
141.013 14.0865
58.8545 14.0865
1286.12 14.0833
320.825 14.0833
1518.07 14.075
1336.4 14.075
1090.16 14.075
975.991 14.075
840.064 14.075
808.668 14.075
733.638 14.075
725.993 14.075
522.733 14.075
331.392 14.075
307.611 14.075
220.946 14.075
47.2833 14.075
901.55 14.0625
348.073 14.0592
1300.33 14.05
1246.12 14.05
1220.5 14.05
939.106 14.05
654.779 14.05
534.07 14.05
246.986 14.05
133.451 14.05
91.8492 14.05
1660.15 14.0417
1379.01 14.0417
1312.99 14.0417
1271.26 14.0417
1251.01 14.0417
1237.33 14.0417
1124.45 14.0417
1075.26 14.0417
807.381 14.0417
737.439 14.0417
614.938 14.0417
599.644 14.0417
578.931 14.0417
466.043 14.0417
434.039 14.0417
392.559 14.0417
381.865 14.0417
366.128 14.0417
218.171 14.0417
218.131 14.0417
212.789 14.0417
138.355 14.0417
64.525 14.0417
61.5343 14.0417
47.5148 14.0417
1629.06 14.0357
1473.14 14.0357
1377.1 14.0357
1067.37 14.0357
1048.68 14.0357
510.507 14.0357
508.813 14.0357
411.191 14.0357
332.446 14.0357
341.172 14.0313
45.1917 14.0313
1274.87 14.0278
53.5942 14.0278
527.829 14.025
274.12 14.025
1632.47 14.0139
872.21 14.0139
365.12 14.0139
331.966 14.0139
120.494 14.0139
48.4084 14.0139
1607.05 14.0114
751.009 14.0114
682.387 14.0114
53.0756 14.0114
42.2154 14.0114
1555.91 14.0096
1483.67 14.0096
1479.59 14.0096
879.993 14.0096
723.88 14.0096
458.514 14.0096
418.683 14.0096
370.206 14.0096
298.605 14.0096
136.834 14.0096
49.0725 14.0096
47.7928 14.0096
1173.47 14.0083
777.965 14.0083
455.354 14.0083
187.432 14.0083
185.404 14.0083
133.789 14.0083
79.0861 14.0083
78.039 14.0083
1120.36 14.0074
907.444 14.0074
554.166 14.0074
1553.31 14.
1443.33 14.
1418.25 14.
1329.31 14.
1325.5 14.
1255.16 14.
1134.77 14.
1119.72 14.
1006.17 14.
957.432 14.
918.73 14.
889.535 14.
883.94 14.
819.193 14.
770.021 14.
688.971 14.
640.362 14.
610.339 14.
584.923 14.
571.411 14.
496.242 14.
485.53 14.
427.911 14.
407.009 14.
390.86 14.
369.908 14.
361.163 14.
225.078 14.
187.305 14.
183.964 14.
140.66 14.
86.4097 14.
74.4034 14.
51.9609 14.
1674.49 13.9205
1518.21 13.9205
1106.15 13.9205
1060.32 13.9205
968.424 13.9205
916.398 13.9205
890.332 13.9205
765.749 13.9205
742.831 13.9205
407.892 13.9205
329.241 13.9205
184.988 13.9205
170.19 13.9205
56.6496 13.9205
45.7658 13.9205
1513.59 13.8929
560.878 13.8929
538.371 13.8929
439.605 13.8929
1649.99 13.875
999.62 13.875
791.211 13.875
128.31 13.875
1521.73 13.8
846.812 13.8
647.242 13.8
434.185 13.8
337.156 13.8
267.876 13.8
250.071 13.8
245.544 13.8
197.495 13.8
93.829 13.8
59.8902 13.8
55.8115 13.8
52.0895 13.8
829.591 13.7788
540.367 13.7788
446.562 13.7788
437.553 13.7788
316.416 13.7788
156.799 13.7788
70.4897 13.7788
50.6164 13.7788
41.5971 13.7788
1473.27 13.75
1401.67 13.75
1175.66 13.75
686.17 13.75
1456.85 13.6806
1303.26 13.6806
1241.76 13.6806
542.118 13.6806
512.485 13.6806
387.491 13.6806
375.097 13.6806
311.426 13.6806
268.019 13.6806
261.893 13.6806
194.848 13.6806
151.787 13.6806
106.824 13.6806
79.8426 13.6806
53.0489 13.6806
1259.33 13.675
631.983 13.675
469.844 13.675
164.892 13.675
49.4629 13.675
1457.86 13.6667
1404.13 13.6667
1319.29 13.6667
949.918 13.6667
862.018 13.6667
756.588 13.6667
597.504 13.6667
360.866 13.6667
272.493 13.6667
200.944 13.6667
149.828 13.6667
129.333 13.6667
712.956 13.625
1323.45 13.5956
1519.41 13.5714
1409.84 13.5714
1290.25 13.5714
1156.72 13.5714
513.802 13.5714
244.47 13.5714
83.0086 13.5714
900.566 13.5625
895.176 13.5625
872.319 13.5625
815.453 13.5625
544.358 13.5625
532.28 13.5625
496.543 13.5625
449.149 13.5625
251.341 13.5625
211.026 13.5625
73.7053 13.5625
70.1772 13.5625
49.9496 13.5625
1682.1 13.5568
937.047 13.5568
859.044 13.5568
810.555 13.5568
685.214 13.5568
651.876 13.5568
503.719 13.5568
430.477 13.5568
379.636 13.5568
339.23 13.5568
268.536 13.5568
212.161 13.5568
153.437 13.5568
102.488 13.5568
1265.56 13.5
876.437 13.5
277.588 13.5
106.525 13.5
1356.52 13.4712
1128.67 13.4712
821.18 13.4712
539.953 13.4712
180.032 13.4712
122.748 13.4712
70.8166 13.4712
68.2693 13.4712
1583.96 13.45
828.206 13.45
657.431 13.45
630.632 13.45
450.572 13.45
396.477 13.45
389.533 13.45
353.618 13.45
304.851 13.45
237.096 13.45
188.591 13.45
125.062 13.45
110.292 13.45
66.2441 13.45
229.149 13.4464
111.335 13.4464
1496.65 13.4083
1060.83 13.4083
995.017 13.4083
294.187 13.4083
224.872 13.4083
167.046 13.4083
64.2511 13.4083
1579.18 13.375
1139.44 13.375
981.203 13.375
811.17 13.375
621.454 13.375
566.922 13.375
548.564 13.375
491.504 13.375
422.075 13.375
350.365 13.375
333.284 13.375
268.415 13.375
206.416 13.375
147.201 13.375
144.126 13.375
130.249 13.375
123.449 13.375
44.2345 13.375
1677.55 13.3603
1486.35 13.3472
1307.76 13.3472
1270.93 13.3472
773.478 13.3472
557.357 13.3472
553.813 13.3472
472.059 13.3472
391.905 13.3472
376.54 13.3472
210.487 13.3472
197.025 13.3472
118.582 13.3472
830.935 13.3333
612.217 13.3333
1567.19 13.3214
1441.94 13.3214
857.102 13.3214
702.662 13.3214
595.303 13.3214
362.629 13.3214
137.116 13.3214
1569.06 13.2841
1286.39 13.2841
1087.47 13.2841
991.264 13.2841
977.927 13.2841
836.848 13.2841
782.896 13.2841
731.342 13.2841
534.575 13.2841
417.197 13.2841
396. 13.2841
254.305 13.2841
198.456 13.2841
171.067 13.2841
148.448 13.2841
134.624 13.2841
132.301 13.2841
129.77 13.2841
55.029 13.2841
770.649 13.2813
605.607 13.2813
1690.58 13.25
1657.44 13.25
1506.99 13.25
1419.67 13.25
1278.02 13.25
671.514 13.25
525.733 13.25
368.926 13.25
361.503 13.25
216.661 13.25
194.919 13.25
150.153 13.25
58.87 13.25
1173.3 13.2404
1081.96 13.2404
1065.93 13.2404
874.649 13.2404
769.648 13.2404
637.481 13.2404
626.149 13.2404
624.717 13.2404
606.736 13.2404
597.221 13.2404
575.718 13.2404
520.392 13.2404
232.424 13.2404
116.813 13.2404
97.3987 13.2404
1500.31 13.225
545.159 13.225
252.76 13.225
223.419 13.225
1640.24 13.2083
1514.66 13.2083
932.796 13.2083
927.641 13.2083
733.282 13.2083
659.139 13.2083
410.007 13.2083
359.994 13.2083
186.443 13.2083
65.0016 13.2083
1632. 13.2
1545.31 13.2
1301.8 13.2
1221.44 13.2
1067.67 13.2
1033.58 13.2
862.929 13.2
660.167 13.2
510.299 13.2
380.35 13.2
290.037 13.2
190.785 13.2
164.532 13.2
57.1526 13.2
1092.69 13.1838
1658.74 13.1667
1536.16 13.1667
1489.08 13.1667
1410.51 13.1667
1298.45 13.1667
1281.32 13.1667
1027.68 13.1667
1007.63 13.1667
971.416 13.1667
659.508 13.1667
575.774 13.1667
519.751 13.1667
434.656 13.1667
314.735 13.1667
278.399 13.1667
140.341 13.1667
97.5237 13.1667
97.2292 13.1667
63.9668 13.1667
50.1418 13.1667
1272.89 13.1635
1160.06 13.1635
753.686 13.1635
632.966 13.1635
629.325 13.1635
476.151 13.1635
418.487 13.1635
118.96 13.1635
114.995 13.1635
100.288 13.1635
56.0569 13.1635
41.4019 13.1635
1589.64 13.1607
425.896 13.1607
346.171 13.1607
1344.24 13.1429
1308.55 13.1429
1054.55 13.1429
892.271 13.1429
786.376 13.1429
704.697 13.1429
439.83 13.1429
416.108 13.1429
171.21 13.1429
165.502 13.1429
94.721 13.1429
1662.57 13.125
1635.26 13.125
1573.7 13.125
1047.87 13.125
1014.93 13.125
820.306 13.125
818.529 13.125
803.531 13.125
801.962 13.125
606.439 13.125
551.883 13.125
319.111 13.125
251.757 13.125
232.258 13.125
170.757 13.125
157.552 13.125
95.2933 13.125
69.3956 13.125
67.066 13.125
57.9304 13.125
1694.08 13.1023
1630.65 13.1023
1602.53 13.1023
1293.22 13.1023
1126.56 13.1023
845.335 13.1023
602.157 13.1023
551.985 13.1023
403.284 13.1023
281.504 13.1023
222.814 13.1023
208.946 13.1023
141.742 13.1023
1511.83 13.0865
1241.5 13.0865
1095.34 13.0865
505.073 13.0865
302.468 13.0865
290.739 13.0865
285.876 13.0865
225.224 13.0865
56.9887 13.0865
55.4212 13.0865
51.5672 13.0865
49.1126 13.0865
1598.15 13.0833
1335.77 13.0833
1252.19 13.0833
756.431 13.0833
754.532 13.0833
1415.76 13.075
1023.48 13.075
306.206 13.075
69.3677 13.075
1348.45 13.0662
534.64 13.0662
509.731 13.0662
489.235 13.0662
331.757 13.0662
960.872 13.0625
522.601 13.0625
173.72 13.0625
77.6391 13.0625
376.67 13.0592
1660.37 13.05
1623.19 13.05
1582.69 13.05
1379.25 13.05
1353.41 13.05
1316.85 13.05
1195.75 13.05
470.328 13.05
337.983 13.05
321.755 13.05
289.617 13.05
197.217 13.05
140.11 13.05
81.1154 13.05
80.6672 13.05
71.0232 13.05
1636.05 13.0417
1530.71 13.0417
1487.96 13.0417
1478.58 13.0417
1361.36 13.0417
1350.41 13.0417
1340.14 13.0417
1328.36 13.0417
1277.77 13.0417
1270.15 13.0417
1065.15 13.0417
867.497 13.0417
732.258 13.0417
681.608 13.0417
517.461 13.0417
368.378 13.0417
361.354 13.0417
331.455 13.0417
299.895 13.0417
273.66 13.0417
241.041 13.0417
225.766 13.0417
190.067 13.0417
176.787 13.0417
164.619 13.0417
149.771 13.0417
90.8005 13.0417
68.6064 13.0417
60.4355 13.0417
57.9527 13.0417
51.1239 13.0417
49.2345 13.0417
47.5687 13.0417
1460.66 13.0357
1220.8 13.0357
497.774 13.0357
458.109 13.0357
146.889 13.0357
71.2553 13.0357
70.9366 13.0357
1555.32 13.0313
854.99 13.0313
724.235 13.0313
314.044 13.0313
138.642 13.0313
83.1606 13.0313
44.5967 13.0313
689.468 13.0278
521.856 13.0278
1468.38 13.0179
484.754 13.0179
449.031 13.0179
239.215 13.0179
230.308 13.0179
1413.09 13.0139
1243.14 13.0139
803.123 13.0139
633.35 13.0139
349.678 13.0139
285.711 13.0139
262.89 13.0139
1550.79 13.0114
947.092 13.0114
812.974 13.0114
611.443 13.0114
535.011 13.0114
510.637 13.0114
469.086 13.0114
460.195 13.0114
331.695 13.0114
211.796 13.0114
142.869 13.0114
75.7335 13.0114
63.3632 13.0114
62.8262 13.0114
1372.45 13.0096
1290.97 13.0096
1281.46 13.0096
1262.79 13.0096
1236.89 13.0096
1234.85 13.0096
1115.21 13.0096
1093.45 13.0096
817.161 13.0096
805.543 13.0096
506.554 13.0096
442.333 13.0096
341.775 13.0096
238.03 13.0096
139.46 13.0096
108.031 13.0096
68.5542 13.0096
44.547 13.0096
1535.33 13.0083
1405.45 13.0083
892.528 13.0083
564.367 13.0083
262.286 13.0083
164.23 13.0083
88.9575 13.0083
49.5511 13.0083
1690.08 13.
1634.96 13.
1542.68 13.
1501.44 13.
1448.03 13.
1300.5 13.
1278.12 13.
1146.86 13.
1044.32 13.
688.596 13.
675.744 13.
645.555 13.
643.293 13.
566.519 13.
550.518 13.
538.674 13.
360.189 13.
323.628 13.
294.924 13.
273.376 13.
267.638 13.
234.004 13.
171.709 13.
166.676 13.
123.741 13.
92.9409 13.
48.9501 13.
47.3345 13.
1470.34 12.9205
1195.07 12.9205
548.844 12.9205
510.373 12.9205
225.107 12.9205
185.852 12.9205
172.001 12.9205
121.247 12.9205
88.6571 12.9205
60.121 12.9205
58.9265 12.9205
140.831 12.8929
1498.39 12.875
1444.89 12.875
1444.8 12.875
1272.51 12.875
957.228 12.875
473.245 12.875
392.833 12.875
266.351 12.875
259.339 12.875
77.2189 12.875
1677.05 12.8
1597.16 12.8
1332.62 12.8
1097.88 12.8
653.704 12.8
494.478 12.8
428.057 12.8
303.169 12.8
281.662 12.8
259.541 12.8
103.482 12.8
61.7802 12.8
50.6974 12.8
50.2497 12.8
48.8906 12.8
1184.18 12.7788
715.095 12.7788
294.667 12.7788
247.159 12.7788
76.8454 12.7788
45.8611 12.7788
1105.48 12.75
246.324 12.75
196.875 12.75
61.9553 12.75
1564.34 12.6806
1258.57 12.6806
704.901 12.6806
496.186 12.6806
461.322 12.6806
362.184 12.6806
334.189 12.6806
155.065 12.6806
52.1888 12.6806
668.764 12.675
344.854 12.675
90.6954 12.675
60.6439 12.675
1665.54 12.6667
1540.94 12.6667
1495. 12.6667
1436.53 12.6667
1298.71 12.6667
1297.32 12.6667
1241.58 12.6667
762.864 12.6667
694.513 12.6667
537.109 12.6667
385.754 12.6667
216.568 12.6667
132.271 12.6667
61.9946 12.6667
278.079 12.625
228.663 12.625
1386.68 12.5714
1170.75 12.5714
1120.69 12.5714
1075.55 12.5714
697.54 12.5714
687.68 12.5714
188.2 12.5714
94.1482 12.5714
1290.12 12.5625
1201. 12.5625
1127.09 12.5625
941.434 12.5625
929.203 12.5625
376.889 12.5625
343.574 12.5625
227.79 12.5625
1440.87 12.5568
1414.04 12.5568
1362.39 12.5568
1279.28 12.5568
851.773 12.5568
727.658 12.5568
500.561 12.5568
477.195 12.5568
229.802 12.5568
224.367 12.5568
188.324 12.5568
75.2398 12.5568
45.4393 12.5568
1444.28 12.5
376.026 12.5
1646.59 12.4712
1383.59 12.4712
1211.29 12.4712
1051.25 12.4712
844.285 12.4712
726.115 12.4712
652.876 12.4712
652.156 12.4712
562.112 12.4712
532.207 12.4712
1606.7 12.45
1406.14 12.45
1260.16 12.45
940.794 12.45
894.212 12.45
808.778 12.45
624.819 12.45
570.71 12.45
313.981 12.45
308.091 12.45
292.878 12.45
248.421 12.45
216.37 12.45
155.423 12.45
63.9904 12.45
47.0874 12.45
42.655 12.45
1652.48 12.4464
1468.08 12.4464
1248.27 12.4464
1199.63 12.4464
660.473 12.4464
301.201 12.4464
1626.89 12.4083
1461.93 12.4083
1176.14 12.4083
1137.86 12.4083
977.782 12.4083
1384.55 12.375
1066.6 12.375
996.139 12.375
914.375 12.375
835.685 12.375
552.036 12.375
370.99 12.375
306.808 12.375
289.557 12.375
244.75 12.375
222.132 12.375
115.903 12.375
102.01 12.375
49.2651 12.375
1659.9 12.3472
1572.35 12.3472
1562.58 12.3472
1405.79 12.3472
1398.86 12.3472
1338.68 12.3472
1329.51 12.3472
1065.28 12.3472
621.91 12.3472
329.328 12.3472
276.579 12.3472
264.143 12.3472
220.357 12.3472
110.988 12.3472
109.392 12.3472
64.2361 12.3472
42.5296 12.3472
874.926 12.3333
287.47 12.3333
1419.97 12.3214
1352.47 12.3214
966.725 12.3214
368.049 12.3214
265.842 12.3214
139.92 12.3214
1619.98 12.2841
1604.59 12.2841
1499.63 12.2841
1286.75 12.2841
1096.03 12.2841
882.631 12.2841
824.923 12.2841
803.481 12.2841
737.322 12.2841
613.015 12.2841
538.064 12.2841
510.105 12.2841
485.733 12.2841
169.781 12.2841
145.884 12.2841
116.46 12.2841
43.1094 12.2841
1317.72 12.2813
1079.1 12.2813
778.397 12.2813
1122.35 12.25
794.146 12.25
676. 12.25
641.424 12.25
624.928 12.25
622.763 12.25
578.192 12.25
442.375 12.25
433.364 12.25
291.102 12.25
117.981 12.25
114.075 12.25
89.4132 12.25
1615.84 12.2404
1360.55 12.2404
1344.64 12.2404
1127.39 12.2404
1095.15 12.2404
997.838 12.2404
671.462 12.2404
662.822 12.2404
476.422 12.2404
393.884 12.2404
280.689 12.2404
90.826 12.2404
1640.92 12.2083
1505.35 12.2
1113.03 12.2
855.859 12.2
835.304 12.2
683.556 12.2
653.795 12.2
483.589 12.2
346.409 12.2
345.45 12.2
194.492 12.2
162.619 12.2
138.933 12.2
134.498 12.2
116.101 12.2
112.251 12.2
103.699 12.2
49.0488 12.2
1420.63 12.1667
1240.21 12.1667
1035.41 12.1667
968.828 12.1667
963.273 12.1667
647.864 12.1667
599.07 12.1667
369.479 12.1667
212.329 12.1667
161.677 12.1667
152.751 12.1667
151.408 12.1667
112.568 12.1667
80.0714 12.1667
73.3055 12.1667
1517.75 12.1607
1040.75 12.1607
852.191 12.1607
822.331 12.1607
223.587 12.1607
156.718 12.1607
1303.99 12.1429
1231.35 12.1429
839.334 12.1429
1676.05 12.125
1626.59 12.125
1601.01 12.125
1536.49 12.125
1506.91 12.125
1095.48 12.125
947.336 12.125
861.886 12.125
858.964 12.125
797.556 12.125
710.67 12.125
654.167 12.125
584.794 12.125
502.887 12.125
435.364 12.125
394.007 12.125
384.263 12.125
380.939 12.125
361.387 12.125
360.227 12.125
358.608 12.125
173.083 12.125
145.111 12.125
127.007 12.125
122.03 12.125
109.237 12.125
1454.95 12.1023
1022.11 12.1023
1009.31 12.1023
835.24 12.1023
834.992 12.1023
765.52 12.1023
752.5 12.1023
689.919 12.1023
511.038 12.1023
496.407 12.1023
389.135 12.1023
352.276 12.1023
293.902 12.1023
221.748 12.1023
205.786 12.1023
173.972 12.1023
98.766 12.1023
92.251 12.1023
54.8853 12.1023
1346.43 12.0865
1203.63 12.0865
791.718 12.0865
678.456 12.0865
632.472 12.0865
151.754 12.0865
123.824 12.0865
80.4253 12.0865
58.9645 12.0865
109.862 12.0833
73.4273 12.0833
396.742 12.075
1255.08 12.0625
846.75 12.0625
250.925 12.0625
97.9913 12.0625
58.1181 12.0625
55.4549 12.0625
1480.12 12.05
1007.52 12.05
993.234 12.05
812.191 12.05
535.435 12.05
459.081 12.05
379.121 12.05
92.1245 12.05
40.9997 12.05
1625.52 12.0417
1472.29 12.0417
1413.8 12.0417
1352.76 12.0417
1257.46 12.0417
1133.17 12.0417
1103.18 12.0417
1048.39 12.0417
1034.17 12.0417
986.656 12.0417
764.538 12.0417
752.407 12.0417
743.493 12.0417
636.02 12.0417
539.783 12.0417
466.707 12.0417
309.052 12.0417
302.677 12.0417
284.598 12.0417
184.407 12.0417
135.871 12.0417
105.134 12.0417
67.5587 12.0417
66.6203 12.0417
1598.84 12.0357
1229.56 12.0357
954.05 12.0357
795.268 12.0357
504.236 12.0357
495.17 12.0357
289.909 12.0357
161.074 12.0357
1139.65 12.0313
672.056 12.0313
559.045 12.0313
1602.88 12.0278
1689.28 12.0179
1199.3 12.0179
424.517 12.0179
413.063 12.0179
72.9721 12.0179
1143.29 12.0139
1678.25 12.0114
1527.32 12.0114
1411.77 12.0114
1345.92 12.0114
1025.48 12.0114
792.347 12.0114
774.693 12.0114
735.237 12.0114
662.423 12.0114
220.623 12.0114
180.893 12.0114
77.3926 12.0114
1532.52 12.0096
1400.88 12.0096
836.598 12.0096
820.472 12.0096
652.465 12.0096
556.568 12.0096
382.339 12.0096
374.517 12.0096
311.4 12.0096
215.867 12.0096
88.1866 12.0096
1692.72 12.0083
1343.99 12.0083
1218.68 12.0083
722.756 12.0083
661.082 12.0083
381.466 12.0083
213.651 12.0083
129.745 12.0083
1622.17 12.
1454.61 12.
1426.34 12.
1175.49 12.
997.492 12.
980.48 12.
899.171 12.
891.202 12.
846.119 12.
799.231 12.
775.634 12.
751.072 12.
722.132 12.
635.601 12.
617.264 12.
454.811 12.
412.569 12.
394.247 12.
334.675 12.
301.612 12.
275.573 12.
233.701 12.
187.76 12.
156.161 12.
139.304 12.
114.171 12.
78.8686 12.
51.6331 12.
51.2182 12.
44.0723 12.
1498.59 11.9205
1377.23 11.9205
1368.34 11.9205
794.968 11.9205
588.258 11.9205
583.073 11.9205
419.476 11.9205
312.091 11.9205
307.323 11.9205
97.612 11.9205
49.3471 11.9205
47.3516 11.9205
847.21 11.875
709.946 11.875
608.069 11.875
598.684 11.875
461.013 11.875
415.927 11.875
227.08 11.875
129.455 11.875
112.504 11.875
80.7197 11.875
1328.55 11.8
1254.44 11.8
1168.42 11.8
1046.84 11.8
629.067 11.8
579.082 11.8
434.875 11.8
378.767 11.8
318.806 11.8
160.81 11.8
136.763 11.8
71.3553 11.8
59.2096 11.8
48.6346 11.8
1685.54 11.7788
1305.36 11.7788
1114.1 11.7788
867.585 11.7788
854.373 11.7788
774.186 11.7788
457.743 11.7788
110.355 11.7788
656.913 11.75
112.115 11.75
1568.63 11.6806
1461.62 11.6806
1245.49 11.6806
866.024 11.6806
828.603 11.6806
812.299 11.6806
699.638 11.6806
603.968 11.6806
479.386 11.6806
372.52 11.6806
192.242 11.6806
175.262 11.6806
150.926 11.6806
129.13 11.6806
95.5348 11.6806
1512.7 11.6667
1441.44 11.6667
1129.26 11.6667
763.75 11.6667
731.703 11.6667
557.302 11.6667
550.179 11.6667
428.565 11.6667
355.51 11.6667
265.984 11.6667
165.202 11.6667
156.671 11.6667
133.042 11.6667
124.796 11.6667
1497.57 11.625
204.208 11.625
184.316 11.625
1678.44 11.5714
840.663 11.5714
815.574 11.5714
755.27 11.5714
518.904 11.5714
1685.65 11.5625
1580.76 11.5625
1559.34 11.5625
1427.84 11.5625
1362.74 11.5625
1274.29 11.5625
974.584 11.5625
821.123 11.5625
477.381 11.5625
420.803 11.5625
411.257 11.5625
382.615 11.5625
274.555 11.5625
206.911 11.5625
192.631 11.5625
142.908 11.5625
1550. 11.5568
1210.26 11.5568
805.302 11.5568
699.752 11.5568
589.821 11.5568
566.14 11.5568
352.783 11.5568
71.5855 11.5568
944.555 11.4712
678.174 11.4712
565.185 11.4712
310.601 11.4712
131.315 11.4712
125.43 11.4712
117.762 11.4712
1379.53 11.45
1333.2 11.45
1313.82 11.45
1219.3 11.45
616.684 11.45
514.27 11.45
482.365 11.45
397.322 11.45
297.252 11.45
256.191 11.45
146.916 11.45
115.164 11.45
105.364 11.45
1663.42 11.4464
1457.46 11.4464
1354.27 11.4464
878.068 11.4464
849.833 11.4464
446.434 11.4464
341.443 11.4464
241.335 11.4464
236.868 11.4464
139.877 11.4464
61.1412 11.4464
856.614 11.375
799.637 11.375
745.304 11.375
666.943 11.375
403.065 11.375
313.74 11.375
285.255 11.375
131.677 11.375
81.6263 11.375
1587.41 11.3472
1578.52 11.3472
1358.39 11.3472
1042.93 11.3472
853.764 11.3472
846.055 11.3472
838.999 11.3472
821.634 11.3472
706.84 11.3472
500.375 11.3472
387.372 11.3472
326.884 11.3472
120.832 11.3472
44.7162 11.3472
1543.45 11.3333
707.158 11.3333
442.69 11.3333
83.3836 11.3333
821.999 11.3214
764.602 11.3214
729.037 11.3214
167.002 11.3214
85.2475 11.3214
1513.01 11.2841
1376.36 11.2841
1350.59 11.2841
971.235 11.2841
655.938 11.2841
598.942 11.2841
447.055 11.2841
430.202 11.2841
388.842 11.2841
388.085 11.2841
324.34 11.2841
269.422 11.2841
268.763 11.2841
253.856 11.2841
225.526 11.2841
194.044 11.2841
179.055 11.2841
63.4678 11.2841
1510.44 11.25
1114.82 11.25
1066.53 11.25
949.469 11.25
744.918 11.25
680.774 11.25
680.604 11.25
640.446 11.25
587.02 11.25
379.26 11.25
195.457 11.25
178.136 11.25
107.29 11.25
65.9992 11.25
46.1848 11.25
45.7332 11.25
41.0556 11.25
1571.36 11.2404
1231.81 11.2404
947.585 11.2404
903.565 11.2404
848.971 11.2404
719.003 11.2404
600.908 11.2404
506.052 11.2404
333.334 11.2404
170.148 11.2404
160.682 11.2404
147.981 11.2404
91.4329 11.2404
1316.25 11.2083
261.192 11.2083
1485.86 11.2
1298.11 11.2
1161.61 11.2
1159.58 11.2
1084.98 11.2
1070.56 11.2
928.341 11.2
839.733 11.2
837.707 11.2
499.961 11.2
493.552 11.2
405.122 11.2
366.796 11.2
200.658 11.2
101.259 11.2
42.4836 11.2
1649.07 11.1667
1308.82 11.1667
1259.41 11.1667
1231.25 11.1667
875.31 11.1667
680.189 11.1667
485.984 11.1667
481.525 11.1667
446.608 11.1667
426.786 11.1667
333.136 11.1667
221.184 11.1667
55.4 11.1667
48.5842 11.1667
635.96 11.1607
132.541 11.1607
87.7525 11.1607
1304.86 11.1429
422.736 11.1429
251.398 11.1429
102.629 11.1429
68.7298 11.1429
1621.12 11.125
1399.51 11.125
1223.49 11.125
793.849 11.125
777.462 11.125
558.11 11.125
439.157 11.125
414.596 11.125
410.709 11.125
268.97 11.125
160.322 11.125
1681.92 11.1023
1612.66 11.1023
1603.36 11.1023
1431.19 11.1023
1415.69 11.1023
1104.71 11.1023
973.594 11.1023
693.716 11.1023
414.462 11.1023
358.094 11.1023
119.133 11.1023
76.053 11.1023
76.0129 11.1023
63.6372 11.1023
1657.18 11.0865
1533.42 11.0865
1242.29 11.0865
1112.86 11.0865
394.93 11.0865
127.646 11.0865
53.7117 11.0865
44.9302 11.0865
269.544 11.075
213.893 11.075
1001.7 11.0662
1687.11 11.0625
958.934 11.0625
915.727 11.0625
697.477 11.0625
306.417 11.0625
282.784 11.0625
223.783 11.0625
209.95 11.0625
42.45 11.0625
1461.05 11.05
920.901 11.05
815.819 11.05
746.432 11.05
739.593 11.05
697.599 11.05
603.776 11.05
494.597 11.05
379.901 11.05
355.681 11.05
299.219 11.05
238.516 11.05
54.5421 11.05
1557.92 11.0417
871.636 11.0417
860.022 11.0417
779.74 11.0417
645.591 11.0417
599.364 11.0417
111.434 11.0417
95.0828 11.0417
69.2151 11.0417
55.1394 11.0417
1180.86 11.0357
544.673 11.0357
456.308 11.0357
404.885 11.0357
230.768 11.0357
164.193 11.0357
150.571 11.0357
96.6767 11.0357
74.8587 11.0357
1174.12 11.025
1104.94 11.025
1078.76 11.025
91.9626 11.025
1342.77 11.0179
1097.51 11.0179
690.565 11.0179
229.455 11.0179
1409.32 11.0139
1389.31 11.0139
1235.96 11.0139
1190.45 11.0139
1168.73 11.0139
1081.76 11.0139
963.611 11.0139
742.43 11.0139
505.382 11.0139
454.56 11.0139
444.25 11.0139
398.913 11.0139
332.917 11.0139
248.067 11.0139
110.083 11.0139
1662.12 11.0114
1659.72 11.0114
1643.47 11.0114
1560.55 11.0114
1529.43 11.0114
1361.5 11.0114
1294.97 11.0114
1254.07 11.0114
1248.76 11.0114
1152.69 11.0114
996.318 11.0114
970.272 11.0114
964.784 11.0114
920.676 11.0114
882.561 11.0114
839.284 11.0114
764.158 11.0114
733.592 11.0114
723.233 11.0114
630.787 11.0114
616.539 11.0114
607.243 11.0114
475.235 11.0114
390.345 11.0114
312.442 11.0114
296.747 11.0114
235.263 11.0114
198.829 11.0114
184.376 11.0114
164.928 11.0114
86.2181 11.0114
81.4612 11.0114
56.0284 11.0114
1413.67 11.0096
1177.58 11.0096
1169.04 11.0096
970.772 11.0096
559.506 11.0096
546.239 11.0096
317.005 11.0096
298.13 11.0096
275.017 11.0096
218.01 11.0096
147.341 11.0096
128.781 11.0096
80.1532 11.0096
1248.64 11.0083
219.976 11.0083
102.461 11.0083
1261.02 11.0074
1551.49 11.
1459.6 11.
1426.21 11.
1273.29 11.
1226.85 11.
1197.81 11.
1148.33 11.
1119.88 11.
937.895 11.
806.047 11.
755.773 11.
698.144 11.
612.875 11.
598.551 11.
593.761 11.
586.961 11.
564.054 11.
449.524 11.
415.255 11.
410.193 11.
392.367 11.
347.539 11.
300.29 11.
219.34 11.
192.797 11.
182.878 11.
171.679 11.
154.975 11.
137.622 11.
115.325 11.
111.277 11.
49.4423 11.
40.561 11.
1684.37 10.9205
1226.06 10.9205
1015.64 10.9205
929.794 10.9205
897.949 10.9205
883.843 10.9205
819.034 10.9205
630.835 10.9205
584.171 10.9205
401.452 10.9205
282.118 10.9205
247.727 10.9205
146.718 10.9205
43.2465 10.9205
1563.03 10.875
1450.84 10.875
1238.49 10.875
1214.57 10.875
1030.72 10.875
916.864 10.875
875.453 10.875
785.5 10.875
777.59 10.875
702.472 10.875
634.438 10.875
75.4173 10.875
55.6496 10.875
42.2285 10.875
1351.67 10.8
1047.16 10.8
838.112 10.8
777.891 10.8
760.921 10.8
685.762 10.8
551.208 10.8
374.857 10.8
310.767 10.8
263.208 10.8
188.834 10.8
121.719 10.8
1572.51 10.75
1494.89 10.75
1317.32 10.75
1069.89 10.75
1013.89 10.75
1005.72 10.75
659.926 10.75
385.994 10.75
191.384 10.75
98.8374 10.75
95.8701 10.75
1575.48 10.6806
1498.26 10.6806
1071.4 10.6806
891.062 10.6806
832.631 10.6806
814.08 10.6806
809.542 10.6806
796.718 10.6806
663.726 10.6806
543.863 10.6806
411.474 10.6806
387.547 10.6806
232.873 10.6806
152.088 10.6806
148.167 10.6806
1696. 10.6667
1476.25 10.6667
1412.77 10.6667
1395.81 10.6667
1385.21 10.6667
1282.9 10.6667
1012.72 10.6667
1009.05 10.6667
229.932 10.6667
138.839 10.6667
103.514 10.6667
89.7381 10.6667
1408.3 10.625
1405.55 10.625
629.701 10.625
187.348 10.625
125.465 10.625
1571.06 10.5625
1514.99 10.5625
1400.63 10.5625
1351.74 10.5625
1348.05 10.5625
1198.16 10.5625
1040.14 10.5625
976.265 10.5625
733.069 10.5625
729.543 10.5625
660.041 10.5625
567.492 10.5625
453.506 10.5625
385.396 10.5625
127.204 10.5625
107.76 10.5625
65.3793 10.5625
47.736 10.5625
1652.92 10.5568
1518.57 10.5568
1509.09 10.5568
1471.46 10.5568
1421.32 10.5568
1270.01 10.5568
768.268 10.5568
749.693 10.5568
483.061 10.5568
465.979 10.5568
165.884 10.5568
146.578 10.5568
806.884 10.5
1019.87 10.4712
684.379 10.4712
177.023 10.4712
1627.5 10.45
1509.58 10.45
1473.78 10.45
1191.54 10.45
1112.55 10.45
1059.04 10.45
1034.7 10.45
695.198 10.45
639.958 10.45
453.903 10.45
374.031 10.45
237.331 10.45
228.553 10.45
213.292 10.45
166.877 10.45
157.345 10.45
113.969 10.45
100.871 10.45
96.0422 10.45
75.2665 10.45
1336.85 10.4464
974.464 10.4464
963.818 10.4464
955.832 10.4464
939.397 10.4464
561.368 10.4464
451.638 10.4464
448.021 10.4464
324.872 10.4464
199.778 10.4464
146.686 10.4464
694.636 10.375
606.299 10.375
595.088 10.375
428.277 10.375
381.074 10.375
189.057 10.375
168.404 10.375
143.981 10.375
119.653 10.375
114.65 10.375
107.169 10.375
44.1234 10.375
1642.4 10.3472
1637.79 10.3472
1552.8 10.3472
1312.12 10.3472
1199.2 10.3472
1153.9 10.3472
1137.18 10.3472
1010.47 10.3472
824.214 10.3472
617.466 10.3472
414.196 10.3472
375.324 10.3472
329.287 10.3472
232.706 10.3472
205.579 10.3472
92.7292 10.3472
53.1082 10.3472
1581.28 10.3333
1228.47 10.3333
768.705 10.3333
757.533 10.3333
711.216 10.3333
688.155 10.3333
564.322 10.3333
419.848 10.3333
364.741 10.3333
189.501 10.3333
869.928 10.3214
1495.17 10.2841
1268.49 10.2841
1238.38 10.2841
1072.15 10.2841
1022.47 10.2841
856.365 10.2841
366.281 10.2841
278.858 10.2841
243.47 10.2841
226.688 10.2841
119.434 10.2841
108.205 10.2841
1679.33 10.25
1452.72 10.25
1194.42 10.25
1009.45 10.25
933.737 10.25
830.696 10.25
787.836 10.25
674.015 10.25
568.264 10.25
548.407 10.25
347.861 10.25
321.476 10.25
294.483 10.25
276.642 10.25
135.316 10.25
125.627 10.25
117.941 10.25
101.53 10.25
1601.71 10.2404
1389.18 10.2404
966.618 10.2404
600.683 10.2404
596.814 10.2404
411.784 10.2404
1636.53 10.225
1350.47 10.225
957.497 10.225
701.368 10.225
289.974 10.225
93.6573 10.225
265.03 10.2083
1418.32 10.2
1332.07 10.2
1221.96 10.2
1184.61 10.2
1033.33 10.2
1012.66 10.2
847.636 10.2
561.281 10.2
470.985 10.2
322.65 10.2
261.145 10.2
221.1 10.2
151.204 10.2
111.18 10.2
90.9572 10.2
64.4074 10.2
1390.44 10.1667
1094.28 10.1667
673.11 10.1667
553.25 10.1667
542.043 10.1667
473.962 10.1667
220.521 10.1667
79.4216 10.1667
66.8292 10.1667
54.3307 10.1667
43.9791 10.1667
1452.49 10.1607
1052.64 10.1607
639.301 10.1607
550.102 10.1607
499.384 10.1607
498.071 10.1607
369.106 10.1607
345.185 10.1607
263.464 10.1607
196.042 10.1607
1358.2 10.1429
448.304 10.1429
247.688 10.1429
1661.7 10.125
658.653 10.125
506.128 10.125
384.369 10.125
275.715 10.125
260.49 10.125
259.416 10.125
202.784 10.125
90.7443 10.125
56.7643 10.125
48.1527 10.125
1496.03 10.1023
1107.15 10.1023
866.788 10.1023
769.155 10.1023
591.146 10.1023
162.911 10.1023
86.5429 10.1023
43.797 10.1023
1032.96 10.0865
1021.61 10.0865
373.044 10.0865
348.287 10.0865
289.178 10.0865
80.3226 10.0865
1697.86 10.0833
1427.75 10.0833
1238.59 10.0833
1084.23 10.0833
1061.56 10.0833
1002.82 10.0833
498.684 10.0833
262.999 10.0833
60.3946 10.0833
589.991 10.075
58.324 10.075
1506.13 10.0625
1251.82 10.0625
1207.46 10.0625
1155.84 10.0625
888.458 10.0625
844.421 10.0625
801.45 10.0625
671.374 10.0625
643.67 10.0625
174.668 10.0625
103.566 10.0625
77.5234 10.0625
1381.44 10.05
1210.75 10.05
1113.18 10.05
1075.43 10.05
978.587 10.05
928.915 10.05
822.475 10.05
653.211 10.05
616.752 10.05
402.411 10.05
343.058 10.05
331.83 10.05
305.274 10.05
264.182 10.05
241.133 10.05
121.869 10.05
96.4402 10.05
95.2626 10.05
1463.93 10.0417
887.742 10.0417
873.26 10.0417
871.822 10.0417
662.629 10.0417
658.843 10.0417
627.081 10.0417
286.029 10.0417
179.601 10.0417
119.584 10.0417
431.532 10.0357
415.395 10.0357
60.7059 10.0357
1083.57 10.0313
1183.05 10.025
925.08 10.025
101.731 10.025
1586.67 10.0179
1482.7 10.0179
1239.38 10.0179
1083.42 10.0179
902.084 10.0179
740.373 10.0179
600.275 10.0179
492.789 10.0179
322.752 10.0179
172.254 10.0179
155.582 10.0179
1528.89 10.0139
1469.23 10.0139
1424.7 10.0139
1408.48 10.0139
1232.88 10.0139
747.23 10.0139
670.423 10.0139
632.169 10.0139
497.621 10.0139
465.643 10.0139
322.495 10.0139
209.883 10.0139
208.896 10.0139
168.865 10.0139
140.056 10.0139
117.619 10.0139
40.4806 10.0139
1434.96 10.0114
1340.34 10.0114
1333.32 10.0114
1278.59 10.0114
1260.73 10.0114
1175.75 10.0114
1076.09 10.0114
986.074 10.0114
792.847 10.0114
642.567 10.0114
556.394 10.0114
512.723 10.0114
215.715 10.0114
107.978 10.0114
1195.59 10.0096
1025.04 10.0096
873.446 10.0096
391.251 10.0096
165.642 10.0096
112.033 10.0096
1499.7 10.
1437.7 10.
1425.86 10.
1335.5 10.
1234.07 10.
1173.9 10.
1158.47 10.
1087.34 10.
986.218 10.
971.584 10.
943.929 10.
901.982 10.
899.927 10.
793.896 10.
748.891 10.
733.142 10.
663.559 10.
611.896 10.
603.607 10.
557.996 10.
406.408 10.
395.91 10.
382.289 10.
353.545 10.
342.708 10.
311.956 10.
296.155 10.
293.735 10.
286.942 10.
258.404 10.
243.706 10.
242.429 10.
130.948 10.
104.284 10.
93.6813 10.
88.8171 10.
71.8477 10.
55.2146 10.
50.2147 10.
