# Supplementary material for: Functional Genomics of Novel Secondary Metabolites from Diverse Cyanobacteria Using Untargeted Metabolomics
Source: Mar Drugs. 2013 Sep 30;11(10):3617–31. doi: 10.3390/md11103617 (PMC3826126; doi:10.3390/md11103617)
Supplement: Supplementary File 3 — Supplementary msms data (ZIP, 1417 KB) [file marinedrugs-11-03617-s003.zip › msms/131.Positive.txt]

// 131. pterin-related C16H23N5O8 Positive
238.093 8087.06
220.083 1813.83
238.222 239.785
178.074 192.122
238.276 135.125
238.35 120.048
220.158 112.005
414.153 77.0714
238.548 72.3674
238.492 71.2308
238.429 69.2717
192.086 66.225
177.056 60.1157
220.217 59.1667
238.634 55.625
110.072 54.1136
239.622 53.7813
238.844 53.245
238.996 47.0489
239.412 45.2736
238.74 45.1488
147.069 44.6713
404.735 44.4712
149.034 40.25
241.107 38.0662
220.317 37.2045
239.263 34.2813
85.0228 33.5
220.252 33.2228
133.062 32.8897
178.143 32.3333
370.202 32.006
175.05 31.5216
221.166 31.
220.513 31.
217.106 30.1838
244.714 30.0341
239.956 27.8
239.125 27.4444
83.0428 27.025
194.085 26.6667
220.366 26.4083
240.171 26.0114
179.207 25.4464
240.281 25.4402
237.272 25.0083
237.485 24.3214
58.8157 24.2917
414.229 24.125
240.032 24.0662
160.186 23.5714
220.846 23.4821
236.908 23.375
47.8408 22.7961
382.192 22.4083
366.136 22.045
294.717 22.0278
878.725 22.0074
249.805 21.9
239.347 21.7813
1220.09 21.3611
703.475 21.1667
1233.82 21.0489
501.35 21.0489
239.855 21.0208
194.901 21.
495.762 20.625
220.923 20.5329
871.59 20.2663
55.7083 20.2045
87.6922 20.1875
971.309 20.1488
1188.6 20.0536
375.467 20.0278
528.699 20.0227
384.568 20.
228.885 20.
49.5689 19.8182
1087.76 19.625
299.152 19.6
841.132 19.5329
430.295 19.2857
720.012 19.245
831.826 19.2404
207.295 19.2045
741.036 19.1645
222.115 19.1023
1383.55 19.0833
169.689 19.0833
456.301 19.0489
111.644 19.0489
1142.67 19.0278
416.968 19.0192
1184.9 19.0114
110.662 19.0083
241.775 19.
1255.66 18.7202
595.641 18.5329
795.533 18.5
398.249 18.45
239.564 18.45
645.757 18.375
377.054 18.3214
103.011 18.2083
322.875 18.2
220.703 18.2
82.2802 18.1488
234.931 18.1429
93.5961 18.125
527.698 18.1111
1570.77 18.1023
483.894 18.0865
374.236 18.0833
1475.81 18.0592
485.459 18.0592
178.241 18.0114
1273.42 18.
1062.77 18.
438.312 18.
1489.8 17.8929
220.617 17.6944
806.995 17.675
52.572 17.675
600.724 17.5956
247.985 17.5714
80.0381 17.5714
133.493 17.45
607.646 17.375
354.433 17.2857
149.15 17.25
124.728 17.2404
1260.68 17.2083
119.194 17.1838
1325.85 17.1667
42.6241 17.1667
376.325 17.125
949.422 17.1111
629.952 17.1111
448.152 17.1111
1247.15 17.0592
82.0413 17.0592
1381.72 17.025
117.959 17.0096
1076.86 17.0083
221.567 16.7788
249.686 16.7202
466.469 16.5625
133.02 16.5
226.852 16.4083
85.9942 16.4083
1094.39 16.375
480.747 16.375
1547.16 16.3224
247.392 16.3224
1582.91 16.2857
1386.55 16.2857
493.409 16.2857
197.377 16.2857
78.3543 16.2841
1161.41 16.2813
1018.68 16.2813
331.891 16.25
1552.88 16.2083
718.537 16.2045
535.464 16.2045
63.238 16.1635
270.985 16.1488
647.031 16.125
184.482 16.125
50.354 16.1111
1134.07 16.0909
294.884 16.0865
1063.18 16.075
313.982 16.075
1014.28 16.05
145.957 16.05
266.88 16.0489
852.027 16.0417
557.652 16.0417
124.835 16.0417
457.55 16.0357
1397.78 16.0313
939.845 16.0313
429.162 16.0278
283.411 16.0278
303.714 16.025
1023.28 16.0139
363.542 16.0083
477.991 16.0066
1572.47 16.
715.73 16.
600.796 16.
149.088 16.
242.186 15.7813
992.837 15.7788
1530.38 15.6806
949.523 15.5568
130.611 15.5
1297.19 15.4712
449.499 15.4444
426.044 15.375
100.888 15.375
72.5626 15.3603
183.558 15.2857
135.867 15.2841
1084.59 15.25
430.008 15.25
252.236 15.25
42.7431 15.2404
1516.53 15.2083
459.67 15.2
571.714 15.1838
50.0864 15.1667
430.984 15.1635
1520.77 15.125
1494.55 15.125
899.388 15.125
302.828 15.125
158.925 15.125
1562.2 15.1023
796.762 15.1023
939.51 15.0865
282.879 15.0833
248.158 15.075
132.023 15.075
68.2989 15.075
1083.94 15.0662
1201.82 15.0625
782.9 15.0625
340.755 15.0625
134.815 15.0592
800.923 15.05
369.424 15.0417
238.921 15.0417
983.433 15.0357
235.282 15.0357
435.976 15.0313
135.895 15.0313
567.216 15.025
705.514 15.0114
239.527 15.0114
1183.34 15.0083
385.931 15.0083
244.231 15.0083
89.9542 15.0083
389.865 15.006
1547.83 15.
1379.98 15.
993.319 15.
889.352 15.
410.373 15.
261.073 15.
239.793 15.
1553.25 14.8929
1388.44 14.8929
284.031 14.8929
454.067 14.8897
229.711 14.8897
677.747 14.8
127.038 14.6667
1104.42 14.5956
663.203 14.5956
1529.16 14.5568
202.843 14.5568
1106.98 14.5
67.5345 14.5
1171.37 14.4712
51.2856 14.4712
165.349 14.45
318.567 14.375
230.936 14.375
121.592 14.375
300.071 14.3603
1450.04 14.3214
1204.12 14.3214
1010.4 14.3214
852.4 14.3214
694.724 14.3214
423.001 14.3214
440.132 14.2857
523.442 14.2841
1385.65 14.25
1326.65 14.25
1105.66 14.25
1588.32 14.2404
1571.45 14.2083
1337.91 14.2083
629.118 14.2083
266.412 14.1838
1329.89 14.1667
745.83 14.1667
650.052 14.1667
1438.51 14.1635
867.762 14.1635
560.516 14.1635
415.082 14.1635
578.693 14.1429
552.673 14.1429
304.173 14.1429
208.36 14.1429
138.653 14.1429
1492.82 14.125
990.776 14.125
239.755 14.125
312.48 14.1023
1307.19 14.0865
853.723 14.0865
484.084 14.075
384.702 14.075
236.152 14.075
989.694 14.0662
961.142 14.0662
244.972 14.0625
109.775 14.0625
1280.57 14.0536
1280.64 14.0417
1268.12 14.0417
236.522 14.0417
197.718 14.0417
187.841 14.0417
135.037 14.0417
1496.63 14.0357
896.936 14.0357
566.289 14.0357
80.8468 14.0357
787.316 14.0313
323.142 14.0313
91.6298 14.0313
914.727 14.0227
413.734 14.0139
212.215 14.0114
1271.93 14.0096
840.154 14.0096
839.407 14.0096
755.546 14.0096
111.899 14.0096
55.4308 14.0096
979.449 14.0083
730.162 14.0083
415.299 14.0083
85.1945 14.0083
76.3433 14.0083
1295.97 14.0074
310.449 14.0074
912.061 14.0066
1433.51 14.
1058.05 14.
1028.31 14.
752.841 14.
618.645 14.
264.944 14.
105.391 14.
71.7354 14.
59.4973 13.9205
333.011 13.8929
218.337 13.875
305.39 13.8
164.414 13.8
819.267 13.7813
232.139 13.7813
1046.3 13.7788
758.655 13.7788
104.782 13.7788
52.7287 13.75
1121.7 13.6806
596.512 13.6806
375.829 13.6806
178.995 13.6806
1523.93 13.675
825.855 13.675
728.046 13.6667
261.473 13.6667
138.966 13.625
1493.8 13.5714
147.019 13.5714
326.753 13.5568
70.003 13.5568
1511.45 13.5
1151.06 13.5
802.823 13.5
381.125 13.4712
263.458 13.4712
1527.31 13.45
161.723 13.45
418.76 13.4083
1181.55 13.375
832.961 13.375
591.357 13.375
220.992 13.375
116.622 13.375
108.047 13.3472
95.6272 13.3472
573.267 13.3333
359.194 13.3333
1585.33 13.3214
207.147 13.3214
1305.57 13.2841
615.744 13.2841
503.432 13.2841
427.074 13.2841
173.627 13.2841
625.918 13.2813
1566.18 13.25
1053.47 13.25
839.66 13.25
244.634 13.25
91.7532 13.25
1105.05 13.2404
620.526 13.2404
378.626 13.2404
307.419 13.2404
569.014 13.225
987.155 13.2083
705.789 13.2083
457.673 13.2083
234.887 13.2083
529.649 13.2
712.684 13.1838
175.171 13.1838
1446.45 13.1667
1404.56 13.1667
1110.1 13.1667
640.97 13.1667
477.929 13.1667
443.362 13.1667
328.903 13.1667
109.027 13.1667
100.763 13.1667
349.005 13.1635
90.9967 13.1635
1123.21 13.1607
494.369 13.1607
394.423 13.1607
1340.77 13.1429
913.255 13.1429
248.12 13.1429
153.996 13.1429
999.458 13.125
985.302 13.125
906.241 13.125
905.706 13.125
398.977 13.125
232.985 13.125
201.197 13.125
88.798 13.125
62.4621 13.125
47.0648 13.125
1178.2 13.1023
1068.72 13.1023
1019.87 13.1023
380.054 13.1023
443.544 13.1
695.75 13.0865
698.972 13.075
244.302 13.075
181.96 13.075
805.372 13.0662
115.182 13.0662
1452.42 13.05
106.299 13.05
1483.35 13.0417
1441.66 13.0417
926.029 13.0417
735.682 13.0417
412.988 13.0417
409.284 13.0417
54.9033 13.0417
1444.66 13.0357
1005.56 13.0357
247.455 13.0357
224.985 13.0357
174.52 13.0357
99.3528 13.0313
73.1639 13.0313
1355.32 13.0278
1579.77 13.025
240.549 13.025
444.292 13.0139
292.098 13.0139
282.293 13.0114
1514.48 13.0096
501.209 13.0096
468.533 13.0096
190.393 13.0096
883.026 13.0083
414.69 13.0083
405.203 13.0083
207.551 13.0083
1370.61 13.0074
203.993 13.0074
196.464 13.0074
1374.3 13.
1148.06 13.
1063.82 13.
891.54 13.
851.716 13.
699.169 13.
502.967 13.
502.775 13.
313.353 13.
252.145 13.
218.988 13.
1416.23 12.9205
490.592 12.9205
421.499 12.9205
119.465 12.9205
1565.87 12.8929
342.178 12.8929
1206.79 12.8
484.214 12.8
128.842 12.8
1250.92 12.7788
229.022 12.7788
1008.33 12.6806
737.114 12.675
1113.22 12.6667
579.075 12.6667
1478.21 12.5714
676.827 12.5714
605.284 12.5714
212.057 12.5714
122.308 12.5625
1304.15 12.5568
1058.76 12.5568
465.181 12.5568
444.548 12.5568
416.5 12.5
108.162 12.5
41.347 12.5
1254.83 12.4712
1066.19 12.4712
480.086 12.4712
416.852 12.4712
411.443 12.4712
1245.47 12.45
545.108 12.4464
423.504 12.4464
317.926 12.4464
135.65 12.4464
1509.78 12.4083
1106.19 12.4083
246.714 12.4083
75.0477 12.4083
1439.84 12.375
945.576 12.375
945.471 12.375
784.906 12.375
567.761 12.375
441.35 12.375
389.629 12.375
162.074 12.375
1055.59 12.3472
879.536 12.3472
567.009 12.3472
334.733 12.3472
241.358 12.3472
235.605 12.3472
1346.9 12.3333
439.44 12.3214
335.47 12.3214
1359.37 12.2841
1357.16 12.2841
1078.59 12.2841
207.823 12.2841
132.67 12.2841
749.732 12.2813
91.4161 12.2813
1135.33 12.25
785.349 12.25
652.51 12.25
585.346 12.25
404.592 12.25
316.17 12.25
231.175 12.25
226.489 12.25
585.187 12.2404
369.068 12.2404
248.565 12.2404
76.0834 12.2404
462.678 12.225
458.98 12.225
885.683 12.2083
437.137 12.2083
355.354 12.2083
47.6793 12.2083
414.875 12.2
178.953 12.2
744.205 12.1838
497.42 12.1838
233.755 12.1838
217.674 12.1838
1297.62 12.1667
1098.15 12.1667
1082.79 12.1667
964.698 12.1667
773.315 12.1667
766.498 12.1667
438.107 12.1667
132.471 12.1667
1448.19 12.1429
978.087 12.1429
1255.76 12.125
1154.06 12.125
1146.89 12.125
1133.41 12.125
838.619 12.125
610.176 12.125
467.597 12.125
413.374 12.125
336.855 12.125
310.287 12.125
251.54 12.125
244.438 12.125
123.822 12.125
1050.96 12.1023
789.922 12.1023
454.809 12.1023
402.555 12.1023
254.059 12.1023
247.356 12.1023
240.077 12.1023
224.771 12.1023
74.4534 12.1023
67.5202 12.1023
1258.67 12.0865
409.144 12.0865
91.208 12.0865
75.0971 12.0865
71.8615 12.0865
230.58 12.0833
1488.47 12.075
181.25 12.075
357.473 12.0625
306.627 12.0625
137.307 12.0625
118.263 12.0625
42.9951 12.0625
1379.06 12.05
693.425 12.05
133.191 12.05
1571. 12.0417
1491.28 12.0417
1337.83 12.0417
999.938 12.0417
951.229 12.0417
916.449 12.0417
627.567 12.0417
619.263 12.0417
568.267 12.0417
538.335 12.0417
468.781 12.0417
175.399 12.0417
175.118 12.0417
165.196 12.0417
114.693 12.0417
81.5957 12.0417
615.088 12.0357
490.063 12.0357
406.172 12.0357
1016.54 12.0313
268.586 12.0313
73.0904 12.0313
756.901 12.0278
489.732 12.025
1043.75 12.0179
302.158 12.0179
220.591 12.0179
802.627 12.0139
331.777 12.0139
1506.91 12.0114
983.774 12.0114
942.377 12.0114
582.82 12.0114
373.206 12.0114
247.924 12.0114
129.378 12.0114
105.356 12.0114
84.6297 12.0114
61.1539 12.0114
783.239 12.0096
399.641 12.0096
250.202 12.0096
123.625 12.0096
1257.86 12.0083
895.872 12.0083
661.522 12.0083
331.223 12.0083
1569.11 12.
1530.01 12.
1524.35 12.
1287.77 12.
1148.25 12.
1112.47 12.
723.875 12.
478.241 12.
452.601 12.
311.601 12.
243.336 12.
221.894 12.
189.714 12.
182.092 12.
161.106 12.
105.056 12.
88.682 12.
1327.2 11.9205
1041.08 11.9205
624.624 11.9205
649.021 11.875
320.311 11.875
251.431 11.875
1467.67 11.8
1391.42 11.8
1201.46 11.7788
1007.02 11.7788
809.379 11.7788
115.559 11.7788
1012.56 11.75
555.794 11.75
985.02 11.6806
673.504 11.6806
225.317 11.6806
181.749 11.6806
1453.63 11.6667
872.236 11.6667
340.357 11.6667
139.882 11.6667
1201.23 11.625
293.013 11.625
1564.72 11.5714
1091.52 11.5714
221.332 11.5714
195.983 11.5714
669.793 11.5625
387.58 11.5625
865.685 11.5568
732.002 11.5568
355.756 11.5568
69.0213 11.5568
1552.59 11.4712
1305.66 11.4712
993.375 11.4712
271.382 11.4712
1498.32 11.45
1234.38 11.45
1110.6 11.45
858.206 11.45
754.305 11.45
374.792 11.45
322.173 11.45
250.318 11.45
234.279 11.45
339.059 11.4464
246.405 11.4464
112.127 11.4464
45.5195 11.4464
41.9844 11.4464
1275.35 11.4083
482.133 11.4083
1542.75 11.375
1382.36 11.375
1292.05 11.375
761.748 11.375
751.632 11.375
271.89 11.375
233.152 11.375
117.164 11.375
1289.09 11.3472
988.502 11.3472
537.066 11.3472
157.687 11.3472
141.161 11.3472
40.1433 11.3472
1439.5 11.3333
671.009 11.3333
239.467 11.3333
236.264 11.3333
1421.7 11.3214
1308.7 11.3214
328.664 11.3214
136.263 11.3214
126.147 11.3214
1415.57 11.2841
1009.07 11.2841
912.357 11.2841
820.068 11.2841
645.486 11.2841
577.151 11.2841
318.117 11.2841
310.511 11.2841
215.171 11.2841
317.687 11.2813
1215.01 11.25
770.364 11.25
697.244 11.25
684.102 11.25
568.538 11.25
556.308 11.25
546.07 11.25
377.81 11.25
321.057 11.25
245.209 11.25
240.502 11.25
220.795 11.25
204.041 11.25
114.478 11.25
1302.95 11.2404
1140. 11.2404
1025.95 11.2404
432.157 11.2404
121.873 11.2404
1130.35 11.225
236.314 11.225
1117.02 11.2083
368.782 11.2083
698.459 11.2
499.67 11.2
413.642 11.2
328.466 11.2
189.541 11.2
382.761 11.1838
1266.95 11.1667
914.277 11.1667
630.843 11.1667
481.466 11.1667
1475.7 11.1607
775.375 11.1607
152.888 11.1607
51.7694 11.1607
1497.03 11.125
1477.88 11.125
1259.4 11.125
1166.08 11.125
967.188 11.125
913.54 11.125
816.64 11.125
766.181 11.125
732.462 11.125
717.11 11.125
509.025 11.125
267.235 11.125
239.297 11.125
166.111 11.125
105.974 11.1111
876.739 11.1023
868.431 11.1023
820.134 11.1023
793.323 11.1023
763.409 11.1023
725.989 11.1023
710.82 11.1023
575.363 11.1023
303.125 11.1023
194.302 11.1023
158.045 11.1023
53.8766 11.1023
1395.98 11.0865
607.159 11.0865
538.078 11.0865
442.386 11.0865
198.395 11.0865
84.6771 11.0865
883.693 11.0833
536.244 11.0833
438.242 11.0833
76.6047 11.0833
1368.49 11.075
908.432 11.075
112.438 11.075
101.916 11.075
41.2438 11.075
1274.73 11.0662
341.614 11.0662
1581.36 11.0625
1575.31 11.0625
525.988 11.0625
44.2358 11.0625
1383.04 11.05
1200.19 11.05
1009.31 11.05
857.392 11.05
768.417 11.05
400.409 11.05
313.11 11.05
295.189 11.05
242.055 11.05
221.459 11.05
205.247 11.05
42.9721 11.05
1395.28 11.0417
1324.06 11.0417
1323.12 11.0417
1147.26 11.0417
950.181 11.0417
842.646 11.0417
809.816 11.0417
414.783 11.0417
89.2439 11.0417
68.1475 11.0417
65.8499 11.0417
1465.9 11.0357
1090.47 11.0357
587.684 11.0357
273.944 11.0357
1543.96 11.0313
354.717 11.0313
1023.37 11.025
221.999 11.025
1497.26 11.0179
1311.91 11.0179
861.119 11.0179
381.249 11.0179
316.687 11.0179
194.158 11.0179
122.423 11.0179
82.4885 11.0179
56.3008 11.0179
1158.83 11.0139
907.669 11.0139
841.997 11.0139
317.503 11.0139
139.694 11.0139
48.9134 11.0139
1322.35 11.0114
1135.65 11.0114
946.321 11.0114
573.427 11.0114
525.634 11.0114
475.102 11.0114
270.268 11.0114
220.667 11.0114
217.057 11.0114
154.907 11.0114
134.383 11.0114
94.6369 11.0114
52.3323 11.0114
1289.44 11.0096
1010.07 11.0096
985.446 11.0096
981.96 11.0096
943.026 11.0096
925.186 11.0096
163.998 11.0096
121.759 11.0096
88.5526 11.0096
49.2223 11.0096
1428.64 11.0083
1087.94 11.0083
979.772 11.0083
913.048 11.0083
357.225 11.0083
257.567 11.0083
273.906 11.0074
1597.9 11.
1539.48 11.
1409.57 11.
1367.41 11.
1227.05 11.
1010.62 11.
871.734 11.
836.041 11.
759.803 11.
748.196 11.
716.589 11.
670.687 11.
643.786 11.
578.458 11.
542.926 11.
393.158 11.
256.539 11.
242.23 11.
220.432 11.
205.017 11.
153.861 11.
117.134 11.
87.8371 11.
87.0951 11.
73.9007 11.
72.7822 11.
43.243 11.
1599.12 10.9205
1577.82 10.9205
1531.46 10.9205
1502.81 10.9205
1266.21 10.9205
1136.7 10.9205
951.794 10.9205
845.297 10.9205
299.906 10.9205
972.068 10.875
786.569 10.875
550.312 10.875
406.386 10.875
236.368 10.875
186.646 10.875
155.946 10.875
1533.73 10.8
1485.63 10.8
1036.61 10.8
258.5 10.8
199.845 10.8
179.491 10.8
67.2535 10.8
93.5118 10.75
89.8428 10.75
1052.02 10.6806
1037.88 10.6806
775.542 10.6806
726.076 10.6806
625.197 10.6806
561.103 10.6806
435.458 10.6806
71.1238 10.6806
67.0001 10.6806
63.804 10.6806
40.1996 10.6806
1411.63 10.6667
1013.13 10.6667
731.496 10.6667
555.439 10.6667
480.036 10.6667
404.026 10.6667
369.466 10.6667
277.265 10.6667
45.8003 10.6667
609.398 10.625
303. 10.625
77.7789 10.625
1336.61 10.5625
472.824 10.5625
292.535 10.5625
224.484 10.5625
221.675 10.5625
139.495 10.5625
122.464 10.5625
1412.15 10.5568
1248.02 10.5568
1005.91 10.5568
796.119 10.5568
615.19 10.5568
535.024 10.5568
143.444 10.5568
95.1158 10.5568
88.3649 10.5568
80.7485 10.5568
71.8769 10.5568
121.807 10.5
1544.73 10.4712
1195.61 10.4712
1059.62 10.4712
937.441 10.4712
1328.82 10.45
1285.01 10.45
1019.58 10.45
887.283 10.45
284.49 10.45
240.848 10.45
132.908 10.45
92.3229 10.45
73.3782 10.45
906.632 10.4464
904.319 10.4464
736.247 10.4464
482.002 10.4464
445.799 10.4464
427.155 10.4464
195.795 10.4464
1542.9 10.375
1148.83 10.375
989.118 10.375
297.883 10.375
291.873 10.375
969.968 10.3472
253.476 10.3472
86.478 10.3472
1449.77 10.3333
1095.9 10.3333
778.736 10.3333
576.76 10.3333
449.957 10.3333
326.814 10.3333
325.776 10.3333
59.3047 10.3214
50.4069 10.3214
865.293 10.2841
749.025 10.2841
583.788 10.2841
386.976 10.2841
303.355 10.2841
197.927 10.2841
1584.93 10.25
1263.04 10.25
1256.06 10.25
877.041 10.25
554.13 10.25
461.736 10.25
305.181 10.25
222.576 10.25
93.3974 10.25
1490.92 10.2404
1122.85 10.2404
561.474 10.2404
128.584 10.2404
1562.71 10.225
668.632 10.225
1138.06 10.2
1044.97 10.2
908.122 10.2
894.535 10.2
869.815 10.2
794.904 10.2
659.121 10.2
628.709 10.2
286.631 10.2
234.764 10.2
1555.69 10.1667
1386.71 10.1667
1246.83 10.1667
928.901 10.1667
832.12 10.1667
624.887 10.1667
425.834 10.1667
333.584 10.1667
103.384 10.1667
1200.73 10.1607
689.732 10.1607
601.257 10.1607
246.538 10.1607
56.5019 10.1607
48.2791 10.1607
1318.02 10.1429
766.783 10.1429
457.624 10.1429
204.952 10.1429
66.7176 10.1429
61.3108 10.1429
1512.96 10.125
1181.01 10.125
811.462 10.125
684.63 10.125
661.655 10.125
560.32 10.125
407.882 10.125
401.613 10.125
371.432 10.125
367.946 10.125
362.625 10.125
352.949 10.125
248.05 10.125
245.852 10.125
127.107 10.125
111.349 10.125
107.068 10.125
1507.18 10.1023
1466.82 10.1023
1458.24 10.1023
1454.37 10.1023
1270.05 10.1023
837.914 10.1023
743.081 10.1023
488.366 10.1023
316.249 10.1023
235.994 10.1023
230.17 10.1023
225.381 10.1023
208.816 10.1023
189.414 10.1023
160.271 10.1023
90.313 10.1023
88.1703 10.1023
1484.14 10.0865
1410.34 10.0865
562.778 10.0865
360.578 10.0865
286.389 10.0865
137.596 10.0865
59.9549 10.0865
1558.61 10.0833
864.011 10.0833
664.562 10.0833
391.845 10.0833
165.522 10.0833
61.4378 10.0833
930.159 10.075
1358.17 10.0625
1279.63 10.0625
1262.21 10.0625
1192.1 10.0625
983.881 10.0625
918.058 10.0625
588.199 10.0625
407.617 10.0625
151.736 10.0625
42.2317 10.0625
1537.96 10.05
1178.61 10.05
1175.96 10.05
1166.3 10.05
1010.94 10.05
995.632 10.05
731.074 10.05
560.199 10.05
123.988 10.05
110.569 10.05
1338.52 10.0417
1314.7 10.0417
1310.67 10.0417
1273.36 10.0417
1215.77 10.0417
882.668 10.0417
882.005 10.0417
744.768 10.0417
738.264 10.0417
571.631 10.0417
490.406 10.0417
356.1 10.0417
269.224 10.0417
217.631 10.0417
186.595 10.0417
149.571 10.0417
100.797 10.0417
91.3065 10.0417
46.7387 10.0417
1043.2 10.0357
463.512 10.0357
252.327 10.0357
232.19 10.0357
149.599 10.0357
1257.03 10.025
1057.9 10.025
885.821 10.025
357.57 10.025
353.715 10.025
96.7543 10.025
1570.02 10.0179
1289.23 10.0179
1182.57 10.0179
1173.15 10.0179
1012.06 10.0179
522.946 10.0179
1501.98 10.0139
1058.22 10.0139
1048.05 10.0139
1034.52 10.0139
768.29 10.0139
614.449 10.0139
547.286 10.0139
441.411 10.0139
402.682 10.0139
303.874 10.0139
290.074 10.0139
284.956 10.0139
119.013 10.0139
118.37 10.0139
106.181 10.0139
45.916 10.0139
1379.87 10.0114
1304.37 10.0114
1194.83 10.0114
1015.5 10.0114
889.677 10.0114
727.965 10.0114
696.642 10.0114
662.686 10.0114
648.839 10.0114
612.69 10.0114
566.234 10.0114
553.521 10.0114
545.318 10.0114
544.034 10.0114
485.08 10.0114
229.788 10.0114
182.262 10.0114
168.786 10.0114
100.326 10.0114
99.1074 10.0114
46.2582 10.0114
1513.68 10.0096
749.559 10.0096
244.401 10.0096
206.019 10.0096
1354.71 10.0083
1531.34 10.
1479.62 10.
1453.18 10.
1371.54 10.
1358.25 10.
1263.11 10.
1229.19 10.
1116.24 10.
1067.65 10.
994.818 10.
811.675 10.
766.703 10.
766.053 10.
709.049 10.
704.848 10.
656.155 10.
590.785 10.
542.732 10.
457.054 10.
446.069 10.
414.012 10.
264.098 10.
243.9 10.
234.176 10.
222.979 10.
222.757 10.
206.5 10.
193.066 10.
183.001 10.
176.462 10.
156.512 10.
122.773 10.
90.5746 10.
90.422 10.
72.704 10.
69.9227 10.
61.6634 10.
55.963 10.
