# Supplementary material for: Functional Genomics of Novel Secondary Metabolites from Diverse Cyanobacteria Using Untargeted Metabolomics
Source: Mar Drugs. 2013 Sep 30;11(10):3617–31. doi: 10.3390/md11103617 (PMC3826126; doi:10.3390/md11103617)
Supplement: Supplementary File 3 — Supplementary msms data (ZIP, 1417 KB) [file marinedrugs-11-03617-s003.zip › msms/223.Positive.txt]

// 223. 6Hex C36H62O31 Positive
487.166 11623.1
649.219 11370.
811.271 10829.2
325.115 10488.8
1008.36 8950.23
829.279 3805.38
163.06 1026.89
667.23 698.001
145.047 609.79
289.09 552.195
811.561 401.112
649.45 373.669
505.18 366.152
487.364 334.078
811.662 325.111
1009.36 311.002
829.482 277.92
85.0284 254.294
1008.74 250.679
325.292 248.245
650.247 236.266
812.257 234.267
487.446 231.494
812.054 229.737
973.322 227.172
649.892 200.533
811.878 198.333
811.799 197.349
649.668 194.361
1008.93 193.435
1009.15 190.016
127.039 185.758
487.539 161.375
325.365 160.25
812.545 158.388
325.431 157.07
812.737 153.448
830.293 151.226
650.113 149.962
487.683 142.721
812.134 140.778
1009.67 140.446
649.766 139.286
811.969 139.032
487.885 137.612
650.594 122.2
326.13 119.532
488.169 118.4
180.086 117.29
650. 116.75
991.327 116.391
325.549 110.139
487.781 110.
650.363 108.149
343.132 106.852
1010.36 105.889
846.296 103.446
650.484 102.848
1010.12 100.787
325.497 97.2321
325.758 92.3495
325.689 90.9055
815.325 88.3218
813.335 84.1667
830.528 82.0833
247.073 80.6705
813.864 79.087
1009.9 78.7202
651.144 77.0833
812.93 77.
325.95 75.006
1010.71 74.1361
775.253 72.5417
488.388 72.125
650.858 70.8935
650.793 70.0304
813.033 70.0083
130.533 69.0694
613.198 67.7692
829.636 67.025
109.028 67.0208
652.391 66.338
488.291 66.1429
488.6 63.6036
813.126 63.0893
488.524 62.6806
451.131 62.0667
631.191 61.9423
489.165 61.8169
595.164 61.7818
814.378 61.5216
488.001 60.6944
488.918 59.175
829.972 59.
97.0279 58.6667
650.704 58.0208
307.096 57.0893
326.219 55.7788
814.665 55.2893
488.721 55.0139
651.759 54.225
289.179 53.875
1011.08 53.75
45.0325 53.3676
830.776 53.1157
435.301 52.9185
813.63 51.7778
163.129 51.675
822.422 51.6667
1011.34 50.3393
991.459 49.5208
651.463 48.9205
650.941 48.375
1010.93 45.1111
832.475 44.9395
651.946 44.1078
815.99 43.625
488.797 43.5568
326.478 43.4402
327.049 43.1731
830.139 42.3333
829.772 42.1118
652.815 41.0192
815.696 41.006
385.119 40.3674
814.511 39.845
165.06 39.7778
487.005 39.3611
326.394 39.225
656.84 39.1
491.832 38.7778
505.271 38.6667
71.0553 38.4083
1011.89 38.1359
893.919 38.0139
479.543 38.006
1013.87 38.
489.354 37.605
490.284 37.0625
651.364 37.0592
651.552 37.0489
489.983 37.0313
831.212 37.0083
652.226 37.0074
652.068 36.6944
326.61 36.3491
991.671 36.
813.467 36.
163.174 35.625
814.064 35.225
326.763 35.1667
1011.74 35.1607
651.295 34.225
832.029 33.2857
667.374 33.125
815.853 33.1
490.418 32.405
830.895 32.1
491.95 31.6576
679.058 31.625
974.334 31.6
1012.72 31.5329
486.808 31.045
831.826 30.9013
823.759 30.4167
259.07 30.3333
837.334 30.1607
653.416 30.125
814.28 30.0083
925.274 29.8897
327.56 29.8897
831.66 29.7778
831.766 29.6944
326.962 29.5956
421.134 29.4083
499.702 29.3967
326.287 29.1023
290.824 29.1023
489.492 28.0114
815.115 27.7813
327.249 27.675
333.284 27.645
587.515 27.5
653.332 27.3611
1012.07 27.3472
832.31 27.1136
469.145 27.
327.307 27.
326.651 27.
43.0183 26.5329
902.988 26.25
322.316 26.0625
489.009 26.0417
172.033 26.0417
489.238 26.0357
469.436 26.0066
327.345 26.
145.441 25.962
823.831 25.8929
814.892 25.6944
1000.18 25.675
449.729 25.5208
553.745 25.3603
667.912 25.2083
655.726 25.1875
817.31 25.1488
816.332 25.125
1317.72 25.0833
1000.42 25.0066
661.5 24.6944
1055.74 24.625
669.999 24.4444
163.911 24.2917
501.733 24.245
1137.52 24.2404
326.857 24.2083
1016.87 24.1607
326.534 24.125
271.091 24.05
491.025 24.025
43.496 24.0227
804.247 24.0074
338.096 24.0046
992.285 24.
838.313 23.7202
152.363 23.675
775.476 23.45
831.518 23.4083
831.432 23.2857
810.693 23.2663
506.516 23.25
653.48 23.2426
505.561 23.125
652.55 23.1118
833.301 23.1023
652.697 23.1023
915.328 23.0833
324.708 23.0536
1425.34 23.045
163.289 23.025
668.099 23.0208
704.013 22.75
1061.3 22.6806
492.088 22.6667
811.086 22.625
1230.99 22.6
669.44 22.5625
992.11 22.5568
763.607 22.5329
329.04 22.4712
621.066 22.225
355.158 22.2045
299.802 22.1
810.854 22.075
667.839 22.0313
652.489 22.0278
344.977 22.0208
1042.14 22.0192
836.622 22.0083
822.329 22.0083
517.156 22.
494.931 22.
168.132 22.
1012.29 21.6667
489.69 21.6544
823.358 21.5625
198.673 21.5
847.105 21.4444
220.224 21.4
328.684 21.2663
385.567 21.2045
814.195 21.1607
1016.4 21.125
775.339 21.125
1469.4 21.0865
337.433 21.0833
1180.1 21.0662
1007.32 21.0662
163.991 21.0313
1033.63 21.0278
1111.43 21.0083
493.262 21.
1366.23 20.7813
817.684 20.5714
491.225 20.4712
1012.22 20.4464
901.289 20.375
654.158 20.375
1423.09 20.2917
821.368 20.2857
491.545 20.2083
667.644 20.1667
1015.11 20.1359
357.657 20.125
327.636 20.0769
1037.11 20.075
1017.6 20.075
387.119 20.0417
198.257 20.0357
925.686 20.0208
1012.56 20.0114
653.95 20.0083
921.717 20.0066
1018.26 20.
554.554 20.
660.918 19.8897
1013.02 19.7788
1486.1 19.7778
666.117 19.6806
490.07 19.6667
653.055 19.5568
505.472 19.5329
815.504 19.45
834.002 19.4444
152.401 19.4444
1049.06 19.3224
1127.02 19.2857
1065.92 19.2663
835.904 19.225
845.856 19.1667
941.368 19.1488
973.532 19.1429
208.385 19.1359
145.139 19.125
819.95 19.075
1013.58 19.0592
308.604 19.0592
759.585 19.05
814.794 19.0417
1015.39 19.0357
604.379 19.0357
830.992 19.0313
836.848 19.0278
1014.84 19.0083
1011.59 19.
513.399 19.
489.555 19.
931.633 18.7788
408.727 18.7202
536.35 18.5682
760.437 18.5313
941.663 18.4712
1005.28 18.4
881.847 18.4
163.223 18.3333
817.825 18.2857
982.511 18.25
486.934 18.25
330.73 18.2404
946.351 18.225
603.477 18.225
353.822 18.1838
822.083 18.1488
672.48 18.1488
818.391 18.1429
272.1 18.1118
1016.7 18.1023
923.683 18.0909
652.927 18.0865
117.847 18.0865
613.302 18.0417
1006.79 18.0357
886.787 18.0357
585.878 18.0357
825.684 18.0278
808.476 18.0278
750.261 18.025
180.011 18.0192
145.245 18.0114
1017.93 18.0096
98.1689 18.0066
1131.17 18.
1019.61 18.
163.5 18.
329.679 17.7813
494.348 17.6667
88.4666 17.6576
494.853 17.5329
134.197 17.5
328.03 17.4821
342.045 17.4712
832.987 17.45
816.153 17.45
1179.62 17.375
327.795 17.375
57.2712 17.3603
203.224 17.25
1298.54 17.2083
879.145 17.2083
738.99 17.2083
180.343 17.2
1534.87 17.1667
998.591 17.1635
848.548 17.1635
1080.24 17.1429
1520.14 17.125
685.092 17.125
505.654 17.1
272.23 17.0662
58.7022 17.0662
833.405 17.0592
803.957 17.0417
490.899 17.0357
834.993 17.0313
409.143 17.0313
526.355 17.0278
825.124 17.0096
655.376 17.0096
653.557 17.0083
180.157 17.0066
295.371 17.
1184.7 16.9205
820.054 16.9205
943.94 16.8929
899.7 16.8929
678.625 16.8929
505.799 16.8929
818.744 16.875
115.173 16.875
815.611 16.7813
940.898 16.7788
98.6457 16.6944
260.014 16.6806
332.316 16.5714
298.525 16.5329
1001.93 16.4712
819.264 16.4712
289.292 16.4712
979.57 16.4444
890.191 16.4083
561.594 16.4
522.931 16.3603
1021.08 16.3472
1003.85 16.3224
1522.6 16.25
1480.2 16.25
1014.98 16.25
915.989 16.25
522.773 16.25
722.732 16.225
618.513 16.2083
916.223 16.1635
669.216 16.125
483.177 16.125
382.445 16.1023
838.839 16.0865
311.893 16.0865
449.509 16.075
61.7649 16.075
1296.7 16.0662
292.4 16.0662
235.07 16.0662
1060.71 16.0592
757.259 16.0536
657.238 16.0536
327.717 16.0417
91.6224 16.0417
340.618 16.0278
1090.96 16.025
729.705 16.0083
913.683 16.0066
690.348 16.0066
1027.56 16.006
405.005 16.
165.108 16.
725.08 15.9205
322.634 15.8929
1380.65 15.7813
180.278 15.6667
165.33 15.5714
109.066 15.5625
1391.88 15.5568
938.349 15.5
217.737 15.5
1544.04 15.4712
1175.58 15.4712
552.891 15.4464
1457.07 15.4083
1245.75 15.4083
953.713 15.375
493.599 15.375
859.083 15.3603
270.005 15.3214
796.417 15.2841
492.859 15.2841
92.0462 15.2841
854.841 15.2813
819.712 15.25
677.805 15.25
327.853 15.25
1018.68 15.225
127.216 15.2083
338.615 15.2
318.75 15.2
388.022 15.1838
1262.67 15.1667
866.147 15.1667
1373.86 15.1635
485.936 15.1429
403.404 15.1429
1414.36 15.125
1132.6 15.125
818.078 15.125
751.313 15.125
504.289 15.125
398.922 15.125
343.24 15.125
111.548 15.125
81.0337 15.125
1027.8 15.1111
1104.93 15.1023
668.255 15.1023
349.653 15.1
1080.96 15.0865
1029.2 15.0865
788.92 15.0865
636.926 15.0865
653.696 15.0833
1390.27 15.075
896.33 15.075
816.902 15.0662
263.354 15.0662
1427.83 15.0592
1391.15 15.0417
1125.65 15.0417
1008.19 15.0417
978.224 15.0417
294.799 15.0417
1139. 15.0357
520.993 15.0357
346.095 15.0357
816.427 15.0313
519.491 15.0313
289.644 15.0278
410.627 15.0114
334.326 15.0114
936.821 15.0096
647.756 15.0096
1598.69 15.0083
577.116 15.0083
115.946 15.0083
98.0101 15.0083
165.248 15.0074
1101.84 15.
989.841 15.
983.984 15.
972.268 15.
895.302 15.
832.198 15.
821.804 15.
489.795 15.
762.571 14.9205
666.237 14.8929
243.713 14.8929
77.4851 14.8929
289.368 14.875
822.701 14.8
727.102 14.8
98.2896 14.7788
127.087 14.6806
498.923 14.6667
416.297 14.6667
373.795 14.6667
1109.74 14.625
667.475 14.625
819.386 14.5625
1570.87 14.5568
743.518 14.5568
421.196 14.5568
289.23 14.5
1192.8 14.45
685.16 14.4464
1404.63 14.4444
461.552 14.4444
676.272 14.4083
118.9 14.375
779.696 14.3603
1013.71 14.3472
890.571 14.3333
356.318 14.2857
1182.09 14.2841
723.936 14.2841
820.376 14.2813
119.532 14.2813
838.585 14.25
1538.82 14.2404
329.857 14.2
1165.51 14.1838
90.1174 14.1838
393.604 14.1667
825.256 14.1645
1024.34 14.1635
720.28 14.1635
490.606 14.1429
490.366 14.1429
297.714 14.1429
506.589 14.125
503.028 14.125
428.762 14.125
135.428 14.1111
818.276 14.1023
451.843 14.1023
1061.89 14.0865
644. 14.0865
201.105 14.0833
1509.19 14.075
1486.27 14.075
1174.48 14.075
826.096 14.075
104.769 14.075
1222.41 14.05
1128.43 14.05
1012.49 14.05
983.051 14.05
518.642 14.05
252.926 14.05
163.834 14.05
120.826 14.05
47.7466 14.05
877.542 14.0417
720.839 14.0357
507.446 14.0357
163.383 14.0357
46.1923 14.0357
1018.05 14.0313
730.235 14.0313
77.615 14.0313
771.306 14.0278
1013.36 14.0179
819.572 14.0139
1432.68 14.0114
81.5959 14.0114
520.771 14.0096
476.087 14.0096
142.798 14.0096
1239.23 14.0083
979.927 14.0083
840.252 14.0083
682.844 14.0083
265.608 14.0083
45.3244 14.0083
907.943 14.0066
1023.84 14.
850.792 14.
840.066 14.
807.637 14.
680.212 14.
575.96 14.
506.156 14.
490.505 14.
437.008 14.
433.729 14.
163.676 14.
56.99 14.
1052.08 13.9205
689.485 13.9205
289.804 13.9205
339.121 13.8929
755.66 13.875
927.803 13.8
927.541 13.8
766.467 13.8
655.838 13.8
429.998 13.8
213.773 13.8
330.147 13.7788
107.07 13.7788
46.5464 13.7788
1329.93 13.6806
553.379 13.6806
1020.94 13.675
274.002 13.675
42.7517 13.675
663.778 13.6667
837.082 13.5714
614.803 13.5714
229.536 13.5714
1241.8 13.5625
999.649 13.5625
807.83 13.5625
1008.11 13.5568
674.446 13.5568
494.086 13.5568
442.706 13.5568
95.2412 13.5568
85.2647 13.5568
175.556 13.45
104.638 13.4464
511.325 13.4083
821.08 13.375
732.954 13.375
596.226 13.375
213.116 13.375
114.907 13.375
157.379 13.3333
1468.2 13.3214
1256.99 13.3214
292.93 13.3214
872.649 13.2841
738.694 13.2841
366.747 13.2841
118.806 13.2841
826.425 13.2813
630.524 13.2813
1162.81 13.25
866.949 13.25
698.329 13.25
507.323 13.25
135.047 13.25
267.085 13.2404
787.35 13.225
859.402 13.2083
952.293 13.2
178.89 13.1838
745.218 13.1667
726.325 13.1667
706.515 13.1667
358.73 13.1667
170.18 13.1667
1308.98 13.1635
1367.96 13.1607
1280.85 13.1429
826.573 13.1429
771.958 13.1429
438.286 13.1429
1116.82 13.125
1090.85 13.125
825.491 13.125
816.541 13.125
342.167 13.125
1324.68 13.1023
875.055 13.1023
745.326 13.1023
40.0284 13.1023
1481.64 13.0865
974.609 13.0865
861.334 13.0865
638.213 13.0865
341.274 13.0865
491.286 13.0833
329.137 13.0833
1430.9 13.075
880.418 13.075
876.666 13.075
284.82 13.075
207.023 13.075
129.671 13.075
1070.47 13.0662
1024.42 13.0662
103.233 13.0662
855.308 13.05
668.58 13.05
559.248 13.05
1539.73 13.0417
1482.42 13.0417
1462.01 13.0417
747.033 13.0417
484.54 13.0417
330.054 13.0417
217.952 13.0417
109.308 13.0417
103.53 13.0417
1488.17 13.0357
661.577 13.0357
623.996 13.0357
589.961 13.0357
1500.26 13.0313
138.626 13.0313
114.538 13.0313
610.42 13.0278
854.571 13.0139
104.664 13.0139
85.82 13.0139
1044.4 13.0114
654.231 13.0114
340.343 13.0114
1212.35 13.0096
1044.89 13.0096
948.181 13.0096
946.277 13.0096
275.681 13.0096
839.269 13.0083
658.884 13.0083
641.271 13.0083
412.277 13.0083
692.156 13.0074
499.784 13.0074
1507.16 13.
1486.36 13.
1322.1 13.
1142.54 13.
1113.53 13.
1023.42 13.
1014.13 13.
976.756 13.
926.536 13.
817.143 13.
490.814 13.
483.931 13.
337.96 13.
75.0428 13.
1346.18 12.9205
1212.72 12.9205
1129.04 12.9205
828.441 12.9205
271.686 12.9205
174.116 12.9205
1565.12 12.8929
842.733 12.875
832.726 12.875
220.783 12.8
66.4124 12.8
922.677 12.7788
695.282 12.7788
307.796 12.6806
1121.42 12.675
862.75 12.6667
836.779 12.6667
825.967 12.6667
513.181 12.6667
459.698 12.6667
219.144 12.6667
218.593 12.6667
833.772 12.625
1115.29 12.5714
1459.68 12.5625
265.154 12.5625
1504.63 12.5568
839.074 12.5568
525.248 12.5568
232.052 12.5568
93.5382 12.5568
1146. 12.4712
915.001 12.4712
786.19 12.4712
692.229 12.4712
119.984 12.4712
525.761 12.45
320.2 12.45
1445.73 12.4464
728.523 12.4464
656.983 12.4464
653.142 12.4464
561.412 12.4464
454.95 12.4464
1207.19 12.4083
952.88 12.4083
1223.35 12.375
1015.77 12.375
991.537 12.375
364.318 12.375
359.263 12.375
331.858 12.375
40.1657 12.375
659.001 12.3603
1530.33 12.3472
1248.52 12.3472
858.122 12.3472
423.103 12.3472
392.438 12.3472
329.299 12.3472
291.453 12.3472
192.969 12.3472
45.2019 12.3472
118.761 12.3333
55.9425 12.3333
1079.33 12.2841
961.206 12.2841
497.496 12.2841
229.145 12.2813
841.818 12.25
564.063 12.25
546.335 12.25
1134.95 12.2404
997.271 12.2404
660.428 12.2404
456.288 12.2404
237.192 12.2404
163.017 12.2404
42.9013 12.2404
793.851 12.2083
323.666 12.2083
138.081 12.2083
50.3746 12.2083
47.0646 12.2083
1139.7 12.2
1137.59 12.2
1082.59 12.2
993.596 12.2
875.63 12.2
74.2406 12.2
287.98 12.1838
1527.87 12.1667
682.051 12.1667
654.831 12.1667
505.37 12.1667
188.194 12.1667
76.1387 12.1667
1182.73 12.1607
864.679 12.1607
506.378 12.1607
493.72 12.1607
1036.89 12.1429
505.087 12.1429
1592.03 12.125
1289.02 12.125
1133.75 12.125
503.876 12.125
442.632 12.125
346.058 12.125
312.064 12.125
206.882 12.125
1421.54 12.1023
905.976 12.1023
579.448 12.1023
332.592 12.1023
313.027 12.1023
307.176 12.1023
286.649 12.1023
100.694 12.1023
47.7666 12.1023
1314.17 12.0865
621.723 12.0865
376.087 12.0865
151.68 12.0865
816.774 12.0833
975.038 12.075
840.714 12.075
1323.57 12.0662
386.816 12.0662
173.213 12.0662
975.43 12.0625
824.008 12.0625
1006.68 12.05
809.648 12.05
427.654 12.05
330.285 12.05
328.84 12.05
92.1294 12.05
1259.13 12.0417
1239.15 12.0417
1181.62 12.0417
1064.91 12.0417
1019.54 12.0417
997.362 12.0417
951.524 12.0417
832.876 12.0417
809.479 12.0417
784.459 12.0417
728.441 12.0417
596.453 12.0417
324.371 12.0417
156.238 12.0417
122.196 12.0417
43.9126 12.0417
1434.87 12.0357
1292.7 12.0357
1029.88 12.0357
61.9677 12.0357
327.2 12.025
818.478 12.0179
510.43 12.0179
1248.3 12.0139
1075.54 12.0139
938.259 12.0139
798.133 12.0139
623.611 12.0139
143.957 12.0139
1417.09 12.0114
1195.88 12.0114
1130.15 12.0114
805.758 12.0114
577.615 12.0114
338.033 12.0114
334.085 12.0114
1584.2 12.0096
1385.76 12.0096
1190.89 12.0096
824.73 12.0096
493.008 12.0096
410.885 12.0096
395.175 12.0096
150.062 12.0096
147.929 12.0096
806.766 12.0083
331.765 12.0083
266.337 12.0083
101.968 12.0083
94.0696 12.0074
1487.64 12.
1438.89 12.
1404.31 12.
1164.79 12.
1053.25 12.
988.481 12.
967.861 12.
893.52 12.
697.939 12.
475.943 12.
333.75 12.
163.78 12.
134.842 12.
80.603 12.
69.9661 12.
1502.18 11.9205
671.528 11.9205
212.894 11.9205
64.1892 11.9205
1380.09 11.875
1280.24 11.875
965.555 11.875
678.786 11.875
1591.49 11.8
538.709 11.8
259.209 11.8
249.61 11.8
1583.32 11.7788
1056.82 11.7788
850.344 11.7788
666.806 11.7788
972.405 11.6806
810.42 11.6806
189.314 11.6806
187.406 11.6806
70.7117 11.6667
42.0507 11.6667
