# Supplementary material for: Functional Genomics of Novel Secondary Metabolites from Diverse Cyanobacteria Using Untargeted Metabolomics
Source: Mar Drugs. 2013 Sep 30;11(10):3617–31. doi: 10.3390/md11103617 (PMC3826126; doi:10.3390/md11103617)
Supplement: Supplementary File 3 — Supplementary msms data (ZIP, 1417 KB) [file marinedrugs-11-03617-s003.zip › msms/87.Negative.txt]

// 87.   Negative
711.514 54664.1
712.518 11267.4
711.756 2370.22
483.309 2213.74
128.035 854.068
354.268 740.598
146.048 611.009
712.757 589.712
297.244 369.169
582.464 316.344
483.409 314.281
185.061 292.918
713.041 291.771
712.877 262.038
482.294 219.526
484.317 212.571
713.944 188.202
336.249 168.375
439.319 154.
713.386 153.215
713.184 139.521
715.753 138.94
713.479 138.688
483.496 132.804
717.116 125.753
714.235 124.685
714.103 123.107
714.686 120.08
714.587 117.723
713.297 117.692
722.738 115.018
713.646 113.492
465.283 111.445
132.039 108.165
713.782 107.689
714.846 106.998
715.465 106.168
717.415 99.5104
715.622 97.3263
715.379 92.1895
693.512 91.3088
483.923 91.2976
484.424 90.1667
715.043 90.063
715.9 89.5045
714.38 88.2667
716.832 83.5064
57.8689 81.5648
731.302 81.1379
355.256 77.6957
715.125 76.6158
128.114 76.2604
318.239 74.4491
717.874 73.4306
511.517 72.125
714.743 71.8087
716.205 70.3573
718.346 70.125
1192.58 70.025
717.599 69.1248
721.115 69.0132
715.556 68.2327
719.209 68.0341
717.96 68.0093
399.576 67.9632
484.705 67.8848
722.288 67.4205
720.712 67.1324
717.229 67.1059
230.209 65.9601
719.76 65.2222
722.588 63.8
718.493 63.7692
616.663 63.6128
725.186 63.5378
717.691 62.625
716.046 62.5524
310.276 61.2196
146.108 61.16
718.065 61.1595
716.421 60.8118
356.197 60.3158
128.716 60.125
380.063 60.004
717.786 60.0036
1293.48 59.1856
484.523 58.686
717.01 58.4672
84.0103 57.2667
168.869 57.2596
714.898 57.2321
723.101 57.0239
714.012 57.
719.682 56.5
1233.59 56.0132
716.141 55.9853
723.573 55.875
716.942 55.2052
711.288 55.1
722.423 55.
