# Supplementary material for: Functional Genomics of Novel Secondary Metabolites from Diverse Cyanobacteria Using Untargeted Metabolomics
Source: Mar Drugs. 2013 Sep 30;11(10):3617–31. doi: 10.3390/md11103617 (PMC3826126; doi:10.3390/md11103617)
Supplement: Supplementary File 3 — Supplementary msms data (ZIP, 1417 KB) [file marinedrugs-11-03617-s003.zip › msms/205.Negative.txt]

// 205. 3Hex C18H32O16 Negative
503.159 32909.3
504.164 3535.33
323.093 1286.2
89.0232 1154.25
221.067 1062.1
179.055 758.76
341.108 630.508
263.077 614.45
503.575 485.6
59.0123 433.877
504.36 407.001
503.735 376.22
503.672 374.186
504.44 368.855
101.025 353.013
503.793 350.169
113.022 317.425
563.188 316.015
503.911 303.686
71.0118 253.474
563.131 252.314
504.519 237.613
249.068 229.777
503.994 227.125
119.033 214.921
504.628 206.136
504.732 199.002
161.045 196.045
505.378 189.361
324.099 182.25
505.244 182.247
504.918 172.728
504.795 168.157
504.98 160.003
149.044 151.013
143.032 149.52
564.136 141.098
131.033 140.704
505.12 139.033
107.036 137.594
341.18 136.265
505.751 128.369
505.611 127.561
505.854 127.408
545.125 123.042
505.053 109.779
89.0858 103.852
323.248 101.207
507.279 101.006
507.114 100.322
506.166 97.1429
506.091 96.8409
506.492 95.8401
564.187 95.3365
506.35 95.0192
506.012 89.8523
506.549 89.6128
384.133 80.0947
506.304 75.8
44.9945 74.3269
506.667 72.2353
264.074 72.006
1647.64 69.5
545.672 67.9299
507.452 66.8
512.099 66.5707
179.217 66.125
508.252 63.64
507.346 62.1607
179.146 62.006
410.832 61.4286
161.093 61.
1437.25 60.8621
221.156 60.5313
85.0253 60.2917
59.0481 58.5104
87.0027 58.3
57.0344 58.125
513.549 57.4321
512.186 57.2321
1551.75 56.8804
1243.61 56.6541
54.2473 56.3361
1407.58 56.0028
1394.42 55.6154
509.159 55.3224
72.0137 55.3158
263.221 54.8167
569.357 54.564
425.287 54.04
544.933 53.7604
506.96 53.1006
273.142 52.2269
221.679 51.9601
357.068 51.2066
509.669 51.0613
506.778 50.9114
71.2193 50.5202
44.7149 50.0321
518.129 49.5208
125.354 49.1494
477.526 49.05
218.785 48.6955
179.647 48.45
269.504 48.4
71.0442 48.375
1391.3 48.0833
509.836 48.0662
711.759 48.05
874.606 47.9205
71.0749 47.2857
527.358 47.2404
931.087 47.0526
508.751 46.875
405.874 46.5714
519.537 46.5294
507.509 46.3068
1083.57 46.125
90.3795 46.0274
1512.16 45.7857
509.418 45.6875
741.072 45.6713
705.234 45.4694
680.956 45.3906
972.794 45.125
532.506 45.125
945.53 45.1006
516.846 45.0032
428.598 45.
206.059 45.
1407.12 44.7872
507.208 44.7778
770.052 44.4899
356.387 44.4737
305.071 44.3674
323.283 44.2228
286.866 44.2105
263.523 44.2
131.062 44.1667
510.249 44.0054
814.712 43.8
517.456 43.7206
1549.04 43.5921
251.398 43.5216
221.471 43.5208
678.226 43.3472
268.625 43.3472
502.846 43.3333
1179.45 43.2736
1462.46 43.1571
281.411 43.0363
263.006 43.0167
179.249 43.0038
89.6257 43.0038
281.007 43.
874.735 42.9412
48.7544 42.875
1215.96 42.5202
510.996 42.5156
122.889 42.4737
1475.2 42.4321
162.475 42.2112
1042.44 42.125
155.69 42.1071
435.267 42.0489
302.436 41.8935
468.729 41.5833
751.078 41.3158
586.865 41.1875
507.974 41.1838
106.674 41.1607
899.283 40.9423
1041.1 40.7647
1272.86 40.6576
181.83 40.5714
554.761 40.5216
666.377 40.3611
59.1864 40.2841
1281.36 40.2736
372.847 40.0274
76.9296 40.
520.093 39.3906
1113.27 39.1856
856.955 39.1406
341.343 39.1008
48.5447 39.0947
214.707 39.0363
341.947 39.0036
1307.54 39.
514.309 39.
704.997 38.9013
515.66 38.8889
539.252 38.845
169.268 38.6036
56.9727 38.575
263.247 38.5329
402.659 38.5313
1614.77 38.4821
351.289 38.4321
568.356 38.3333
702.853 38.3269
80.1802 38.245
342.179 38.2269
89.137 38.125
1233.91 38.1125
71.14 38.0845
1257.63 38.0714
687.577 38.0156
293.256 38.0139
925.309 38.0132
1429.98 38.
649.194 38.
515.971 37.9423
89.8122 37.9
275.301 37.7202
137.724 37.694
400.227 37.6544
199.939 37.6429
568.949 37.5208
374.313 37.3911
854.962 37.375
689.064 37.3491
1159. 37.3333
1693.3 37.25
518.728 37.1838
43.0258 37.1645
1453.93 37.1406
62.4825 37.0769
727.124 37.0588
535.87 37.
250.567 36.875
515.157 36.845
264.319 36.75
1071.97 36.6875
1689.19 36.6402
296.144 36.5707
1176.69 36.5329
69.3329 36.4803
161.114 36.3333
651.465 36.2857
560.605 36.125
511.616 36.125
180.048 36.0625
1047.43 36.025
1151.99 36.0227
64.8334 36.0179
857.458 36.0156
1367.73 36.006
634.267 35.9231
535.509 35.9231
619.61 35.8935
558.188 35.875
336.375 35.7824
760.769 35.7778
716.834 35.7692
563.531 35.6944
227.582 35.694
510.52 35.6576
109.951 35.6576
77.4128 35.5602
221.329 35.5329
324.325 35.5313
470.269 35.4879
507.676 35.4444
660.47 35.4
508.169 35.375
884.627 35.2857
536.326 35.2596
508.101 35.2426
220.157 35.2353
553.225 35.2112
670.323 35.1856
215.067 35.1136
531.121 35.1118
1332.06 35.1
52.9425 35.0801
217.638 35.0662
972.295 35.045
962.851 35.0341
85.8789 35.0227
649.121 35.0046
241.669 35.004
661.933 35.
1251.61 34.962
1442.83 34.9423
453.272 34.845
1433.95 34.8421
508.044 34.8182
507.559 34.7961
172.805 34.7206
725.041 34.6036
510.065 34.6
81.1978 34.5602
324.809 34.5568
763.495 34.4808
519.833 34.4583
46.3524 34.4491
239.334 34.4444
221.251 34.3611
764.808 34.3214
918.564 34.2457
807.497 34.2045
145.145 34.1359
240.841 34.1324
320.31 34.1157
657.012 34.0893
93.126 34.025
649.807 34.005
1030.86 34.004
443.137 33.9013
391.167 33.8935
783.215 33.8182
580.815 33.8182
151.056 33.8182
113.239 33.8182
762.075 33.8167
1609.2 33.7824
170.652 33.7202
179.757 33.6576
101.687 33.6576
1542.06 33.6544
324.366 33.6
1421.07 33.5602
715.4 33.5602
499.557 33.5208
733.022 33.4879
1599.9 33.4808
1547.62 33.4803
678.75 33.3967
104.774 33.375
221.848 33.3393
303.355 33.3214
561.388 33.2727
138.529 33.2667
502.327 33.2404
291.907 33.2228
508.356 33.2045
219.749 33.1838
87.8914 33.1731
359.042 33.1429
324.184 33.0865
229.708 33.075
77.0253 33.0662
932.232 33.025
154.826 33.025
67.6708 33.0192
852.283 33.0114
767.491 33.005
729.613 33.0046
1278.25 33.004
1135.29 33.004
304.796 33.
521.616 32.9205
286.359 32.9185
