# Supplementary material for: Functional Genomics of Novel Secondary Metabolites from Diverse Cyanobacteria Using Untargeted Metabolomics
Source: Mar Drugs. 2013 Sep 30;11(10):3617–31. doi: 10.3390/md11103617 (PMC3826126; doi:10.3390/md11103617)
Supplement: Supplementary File 3 — Supplementary msms data (ZIP, 1417 KB) [file marinedrugs-11-03617-s003.zip › msms/83.Negative.txt]

// 83. pterin-related  Negative
426.165 8357.78
218.069 3872.22
162.043 1077.04
427.163 904.164
175.065 482.601
191.05 295.066
426.382 238.75
426.448 234.784
219.078 152.75
218.202 147.219
218.253 146.371
426.77 135.028
426.875 133.16
427.501 130.875
426.528 130.778
427.001 128.561
426.732 121.579
426.601 120.469
427.29 114.531
427.33 106.136
218.456 93.0167
218.296 90.1894
43.0194 89.8848
427.076 82.845
101.03 77.375
163.045 76.25
426.821 76.225
427.906 73.5
427.8 70.2807
427.843 69.9797
218.38 68.9412
860.051 65.1841
218.847 65.0694
424.245 64.49
191.097 62.0208
218.577 62.003
125.035 61.5577
191.157 61.3289
218.526 61.1776
218.644 60.1488
218.988 60.1136
427.386 59.8182
428.69 59.2045
71.0177 59.1118
427.755 56.005
554.339 55.0093
199.177 54.9259
1543.72 54.45
429.439 54.0025
427.713 53.75
383.162 53.3269
364.255 53.0727
225.114 52.7212
428.289 52.4712
428.501 52.0667
428.149 50.605
427.647 50.4286
1674.72 50.0025
1066.81 49.3472
92.0252 49.1976
176.046 49.
180.055 48.3491
1194.13 47.0083
523.459 47.0036
431.996 46.6541
84.6554 46.4712
162.231 46.4583
162.157 46.2457
219.603 46.2222
619.781 46.15
1241.46 45.8893
118.929 45.4
341.69 45.3472
393.144 45.0321
846.541 44.35
488.195 44.2
118.034 43.9698
1189.79 43.9643
370.184 43.4694
119.082 43.4
51.8727 43.0132
1005.3 43.0114
218.331 43.0114
424.072 42.875
581.974 42.6036
379.463 42.4808
528.853 42.4405
218.948 42.3224
428.549 42.0845
809.405 41.7692
372.94 41.6576
119.04 41.125
520.571 41.0947
428.371 41.0625
1291.75 41.0526
175.21 40.75
176.878 40.2667
622.937 40.025
436.871 39.962
425.304 39.6875
280.839 39.4556
198.08 39.3636
53.686 39.338
425.637 39.0388
472.453 38.9764
174.66 38.6402
164.168 38.5208
162.37 38.405
896.103 38.3266
218.812 38.3224
428.429 38.2857
283.169 38.25
43.032 38.225
229.952 38.1645
264.903 38.125
380.358 38.0341
56.9947 37.845
67.5485 37.8
430.259 37.7206
522.548 37.6402
437.131 37.3333
1384.65 37.0417
1377.86 37.0038
428.236 36.805
340.209 36.8036
218.77 36.4821
297.199 36.45
162.529 36.445
1356.5 36.4167
315.059 36.1008
558.568 36.0769
429.661 36.025
81.7828 36.0208
407.747 36.0167
224.465 35.6713
1016.33 35.6
943.63 35.4808
65.3687 35.4444
790.575 35.4
986.928 35.3333
422.419 35.2813
289.791 35.2736
176.254 35.2736
1115.24 35.2656
58.6534 35.25
940.223 35.2269
234.238 35.1331
250.863 35.0588
428.004 35.0074
311.661 34.9073
476.11 34.7794
1516.97 34.5577
230.999 34.5313
582.856 34.405
710.338 34.2857
388.122 34.2727
751.625 34.1488
152.495 34.1429
889.256 34.0588
1006.35 34.0156
440.009 34.0156
676.972 34.006
732.482 34.0046
427.589 34.
64.5749 33.9231
326.992 33.9185
146.027 33.7778
190.159 33.7202
220.101 33.5707
1383.72 33.5577
321.007 33.5577
1097.32 33.4803
157.079 33.25
923.818 33.1856
1093.14 33.1359
714.651 33.025
130.196 33.0167
808.092 33.0046
279.476 32.962
778.027 32.845
401.357 32.8167
547.791 32.6
323.608 32.5682
285.22 32.5682
120.559 32.5577
60.5215 32.375
467.554 32.3611
659.748 32.3393
428.066 32.3333
52.1482 32.225
492.597 32.0417
324.709 32.025
731.742 32.0208
229.473 32.0167
434.141 32.
307.851 32.
1089.72 31.7824
583.788 31.5329
179.622 31.5329
71.7134 31.5208
242.336 31.4167
576.891 31.4083
990.032 31.338
51.5855 31.3333
1554.74 31.3077
440.104 31.1875
658.473 31.1731
711.555 31.1645
190.299 31.1488
643.491 31.125
1673.92 31.0667
392.349 31.0667
1552.99 31.0417
464.468 31.0388
71.1978 31.0227
247.905 31.0208
434.311 31.006
370.238 31.0046
823.965 31.
404.676 31.
190.068 30.9423
259.884 30.9013
660.202 30.875
226.061 30.6875
42.0438 30.5956
1320.76 30.5707
429.832 30.5602
338.015 30.4879
364.301 30.445
88.8055 30.445
1374.54 30.3906
187.675 30.35
937.273 30.25
1456.51 30.245
822.784 30.225
243.648 30.2112
75.207 30.1875
172.728 30.1607
1162.41 30.1429
162.27 30.125
587.972 30.1157
250.684 30.1118
81.09 30.1078
562.787 30.0947
564.596 30.0909
404.611 30.0833
291.794 30.0625
626.775 30.0592
603.518 30.0536
1065.25 30.0489
1257.84 30.0388
1092. 30.0313
63.072 30.0313
1020.96 30.0208
556.229 30.0054
151.62 30.005
1578.26 30.
302.328 30.
395.892 29.9013
419.322 29.8897
930.11 29.8182
1520.02 29.75
152.132 29.6544
1547.99 29.645
787.757 29.625
954.438 29.5625
394.653 29.5329
434.678 29.5216
217.384 29.4879
569.014 29.3906
324.013 29.375
112.598 29.3491
519.494 29.3393
1033.36 29.3333
81.1781 29.3333
1097.39 29.2426
321.165 29.2426
146.61 29.225
1385.52 29.2045
259.583 29.1875
395.515 29.1488
1106.21 29.1359
320.759 29.1359
748.521 29.1118
304.32 29.1118
562.908 29.1
103.881 29.1
431.614 29.0947
894.046 29.0909
490.42 29.0833
66.1345 29.0625
1571.69 29.0417
269.13 29.0417
136.554 29.0208
1358.23 29.0179
1571.62 29.0046
499.499 29.0043
573.231 29.
347.589 28.9185
139.205 28.9185
230.496 28.9
592.247 28.8182
334.759 28.7824
88.3507 28.7788
363.033 28.75
45.7633 28.7202
428.977 28.6923
176.164 28.6576
1683.37 28.6
1142.86 28.5682
100.811 28.5577
1023.47 28.5208
620.666 28.5208
858.975 28.4879
492.277 28.4821
1565.38 28.4808
1499.81 28.4402
387.022 28.405
63.6653 28.375
1317.25 28.3611
954.096 28.2857
225.217 28.2813
956.255 28.2663
976.073 28.245
1650.2 28.225
1390.02 28.2112
1223.22 28.205
107.984 28.2045
548.434 28.1607
300.032 28.15
1228.89 28.1488
1174.9 28.1359
156.756 28.125
57.5141 28.0592
1275.29 28.0417
547.696 28.0388
47.9639 28.0388
510.776 28.0313
925.389 28.0208
870.227 28.0208
46.2225 28.0192
41.6895 28.0096
459.272 28.0083
1642.43 28.006
382.317 27.875
97.0668 27.7824
285.402 27.75
1321.92 27.7202
649.017 27.6875
474.334 27.6
1356.98 27.5707
1057.04 27.5329
829.903 27.5313
594.335 27.4821
117.233 27.4821
1083.12 27.4083
43.2571 27.375
176.637 27.3214
192.579 27.3077
108.091 27.2917
1414.33 27.2857
161.75 27.2663
128.105 27.25
1032.57 27.225
340.58 27.225
235.104 27.225
603.633 27.2045
44.7967 27.1875
1476.43 27.1488
327.938 27.1488
596.939 27.1429
983.963 27.1359
1002.11 27.125
435.964 27.125
537.381 27.1111
1244.42 27.0833
1104.91 27.0769
291.677 27.0592
164.958 27.0489
660.296 27.0417
1453.48 27.0114
207.235 27.0074
64.9236 27.0074
351.898 27.0066
827.813 27.006
1140.67 27.0054
1287.71 27.005
1004.88 27.
796.718 27.
430.157 27.
401.927 27.
1665.4 26.9
376.217 26.6
1130.77 26.5602
293.578 26.5602
409.989 26.5313
1334.11 26.5208
1117.11 26.5208
364.201 26.4821
162.896 26.4821
1082.09 26.4464
1279.81 26.405
1151.8 26.405
1695.83 26.3967
1350.79 26.3636
452.461 26.3636
1591.98 26.3611
67.0344 26.3611
1697.47 26.3393
1032.97 26.3333
1574.78 26.2917
284.554 26.2857
1671.05 26.2813
168.251 26.2727
571.16 26.25
1219.45 26.245
1305.69 26.2426
321.705 26.2228
1402.95 26.1607
1606.95 26.1359
1379.28 26.125
1215.56 26.1118
793.983 26.1118
1321.06 26.1
568.591 26.1
302.517 26.0909
1496.89 26.0833
1098.73 26.0833
859.496 26.0833
1379.6 26.045
1087.5 26.045
953.866 26.045
757.139 26.045
171.893 26.045
1432.09 26.0417
1429.25 26.0417
63.3163 26.0417
161.623 26.0313
1512.81 26.025
229.382 26.025
215.707 26.0227
1417.41 26.0208
1223.08 26.0208
845.763 26.0208
92.5046 26.0208
165.043 26.0083
389.506 26.0054
122.712 26.0054
243.237 26.0043
1223.9 26.
371.418 26.
335.233 25.962
180.018 25.9
517.459 25.875
135.334 25.875
468.404 25.8182
97.5117 25.8182
1358.77 25.7961
999.78 25.7813
277.327 25.7813
838.989 25.7778
266.584 25.7778
142.559 25.75
245.278 25.6923
1089.81 25.675
535.981 25.6544
1418.57 25.625
281.64 25.625
503.466 25.5707
757.267 25.5682
241.757 25.5625
809.203 25.556
567.564 25.5329
1406.65 25.4821
782.106 25.4821
1031.96 25.4808
987.879 25.4712
587.122 25.4444
1338.21 25.4402
832.332 25.4083
647.305 25.405
1396.03 25.4
62.6449 25.4
1696.03 25.3636
687.883 25.3603
117.477 25.3603
1062.65 25.3393
162.848 25.3393
1674.96 25.3077
119.861 25.2917
110.066 25.2917
1086.76 25.2857
462.241 25.2857
177.043 25.2727
866.545 25.25
1414.26 25.245
428.889 25.225
366.202 25.2083
1501.57 25.2045
1011.25 25.2045
341.385 25.2
478.697 25.1838
480.227 25.1645
430.554 25.1645
176.08 25.1645
117.612 25.1645
1504.01 25.1488
1608.26 25.1359
1369.75 25.125
734.759 25.125
103.58 25.125
87.7961 25.1136
1044.04 25.1111
997.739 25.0909
833.679 25.0833
769.341 25.0833
664.706 25.0833
93.5101 25.0769
84.9468 25.0769
1174.13 25.0592
91.4608 25.0489
592.899 25.0417
263.767 25.025
1565.79 25.0227
660.916 25.0227
237.996 25.0208
185.332 25.0083
1442.47 25.006
245.888 25.006
81.6635 25.006
473.374 25.005
435.562 25.
44.9539 25.
1670.8 24.875
155.285 24.875
634.675 24.845
157.245 24.845
79.6631 24.8182
562.518 24.7961
305.159 24.7961
1180.07 24.7778
133.515 24.7778
1547.24 24.75
1473.99 24.7202
69.1831 24.7202
366.544 24.6923
1292.89 24.6544
432.703 24.6544
761.406 24.6
90.6373 24.6
1255.18 24.5956
944.974 24.5956
314.57 24.5682
1416.59 24.5208
407.48 24.5208
1447.06 24.5
899.124 24.4821
139.74 24.4803
219.337 24.4545
173.445 24.445
1274.3 24.4444
386.413 24.4444
540.648 24.4083
689.23 24.375
76.2832 24.3636
323.411 24.3224
236.811 24.3224
1567.29 24.2917
537.169 24.2917
174.438 24.2857
802.079 24.2667
511.555 24.25
352.759 24.25
250.744 24.25
517.596 24.245
147.537 24.2308
1641.71 24.225
1248.87 24.225
1166.74 24.225
1055.81 24.225
645.777 24.225
807.281 24.2083
316.657 24.1645
842.402 24.1488
795.813 24.1359
1308.15 24.125
1113.46 24.125
89.6944 24.125
1035.47 24.1157
683.658 24.1136
1315.49 24.1111
903.04 24.1023
1218.27 24.0909
268.313 24.0909
1136.01 24.0833
1156.96 24.0662
937.799 24.0592
441.596 24.0592
307.359 24.0536
91.2419 24.0536
62.936 24.0489
557.702 24.0417
177.153 24.0417
1028.88 24.0313
255.694 24.0278
54.2214 24.0278
901.993 24.025
625.027 24.025
168.53 24.025
164.737 24.0227
1111.78 24.0208
942.63 24.0208
182.538 24.0208
560.271 24.0083
243.323 24.0083
60.9462 24.0083
175.494 24.0066
1437.8 24.006
836.824 24.006
420.241 24.006
75.6146 24.006
443.114 24.0054
289.216 24.0054
1692.9 24.
1447.7 24.
800.846 24.
643.871 24.
559.625 24.
425.498 24.
361.309 24.
266.28 24.
230.542 24.
176.916 24.
734.023 23.9423
74.4739 23.9185
329.688 23.9013
1333.87 23.8929
909.799 23.8897
661.766 23.8897
535.624 23.875
880.619 23.8182
1001.79 23.7788
955.468 23.75
277.609 23.7202
96.5429 23.7202
1117.93 23.6944
949.144 23.6944
238.455 23.6944
221.2 23.6944
201.781 23.6944
1572.64 23.6576
127.485 23.6576
990.428 23.625
343.975 23.625
99.4274 23.625
64.9437 23.6
216.832 23.5625
525.588 23.5329
1530.99 23.5208
989.227 23.5
111.97 23.5
1117.29 23.4821
111.93 23.4821
437.341 23.4803
544.3 23.4712
941.72 23.4545
1040.68 23.45
651.464 23.4444
557.907 23.4444
220.419 23.4402
579.124 23.4083
445.403 23.4083
1132.93 23.4
855.672 23.4
91.3627 23.4
308.063 23.3636
209.676 23.3603
958.654 23.3393
181.842 23.3333
1697.8 23.3224
765.34 23.3224
140.843 23.3224
781.945 23.2917
441.138 23.2917
95.593 23.2917
86.0329 23.2917
352.146 23.2857
118.55 23.2857
759.257 23.2841
433.616 23.2841
1427.84 23.2813
365.393 23.2663
720.98 23.25
167.245 23.25
189.443 23.245
246.709 23.2426
195.985 23.2426
442.851 23.2228
1353.26 23.2045
44.2272 23.2045
1092.15 23.1645
715.056 23.1645
433.42 23.1635
87.468 23.1488
81.385 23.1429
1604.55 23.125
548.636 23.125
466.34 23.125
439.563 23.125
201.121 23.125
1472.98 23.1136
1162.55 23.1118
1491.66 23.1111
1077.29 23.1111
1422.05 23.1
1276. 23.0909
1094.67 23.0909
344.161 23.0909
332.592 23.0909
398.178 23.0865
1174.41 23.0833
743.41 23.0833
346.578 23.0833
1158.73 23.075
1428.82 23.0662
328.239 23.0662
681.993 23.0536
313.017 23.05
1237.7 23.0489
862.841 23.0489
845.647 23.0489
722.274 23.0489
348.831 23.0489
112.428 23.0489
93.8483 23.0489
1034.48 23.045
1340.18 23.0313
177.725 23.0278
110.885 23.0278
1152.72 23.025
138.414 23.025
605.886 23.0227
554.811 23.0227
219.509 23.0114
136.25 23.0083
952.469 23.0074
1291.35 23.006
1244.18 23.005
714.47 23.
574.96 23.
368.677 23.
152.691 23.
55.9734 23.
42.263 23.
1599.02 22.9
162.555 22.9
1193.86 22.8897
812.879 22.875
429.077 22.875
882.731 22.8409
794.526 22.8409
488.45 22.7961
44.9815 22.7961
1298.07 22.7813
827.961 22.7813
111.439 22.7813
1241.83 22.75
43.6405 22.75
172.187 22.7202
721.292 22.6944
589.456 22.6944
83.014 22.6944
1343.34 22.675
121.804 22.675
484.123 22.6667
462.872 22.6667
1045.94 22.6544
513.168 22.625
55.9085 22.625
753.034 22.5956
104.892 22.5956
745.735 22.5714
1560.85 22.5682
44.0707 22.5682
1049.55 22.5329
836.031 22.5329
767.156 22.5313
1007.77 22.5208
906.158 22.5
487.272 22.4821
574.013 22.4808
990.78 22.4803
393.475 22.4444
59.954 22.4444
367.169 22.4402
231.121 22.4083
50.9405 22.405
136.92 22.375
1017.23 22.3603
947.77 22.3603
657.962 22.3603
299.584 22.3603
1095.81 22.3333
703.401 22.3333
1281.99 22.3224
491.947 22.3224
418.155 22.3224
600.821 22.2917
1010.97 22.2813
94.0085 22.2813
918.793 22.2663
1443.84 22.25
1255.38 22.25
1663.61 22.245
1006.87 22.2426
344.547 22.2426
188.602 22.2404
143.341 22.2404
1369.92 22.225
773.892 22.225
765.488 22.225
593.395 22.225
181.921 22.225
148.784 22.225
82.1979 22.225
245.233 22.1875
1344.17 22.1667
1587.53 22.1645
965.223 22.1645
305.543 22.1645
1667.74 22.1488
78.0954 22.1488
1233.75 22.125
435.488 22.125
225.035 22.125
221.329 22.125
90.2219 22.125
300.372 22.1118
47.7568 22.1118
1595.12 22.1111
507.248 22.1111
1383.64 22.1
1374.6 22.1
377.871 22.1
1695.6 22.0833
243.176 22.075
211.612 22.075
1206.3 22.0662
649.129 22.0592
491.263 22.0536
290.982 22.0536
120.457 22.0536
75.174 22.0417
1543.65 22.0357
442.332 22.0357
117.253 22.0313
1443.64 22.0278
1256.31 22.0278
114.558 22.0278
942.549 22.025
868.371 22.0208
363.817 22.0139
1291.83 22.0096
826.515 22.0083
44.964 22.0083
1302.35 22.0074
237.235 22.0066
106.489 22.0066
104.384 22.0066
1556.33 22.006
549.937 22.006
213.257 22.006
194.932 22.006
112.738 22.006
112.179 22.006
315.679 22.0054
1347.85 22.
1345.38 22.
957.177 22.
894.109 22.
424.196 22.
358.18 22.
162.414 22.
159.616 22.
105.905 22.
71.6421 22.
1243.77 21.9
591.347 21.8929
535.335 21.8929
1186.81 21.8897
318.424 21.8182
1107.91 21.7961
1156.6 21.7813
1154.09 21.7813
115.712 21.7813
43.2243 21.7813
1356.18 21.7778
1165.63 21.7202
490.205 21.6667
99.6263 21.6667
273.569 21.6544
807.186 21.6
759.808 21.5956
433.172 21.5956
41.9827 21.5956
1109.05 21.5714
428.83 21.5568
1360.05 21.5329
92.4116 21.5329
421.376 21.5313
47.5189 21.5313
1186.42 21.5
1054.36 21.5
936.2 21.5
423.986 21.5
807.556 21.4821
63.2274 21.4821
42.8365 21.4821
362.265 21.4712
261.569 21.4712
115.952 21.4712
769.295 21.4444
1525.5 21.4083
971.615 21.4083
223.527 21.4083
1243.15 21.4
1078.06 21.4
792.698 21.4
157.525 21.4
1613.72 21.375
853.344 21.3636
1521.59 21.3611
572.166 21.3611
1292.48 21.3603
367.995 21.3393
60.5549 21.3333
1136.32 21.3224
1630.22 21.3214
736.028 21.3214
1031.68 21.2917
430.788 21.2857
273.779 21.2857
1247.03 21.2813
823.519 21.2813
451.35 21.2813
469.27 21.2663
941.418 21.25
181.279 21.25
93.7591 21.25
820.259 21.2426
81.3058 21.2404
590.293 21.225
494.442 21.225
801.057 21.2045
276.224 21.2045
42.1381 21.2045
1105.92 21.1875
1586.01 21.1838
811.533 21.1838
416.469 21.1838
177.321 21.1838
636.809 21.1667
1179.69 21.1645
1024.92 21.1645
911.151 21.1645
464.974 21.1645
126.22 21.1645
54.5298 21.1645
1580.84 21.1635
432.252 21.1635
163.15 21.1635
1415.79 21.1488
823.833 21.1488
321.579 21.1488
803.395 21.1429
545.304 21.125
327.845 21.1157
1408.28 21.1111
240.679 21.1111
47.9836 21.1111
430.02 21.1
318.474 21.1
203.043 21.1
1388.31 21.0662
911.03 21.0662
810.667 21.0662
109.31 21.0662
1488.94 21.0592
1459.86 21.0592
1195.88 21.0592
249.612 21.0592
1234.78 21.0536
1044.62 21.0536
830.357 21.0536
91.302 21.0536
271.631 21.0417
163.076 21.0417
434.57 21.0357
1697.63 21.0313
185.101 21.0313
103.525 21.0313
1254.08 21.0278
993.943 21.0278
496.571 21.0278
1229.98 21.025
173.821 21.0227
841.104 21.0096
1085.83 21.0083
798.721 21.0083
636.026 21.0083
235.746 21.0083
219.461 21.0083
1245.09 21.0074
1123.79 21.0074
290.377 21.0074
279.978 21.0074
90.6682 21.0074
80.6315 21.0074
238.711 21.0066
437.225 21.006
177.565 21.006
119.691 21.006
752.433 21.0054
84.0412 21.0054
66.4418 21.0054
1587.21 21.
1521.25 21.
888.573 21.
876.825 21.
780.391 21.
364.957 21.
339.374 21.
175.677 21.
61.5227 21.
169.255 20.9013
619.058 20.9
770.655 20.8929
757.354 20.8929
627.082 20.8929
286.86 20.8929
183.046 20.8929
1507.06 20.8897
1095.36 20.8897
749.319 20.8
913.943 20.7961
857.796 20.7813
258.807 20.7813
1102.34 20.7788
440.363 20.75
1348.15 20.7202
132.303 20.7202
82.3436 20.7202
274.211 20.6944
199.952 20.6944
199.873 20.6944
129.062 20.6944
1082.58 20.6806
1665.73 20.675
138.075 20.6667
1352.02 20.6576
1324.55 20.6544
1511.19 20.625
1334.37 20.625
1179.36 20.625
1011.14 20.625
419.86 20.625
259.782 20.625
190.636 20.625
154.316 20.625
74.8172 20.625
74.1005 20.625
41.5899 20.625
456.88 20.5956
431.902 20.5956
374.495 20.5956
192.784 20.5956
1424.94 20.5714
302.897 20.5329
934.879 20.5313
490.519 20.5313
329.796 20.5
47.4752 20.5
162.934 20.4821
740.185 20.4803
1511.31 20.4712
456.364 20.4712
345.084 20.4712
538.636 20.45
70.3485 20.4464
678.514 20.4444
58.9741 20.4402
1458.9 20.4083
806.605 20.4083
785.453 20.4083
716.372 20.4083
500.71 20.4083
49.5364 20.4083
1493.51 20.375
871.355 20.375
132.413 20.375
117.89 20.375
217.765 20.3636
221.354 20.3603
212.028 20.3603
110.331 20.3603
98.5261 20.3603
1225.8 20.3333
628.039 20.3224
294.166 20.3224
1639.97 20.3214
978.506 20.3214
155.745 20.3214
70.077 20.3214
568.892 20.2917
76.9405 20.2917
482.033 20.2857
409.118 20.2857
257.046 20.2857
40.3414 20.2857
396.807 20.2841
1623.68 20.2813
1047.97 20.2813
479.462 20.2813
223.952 20.2813
102.966 20.2813
1412.86 20.25
1252.25 20.25
912.96 20.25
815.274 20.25
778.888 20.25
459.85 20.25
413.703 20.25
851.342 20.2426
335.06 20.2404
791.491 20.225
483.825 20.225
402.605 20.225
333.941 20.225
304.123 20.225
56.4597 20.225
51.4619 20.225
1374.37 20.2083
847.098 20.2083
535.805 20.2083
200.252 20.2083
168.278 20.2083
1473.33 20.2
1168.61 20.2
794.12 20.2
1006.08 20.1838
269.843 20.1838
831.213 20.1667
1042.84 20.1645
580.509 20.1645
861.186 20.1635
323.878 20.1635
220.015 20.1635
1532.74 20.1488
1369.07 20.1488
1114.99 20.1488
1036.54 20.1488
422.063 20.1488
1135.84 20.1429
986.174 20.125
668.566 20.125
478.464 20.125
444.296 20.125
249.108 20.125
222.299 20.125
98.9788 20.1118
1202.86 20.1111
1069.61 20.1111
1008.06 20.1111
394.246 20.1111
60.3857 20.1111
542.374 20.1
283.931 20.1
623.754 20.0909
210.248 20.0909
842.618 20.075
841.97 20.075
550.594 20.075
508.577 20.075
206.165 20.075
164.582 20.075
737.782 20.0662
968.164 20.0625
596.336 20.0592
979.943 20.0536
350.074 20.0536
144.497 20.0536
41.5562 20.0536
1101.56 20.0417
1158.31 20.0357
1060.34 20.0357
920.425 20.0357
1516.09 20.0313
828.213 20.0313
1684.06 20.0278
1108.63 20.0278
877.678 20.0278
572.093 20.0278
117.346 20.025
574.466 20.0227
219.246 20.0208
161.926 20.0179
262.729 20.0139
1102.03 20.0083
558.911 20.0083
650.443 20.0074
397.711 20.0074
199.023 20.0074
83.475 20.0074
69.9708 20.0074
1691.36 20.0066
85.4756 20.0066
967.092 20.006
310.409 20.0054
1487.57 20.
1162.97 20.
911.532 20.
795.586 20.
682.547 20.
424.335 20.
260.915 20.
204.236 20.
154.106 20.
66.7597 20.
205.295 19.9
855.448 19.8929
458.017 19.8929
199.343 19.8
83.7871 19.8
1397.13 19.7961
549.845 19.7961
1100.66 19.7813
1208.43 19.7788
543.13 19.7788
90.7864 19.7788
1116.07 19.7778
942.426 19.7778
137.884 19.7778
1162.92 19.75
1076.39 19.7202
1518.69 19.6944
817.365 19.6944
170.62 19.6944
1415.38 19.675
1270.94 19.675
761.626 19.675
1490.88 19.6544
1298.67 19.625
1074.03 19.625
1062.18 19.625
87.9415 19.6
1348.31 19.5956
755.939 19.5956
665.403 19.5956
110.173 19.5956
83.5752 19.5956
1492.74 19.5714
926.436 19.5714
1004.41 19.5682
288.594 19.5682
529.613 19.5625
539.018 19.5329
506.295 19.5329
451.146 19.5329
101.288 19.5329
1331.97 19.5313
121.032 19.5313
1618.45 19.5
1431.99 19.5
1283.31 19.5
904.091 19.5
892.462 19.5
704.944 19.5
128.369 19.5
127.167 19.5
1632.54 19.4821
138.338 19.4712
217.336 19.45
1326.49 19.4464
408.7 19.4464
1332.68 19.4444
281.822 19.4444
63.6427 19.4444
591.224 19.4083
502.385 19.4083
262.224 19.4083
254.787 19.4083
210.926 19.4083
157.334 19.4083
456.723 19.4
257.953 19.4
166.322 19.4
157.74 19.4
58.6929 19.4
1081.2 19.375
321.971 19.375
850.368 19.3636
868.458 19.3611
435.835 19.3611
1697.3 19.3603
1544.78 19.3603
993.277 19.3603
522.666 19.3603
442.053 19.3603
239.092 19.3603
61.3685 19.3603
652.783 19.3333
1159.13 19.3224
545.728 19.3224
407.192 19.3224
168.04 19.3224
1266.85 19.3214
1056.63 19.3214
440.259 19.3214
1020.03 19.2917
1172.38 19.2857
790.724 19.2857
49.0033 19.2857
1663.91 19.2841
280.268 19.2841
1290.88 19.2813
1244.06 19.2813
1025.54 19.2813
855.17 19.2813
432.327 19.2813
318.291 19.2813
224.055 19.2813
1481.17 19.25
1448.15 19.25
597.064 19.25
117.462 19.25
108.142 19.25
1254.35 19.2426
1072.28 19.2426
241.545 19.2426
77.4452 19.2426
579.5 19.2404
163.723 19.2404
1353.41 19.225
543.659 19.225
116.09 19.225
1227.66 19.2083
697.265 19.2
382.179 19.2
227.687 19.2
46.1126 19.2
908.491 19.1875
504.376 19.1838
400.986 19.1838
371.915 19.1838
240.475 19.1838
54.6864 19.1838
75.8731 19.1667
747.038 19.1645
730.41 19.1645
44.7008 19.1645
479.32 19.1635
514.486 19.1488
375.603 19.1488
1288.27 19.1429
1212.3 19.1429
1030.59 19.1429
994.701 19.1429
573.163 19.1429
1320.22 19.125
951.573 19.125
680.977 19.125
678.472 19.125
593.736 19.125
414.565 19.125
248.394 19.125
220.686 19.125
77.9231 19.125
144.368 19.1118
91.6757 19.1118
1190.86 19.1023
952.826 19.1023
708.698 19.1
432.912 19.1
1512.22 19.0909
47.2367 19.0909
450.937 19.0865
188.568 19.0833
704.267 19.075
512.681 19.075
1214.39 19.0662
1204.63 19.0662
1041.19 19.0662
966.166 19.0662
684.494 19.0662
41.3903 19.0662
585.613 19.0592
1671.7 19.0536
1542.82 19.0536
365.832 19.05
1680.07 19.0489
1644.03 19.0417
138.377 19.0417
77.3106 19.0417
49.1196 19.0417
1531.61 19.0357
1022.3 19.0357
489.74 19.0357
116.361 19.0357
1624.08 19.0313
748.369 19.0313
124.527 19.0313
916.641 19.0278
533.962 19.0278
45.2771 19.0278
1596.7 19.025
1272.18 19.025
829.103 19.025
211.571 19.025
202.798 19.025
776.651 19.0227
1077.73 19.0179
1350.39 19.0139
666.155 19.0139
1158.44 19.0114
1331.6 19.0096
1337.2 19.0083
1040.79 19.0083
740.96 19.0083
691.039 19.0083
509.547 19.0083
240.647 19.0083
59.2868 19.0083
1699.19 19.0074
920.2 19.0074
72.5431 19.0074
932.404 19.0066
1539.9 19.006
1348.84 19.006
516.606 19.006
432.459 19.0054
425.129 19.0054
1410.11 19.
1143.9 19.
1129.16 19.
836.65 19.
825.314 19.
718.191 19.
598.968 19.
443.611 19.
326.806 19.
118.966 19.
99.8285 19.
72.431 19.
224.143 18.9185
1298.98 18.9
913.631 18.8929
732.939 18.8897
134.467 18.8897
88.9755 18.8897
54.9547 18.8897
1021.16 18.8
309.304 18.7813
1686.93 18.7788
326.546 18.7788
222.419 18.7788
126.274 18.7788
67.9193 18.7788
60.3264 18.7788
44.0204 18.7788
855.763 18.75
237.165 18.7202
995.138 18.6944
323.082 18.6944
72.6805 18.6944
1280.85 18.6806
295.772 18.675
822.694 18.6667
752.774 18.6667
430.738 18.6544
417.292 18.6544
272.972 18.6544
177.423 18.6544
1640.36 18.625
501.479 18.625
1121.04 18.5956
494.074 18.5956
345.812 18.5956
1358.55 18.5714
1205.81 18.5714
606.941 18.5714
554.881 18.5714
66.3308 18.5714
1619.52 18.5625
145.271 18.5625
1210.53 18.5329
855.622 18.5329
787.079 18.5329
676.247 18.5329
338.163 18.5329
678.608 18.5313
590.049 18.5313
263.869 18.5313
149.087 18.5313
1095.07 18.5
1077.88 18.5
793.425 18.5
359.505 18.5
269.567 18.5
238.409 18.5
636.436 18.4821
219.425 18.4821
214.892 18.4821
92.9696 18.4803
1271.17 18.4712
393.982 18.4712
1581.87 18.45
1293.16 18.45
1120.13 18.45
927.183 18.4444
390.287 18.4444
282.053 18.4444
191.577 18.4444
1424.47 18.4083
940.325 18.4083
803.277 18.4083
785.855 18.4083
778.686 18.4083
390.081 18.4083
357.203 18.4083
334.217 18.4083
154.511 18.4083
106.632 18.4083
100.724 18.4083
90.7467 18.4083
57.8974 18.4083
1453.73 18.375
632.378 18.375
457.549 18.375
149.452 18.375
132.842 18.375
412.655 18.3636
1119.23 18.3611
138.496 18.3611
994.451 18.3603
777.642 18.3603
714.167 18.3603
654.395 18.3603
257.199 18.3603
72.5874 18.3603
1578.07 18.3472
406.845 18.3224
401.651 18.3224
1383.24 18.3214
143.177 18.3214
607.164 18.2857
396.94 18.2857
330.239 18.2857
255.414 18.2857
1510.31 18.2841
603.868 18.2841
390.228 18.2841
218.884 18.2841
1674.58 18.2813
1224.41 18.25
490.71 18.25
421.205 18.25
270.772 18.25
257.088 18.25
236.865 18.25
95.0729 18.25
94.6883 18.25
765.616 18.2426
912.798 18.2404
448.692 18.2404
118.278 18.2404
1366.78 18.225
1037.24 18.225
635.396 18.225
1484.66 18.2083
1305.47 18.2083
1017.45 18.2083
776.969 18.2083
776.349 18.2083
577.971 18.2083
1170.02 18.2
1298.22 18.1838
470.003 18.1838
118.253 18.1838
84.9998 18.1838
811.092 18.1645
750.486 18.1645
429.914 18.1645
316.015 18.1645
194.651 18.1645
506.882 18.1635
898.602 18.1607
59.6479 18.1607
745.645 18.1488
1470.04 18.1429
1426.56 18.1429
1421.36 18.1429
384.783 18.1429
294.797 18.1429
168.672 18.1429
138.919 18.1429
53.7876 18.1429
644.511 18.1359
153.843 18.1359
1578.94 18.125
1477.97 18.125
1201.82 18.125
995.896 18.125
807.772 18.125
638.985 18.125
578.789 18.125
389.223 18.125
317.729 18.125
257.768 18.125
97.2486 18.125
90.5153 18.125
1614.3 18.1111
1587.76 18.1111
795.328 18.1111
684.269 18.1111
290.924 18.1111
200.626 18.1111
142.07 18.1111
119.641 18.1111
46.0862 18.1111
981.429 18.1023
670.477 18.1023
188.419 18.1023
41.0152 18.1
321.447 18.0865
1549.49 18.075
152.95 18.075
613.793 18.0662
215.102 18.0662
113.964 18.0662
54.8307 18.0662
1372.33 18.0592
746.396 18.0592
641.954 18.0592
402.375 18.0592
258.984 18.0592
967.537 18.0536
560.343 18.0536
350.642 18.0536
1659.38 18.0417
1114.4 18.0417
930.942 18.0417
738.398 18.0417
385.656 18.0417
283.4 18.0417
101.078 18.0417
93.3554 18.0417
899.879 18.0357
165.421 18.0357
1608.07 18.0313
1604.01 18.0313
1582.42 18.0313
1539.43 18.0313
1078.7 18.0313
900.153 18.0313
819.597 18.0313
612.007 18.0313
517.036 18.0313
228.563 18.0313
56.0119 18.0313
51.9801 18.0313
1687.24 18.0278
674.713 18.0278
307.951 18.0278
246.994 18.0278
173.037 18.0278
155.36 18.0278
133.723 18.0278
59.7242 18.0278
151.204 18.0227
459.959 18.0139
1143.38 18.0114
1092.4 18.0114
496.277 18.0114
1560.44 18.0096
222.199 18.0096
1485.19 18.0083
1426.91 18.0083
1337.71 18.0083
1070.21 18.0083
980.809 18.0083
966.42 18.0083
815.175 18.0083
510.35 18.0083
395.555 18.0083
253.081 18.0083
227.517 18.0083
222.601 18.0083
174.396 18.0083
93.8966 18.0083
1674.23 18.0074
1211.96 18.0074
1092.65 18.0074
1037.02 18.0074
768.181 18.0074
502.473 18.0074
478.084 18.0074
432.388 18.0074
290.084 18.0074
255.804 18.0074
135.531 18.0074
1111.15 18.0066
313.079 18.0066
110.915 18.0066
498.143 18.006
127.116 18.006
1367.77 18.
1297.56 18.
1284.98 18.
1119.95 18.
1028.35 18.
831.728 18.
666.731 18.
541.574 18.
441.452 18.
97.4504 18.
81.0332 18.
72.978 18.
56.1389 17.9205
430.997 17.9
1118.29 17.8929
787.443 17.8929
1257.92 17.8897
414.521 17.8897
1523.9 17.875
638.381 17.875
213.596 17.875
443.783 17.8
264.848 17.8
127.21 17.8
1368.52 17.7961
673.376 17.7961
408.027 17.7813
234.797 17.7813
180.417 17.7813
588.204 17.7788
324.878 17.7788
66.1838 17.7788
42.4349 17.7788
740.79 17.6944
1538. 17.6806
394.682 17.6806
511.707 17.675
1046.09 17.6667
103.131 17.6544
1182.81 17.625
773.128 17.625
630.252 17.625
1048.4 17.5956
789.299 17.5956
533.487 17.5956
397.073 17.5956
162.603 17.5956
1477.64 17.5714
1409.47 17.5714
717.451 17.5714
486.409 17.5714
1180.58 17.5568
297.325 17.5568
248.01 17.5568
115.97 17.5568
78.3471 17.5568
1319.92 17.5329
790.168 17.5329
624.847 17.5313
1189.69 17.5
1186.99 17.5
1141.89 17.5
1082.15 17.5
816.273 17.5
1599.17 17.4712
1202.15 17.4712
333.499 17.4712
161.359 17.4712
245.649 17.45
391.039 17.4464
399.519 17.4444
352.983 17.4444
1342.24 17.4083
821.86 17.4083
542.592 17.4083
412.9 17.4083
194.47 17.4083
192.267 17.4083
126.409 17.4083
61.447 17.4083
947.032 17.4
797.268 17.4
1225.13 17.375
1031.17 17.375
677.695 17.375
275.408 17.375
168.387 17.375
1038.89 17.3603
1002.67 17.3603
855.069 17.3603
767.737 17.3603
118.591 17.3603
1479.6 17.3224
475.67 17.3224
126.478 17.3224
109.862 17.3224
1670.55 17.3214
1463.54 17.3214
823.195 17.3214
644.044 17.3214
430.106 17.3214
175.245 17.3214
115.429 17.3214
865.997 17.2857
610.808 17.2857
327.673 17.2857
613.152 17.2841
360.991 17.2841
244.666 17.2841
1467.75 17.2813
811.955 17.2813
720.536 17.2813
515.889 17.2813
144.601 17.2813
64.2426 17.2813
64.1365 17.2813
55.0475 17.2813
1338.72 17.25
1313.21 17.25
879.324 17.25
739.822 17.25
678.707 17.25
287.718 17.25
807.476 17.2404
508.499 17.2404
497.313 17.2404
412.726 17.2404
358.58 17.2404
63.2721 17.2404
1668.8 17.225
444.728 17.225
1346.9 17.2083
1095.71 17.2083
698.08 17.2083
561.986 17.2083
421.957 17.2083
115.504 17.2083
558.365 17.2045
1096.53 17.2
515.692 17.2
1518.39 17.1838
746.646 17.1838
482.919 17.1838
465.938 17.1838
401.227 17.1838
123.754 17.1838
918.339 17.1667
792.969 17.1667
272.636 17.1667
190.405 17.1667
93.0792 17.1667
1200.94 17.1645
591.937 17.1645
318.382 17.1645
188.719 17.1645
52.9827 17.1635
1279.73 17.1488
858.086 17.1488
1211.4 17.1429
755.077 17.1429
475.161 17.1429
393.563 17.1429
387.924 17.1429
381.488 17.1429
129.302 17.1429
65.2984 17.1429
1680.68 17.125
1679.38 17.125
1651.61 17.125
1633.24 17.125
1633.1 17.125
1414.76 17.125
1285.37 17.125
1123.64 17.125
837.139 17.125
832.062 17.125
799.421 17.125
759.648 17.125
521.879 17.125
320.41 17.125
196.597 17.125
126.794 17.125
84.2354 17.125
62.0461 17.125
566.367 17.1111
286.893 17.1111
378.85 17.1023
1316.15 17.0865
1147.43 17.0865
839.261 17.0865
750.738 17.0865
650.954 17.0865
269.234 17.0865
1253.27 17.075
915.099 17.075
907.576 17.075
241.934 17.075
1036.06 17.0662
81.5032 17.0662
94.1423 17.0625
412.144 17.05
134.14 17.05
74.1321 17.05
1240.74 17.0417
1230.09 17.0417
437.172 17.0417
338.579 17.0417
232.564 17.0417
1368.75 17.0357
488.84 17.0357
481.761 17.0357
150.445 17.0357
96.0027 17.0357
91.6306 17.0357
964.28 17.0313
459.641 17.0313
349.163 17.0313
341.816 17.0313
1299.39 17.0278
521.042 17.0278
474.746 17.0278
236.098 17.0278
401.131 17.0139
191.349 17.0139
335.954 17.0114
310.046 17.0114
847.847 17.0096
549.481 17.0096
507.635 17.0096
1420.31 17.0083
1164.81 17.0083
1129.44 17.0083
978.348 17.0083
939.642 17.0083
443.38 17.0083
431.792 17.0083
346.687 17.0083
228.936 17.0083
178.453 17.0083
160.179 17.0083
155.811 17.0083
148.61 17.0083
87.441 17.0083
1171.37 17.0074
1142.04 17.0074
972.336 17.0074
931.11 17.0074
924.393 17.0074
915.861 17.0074
733.029 17.0074
443.018 17.0074
1436.73 17.0066
954.521 17.0066
1583.5 17.
1439.01 17.
1413.1 17.
1293.39 17.
1144.33 17.
1125.83 17.
1110.23 17.
969.802 17.
963.549 17.
856.174 17.
606.577 17.
527.601 17.
503.302 17.
477.934 17.
432.826 17.
419.173 17.
365.502 17.
281.283 17.
209.083 17.
121.067 17.
69.3254 17.
467.936 16.9205
103.465 16.9205
1686.44 16.9
1602.72 16.8929
982.378 16.8929
307.683 16.8929
52.0368 16.8929
48.974 16.8929
869.663 16.8897
974.419 16.875
1441.87 16.8
1125.97 16.8
1021.76 16.8
620.105 16.8
469.637 16.8
260.753 16.8
230.373 16.8
167.006 16.8
201. 16.7961
972.858 16.7813
550.988 16.7813
226.155 16.7813
180.802 16.7813
153.518 16.7813
1071.96 16.7788
1035.28 16.7788
362.047 16.7788
1497.43 16.75
253.725 16.6806
142.219 16.6806
1656.86 16.675
1536.84 16.675
950.84 16.675
615.721 16.6667
202.258 16.6667
82.9435 16.6667
1305.32 16.625
878.433 16.625
373.568 16.625
998.773 16.5956
533.778 16.5956
1657.61 16.5714
1640.7 16.5714
1418.71 16.5714
543.906 16.5714
528.283 16.5714
406.593 16.5714
390.719 16.5714
318.19 16.5714
152.177 16.5714
122.558 16.5714
50.9111 16.5714
454.895 16.5625
1411.18 16.5568
1229.07 16.5568
494.884 16.5568
225.812 16.5313
180.172 16.5313
1533.34 16.5
1463.46 16.5
1080.42 16.5
552.359 16.5
538.168 16.5
534.043 16.5
530.277 16.5
261.025 16.4821
1462.3 16.4712
1264.89 16.4712
596.165 16.4712
449.757 16.4712
314.976 16.4712
220.366 16.4712
357.537 16.45
95.0268 16.45
252.548 16.4464
218.728 16.4464
1385.93 16.4444
837.554 16.4444
99.0177 16.4444
1604.75 16.4083
1246.85 16.4083
470.193 16.4083
451.588 16.4083
380.737 16.4083
373.39 16.4083
300.31 16.4083
284.717 16.4083
245.6 16.4083
219.731 16.4083
208.51 16.4083
198.684 16.4083
84.2008 16.4083
82.7288 16.4083
59.4107 16.4083
1687.54 16.375
1655.39 16.375
1391.08 16.375
1296.18 16.375
797.685 16.375
586.729 16.375
349.279 16.375
317.951 16.375
286.774 16.375
280.079 16.375
186.919 16.375
81.4592 16.375
1488.19 16.3603
476.182 16.3603
204.909 16.3603
1481.24 16.3472
785.162 16.3472
883.162 16.3333
1505.03 16.3224
1138.56 16.3224
554.285 16.3224
1046.69 16.3214
764.881 16.3214
500.948 16.3214
316.361 16.3214
250.608 16.3214
167.097 16.3214
163.569 16.3214
155.24 16.3214
149.742 16.3214
131.199 16.3214
64.4772 16.3214
88.2625 16.2917
1343.25 16.2857
1107.99 16.2857
1036.18 16.2857
972.165 16.2857
84.2902 16.2857
366.004 16.2841
707.434 16.2813
695.041 16.2813
659.386 16.2813
406.129 16.2813
329.601 16.2813
214.976 16.2813
60.466 16.2813
1626.95 16.25
1566.4 16.25
1179.21 16.25
881.815 16.25
788.36 16.25
773.644 16.25
551.705 16.25
170.178 16.25
79.3916 16.25
52.4624 16.25
47.6182 16.25
897.959 16.2426
247.528 16.2426
1508.48 16.2404
1252.11 16.2404
1200.3 16.2404
1189.39 16.2404
994.176 16.2404
457.128 16.2404
415.92 16.2404
365.457 16.2404
319.775 16.2404
148.296 16.2404
135.637 16.2404
115.731 16.2404
1275.61 16.2083
1122.71 16.2083
482.402 16.2083
447.273 16.2083
320.819 16.2083
232.136 16.2083
228.096 16.2083
91.4994 16.2083
1165.12 16.2
933.433 16.2
1325.71 16.1838
651.832 16.1838
1278.68 16.1667
1211.84 16.1667
1127.69 16.1667
348.095 16.1667
280.121 16.1667
175.357 16.1667
71.9205 16.1667
318.842 16.1645
136.285 16.1645
1524.77 16.1607
1631.15 16.1429
1507.25 16.1429
1453.63 16.1429
665.533 16.1429
299.892 16.1429
1498.4 16.125
1318.38 16.125
977.098 16.125
877.899 16.125
775.406 16.125
709.862 16.125
622.731 16.125
537.32 16.125
441.768 16.125
436.376 16.125
237.754 16.125
222.919 16.125
137.016 16.125
121.14 16.125
82.7856 16.125
748.181 16.1111
602.267 16.1111
423.785 16.1023
307.287 16.1023
104.132 16.1
1387.82 16.0865
1357.92 16.0865
709.294 16.0865
360.189 16.0865
1650.66 16.075
725.233 16.075
579.695 16.075
468.067 16.075
229.343 16.075
120.017 16.075
1289.65 16.0662
990.677 16.0662
334.391 16.0662
197.418 16.0662
41.3092 16.0662
655.628 16.0625
1373.92 16.0592
1315.8 16.0592
1065.81 16.0592
440.838 16.0592
412.41 16.0592
95.1737 16.0592
596.853 16.0536
1523.74 16.0417
1228.26 16.0417
1099.74 16.0417
957.318 16.0417
797.446 16.0417
608.545 16.0417
429.128 16.0417
362.534 16.0417
301.324 16.0417
238.238 16.0417
200.347 16.0417
137.418 16.0417
1335.57 16.0357
653.749 16.0357
450.306 16.0357
335.795 16.0357
305.84 16.0357
374.438 16.0313
265.692 16.0313
170.043 16.0313
100.006 16.0313
81.8863 16.0313
75.6345 16.0313
71.0675 16.0313
42.87 16.0313
1542.35 16.0278
1501.99 16.0278
299.655 16.0278
749.892 16.025
428.781 16.025
1484.81 16.0227
280.679 16.0179
88.1483 16.0179
950.612 16.0139
381.98 16.0139
1378.51 16.0114
1353.7 16.0114
415.056 16.0114
252.417 16.0114
234.359 16.0096
1557.39 16.0083
1277.7 16.0083
1187.48 16.0083
1059.28 16.0083
940.064 16.0083
680.248 16.0083
546.869 16.0083
540.311 16.0083
496.801 16.0083
469.357 16.0083
138.683 16.0083
135.82 16.0083
98.9205 16.0083
1004.21 16.0074
744.832 16.0074
178.627 16.0074
143.871 16.0074
120.803 16.0074
100.654 16.0066
44.0482 16.0066
1683.5 16.
1590.47 16.
1497.22 16.
1382.83 16.
927.251 16.
853.469 16.
675.799 16.
664.839 16.
618.514 16.
616.863 16.
559.473 16.
547.576 16.
363.413 16.
359.234 16.
268.679 16.
210.339 16.
138.562 16.
93.4159 16.
77.711 16.
50.2072 16.
641.527 15.9205
577.746 15.9205
277.698 15.9205
181.674 15.9205
157.579 15.9205
78.7223 15.9205
1222.45 15.8929
1214.48 15.8929
1064.45 15.8929
314.157 15.8929
180.102 15.8929
133.453 15.8929
79.7608 15.8929
448.183 15.8897
383.236 15.8897
224.078 15.875
1122.57 15.8
774.124 15.8
279.007 15.8
133.217 15.8
1567.58 15.7961
411.992 15.7961
886.817 15.7813
661.493 15.7813
445.036 15.7813
153.795 15.7813
1571.49 15.7788
1259.92 15.7788
850.463 15.7788
698.431 15.7788
673.007 15.7788
296.833 15.7788
259.503 15.7788
84.6131 15.7788
443.875 15.6944
1645.56 15.6806
1097.62 15.6806
923.672 15.6806
596.092 15.6806
405.544 15.6806
82.0658 15.6806
1236.44 15.675
1229.26 15.675
1169.45 15.675
1130.97 15.6667
877.996 15.6667
563.966 15.6667
154.845 15.6667
973.685 15.625
770.867 15.625
67.1256 15.5956
59.3577 15.5956
1588.52 15.5714
1260.26 15.5714
887.944 15.5714
810.877 15.5714
170.707 15.5714
1018.43 15.5625
92.4749 15.5625
1038.64 15.5568
905.183 15.5568
393.038 15.5568
339.678 15.5568
81.867 15.5568
67.7244 15.5568
445.493 15.5329
1015.44 15.5
857.298 15.5
514.726 15.5
256.322 15.5
134.695 15.5
44.649 15.5
1198.04 15.4712
1126.65 15.4712
1047.24 15.4712
978.816 15.4712
60.4249 15.4712
1145.31 15.45
61.5363 15.45
45.6412 15.45
1433.81 15.4464
975.064 15.4464
881.467 15.4444
1666.2 15.4083
1609.27 15.4083
1547.02 15.4083
1463.35 15.4083
1119.68 15.4083
919.33 15.4083
692.22 15.4083
513.033 15.4083
422.783 15.4083
112.83 15.4083
1334.59 15.375
844.106 15.375
723.149 15.375
612.766 15.375
430.926 15.375
1235. 15.3603
163.761 15.3603
105.128 15.3603
54.9284 15.3603
1673.85 15.3214
1504.21 15.3214
1473.46 15.3214
1065.62 15.3214
987.346 15.3214
615.527 15.3214
464.283 15.3214
447.94 15.3214
429.321 15.3214
386.022 15.3214
225.5 15.3214
125.102 15.3214
92.664 15.3214
86.9333 15.3214
1291.02 15.2917
1318.24 15.2857
986.416 15.2857
705.657 15.2857
383.351 15.2857
96.2293 15.2857
77.1987 15.2857
1467.16 15.2841
1233.57 15.2841
279.587 15.2841
277.147 15.2841
245.77 15.2841
169.918 15.2841
1343.46 15.2813
1199.65 15.2813
92.8905 15.2813
1220.04 15.25
389.184 15.25
381.398 15.25
369.805 15.25
147.265 15.25
1606.19 15.2404
1425.53 15.2404
1112.62 15.2404
1083.39 15.2404
968.537 15.2404
499.308 15.2404
486.701 15.2404
448.91 15.2404
106.371 15.2404
55.354 15.2404
1606.3 15.2083
1425.77 15.2083
1416.37 15.2083
1380.66 15.2083
1154.76 15.2083
1115.85 15.2083
1061.68 15.2083
440.634 15.2083
287.475 15.2083
77.4842 15.2083
435.217 15.2
113.421 15.2
47.9242 15.1838
747.757 15.1667
633.36 15.1667
278.61 15.1667
824.206 15.1635
431.286 15.1635
133.302 15.1635
205.9 15.1607
1373.6 15.1429
1265.1 15.1429
576.815 15.1429
439.961 15.1429
424.656 15.1429
277.368 15.1429
1592.51 15.125
1568.02 15.125
1511.8 15.125
1152.94 15.125
1029.16 15.125
1026.22 15.125
955.273 15.125
900.394 15.125
835.54 15.125
780.795 15.125
704.758 15.125
585.19 15.125
491.311 15.125
389.721 15.125
226.472 15.125
219.187 15.125
197.37 15.125
195.469 15.125
102.328 15.125
238.206 15.1111
440.152 15.1023
304.553 15.1
1648.62 15.0865
1364.76 15.0865
1103.37 15.0865
779.703 15.0865
696.52 15.0865
571.654 15.0865
415.966 15.0865
273.403 15.0865
134.406 15.0865
57.9972 15.0865
1694.64 15.075
1195.19 15.075
972.73 15.075
859.597 15.075
460.55 15.075
531.027 15.0662
141.231 15.0662
135.437 15.0662
767.929 15.0625
315.97 15.0625
1389.17 15.05
129.732 15.05
1516.63 15.0417
1405.28 15.0417
1323.49 15.0417
1219.67 15.0417
1010.34 15.0417
947.607 15.0417
764.163 15.0417
734.844 15.0417
673.672 15.0417
520.42 15.0417
486.512 15.0417
435.719 15.0417
113.493 15.0417
92.5398 15.0417
70.7056 15.0417
69.5642 15.0417
1170.78 15.0357
913.747 15.0357
506.836 15.0357
410.772 15.0357
361.636 15.0357
261.21 15.0357
227.076 15.0357
1289.15 15.0313
488.385 15.0313
122.813 15.0313
114.515 15.0313
286.524 15.0278
1382.62 15.025
1337.33 15.025
1050.56 15.025
542.28 15.025
848.179 15.0179
172.21 15.0179
284.018 15.0139
279.441 15.0139
88.3812 15.0139
1298.82 15.0114
1249.88 15.0114
1123.1 15.0114
822.338 15.0114
333.156 15.0114
240.529 15.0114
124.731 15.0114
74.2116 15.0114
1562.01 15.0096
803.101 15.0096
595.357 15.0096
465.06 15.0096
420.1 15.0096
403.628 15.0096
332.947 15.0096
310.934 15.0096
161.088 15.0096
85.3538 15.0096
51.2353 15.0096
1323.31 15.0083
986.625 15.0083
973.569 15.0083
953.357 15.0083
924.602 15.0083
650.078 15.0083
476.31 15.0083
445.242 15.0083
435.29 15.0083
407.553 15.0083
164.311 15.0083
78.5008 15.0083
68.9217 15.0083
1307.69 15.0074
1219.23 15.0074
1043.91 15.0074
741.849 15.0074
593.541 15.0074
403.133 15.0074
884.173 15.0066
486.02 15.0066
357.313 15.0066
84.8782 15.0066
115.16 15.006
1144.86 15.
933.086 15.
820.106 15.
740.897 15.
719.628 15.
707.586 15.
703.888 15.
702.642 15.
633.506 15.
600.497 15.
450.263 15.
384.514 15.
348.339 15.
146.058 15.
122.261 15.
104.167 15.
60.883 15.
48.3813 15.
717.857 14.9205
631.598 14.9205
497.972 14.9205
389.94 14.9205
354.197 14.9205
149.222 14.9205
128.72 14.9205
1076.97 14.8929
839.465 14.8929
761.927 14.8929
329.145 14.8929
236.272 14.8929
75.7604 14.8929
74.2695 14.8929
1161.68 14.8897
259.216 14.8897
1632.8 14.875
1371.86 14.8
1031.89 14.8
1024.12 14.8
942.869 14.8
757.476 14.8
687.294 14.8
589.729 14.8
112.329 14.8
1684.61 14.7813
143.735 14.7813
74.0593 14.7813
1518.2 14.7788
1345.73 14.7788
919.475 14.7788
766.677 14.7788
653.123 14.7788
452.213 14.7788
288.138 14.7788
174.776 14.7788
71.2814 14.7788
766.745 14.75
1311.37 14.6806
844.937 14.6806
765.868 14.6806
717.607 14.6806
610.344 14.6806
515.781 14.6806
360.902 14.6806
93.0985 14.6806
1504.28 14.675
305.755 14.675
160.081 14.675
154.869 14.675
1315.15 14.6667
929.987 14.6667
786.134 14.6667
84.1633 14.6667
1435.27 14.625
94.7634 14.625
307.179 14.5956
165.849 14.5956
614.803 14.5714
388.83 14.5714
1557.87 14.5625
1266.54 14.5625
672.031 14.5625
108.769 14.5625
51.0361 14.5625
1638.8 14.5568
1624.23 14.5568
1404.4 14.5568
921.117 14.5568
915.943 14.5568
804.737 14.5568
771.221 14.5568
316.95 14.5568
1404.14 14.5
1304.88 14.5
1164.06 14.5
1163.77 14.5
699.428 14.5
1653.2 14.4712
1473.88 14.4712
497.636 14.4712
417.886 14.4712
286.135 14.4712
113.291 14.4712
1378.78 14.45
1357.28 14.45
1081.04 14.45
984.741 14.45
574.133 14.45
554.646 14.45
408.398 14.45
803.611 14.4464
465.98 14.4464
356.811 14.4464
55.2692 14.4464
523.32 14.4444
220.989 14.4444
1050.2 14.4083
337.163 14.4083
89.3587 14.4083
1498.48 14.375
1469.2 14.375
1150.94 14.375
610.121 14.375
443.84 14.375
333.698 14.375
281.413 14.375
244.47 14.375
227.965 14.375
193.665 14.375
109.329 14.375
69.9475 14.375
1263.51 14.3603
701.534 14.3603
437.057 14.3603
223.731 14.3603
1406.47 14.3472
695.195 14.3472
458.107 14.3472
335.72 14.3472
294.243 14.3472
132.908 14.3472
783.659 14.3224
1282.13 14.3214
1061.51 14.3214
1442.37 14.2857
1113.7 14.2857
1103.51 14.2857
712.613 14.2857
473.191 14.2857
214.374 14.2857
1486.26 14.2841
1334.17 14.2841
1028.29 14.2841
762.953 14.2841
752.53 14.2841
735.732 14.2841
658.383 14.2841
590.491 14.2841
526.139 14.2841
460.462 14.2841
385.074 14.2841
335.658 14.2841
157.394 14.2841
128.65 14.2841
796.168 14.2813
480.806 14.2813
330.547 14.2813
298.496 14.2813
1132.01 14.25
773.031 14.25
742.243 14.25
672.133 14.25
662.898 14.25
577.483 14.25
575.73 14.25
464.748 14.25
224.376 14.25
186.713 14.25
171.694 14.25
153.6 14.25
117.109 14.25
53.2586 14.25
1543.97 14.2404
1056.18 14.2404
1003.52 14.2404
717.679 14.2404
525.077 14.2404
491.795 14.2404
461.447 14.2404
425.838 14.2404
350.439 14.2404
320.102 14.2404
207.979 14.2404
175.738 14.2404
60.8491 14.2404
1076.83 14.225
679.627 14.225
1629.85 14.2083
668.996 14.2083
409.484 14.2083
180.293 14.2083
151.804 14.2083
1314.6 14.2
1089.56 14.2
79.0049 14.2
76.7403 14.2
446.8 14.1838
1395.17 14.1667
1194. 14.1667
1134.53 14.1667
949.591 14.1667
727.826 14.1667
665.254 14.1667
654.92 14.1667
527.85 14.1667
525.682 14.1667
202.008 14.1667
138.825 14.1667
54.0406 14.1667
1212.72 14.1645
555.378 14.1645
93.5509 14.1635
138.213 14.1607
1615.73 14.1429
1564.47 14.1429
833.878 14.1429
593.108 14.1429
554.015 14.1429
1660.71 14.125
1234.89 14.125
1227.23 14.125
1069.1 14.125
954.751 14.125
789.112 14.125
742.777 14.125
710.517 14.125
529.062 14.125
488.678 14.125
471.432 14.125
471.003 14.125
392.905 14.125
325.669 14.125
310.843 14.125
266.734 14.125
225.766 14.125
161.176 14.125
80.6521 14.125
68.3139 14.125
42.7632 14.125
504.234 14.1111
103.327 14.1111
1158.99 14.1023
77.0915 14.1023
521.618 14.0865
487.777 14.0865
443.537 14.0865
429.177 14.0865
195.395 14.0865
118.634 14.0865
80.2717 14.0865
74.0338 14.0865
1497.49 14.0833
1655.72 14.075
1421.1 14.075
1258.2 14.075
1198.44 14.075
1035.99 14.075
546.798 14.075
178.214 14.075
141.088 14.075
87.5964 14.075
46.8791 14.075
43.3816 14.075
446.727 14.0662
415.23 14.0662
107.408 14.0662
353.133 14.0625
53.5368 14.0625
1335.11 14.05
1332.81 14.05
959.73 14.05
795.44 14.05
430.402 14.05
358.342 14.05
296.037 14.05
281.747 14.05
162.312 14.05
1621.98 14.0417
1483.15 14.0417
1479.25 14.0417
1277.03 14.0417
1186.2 14.0417
986.517 14.0417
840.065 14.0417
796.093 14.0417
775.943 14.0417
716.621 14.0417
703.782 14.0417
675.626 14.0417
524.041 14.0417
253.236 14.0417
200.537 14.0417
115.551 14.0417
96.1184 14.0417
73.1052 14.0417
1471.81 14.0357
1300.78 14.0357
956.398 14.0357
608.172 14.0357
71.5173 14.0357
41.767 14.0357
1405.4 14.0313
1304.62 14.0313
1207.4 14.0313
1162.19 14.0313
1091.76 14.0313
328.405 14.0313
64.2745 14.0313
41.9152 14.0313
784.83 14.0278
755.817 14.0179
1610.74 14.0139
1278.15 14.0139
1676.29 14.0114
1669.47 14.0114
1575.19 14.0114
815.421 14.0114
621.181 14.0114
563.806 14.0114
406.256 14.0114
374.893 14.0114
373.74 14.0114
244.713 14.0114
1428.25 14.0096
1231.97 14.0096
1106.97 14.0096
578.647 14.0096
496.699 14.0096
225.594 14.0096
187.156 14.0096
60.1632 14.0096
1577.62 14.0083
1154.58 14.0083
909.669 14.0083
682.053 14.0083
670.404 14.0083
629.216 14.0083
603.339 14.0083
524.264 14.0083
334.514 14.0083
123.825 14.0083
121.648 14.0083
119.24 14.0083
82.8637 14.0083
62.987 14.0083
46.8516 14.0083
1389.87 14.0074
1165.28 14.0074
961.951 14.0074
777.705 14.0074
553.058 14.0074
1376.53 14.
1262.07 14.
1210.07 14.
1135.55 14.
1081.55 14.
1052.51 14.
1050.98 14.
877.245 14.
870.108 14.
826.944 14.
742.348 14.
716.129 14.
584.629 14.
518.815 14.
453.289 14.
423.111 14.
350.846 14.
328.769 14.
292.43 14.
292.112 14.
235.271 14.
202.138 14.
177.099 14.
139.372 14.
108.831 14.
89.0186 14.
636.21 13.9205
510.617 13.9205
325.953 13.9205
63.8419 13.9205
1544.58 13.8929
611.103 13.8929
599.238 13.8929
595.228 13.8929
523.664 13.8929
419.962 13.8929
447.169 13.875
438.166 13.875
127.643 13.875
51.9987 13.875
1452.18 13.8
1442.55 13.8
1349.9 13.8
1157.08 13.8
192.854 13.8
115.182 13.8
406.338 13.7813
113.69 13.7813
1529.12 13.7788
1409.16 13.7788
1204.5 13.7788
722.863 13.7788
661.361 13.7788
552.638 13.7788
369.376 13.7788
350.945 13.7788
322.065 13.7788
215.36 13.7788
167.908 13.7788
131.745 13.7788
107.575 13.7788
51.4168 13.7788
1462.39 13.75
155.093 13.75
1579.52 13.6806
1434.31 13.6806
1063.64 13.6806
853.705 13.6806
842.158 13.6806
661.014 13.6806
1596.79 13.675
1400.19 13.675
692.582 13.675
1415.02 13.6667
1299.3 13.6667
1201.29 13.6667
177.658 13.6667
118.075 13.6667
96.9548 13.6667
221.248 13.625
402.168 13.5956
1219.53 13.5714
851.802 13.5714
457.235 13.5714
175.169 13.5714
64.1924 13.5714
40.1862 13.5714
1588.89 13.5625
1269.99 13.5625
1127.31 13.5625
673.592 13.5625
320.241 13.5625
1414.63 13.5568
879.779 13.5568
763.825 13.5568
509.066 13.5568
349.46 13.5568
67.8228 13.5568
1524.64 13.5
626.288 13.5
247.598 13.5
82.5098 13.5
69.0325 13.5
64.0315 13.5
1245.25 13.4712
800.005 13.4712
432.176 13.4712
424.953 13.4712
183.003 13.4712
111.158 13.4712
92.7545 13.4712
1431.35 13.45
1068.67 13.45
691.755 13.45
303.851 13.45
213.481 13.45
172.82 13.45
144.961 13.45
44.0948 13.45
1248.48 13.4464
600.434 13.4464
345.881 13.4464
123.395 13.4464
927.74 13.4083
63.4279 13.4083
1533.79 13.375
781.429 13.375
710.913 13.375
691.482 13.375
646.177 13.375
642.518 13.375
544.846 13.375
456.631 13.375
303.795 13.375
281.253 13.375
173.969 13.375
159.834 13.375
136.32 13.375
91.9023 13.375
90.6907 13.375
906.282 13.3603
178.367 13.3603
1393.03 13.3472
1368.01 13.3472
1292.66 13.3472
1194.36 13.3472
1098.26 13.3472
549.538 13.3472
139.1 13.3472
1693.33 13.3333
1482.82 13.3333
320.908 13.3333
231.775 13.3333
1410.3 13.3214
843.533 13.3214
733.138 13.3214
55.0729 13.3214
50.9897 13.3214
49.774 13.3214
47.4099 13.3214
1481.58 13.2841
1387.16 13.2841
1295.99 13.2841
1280.72 13.2841
1260.76 13.2841
1138.87 13.2841
438.914 13.2841
383.012 13.2841
361.71 13.2841
315.627 13.2841
233.324 13.2841
85.0623 13.2841
64.997 13.2841
1136.59 13.2813
591.143 13.2813
106.271 13.2813
62.1161 13.2813
1213.73 13.25
993.993 13.25
463.292 13.25
382.061 13.25
365.138 13.25
346.906 13.25
261.752 13.25
203.082 13.25
134.079 13.25
1427.24 13.2404
1233.47 13.2404
1067.27 13.2404
988.444 13.2404
830.523 13.2404
784.943 13.2404
512.527 13.2404
460.821 13.2404
1534.06 13.2083
1476.04 13.2083
1065.4 13.2083
688.592 13.2083
1684.27 13.2
1663.53 13.2
734.283 13.2
335.522 13.2
272.059 13.2
252.915 13.2
183.723 13.2
271.277 13.1838
1200.22 13.1667
1149.61 13.1667
861.612 13.1667
823.637 13.1667
817.924 13.1667
728.491 13.1667
545.126 13.1667
496.993 13.1667
336.941 13.1667
296.795 13.1667
121.989 13.1667
109.154 13.1667
46.0044 13.1667
1421.86 13.1635
914.862 13.1635
824.103 13.1635
547.46 13.1635
253.586 13.1635
73.878 13.1635
49.3075 13.1635
1693.39 13.1607
664.163 13.1607
392.051 13.1607
301.37 13.1607
263.388 13.1607
109.045 13.1607
87.4987 13.1607
1497.02 13.1429
811.597 13.1429
551.201 13.1429
546.691 13.1429
265.132 13.1429
257.576 13.1429
251.09 13.1429
185.576 13.1429
81.8242 13.1429
1669.05 13.125
1558.75 13.125
1470.95 13.125
1263.6 13.125
1169.95 13.125
1033.07 13.125
864.373 13.125
775.326 13.125
550.083 13.125
493.099 13.125
390.012 13.125
306.586 13.125
139.453 13.125
78.859 13.125
55.1317 13.125
997.179 13.1111
1677.72 13.1023
1340.08 13.1023
1217.45 13.1023
1181.64 13.1023
783.113 13.1023
680.469 13.1023
505.573 13.1023
375.447 13.1023
146.925 13.1023
142.097 13.1023
113.866 13.1023
89.9499 13.1023
83.5375 13.1023
753.282 13.0865
669.07 13.0865
462.187 13.0865
387.406 13.0865
239.996 13.0865
215.152 13.0865
164.869 13.0865
789.905 13.0833
425.743 13.075
253.446 13.075
225.663 13.075
220.903 13.075
158.294 13.075
1688.67 13.0625
745.252 13.0625
607.417 13.0625
511.785 13.0625
443.933 13.0625
101.842 13.0625
1078.28 13.05
769.499 13.05
567.348 13.05
319.221 13.05
280.716 13.05
204.646 13.05
92.0482 13.05
1404.28 13.0417
1399.96 13.0417
1266.71 13.0417
1071.33 13.0417
1014.29 13.0417
881.535 13.0417
863.396 13.0417
793.294 13.0417
669.648 13.0417
652.814 13.0417
530.174 13.0417
445.171 13.0417
403.989 13.0417
289.456 13.0417
287.63 13.0417
227.831 13.0417
153.988 13.0417
119.515 13.0417
108.535 13.0417
99.697 13.0417
96.0474 13.0417
88.771 13.0417
67.3178 13.0417
58.3787 13.0417
1271.97 13.0357
842.501 13.0357
842.218 13.0357
589.042 13.0357
437.381 13.0357
391.85 13.0357
97.9204 13.0357
48.7366 13.0357
675.085 13.0313
129.687 13.0313
1492.99 13.0278
1602.63 13.025
1129.21 13.025
854.483 13.0179
1419.95 13.0139
1072.2 13.0139
1055.24 13.0139
717.764 13.0139
397.517 13.0139
174.911 13.0139
55.5031 13.0139
1224.74 13.0114
1186.51 13.0114
1119.07 13.0114
274.598 13.0114
167.943 13.0114
152.27 13.0114
58.5875 13.0114
1468.87 13.0096
1219.79 13.0096
1055.68 13.0096
1025.65 13.0096
894.868 13.0096
773.302 13.0096
721.197 13.0096
602.52 13.0096
215.539 13.0096
77.3781 13.0096
55.7593 13.0096
46.2692 13.0096
1440.56 13.0083
569.752 13.0083
490.374 13.0083
316.81 13.0083
232.835 13.0083
118.671 13.0074
1655.18 13.
1651.02 13.
1643.76 13.
1470.45 13.
1352.54 13.
1197.35 13.
1042.21 13.
1019.49 13.
1004.55 13.
930.394 13.
889.683 13.
882.998 13.
782.344 13.
755.438 13.
748.056 13.
685.888 13.
685.131 13.
619.683 13.
586.958 13.
558.467 13.
501.78 13.
484.758 13.
460.243 13.
449.127 13.
402.708 13.
309.754 13.
254.98 13.
214.59 13.
212.497 13.
186.283 13.
169.543 13.
165.178 13.
162.48 13.
155.66 13.
138.778 13.
104.325 13.
93.1255 13.
49.5679 13.
1246.36 12.9205
1100.49 12.9205
1077.96 12.9205
941.352 12.9205
719.496 12.9205
714.725 12.9205
394.809 12.9205
112.26 12.9205
1600.76 12.8929
1418.79 12.8929
1094.85 12.8929
522.458 12.8929
1176.65 12.875
773.836 12.875
191.495 12.875
1585.28 12.8
1564.19 12.8
1283.59 12.8
1107.47 12.8
1053.27 12.8
891.638 12.8
758.422 12.8
438.564 12.8
368.373 12.8
247.261 12.8
193.57 12.8
153.351 12.8
1519.87 12.7788
1111.92 12.7788
789.494 12.7788
476.66 12.7788
320.955 12.7788
108.681 12.7788
88.8566 12.7788
57.7496 12.7788
52.5732 12.7788
1693.07 12.75
725.426 12.75
411.37 12.75
293.111 12.75
1426.13 12.6806
1343.09 12.6806
1123.43 12.6806
945.153 12.6806
924.437 12.6806
185.837 12.6806
126.546 12.6806
40.9468 12.6806
1071.15 12.675
630.54 12.675
1696.58 12.6667
1567.15 12.6667
1211.77 12.6667
1154.18 12.6667
944.129 12.6667
764.41 12.6667
617.705 12.6667
532.787 12.6667
505.241 12.6667
266.512 12.6667
230.257 12.6667
150.401 12.6667
144.402 12.6667
55.2268 12.6667
40.0713 12.6667
279.782 12.625
1512.49 12.5714
1003.79 12.5714
920.707 12.5714
648.27 12.5714
612.887 12.5714
57.8615 12.5714
1619.78 12.5625
1227.44 12.5625
1167.62 12.5625
849.626 12.5625
805.174 12.5625
774.22 12.5625
716.732 12.5625
437.865 12.5625
399.858 12.5625
313.309 12.5625
297.997 12.5625
46.9012 12.5625
1646.62 12.5568
1211.64 12.5568
1023.71 12.5568
965.575 12.5568
424.843 12.5568
121.207 12.5568
66.7186 12.5568
50.6922 12.5568
40.493 12.5568
1411.74 12.5
1096.87 12.5
1461.68 12.4712
650.339 12.4712
580.784 12.4712
448.037 12.4712
435.085 12.4712
431.696 12.4712
104.459 12.4712
93.6436 12.4712
60.0793 12.4712
57.7056 12.4712
46.152 12.4712
1654.78 12.45
1172.05 12.45
1165.75 12.45
1051.66 12.45
1047.59 12.45
988.583 12.45
791.581 12.45
717.206 12.45
308.724 12.45
252.373 12.45
176.793 12.45
148.531 12.45
131.098 12.45
87.3809 12.45
989.68 12.4464
546.057 12.4464
102.54 12.4464
1517.75 12.4083
1020.23 12.4083
1006.93 12.4083
940.855 12.4083
747.32 12.4083
425.389 12.4083
1683.57 12.375
1621.51 12.375
1577.24 12.375
1176.84 12.375
722.707 12.375
687.448 12.375
561.362 12.375
546.599 12.375
444.552 12.375
410.411 12.375
399.291 12.375
299.515 12.375
144.457 12.375
48.721 12.375
1562.44 12.3603
1618.84 12.3472
1382.54 12.3472
1184.12 12.3472
979.258 12.3472
806.185 12.3472
640.152 12.3472
516.109 12.3472
220.837 12.3472
205.612 12.3472
127.541 12.3472
114.636 12.3472
625.254 12.3333
258.041 12.3333
162.792 12.3333
1612.67 12.3214
1097.5 12.3214
585.932 12.3214
553.328 12.3214
341.044 12.3214
250.319 12.3214
1387.36 12.2841
1383.88 12.2841
874.746 12.2841
745.331 12.2841
713.772 12.2841
466.567 12.2841
245.701 12.2841
175.823 12.2841
125.931 12.2841
70.7545 12.2841
58.7538 12.2841
1579.73 12.25
1412.51 12.25
1359.74 12.25
859.874 12.25
356.136 12.25
266.232 12.25
1645.08 12.2404
1307.46 12.2404
1170.35 12.2404
872.578 12.2404
847.329 12.2404
708.409 12.2404
511.308 12.2404
346.449 12.2404
212.773 12.2404
127.601 12.2404
442.785 12.225
307.416 12.225
1424.86 12.2083
1265.34 12.2083
852.457 12.2083
807.653 12.2083
465.592 12.2083
432.066 12.2083
1518.51 12.2
1480.28 12.2
1175.19 12.2
1135.78 12.2
563.465 12.2
539.391 12.2
502.279 12.2
440.897 12.2
75.4846 12.2
1696.26 12.1667
1662.51 12.1667
1124.71 12.1667
1002.41 12.1667
785.569 12.1667
616.805 12.1667
423.724 12.1667
287.31 12.1667
272.864 12.1667
196.277 12.1667
145.788 12.1667
108.27 12.1667
53.7164 12.1667
1316.06 12.1607
999.89 12.1607
518.219 12.1607
59.7542 12.1607
1021.27 12.1429
537.954 12.1429
234.938 12.1429
226.947 12.1429
148.135 12.1429
105.716 12.1429
78.8311 12.1429
1387.56 12.125
1339.07 12.125
1118.55 12.125
1077.45 12.125
983.207 12.125
905.084 12.125
721.395 12.125
688.839 12.125
654.465 12.125
605.067 12.125
595.945 12.125
551.065 12.125
489.911 12.125
452.922 12.125
388.052 12.125
323.246 12.125
207.947 12.125
197.515 12.125
196.814 12.125
171.849 12.125
165.236 12.125
126.058 12.125
75.7865 12.125
68.635 12.125
56.6487 12.125
50.3083 12.125
46.6162 12.125
1544.87 12.1023
1533.61 12.1023
1501.45 12.1023
1475.16 12.1023
1411.09 12.1023
1215.07 12.1023
682.922 12.1023
462.014 12.1023
442.452 12.1023
369.566 12.1023
368.136 12.1023
163.687 12.1023
934.522 12.0865
718.722 12.0865
57.1322 12.0865
53.9772 12.0865
52.4935 12.0865
852.656 12.0625
595.775 12.0625
584.088 12.0625
281.474 12.0625
1591.16 12.05
1310.01 12.05
1149.49 12.05
840.672 12.05
815.535 12.05
689.944 12.05
664.972 12.05
609.43 12.05
588.972 12.05
523.95 12.05
285.1 12.05
227.473 12.05
185.413 12.05
113.719 12.05
108.724 12.05
101.484 12.05
1601.33 12.0417
1499.44 12.0417
1326.36 12.0417
1196.46 12.0417
1161.93 12.0417
1150.02 12.0417
1105.51 12.0417
1051.03 12.0417
952.581 12.0417
867.548 12.0417
716.788 12.0417
681.699 12.0417
633.597 12.0417
623.167 12.0417
604.688 12.0417
581.241 12.0417
503.81 12.0417
411.132 12.0417
288.042 12.0417
263.019 12.0417
229.051 12.0417
187.637 12.0417
163.665 12.0417
141.275 12.0417
101.613 12.0417
77.521 12.0417
1258.38 12.0357
667.353 12.0357
600.904 12.0357
586.473 12.0357
459.113 12.0357
449.674 12.0357
405.287 12.0357
230.62 12.0357
172.104 12.0357
171.631 12.0357
100.149 12.0357
77.6303 12.0357
69.7505 12.0357
1424.73 12.0313
447.478 12.0313
1105.02 12.025
408.57 12.025
236.044 12.025
1341.06 12.0179
1522.31 12.0139
1202.94 12.0139
836.295 12.0139
831.43 12.0139
741.178 12.0139
737.502 12.0139
645.863 12.0139
600.764 12.0139
83.8416 12.0139
1469.51 12.0114
1268.16 12.0114
921.799 12.0114
657.195 12.0114
583.66 12.0114
515.292 12.0114
503.951 12.0114
481.711 12.0114
468.836 12.0114
146.217 12.0114
86.6394 12.0114
84.6883 12.0114
1607.15 12.0096
1436.97 12.0096
1095.45 12.0096
609.091 12.0096
479.927 12.0096
291.471 12.0096
240.991 12.0096
217.824 12.0096
109.023 12.0096
41.4308 12.0096
1292.05 12.0083
1221.21 12.0083
167.513 12.0083
1495.78 12.
1395.55 12.
1037.45 12.
900.944 12.
832.125 12.
772.092 12.
660.761 12.
656.043 12.
459.033 12.
449.911 12.
421.681 12.
380.101 12.
306.706 12.
243.098 12.
128.165 12.
69.6453 12.
40.2775 12.
1625.15 11.9205
1355.86 11.9205
548.371 11.9205
470.578 11.9205
377.351 11.9205
270.026 11.9205
263.943 11.9205
152.039 11.9205
66.5944 11.9205
1582.21 11.875
1520.5 11.875
1455.74 11.875
290.04 11.875
114.954 11.875
75.9362 11.875
46.3335 11.875
1492.65 11.8
1469.41 11.8
1272.29 11.8
1197.2 11.8
491.195 11.8
475.837 11.8
334.929 11.8
293.208 11.8
283.031 11.8
264.11 11.8
260.634 11.8
180.364 11.8
84.5847 11.8
58.9403 11.8
1575.55 11.7788
1345.62 11.7788
957.074 11.7788
540.75 11.7788
510.287 11.7788
472.566 11.7788
233.388 11.7788
62.1982 11.7788
798.473 11.75
565.896 11.75
461.688 11.75
420.458 11.75
198.147 11.75
72.4675 11.75
1269.12 11.6806
1164.31 11.6806
1153.24 11.6806
898.344 11.6806
834.148 11.6806
817.071 11.6806
293.286 11.6806
246.08 11.6806
225.433 11.6806
203.498 11.6806
146.18 11.6806
95.5616 11.6806
93.44 11.6806
45.6969 11.6806
1316.41 11.6667
925.633 11.6667
632.58 11.6667
628.099 11.6667
479.41 11.6667
469.061 11.6667
278.783 11.6667
141.353 11.6667
40.9242 11.6667
276.915 11.625
1115.39 11.5714
467.82 11.5714
141.995 11.5714
580.222 11.5625
448.129 11.5625
425.783 11.5625
400.718 11.5625
296.713 11.5625
241.884 11.5625
153.457 11.5625
58.2517 11.5625
52.8079 11.5625
49.8614 11.5625
1639.16 11.5568
1318.86 11.5568
1081.69 11.5568
725.544 11.5568
438.726 11.5568
255.953 11.5568
252.752 11.5568
241.46 11.5568
187.546 11.5568
95.768 11.5568
53.2788 11.5
1269.38 11.4712
585.78 11.4712
373.497 11.4712
207.368 11.4712
1627.06 11.45
1519.04 11.45
1510.45 11.45
1472.02 11.45
1310.75 11.45
1282.52 11.45
1249.05 11.45
606.066 11.45
493.273 11.45
474.419 11.45
276.098 11.45
270.552 11.45
213.808 11.45
111.23 11.45
75.3518 11.45
53.7384 11.45
1685.61 11.4464
1601.66 11.4464
749.994 11.4464
477.287 11.4464
323.129 11.4464
238.504 11.4464
1548.09 11.375
1090.28 11.375
1064.56 11.375
1026.81 11.375
782.281 11.375
511.063 11.375
457.397 11.375
439.767 11.375
267.32 11.375
151.431 11.375
151.126 11.375
85.5237 11.375
76.2089 11.375
41.42 11.375
1493.36 11.3472
1336.39 11.3472
779.78 11.3472
586.151 11.3472
499.074 11.3472
397.252 11.3472
394.954 11.3472
319.018 11.3472
292.683 11.3472
83.2595 11.3472
66.0027 11.3472
53.6109 11.3472
1623.33 11.3333
723.624 11.3333
348.91 11.3333
212.302 11.3333
353.824 11.3214
217.064 11.3214
133.326 11.3214
1623.78 11.2841
1355.56 11.2841
744.924 11.2841
542.028 11.2841
463.085 11.2841
143.96 11.2841
73.4236 11.2841
57.6439 11.2841
47.0993 11.2841
1314.94 11.25
862.53 11.25
837.749 11.25
699.99 11.25
645.119 11.25
641.743 11.25
344.797 11.25
174.515 11.25
166.892 11.25
1635.85 11.2404
1520.18 11.2404
1210.98 11.2404
259.371 11.2404
193.9 11.2404
43.1781 11.2404
1680.82 11.2083
443.295 11.2083
326.488 11.2083
285.855 11.2083
1669.85 11.2
1334.44 11.2
1307.85 11.2
1293.72 11.2
1128.48 11.2
1102.42 11.2
1012.38 11.2
892.882 11.2
887.021 11.2
693.517 11.2
600.58 11.2
518.873 11.2
504.593 11.2
464. 11.2
413.329 11.2
351.996 11.2
312.118 11.2
82.4155 11.2
1059.57 11.1667
964.706 11.1667
743.831 11.1667
409.925 11.1667
310.793 11.1667
291.578 11.1667
126.671 11.1667
41.7486 11.1667
987.744 11.1607
925.929 11.1607
734.428 11.1607
707.948 11.1607
587.566 11.1607
430.838 11.1607
275.661 11.1607
1143.98 11.1429
605.674 11.1429
489.968 11.1429
57.2231 11.1429
1687.8 11.125
1564.34 11.125
1376.61 11.125
1209.79 11.125
1154.94 11.125
1109.15 11.125
993.691 11.125
938.064 11.125
830.985 11.125
728.693 11.125
665.09 11.125
584.949 11.125
547.133 11.125
534.186 11.125
442.583 11.125
346.279 11.125
205.943 11.125
163.535 11.125
129.158 11.125
98.6644 11.125
70.9589 11.125
61.8684 11.125
53.3708 11.125
44.4407 11.125
1658.21 11.1023
1625.74 11.1023
1438.6 11.1023
1384.22 11.1023
1333.37 11.1023
1121.27 11.1023
919.21 11.1023
816.762 11.1023
595.161 11.1023
567.812 11.1023
523.386 11.1023
293.254 11.1023
137.149 11.1023
130.595 11.1023
120.834 11.1023
120.727 11.1023
43.8812 11.1023
1603.5 11.0865
1519.29 11.0865
1507.63 11.0865
1146.21 11.0865
1135.16 11.0865
1016.94 11.0865
770.501 11.0865
878.693 11.0833
477.748 11.0833
430.332 11.0833
303.952 11.0833
180.876 11.0833
660.371 11.075
354.029 11.075
830.472 11.0625
800.669 11.0625
580.149 11.0625
420.956 11.0625
223.277 11.0625
156.325 11.0625
154.803 11.0625
47.8208 11.0625
1620.18 11.05
1054.9 11.05
1019.61 11.05
621.481 11.05
581.586 11.05
581.337 11.05
445.589 11.05
413.947 11.05
385.829 11.05
305.984 11.05
207.062 11.05
154.676 11.05
127.925 11.05
121.951 11.05
66.6613 11.05
59.866 11.05
1415.55 11.0417
1016.57 11.0417
983.425 11.0417
302.856 11.0417
262.555 11.0417
147.105 11.0417
128.794 11.0417
45.7912 11.0417
575.51 11.0357
498.322 11.0357
362.628 11.0357
90.57 11.0357
55.6182 11.0313
927.445 11.025
239.941 11.025
633.822 11.0179
438.485 11.0179
239.331 11.0179
55.5203 11.0179
1348.65 11.0139
858.74 11.0139
827.718 11.0139
270.73 11.0139
199.791 11.0139
138.515 11.0139
61.6925 11.0139
51.749 11.0139
40.7479 11.0139
1607.43 11.0114
1575.87 11.0114
1527.6 11.0114
1328.09 11.0114
931.862 11.0114
905.73 11.0114
821.041 11.0114
670.048 11.0114
585.253 11.0114
541.094 11.0114
528.048 11.0114
448.375 11.0114
271.994 11.0114
201.308 11.0114
197.651 11.0114
185.03 11.0114
1680.54 11.0096
1296.92 11.0096
1148.75 11.0096
1139.53 11.0096
1081.82 11.0096
900.239 11.0096
707.738 11.0096
416.948 11.0096
355.604 11.0096
275.339 11.0096
261.173 11.0096
243.013 11.0096
150.972 11.0096
144.284 11.0096
679.348 11.0083
93.6154 11.0083
1525.68 11.
1499.67 11.
1455.95 11.
1329.88 11.
1271.33 11.
1120.81 11.
836.493 11.
822.847 11.
741.591 11.
566.816 11.
486.146 11.
452.728 11.
400.624 11.
302.761 11.
258.16 11.
222.712 11.
178.497 11.
166.865 11.
160.308 11.
100.043 11.
73.7582 11.
68.1948 11.
1610.29 10.9205
1413.26 10.9205
1399.29 10.9205
395.092 10.9205
148.256 10.9205
1218.7 10.875
725.935 10.875
606.697 10.875
562.046 10.875
441.699 10.875
392.854 10.875
164.469 10.875
77.0585 10.875
1418.18 10.8
1400.32 10.8
1372.74 10.8
811.26 10.8
572.276 10.8
464.842 10.8
396.258 10.8
394.425 10.8
279.521 10.8
143.423 10.8
127.733 10.8
81.417 10.8
58.4136 10.8
1141.57 10.75
670.234 10.75
516.196 10.75
386.713 10.75
227.046 10.75
69.28 10.75
1208.96 10.6806
1199.13 10.6806
1135.91 10.6806
928.746 10.6806
210.699 10.6806
143.286 10.6806
128.591 10.6806
81.7533 10.6806
65.1146 10.6806
65.073 10.6806
1681.39 10.6667
1175.71 10.6667
1106.86 10.6667
1063.96 10.6667
1055.44 10.6667
1046.36 10.6667
112.883 10.6667
105.464 10.6667
65.4795 10.6667
1347.42 10.625
1047.13 10.625
495.633 10.625
107.084 10.625
78.1789 10.625
53.1659 10.625
1416.86 10.5625
916.046 10.5625
879.399 10.5625
774.651 10.5625
662.709 10.5625
637.342 10.5625
438.38 10.5625
260.427 10.5625
157.997 10.5625
41.2258 10.5625
1417.63 10.5568
1005.77 10.5568
951.394 10.5568
483.651 10.5568
247.635 10.5568
245.357 10.5568
160.334 10.5568
97.9799 10.5
76.6266 10.5
54.2026 10.5
41.9319 10.5
1225.68 10.4712
745.442 10.4712
1586.51 10.45
1042.12 10.45
943.987 10.45
558.219 10.45
482.124 10.45
193.995 10.45
176.461 10.45
1056.36 10.4464
375.821 10.4464
208.323 10.4464
143.121 10.4464
136.859 10.4464
109.512 10.4464
863.328 10.375
691.225 10.375
289.041 10.375
249.168 10.375
1276.84 10.3472
725.359 10.3472
691.403 10.3472
569.44 10.3472
471.11 10.3472
456.149 10.3472
904.168 10.3333
488.11 10.3333
447.644 10.3333
82.1388 10.3333
63.1148 10.3333
965.81 10.3214
183.235 10.3214
1282.64 10.2841
522.599 10.2841
519.188 10.2841
412.248 10.2841
68.5788 10.2841
1596.52 10.25
1412.79 10.25
1336.29 10.25
1328.64 10.25
444.355 10.25
410.712 10.25
241.206 10.25
206.413 10.25
97.8363 10.25
84.4101 10.25
48.4817 10.25
45.7169 10.25
1559.9 10.2404
1318.09 10.2404
617.503 10.2404
221.014 10.2404
153.403 10.2404
110.8 10.2404
83.7421 10.2404
159.31 10.225
458.438 10.2083
1636.85 10.2
1614.63 10.2
1288.72 10.2
724.524 10.2
555.325 10.2
303.644 10.2
294.433 10.2
244.578 10.2
234.85 10.2
605.576 10.1667
364.856 10.1667
229.69 10.1667
170.814 10.1667
66.624 10.1667
1698.41 10.1607
1690.06 10.1607
1408.62 10.1607
1401.28 10.1607
987.078 10.1607
581.791 10.1607
571.967 10.1607
236.519 10.1607
160.695 10.1607
48.7793 10.1607
1270.81 10.1429
1081.77 10.1429
206.683 10.1429
1580.03 10.125
1534.8 10.125
1377.39 10.125
1161.78 10.125
957.586 10.125
866.242 10.125
788.533 10.125
531.7 10.125
465.789 10.125
359.363 10.125
347.218 10.125
306.135 10.125
256.372 10.125
1501.81 10.1023
1349.4 10.1023
972.997 10.1023
865.198 10.1023
688.336 10.1023
636.537 10.1023
473.062 10.1023
323.328 10.1023
284.868 10.1023
79.3201 10.1023
1541.02 10.0865
599.641 10.0865
191.538 10.0865
102.357 10.0865
52.4147 10.0865
1564.57 10.0833
1528.79 10.0833
804.322 10.0833
399.44 10.0833
70.8688 10.0833
1654.27 10.075
1425.59 10.0625
1049.1 10.0625
701.368 10.0625
625.8 10.0625
582.582 10.0625
546.222 10.0625
348.479 10.0625
220.538 10.0625
155.331 10.0625
138.185 10.0625
1555.42 10.05
1050.7 10.05
667.278 10.05
591.046 10.05
530.618 10.05
241.658 10.05
213.023 10.05
175.32 10.05
170.484 10.05
154.59 10.05
125.455 10.05
117.644 10.05
91.9271 10.05
1440.4 10.0417
1415.23 10.0417
1146.97 10.0417
846.096 10.0417
831.844 10.0417
763.077 10.0417
668.063 10.0417
437.501 10.0417
387.799 10.0417
376.925 10.0417
132.751 10.0417
1039.44 10.0357
398.249 10.0357
316.402 10.0357
237.553 10.0357
103.939 10.0357
102.885 10.0357
82.0471 10.0357
302.387 10.025
1621.01 10.0179
897.427 10.0179
750.283 10.0179
731.943 10.0179
459.186 10.0179
189.766 10.0179
95.7162 10.0179
83.6369 10.0179
1668.54 10.0139
1155.3 10.0139
898.762 10.0139
838.797 10.0139
780.199 10.0139
705.865 10.0139
623.124 10.0139
576.719 10.0139
188.082 10.0139
160.123 10.0139
113.658 10.0139
108.187 10.0139
85.9423 10.0139
69.4064 10.0139
68.0152 10.0139
54.4749 10.0139
49.9923 10.0139
48.1108 10.0139
861.68 10.0114
772.76 10.0114
540.095 10.0114
504.041 10.0114
425.566 10.0114
144.029 10.0114
133.101 10.0114
126.136 10.0114
120.884 10.0114
74.9684 10.0114
68.7304 10.0114
1168.99 10.0096
1147.65 10.0096
1118.45 10.0096
406.949 10.0096
148.812 10.0096
50.4958 10.0096
761.859 10.0083
699.517 10.0083
1667.28 10.
1584.17 10.
1472.68 10.
1459.22 10.
1438.36 10.
1435.52 10.
1230.9 10.
974.302 10.
940.608 10.
639.083 10.
544.657 10.
458.193 10.
454.79 10.
413.295 10.
334.15 10.
282.553 10.
262.898 10.
236.741 10.
192.642 10.
129.009 10.
114.141 10.
71.607 10.
70.2825 10.
