# Supplementary material for: Functional Genomics of Novel Secondary Metabolites from Diverse Cyanobacteria Using Untargeted Metabolomics
Source: Mar Drugs. 2013 Sep 30;11(10):3617–31. doi: 10.3390/md11103617 (PMC3826126; doi:10.3390/md11103617)
Supplement: Supplementary File 3 — Supplementary msms data (ZIP, 1417 KB) [file marinedrugs-11-03617-s003.zip › msms/129.Positive.txt]

// 129.  C8H16N2O5S Positive
253.085 14274.6
225.089 5697.06
145.132 1667.79
152.036 823.41
235.075 736.995
166.051 710.277
88.0756 566.111
253.23 342.143
70.0631 281.931
100.074 250.204
253.266 232.9
102.09 217.564
253.327 191.042
225.231 168.093
253.417 152.
253.706 130.282
86.0612 129.92
58.0663 127.076
116.09 125.782
253.648 124.524
253.521 115.28
145.205 106.844
253.842 103.143
74.0587 100.625
225.268 100.025
253.604 96.
225.601 92.0714
127.122 87.0036
253.94 84.3393
254.061 81.0833
225.444 81.0125
253.755 76.5208
225.327 75.4879
126.078 74.6128
225.5 73.25
42.034 65.045
134.024 64.625
225.404 63.0801
152.101 61.0845
254.442 59.4706
254.666 58.1078
177.099 58.0132
225.539 57.2045
291.068 56.3472
88.1163 54.5216
254.234 49.5956
225.363 46.8
225.756 46.4402
254.335 46.3636
140.038 45.1023
144.945 44.6429
254.092 43.0227
254.01 43.0227
254.735 42.5208
145.238 41.4402
230.509 41.4
225.694 40.0865
225.856 39.5568
226.067 38.1023
152.132 38.
88.1419 37.006
225.93 35.3333
237.369 35.0833
254.52 35.0313
152.317 34.7778
100.11 34.6806
153.101 34.675
254.859 34.
152.504 33.0038
254.174 32.3077
254.592 31.1136
287.095 30.4
235.831 30.338
226.497 29.0363
100.134 28.6429
44.0483 28.2917
225.799 28.1111
45.0347 28.0833
254.795 27.3472
256.618 27.25
259.065 27.1875
102.911 27.005
120.089 26.4712
226.256 26.0278
206.386 26.0167
503.527 25.2667
145.334 25.0114
255.734 25.0083
802.916 25.
119.405 24.3636
1115.35 24.2917
98.1103 24.2663
160.554 24.2426
274.985 24.0167
1382.73 24.006
1439.03 23.7202
485.52 23.5707
96.0165 23.045
722.482 23.0363
255.012 23.
254.619 22.7813
952.836 22.675
255.539 22.6667
144.997 22.4712
226.094 22.3472
174.805 22.245
235.191 22.2269
102.128 22.2083
226.585 22.1429
226.221 22.0833
256.536 22.075
1248.94 22.0192
50.2925 22.006
659.875 21.7778
217.613 21.5956
1528.5 21.5682
1471.26 21.5
258.3 21.4821
74.2908 21.4803
706.183 21.45
1007.02 21.4
166.181 21.2404
152.176 21.125
564.374 21.1136
132.64 21.1078
675.734 21.0066
1481.02 21.006
145.613 21.
239.99 20.6544
1066.83 20.625
1020.65 20.625
166.813 20.5313
153.018 20.375
207.887 20.3333
188.868 20.2917
54.6389 20.25
146.591 20.2
56.0674 20.1667
81.0879 20.1645
1529.13 20.0865
625.869 20.0074
1584.91 20.006
141.452 20.
227.693 19.8
97.2031 19.5714
229.538 19.4083
235.323 19.4
252.986 19.375
254.381 19.3333
164.017 19.3333
1471.82 19.3224
145.792 19.25
72.0743 19.2083
255.588 19.0625
290.32 19.0417
785.398 19.025
145.263 19.0139
58.0965 19.0096
341.07 19.0074
46.5424 19.006
149.317 19.005
830.572 18.8929
1545.54 18.5714
550.191 18.5329
1571.16 18.4712
417.791 18.4712
546.241 18.4083
96.4096 18.4
153.728 18.3611
257.152 18.3214
60.3729 18.2857
254.917 18.225
353.011 18.1111
1493.12 18.1
259.655 18.075
201.893 18.0278
1440.21 18.0227
1473.8 18.0074
722.821 18.0054
270.991 18.
74.1332 17.875
411.29 17.7813
795.506 17.7788
216.07 17.7788
571.676 17.6667
365.254 17.5956
1059.15 17.4712
296.941 17.4083
239.439 17.4083
235.526 17.4083
250.163 17.2813
99.1337 17.2813
505.058 17.225
293.956 17.2083
1565.77 17.1488
237.197 17.1023
68.51 17.1023
228.689 17.075
235.63 17.0662
119.192 17.0592
257.104 17.0357
171.473 17.0357
1563.82 17.0278
601.337 17.025
102.249 17.025
942.085 17.0208
319.176 17.0096
166.477 17.0096
1267.7 17.
545.512 17.
278.692 17.
243.101 17.
133.705 17.
74.0962 17.
246.297 16.8929
294.286 16.875
256.823 16.6806
74.378 16.5956
167.423 16.5714
144.088 16.5625
723.97 16.5313
236.019 16.4712
1104.19 16.375
1346.17 16.3603
47.2783 16.3472
710.889 16.3224
1170.69 16.3214
1070.84 16.3214
451.115 16.2857
145.463 16.2841
821.802 16.2813
516.079 16.25
140.156 16.25
235.566 16.225
1467.78 16.2083
202.747 16.2
1596.42 16.1838
82.82 16.1429
398.393 16.125
86.4617 16.1023
839.333 16.0865
226.679 16.0833
300.196 16.075
1121.8 16.0662
963.159 16.0592
288.054 16.0417
244.46 16.0313
259.12 16.025
88.3732 16.0114
1261.67 16.0083
460.008 16.0083
384.937 16.0083
212.554 16.0083
63.5131 16.006
1314.69 16.
149.912 16.
51.9752 16.
1007.19 15.8929
248.646 15.8
461.107 15.7813
94.1593 15.75
360.83 15.6806
257.864 15.6806
281.945 15.675
948.897 15.6667
1283.47 15.5329
1333.39 15.5
146.26 15.5
844.282 15.4712
155.232 15.4712
699.643 15.45
911.229 15.4464
100.045 15.4464
520.677 15.4444
94.7746 15.4444
1154.55 15.4083
1057.27 15.4083
124.958 15.4083
84.6126 15.4083
407.728 15.3603
1339.78 15.3472
1186.61 15.3472
235.243 15.2841
1045.08 15.2813
1164.64 15.25
365.935 15.2404
295.323 15.225
132.509 15.2083
244.865 15.2
1180.41 15.1838
1437.05 15.1635
235.785 15.1635
1234.33 15.125
1058.04 15.125
316.111 15.125
88.3299 15.125
1542.33 15.1023
87.2721 15.1023
154.335 15.075
83.4465 15.075
1378.18 15.0592
1527.94 15.0417
549.869 15.0417
257.047 15.0417
343.9 15.0357
278.472 15.0357
1450.88 15.0313
255.948 15.0313
1337.86 15.0278
1028.83 15.0278
594.767 15.0278
145.76 15.0179
255.213 15.0114
229.88 15.0096
1536.44 15.0083
1318.82 15.0083
833.6 15.0083
648.76 15.0074
1011.19 15.0066
614.273 15.
379.547 15.
250.244 15.
188.384 15.
88.4377 15.
1265.55 14.9205
92.0266 14.9205
805.596 14.8929
422.081 14.8929
268.43 14.8929
1591.7 14.8
554.683 14.8
166.362 14.6806
335.09 14.675
102.639 14.675
70.1986 14.675
999.78 14.6667
627.522 14.6667
40.3636 14.6667
1598.3 14.5956
1432.68 14.5714
652.088 14.5714
264.669 14.5625
1037.96 14.5568
437.704 14.5568
751.735 14.5
288.718 14.4712
258.154 14.4712
556.67 14.45
255.89 14.4464
258.503 14.4444
173. 14.4444
774.327 14.4083
654.201 14.375
228.976 14.375
1528.68 14.3603
1327.29 14.3472
166.32 14.3472
150.977 14.3333
1309.48 14.3214
792.478 14.3214
415.841 14.3214
1573.15 14.2857
759.344 14.2857
455.115 14.2857
422.834 14.2841
58.7137 14.2813
