# Supplementary material for: Functional Genomics of Novel Secondary Metabolites from Diverse Cyanobacteria Using Untargeted Metabolomics
Source: Mar Drugs. 2013 Sep 30;11(10):3617–31. doi: 10.3390/md11103617 (PMC3826126; doi:10.3390/md11103617)
Supplement: Supplementary File 3 — Supplementary msms data (ZIP, 1417 KB) [file marinedrugs-11-03617-s003.zip › msms/64.Positive.txt]

// 64.   Positive
329.268 69980.6
311.257 10925.3
491.321 5680.9
670.401 5240.28
163.058 4379.5
237.221 4086.54
473.314 1823.42
255.232 1634.46
325.115 1208.53
329.474 1065.25
145.048 1040.1
635.364 1029.71
653.37 1002.39
219.209 941.236
329.528 808.723
329.618 732.668
329.807 496.08
329.73 469.781
329.954 424.108
330.266 394.298
135.113 350.845
330.182 347.686
330.1 308.125
311.408 297.667
85.0267 297.087
127.035 264.001
330.395 244.002
91.0397 231.837
123.116 228.5
311.451 223.095
163.145 222.564
330.71 218.13
327.252 217.041
491.492 199.703
330.778 195.712
330.561 171.371
328.251 159.742
312.256 157.471
311.701 153.255
331.167 150.686
330.646 148.224
103.037 145.837
121.1 143.911
149.13 143.442
95.0835 137.344
311.537 137.01
97.0283 136.349
670.703 136.289
97.0987 135.026
330.933 128.
81.0695 126.15
331.409 125.012
331.001 116.307
137.13 112.595
670.897 112.289
237.397 110.432
491.609 107.316
237.349 104.333
491.847 103.612
311.839 102.671
331.698 102.157
670.798 97.3967
312.082 96.5921
83.0872 96.191
331.843 93.0512
97.762 92.81
312.552 88.2895
107.082 88.2609
312.448 83.2893
57.0307 83.0321
491.702 82.9231
331.651 81.7614
163.198 81.1607
331.272 81.1136
331.738 80.9055
311.923 80.6806
473.483 80.4444
492.233 79.191
331.555 79.0274
671.056 78.4879
237.429 78.0588
332.246 76.8286
332.047 74.3689
85.1 71.4821
93.0633 71.2308
