# Supplementary material for: Functional Genomics of Novel Secondary Metabolites from Diverse Cyanobacteria Using Untargeted Metabolomics
Source: Mar Drugs. 2013 Sep 30;11(10):3617–31. doi: 10.3390/md11103617 (PMC3826126; doi:10.3390/md11103617)
Supplement: Supplementary File 3 — Supplementary msms data (ZIP, 1417 KB) [file marinedrugs-11-03617-s003.zip › msms/246.Positive.txt]

// 246. GluLys C11H21N3O5 Positive
258.146 1914.01
276.155 1459.72
129.101 747.124
84.0811 339.864
147.114 288.219
240.135 247.447
222.126 187.907
130.084 153.617
157.098 137.969
241.12 121.12
101.104 85.4515
102.056 72.125
195.119 70.5556
258.278 67.3911
276.301 65.2228
167.123 58.
276.34 47.9013
157.287 46.2269
84.0395 38.3676
213.119 37.1488
129.185 36.2813
258.385 35.9185
259.139 35.
196.095 33.4712
129.319 32.5956
223.105 31.0114
240.208 30.0536
222.616 29.8182
276.688 29.7788
258.474 28.4712
147.183 28.4712
258.557 28.3224
84.1233 28.
139.084 26.1488
258.651 24.0066
259.027 23.0625
241.194 23.0096
84.3958 21.4083
129.269 21.225
84.2495 21.0074
259.216 20.6667
307.677 20.3224
277.881 20.045
85.0722 20.025
276.382 19.7813
195.153 19.25
265.242 19.1875
240.448 18.1838
84.2969 18.1645
258.885 18.1635
259.399 18.1429
130.146 18.1111
208.673 18.0074
101.129 17.375
132.209 17.125
999.333 17.0278
118.022 16.8929
262.472 16.6667
336.076 16.5956
1107.88 16.
777.042 16.
451.955 15.5568
101.072 15.5
1383.76 15.3224
192.278 15.3214
147.257 15.225
551.766 15.2083
240.882 15.2083
1398.07 15.2045
832.511 15.1838
180.821 15.1635
1005.5 15.0865
292.504 14.7813
129.411 14.6806
488.789 14.5568
427.102 14.25
61.5541 14.25
215.513 14.2404
354.682 14.225
620.023 14.2083
264.916 14.2083
157.159 14.1667
1054.43 14.1429
797.453 14.125
684.366 14.125
78.9414 14.1111
364.687 14.0865
1518.28 14.0625
935.888 14.0625
92.8829 14.0357
88.8048 14.0313
241.285 14.0179
61.5702 14.0074
1033.87 14.
859.921 14.
617.657 14.
84.1642 13.7788
93.5619 13.6667
414.205 13.5568
1297.65 13.4712
578.671 13.45
781.793 13.375
237.4 13.375
1144.11 13.3214
1041.2 13.25
248.65 13.25
280.495 13.2
867.548 13.1667
222.275 13.1667
581.091 13.1607
128.44 13.125
974.643 13.1111
1299.4 13.1023
637.561 13.1023
895.763 13.075
566.775 13.075
71.4192 13.075
277.064 13.0625
508.425 13.0417
162.722 13.0417
57.006 13.0417
1416.85 13.0357
129.93 13.0357
87.1981 13.0357
1379.48 13.0313
352.065 13.0114
661.428 13.0083
416.473 13.0083
101.914 13.0074
656.751 13.
958.378 12.9205
475.614 12.9205
259.07 12.875
275.419 12.8
96.8418 12.8
326.486 12.7788
686.251 12.75
1224.31 12.675
1332.41 12.6667
314.464 12.6667
1118.61 12.5714
516.72 12.5625
1263.34 12.5568
1015.93 12.5
664.26 12.5
1461.21 12.45
130.209 12.4464
480.771 12.4083
194.827 12.4083
188.193 12.375
1215.98 12.3472
1051.08 12.3472
46.3544 12.2841
583.763 12.25
1405.04 12.2404
101.158 12.2
50.5154 12.2
568.645 12.1667
177.207 12.1667
171.429 12.1667
1220. 12.1607
276.734 12.1607
968.172 12.125
119.734 12.125
1456.24 12.1023
857.37 12.1023
244.515 12.1023
46.8121 12.1023
43.359 12.0662
520.795 12.0592
1193.16 12.05
891.842 12.05
129.565 12.05
1598.9 12.0417
1569.65 12.0417
1335.4 12.0417
1027.22 12.0417
258.704 12.0417
1279.04 12.0357
1001.42 12.0357
287.783 12.0357
64.113 12.0357
748.096 12.0313
1338.62 12.0114
533.01 12.0114
407.046 12.0114
279.104 12.0114
322.388 12.0096
474.062 12.0083
155.934 12.
76.8108 12.
1192.67 11.9205
129.059 11.9205
277.256 11.875
367.566 11.8
612.943 11.7788
368.088 11.7788
169.83 11.6806
677.064 11.6667
145.044 11.5714
498.153 11.5625
260.031 11.5625
61.4999 11.5625
241.448 11.5
753.37 11.4712
1078.26 11.45
843.634 11.45
50.3727 11.45
1085.4 11.4464
717.739 11.4464
84.894 11.4464
601.171 11.375
107.119 11.375
1349.64 11.3472
1169.48 11.3472
303.804 11.3333
147.461 11.3214
1346.53 11.2841
1243.55 11.2841
934.558 11.2841
764.081 11.2841
1571.4 11.25
850.543 11.25
562.24 11.25
1407.7 11.2404
423.41 11.2404
1163.61 11.2083
1067.17 11.2083
795.9 11.2083
791.575 11.2083
686.844 11.2083
1527.43 11.1667
1425.9 11.1667
513.981 11.1667
312.549 11.1667
1188.32 11.1607
919.039 11.1429
825.617 11.1429
388.585 11.1429
176.46 11.1429
1401.61 11.125
84.6743 11.125
1568.88 11.1023
1544.06 11.1023
1438. 11.1023
1135.93 11.1023
208.135 11.1023
153.398 11.1023
1513.67 11.0865
117.132 11.0865
184.189 11.0833
792.591 11.075
337.694 11.075
261.301 11.075
149.324 11.0625
493.629 11.05
489.388 11.05
168.985 11.05
130.277 11.05
51.2512 11.05
840.38 11.0417
461.968 11.0417
162.92 11.0417
59.6173 11.0417
68.2647 11.0357
456.199 11.0139
1529.15 11.0114
949.08 11.0114
768.38 11.0114
573.985 11.0114
369.417 11.0114
314.029 11.0114
96.5734 11.0114
56.2689 11.0114
1516.88 11.0096
385.992 11.0096
219.339 11.0096
1298.52 11.0083
258.798 11.0083
1066.58 11.
1010.15 11.
636.78 11.
276.46 11.
199.282 11.
147.363 11.
1369.42 10.9205
1342.17 10.9205
1329.84 10.9205
1444.47 10.875
1224.2 10.875
1046.77 10.875
195.287 10.875
132.012 10.875
52.2506 10.875
1327.55 10.8
276.495 10.8
152.022 10.8
887.032 10.75
65.0312 10.75
160.92 10.6806
156.466 10.6806
893.298 10.6667
470.156 10.6667
360.761 10.6667
217.715 10.6667
70.1861 10.6667
130.044 10.5625
341.623 10.5568
330.826 10.5568
280.802 10.5568
249.033 10.5568
93.149 10.5568
82.3734 10.5568
48.2066 10.5568
1201.44 10.5
1378.08 10.45
937.647 10.45
103.279 10.45
49.8753 10.45
258.749 10.4464
241.225 10.4464
231.653 10.4464
90.4952 10.4464
1566.83 10.375
1289.55 10.375
140.723 10.375
786.253 10.3472
435.552 10.3472
84.8649 10.3472
1476.97 10.2841
1068.84 10.2841
920.865 10.2841
392.694 10.2841
136.187 10.2841
1171.36 10.25
169.416 10.25
130.374 10.25
805.106 10.2404
556.715 10.2404
458.098 10.2404
147.426 10.2404
860.726 10.2
653.541 10.2
570.354 10.2
435.387 10.2
261.838 10.2
191.42 10.2
46.4014 10.2
1274.44 10.1667
398.265 10.1667
189.365 10.1667
102.9 10.1667
98.3435 10.1667
1313.09 10.1607
220.502 10.1607
840.529 10.1429
473.302 10.1429
290.579 10.1429
1270.61 10.125
832.097 10.125
346.979 10.125
255.684 10.125
210.327 10.125
1590.32 10.1023
1100.97 10.1023
558.812 10.1023
553.247 10.1023
548.528 10.1023
266.868 10.1023
229.95 10.1023
52.1327 10.1023
1565.88 10.0865
1037.41 10.0865
757.967 10.0865
469.62 10.0865
326.806 10.0833
59.6836 10.075
143.269 10.0625
1093.02 10.05
793.575 10.05
415.608 10.05
1562.46 10.0417
1304.57 10.0417
1104. 10.0417
655.768 10.0417
237.843 10.0417
223.148 10.0417
179.264 10.0417
168.197 10.0417
886.597 10.0313
704.353 10.0313
135.726 10.025
130.617 10.0179
1512.11 10.0139
1201.09 10.0139
1136.65 10.0139
1133.4 10.0139
1029.16 10.0139
467.339 10.0139
365.349 10.0139
77.8307 10.0139
74.3978 10.0139
58.8238 10.0139
978.456 10.0114
660.456 10.0114
555.202 10.0114
432.308 10.0114
93.5853 10.0114
1465.12 10.0096
444.192 10.0096
388.427 10.0096
290.95 10.0096
219.543 10.0096
1337.86 10.
1149.97 10.
997.433 10.
939.768 10.
766.285 10.
307.345 10.
295.925 10.
260.852 10.
213.837 10.
102.377 10.
74.1164 10.
70.6853 10.
67.6367 10.
41.3056 10.
