# Supplementary material for: Functional Genomics of Novel Secondary Metabolites from Diverse Cyanobacteria Using Untargeted Metabolomics
Source: Mar Drugs. 2013 Sep 30;11(10):3617–31. doi: 10.3390/md11103617 (PMC3826126; doi:10.3390/md11103617)
Supplement: Supplementary File 3 — Supplementary msms data (ZIP, 1417 KB) [file marinedrugs-11-03617-s003.zip › msms/217.Positive.txt]

// 217.   Positive
106.051 3012.15
858.372 1414.66
566.256 982.7
712.313 629.107
60.0447 483.043
234.097 289.646
584.268 280.042
85.0295 279.119
252.106 236.05
482.215 207.339
473.199 195.945
859.374 184.446
71.0505 162.018
75.0457 152.93
88.0396 139.225
129.057 131.82
111.043 115.
567.255 104.28
376.204 101.633
858.543 98.2228
106.144 87.2564
730.351 85.0667
231.098 84.205
267.616 79.25
198.074 79.0031
86.4448 78.6402
265.613 75.2308
566.389 75.1413
83.0555 73.5625
840.362 71.225
420.197 65.7604
859.135 63.7857
713.37 62.004
858.915 60.0274
206.099 57.2426
585.286 57.1184
106.477 54.2736
858.71 51.3269
106.166 49.3393
216.106 48.
61.049 47.75
712.464 47.0147
860.351 46.0947
139.086 45.0096
274.623 44.5
227.1 43.0083
409.184 42.3333
188.087 41.845
566.802 41.0083
234.151 40.1645
261.154 39.4444
841.337 39.2813
400.163 39.
816.36 38.8929
817.351 38.0114
860.623 36.7202
858.987 36.0179
106.223 35.0227
569.132 34.9009
152.078 34.3214
60.1725 34.1157
473.26 34.0417
584.48 34.0278
147.123 34.
713.041 32.805
60.0934 32.1607
464.191 32.0417
55.0572 31.75
566.729 31.3214
860.5 31.2663
355.127 31.0909
106.197 30.7813
528.306 29.9423
148.053 29.6944
130.044 29.4821
712.815 29.4083
549.233 29.3224
118.042 29.2813
172.058 29.125
55.8628 29.0227
239.231 28.8
548.254 28.7202
392.257 28.2045
566.453 28.1731
585.457 28.1488
142.054 28.0096
343.18 27.9
859.778 27.845
566.573 27.445
466.202 26.5956
102.059 26.125
106.44 26.025
80.3814 26.0083
252.167 25.0417
301.085 25.0208
861.776 25.006
359.168 24.7961
376.611 24.0662
859.256 24.0096
531.223 23.5625
859.616 23.3224
60.1254 23.225
75.0715 23.1607
567.387 22.75
377.888 22.4712
106.5 22.1488
107.177 21.2426
860.13 21.075
106.258 21.0662
129.293 21.0357
482.674 21.006
106.398 20.25
106.555 20.225
730.459 20.1667
713.587 20.1645
62.7321 20.045
217.092 20.0139
713.205 20.0083
95.0598 19.9205
118.128 19.9185
861.227 19.75
376.85 19.5313
866.054 19.2813
859.709 19.1838
55.0779 19.1838
1184.82 19.1488
522.252 19.0066
421.225 19.
267.667 19.
106.337 18.8
139.289 18.625
860.956 18.5568
377.227 18.5568
258.599 18.5329
147.213 18.4402
996.619 18.4083
286.123 18.25
357.121 18.1635
213.079 18.1635
361.188 18.1111
106.914 18.1111
158.074 18.0833
1011.47 18.0278
840.601 18.025
1397.14 18.0066
859.852 17.625
566.628 17.5714
231.156 17.5568
107.588 17.5
111.157 17.4083
517.274 17.375
841.665 17.3603
863.471 17.3472
373.265 17.2426
582.309 17.1875
361.351 17.1731
170.09 17.1607
107.507 17.125
586.726 17.0865
818.018 17.0625
1431.95 17.0278
840.5 17.0139
1151.48 17.
566.889 17.
359.959 17.
123.047 16.675
525.237 16.6667
869.424 16.5714
567.055 16.4712
731.621 16.375
293.42 16.3603
61.1365 16.2813
267.816 16.2404
500.85 16.225
566.954 16.1607
359.225 16.125
862.685 16.0357
517.225 16.0114
668.316 16.
42.0373 15.9205
501.354 15.8929
234.489 15.8
730.569 15.5568
316.648 15.4083
216.321 15.3472
635.34 15.2083
227.182 15.1429
569.241 15.125
520.748 15.125
456.657 15.125
177.936 15.125
585.782 15.1023
1415.46 15.0865
585.715 15.0865
629.794 15.075
570.154 15.075
97.9471 15.0625
1275.76 15.0417
320.364 15.0417
59.3005 15.0313
229.163 15.0083
659.431 15.0074
483.328 15.0074
1175.86 15.
822.324 14.8
723.024 14.6667
392.609 14.5714
106.646 14.5625
768.215 14.5568
295.872 14.5568
129.929 14.5
369.146 14.4444
453.083 14.375
365.247 14.375
150.452 14.375
106.371 14.375
518.238 14.3333
814.222 14.3214
290.552 14.2841
223.656 14.2813
87.8294 14.25
841.102 14.2404
770.736 14.2404
540.366 14.2404
483.958 14.2083
464.253 14.2083
1173.25 14.1838
95.5589 14.1838
761.888 14.1667
329.141 14.1667
1505.87 14.1635
866.969 14.1635
840.818 14.1488
1413.65 14.1429
1380.53 14.125
573.276 14.125
1113.18 14.1
236.417 14.075
653.473 14.0662
516.482 14.0662
58.7592 14.0592
719.7 14.0417
121.665 14.0417
88.151 14.0417
73.5371 14.0417
198.017 14.0313
392.211 14.0179
476.989 14.0114
51.1253 14.0114
350.332 14.0083
256.291 14.
59.9374 14.
55.1287 14.
881.212 13.9205
55.1898 13.9205
425.465 13.8929
96.3128 13.8
940.831 13.7813
1342.76 13.675
925.729 13.675
304.185 13.675
1493.6 13.6667
695.256 13.6667
899.29 13.5714
891.098 13.5714
635.195 13.5714
392.325 13.5714
1178.18 13.5568
766.912 13.5
108.799 13.4712
444.573 13.45
190. 13.45
58.8788 13.45
129.122 13.4464
490.623 13.4083
70.1289 13.4083
604.228 13.375
319.226 13.3472
840.703 13.3214
1255.42 13.2841
762.696 13.25
74.2732 13.25
655.525 13.2404
107.258 13.2404
274.681 13.225
1143.09 13.2083
778.262 13.2083
1263.98 13.2
636.988 13.1838
144.143 13.1838
412.667 13.1635
298.648 13.1635
156.36 13.1607
1517.74 13.125
720.689 13.125
207.044 13.125
130.154 13.125
881.393 13.1023
513.96 13.1023
216.189 13.1023
60.5423 13.1023
1349.38 13.0865
399.447 13.075
859.929 13.0625
713.941 13.0625
906.343 13.05
416.174 13.05
843.362 13.0417
657.643 13.0417
380.155 13.0417
145.764 13.0417
119.639 13.0417
104.355 13.0417
152.634 13.0357
635.095 13.0313
440.714 13.0313
728.926 13.025
964.894 13.0139
141.467 13.0096
896.884 13.
173.598 13.
219.424 12.9205
876.946 12.8929
468.66 12.8929
856.833 12.8
78.6614 12.8
1492.98 12.7788
420.41 12.6806
473.445 12.675
1107.89 12.6667
557.683 12.6667
529.479 12.6667
1423.6 12.5714
148.094 12.5625
549.346 12.5
1237.8 12.45
326.614 12.45
713.826 12.4464
211.123 12.4083
184.271 12.4083
561.066 12.375
83.0847 12.375
567.14 12.3472
572.303 12.3214
337.004 12.3214
369.298 12.2841
482.916 12.25
845.643 12.2404
568.376 12.2404
1300.11 12.2
1111.65 12.2
666.601 12.2
566.494 12.2
55.7039 12.2
1519.41 12.1667
973.756 12.1667
766.403 12.1667
184.683 12.1667
483.03 12.1607
1304.77 12.1429
1097.66 12.1429
698.655 12.1429
453.345 12.1429
1307.76 12.125
821.216 12.125
609.653 12.125
1264.24 12.1023
902.28 12.1023
697.368 12.1023
638.189 12.1023
499.877 12.1023
188.934 12.1023
60.6439 12.1023
1409.5 12.0865
1246.14 12.0865
252.454 12.0865
106.823 12.0833
799.319 12.0625
715.714 12.0625
691.721 12.0625
108.222 12.0625
87.2526 12.0625
1082.36 12.05
863.391 12.0417
787.049 12.0417
778.363 12.0417
767.338 12.0417
559.874 12.0417
42.9874 12.0417
1422.91 12.0357
561.583 12.0357
540.819 12.0357
1018.65 12.0313
79.8571 12.025
1505.36 12.0114
390.137 12.0114
549.54 12.0096
283.103 12.0096
106.938 12.0074
1373.07 12.
714.368 12.
580.866 12.
483.165 12.
460.846 12.
234.76 12.
200.718 12.
106.612 12.
105.409 12.
64.5277 12.
941.59 11.9205
223.584 11.9205
109.838 11.9205
1286.18 11.8
1305.39 11.7788
382.73 11.7788
695.305 11.75
1024.53 11.6806
952.189 11.6806
713.638 11.6806
600.623 11.6806
44.6354 11.6806
1142.77 11.6667
65.3132 11.6667
1386.81 11.5625
1356.36 11.5625
862.006 11.5625
448.351 11.5625
399.256 11.5625
1365.17 11.5568
1354.1 11.5568
1165.67 11.4712
916.202 11.4712
157.672 11.4712
1207.3 11.45
1073.12 11.45
926.438 11.45
227.603 11.45
108.035 11.45
234.293 11.4464
106.708 11.4083
465.909 11.375
107.054 11.375
95.0999 11.375
998.269 11.3472
188.182 11.3333
110.325 11.3333
1401.04 11.3214
401.465 11.3214
300.221 11.3214
265.768 11.3214
1354.58 11.25
823.712 11.25
520.797 11.25
96.3456 11.25
789.022 11.2404
281.419 11.2404
1334.91 11.225
1111.57 11.2083
327.274 11.2083
814.615 11.2
742.97 11.2
500.71 11.2
1215.02 11.1667
117.754 11.1667
60.395 11.1429
1542.52 11.125
800.254 11.125
682.652 11.125
400.513 11.125
392.788 11.125
72.6018 11.125
50.0377 11.125
1365.59 11.1023
903.518 11.1023
739.743 11.1023
194.055 11.0865
421.552 11.0833
155.772 11.0833
1321.75 11.075
645.619 11.075
465.352 11.075
63.0091 11.075
495.263 11.0625
1555.01 11.05
862.348 11.05
255.915 11.05
223.356 11.05
1102.8 11.0417
979.306 11.0417
444.882 11.0417
418.924 11.0417
278.409 11.0417
70.5086 11.0417
1209.49 11.0357
694.935 11.0357
434.865 11.0357
234.246 11.0313
318.946 11.025
247.509 11.0179
716.359 11.0139
567.721 11.0139
144.446 11.0139
1561.29 11.0114
1526.52 11.0114
1004.13 11.0114
532.314 11.0114
385.782 11.0114
273.566 11.0114
114.409 11.0114
1593.99 11.0096
1354.48 11.0096
1084.56 11.0096
890.498 11.0096
678.961 11.0096
163.434 11.0096
240.37 11.0083
1518.97 11.
1324.42 11.
1051.26 11.
725.341 11.
631.895 11.
486.709 11.
288.944 11.
268.783 11.
192.256 11.
150.048 11.
123.119 11.
116.647 11.
1498.26 10.9205
1119.27 10.9205
217.364 10.9205
612.286 10.875
276.344 10.875
155.854 10.875
88.9333 10.875
1437.1 10.8
455.376 10.8
348.314 10.8
263.333 10.8
257.985 10.8
142.501 10.75
271.086 10.6806
942.501 10.6667
84.979 10.6667
1252.93 10.5625
924.85 10.5625
817.829 10.5625
764.11 10.5625
151.302 10.5625
1359.43 10.5568
1216. 10.5568
599.718 10.5568
296.6 10.5568
275.675 10.5568
67.7001 10.5568
905.118 10.45
297.614 10.45
248.139 10.45
122.709 10.45
112.805 10.45
1555.18 10.4464
565.258 10.4464
289.594 10.4464
263.398 10.4464
51.7691 10.4464
1352.71 10.375
1022.29 10.375
1021.37 10.375
610.835 10.375
254.141 10.375
1272.71 10.3472
1118.02 10.3472
1090.94 10.3472
969.112 10.3472
934.914 10.3472
40.0131 10.3472
795.04 10.3333
269.165 10.3333
40.2932 10.3214
1004. 10.2841
535.929 10.2841
489.912 10.2841
447.303 10.2841
243.641 10.2841
196.392 10.2841
90.771 10.2841
851.446 10.25
206.849 10.25
158.693 10.25
60.5769 10.25
463.92 10.2404
441.014 10.2404
262.185 10.2404
714.219 10.225
1089.43 10.2
646.595 10.2
570.016 10.2
329.995 10.2
208.41 10.2
1576.5 10.1667
1044.85 10.1667
568.322 10.1667
115.25 10.1667
47.7231 10.1667
1308.95 10.1607
345.268 10.1607
224.607 10.1607
1455. 10.1429
1298.05 10.1429
464.623 10.1429
100.211 10.1429
1388.97 10.125
1100.65 10.125
1045.64 10.125
1028.93 10.125
825.213 10.125
445.747 10.125
398.783 10.125
257.954 10.125
229.414 10.125
1266.12 10.1023
918.248 10.1023
361.569 10.1023
273.253 10.1023
156.989 10.1023
41.3287 10.1023
1061.71 10.0865
880.22 10.0865
863.189 10.0865
714.674 10.0865
442.218 10.0865
335.722 10.0865
241.41 10.0865
236.549 10.0865
1183.55 10.0833
712.67 10.0833
698.188 10.0833
584.558 10.0833
123.079 10.0833
462.046 10.075
1479.99 10.0625
986.616 10.0625
590.309 10.0625
557.328 10.0625
1483.41 10.05
783.881 10.05
387.934 10.05
367.507 10.05
358.775 10.05
274.229 10.05
151.363 10.05
70.206 10.05
42.8373 10.05
1099.12 10.0417
780.997 10.0417
774.32 10.0417
512.13 10.0417
401.855 10.0417
198.242 10.0417
140.399 10.0417
1314.84 10.0357
836.224 10.0357
746.301 10.0357
106.968 10.0357
157.06 10.025
918.926 10.0179
719.168 10.0179
714.537 10.0179
532.526 10.0179
198.137 10.0179
77.8982 10.0179
1418.09 10.0139
1102.67 10.0139
945.737 10.0139
40.548 10.0139
1244.81 10.0114
1221.09 10.0114
1005.74 10.0114
921.792 10.0114
898.017 10.0114
683.416 10.0114
656.434 10.0114
350.19 10.0114
166.133 10.0114
128.532 10.0114
56.6015 10.0114
1107.26 10.0096
517.719 10.0096
168.437 10.0096
1164.03 10.0083
1136.13 10.0083
760.451 10.0083
1433.95 10.
1344.55 10.
1268.65 10.
1185.57 10.
867.199 10.
730.859 10.
725.51 10.
390.182 10.
375.689 10.
317.366 10.
206.892 10.
197.002 10.
176.79 10.
148.257 10.
