# Supplementary material for: Functional Genomics of Novel Secondary Metabolites from Diverse Cyanobacteria Using Untargeted Metabolomics
Source: Mar Drugs. 2013 Sep 30;11(10):3617–31. doi: 10.3390/md11103617 (PMC3826126; doi:10.3390/md11103617)
Supplement: Supplementary File 3 — Supplementary msms data (ZIP, 1417 KB) [file marinedrugs-11-03617-s003.zip › msms/163.Positive.txt]

// 163.   Positive
180.088 23804.3
416.181 1711.92
180.205 583.554
180.344 218.875
180.28 214.004
180.381 188.286
180.515 170.007
180.652 151.051
180.442 148.367
149.045 131.166
151.058 130.474
180.732 110.
416.303 109.036
180.835 94.7824
152.101 84.6944
135.066 82.7619
165.06 82.4515
138.066 82.3077
107.029 78.3674
181.096 77.1856
180.915 74.56
183.693 68.175
181.951 67.7782
181.386 67.0667
181.178 63.3333
152.052 58.5
180.993 46.6667
181.26 45.2857
139.058 44.1157
254.126 42.5
137.08 42.375
149.093 42.1645
40.2055 41.1125
179.679 39.125
130.081 38.
181.034 37.0833
181.539 37.0096
416.647 36.2083
67.027 36.1488
163.053 36.125
164.055 35.3472
183.089 34.3491
416.759 34.2857
134.039 34.
1107.01 33.8167
188.816 32.5682
416.467 30.6806
416.579 29.45
124.035 29.2404
187.836 28.1488
151.277 27.0592
181.604 27.025
181.83 27.0139
1513.83 26.0536
179.081 26.0536
417.443 26.0417
182.187 25.5313
