# Supplementary material for: Functional Genomics of Novel Secondary Metabolites from Diverse Cyanobacteria Using Untargeted Metabolomics
Source: Mar Drugs. 2013 Sep 30;11(10):3617–31. doi: 10.3390/md11103617 (PMC3826126; doi:10.3390/md11103617)
Supplement: Supplementary File 3 — Supplementary msms data (ZIP, 1417 KB) [file marinedrugs-11-03617-s003.zip › msms/94.Positive.txt]

// 94. Cytosine C4H5N3O Positive
112.051 5601.47
95.0239 1447.03
94.0411 416.137
69.0444 228.045
112.149 155.112
68.0121 132.157
111.086 114.235
40.0188 107.56
42.0341 95.6667
112.17 78.9073
112.22 77.2667
52.019 76.9205
67.029 76.3676
95.0926 71.5625
112.268 52.125
112.545 51.5714
112.68 49.1838
83.9993 48.0625
112.304 46.0833
112.427 45.
69.0083 39.0417
112.339 38.0662
996.904 35.405
112.369 31.7202
112.741 30.5
111.18 30.2404
112.833 28.0313
95.1765 27.0046
70.072 26.0865
641.691 24.6544
528.728 24.4402
69.7552 24.0833
95.3461 23.1157
41.2512 23.0833
637.756 23.
112.474 22.1667
94.9735 21.125
113.535 21.0083
114.97 20.4083
52.0433 20.3214
114.507 20.1488
1529.73 20.1429
61.5757 20.1359
112.797 20.0909
391.067 20.0083
794.338 19.8929
995.627 19.5
52.09 19.4083
1028.36 19.1838
112.602 19.0625
849.999 19.0592
1148.59 19.0227
1512.77 18.6667
642.67 18.1111
173.27 17.625
516.038 17.5714
950.616 17.5313
114.091 17.0357
113.322 17.025
1167.16 17.0066
69.0981 17.
234.213 16.4083
80.2715 16.2917
112. 16.125
1010.89 16.0833
1045.15 16.075
157.161 16.0662
113.265 16.
783.616 15.7788
1128.12 15.675
122.047 15.5
560.697 15.45
54.5265 15.3214
452.311 15.25
551.247 15.2404
113.4 15.2404
110.979 15.2404
113.108 15.2083
1433.36 15.1635
113.742 15.125
273.42 15.0417
98.0023 15.0417
285.789 15.0278
42.0682 15.0096
85.2316 15.
112.997 14.75
437.601 14.6806
843.833 14.5714
412.166 14.5714
169.866 14.5568
676.004 14.5
112.946 14.4464
1299.61 14.375
361.005 14.375
1200.21 14.3224
373.418 14.2404
636.412 14.2083
269.837 14.2083
133.632 14.2
751.601 14.1667
524.285 14.1429
1470.25 14.125
592.11 14.125
72.6895 14.125
1021.34 14.1023
145.101 14.0865
94.1452 14.05
1200.71 14.0417
214.589 14.0417
76.731 14.0417
1198.64 14.0313
504.152 14.0096
1395.3 14.
134.392 13.8929
1129.03 13.7788
492.926 13.7788
98.753 13.7788
61.6773 13.6806
270.723 13.675
46.1144 13.5
269.017 13.4712
575.935 13.375
337.321 13.375
263.395 13.3472
1057.25 13.3214
238.076 13.3214
740.979 13.2841
115.964 13.2841
1306.74 13.2813
250.973 13.25
95.2398 13.1838
1427.63 13.1667
1309.83 13.1667
1214.92 13.1667
941.868 13.1667
850.634 13.1667
1419.23 13.1607
834.025 13.1429
53.8914 13.125
854.596 13.1023
782.954 13.0865
133.052 13.0865
465.576 13.075
483.897 13.0662
79.0388 13.0625
904.987 13.05
113.627 13.05
811.271 13.0417
757.74 13.0417
176.915 13.0417
130.095 13.0417
158.111 13.0357
108.686 13.0357
565.923 13.0313
553.428 13.0139
1322.02 13.0114
200.264 13.0096
651.953 13.0083
59.0887 13.0074
125.79 13.
114.048 13.
1569.17 12.9205
296.67 12.8929
480.329 12.8
1576.89 12.7788
373.752 12.7788
229.825 12.7788
67.5352 12.7788
290.076 12.675
455.352 12.6667
121.142 12.6667
922.098 12.5568
96.3005 12.45
1268.65 12.375
315.108 12.3472
116.432 12.3472
761.924 12.3214
363.38 12.3214
129.893 12.3214
95.9176 12.3214
913.655 12.2841
57.5746 12.2841
41.1376 12.2841
94.1806 12.2813
107.15 12.25
73.8898 12.25
60.5641 12.2083
211.423 12.1838
944.173 12.1667
1572.16 12.1429
1263.52 12.1429
174.702 12.1429
469.279 12.125
138.067 12.125
988.311 12.0865
781.56 12.0865
523.957 12.075
260.38 12.075
133.826 12.075
126.218 12.075
95.3634 12.0625
1405.01 12.05
578.176 12.05
165.801 12.05
541.794 12.0417
69.5422 12.025
628.202 12.0096
354.891 12.0096
226.932 12.0096
144.212 12.0096
140.23 12.0096
320.769 12.0083
118.127 12.0083
1401.5 12.
696.04 12.
635.011 12.
286.584 12.
147.707 12.
188.718 11.875
1336.8 11.8
290.121 11.8
218.06 11.6806
301.792 11.5714
989.136 11.5568
794.711 11.5568
96.4578 11.5568
90.385 11.5568
70.3808 11.5
480.966 11.4712
262.344 11.4712
1177.09 11.45
114.224 11.45
998.084 11.4464
622.401 11.4083
132.478 11.4083
1583.49 11.375
79.0652 11.375
495.926 11.3472
1476.43 11.3214
1527.45 11.2841
548.507 11.2841
111.457 11.2841
42.4968 11.25
1236.64 11.2404
733.59 11.1667
138.431 11.1667
67.2616 11.1667
985.504 11.1429
277.426 11.1429
266.198 11.1429
1028.29 11.125
696.335 11.125
1574.46 11.1023
1399.89 11.1023
662.055 11.1023
391.905 11.1023
1448.74 11.0865
679.068 11.0865
429.199 11.0865
305.404 11.0865
466.108 11.0625
394.53 11.0625
744.209 11.05
518.921 11.05
380.078 11.05
1484.54 11.0417
895.979 11.0417
608.686 11.0417
323.864 11.0417
179.059 11.0417
1407.42 11.0357
1390.39 11.0357
1132.45 11.0357
306.476 11.0357
278.18 11.0357
250.556 11.0357
113.587 11.0357
561.948 11.0139
321.96 11.0139
1062.74 11.0114
297.933 11.0114
1278.63 11.0096
711.999 11.0096
543.222 11.0096
433.577 11.0096
344.533 11.0096
1061.02 11.0083
377.135 11.0083
84.172 11.0083
1470.17 11.
1242.17 11.
961.892 11.
684.033 11.
592.752 11.
421.003 11.
157.722 11.
44.6977 11.
651.841 10.9205
499.511 10.9205
58.5235 10.9205
970.787 10.875
40.5752 10.875
1368.55 10.8
1288.53 10.8
532.796 10.8
42.6785 10.8
77.8497 10.75
133.761 10.6667
1454.75 10.5625
1346.03 10.5625
477.02 10.5625
118.633 10.5568
414.237 10.4712
1149.33 10.45
994.133 10.45
267.45 10.45
60.0429 10.45
1396.86 10.4464
78.2402 10.4464
1353.91 10.375
967.266 10.375
745.21 10.375
568.965 10.375
360.101 10.375
302.449 10.375
136.397 10.375
82.2442 10.375
1137.59 10.3472
1052.92 10.3472
815.352 10.3472
808.665 10.3472
335.252 10.3472
847.013 10.2841
739.075 10.2841
464.613 10.2841
283.721 10.2841
250.229 10.2841
79.3149 10.2841
65.7849 10.2841
51.9763 10.2841
776.59 10.25
241.694 10.25
231.509 10.25
1189.93 10.2404
511.834 10.2083
1532.6 10.2
951.14 10.2
910.527 10.2
835.911 10.2
295.534 10.2
1223.7 10.1667
786.918 10.1667
583.957 10.1667
460.657 10.1667
275.483 10.1667
264.863 10.1667
119.933 10.1667
1495.71 10.1607
706.611 10.1607
1168.12 10.1429
222.117 10.1429
94.8378 10.1429
1533.72 10.125
1184.43 10.125
1151.5 10.125
756.493 10.125
359.068 10.125
131.175 10.125
120.406 10.125
1447.43 10.1023
756.384 10.1023
548.588 10.1023
366.455 10.1023
281.025 10.1023
96.4118 10.1023
87.7138 10.1023
763.015 10.0865
65.9153 10.0865
817.433 10.075
84.3928 10.075
958.927 10.0625
1590.18 10.05
533.916 10.05
361.787 10.05
314.511 10.05
183.347 10.05
95.5923 10.05
79.4626 10.05
72.1337 10.05
1054.71 10.0417
290.388 10.0417
164.807 10.0417
155.528 10.0417
116.346 10.0417
1459.82 10.0357
153.897 10.0357
102.959 10.0313
1381.98 10.025
844.745 10.0179
811.935 10.0179
277.092 10.0179
1322.96 10.0139
1107.84 10.0139
629.897 10.0139
554.305 10.0139
494.603 10.0139
121.873 10.0139
98.9081 10.0139
1440.77 10.0114
1294.67 10.0114
1028.67 10.0114
590.871 10.0114
273.576 10.0114
146.595 10.0114
129.678 10.0114
1304.61 10.0096
1032.89 10.0096
93.039 10.0083
523.052 10.
311.056 10.
224.634 10.
210.147 10.
102.773 10.
68.2091 10.
