# Supplementary material for: Functional Genomics of Novel Secondary Metabolites from Diverse Cyanobacteria Using Untargeted Metabolomics
Source: Mar Drugs. 2013 Sep 30;11(10):3617–31. doi: 10.3390/md11103617 (PMC3826126; doi:10.3390/md11103617)
Supplement: Supplementary File 3 — Supplementary msms data (ZIP, 1417 KB) [file marinedrugs-11-03617-s003.zip › msms/15.Negative.txt]

// 15. C13:0 fatty acid C13H26O2 Negative
213.114 7361.4
139.114 3576.03
123.082 1731.31
151.114 602.728
213.198 516.006
169.122 430.388
137.1 351.792
214.116 290.018
123.138 192.474
139.201 180.27
57.0344 171.969
213.285 167.008
85.0614 132.266
213.361 120.333
213.577 111.33
125.097 110.084
213.322 92.5313
151.171 91.0769
213.408 88.1645
487.467 86.3218
214.015 86.0452
139.357 83.5568
140.119 83.2222
84.2239 81.3674
214.045 81.0833
137.145 81.0074
71.0492 80.4934
167.106 72.2353
213.476 71.0038
652.61 70.006
139.268 68.0662
123.176 65.4444
329.822 63.0978
1515.14 62.0167
83.5751 61.1071
109.065 61.0043
138.111 57.3472
214.239 57.0417
213.815 56.7202
1048.93 56.6694
214.276 56.2667
689.531 54.0125
139.315 53.9205
141.734 52.6875
767.592 52.3472
1287.11 52.1359
214.394 51.6875
139.54 51.6814
1151.52 51.01
626.758 49.4448
81.0745 49.0114
538.149 48.7794
103.989 48.6713
213.651 48.4808
364.739 48.0625
214.304 47.4879
915.878 47.0036
348.659 46.9009
1358.36 46.45
572.306 46.45
123.233 46.4
153.113 46.0667
123.258 46.0667
1020.24 46.
384.283 45.7273
1120.38 45.4913
453.694 45.3266
212.749 45.0278
1099.98 44.5152
414.534 44.0694
473.8 44.
145.056 44.
146.711 43.6955
213.531 43.4803
324.605 43.3269
103.963 43.25
213.769 43.2353
137.788 43.1023
97.0586 42.8409
139.685 42.7656
111.079 42.6814
590.733 42.6806
151.237 42.645
388.928 42.3967
99.1564 42.2321
214.503 41.875
169.038 41.5625
122.7 41.125
216.382 41.006
440.485 40.9605
508.488 40.9231
673.725 40.6814
95.1016 40.4088
141.501 40.3911
631.306 40.375
1064.22 40.2667
195.926 40.2083
434.383 40.1976
596.076 40.1856
889.949 40.0304
739.197 39.9231
916.92 39.75
212.608 39.7284
150.684 39.5625
103.012 39.5208
381.865 39.2667
214.188 39.2667
1348.37 39.2222
138.805 39.1856
415.374 39.0556
137.335 39.025
94.1485 39.0147
133.105 39.
521.903 38.8824
871.145 38.6576
75.0323 38.4808
109.095 38.3967
1514.27 38.3674
351.32 38.3077
139.56 38.2841
213.742 38.125
212.373 38.0625
835.972 38.0363
1253.32 38.0341
1272.09 38.0321
527.317 38.
941.009 37.7794
124.081 37.5625
170.307 37.5125
441.422 37.4402
635.981 37.3676
121.648 37.2222
83.0731 37.0536
1646.91 37.0208
149.107 37.
1583.43 36.7794
416.704 36.6923
140.7 36.6713
827.609 36.6576
195.174 36.556
1166.15 36.5294
207.753 36.375
684.218 36.3491
167.368 36.3333
859.841 36.2893
1129.76 36.245
57.5963 36.15
339.546 36.1157
81.3432 36.0625
244.526 36.045
143.09 36.0388
336.072 36.0341
488.237 36.0227
214.614 36.0208
1280.63 36.0156
1478.3 36.0043
1075.91 36.004
246.987 36.0034
281.244 35.8897
723.209 35.8893
629.053 35.5625
173.272 35.5294
778.01 35.5208
139.635 35.5
1624.29 35.4464
531.23 35.2667
460.417 35.2457
616.614 35.245
111.782 35.1635
85.2375 35.1078
990.166 35.1008
54.8095 35.0388
215.566 35.005
487.605 35.0036
125.215 35.
328.977 34.8182
125.03 34.7202
1162.91 34.5202
76.2744 34.4706
91.5505 34.445
261.707 34.3269
1140.28 34.1912
113.537 34.175
154.171 34.1157
923.445 34.0667
322.203 34.0179
124.106 34.
217.615 33.9073
123.488 33.875
153.045 33.694
213.056 33.6576
339.125 33.5625
1625.49 33.5208
523.481 33.4808
89.7054 33.3906
152.104 33.3472
66.4943 33.3333
214.339 33.2663
649.401 33.2656
1687.18 33.225
583.721 33.15
211.851 33.1422
148.366 33.1157
488.757 33.0714
1382.15 33.0592
123.381 33.0417
169.372 33.025
167.695 32.8409
407.994 32.8036
85.0972 32.8
155.123 32.7778
311.501 32.6923
49.8055 32.605
772.347 32.5
715.163 32.3967
219.752 32.3967
873.574 32.3393
367.162 32.3077
899.619 32.2857
107.979 32.2663
955.223 32.245
1171.03 32.125
94.3228 32.1118
370.583 32.1078
235.977 32.0667
126.672 32.0357
219.116 32.025
361.466 32.0227
101.335 32.0208
139.386 32.006
825.01 32.005
1496.99 31.6576
1232.6 31.5329
553.132 31.5216
1628.91 31.5
499.971 31.375
123.72 31.375
547.451 31.3333
78.2172 31.3266
1194.67 31.3068
1090.18 31.2112
346.369 31.1838
1372.84 31.1607
565.105 31.125
167.288 31.125
1055.88 31.1157
382.06 31.1111
883.927 31.1008
1383.15 31.0909
216.77 31.0769
622.124 31.0417
390.795 31.025
360.274 31.025
1471.48 31.0208
1106.28 31.0192
740.921 31.0192
1672.96 31.0167
214.901 31.0167
469.002 31.0156
72.6652 31.0054
1513.44 31.
685.731 31.
142.651 30.9698
1164.04 30.9423
434.726 30.9
1218.23 30.805
1352.5 30.7813
140.943 30.7778
109.338 30.7202
328.082 30.6
697.5 30.5956
51.4981 30.5625
597.663 30.5208
336.707 30.5208
102.665 30.5208
1647.59 30.4808
484.987 30.4083
403.334 30.405
787.403 30.3393
544.599 30.2308
1296.66 30.1488
385.922 30.1488
191.486 30.125
176.93 30.125
1005.26 30.0833
1363.57 30.0592
1033.37 30.0388
69.0677 30.0357
1396.73 30.025
1430.2 30.0208
173.19 30.0208
1224.73 30.0156
801.784 30.006
371.719 30.005
995.147 30.0043
1218.57 30.
509.747 30.
500.914 29.9698
45.9012 29.8409
42.1161 29.7824
657.154 29.7813
152.02 29.7778
511.418 29.6923
1290.43 29.625
57.9593 29.6
60.7203 29.5602
170.055 29.5313
174.095 29.5216
1377.89 29.4808
418.423 29.4803
624.532 29.4464
366.098 29.4464
146.94 29.4464
1575.42 29.3967
808.715 29.3393
86.9128 29.338
946.902 29.2857
764.626 29.2802
79.5778 29.2727
285.635 29.2667
791.836 29.245
124.15 29.2112
373.001 29.2045
1409.63 29.1731
781.586 29.125
236.735 29.125
1369.86 29.1118
125.166 29.05
52.3358 29.0489
671.332 29.045
72.4312 29.045
236.108 29.0357
140.312 29.025
1194.1 29.0208
1263.73 29.0179
430.69 29.0179
1433.8 29.0167
517.653 29.0046
507.938 29.004
540.127 29.
456.568 29.
156.234 29.
1104.7 28.962
189.599 28.8929
339.084 28.7202
1358.09 28.6576
1156.56 28.625
507.522 28.625
1319.42 28.605
953.486 28.605
222.753 28.6
642.255 28.5956
189.398 28.5682
1604.54 28.5208
58.645 28.5208
344.418 28.4808
160.829 28.4464
400.308 28.4083
87.2837 28.4083
1139.34 28.375
1431.97 28.3636
1561.05 28.3333
884.34 28.3333
322.662 28.3333
231.754 28.3333
1180.71 28.2917
439.593 28.2857
212.006 28.2857
57.1001 28.2727
531.047 28.2663
1262.42 28.25
49.3287 28.2426
1534.67 28.225
1139.99 28.225
649.529 28.1875
105.587 28.1875
60.5952 28.1875
602.202 28.1645
755.95 28.1607
135.565 28.1359
1096.19 28.125
938.52 28.125
341.918 28.125
966.938 28.1136
371.986 28.1111
917.606 28.0769
815.233 28.0769
313.975 28.0592
791.56 28.0536
779.855 28.045
824.174 28.0417
228.478 28.0388
803.915 28.025
712.08 28.0208
661.527 28.0208
629.467 28.0208
141.307 28.0208
1498.08 28.0179
93.9988 28.0083
940.724 28.006
122.864 28.006
66.7177 28.0054
247.248 28.0043
216.635 28.0043
290.091 28.
85.5623 28.
665.635 27.962
917.521 27.9423
87.9463 27.9423
982.523 27.9185
772.899 27.9185
155.531 27.9185
218.004 27.845
345.732 27.8409
1240.99 27.8182
270.966 27.8182
576.85 27.7284
583.104 27.7202
1344.6 27.6667
212.434 27.6667
1256.35 27.6576
808.919 27.625
1433.33 27.5707
203.043 27.5329
876.721 27.5216
1330.99 27.5208
1048.42 27.4803
1045.3 27.4545
196.215 27.4464
98.8824 27.445
1656.08 27.4444
181.126 27.4402
93.7293 27.4083
195.107 27.4
704.374 27.375
234.724 27.375
431.114 27.3611
1001.34 27.3333
381.903 27.3224
255.997 27.3224
1186.01 27.3077
1376.49 27.2917
236.072 27.2813
55.3065 27.2663
220.515 27.25
57.3656 27.25
963.224 27.245
550.427 27.245
680.141 27.2426
615.206 27.2269
609.573 27.225
359.825 27.2228
80.2124 27.205
76.8504 27.2045
741.108 27.1875
606.4 27.1875
125.867 27.1731
1656.92 27.1429
1516.05 27.1359
774.519 27.125
723.39 27.1
137.198 27.0865
1207.01 27.0833
873.823 27.0833
452.391 27.0833
273.197 27.0769
208.195 27.0714
205.049 27.0714
140.791 27.0625
597.545 27.0536
70.3738 27.0536
838.692 27.05
127.666 27.05
1011.86 27.0489
435.184 27.045
265.638 27.025
81.0387 27.0227
1578.74 27.0208
167.655 27.0208
425.215 27.0192
209.586 27.0179
452.002 27.0096
72.9147 27.0074
1292.77 27.006
1291.72 27.005
1084.44 27.
465.707 27.
417.364 27.
376.856 27.
144.099 27.
1686.8 26.962
1077.69 26.9
675.376 26.845
746.394 26.8409
101.319 26.8409
1472.8 26.8182
734.166 26.8182
869.159 26.7961
616.055 26.7961
565.715 26.7961
139.815 26.7788
1239.86 26.75
536.882 26.75
858.176 26.7202
464.452 26.7202
1641.95 26.605
77.7016 26.605
1306.74 26.6
65.1444 26.5956
58.61 26.5682
164.143 26.5602
158.534 26.5602
100.765 26.556
486.095 26.5313
137.258 26.5216
492.488 26.5208
295.604 26.4821
1595.92 26.4545
1412.52 26.445
134.78 26.445
1162.49 26.4444
823.084 26.4444
520.291 26.4402
294.563 26.4402
1629.18 26.405
53.9808 26.4
442.822 26.3967
518.575 26.375
117.8 26.3636
1484.91 26.3603
651.88 26.3603
1079.99 26.3333
961.111 26.3224
80.7128 26.3214
1475.99 26.2917
161.647 26.25
83.4529 26.25
200.936 26.245
146.766 26.2269
470.172 26.225
1511.7 26.2045
248.223 26.2045
1509.74 26.1731
1479.8 26.1667
601.37 26.1667
930.121 26.1607
42.3388 26.1488
769.49 26.125
410.491 26.125
988.099 26.1118
924.403 26.0833
168.502 26.0833
493.454 26.0769
228.115 26.0769
317.599 26.0662
139.498 26.0625
75.7241 26.0592
1574.55 26.0536
428.494 26.0489
848.307 26.0388
224.053 26.025
1573.96 26.0208
60.421 26.0114
216.433 26.0096
337.172 26.0083
74.2888 26.0083
677.875 26.006
428.017 26.006
242.638 26.006
1574.11 26.
1138.75 26.
953.665 26.
482.093 26.
212.703 26.
161.992 26.
467.225 25.8929
228.629 25.8929
82.0285 25.8929
1682.96 25.845
1665.39 25.7778
572.705 25.75
470.418 25.75
1290.8 25.7202
107.499 25.7202
102.486 25.7202
130.576 25.6923
174.352 25.6576
1579.31 25.6544
1253.7 25.6544
338.751 25.6544
1300.54 25.625
316.483 25.6
1187.74 25.5956
881.699 25.5682
91.1338 25.5577
687.354 25.5329
1135.73 25.5313
554.453 25.5216
786.702 25.4808
1016.85 25.4803
368.915 25.4803
1107.37 25.4402
346.528 25.4402
60.1947 25.4402
57.0845 25.4402
48.5288 25.4167
608.702 25.405
152.766 25.3636
1537.15 25.2917
261.329 25.2857
199.323 25.2857
141.07 25.2813
697.003 25.2727
702.726 25.2663
916.15 25.225
269.304 25.225
1047.76 25.2228
1475.31 25.2045
306.719 25.1875
129.582 25.1838
1250.87 25.1488
1028.44 25.1488
216.087 25.1359
113.567 25.1359
1637.43 25.125
146.07 25.125
1410.9 25.1157
204.688 25.1157
87.2272 25.1157
1686.14 25.1136
102.055 25.1118
306.277 25.1
267.808 25.1
177.772 25.1
525.218 25.0865
981.622 25.0536
1420.64 25.0489
948.841 25.045
1584.06 25.0313
921.253 25.0278
641.844 25.0278
111. 25.0278
1470.29 25.0227
931.453 25.0227
908.726 25.0227
154.741 25.0227
697.465 25.0083
571.743 25.0083
346.332 25.0083
151.913 25.0083
213.929 25.0074
161.686 25.0066
266.385 25.006
66.2646 25.006
45.8795 25.006
1342.57 25.0054
1230.93 25.0054
988.166 25.0054
237.925 25.0054
1453.93 25.005
659.878 25.
288.737 25.
155.333 25.
959.586 24.9
242.669 24.9
51.7646 24.9
1067.89 24.8897
171.832 24.8897
929.889 24.875
861.463 24.875
942.172 24.8409
1230.74 24.8182
312.122 24.7961
49.2529 24.7961
1681.44 24.7813
1195.33 24.7788
993.533 24.7788
393.895 24.7788
51.3639 24.7788
1212.84 24.7778
536.54 24.75
211.927 24.75
996.066 24.7202
52.915 24.7202
53.7282 24.6944
895.791 24.6875
153.479 24.6544
371.094 24.6
654.031 24.5956
274.318 24.5956
245.646 24.5956
91.5286 24.5714
713.048 24.5707
1102.78 24.5682
212.858 24.5682
141.023 24.5682
270.373 24.5329
433.686 24.5313
516.244 24.5
249.091 24.5
753.163 24.4821
672.417 24.4821
1198.2 24.445
1696.19 24.4444
646.601 24.4444
65.5997 24.4402
1303.55 24.4083
507.331 24.405
412.67 24.405
113.385 24.3603
484.338 24.3393
460.52 24.3333
816.23 24.3224
737.306 24.3224
722.034 24.3224
587.53 24.3214
1333.12 24.2917
901.23 24.2917
456.348 24.2917
715.379 24.2857
225.899 24.2841
40.8114 24.2727
1015.69 24.2663
1335.59 24.25
473.28 24.25
281.693 24.25
1085.05 24.2426
952.255 24.225
188.911 24.225
106.951 24.225
235.324 24.2083
244.427 24.2
1045.59 24.1875
1640.69 24.1838
1160.44 24.1667
718.914 24.1488
574.73 24.1429
226.317 24.1429
216.331 24.1429
1181.26 24.1359
1092.43 24.1359
681.717 24.1359
1114.7 24.125
574.076 24.125
420.327 24.125
363.482 24.125
1076.56 24.1118
1325.6 24.1111
180.979 24.1
140.077 24.1
309.585 24.0909
483.794 24.0865
43.2501 24.0865
98.0171 24.0833
1263.14 24.0662
1456.03 24.0625
1255.05 24.0592
729.148 24.0592
460.616 24.0592
1109.86 24.0536
168.257 24.05
1280.2 24.0489
544.822 24.0357
565.16 24.0313
70.9805 24.0313
1339.69 24.025
283.644 24.025
270.905 24.025
153.198 24.025
123.443 24.025
297.825 24.0227
159.762 24.0227
69.035 24.0083
1191.3 24.0074
775.893 24.0074
140.247 24.0074
584.593 24.0066
177.177 24.0066
1045.41 24.0054
1529.03 24.
1450.26 24.
1240.72 24.
1169.63 24.
514.868 24.
384.557 24.
237.97 24.
82.2498 24.
79.8774 24.
40.2919 24.
48.4783 23.962
367.887 23.9185
881.02 23.8182
635.134 23.8
1526.54 23.7778
396.039 23.75
925.016 23.6944
1524.94 23.6576
1394.04 23.6576
1525.73 23.6544
1226.24 23.6429
809.456 23.625
1533.14 23.605
369.352 23.6
267.154 23.5956
277.04 23.5625
492.985 23.5577
1565.33 23.5329
980.692 23.5329
709.985 23.5329
663.446 23.5329
550.129 23.5329
113.475 23.5329
62.6403 23.5329
786.017 23.5313
700.019 23.5313
44.699 23.5313
1125.42 23.5
1005.73 23.5
652.83 23.5
1278.37 23.4821
1259.38 23.4803
1107.89 23.4803
909.742 23.4444
1427.73 23.4402
961.063 23.4083
1558.11 23.4
125.958 23.4
1217.1 23.375
957.407 23.3611
1298.48 23.3603
665.41 23.3603
137.42 23.3603
57.628 23.3393
1095.68 23.3333
1477.73 23.3224
784.692 23.3224
48.166 23.3224
1648.56 23.3214
1335.73 23.2917
746.671 23.2917
1353.02 23.2857
1091.28 23.2727
1086.51 23.245
68.3227 23.245
57.4748 23.245
919.284 23.2426
624.71 23.2426
1149.13 23.2404
1088.87 23.225
717.797 23.225
408.688 23.225
239.627 23.2228
75.1522 23.1875
836.848 23.1838
853.337 23.1645
447.87 23.1645
219.235 23.1635
253.53 23.1607
852.45 23.1488
409.303 23.1488
240.593 23.1488
327.639 23.1429
1498.52 23.1359
1358.72 23.1359
852.065 23.1359
384.967 23.1359
675.737 23.125
165.436 23.125
140.437 23.125
760.228 23.1118
1303.31 23.1111
727.339 23.1111
217.757 23.1111
1206.3 23.1
1032.87 23.1
570.784 23.1
214.835 23.1
207.336 23.1
94.4766 23.1
327.713 23.0909
1114.26 23.0865
606.259 23.0833
1118.24 23.0662
415.48 23.0592
53.3939 23.0592
1040.58 23.0536
848.123 23.0536
152.334 23.045
1087. 23.0417
151.417 23.025
136.407 23.025
1267.38 23.0227
819.491 23.0227
713.35 23.0227
814.236 23.0208
55.4688 23.0208
1343.34 23.0083
380.559 23.0083
121.781 23.0083
48.8953 23.0083
1004.51 23.0074
774.218 23.0066
513.374 23.0066
267.912 23.0066
911.369 23.006
49.4518 23.006
881.136 23.0054
549.728 23.0054
137.627 23.0054
1415.16 23.005
1646.38 23.
1105.39 23.
979.542 23.
867.13 23.
731.32 23.
666.117 23.
399.087 23.
99.8289 23.
132.588 22.9185
1225.5 22.9013
871.596 22.9013
762.631 22.9
52.5192 22.9
890.114 22.8929
746.269 22.8929
98.2116 22.8897
896.944 22.875
1555.6 22.845
1628.63 22.7961
621.127 22.7961
391.912 22.7961
174.706 22.7961
1088.5 22.7813
43.9483 22.7813
215.099 22.7788
777.145 22.7778
1472.18 22.7202
792.643 22.7202
41.6899 22.6944
139.991 22.6806
979.023 22.6576
888.539 22.6544
1193.21 22.625
643.778 22.625
97.1993 22.625
1688.87 22.6
976.287 22.6
811.503 22.6
156.308 22.6
1624.63 22.5714
1157.99 22.5682
740.377 22.5682
52.0258 22.5682
1648.96 22.5329
142.275 22.5329
1204.04 22.5313
631.804 22.5313
519.057 22.5313
400.054 22.5313
64.4373 22.5313
908.018 22.5208
961.828 22.5
435.237 22.5
1263.83 22.4821
822.809 22.4821
1308.83 22.4803
125.689 22.4712
770.55 22.45
343.22 22.4444
316.628 22.4444
1200.07 22.4083
681.208 22.405
564.248 22.405
1091.54 22.4
257.551 22.4
935.546 22.3603
398.674 22.3603
136.895 22.3603
74.551 22.3472
892.669 22.3333
360.823 22.3333
279.751 22.3333
1482.49 22.3224
437.153 22.2857
335.247 22.2857
788.548 22.2813
680.488 22.2813
962.992 22.2663
1279.19 22.25
1144.05 22.25
228.548 22.25
177.895 22.25
1637.15 22.2404
1076.05 22.2404
987.73 22.2404
410.555 22.2269
1698.69 22.225
1071.93 22.225
893.2 22.225
190.536 22.225
376.349 22.2083
1348.83 22.2045
132.943 22.2045
107.052 22.2045
265.188 22.2
1273.17 22.1838
1172.51 22.1838
911.578 22.1838
732.013 22.1731
100.9 22.1667
525.49 22.1645
415.165 22.1645
124.809 22.1645
69.7695 22.1645
1485.33 22.1607
607.924 22.1488
1681.55 22.125
1621.04 22.125
84.97 22.125
484.702 22.1136
1693.25 22.1118
1621.3 22.1111
1600.79 22.1
1166.64 22.1
752.693 22.1
222.269 22.1
79.7086 22.1
243.185 22.0909
132.218 22.0909
115.578 22.0909
1449.37 22.0865
1014.76 22.0833
228.436 22.075
1407.76 22.0662
463.262 22.0625
43.0996 22.0625
1310.27 22.0592
444.398 22.0592
427.037 22.0592
300.789 22.0592
206.084 22.0592
976.102 22.0536
518.253 22.0536
256.319 22.0536
98.4316 22.0536
69.9996 22.0536
1581.49 22.0489
266.591 22.0489
1211.36 22.0417
215.233 22.0417
603.864 22.0313
567.095 22.0278
145.18 22.0278
75.4504 22.0278
1181.12 22.025
965.928 22.025
531.666 22.025
1424.79 22.0227
1164.51 22.0227
822.019 22.0192
59.1721 22.0192
856.367 22.0114
629.811 22.0096
1563.35 22.0083
1264.01 22.0083
781.344 22.0083
200.146 22.0083
76.132 22.0083
533.345 22.0074
800.663 22.006
338.091 22.006
250.177 22.006
201.708 22.006
80.3131 22.006
241.9 22.005
1596.12 22.
1580.6 22.
1456.7 22.
1245.31 22.
958.07 22.
859.711 22.
785.352 22.
738.241 22.
708.565 22.
693.433 22.
366.711 22.
257.311 22.
144.188 22.
48.7006 22.
432.232 21.9205
189.282 21.9013
161.413 21.9013
703.009 21.8929
259.389 21.8929
148.287 21.8929
235.363 21.8897
705.804 21.875
81.1237 21.875
41.9727 21.875
1648.3 21.8
1056.66 21.7961
963.362 21.7961
56.6922 21.7961
1419.49 21.7813
419.667 21.7813
142.725 21.7813
110.905 21.7813
1244.57 21.7778
886.459 21.7778
503.564 21.75
490.791 21.75
266.54 21.75
1444.51 21.7202
1248.29 21.7202
706.453 21.7202
512.744 21.7202
295.872 21.7202
65.5628 21.7202
1361.53 21.6944
360.117 21.6944
169.886 21.6944
1423.35 21.675
300.821 21.675
190.607 21.675
44.0453 21.675
1308.63 21.6667
964.92 21.6667
153.854 21.6544
457.671 21.625
282.431 21.625
261.634 21.625
185.41 21.625
153.157 21.625
1491.99 21.6
167.565 21.5956
143.329 21.5956
122.888 21.5568
964.221 21.5329
320.506 21.5329
86.4205 21.5329
170.445 21.5313
602.942 21.5
418.565 21.5
364.391 21.5
281.755 21.5
133.491 21.5
91.8769 21.5
63.8871 21.5
1546.06 21.4821
1056.1 21.4821
1003.88 21.4821
326.701 21.4803
127.794 21.4712
253.131 21.45
57.9747 21.4444
1643. 21.4083
224.44 21.4083
1671.07 21.4
1138.35 21.4
286.353 21.4
61.8504 21.4
739.604 21.375
406.289 21.375
312.165 21.375
1156.04 21.3636
196.746 21.3611
359.017 21.3603
98.3089 21.3333
1376.89 21.3224
1027.02 21.3224
996.375 21.3224
232.226 21.3224
124.17 21.3224
43.8168 21.3224
65.8586 21.3214
670.709 21.2917
638.149 21.2917
210.291 21.2917
70.1292 21.2917
1253.07 21.2841
1375.15 21.2813
508.197 21.2813
447.481 21.2813
246.105 21.2813
494.922 21.25
390.121 21.25
233.336 21.25
68.183 21.25
375.373 21.245
152.682 21.2404
466.673 21.225
256.072 21.225
252.239 21.225
207.278 21.225
337.44 21.2228
908.587 21.2112
1171.17 21.2083
548.853 21.2083
76.8294 21.2083
801.228 21.2045
298.251 21.2045
689.016 21.2
1212.95 21.1875
1342.15 21.1838
1107.5 21.1838
436.632 21.1838
360.431 21.1838
221.33 21.1838
81.2815 21.1838
1529.75 21.1645
1094.74 21.1645
924.594 21.1645
248.466 21.1645
802.532 21.1635
139.429 21.1635
1330.71 21.1488
1060.43 21.1488
586.479 21.1488
288.421 21.1488
172.097 21.1488
150.804 21.1488
83.8576 21.1488
235.791 21.1429
568.647 21.125
490.261 21.125
339.698 21.125
127.623 21.1118
736.234 21.1111
418.274 21.1111
274.534 21.1111
947.932 21.1023
766.809 21.1
400.473 21.1
616.513 21.0909
213.87 21.0909
49.9882 21.0909
1354.96 21.0865
104.758 21.0865
42.5999 21.0865
425.771 21.0833
190.329 21.0833
673.499 21.075
586.284 21.075
300.56 21.075
67.7042 21.075
40.2485 21.075
1303.98 21.0662
1223.02 21.0662
421.785 21.0662
219.689 21.0662
161.869 21.0662
156.779 21.0625
67.3741 21.0625
1040.17 21.0592
468.927 21.0592
437.781 21.0592
607.416 21.0536
195.404 21.0536
70.9614 21.0536
842.411 21.045
81.7673 21.045
353.053 21.0417
152.31 21.0417
766.651 21.0357
439.111 21.0357
1501.38 21.0313
1190.51 21.0313
544.048 21.0313
141.566 21.0313
1237.8 21.0278
1185.16 21.0278
594.874 21.0278
346.783 21.0278
240.104 21.0278
231.562 21.0278
302.659 21.025
254.105 21.025
140.844 21.025
1492.52 21.0227
421.467 21.0227
278.296 21.0227
1588.08 21.0139
1239.63 21.0083
434.132 21.0083
1528.47 21.0074
803.564 21.0074
797.099 21.0074
479.417 21.0074
380.16 21.0074
295.743 21.0074
240.646 21.0074
228.374 21.0074
165.651 21.0074
1566.87 21.0066
1394.49 21.0066
1352.66 21.0066
1066.23 21.0066
180.956 21.0066
411.112 21.006
222.432 21.006
601.571 21.0054
524.663 21.0054
128.808 21.0054
1339.8 21.
1166.51 21.
765.097 21.
641.391 21.
555.924 21.
546.001 21.
442.567 21.
289.309 21.
218.052 21.
69.5223 21.
69.3016 21.
551.329 20.9185
1060.63 20.9
72.5782 20.9
52.949 20.8929
1555.27 20.8897
784.867 20.8897
471.321 20.8897
392.713 20.8897
268.444 20.8897
108.159 20.8897
1089.64 20.875
123.841 20.875
254.243 20.7961
79.7861 20.7961
201.844 20.7813
904.752 20.7788
333.78 20.7788
295.474 20.7788
214.686 20.7788
182.722 20.7788
1251.35 20.7778
1238.31 20.7778
243.144 20.7778
114.868 20.7778
719.531 20.6944
664.952 20.6944
318.366 20.6944
92.2031 20.6944
1305.31 20.675
821.653 20.675
419.256 20.675
305.664 20.675
834.092 20.6544
276.64 20.6544
147.408 20.6544
289.229 20.625
147.176 20.625
1336.3 20.5956
1072.34 20.5956
694.396 20.5956
1114.61 20.5714
925.209 20.5714
901.13 20.5714
494.534 20.5714
46.6039 20.5714
519.337 20.5682
425.388 20.5625
44.2861 20.5625
1329.42 20.5329
510.421 20.5329
1285.31 20.5
1265.8 20.5
664.578 20.5
474.133 20.5
219.286 20.5
181.494 20.5
58.8384 20.5
1066.13 20.4803
648.513 20.4803
199.488 20.4803
188.478 20.4803
1594.87 20.4712
1157.14 20.4712
408.79 20.4712
211.341 20.4712
140.527 20.45
117.113 20.45
502.711 20.4444
1168.6 20.4083
368.464 20.4083
360.774 20.4083
225.995 20.4083
140.966 20.4083
57.8463 20.4083
764.796 20.4
98.4881 20.4
1685.03 20.375
1079.1 20.375
111.377 20.375
791.333 20.3603
261.1 20.3603
814.06 20.3393
1361.21 20.3224
1217.49 20.3224
357.241 20.3224
129.785 20.3224
345.954 20.3214
1546.44 20.2917
715.493 20.2917
650.392 20.2917
432.797 20.2917
242.498 20.2917
1561.43 20.2857
895.452 20.2857
114.311 20.2857
137.867 20.2841
1676.57 20.2813
1091.9 20.2813
736.485 20.2813
581.59 20.2813
219.427 20.2813
191.315 20.2813
1698.46 20.2663
1108.22 20.2663
98.4028 20.25
89.0344 20.25
219.627 20.2426
1628.99 20.2404
926.84 20.2404
444.045 20.2404
1203.06 20.225
695.123 20.225
576.286 20.225
340.423 20.225
1090.12 20.2083
469.857 20.2083
139.021 20.2083
44.0257 20.2083
416.636 20.2045
141.123 20.1875
1195.78 20.1838
1178.43 20.1838
1038.92 20.1838
111.508 20.1838
1657.41 20.1667
1033.13 20.1667
695.802 20.1645
631.452 20.1645
407.659 20.1645
258.387 20.1645
80.6779 20.1645
1606.13 20.1635
310.067 20.1635
117.157 20.1635
1431.56 20.1488
1147.1 20.1488
787.922 20.1488
136.54 20.1488
83.8053 20.1488
1216.3 20.1429
361.583 20.1429
68.3648 20.1429
573.374 20.1359
1356.42 20.125
1019.5 20.125
975.743 20.125
860.911 20.125
219.933 20.125
218.811 20.125
145.09 20.125
140.754 20.125
64.6066 20.125
1270.8 20.1118
164.035 20.1118
1363.11 20.1111
160.153 20.1111
113.855 20.1111
642.686 20.1
585.245 20.1
40.1757 20.1
1347. 20.0909
177.604 20.0909
55.7593 20.0909
256.218 20.0865
219.188 20.0865
1284.77 20.0833
423.42 20.0833
648.057 20.075
1541.72 20.0662
1226.8 20.0662
1069.89 20.0662
331.363 20.0662
298.181 20.0662
254.818 20.0662
81.6639 20.0662
244.14 20.0625
158.051 20.0625
1535.56 20.0592
1246.96 20.0592
1048.76 20.0592
449.144 20.0592
322.816 20.0592
168.1 20.0592
160.305 20.0592
130.484 20.0592
992.457 20.0536
173.597 20.05
77.1272 20.05
286.634 20.0417
232.554 20.0417
119.319 20.0417
226.784 20.0357
1245.69 20.0313
507.164 20.0313
273.301 20.0313
247.771 20.0313
104.571 20.0313
1199.34 20.0278
878.944 20.0278
640.09 20.0278
496.359 20.0278
766.491 20.025
637.426 20.025
515.391 20.025
208.732 20.025
184.736 20.025
247.284 20.0096
215.019 20.0096
704.493 20.0083
657.016 20.0083
648.416 20.0083
579.816 20.0083
401.674 20.0083
111.648 20.0083
54.7417 20.0083
1447.32 20.0074
921.306 20.0074
592.668 20.0074
537.654 20.0074
355.662 20.0074
223.946 20.0074
74.4586 20.0066
1675.33 20.006
1644.92 20.006
906.137 20.006
46.7771 20.006
571.934 20.0054
972.169 20.
954.815 20.
717.947 20.
535.464 20.
392.5 20.
342.752 20.
236.602 20.
147.913 20.
42.6348 20.
678.812 19.9205
588.353 19.9205
153.338 19.8929
1009.14 19.8897
924.215 19.8897
703.831 19.8897
559.56 19.8897
81.2204 19.8897
1222.91 19.7961
111.726 19.7961
631.671 19.7813
264.558 19.7813
941.914 19.7788
185.879 19.7788
436.995 19.7778
1350.25 19.75
393.035 19.7202
1580.99 19.6944
1148.71 19.6944
939.638 19.6944
1074.16 19.6806
211.483 19.675
569.767 19.6667
330.849 19.6667
86.313 19.6667
1695.99 19.625
493.931 19.625
483.043 19.625
420.986 19.625
241.322 19.625
229.08 19.625
52.2625 19.6
1111.28 19.5956
1080.2 19.5956
86.4806 19.5956
1365. 19.5714
1337.76 19.5714
655.269 19.5714
626.169 19.5714
605.015 19.5714
377.983 19.5714
306.125 19.5714
238.334 19.5714
187.518 19.5682
82.9335 19.5568
48.2088 19.5568
1277.33 19.5329
703.142 19.5313
425.906 19.5313
353.153 19.5313
338.443 19.5313
50.8603 19.5313
1588.62 19.5
1411.42 19.5
1350.07 19.5
751.601 19.5
745.745 19.5
708.932 19.5
552.456 19.5
309.143 19.5
250.83 19.5
245.165 19.5
169.675 19.5
63.1992 19.5
65.2058 19.4821
622.906 19.4803
1548.89 19.4712
218.559 19.4712
669.645 19.45
1683.54 19.4083
1013.77 19.4083
1003.02 19.4083
620.843 19.4083
557.567 19.4083
397.046 19.4083
394.339 19.4083
95.1302 19.4083
71.6815 19.4083
1139.74 19.4
274.572 19.4
769.055 19.375
319.17 19.375
1390.47 19.3636
658.893 19.3636
358.067 19.3611
1070.67 19.3603
102.173 19.3603
55.9516 19.3603
498.28 19.3472
597.45 19.3393
1554.19 19.3333
1250.67 19.3224
660.585 19.3224
109.196 19.3214
1566.27 19.2857
1153.75 19.2857
1074.98 19.2857
1117.72 19.2813
230.795 19.2813
1635.61 19.25
1513.94 19.25
693.75 19.25
517.256 19.25
221.058 19.25
121.549 19.2426
1433.18 19.2404
1051.29 19.225
770.27 19.225
641.598 19.225
158.447 19.225
127.026 19.225
969.276 19.2083
771.748 19.2083
744.166 19.2083
416.31 19.2083
207.42 19.2
1565.17 19.1838
1359.01 19.1838
553.495 19.1838
551.073 19.1838
482.608 19.1838
249.867 19.1838
65.6739 19.1838
1397.07 19.1667
1424.29 19.1645
1182.15 19.1645
1035.89 19.1645
812.211 19.1645
659.392 19.1645
224.255 19.1645
1157.92 19.1635
874.51 19.1635
291.8 19.1635
148.789 19.1635
105.776 19.1488
1178.8 19.1429
947.517 19.1429
662.646 19.1429
439.351 19.1429
212.974 19.1429
158.756 19.1429
918.361 19.125
546.684 19.125
520.211 19.125
493.765 19.125
484.527 19.125
460.91 19.125
423.315 19.125
314.571 19.125
289.163 19.125
230.065 19.125
216.92 19.125
122.49 19.125
1044.41 19.1118
1225.99 19.1111
280.316 19.1111
223.142 19.1111
543.071 19.1023
97.8236 19.1023
174.518 19.1
75.8241 19.1
49.6163 19.1
1611.68 19.0909
613.587 19.0909
126.568 19.0865
768.808 19.075
257.983 19.075
81.9848 19.075
40.4377 19.075
430.856 19.0662
150.08 19.0662
214.45 19.0625
1672. 19.0592
1438.46 19.0592
1061.56 19.0592
116.078 19.0592
81.5913 19.0592
959.405 19.0536
403.563 19.0536
80.2772 19.0536
1526.97 19.05
1316.79 19.05
1230.13 19.05
126.846 19.045
329.001 19.0417
786.204 19.0357
773.58 19.0357
173.853 19.0357
857.189 19.0313
456.433 19.0313
63.1725 19.0313
1489.86 19.0278
1320.77 19.0278
1101.44 19.0278
634.868 19.0278
610.002 19.0278
97.4677 19.0278
372.404 19.025
351.847 19.0227
1200.79 19.0179
1511.25 19.0139
1446.02 19.0139
775.512 19.0114
1380.83 19.0096
1294.29 19.0096
1063.77 19.0096
573.456 19.0096
1236.76 19.0083
1194.01 19.0083
763.381 19.0083
441.219 19.0083
171.574 19.0083
1373.26 19.0074
847.139 19.0074
474.364 19.0074
724.793 19.0066
684.831 19.0066
72.4652 19.0066
683.183 19.006
630.876 19.006
1692.94 19.
1669.54 19.
1521.34 19.
1368.81 19.
1091.6 19.
925.518 19.
625.653 19.
330.488 19.
222.389 19.
186.413 19.
169.426 19.
139.725 19.
71.5708 19.
48.7209 19.
1617.88 18.9205
263.482 18.9205
1577.86 18.8929
1113.79 18.8929
577.244 18.8929
1314.43 18.8897
991.486 18.8897
566.097 18.8897
1334.64 18.875
1430.3 18.8
618.258 18.8
237.78 18.8
113.49 18.8
817.838 18.7961
562.17 18.7813
541.849 18.7813
263.209 18.7813
161.164 18.7813
70.7021 18.7813
841.159 18.7788
65.7326 18.7788
64.2731 18.7788
371.834 18.7778
1294.69 18.6944
977.394 18.6944
917.348 18.6944
400.624 18.6944
1279.67 18.6806
1215.86 18.6806
803.474 18.6806
252.653 18.6806
61.7536 18.6806
718.81 18.675
169.606 18.675
151.599 18.675
331.199 18.6667
1108. 18.6544
527.835 18.6544
1464.8 18.625
1376.35 18.625
904.009 18.625
227.358 18.625
138.377 18.625
545.574 18.5956
201.051 18.5956
136.3 18.5956
577.19 18.5714
246.571 18.5714
1436.53 18.5682
224.959 18.5682
346.703 18.5625
1105.8 18.5568
504.685 18.5568
350.17 18.5568
61.399 18.5568
749.884 18.5329
667.921 18.5329
286.139 18.5329
69.3449 18.5329
1364.03 18.5313
1167.57 18.5313
1026. 18.5313
543.012 18.5313
501.072 18.5313
397.526 18.5313
875.468 18.5
585.917 18.5
513.619 18.5
487.945 18.5
406.828 18.5
49.8552 18.5
1277.02 18.4821
1083.73 18.4712
946.183 18.4712
880.367 18.4712
485.101 18.4712
214.651 18.4712
447.079 18.45
425.578 18.45
1134.31 18.4444
1012.86 18.4444
794.934 18.4444
412.927 18.4444
112.794 18.4444
776.705 18.4083
731.756 18.4083
325.181 18.4083
189.136 18.4083
178.512 18.4083
1611.83 18.375
1126.77 18.375
1107.05 18.375
660.445 18.375
190.971 18.375
125.136 18.375
345.451 18.3636
477.592 18.3611
1141.3 18.3603
935.462 18.3603
855.447 18.3603
747.092 18.3603
404.909 18.3603
262.911 18.3603
164.076 18.3603
1196.37 18.3224
432.676 18.3214
367.478 18.3214
241.349 18.3214
94.0311 18.3214
71.2457 18.3214
1637. 18.2917
592.864 18.2917
996.167 18.2857
169.482 18.2857
119.356 18.2857
1591.96 18.2841
325.671 18.2841
1663.13 18.2813
865.159 18.2813
473.614 18.2813
432.464 18.2813
296.679 18.2813
1690.09 18.25
1572.68 18.25
1465.36 18.25
1026.37 18.25
655.698 18.25
560.187 18.25
373.549 18.25
297.06 18.25
264.011 18.25
132.971 18.25
471.987 18.2426
416.277 18.2426
223.601 18.2426
550.774 18.2404
672.7 18.225
662.134 18.225
505.307 18.225
457.866 18.225
333.609 18.225
1520.02 18.2083
1390.87 18.2083
1121.96 18.2083
563.378 18.2083
538.21 18.2083
512.945 18.2083
238.632 18.2083
98.3459 18.2083
1219.39 18.2045
155.297 18.2045
327.327 18.2
1581.81 18.1838
1285.98 18.1838
904.845 18.1838
749.004 18.1838
593.241 18.1838
280.479 18.1838
104.39 18.1838
77.1016 18.1838
893.285 18.1731
732.977 18.1667
481.24 18.1667
415.201 18.1667
1452.36 18.1645
1442.03 18.1645
945.897 18.1645
342.36 18.1645
144.003 18.1645
1449.05 18.1635
1349.03 18.1635
969.699 18.1635
738.575 18.1635
613.479 18.1635
442.762 18.1635
330.992 18.1635
205.432 18.1635
198.044 18.1635
74.3469 18.1635
394.23 18.1607
687.772 18.1488
1644.17 18.1429
1348.45 18.1429
1203.73 18.1429
472.107 18.1429
296.158 18.1429
94.377 18.1429
1621.56 18.125
1618.28 18.125
1616.15 18.125
1523.32 18.125
1485.71 18.125
1417.86 18.125
1371.36 18.125
1009.41 18.125
647.459 18.125
522.046 18.125
374.463 18.125
309.03 18.125
137.555 18.125
127.363 18.125
63.347 18.125
1301.15 18.1118
1140.78 18.1111
733.952 18.1111
378.119 18.1111
307.542 18.1111
236.17 18.1111
1172.72 18.1023
86.7632 18.1023
1296.89 18.1
1062.57 18.1
1044.85 18.1
790.079 18.1
480.195 18.1
72.1632 18.1
49.5719 18.1
556.87 18.0909
398.321 18.0909
104.817 18.0865
495.086 18.0833
1602.4 18.075
677.461 18.075
480.899 18.075
249.18 18.075
203.412 18.075
197.709 18.075
134.826 18.075
87.4572 18.075
1628.05 18.0662
986.115 18.0662
582.338 18.0662
143.46 18.0662
106.916 18.0662
1398.57 18.0625
1235.96 18.0625
582.46 18.0625
1583.9 18.0592
105.676 18.0592
1421.78 18.0536
955.682 18.0536
428.22 18.05
373.711 18.05
74.9631 18.05
1123.4 18.0489
1690.27 18.0417
1451.7 18.0417
1298.73 18.0417
866.769 18.0417
613.397 18.0417
537.741 18.0417
470.71 18.0417
383.178 18.0417
355.236 18.0417
299.802 18.0417
265.054 18.0417
168.387 18.0417
130.618 18.0417
69.3633 18.0417
1547.95 18.0313
1468.43 18.0313
936.109 18.0313
886.074 18.0313
845.973 18.0313
528.62 18.0313
456.984 18.0313
206.627 18.0313
709.545 18.0278
536.724 18.0278
210.474 18.0278
194.588 18.0278
400.427 18.025
298.389 18.0227
747.912 18.0139
215.794 18.0139
1503.34 18.0114
1165.39 18.0114
1544.62 18.0096
1503.58 18.0096
1413.8 18.0096
707.822 18.0096
205.615 18.0096
199.526 18.0096
55.6779 18.0096
1392.62 18.0083
1358.61 18.0083
1230.22 18.0083
917.884 18.0083
857.709 18.0083
635.865 18.0083
408.492 18.0083
174.912 18.0083
52.0957 18.0083
1276.59 18.0074
1041.32 18.0074
456.115 18.0074
361.214 18.0074
95.8514 18.0074
68.3843 18.0074
47.9122 18.0074
1697.98 18.0066
1194.51 18.0066
958.465 18.0066
796.904 18.0066
418.064 18.0066
50.1463 18.0066
1631.65 18.006
759.166 18.006
595.866 18.006
1032.22 18.0054
1620.66 18.
1519.19 18.
1432.95 18.
1292.13 18.
1270.03 18.
1254.97 18.
1229.69 18.
1163.32 18.
1100.76 18.
1090.78 18.
848.54 18.
753.919 18.
641.206 18.
634.204 18.
555.114 18.
352.749 18.
303.617 18.
222.975 18.
130.203 18.
63.0497 18.
1562.11 17.9205
1258.11 17.9205
517.479 17.9205
216.842 17.9205
94.7698 17.9205
1376.73 17.8929
1049.81 17.8929
823.634 17.8929
179.377 17.8929
1429.42 17.8897
1321.42 17.8897
805.648 17.8897
578.656 17.8897
339.348 17.8897
123.75 17.8897
60.3865 17.8897
1463.98 17.8
765.578 17.8
408.603 17.8
642.557 17.7961
54.2052 17.7961
953.863 17.7813
840.968 17.7813
730.947 17.7813
1592.43 17.7788
689.25 17.7788
457.066 17.7788
298.313 17.7788
256.485 17.7202
997.97 17.6944
44.0828 17.6944
217.162 17.6806
1473.27 17.675
1214.37 17.675
853.651 17.675
687.175 17.675
401.6 17.675
93.039 17.675
1647.28 17.6667
1537.89 17.6667
342.441 17.6667
1004.23 17.6544
414.585 17.6544
577.304 17.625
1642.06 17.5956
1502.32 17.5956
1050.14 17.5956
942.66 17.5956
831.789 17.5956
644.926 17.5956
573.211 17.5956
128.718 17.5956
1005.07 17.5714
862.888 17.5714
158.987 17.5714
1098.43 17.5625
155.437 17.5625
1153.19 17.5568
936.016 17.5568
520.037 17.5568
103.903 17.5568
864.99 17.5329
142.939 17.5329
57.0674 17.5329
1430.49 17.5313
1142.18 17.5313
988.961 17.5
682.975 17.5
677.015 17.5
504.804 17.5
409.679 17.5
206.694 17.5
155.048 17.5
122.762 17.5
118.319 17.5
45.2389 17.5
1101.92 17.4821
183.236 17.4821
985.445 17.4712
232.655 17.4712
1473.91 17.45
1455.23 17.4464
1231.28 17.4444
810.563 17.4444
371.919 17.4444
195.973 17.4444
1569.66 17.4083
1112.77 17.4083
776.849 17.4083
654.413 17.4083
599.537 17.4083
488.971 17.4083
401.94 17.4083
285.116 17.4083
227.111 17.4083
84.1853 17.4083
1197.76 17.4
268.888 17.4
225.587 17.4
1254.53 17.375
1236.32 17.375
937.192 17.375
911.724 17.375
902.275 17.375
827.818 17.375
596.437 17.375
553.04 17.375
254.438 17.375
236.871 17.375
45.8058 17.375
478.013 17.3603
336.976 17.3603
219.868 17.3603
109.317 17.3603
79.4374 17.3603
1120.59 17.3472
676.302 17.3472
330.696 17.3224
153.759 17.3224
1663.81 17.3214
1267.78 17.3214
1057.31 17.3214
903.309 17.3214
864.363 17.3214
587.702 17.3214
542.327 17.3214
251.438 17.3214
249.658 17.3214
217.706 17.3214
103.071 17.2917
1373.97 17.2857
565.846 17.2857
241.743 17.2857
186.795 17.2841
1187.02 17.2813
1050.75 17.2813
1043.13 17.2813
1029.58 17.2813
999.834 17.2813
890.6 17.2813
672.788 17.2813
541.313 17.2813
487.073 17.2813
292.747 17.2813
90.2051 17.2813
52.2859 17.2813
1676.11 17.25
816.755 17.25
683.603 17.25
479.276 17.25
228.747 17.25
154.667 17.25
71.411 17.25
1540.26 17.2426
1489.18 17.2426
1400.59 17.2426
1676.33 17.2404
1472.4 17.2404
764.988 17.2404
240.396 17.2404
1191.63 17.225
288.138 17.225
115.227 17.225
569.992 17.2083
435.292 17.2083
310.866 17.2083
217.353 17.2083
667.567 17.2045
1136.85 17.2
1111.58 17.2
861.741 17.1838
611.715 17.1838
55.6055 17.1838
264.667 17.1667
200.975 17.1667
92.2235 17.1667
629.97 17.1645
949.576 17.1635
495.78 17.1635
482.224 17.1635
1427.38 17.1429
950.078 17.1429
709.897 17.1429
45.7715 17.1429
1483.83 17.125
1461. 17.125
1126.46 17.125
950.218 17.125
925.657 17.125
903.019 17.125
521.231 17.125
375.506 17.125
337.807 17.125
332.357 17.125
188.854 17.125
133.426 17.125
125.738 17.125
104.498 17.125
92.4828 17.125
1131.32 17.1111
1129.55 17.1111
1001.16 17.1111
1025.02 17.1023
1464.17 17.1
948.577 17.1
1247.75 17.0865
877.757 17.0865
718.147 17.0865
563.949 17.0865
462.463 17.0865
357.122 17.0865
319.52 17.0865
180.393 17.0865
70.8405 17.0865
353.795 17.0833
1506.03 17.075
1392.05 17.075
935.127 17.075
506.608 17.075
254.973 17.075
217.682 17.075
1346.77 17.0662
1274.03 17.0662
1100.93 17.0662
701.526 17.0662
517.093 17.0662
412.984 17.0662
486.693 17.0625
118.28 17.0625
48.82 17.0625
56.4587 17.0592
200.514 17.0536
264.389 17.05
214.782 17.05
1355.31 17.0417
1323.79 17.0417
1123.7 17.0417
1034.1 17.0417
928.133 17.0417
854.217 17.0417
810.243 17.0417
793.092 17.0417
443.874 17.0417
390.674 17.0417
197.239 17.0417
142.611 17.0417
138.988 17.0417
133.148 17.0417
1683.17 17.0357
1180.41 17.0357
475.987 17.0357
81.4415 17.0357
79.3763 17.0357
57.2969 17.0357
52.8051 17.0357
929.042 17.0313
777.442 17.0313
66.9003 17.0313
59.2867 17.0313
1618.91 17.0278
1226.12 17.0278
688.178 17.0278
657.276 17.0278
303.198 17.0278
1610.69 17.025
1487.41 17.0179
1260.22 17.0139
1199.13 17.0114
696.166 17.0114
523.39 17.0114
121.724 17.0114
1297. 17.0096
1179.35 17.0096
1011.22 17.0096
1479.91 17.0083
1416.56 17.0083
1398.41 17.0083
1245.91 17.0083
1223.35 17.0083
1110.68 17.0083
1110.57 17.0083
1023.92 17.0083
1012.02 17.0083
969.336 17.0083
755.426 17.0083
598.974 17.0083
506.728 17.0083
426.081 17.0083
339.029 17.0083
272.27 17.0083
207.487 17.0083
154.615 17.0083
78.9737 17.0083
41.9337 17.0083
1140.08 17.0074
810.986 17.0074
612.523 17.0074
471.2 17.0074
373.898 17.0074
111.139 17.0074
88.2251 17.0074
1370.35 17.0066
216.728 17.0066
118.167 17.0066
1613.59 17.
1328.61 17.
1042.56 17.
942.781 17.
870.355 17.
814.514 17.
752.52 17.
506.183 17.
453.403 17.
445.318 17.
424.436 17.
405.856 17.
387.942 17.
265.302 17.
211.384 17.
165.113 17.
99.5429 17.
85.7621 17.
79.305 17.
75.56 17.
1489.41 16.9205
1311.59 16.9205
688.397 16.9205
262.832 16.9205
162.683 16.9205
56.3667 16.9205
1614.52 16.8929
1511.6 16.8929
712.528 16.8929
244.933 16.8929
190.564 16.8929
124.408 16.8929
699.164 16.8897
68.7931 16.8897
431.933 16.875
1385.6 16.7813
1313.47 16.7813
962.509 16.7813
802.318 16.7813
714.669 16.7813
276.152 16.7813
225.167 16.7813
128.608 16.7813
1637.75 16.7788
1042.43 16.7788
871.28 16.7788
862.257 16.7788
84.4214 16.7788
46.169 16.7788
185.736 16.75
1066.46 16.6944
641.715 16.6944
61.8325 16.6944
847.516 16.6806
371.593 16.6806
237.528 16.6806
185.325 16.6806
1513.72 16.675
728.317 16.675
626.221 16.675
486.166 16.675
404.993 16.675
137.31 16.675
123.616 16.675
77.5053 16.675
1212.31 16.6667
1148. 16.6667
1081.6 16.6667
874.004 16.6667
343.495 16.625
183.55 16.625
199.923 16.5956
1446.31 16.5714
1418.76 16.5714
337.661 16.5714
297.452 16.5714
58.4903 16.5714
734.89 16.5625
641.157 16.5625
1341.11 16.5568
230.854 16.5568
144.15 16.5568
398.241 16.5329
92.4391 16.5329
72.0224 16.5329
1445.63 16.5313
638.632 16.5313
593.692 16.5313
503.228 16.5313
80.922 16.5313
1278.54 16.5
416.567 16.5
1580.1 16.4712
1375.25 16.4712
1135.82 16.4712
725.136 16.4712
358.63 16.4712
49.0136 16.4712
1381.35 16.45
711.388 16.45
673.972 16.45
1368.25 16.4464
744.115 16.4464
723.677 16.4464
974.725 16.4444
288.907 16.4444
101.121 16.4444
1459.57 16.4083
1399.65 16.4083
1207.46 16.4083
853.703 16.4083
674.837 16.4083
260.134 16.4083
131.661 16.4083
1492.4 16.375
1481.43 16.375
1421.26 16.375
1395.04 16.375
601.283 16.375
526.341 16.375
516.153 16.375
351.112 16.375
331.465 16.375
44.4933 16.375
1417.96 16.3603
827.283 16.3603
603.681 16.3603
536.154 16.3603
183.671 16.3603
126.227 16.3603
491.493 16.3472
824.296 16.3333
1441.92 16.3214
1279.86 16.3214
1176.35 16.3214
877.296 16.3214
373.853 16.3214
325.558 16.3214
1596.48 16.2857
493.179 16.2857
479.61 16.2857
375.954 16.2857
90.0945 16.2857
1626.77 16.2841
1297.16 16.2841
1096.96 16.2841
891.098 16.2841
1663.49 16.2813
1347.25 16.2813
1070.21 16.2813
777.649 16.2813
167.819 16.2813
130.379 16.2813
68.2709 16.2813
1225.57 16.25
1149.52 16.25
978.95 16.25
484.019 16.25
464.028 16.25
338.552 16.25
252.409 16.25
1538.59 16.2404
1142.58 16.2404
749.818 16.2404
309.362 16.2404
209.752 16.2404
195.836 16.2404
1089.9 16.2083
1065.73 16.2083
897.863 16.2083
883.313 16.2083
468.616 16.2083
267.424 16.2083
239.945 16.2083
208.923 16.2083
914.367 16.2
161.011 16.2
126.001 16.2
1079.67 16.1838
549.097 16.1838
267.752 16.1838
233.414 16.1838
63.9215 16.1838
1103.74 16.1667
1056.23 16.1667
894.653 16.1667
849.226 16.1667
792.817 16.1667
628.733 16.1667
418.977 16.1667
301.515 16.1667
151.875 16.1667
53.6583 16.1667
40.7144 16.1667
1300.09 16.1645
426.764 16.1645
94.8781 16.1645
1337.86 16.1635
1174.86 16.1635
866.192 16.1635
730.486 16.1635
725.601 16.1635
608.777 16.1635
457.8 16.1635
163.766 16.1635
138.952 16.1607
1339.9 16.1429
1217.3 16.1429
1095.05 16.1429
1092.87 16.1429
953.805 16.1429
593.45 16.1429
501.568 16.1429
338.913 16.1429
328.636 16.1429
224.598 16.1429
160.719 16.1429
159.161 16.1429
114.289 16.1429
55.5287 16.1429
1586.65 16.125
1425.81 16.125
1113.33 16.125
1091.71 16.125
987.928 16.125
971.314 16.125
929.256 16.125
927.702 16.125
711.637 16.125
687.697 16.125
599.658 16.125
575.629 16.125
532.843 16.125
473.688 16.125
422.479 16.125
345.652 16.125
290.199 16.125
272.906 16.125
266.964 16.125
184.306 16.125
178.952 16.125
145.295 16.125
118.494 16.125
85.8205 16.125
83.5915 16.125
74.862 16.125
53.5886 16.125
543.3 16.1111
308.588 16.1111
76.1087 16.1111
251.326 16.1023
168.962 16.1023
1578.37 16.0865
1482.64 16.0865
1129.34 16.0865
112.903 16.0865
1394.81 16.075
1117.83 16.075
365.506 16.075
295.083 16.075
212.557 16.075
193.495 16.075
106.62 16.075
96.2052 16.075
1619.94 16.0662
1393.31 16.0662
1254.42 16.0662
1479.25 16.0592
180.81 16.05
77.9032 16.05
1444.07 16.0417
1183.24 16.0417
1136.37 16.0417
965.24 16.0417
925.169 16.0417
805.992 16.0417
609.733 16.0417
470.031 16.0417
393.572 16.0417
326.044 16.0417
292.468 16.0417
214.927 16.0417
201.318 16.0417
188.751 16.0417
185.77 16.0417
165.997 16.0417
64.9461 16.0417
1579.62 16.0357
799.915 16.0357
686.841 16.0357
572.811 16.0357
448.355 16.0357
146.433 16.0357
1429.25 16.0313
1284.07 16.0313
1145.78 16.0313
1137.59 16.0313
965.732 16.0313
924.682 16.0313
800.742 16.0313
724.377 16.0313
450.505 16.0313
336.566 16.0313
222.551 16.0313
130.7 16.0313
47.9003 16.0313
801.942 16.0278
733.409 16.0278
607.67 16.0278
448.064 16.0278
311.381 16.0278
301.912 16.0278
548.976 16.025
266.638 16.025
195.869 16.025
120.539 16.025
110.884 16.025
52.2236 16.025
270.196 16.0179
446.03 16.0139
139.948 16.0139
570.224 16.0114
1277.84 16.0096
1023.56 16.0096
403.885 16.0096
163.593 16.0096
1440.95 16.0083
1355.91 16.0083
1231.66 16.0083
871.407 16.0083
537.843 16.0083
518.801 16.0083
391.755 16.0083
307.181 16.0083
190.653 16.0083
119.666 16.0083
104.254 16.0083
78.6215 16.0083
61.1403 16.0083
1293.16 16.0074
970.205 16.0074
327.547 16.0074
1525.52 16.
1353.37 16.
1163.47 16.
1057.61 16.
944.805 16.
797.915 16.
762.279 16.
550.373 16.
435.841 16.
394.933 16.
352.634 16.
284.697 16.
218.714 16.
62.7271 16.
58.0494 16.
52.3566 16.
1697.1 15.9205
1535.15 15.9205
1499.13 15.9205
1220.42 15.9205
803.23 15.9205
761.34 15.9205
496.456 15.9205
385.701 15.9205
224.688 15.9205
174.604 15.9205
857.804 15.8929
518.009 15.8929
441.859 15.8929
303.35 15.8929
82.1785 15.8929
54.9229 15.8929
1573.57 15.8897
574.899 15.8897
496.106 15.8897
227.304 15.8897
840.01 15.875
1551.76 15.8
1287.21 15.8
1033.84 15.8
357.507 15.8
330.567 15.8
145.682 15.8
642.475 15.7813
1182.31 15.7788
950.99 15.7788
898.278 15.7788
556.604 15.7788
517.298 15.7788
149.795 15.7788
131.092 15.7788
118.46 15.6944
1488.29 15.6806
423.749 15.6806
1546.78 15.675
1483.26 15.675
1469.99 15.675
776.997 15.675
546.538 15.675
1493.53 15.6667
1449.47 15.6667
1300.47 15.6667
967.74 15.6667
399.027 15.6667
166.572 15.6667
1507.35 15.625
394.83 15.625
751.689 15.5956
682.585 15.5956
48.7889 15.5956
1434.76 15.5714
1391.77 15.5714
1165.49 15.5714
1060.52 15.5714
954.588 15.5714
888.039 15.5714
691.084 15.5714
260.563 15.5714
249.603 15.5714
186.248 15.5714
146.801 15.5714
1396.35 15.5625
1301.71 15.5625
580.054 15.5625
566.162 15.5625
391.203 15.5625
143.554 15.5625
58.135 15.5625
685.607 15.5568
546.232 15.5568
198.319 15.5568
98.0414 15.5568
80.435 15.5568
65.4266 15.5568
1593.77 15.5
1389.02 15.5
828.834 15.5
409.209 15.5
144.674 15.5
101.541 15.5
1290.56 15.4712
617.536 15.4712
461.536 15.4712
351.559 15.4712
317.076 15.4712
192.094 15.4712
131.145 15.4712
1195.59 15.45
813.619 15.45
644.513 15.45
243.08 15.45
200.825 15.45
95.3794 15.45
67.2837 15.45
719.606 15.4444
1557.71 15.4083
1414.9 15.4083
1161.43 15.4083
695.537 15.4083
190.727 15.4083
129.245 15.4083
116.152 15.4083
1547.02 15.375
1392.78 15.375
1081.04 15.375
776.252 15.375
734.824 15.375
476.502 15.375
387.408 15.375
337.861 15.375
325.796 15.375
292.235 15.375
240.061 15.375
231.157 15.375
229.254 15.375
164.935 15.375
113.174 15.375
1320.85 15.3603
894.073 15.3603
247.411 15.3603
1514.65 15.3472
1479.55 15.3472
779.995 15.3472
774.645 15.3472
223.516 15.3472
84.5448 15.3472
76.9492 15.3472
764.562 15.3333
74.7883 15.3333
694.279 15.3214
457.914 15.3214
205.017 15.3214
158.857 15.3214
65.331 15.3214
634.984 15.2917
1295.87 15.2857
734.672 15.2857
563.844 15.2857
407.454 15.2857
1694.95 15.2841
973.291 15.2841
73.6837 15.2841
1455.44 15.2813
464.695 15.2813
208.832 15.2813
1634.17 15.25
1474.28 15.25
1467.3 15.25
1238.41 15.25
1033.59 15.25
503.153 15.25
230.141 15.25
222.479 15.25
159.563 15.25
136.196 15.25
85.6122 15.25
1684.25 15.2404
1449.74 15.2404
1410.62 15.2404
1293.59 15.2404
1222.61 15.2404
1214.93 15.2404
1169.56 15.2404
713.486 15.2404
684.038 15.2404
481.314 15.2404
413.37 15.2404
384.797 15.2404
263.048 15.2404
215.92 15.2404
162.977 15.2404
148.807 15.2404
1298.21 15.2083
1054.91 15.2083
342.244 15.2083
307.813 15.2083
253.977 15.2083
121.106 15.2083
640.681 15.2
180.277 15.2
44.1159 15.2
347.232 15.1838
1450.52 15.1667
410.832 15.1667
199.873 15.1667
60.832 15.1667
1263. 15.1635
300.427 15.1635
79.2712 15.1635
76.5322 15.1635
846.476 15.1607
594.558 15.1607
514.131 15.1607
1404.56 15.1488
1580.35 15.1429
1398.68 15.1429
1210.7 15.1429
816.69 15.1429
814.922 15.1429
767.73 15.1429
749.554 15.1429
717.425 15.1429
548.13 15.1429
464.57 15.1429
383.283 15.1429
67.8876 15.1429
51.391 15.1429
1597.91 15.125
1419.42 15.125
1394.66 15.125
1355.8 15.125
1095.37 15.125
967.474 15.125
912.716 15.125
889.274 15.125
814.661 15.125
796.403 15.125
787.058 15.125
621.237 15.125
463.479 15.125
440.746 15.125
398.575 15.125
351.015 15.125
340.541 15.125
270.25 15.125
220.004 15.125
194.374 15.125
169.328 15.125
154.823 15.125
127.17 15.125
73.3849 15.125
745.606 15.1111
843.058 15.1023
660.159 15.1023
397.966 15.1023
1633.78 15.0865
1522.95 15.0865
850.527 15.0865
835.476 15.0865
807.14 15.0865
443.686 15.0865
56.6567 15.0865
933.893 15.0833
888.852 15.0833
191.807 15.0833
1269.29 15.075
973.062 15.075
926.651 15.075
911.992 15.075
883.791 15.075
857.474 15.075
766. 15.075
704.093 15.075
695.848 15.075
436.571 15.075
435.937 15.075
419.917 15.075
368.677 15.075
258.636 15.075
205.558 15.075
195.508 15.075
179.756 15.075
117.061 15.075
61.6115 15.075
54.1499 15.075
49.5236 15.075
433.322 15.0662
118.111 15.0662
1625.29 15.0625
1586.5 15.0625
1331.05 15.0625
441.927 15.0625
183.064 15.0625
130.152 15.0625
1462.53 15.0536
1312.37 15.05
1204.43 15.05
921.513 15.05
678.64 15.05
185.5 15.05
134.592 15.05
1480.46 15.0417
1097.05 15.0417
721.773 15.0417
659.157 15.0417
609.092 15.0417
586.561 15.0417
578.741 15.0417
578.235 15.0417
416.203 15.0417
384.686 15.0417
372.067 15.0417
263.579 15.0417
206.352 15.0417
162.749 15.0417
160.284 15.0417
155.861 15.0417
144.519 15.0417
107.673 15.0417
79.162 15.0417
66.3363 15.0417
40.6395 15.0417
1631.49 15.0357
1436.79 15.0357
1383.77 15.0357
1144.89 15.0357
1005.38 15.0357
969.42 15.0357
641.496 15.0357
624.805 15.0357
553.792 15.0357
444.579 15.0357
405.533 15.0357
318.733 15.0357
302.032 15.0357
176.674 15.0357
1507.45 15.0313
1504.2 15.0313
1268.62 15.0313
994.732 15.0313
579.646 15.0313
451.587 15.0313
400.198 15.0313
136.44 15.0313
1133.61 15.025
634.478 15.0139
1322.64 15.0114
1219.94 15.0114
608.588 15.0114
602.287 15.0114
270.298 15.0114
143.522 15.0114
128.366 15.0114
40.872 15.0114
946.478 15.0096
487.175 15.0096
449.545 15.0096
285.461 15.0096
186.719 15.0096
105.041 15.0096
85.132 15.0096
57.1754 15.0096
42.3203 15.0096
1691.29 15.0083
1675.73 15.0083
1585.98 15.0083
1517.35 15.0083
1469.79 15.0083
1106.88 15.0083
847.46 15.0083
814.796 15.0083
697.757 15.0083
465.571 15.0083
399.491 15.0083
135.118 15.0083
76.0288 15.0083
1642.18 15.0074
1239.99 15.0074
1142.46 15.0074
905.603 15.0074
174.223 15.0074
81.1676 15.0074
1445.09 15.
1426.78 15.
1317.37 15.
835.806 15.
813.958 15.
442.914 15.
388.73 15.
380.82 15.
356.018 15.
288.022 15.
253.849 15.
173.925 15.
128.847 15.
128.211 15.
123.895 15.
122.281 15.
71.3891 15.
43.3401 15.
40.4083 15.
1665.79 14.9205
1509.49 14.9205
1403.64 14.9205
966.486 14.9205
380.313 14.9205
214.722 14.9205
155.28 14.9205
124.665 14.9205
70.0589 14.9205
1622.95 14.8929
1242.4 14.8929
1116.52 14.8929
515.222 14.8929
498.483 14.8929
311.809 14.8929
274.935 14.8929
105.813 14.8929
95.7463 14.8929
62.8803 14.8929
1543.14 14.875
1412.29 14.875
130.246 14.875
1694.46 14.8
1324.4 14.8
1261.91 14.8
1085.81 14.8
836.459 14.8
540.921 14.8
301.839 14.8
173.82 14.8
1126.41 14.7813
617.741 14.7788
437.221 14.7788
46.0211 14.7788
1048.05 14.75
1087.66 14.6806
876.426 14.6806
258.034 14.6806
188.717 14.6806
1491.64 14.675
1170.02 14.675
184.807 14.675
908.833 14.6667
189.813 14.6667
133.282 14.6667
120.032 14.6667
110.377 14.6667
707.068 14.625
357.907 14.625
327.041 14.625
301.44 14.625
1156.67 14.5714
704.323 14.5714
576.755 14.5714
356.471 14.5714
122.992 14.5714
1123.58 14.5625
979.337 14.5625
645.443 14.5625
84.7551 14.5625
1693.67 14.5568
863.115 14.5568
484.81 14.5568
325.474 14.5568
314.876 14.5568
242.103 14.5568
59.2283 14.5568
53.7659 14.5568
879.013 14.5
749.397 14.5
607.106 14.5
525.115 14.5
286.503 14.5
1556.24 14.4712
790.983 14.4712
598.304 14.4712
477.524 14.4712
212.33 14.4712
42.9332 14.4712
1688.69 14.45
1440.5 14.45
1385.19 14.45
1297.61 14.45
868.931 14.45
777.23 14.45
691.68 14.45
539.591 14.45
535.58 14.45
491.099 14.45
313.177 14.45
302.438 14.45
470.658 14.4464
57.4227 14.4444
1590.98 14.4083
1194.81 14.4083
1127.49 14.4083
267.584 14.4083
220.266 14.4083
43.0504 14.4083
1683.74 14.375
1499.86 14.375
1486.06 14.375
1222.37 14.375
1083.4 14.375
959.201 14.375
873.188 14.375
566.27 14.375
508.703 14.375
380.01 14.375
307.882 14.375
288.065 14.375
235.195 14.375
138.75 14.375
126.593 14.375
98.3776 14.375
76.7103 14.375
50.6771 14.375
323.331 14.3603
276.464 14.3603
1657.87 14.3472
472.665 14.3472
439.049 14.3472
405.115 14.3472
363.683 14.3472
326.384 14.3472
319.2 14.3472
1497.78 14.3333
1256.46 14.3333
1287.61 14.3214
325.124 14.3214
171.677 14.3214
142.508 14.3214
137.5 14.3214
991.94 14.2857
1265.56 14.2841
1167.26 14.2841
919.704 14.2841
851.348 14.2841
825.518 14.2841
708.841 14.2841
608.068 14.2841
245.829 14.2841
91.6538 14.2841
1218.95 14.2813
575.255 14.2813
431.166 14.2813
1293.34 14.25
992.754 14.25
521.08 14.25
347.077 14.25
1516.36 14.2404
1490.86 14.2404
702.846 14.2404
347.583 14.2404
288.324 14.2404
261.258 14.2404
211.714 14.2404
184.665 14.2404
145.449 14.2404
127.246 14.2404
84.1048 14.2404
1253.57 14.2083
1235.68 14.2083
707.639 14.2083
632.532 14.2083
574.65 14.2083
482.42 14.2083
101.49 14.2083
76.5036 14.2083
1427.58 14.2
1279.76 14.2
1204.56 14.2
788.66 14.2
647.986 14.2
577.756 14.2
143.489 14.2
668.87 14.1838
1626.04 14.1667
1351.73 14.1667
1306.6 14.1667
1215.77 14.1667
1173.62 14.1667
826.096 14.1667
779.585 14.1667
696.437 14.1667
666.56 14.1667
487.707 14.1667
473.178 14.1667
430.024 14.1667
285.935 14.1667
284.92 14.1667
224.297 14.1667
153.589 14.1667
112.995 14.1667
74.9243 14.1667
1444.24 14.1635
1406.26 14.1635
1296.24 14.1635
631.011 14.1635
407.108 14.1635
401.2 14.1635
359.294 14.1635
77.8545 14.1635
64.7594 14.1635
1037.04 14.1607
737.078 14.1607
721.852 14.1607
1566.19 14.1429
1282.45 14.1429
1125.87 14.1429
1108.93 14.1429
944.365 14.1429
756.123 14.1429
527.08 14.1429
387.669 14.1429
121.92 14.1429
1661.44 14.125
1549.8 14.125
1521.09 14.125
1429.35 14.125
1209.98 14.125
1159.18 14.125
1142.72 14.125
1017.01 14.125
795.388 14.125
719.214 14.125
696.536 14.125
652.702 14.125
636.276 14.125
535.683 14.125
506.048 14.125
483.439 14.125
224.131 14.125
207.027 14.125
187.714 14.125
177.432 14.125
131.989 14.125
101.258 14.125
97.8811 14.125
43.3231 14.125
1116.38 14.1111
1335.38 14.1023
1040.78 14.1023
1000.88 14.1023
780.541 14.1023
302.839 14.1023
233.562 14.1023
227.26 14.1023
199.437 14.1023
41.4894 14.1023
1579.48 14.0865
1076.23 14.0865
1028.12 14.0865
735.458 14.0865
440.157 14.0865
382.924 14.0865
379.937 14.0865
202.245 14.0865
80.7553 14.0865
1025.88 14.0833
41.8217 14.0833
1595.02 14.075
1169.38 14.075
1140.57 14.075
604.018 14.075
518.436 14.075
451.502 14.075
299.489 14.075
243.784 14.075
1002.13 14.0662
849.442 14.0662
157.532 14.0662
525.659 14.0625
1046.05 14.05
728.869 14.05
685.985 14.05
653.477 14.05
533.902 14.05
493.555 14.05
1603.1 14.0417
1381.76 14.0417
1187.21 14.0417
1110.09 14.0417
1007.97 14.0417
972.741 14.0417
926.222 14.0417
872.028 14.0417
831.545 14.0417
815.92 14.0417
813.435 14.0417
691.894 14.0417
613.752 14.0417
431.581 14.0417
414.779 14.0417
326.17 14.0417
292.579 14.0417
194.205 14.0417
174.412 14.0417
153.435 14.0417
87.0808 14.0417
77.058 14.0417
63.3 14.0417
54.8942 14.0417
46.3914 14.0417
43.4047 14.0417
40.9563 14.0417
1475. 14.0357
1191.82 14.0357
1010.38 14.0357
205.115 14.0357
172.85 14.0357
117.875 14.0357
110.469 14.0357
109.502 14.0357
94.5937 14.0357
89.3641 14.0357
57.3272 14.0357
48.0233 14.0357
41.6042 14.0357
854.793 14.0313
216.492 14.0313
185.632 14.0313
50.7893 14.0313
691.549 14.025
235.141 14.025
96.5004 14.025
1521.02 14.0179
66.0553 14.0179
1354.35 14.0139
694.822 14.0139
316.844 14.0139
1334.23 14.0114
529.16 14.0114
291.374 14.0114
1695.41 14.0096
1328.04 14.0096
1103.46 14.0096
948.735 14.0096
856.468 14.0096
787.714 14.0096
645.638 14.0096
434.658 14.0096
355.165 14.0096
263.728 14.0096
204.574 14.0096
47.5205 14.0096
44.4024 14.0096
1493.85 14.0083
799.17 14.0083
750.922 14.0083
591.456 14.0083
535.305 14.0083
534.325 14.0083
438.335 14.0083
206.397 14.0083
200.181 14.0083
1663.6 14.0074
1290.69 14.0074
150.361 14.0074
91.3789 14.0074
500.362 14.0066
1622.55 14.
1552.87 14.
1533.34 14.
1467.52 14.
1410.52 14.
1384.27 14.
1362.58 14.
1338.25 14.
1271.6 14.
1257.14 14.
1216.61 14.
1174.41 14.
1097.4 14.
938.073 14.
910.427 14.
836.37 14.
776.651 14.
665.511 14.
475.022 14.
455.259 14.
447.737 14.
447.234 14.
429.384 14.
416.94 14.
399.282 14.
323.511 14.
261.518 14.
253.366 14.
252.045 14.
218.748 14.
216.037 14.
203.723 14.
199.412 14.
176.206 14.
170.332 14.
160.363 14.
144.364 14.
126.15 14.
120.954 14.
93.6542 14.
1512.05 13.9205
819.35 13.9205
493.665 13.9205
426.177 13.9205
255.052 13.9205
232.7 13.9205
183.588 13.9205
174.143 13.9205
1110.86 13.8929
934.984 13.8929
701.803 13.8929
645.234 13.8929
317.713 13.8929
303.769 13.8929
190.37 13.8929
177.522 13.8929
1237.3 13.875
594.6 13.875
217.551 13.875
112.067 13.875
86.6156 13.875
1245.76 13.8
800.59 13.8
596.893 13.8
570.488 13.8
331.836 13.8
255.528 13.8
235.709 13.8
177.945 13.8
166.239 13.8
67.174 13.8
1483.02 13.7813
1497.15 13.7788
816.955 13.7788
760.149 13.7788
526.215 13.7788
410.964 13.7788
204.322 13.7788
166.406 13.7788
149.956 13.7788
144.844 13.7788
434.041 13.75
1444.42 13.6806
1237.72 13.6806
1153.95 13.6806
472.402 13.6806
401.995 13.6806
385.66 13.6806
357.031 13.6806
276.689 13.6806
241.521 13.6806
233.166 13.6806
185.107 13.6806
181.971 13.6806
1623.45 13.675
1495.33 13.675
1494.85 13.675
952.782 13.675
1584.73 13.6667
1447.91 13.6667
1375.34 13.6667
1330.36 13.6667
1287.79 13.6667
1255.51 13.6667
1212.1 13.6667
1073.96 13.6667
1071.6 13.6667
445.857 13.6667
370.007 13.6667
228.714 13.6667
83.2463 13.6667
221.565 13.625
72.0538 13.625
1137.03 13.5956
1673.22 13.5714
1351.3 13.5714
1238.04 13.5714
588.438 13.5714
428.768 13.5714
128.503 13.5714
94.0492 13.5714
1638.59 13.5625
1316.26 13.5625
798.97 13.5625
404.246 13.5625
377.667 13.5625
311.418 13.5625
1330.24 13.5568
967.045 13.5568
938.2 13.5568
772.462 13.5568
695.678 13.5568
559.105 13.5568
465.42 13.5568
387.548 13.5568
100.372 13.5568
72.7912 13.5568
53.4618 13.5568
520.486 13.5
1396.58 13.4712
1177.49 13.4712
1154.97 13.4712
1123.3 13.4712
971.457 13.4712
527.608 13.4712
334.183 13.4712
227.485 13.4712
128.184 13.4712
108.97 13.4712
1517.6 13.45
1467.92 13.45
1137.23 13.45
1020.97 13.45
944.237 13.45
895.173 13.45
735.508 13.45
651.221 13.45
588.239 13.45
460.023 13.45
83.1707 13.45
1327.18 13.4464
1278.61 13.4464
162.382 13.4464
123.661 13.4464
628.965 13.4083
440.855 13.4083
332.679 13.4083
243.892 13.4083
227.536 13.4083
66.7693 13.4083
55.5885 13.4083
1622.72 13.375
1465.9 13.375
1320.08 13.375
1298.82 13.375
1165.84 13.375
1056.36 13.375
867.722 13.375
858.315 13.375
823.763 13.375
769.414 13.375
643.127 13.375
630.36 13.375
573.908 13.375
504.009 13.375
448.009 13.375
431.759 13.375
263.379 13.375
167.337 13.375
73.4383 13.375
679.863 13.3603
74.0785 13.3603
1465.81 13.3472
1449.24 13.3472
896.502 13.3472
475.265 13.3472
343.62 13.3472
237.584 13.3333
216.817 13.3333
1572.96 13.3214
1430.92 13.3214
694.111 13.3214
431.463 13.3214
120.231 13.3214
76.334 13.3214
1671.42 13.2841
1589.27 13.2841
1582.45 13.2841
1549.96 13.2841
1415.4 13.2841
1381.45 13.2841
1371.29 13.2841
1305.97 13.2841
1087.27 13.2841
911.424 13.2841
628.158 13.2841
605.481 13.2841
594.104 13.2841
591.722 13.2841
589.634 13.2841
576.012 13.2841
256.431 13.2841
220.921 13.2841
138.887 13.2841
67.6668 13.2841
248.123 13.2813
230.405 13.2813
1510.19 13.25
1249.93 13.25
1215.2 13.25
967.629 13.25
960.887 13.25
551.59 13.25
125.339 13.25
78.326 13.25
1324.85 13.2404
1019.86 13.2404
916.009 13.2404
817.065 13.2404
637.18 13.2404
335.789 13.2404
311.593 13.2404
172.481 13.2404
157.195 13.2404
134.626 13.2404
71.4547 13.2404
1360.33 13.225
194.319 13.225
1597.31 13.2083
1353.99 13.2083
742.45 13.2083
370.66 13.2083
353.526 13.2083
1679.55 13.2
1099.13 13.2
1045.02 13.2
1023.85 13.2
989.015 13.2
474.924 13.2
353.373 13.2
217.292 13.2
180.2 13.2
645.74 13.1838
218.909 13.1838
1617.25 13.1667
1565.42 13.1667
886.808 13.1667
676.582 13.1667
405.671 13.1667
315.936 13.1667
220.123 13.1667
217.057 13.1667
152.242 13.1667
717.078 13.1635
116.704 13.1635
937.551 13.1607
56.3436 13.1607
1043.81 13.1429
979.649 13.1429
758.566 13.1429
673.634 13.1429
633.44 13.1429
248.529 13.1429
221.399 13.1429
1583.26 13.125
1542.61 13.125
1264.08 13.125
1000.44 13.125
918.437 13.125
787.298 13.125
706.352 13.125
504.136 13.125
324.222 13.125
287.595 13.125
276.212 13.125
126.871 13.125
123.551 13.125
122.582 13.125
71.9687 13.125
49.6708 13.125
44.3452 13.125
1378.85 13.1023
1214.61 13.1023
1137.72 13.1023
564.548 13.1023
305.536 13.1023
247.713 13.1023
242.568 13.1023
112.313 13.1023
100.03 13.1023
86.3682 13.1023
47.394 13.1023
46.3118 13.1023
1627.17 13.0865
1497.9 13.0865
1375.58 13.0865
1246.32 13.0865
1151.27 13.0865
1046.5 13.0865
1027.12 13.0865
984.927 13.0865
813.713 13.0865
793.367 13.0865
761.52 13.0865
719.053 13.0865
633.772 13.0865
383.754 13.0865
332.427 13.0865
192.699 13.0865
141.382 13.0865
77.8072 13.0865
1331.51 13.075
1053.42 13.075
946.373 13.075
793.561 13.075
728.809 13.075
724.115 13.075
1343.56 13.0625
1106.45 13.0625
720.188 13.0625
716.242 13.0625
1672.26 13.05
1363. 13.05
914.934 13.05
581.482 13.05
554.735 13.05
494.854 13.05
477.639 13.05
466.005 13.05
270.336 13.05
137.943 13.05
1643.85 13.0417
1560.62 13.0417
1512.17 13.0417
1372.25 13.0417
1292.65 13.0417
1241.94 13.0417
1059.26 13.0417
963.639 13.0417
942.306 13.0417
697.381 13.0417
677.118 13.0417
574.348 13.0417
433.373 13.0417
332.918 13.0417
280.988 13.0417
228.816 13.0417
158.335 13.0417
131.284 13.0417
109.828 13.0417
1207.17 13.0357
933.99 13.0357
884.949 13.0357
883.059 13.0357
837.264 13.0357
626.567 13.0357
625.808 13.0357
614.453 13.0357
533.001 13.0357
488.326 13.0357
301.027 13.0357
185.663 13.0357
43.5326 13.0357
1384.92 13.0313
786.589 13.0313
690.645 13.0313
771.114 13.0278
956.391 13.025
1598.36 13.0179
1432.47 13.0179
469.313 13.0179
1609.35 13.0139
1350.64 13.0139
1246.19 13.0139
977.768 13.0139
940.882 13.0139
821.361 13.0139
307.1 13.0139
141.913 13.0139
97.1454 13.0139
69.7891 13.0139
1653.01 13.0114
1173.24 13.0114
713.885 13.0114
581.399 13.0114
287.983 13.0114
220.956 13.0114
62.5412 13.0114
57.566 13.0114
1419. 13.0096
1352.24 13.0096
1331.78 13.0096
1156.31 13.0096
1149.6 13.0096
1131.8 13.0096
1085.19 13.0096
1081.35 13.0096
389.318 13.0096
385.799 13.0096
275.075 13.0096
166.145 13.0096
127.569 13.0096
123.8 13.0096
61.8816 13.0096
1630.4 13.0083
1150.92 13.0083
796.613 13.0083
367.293 13.0083
218.181 13.0083
167.203 13.0083
130.086 13.0083
99.7774 13.0083
562.874 13.0074
1696.59 13.
1665.17 13.
1550.84 13.
1549.51 13.
1502.63 13.
1391.49 13.
1329.32 13.
1243.42 13.
1186.27 13.
1045.71 13.
1014.1 13.
913.229 13.
895.306 13.
863.339 13.
846.922 13.
830.449 13.
736.577 13.
692.663 13.
679.505 13.
626.969 13.
617.652 13.
617.381 13.
566.89 13.
402.028 13.
361.018 13.
360.344 13.
351.482 13.
299.077 13.
248.945 13.
241.597 13.
212.665 13.
197.21 13.
176.274 13.
170.085 13.
168.871 13.
90.7776 13.
75.0877 13.
62.2336 13.
42.2738 13.
1418.83 12.9205
1286.46 12.9205
1170.92 12.9205
921.63 12.9205
764.869 12.9205
720.472 12.9205
627.031 12.9205
258.512 12.9205
126.482 12.9205
124.025 12.9205
97.9227 12.9205
91.4482 12.9205
43.7886 12.9205
1568.51 12.8929
1297.89 12.8929
759.264 12.8929
598.627 12.8929
540.223 12.8929
369.736 12.8929
1567.56 12.875
1248.94 12.875
1144.64 12.875
1093.98 12.875
1079.59 12.875
999.498 12.875
979.282 12.875
957.038 12.875
742.785 12.875
642.897 12.875
593.317 12.875
60.0767 12.875
45.1364 12.875
1627.96 12.8
951.501 12.8
891.824 12.8
824.593 12.8
586.414 12.8
551.686 12.8
215.302 12.8
1492.19 12.7788
1160.9 12.7788
1150.6 12.7788
962.605 12.7788
961.993 12.7788
726.942 12.7788
665.145 12.7788
392.253 12.7788
324.901 12.7788
115.74 12.7788
83.0425 12.7788
621.352 12.75
577.489 12.75
359.947 12.75
130.815 12.75
1038.08 12.6806
1026.58 12.6806
938.909 12.6806
816.356 12.6806
508.999 12.6806
274.967 12.6806
254.485 12.6806
181.886 12.6806
124.966 12.6806
63.9931 12.6806
1612.78 12.675
1255.37 12.675
1188.24 12.675
1106.95 12.675
725.52 12.675
465.202 12.675
242.186 12.675
222.176 12.675
109.383 12.675
1536.8 12.6667
1166.73 12.6667
668.281 12.6667
393.332 12.6667
96.3355 12.6667
44.4376 12.6667
1565.05 12.625
1144.39 12.625
1143.07 12.5714
1121.82 12.5714
700.951 12.5714
220.31 12.5714
189.051 12.5714
145.243 12.5714
1279.38 12.5625
1151.98 12.5625
912.794 12.5625
716.729 12.5625
680.321 12.5625
670.555 12.5625
516.333 12.5625
463.666 12.5625
409.971 12.5625
366.287 12.5625
358.504 12.5625
352.435 12.5625
280.217 12.5625
265.716 12.5625
227.42 12.5625
209.523 12.5625
69.5051 12.5625
1677.93 12.5568
1356.95 12.5568
1318.47 12.5568
1202.76 12.5568
1093.52 12.5568
631.858 12.5568
586.912 12.5568
275.606 12.5568
118.01 12.5568
61.9231 12.5568
710.881 12.5
315.626 12.5
1496.31 12.4712
1471.28 12.4712
703.514 12.4712
664.845 12.4712
606.584 12.4712
573.128 12.4712
306.67 12.4712
283.005 12.4712
241.785 12.4712
116.128 12.4712
1487.52 12.45
1224.81 12.45
1120.03 12.45
899.274 12.45
897.213 12.45
784.514 12.45
686.95 12.45
595.164 12.45
571.404 12.45
364.015 12.45
358.945 12.45
202.426 12.45
192.578 12.45
80.1324 12.45
62.3728 12.45
1512.93 12.4464
1311.76 12.4464
592.715 12.4464
253.755 12.4464
96.8557 12.4464
1680.54 12.4083
1520.78 12.4083
1479.03 12.4083
1386.71 12.4083
1046. 12.4083
453.257 12.4083
180.779 12.4083
44.1472 12.4083
1517.14 12.375
1504.45 12.375
1454.1 12.375
1024.36 12.375
993.791 12.375
698.345 12.375
533.704 12.375
485.569 12.375
321.304 12.375
268.597 12.375
189.483 12.375
59.6185 12.375
42.8366 12.375
799.332 12.3603
1641.42 12.3472
1488.09 12.3472
1114.12 12.3472
1015.38 12.3472
927.004 12.3472
744.578 12.3472
551.19 12.3472
377.36 12.3472
330.194 12.3472
306.917 12.3472
270.404 12.3472
131.466 12.3472
108.887 12.3472
60.6699 12.3472
945.115 12.3333
1621.86 12.3214
1266.81 12.3214
1258.48 12.3214
709.484 12.3214
540.527 12.3214
1449.59 12.2841
1368.42 12.2841
1198.61 12.2841
1092.15 12.2841
928.52 12.2841
908.223 12.2841
782.704 12.2841
575.764 12.2841
424.978 12.2841
411.367 12.2841
347.989 12.2841
306.628 12.2841
297.32 12.2841
242.791 12.2841
131.513 12.2841
109.699 12.2841
1039.32 12.2813
534.417 12.2813
178.759 12.2813
150.221 12.2813
1640.8 12.25
1148.83 12.25
438.506 12.25
316.383 12.25
239.8 12.25
231.604 12.25
135.735 12.25
44.6271 12.25
1692.32 12.2404
1608.83 12.2404
927.367 12.2404
445.945 12.2404
403.264 12.2404
324.289 12.2404
304.036 12.2404
284.803 12.2404
154.499 12.2404
129.296 12.2404
1292.39 12.225
1525.09 12.2083
778.432 12.2083
147.474 12.2083
1599.35 12.2
1447.56 12.2
1395.75 12.2
1046.37 12.2
995.85 12.2
988.272 12.2
962.884 12.2
878.535 12.2
837.73 12.2
789.031 12.2
584.387 12.2
509.683 12.2
293.905 12.2
291.748 12.2
144.449 12.2
130.294 12.2
113.964 12.2
72.26 12.2
1066.74 12.1838
1437.68 12.1667
990.454 12.1667
915.109 12.1667
756.327 12.1667
471.773 12.1667
454.587 12.1667
382.88 12.1667
367.601 12.1667
192.039 12.1667
160.879 12.1667
149.609 12.1667
56.916 12.1667
757.175 12.1607
694.531 12.1607
439.727 12.1607
1265.03 12.1429
940.496 12.1429
436.057 12.1429
411.031 12.1429
201.253 12.1429
1495.74 12.125
1201.01 12.125
1154.73 12.125
984.613 12.125
940.424 12.125
868.192 12.125
853.838 12.125
853.754 12.125
821.869 12.125
611.542 12.125
520.427 12.125
481.609 12.125
463.965 12.125
444.167 12.125
433.454 12.125
419.824 12.125
417.688 12.125
409.014 12.125
403.999 12.125
323.074 12.125
318.022 12.125
315.803 12.125
288.961 12.125
281.873 12.125
272.19 12.125
184.965 12.125
66.7389 12.125
57.5221 12.125
48.3769 12.125
387.737 12.1111
1645.94 12.1023
1623.86 12.1023
1611.49 12.1023
1477.35 12.1023
1466.76 12.1023
1359.86 12.1023
1134.21 12.1023
1047.65 12.1023
1022.95 12.1023
578.833 12.1023
357.295 12.1023
273.643 12.1023
224.882 12.1023
178.989 12.1023
124.002 12.1023
123.322 12.1023
86.134 12.1023
1123.51 12.0865
813.157 12.0865
264.752 12.0865
242.426 12.0865
191.033 12.0865
142.83 12.0865
128.984 12.0865
113.983 12.0865
775.146 12.0833
696.728 12.0833
568.225 12.0833
333.962 12.0833
61.9078 12.0833
1552.08 12.075
672.965 12.075
662.574 12.075
599.451 12.075
395.673 12.075
161.38 12.075
141.764 12.075
70.1003 12.075
1104.07 12.0662
977.64 12.0625
903.568 12.0625
764.002 12.0625
747.498 12.0625
242.752 12.0625
145.802 12.0625
1648.73 12.05
1544.44 12.05
1444.77 12.05
729.861 12.05
660.04 12.05
354.711 12.05
255.712 12.05
163.725 12.05
73.6352 12.05
42.2944 12.05
1598.19 12.0417
1509.1 12.0417
1501.29 12.0417
1426.5 12.0417
1080.81 12.0417
1027.45 12.0417
983.37 12.0417
976.657 12.0417
966.248 12.0417
722.389 12.0417
613.828 12.0417
472.462 12.0417
448.493 12.0417
142.7 12.0417
68.2849 12.0417
49.7671 12.0417
45.6865 12.0417
45.497 12.0417
45.1974 12.0417
40.777 12.0417
1615.61 12.0357
1227.62 12.0357
1156.82 12.0357
1078.41 12.0357
1054.45 12.0357
962.388 12.0357
197.266 12.0357
193.336 12.0357
184.378 12.0357
149.898 12.0357
99.7373 12.0357
83.1144 12.0357
280.671 12.0313
201.757 12.0313
1015.03 12.0179
767.413 12.0179
529.306 12.0179
212.132 12.0179
1674.67 12.0139
1672.4 12.0139
1580.23 12.0139
1578.05 12.0139
537.455 12.0139
79.8059 12.0139
76.7445 12.0139
1611.95 12.0114
1315.11 12.0114
1217.95 12.0114
1147.25 12.0114
1142.91 12.0114
1135.5 12.0114
1105.63 12.0114
1010.18 12.0114
782.049 12.0114
745.45 12.0114
697.224 12.0114
537.8 12.0114
408.086 12.0114
308.91 12.0114
247.104 12.0114
246.169 12.0114
235.528 12.0114
188.562 12.0114
134.912 12.0114
69.1399 12.0114
1529.66 12.0096
1243.59 12.0096
1233.21 12.0096
1152.96 12.0096
1094.48 12.0096
874.72 12.0096
810.024 12.0096
761.773 12.0096
639.235 12.0096
614.992 12.0096
570.743 12.0096
539.821 12.0096
414.849 12.0096
381.312 12.0096
215.523 12.0096
157.317 12.0096
131.711 12.0096
99.2745 12.0096
1350.47 12.0083
1019.38 12.0083
818.442 12.0083
1652.69 12.
1596.37 12.
1505.18 12.
1482.31 12.
1226.58 12.
1210.62 12.
1161.81 12.
1119.39 12.
1064.96 12.
1021.85 12.
955.576 12.
874.89 12.
788.196 12.
766.888 12.
734.588 12.
672.341 12.
619.54 12.
575.048 12.
458.111 12.
439.677 12.
389.199 12.
287.509 12.
260.334 12.
228.664 12.
221.101 12.
199.077 12.
92.3645 12.
61.5036 12.
1548.15 11.9205
1301.88 11.9205
983.568 11.9205
856.776 11.9205
576.975 11.9205
345.87 11.9205
102.628 11.9205
82.3243 11.9205
1496.16 11.875
1244.26 11.875
1146.35 11.875
981.036 11.875
320.643 11.875
128.285 11.875
1654.21 11.8
1551.19 11.8
1276.76 11.8
1016.46 11.8
864.776 11.8
468.249 11.8
342.865 11.8
285.671 11.8
111.056 11.8
47.9771 11.8
1221.25 11.7788
1131.4 11.7788
1066.04 11.7788
397.169 11.7788
244.86 11.7788
1325.4 11.75
1224.1 11.75
250.665 11.75
186.284 11.75
97.68 11.75
62.8293 11.75
1688.59 11.6806
1567.02 11.6806
1391.23 11.6806
1358.87 11.6806
1347.56 11.6806
1194.26 11.6806
1053.75 11.6806
679.067 11.6806
591.939 11.6806
545.724 11.6806
477.292 11.6806
275.801 11.6806
191.648 11.6806
182.031 11.6806
151.979 11.6806
133.245 11.6806
84.4849 11.6806
60.5534 11.6806
42.8 11.6806
1454.83 11.6667
1453.3 11.6667
1389.1 11.6667
1074.67 11.6667
497.549 11.6667
494.475 11.6667
160.125 11.6667
86.8307 11.6667
1487. 11.625
287.22 11.625
938.583 11.5714
655.604 11.5714
520.866 11.5714
83.984 11.5714
1277.27 11.5625
1055.26 11.5625
580.358 11.5625
366.956 11.5625
166.438 11.5625
1152.23 11.5568
1089.74 11.5568
943.435 11.5568
834.694 11.5568
776.471 11.5568
745.5 11.5568
676.167 11.5568
498.815 11.5568
497.217 11.5568
461.602 11.5568
337.363 11.5568
337.079 11.5568
332.248 11.5568
324.003 11.5568
321.892 11.5568
302.113 11.5568
216.591 11.5568
178.814 11.5568
1262.02 11.4712
905.225 11.4712
869.596 11.4712
695.97 11.4712
624.648 11.4712
552.109 11.4712
344.494 11.4712
222.928 11.4712
217.201 11.4712
204.099 11.4712
131.245 11.4712
121.44 11.4712
1298.98 11.45
1181.85 11.45
1119.81 11.45
963.12 11.45
912.29 11.45
723.748 11.45
458.837 11.45
227.81 11.45
194.012 11.45
64.6388 11.45
43.9752 11.45
1689.76 11.4464
1089.22 11.4464
516.368 11.4464
216.185 11.4464
136.135 11.4464
120.574 11.4464
106.133 11.4464
55.002 11.4464
1518.03 11.375
1177.09 11.375
1065.13 11.375
856.101 11.375
509.864 11.375
161.112 11.375
134.706 11.375
73.7046 11.375
61.5444 11.375
1499.05 11.3472
1467.71 11.3472
1362.47 11.3472
840.104 11.3472
806.981 11.3472
775.794 11.3472
561.16 11.3472
553.35 11.3472
444.685 11.3472
443.273 11.3472
277.763 11.3472
161.255 11.3472
135.184 11.3472
89.428 11.3472
48.3566 11.3472
1401.35 11.3333
1312.59 11.3333
1160.34 11.3333
350.127 11.3333
192.784 11.3333
188.935 11.3333
1649.08 11.2841
1030.46 11.2841
499.376 11.2841
281.998 11.2841
265.807 11.2841
142.398 11.2841
80.1134 11.2841
1427.03 11.25
1219.83 11.25
854.438 11.25
833.122 11.25
714.133 11.25
594.005 11.25
497.953 11.25
438.714 11.25
239.044 11.25
190.699 11.25
56.5138 11.25
1471.11 11.2404
864.282 11.2404
366.985 11.2404
336.02 11.2404
294.503 11.2404
112.854 11.2404
1322.19 11.225
542.12 11.225
235.754 11.225
956.16 11.2083
318.211 11.2083
77.7618 11.2083
1452.8 11.2
1328.12 11.2
1125.34 11.2
1053.83 11.2
1050.6 11.2
843.574 11.2
580.778 11.2
503.379 11.2
451.842 11.2
398.48 11.2
374.518 11.2
365.441 11.2
233.51 11.2
229.466 11.2
213.025 11.2
186.64 11.2
1646.03 11.1667
1603.29 11.1667
1513.62 11.1667
1417.45 11.1667
1259.19 11.1667
1057.05 11.1667
832.217 11.1667
599.592 11.1667
461.797 11.1667
430.453 11.1667
274.164 11.1667
271.128 11.1667
148.401 11.1667
54.112 11.1667
1658.16 11.1607
1515.55 11.1607
1259.7 11.1607
1060.83 11.1607
758.864 11.1607
350.808 11.1607
341.119 11.1607
215.268 11.1607
75.6835 11.1607
1390.38 11.1429
1196.77 11.1429
911.145 11.1429
902.347 11.1429
729.984 11.1429
581.702 11.1429
483.301 11.1429
147.12 11.1429
97.1231 11.1429
89.6459 11.1429
57.2361 11.1429
1674.34 11.125
1640.04 11.125
1337.03 11.125
1330.13 11.125
1190.43 11.125
1146.61 11.125
951.63 11.125
748.407 11.125
592.279 11.125
591.031 11.125
538.904 11.125
480.031 11.125
401.321 11.125
390.835 11.125
280.846 11.125
269.231 11.125
219.329 11.125
199.711 11.125
187.001 11.125
185.706 11.125
167.047 11.125
142.003 11.125
89.1742 11.125
69.8056 11.125
1558.9 11.1023
1513.08 11.1023
1370.08 11.1023
1073.71 11.1023
965.322 11.1023
872.147 11.1023
721.327 11.1023
658.054 11.1023
655.046 11.1023
621.573 11.1023
427.889 11.1023
323.866 11.1023
246.223 11.1023
238.828 11.1023
207.814 11.1023
165.717 11.1023
158.137 11.1023
131.731 11.1023
114.736 11.1023
97.5355 11.1023
68.7257 11.1023
52.3772 11.1023
1063.19 11.0865
989.968 11.0865
719.314 11.0865
341.163 11.0865
224.77 11.0865
129.205 11.0865
63.7064 11.0865
61.2613 11.0865
60.6084 11.0865
809.277 11.0833
598.879 11.0833
572.03 11.075
1600.17 11.0625
1380.64 11.0625
1304.99 11.0625
1125.97 11.0625
1078.54 11.0625
957.633 11.0625
580.541 11.0625
362.652 11.0625
197.106 11.0625
42.784 11.0625
1598.76 11.05
1559.06 11.05
1474.14 11.05
1261.84 11.05
1222.83 11.05
1011.35 11.05
801.098 11.05
647.94 11.05
572.538 11.05
515.909 11.05
426.622 11.05
331.112 11.05
254.617 11.05
47.1108 11.05
1588.19 11.0417
1586.78 11.0417
1353.84 11.0417
1344.79 11.0417
1167.38 11.0417
1093.42 11.0417
1083.08 11.0417
939.389 11.0417
735.862 11.0417
644.401 11.0417
432.023 11.0417
336.786 11.0417
216.702 11.0417
120.917 11.0417
1586.89 11.0357
175.48 11.0357
41.8373 11.0357
378.242 11.0313
745.108 11.025
138.55 11.025
866.58 11.0179
647.079 11.0179
438.201 11.0179
333.578 11.0179
145.738 11.0179
87.962 11.0179
1667.6 11.0139
1365.33 11.0139
1294.83 11.0139
1274.87 11.0139
1184.41 11.0139
1127.97 11.0139
1033.72 11.0139
998.764 11.0139
805.124 11.0139
638.279 11.0139
519.094 11.0139
295.822 11.0139
278.028 11.0139
79.6114 11.0139
70.8747 11.0139
58.364 11.0139
1603.66 11.0114
1442.14 11.0114
1286.7 11.0114
1269.6 11.0114
1136.47 11.0114
1106.58 11.0114
983.023 11.0114
743.605 11.0114
729.056 11.0114
679.744 11.0114
645.041 11.0114
498.148 11.0114
428.98 11.0114
411.205 11.0114
253.001 11.0114
73.4536 11.0114
73.0222 11.0114
43.1404 11.0114
1484.76 11.0096
1320.56 11.0096
1084.76 11.0096
807.776 11.0096
531.772 11.0096
322.754 11.0096
271.694 11.0096
259.696 11.0096
84.4568 11.0096
1553.25 11.
1540.7 11.
1500.56 11.
1264.89 11.
1246.6 11.
1019.73 11.
789.242 11.
686.781 11.
589.09 11.
575.68 11.
510.737 11.
454.208 11.
447.561 11.
430.12 11.
281.631 11.
227.574 11.
198.168 11.
182.655 11.
165.361 11.
106.401 11.
97.9576 11.
76.9732 11.
75.4704 11.
54.3233 11.
47.6351 11.
1554.46 10.9205
1175.12 10.9205
1079.24 10.9205
654.698 10.9205
200.273 10.9205
181.776 10.9205
142.312 10.9205
119.142 10.9205
92.6059 10.9205
85.8699 10.9205
54.544 10.9205
42.1033 10.9205
1591.17 10.875
1019.59 10.875
324.718 10.875
261.023 10.875
136.269 10.875
51.0079 10.875
50.0915 10.875
1659.52 10.8
1564.73 10.8
1543.03 10.8
1531.71 10.8
1109.61 10.8
1076.78 10.8
1068.92 10.8
1048.62 10.8
990.316 10.8
980.827 10.8
913.019 10.8
794.082 10.8
636.635 10.8
629.889 10.8
462.023 10.8
443.219 10.8
360.525 10.8
162.462 10.8
87.4162 10.8
68.5138 10.8
1215.3 10.75
815.994 10.75
696.914 10.75
692.746 10.75
297.623 10.75
296.626 10.75
1394.26 10.6806
1313.88 10.6806
1058.51 10.6806
1016.31 10.6806
1010.52 10.6806
898.485 10.6806
780.805 10.6806
768.883 10.6806
535.8 10.6806
502.791 10.6806
375.288 10.6806
356.313 10.6806
308.685 10.6806
155.816 10.6806
135.687 10.6806
72.7614 10.6806
1636.43 10.6667
1285.41 10.6667
1175.4 10.6667
1107.77 10.6667
1046.87 10.6667
944.086 10.6667
828.439 10.6667
540.742 10.6667
87.56 10.6667
457.431 10.625
421.838 10.625
1563.81 10.5625
1521.98 10.5625
1426.01 10.5625
1059.47 10.5625
606.832 10.5625
558.001 10.5625
495.845 10.5625
455.328 10.5625
439.24 10.5625
398.187 10.5625
54.7897 10.5625
1137.88 10.5568
1137.42 10.5568
929.528 10.5568
806.346 10.5568
568.489 10.5568
543.663 10.5568
253.422 10.5568
84.7088 10.5568
446.689 10.5
1470.1 10.4712
1053.16 10.4712
1044.93 10.4712
969.118 10.4712
433.573 10.4712
84.8207 10.4712
1205.8 10.45
1071.09 10.45
972.47 10.45
583.585 10.45
528.372 10.45
407.313 10.45
327.276 10.45
178.408 10.45
164.641 10.45
134.027 10.45
88.6785 10.45
1653.1 10.4464
1626.91 10.4464
1544.09 10.4464
1530.14 10.4464
822.862 10.4464
790.492 10.4464
669.206 10.4464
629.721 10.4464
526.493 10.4464
518.915 10.4464
452.46 10.4464
300.905 10.4464
265.392 10.4464
246.822 10.4464
87.6164 10.4464
1687.94 10.375
925.726 10.375
582.545 10.375
475.4 10.375
233.993 10.375
123.526 10.375
86.2782 10.375
42.911 10.375
1498.96 10.3472
1450.97 10.3472
1113.25 10.3472
650.452 10.3472
639.527 10.3472
626.039 10.3472
621.033 10.3472
391.64 10.3472
340.784 10.3472
307.484 10.3472
245.916 10.3472
232.311 10.3472
110.121 10.3472
106.083 10.3472
67.4629 10.3472
49.8823 10.3472
1494.1 10.3333
264.913 10.3333
57.1914 10.3333
647.356 10.3214
217.437 10.3214
68.9349 10.3214
1552.44 10.2841
1098.33 10.2841
896.73 10.2841
854.859 10.2841
826.262 10.2841
215.347 10.2841
184.572 10.2841
161.934 10.2841
1438.6 10.25
1295.06 10.25
1210.54 10.25
878.737 10.25
809.913 10.25
796.745 10.25
747.732 10.25
667.165 10.25
472.16 10.25
268.182 10.25
123.419 10.25
119.484 10.25
110.958 10.25
77.2566 10.25
48.2887 10.25
1073.6 10.2404
919.429 10.2404
337.996 10.2404
179.034 10.2404
159.972 10.2404
61.5981 10.2404
1523.18 10.225
1213.13 10.225
163.865 10.225
153.231 10.225
1614.03 10.2
1437.29 10.2
841.861 10.2
728.421 10.2
707.379 10.2
596.719 10.2
505.063 10.2
71.1162 10.2
67.0641 10.2
59.4586 10.2
45.8568 10.2
858.783 10.1667
846.272 10.1667
701.981 10.1667
560.702 10.1667
367.424 10.1667
356.634 10.1667
251.8 10.1667
239.412 10.1667
77.0008 10.1667
54.5807 10.1667
44.8079 10.1667
1536.61 10.1607
1523.03 10.1607
1118.41 10.1607
840.779 10.1607
549.403 10.1607
488.518 10.1607
435.743 10.1607
278.126 10.1607
246.446 10.1607
191.747 10.1607
99.4582 10.1607
47.707 10.1607
1443.92 10.1429
1052.75 10.1429
730.279 10.1429
498.544 10.1429
489.897 10.1429
370.539 10.1429
246.268 10.1429
136.808 10.1429
116.374 10.1429
1581.38 10.125
1541.62 10.125
1541.38 10.125
1299.88 10.125
1232.08 10.125
1214.29 10.125
1133.19 10.125
1074.28 10.125
1059.11 10.125
990.564 10.125
978.26 10.125
937.819 10.125
790.609 10.125
735.105 10.125
593.016 10.125
531.494 10.125
359.539 10.125
352.127 10.125
331.687 10.125
197.532 10.125
172.428 10.125
152.92 10.125
46.993 10.125
1343.18 10.1023
1339.99 10.1023
1275.63 10.1023
994.081 10.1023
842.311 10.1023
794.707 10.1023
615.93 10.1023
464.361 10.1023
445.763 10.1023
430.761 10.1023
261.889 10.1023
45.3387 10.1023
1437.79 10.0865
1183.66 10.0865
726.815 10.0865
419.13 10.0865
364.947 10.0865
179.295 10.0865
159.241 10.0865
1193.14 10.0833
1103.2 10.0833
492.002 10.0833
144.043 10.0833
1405.5 10.0625
1213.31 10.0625
844.822 10.0625
798.685 10.0625
640.451 10.0625
455.064 10.0625
364.115 10.0625
344.133 10.0625
325.383 10.0625
282.565 10.0625
252.828 10.0625
188.067 10.0625
188.028 10.0625
103.741 10.0625
77.2325 10.0625
1251.03 10.05
1150.49 10.05
1097.68 10.05
1032.15 10.05
992.818 10.05
949.953 10.05
885.665 10.05
836.121 10.05
642.802 10.05
476.237 10.05
436.332 10.05
363.024 10.05
358.216 10.05
229.64 10.05
128.107 10.05
91.2695 10.05
1201.67 10.0417
913.325 10.0417
671.777 10.0417
592.557 10.0417
583.832 10.0417
280.163 10.0417
122.63 10.0417
113.708 10.0417
79.356 10.0417
742.231 10.0357
172.06 10.0357
148.575 10.0357
111.199 10.0357
294.936 10.0313
123.959 10.0313
1258.16 10.025
363.727 10.025
121.681 10.025
1528.85 10.0179
1526.32 10.0179
1279.54 10.0179
1182.68 10.0179
1171.58 10.0179
1067.41 10.0179
1018.94 10.0179
890.873 10.0179
783.33 10.0179
335.707 10.0179
321.49 10.0179
263.151 10.0179
184.603 10.0179
101.86 10.0179
90.9089 10.0179
1579.05 10.0139
1533.94 10.0139
1226.5 10.0139
790.9 10.0139
778.193 10.0139
667.463 10.0139
596.342 10.0139
524.427 10.0139
468.543 10.0139
355.489 10.0139
245.702 10.0139
212.891 10.0139
116.603 10.0139
1594.2 10.0114
1437.07 10.0114
1262.63 10.0114
907.431 10.0114
567.709 10.0114
535.875 10.0114
482.772 10.0114
464.201 10.0114
438.644 10.0114
337.596 10.0114
336.271 10.0114
313.062 10.0114
206.29 10.0114
170.156 10.0114
151.692 10.0114
143.124 10.0114
59.0488 10.0114
1677.25 10.0096
947.818 10.0096
829.146 10.0096
732.664 10.0096
546.402 10.0096
515.713 10.0096
443.456 10.0096
440.638 10.0096
296.483 10.0096
222.697 10.0083
1445.38 10.
1367.06 10.
1084.95 10.
1065.93 10.
700.389 10.
685.341 10.
668.107 10.
656.968 10.
624.418 10.
615.12 10.
610.674 10.
357.95 10.
333.844 10.
316.721 10.
207.988 10.
206.899 10.
201.423 10.
138.718 10.
105.905 10.
102.897 10.
69.5474 10.
46.9222 10.
43.7294 10.
