# Supplementary material for: Functional Genomics of Novel Secondary Metabolites from Diverse Cyanobacteria Using Untargeted Metabolomics
Source: Mar Drugs. 2013 Sep 30;11(10):3617–31. doi: 10.3390/md11103617 (PMC3826126; doi:10.3390/md11103617)
Supplement: Supplementary File 3 — Supplementary msms data (ZIP, 1417 KB) [file marinedrugs-11-03617-s003.zip › msms/249.Negative.txt]

// 249. 14Hex+C7H16O7 C91H156O77 Negative
1239.91 3729.45
1239.41 2766.67
1240.41 1006.53
1240.13 447.801
1240.95 185.375
1240.71 158.018
1240.62 153.125
1240.78 138.248
1241.09 128.837
1241.53 126.409
1241.23 121.667
1241.43 118.077
1242.34 97.8889
1241.32 85.5
1241.62 76.0054
1244.78 72.1075
1242.78 72.0109
1241.85 69.4167
1243.48 63.004
584.865 59.0147
1241.98 58.4167
1244.48 57.805
1244.06 57.6786
1242.06 56.5602
1243.12 54.0947
1243.89 53.0038
1242.2 51.6713
1242.89 50.75
1245.05 50.7284
1242.48 49.1
1098.02 49.0032
527.348 48.2112
1244.71 46.125
56.1664 46.0625
1007.58 44.7794
1044.19 44.3333
1520.62 44.0417
1234.72 42.7202
1031.31 42.3333
920.261 41.405
1243.02 41.1359
198.487 40.338
1239.23 38.625
294.941 38.1912
1244.23 37.6576
1232.32 37.6402
588.11 37.0066
938.81 36.6667
1253.77 36.5294
1242.59 36.4
920.754 35.8409
1344.57 34.8409
309.364 34.6944
1243.67 34.4556
89.0242 34.3491
159.123 34.1118
1252.47 34.1078
1678.52 34.0208
82.9584 34.0043
213.34 33.375
1277.47 33.1023
539.229 33.0893
563.969 33.0588
1246.83 32.9013
550.88 32.6667
643.078 32.4491
1250.27 32.3393
1113.96 32.2269
102.929 32.0833
1575.27 31.5208
673.15 31.405
1244.15 31.2308
1245.76 31.1111
172.949 31.0388
745.397 31.0167
1017.95 30.845
48.5532 30.375
232.07 30.1731
1449.21 30.1
1251.52 30.0208
153.498 30.
1159.25 29.5602
1306.43 29.5
757.204 29.2667
1299.26 29.245
118.735 29.
294.331 28.7824
294.651 28.7813
1218.46 28.625
1457.73 28.5602
1255.24 28.445
216.433 28.4444
525.759 28.3491
371.298 28.2727
1190.78 28.1645
1643.17 28.125
449.416 28.0714
76.3142 28.0417
1482.77 28.0054
1248.39 27.9205
574.227 27.8897
1238.15 27.7961
1247.83 27.7824
485.061 27.75
169.323 27.6576
1001.28 27.5
253.271 27.5
1619.64 27.3077
395.329 27.2727
51.0856 27.2727
276.106 27.245
678.218 27.2308
1031.48 27.1359
615.386 27.125
79.0913 27.0833
200.816 27.0714
930.084 27.0489
570.887 27.0388
1418.31 27.0179
201.979 27.0179
736.976 27.0139
765.407 27.
235.729 26.8929
1628.57 26.7961
1217.08 26.7824
125.145 26.5707
439.954 26.4803
553.936 26.4444
102.659 26.4444
1404.56 26.2727
880.756 26.1731
262.504 26.125
823.541 26.0769
107.48 26.0536
1246.16 26.0417
1252.61 26.0208
1539.77 25.8929
1079.16 25.805
52.1875 25.5682
1168. 25.4444
1158.4 25.2857
64.0503 25.2663
1173.63 25.25
1501.71 25.2112
1697.68 25.1359
1498.05 25.125
417.442 25.125
1118.19 25.1157
1175.99 25.0833
1626.54 25.0592
708.419 25.0417
1307.89 25.025
1215.46 25.0083
1249.73 25.006
174.249 25.006
135.713 25.005
505.436 24.875
858.157 24.6923
326.588 24.605
1286.25 24.4821
713.449 24.4821
555.64 24.375
313.228 24.2917
375.339 24.2857
287.617 24.1875
732.302 24.1645
1245.57 24.0592
1140.24 24.0278
1077.32 24.0083
230.624 24.006
1279. 23.8897
905.042 23.6944
701.605 23.6544
644.49 23.6544
261.707 23.5682
1290.54 23.5329
454.167 23.5329
723.777 23.5
244.403 23.4821
148.459 23.4821
1676.65 23.4545
1358.95 23.4083
1573.43 23.4
287.878 23.4
1264.56 23.375
1664.99 23.3611
1678.1 23.3393
1567.28 23.25
56.0262 23.225
187.785 23.2083
1619.37 23.1645
533.378 23.1645
599.55 23.1635
565.526 23.1488
1248.92 23.125
723.523 23.125
698.574 23.125
878.327 23.1
664.942 23.075
1081.36 23.0592
220.584 23.0592
76.9007 23.0592
516.852 23.0536
42.0007 23.0536
1253. 23.025
91.6486 23.025
369.155 23.0227
1483.05 23.0083
206.593 23.0083
1254.4 23.0066
377.061 22.9205
1246.36 22.9
194.516 22.8897
870.859 22.7961
751.135 22.7961
472.256 22.7778
1364.19 22.7202
683.074 22.7202
744.502 22.6944
1044.41 22.675
89.9762 22.675
131.189 22.5313
242.018 22.4444
251.452 22.4083
178.397 22.4083
418.514 22.3636
445.936 22.3603
224.223 22.2663
1438.96 22.25
399.778 22.25
273.203 22.25
81.7386 22.2426
63.7573 22.225
1562.27 22.2083
1303.99 22.2045
1007.12 22.1838
693.095 22.1645
981.61 22.1635
710.749 22.1118
65.4933 22.1111
107.059 22.1
56.6484 22.0662
44.1434 22.0536
599.388 22.0313
468.114 22.0313
173.281 22.0278
64.9148 22.0278
598.567 22.025
40.4449 22.025
1543.49 22.0227
1112.67 22.0227
998.506 22.0227
1028.05 22.0066
286.772 22.0066
1620.08 22.006
836.186 22.
381.26 22.
189.131 22.
239.392 21.9013
515.351 21.8929
513.701 21.7788
1572.9 21.75
848.698 21.5956
49.9631 21.5714
935.953 21.5625
1170.01 21.5313
435.411 21.5313
119.843 21.5208
1341.7 21.5
614.455 21.5
860.967 21.4803
90.4637 21.4803
678.255 21.4712
145.784 21.4
1077.59 21.375
321.591 21.375
1370.67 21.3603
954.277 21.3224
64.344 21.2917
204.351 21.2857
827.522 21.2813
479.635 21.2813
869.066 21.25
1354.29 21.2426
1349. 21.2426
1243.76 21.2404
601.441 21.225
87.5332 21.225
281.539 21.1838
1199.98 21.1667
45.5906 21.1667
751.791 21.1645
525.654 21.1645
303.461 21.1488
249.264 21.1488
1054.87 21.125
76.8408 21.1111
1236.85 21.1
49.5919 21.0865
742.052 21.075
103.282 21.0662
1351.71 21.0592
178.171 21.0592
104.221 21.0489
1044.32 21.0417
119.02 21.0417
1430.74 21.0278
57.8361 21.0278
1487.96 21.025
1275.93 21.0227
1023.24 21.0208
1245.99 21.0083
1125.54 21.0074
585.585 21.0074
653.457 21.0066
410.444 21.0066
1588.17 21.006
1414.79 21.006
1262.14 21.006
921.909 21.0054
451.674 20.8929
60.7285 20.7961
1445.87 20.7788
160.535 20.75
101.897 20.6544
1504.38 20.625
1370.48 20.625
641.7 20.625
367.891 20.625
139.944 20.625
1584.91 20.605
884.702 20.5956
272.441 20.5625
778.832 20.5313
364.246 20.5
1568.87 20.4444
589.043 20.4444
65.1223 20.4444
1488.89 20.4083
881.978 20.4083
486.676 20.4
285.513 20.4
585.169 20.3636
1440.9 20.3611
869.313 20.3611
781.999 20.3611
217.37 20.3603
229.356 20.3224
996.516 20.2917
242.474 20.2917
1254.83 20.2857
915.084 20.2813
553.555 20.25
1459.88 20.2426
805.413 20.2083
323.119 20.1838
1446.95 20.125
1508.89 20.1111
1405.58 20.1111
1239.02 20.1111
153.079 20.1111
396.282 20.1
167.723 20.1
669.455 20.0833
671.859 20.075
326.432 20.0662
231.086 20.0662
409.968 20.0592
206.901 20.0592
1246.6 20.05
97.7152 20.0417
174.739 20.0313
145.465 20.0313
655.757 20.0083
1475.79 20.0074
1158.7 20.0074
285.358 20.0066
812.223 20.006
1366.9 20.0054
381.495 20.0054
1545.94 20.
345.415 20.
150.595 20.
125.06 19.8182
1369.44 19.6944
1020.61 19.6667
1088.1 19.6544
1069.33 19.625
630.478 19.5714
1285.88 19.5329
381.818 19.5
43.9117 19.4821
1211.07 19.4712
1300.19 19.4
400.759 19.375
1347.99 19.3636
1663.63 19.3611
1339.86 19.3224
807.004 19.3224
484.643 19.3224
1279.55 19.2857
453.111 19.2857
232.74 19.2857
1411.82 19.2813
528.064 19.25
278.823 19.2404
1263.21 19.2083
174.708 19.2083
281.077 19.1838
557.66 19.1645
288.92 19.1645
274.091 19.1645
107.43 19.1635
1547.68 19.1488
1364.74 19.125
1304.45 19.125
93.1163 19.125
253.205 19.1111
1249.29 19.0662
1227.32 19.0592
953.482 19.0592
129.688 19.0592
127.467 19.0592
90.2224 19.0592
641.199 19.0536
48.7511 19.0417
592.816 19.0357
1181.85 19.0313
405.422 19.0313
1643.75 19.0278
658.577 19.0278
399.321 19.0278
330.783 19.0278
62.5734 19.0278
1199.44 19.025
196.424 19.0208
403.932 19.0083
789.01 19.0066
1158.92 19.
422.214 19.
294.462 19.
159.671 19.
120.263 19.
59.6582 19.
1283.2 18.8929
665.206 18.7813
211.797 18.7788
1696.05 18.6944
927.336 18.6806
389.297 18.675
1056.59 18.6544
660.878 18.6544
1247.02 18.5956
357.961 18.5956
280.771 18.5956
777.775 18.5714
457.428 18.5714
649.48 18.5682
1150.36 18.5568
1276.1 18.5329
696.634 18.5313
319.478 18.5
45.4475 18.5
1243.58 18.4444
251.931 18.4444
107.077 18.4444
1273.51 18.4083
461.099 18.4083
68.7398 18.4083
203.29 18.375
342.993 18.3611
175.299 18.3603
341.609 18.2841
148.361 18.2813
1601.21 18.25
1325.28 18.25
449.896 18.25
310.557 18.225
1599.51 18.2083
214.441 18.2083
1108.71 18.1838
847.417 18.1838
992.665 18.1667
392.231 18.1667
81.3623 18.1635
452.579 18.1488
1261.65 18.1429
476.069 18.1429
1284.07 18.125
956.71 18.125
860.697 18.125
423.745 18.1111
111.357 18.075
1593.38 18.0662
1508.69 18.0625
937.98 18.0592
742.678 18.0592
605.899 18.0592
461.31 18.0592
142.858 18.0592
1285.44 18.0417
768.669 18.0417
80.9598 18.0417
60.6828 18.0417
364.765 18.0357
1535.62 18.0313
983.017 18.0313
963.574 18.0313
71.1647 18.0313
1237.63 18.0278
87.3402 18.0278
792.361 18.0227
184.154 18.0096
1450.92 18.0083
1373.11 18.0083
1159.43 18.0083
746.147 18.0083
1315.4 18.0074
352.002 18.0074
1012.75 18.0066
876.732 18.0066
288.297 18.0066
259.468 18.006
1658.96 18.
727.983 18.
682.87 18.
136.85 18.
105.285 18.
1130.03 17.9205
50.8431 17.9
639.919 17.8929
579.662 17.8929
327.45 17.8929
1046.92 17.7813
296.182 17.7813
1635.74 17.7788
1226.52 17.7788
231.951 17.7788
1255.36 17.6806
1129.84 17.6806
70.9262 17.6806
731.4 17.675
54.2899 17.5956
979.343 17.5714
566.622 17.5714
433.031 17.5714
57.7194 17.5714
901.196 17.5313
873.07 17.5
687.758 17.5
485.307 17.5
156.146 17.5
960.805 17.4712
602.391 17.4712
84.6012 17.45
1430.12 17.4464
697.143 17.4444
1450.99 17.4083
664.31 17.4083
163.601 17.4083
574.506 17.4
183.741 17.375
1056.1 17.3603
648.503 17.3603
177.232 17.3603
920.368 17.3333
1249.12 17.3214
130.007 17.3214
125.181 17.3214
579.226 17.2813
63.6291 17.25
1410.36 17.2426
133.956 17.2404
1160.54 17.2083
1120.44 17.2083
605.264 17.2083
298.521 17.2083
1149.39 17.2
677.381 17.1667
203.56 17.1667
274.537 17.1645
1442.54 17.1635
554.09 17.1635
290.992 17.1635
1060.96 17.1429
913.359 17.125
299.267 17.125
296.358 17.125
295.677 17.125
1600.02 17.1118
1142.36 17.1
909.117 17.1
332.745 17.1
721.767 17.0865
540.892 17.0865
199.236 17.0865
1544.62 17.075
1282.08 17.075
1261.51 17.075
536.996 17.075
1693.67 17.0662
1670.78 17.0662
927.465 17.0592
919.701 17.0592
131.449 17.0592
1348.28 17.0417
897.696 17.0417
658.951 17.0417
722.983 17.0357
1248.68 17.0313
1157.36 17.0313
804.826 17.0313
407.224 17.0313
71.0198 17.0313
1440.81 17.0278
415.905 17.0278
1317.33 17.0114
406.588 17.0114
1326.18 17.0096
933.757 17.0096
395.04 17.0096
1024.52 17.0083
894.38 17.0083
659.195 17.0083
391.767 17.0083
242.86 17.0083
144.437 17.0083
59.8176 17.0083
1250.02 17.0074
546.985 17.0074
1561.57 17.0066
1409.97 17.
1237.55 17.
728.107 17.
490.233 17.
457.886 17.
348.518 17.
76.4094 17.
553.389 16.9205
1173.3 16.8929
1658.87 16.8897
1233.35 16.7813
1101.06 16.7813
195.063 16.7813
646.137 16.7788
376.551 16.7788
1446.08 16.6944
51.5315 16.6944
340.968 16.675
257.858 16.675
1606.15 16.6667
583.205 16.5714
94.8352 16.5714
997.185 16.5682
128.846 16.5625
127.194 16.5568
813.19 16.5313
687.122 16.5
1100.09 16.4712
603.615 16.4712
375.198 16.4712
1301.67 16.45
789.439 16.45
1237.85 16.4444
1149.03 16.4444
265.221 16.4444
1638.25 16.4083
393.494 16.4083
314.782 16.4083
1255.56 16.375
983.494 16.375
242.799 16.375
226.926 16.375
1319.03 16.3603
193.131 16.3603
1228.8 16.3214
290.232 16.2857
456.755 16.2841
172.084 16.2813
91.1281 16.2813
1684.72 16.25
340.496 16.25
229.244 16.2404
120.854 16.2404
46.3744 16.2083
150.144 16.2
1555.04 16.1838
1324.56 16.1667
449.555 16.1635
1393.35 16.1429
1042.38 16.125
707.968 16.125
621.381 16.125
205.012 16.125
1410.7 16.1111
1468.4 16.1
1102.29 16.0865
831.978 16.0865
229.503 16.0865
70.3453 16.0865
1321.45 16.075
921.248 16.075
217.878 16.075
174.845 16.075
131.811 16.075
604.152 16.0662
289.427 16.0662
1032.35 16.0592
774.211 16.05
504.373 16.05
1295.01 16.0417
904.374 16.0417
792.303 16.0417
479.46 16.0417
173.87 16.0357
1335.21 16.0313
1197.06 16.0313
900.725 16.0313
884.177 16.0278
211.074 16.0179
89.0404 16.0139
1396.97 16.0096
1256.65 16.0096
1071.81 16.0096
664.367 16.0096
432.611 16.0096
236.939 16.0096
1682.77 16.0083
1634.8 16.0083
1389.87 16.0083
1355.46 16.0083
1271.27 16.0083
857.892 16.0083
706.566 16.0083
572.904 16.0083
1307.04 16.0066
1322.76 16.
1021.21 16.
344.195 16.
252.089 16.
206.79 16.
44.6205 16.
1282.27 15.8929
1261.78 15.8929
1451.15 15.8
1278.03 15.8
1256.15 15.8
707.794 15.8
345.723 15.7813
170.503 15.7813
1338.48 15.7788
252.363 15.6806
421.216 15.675
394.711 15.675
183.775 15.675
1587.11 15.6667
601.678 15.5956
823.938 15.5714
396.223 15.5714
71.97 15.5714
1675.32 15.5568
1295.4 15.5568
827.668 15.5568
325.711 15.5568
1560.92 15.5
57.8844 15.5
1588.47 15.4712
961.722 15.4712
517.949 15.4712
261.365 15.4712
58.6787 15.45
592.89 15.4464
1281.05 15.4083
1259.6 15.4083
740.64 15.4083
636.117 15.4083
898.328 15.375
792.971 15.375
315.494 15.375
247.917 15.375
148.429 15.375
528.012 15.2857
403.077 15.2857
146.291 15.2857
676.289 15.2841
465.602 15.2813
1255.99 15.25
231.282 15.25
58.4586 15.25
1083.09 15.2404
794.169 15.2404
132.404 15.2404
1309.36 15.2083
1260.67 15.2083
1083.62 15.2083
978.748 15.2083
538.644 15.2083
422.753 15.2
439.44 15.1667
160.197 15.1667
63.4095 15.1667
1100.34 15.1635
988.582 15.1635
489.971 15.1635
338.657 15.1635
833.384 15.1429
227.512 15.1429
1245.23 15.125
1087.89 15.125
759.776 15.125
622.667 15.125
568.01 15.125
508.551 15.125
224.266 15.125
1051.32 15.1111
732.133 15.1023
1408.21 15.0865
636.912 15.0865
1115.95 15.075
483.559 15.075
362.144 15.075
206.522 15.075
90.7182 15.075
371.414 15.0662
299.837 15.0625
1612.3 15.0417
1501.24 15.0417
1374.06 15.0417
246.225 15.0417
1624.76 15.0357
1553.54 15.0357
1359.77 15.0357
333.832 15.0357
134.76 15.0357
1089.61 15.0313
963.254 15.0313
865.927 15.0313
412.105 15.0313
233.749 15.0313
83.2875 15.0313
1641.73 15.0114
385.905 15.0114
185.47 15.0114
1670.97 15.0096
712.349 15.0096
648.152 15.0096
257.829 15.0096
194.103 15.0096
87.9032 15.0096
1576.48 15.0083
200.502 15.0083
334.691 15.0066
1250.42 15.
1148.03 15.
1087.63 15.
1053.39 15.
870.788 15.
774.994 15.
635.945 15.
568.836 15.
202.484 15.
198.8 15.
110.567 15.
770.195 14.9205
413.392 14.9205
199.647 14.8929
97.035 14.8929
1579.95 14.875
492.347 14.875
1393.47 14.8
1287.2 14.8
1178.71 14.8
1145.01 14.8
430.477 14.8
63.5725 14.8
176.594 14.7788
115.71 14.7788
999.042 14.6806
41.0681 14.6806
1406.25 14.675
632.542 14.675
1091.49 14.6667
697.547 14.6667
251.509 14.6667
133.597 14.6667
1625.99 14.5956
1314.28 14.5714
830.578 14.5714
355.03 14.5714
198.306 14.5714
453.747 14.5568
274.013 14.5568
215.961 14.5568
1491.97 14.4712
985.117 14.4712
947.881 14.4712
282.258 14.4712
120.126 14.4712
1638.8 14.45
1449.11 14.45
1073.59 14.45
58.9952 14.45
1245.42 14.4464
897.541 14.4464
902.859 14.4083
426.888 14.4083
353.218 14.4083
1428.58 14.375
228.231 14.375
138.927 14.3472
1507.16 14.3214
215.198 14.3214
1658.01 14.2857
1226.11 14.2841
186.617 14.2841
187.081 14.2813
62.0624 14.2813
1566.47 14.25
901.787 14.25
342.475 14.25
307.983 14.25
215.095 14.25
136.779 14.25
993.353 14.2404
492.888 14.2404
55.606 14.2404
946.35 14.2083
545.579 14.2083
255.58 14.1838
1140.31 14.1667
1115.09 14.1667
785.297 14.1667
386.93 14.1667
295.135 14.1667
730.572 14.1635
312.363 14.1635
1123.89 14.1607
779.801 14.1429
777.867 14.1429
121.871 14.1429
1538.51 14.125
1295.15 14.125
1251.1 14.125
1178.24 14.125
839.213 14.125
659.489 14.125
241.418 14.125
1288.46 14.1023
1266.42 14.1023
331.284 14.1023
281.751 14.1023
224.308 14.1023
97.3155 14.1023
90.4289 14.1023
44.1926 14.1023
1308.24 14.0865
580.19 14.0865
335.95 14.0865
139.421 14.0865
90.0974 14.0865
790.363 14.075
159.271 14.075
77.7674 14.075
937.857 14.0662
225.916 14.0662
1462.62 14.0625
958.852 14.0625
973.109 14.05
343.052 14.05
1536.41 14.0417
1347.11 14.0417
680.917 14.0417
543.659 14.0417
268.856 14.0417
211.041 14.0417
181.312 14.0417
969.861 14.0357
959.098 14.0357
490.613 14.0357
302.912 14.0357
280.051 14.0357
124.452 14.0357
1646.22 14.0313
99.4694 14.0278
607.564 14.0139
1598.53 14.0114
1556.68 14.0114
1548.22 14.0114
169.434 14.0114
113.141 14.0114
1657.11 14.0096
1534.19 14.0096
767.802 14.0096
739.216 14.0096
120.811 14.0096
1245.91 14.0083
365.762 14.0083
1073.69 14.0074
47.2447 14.0074
285.609 14.0066
1324.93 14.
1248.15 14.
1224.28 14.
1205.35 14.
1165.77 14.
856.529 14.
783.998 14.
683.647 14.
635.706 14.
622.202 14.
614.95 14.
597.917 14.
548.594 14.
288.579 14.
211.666 14.
98.9217 14.
68.5744 14.
1505.59 13.9205
145.311 13.9205
100.176 13.9205
1327.6 13.8929
1216.45 13.8929
1284.74 13.875
1692.29 13.8
1086.39 13.8
943.345 13.8
82.5969 13.8
977.872 13.7813
1296.18 13.7788
1215.11 13.7788
1193.99 13.7788
1097.13 13.7788
414.973 13.7788
89.7455 13.7788
319.99 13.75
1387.42 13.6806
527.394 13.6806
434.545 13.675
361.405 13.675
1674.51 13.6667
450.489 13.6667
369.796 13.6667
1462.79 13.5714
1212.37 13.5714
650.124 13.5714
360.697 13.5714
823.765 13.5625
543.395 13.5625
239.179 13.5625
125.846 13.5625
1562.7 13.5568
1522.21 13.5568
1270.98 13.5568
524.843 13.5568
345.793 13.5568
167.354 13.5568
72.5621 13.5568
1359.22 13.5
300.604 13.5
901.415 13.4712
200.282 13.4712
1441.07 13.45
374.759 13.45
1668.76 13.4464
566.838 13.4464
1633.74 13.4444
689.796 13.4444
1214.82 13.4083
272.301 13.4083
885.082 13.375
544.497 13.375
116.442 13.375
931.413 13.3603
686.853 13.3472
94.7938 13.3472
273.943 13.3333
735.748 13.3214
688.939 13.3214
614.191 13.3214
542.08 13.3214
349.417 13.3214
179.289 13.3214
158.506 13.3214
1546.4 13.2841
1441.5 13.2841
1235.17 13.2841
1137.43 13.2841
1122.58 13.2841
763.236 13.2841
579.268 13.2841
46.2893 13.2841
141.356 13.2813
431.204 13.25
1524.22 13.2404
1484.36 13.2404
460.671 13.2404
80.0472 13.2404
762.937 13.2083
1564.36 13.2
1283.41 13.2
1077.43 13.2
491.729 13.2
281.307 13.2
178.216 13.2
66.4603 13.2
41.9714 13.2
1631.98 13.1667
1529.93 13.1667
1249.41 13.1667
1151.89 13.1667
1022.93 13.1667
693.154 13.1667
370.996 13.1667
365.071 13.1667
266.782 13.1667
188.666 13.1667
126.435 13.1667
46.9108 13.1667
1403.66 13.1635
1289.81 13.1635
441.49 13.1635
243.539 13.1635
72.8336 13.1635
65.8243 13.1635
1417.94 13.1429
1351.81 13.125
1299.99 13.125
1287.45 13.125
398. 13.125
386.297 13.125
250.313 13.125
1612.37 13.1023
722.028 13.1023
650.371 13.1023
495.714 13.1023
363.475 13.1023
1467.39 13.0865
1432.14 13.0865
1380.06 13.0865
1351.14 13.0865
1203.85 13.0865
317.49 13.0865
262.17 13.0865
132.212 13.0865
67.1492 13.0865
1580.78 13.075
1181.67 13.075
781.276 13.0625
220.84 13.0625
1367.04 13.05
1102.64 13.05
701.521 13.05
621.567 13.05
53.0558 13.05
1496.21 13.0417
1232.18 13.0417
1074.41 13.0417
1026.63 13.0417
926.018 13.0417
476.53 13.0417
186.551 13.0417
185.197 13.0417
171.168 13.0417
141.127 13.0417
117.596 13.0417
101.864 13.0417
63.8731 13.0417
1237.03 13.0357
1058.24 13.0357
40.1213 13.0357
813.609 13.0313
1287.68 13.0179
1616.58 13.0139
663.039 13.0114
464.564 13.0114
436.265 13.0114
387.008 13.0114
359.457 13.0114
1535.26 13.0096
1420.53 13.0096
1254.76 13.0096
798.905 13.0096
280.645 13.0096
130.898 13.0096
1533.18 13.0083
1041.81 13.0083
668.893 13.0083
1396.07 13.0074
1117.24 13.0074
1303.91 13.
1266.02 13.
1115.76 13.
1114.4 13.
1095.22 13.
1053.99 13.
1001.98 13.
954.438 13.
770.392 13.
705.394 13.
594.783 13.
561.645 13.
501.015 13.
260.586 13.
169.173 13.
109.371 13.
46.7499 13.
1230.68 12.9205
571.768 12.9205
470.704 12.9205
119.289 12.9205
40.4171 12.9205
1599.79 12.8929
903.9 12.875
491.305 12.875
429.846 12.875
1388.32 12.8
1251.33 12.8
230.81 12.8
276.793 12.7788
779.409 12.75
702.757 12.75
1325.46 12.6806
866.292 12.6806
788.458 12.6806
285.47 12.6806
87.4385 12.6806
1638.55 12.6667
1394.82 12.6667
1218.29 12.6667
631.817 12.6667
134.463 12.6667
1036.53 12.5714
312.499 12.5714
407.636 12.5625
1618.58 12.5568
1337.23 12.5568
1095.4 12.5568
852.245 12.4712
257.276 12.4712
93.9609 12.4712
655.342 12.4464
456.948 12.4464
875.021 12.375
705.472 12.375
600.456 12.375
514.348 12.375
55.082 12.375
1409.74 12.3472
268.813 12.3472
226.095 12.3472
46.0544 12.3472
654.946 12.3333
1135.17 12.3214
1626.43 12.2841
1175.3 12.2841
504.645 12.2841
121.093 12.2841
109.803 12.2841
60.8995 12.2841
55.3279 12.2841
1172.29 12.25
1444.29 12.2404
358.014 12.2404
307.565 12.2404
104.432 12.2404
1560.5 12.2
1217.7 12.2
599.233 12.2
518.558 12.2
471.067 12.2
449.476 12.2
432.205 12.2
260.696 12.2
49.1451 12.2
1356.96 12.1667
858.509 12.1667
265.473 12.1667
1165.87 12.1607
781.606 12.1607
177.657 12.1607
1576.33 12.125
1328.02 12.125
1034.42 12.125
1013.2 12.125
736.88 12.125
503.565 12.125
480.421 12.125
376.045 12.125
352.577 12.125
110.829 12.125
51.9163 12.125
1409.45 12.1023
1121.42 12.1023
865.304 12.1023
848.35 12.1023
840.976 12.1023
749.233 12.1023
584.144 12.1023
49.2944 12.1023
188.486 12.0865
1481.54 12.075
317.684 12.075
89.7713 12.075
1693.12 12.05
1576.77 12.05
462.32 12.05
278.213 12.05
121.624 12.05
1303.07 12.0417
1089.02 12.0417
1033.71 12.0417
962.495 12.0417
954.798 12.0417
910.551 12.0417
445.809 12.0417
331.513 12.0417
66.6869 12.0417
42.2361 12.0417
1682.96 12.0357
1648.75 12.0357
1566.03 12.0357
1450.2 12.0357
1194.78 12.0357
493.46 12.0357
240.446 12.025
162.199 12.025
1256.43 12.0179
845.999 12.0179
474.007 12.0139
260.818 12.0139
188.872 12.0139
119.41 12.0139
1141.86 12.0114
1025.59 12.0114
967.971 12.0114
955.464 12.0114
211.9 12.0114
186.345 12.0114
178.722 12.0114
110.669 12.0114
67.775 12.0114
43.0315 12.0114
1673.78 12.0096
1168.79 12.0096
446.846 12.0096
408.08 12.0096
137.306 12.0096
1203.23 12.0083
311.334 12.0083
73.9853 12.0083
1480.79 12.
555.944 12.
510.736 12.
484.794 12.
452.665 12.
206.255 12.
173.122 12.
51.8318 12.
1203.16 11.9205
182.915 11.9205
1651.79 11.875
210.364 11.875
1341.96 11.8
1304.93 11.8
398.135 11.8
314.235 11.8
145.758 11.8
1366.48 11.75
1055.88 11.75
386.226 11.75
304.174 11.75
1312.9 11.6806
749.803 11.6806
576.976 11.6806
373.644 11.6806
323.043 11.6806
193.691 11.6806
82.4237 11.6806
804.52 11.6667
234.075 11.6667
1662.68 11.5625
1307.47 11.5625
1254.12 11.5625
1199.04 11.5625
955.972 11.5625
900.857 11.5625
675.021 11.5625
371.102 11.5625
128.437 11.5625
61.3633 11.5625
481.661 11.5568
253.394 11.5568
68.7794 11.5568
1387.22 11.4712
1239.15 11.4712
106.131 11.4712
845.214 11.45
639.052 11.45
68.6826 11.45
130.82 11.4083
349.846 11.375
191.146 11.375
1598.29 11.3472
1504.89 11.3472
1468.58 11.3472
1142.65 11.3472
258.686 11.3472
1001.56 11.3333
641.76 11.3333
1681.57 11.3214
1380.97 11.2841
1224.81 11.2841
897.892 11.2841
397.148 11.2841
988.968 11.25
876.159 11.25
688.86 11.25
603.572 11.25
503.188 11.25
458.88 11.25
1127.91 11.2404
795.185 11.2404
366.683 11.2404
227.374 11.2404
372.39 11.225
179.087 11.225
1325.89 11.2083
447.366 11.2083
1301.37 11.2
1251.15 11.2
870.283 11.2
235.416 11.2
111.32 11.2
97.5133 11.2
84.2728 11.2
40.376 11.2
1519.33 11.1667
1308.78 11.1667
1262.38 11.1667
1350.41 11.1607
1295.92 11.1607
864.592 11.1607
716.839 11.1607
1475.66 11.1429
221.623 11.1429
41.6783 11.1429
1423.38 11.125
1352.58 11.125
1294.6 11.125
1196.7 11.125
832.956 11.125
527.916 11.125
243.446 11.125
206.036 11.125
91.0541 11.125
1603.57 11.1023
926.297 11.1023
640.764 11.1023
344.423 11.1023
322.007 11.1023
263.591 11.1023
218.623 11.1023
141.874 11.1023
53.2434 11.1023
1571.34 11.0865
494.198 11.0865
67.3277 11.0865
1331.82 11.0833
1302.98 11.0833
1082.34 11.0625
1574.43 11.05
1263.3 11.05
1000.44 11.05
709.905 11.05
432.457 11.05
320.231 11.05
52.03 11.05
691.888 11.0417
584.698 11.0417
321.678 11.0417
282.606 11.0357
1247.69 11.0313
874.408 11.025
482.563 11.0179
870.535 11.0139
445.26 11.0139
362.515 11.0139
186.697 11.0139
1655.95 11.0114
1624.33 11.0114
1468.71 11.0114
1336.42 11.0114
997.782 11.0114
742.756 11.0114
637.188 11.0114
595.426 11.0114
164.688 11.0114
76.7703 11.0114
1617.13 11.0096
365.641 11.0096
1271.45 11.0074
1625.11 11.
964.205 11.
829.874 11.
807.363 11.
744.349 11.
656.888 11.
434.878 11.
252.494 11.
168.436 11.
78.8166 11.
68.1386 11.
1531.05 10.9205
1134.46 10.9205
1087.12 10.9205
561.12 10.9205
504.867 10.9205
107.381 10.9205
1566.27 10.875
841.632 10.875
556.005 10.875
1263.92 10.8
795.535 10.8
602.487 10.8
433.76 10.8
119.995 10.8
90.5182 10.8
1551.07 10.75
872.522 10.75
575.584 10.75
541.206 10.75
77.6689 10.75
884.802 10.6806
392.921 10.6806
364.488 10.6806
1450.57 10.6667
1015.1 10.6667
762.291 10.6667
603.957 10.6667
216.377 10.6667
139.775 10.6667
67.042 10.6667
47.5371 10.6667
1461.64 10.625
1251.73 10.625
191.784 10.625
1433.81 10.5625
1065.29 10.5625
852.538 10.5625
802.514 10.5625
484.525 10.5625
58.6171 10.5625
1374.79 10.5568
1256.29 10.5568
494.034 10.5568
349.965 10.5568
238.743 10.5568
1664.19 10.4712
1229.57 10.4712
635.209 10.4712
1166.23 10.45
104.267 10.45
1379.43 10.4464
930.865 10.4464
943.656 10.375
460.88 10.375
43.6881 10.375
1392.32 10.3472
1292.3 10.3472
700.734 10.3472
642.46 10.3472
626.922 10.3472
468.633 10.3472
445.625 10.3472
385.104 10.3472
222.162 10.3472
195.64 10.3472
72.9012 10.3472
1487.67 10.3214
1384.7 10.2841
1302.76 10.2841
1254.31 10.2841
263.759 10.2841
1328.49 10.25
1190.02 10.25
484.174 10.25
313.003 10.25
90.7937 10.25
700.549 10.2404
384.432 10.2404
739.529 10.2
628.757 10.2
588.221 10.2
419.077 10.2
170.21 10.2
153.668 10.2
76.7098 10.2
1261.42 10.1667
592.09 10.1667
383.837 10.1667
347.204 10.1667
227.028 10.1667
153.945 10.1667
82.7646 10.1607
1302.43 10.125
983.214 10.125
809.374 10.125
218.463 10.125
1528.49 10.1023
1368.55 10.1023
1225.91 10.1023
1017.58 10.1023
189.794 10.1023
106.443 10.1023
55.4008 10.1023
1099.75 10.0865
840.079 10.0865
737.084 10.0865
154.784 10.0833
1429.91 10.0625
1169.93 10.0625
984.256 10.0625
272.547 10.0625
112.666 10.0625
50.5899 10.0625
1529.81 10.05
1250.79 10.05
1232.48 10.05
1072.81 10.05
978.927 10.05
556.525 10.05
371.735 10.05
327.914 10.05
231.364 10.05
130.708 10.05
93.489 10.05
79.0252 10.05
48.7288 10.05
1138.24 10.0417
1108.81 10.0417
1085.9 10.0417
1076.32 10.0417
650.02 10.0417
438.289 10.0417
1102.71 10.0179
495.626 10.0179
42.7316 10.0179
1571.8 10.0139
1191.42 10.0139
1133.38 10.0139
881.794 10.0139
863.653 10.0139
1513.28 10.0114
1314.44 10.0114
1269.56 10.0114
871.617 10.0114
1154.87 10.0096
993.986 10.0096
979.752 10.0096
478.671 10.0096
47.0873 10.0096
1362.25 10.
1269.45 10.
1174.3 10.
1064.32 10.
1037.19 10.
957.803 10.
645.296 10.
452.872 10.
451.763 10.
389.158 10.
283.966 10.
209.008 10.
193.214 10.
160.764 10.
