# Supplementary material for: Functional Genomics of Novel Secondary Metabolites from Diverse Cyanobacteria Using Untargeted Metabolomics
Source: Mar Drugs. 2013 Sep 30;11(10):3617–31. doi: 10.3390/md11103617 (PMC3826126; doi:10.3390/md11103617)
Supplement: Supplementary File 3 — Supplementary msms data (ZIP, 1417 KB) [file marinedrugs-11-03617-s003.zip › msms/11.Negative.txt]

// 11. C16:0 fatty acid C16H32O2 Negative
255.232 18918.1
256.237 780.215
255.377 687.616
255.44 452.247
255.554 403.091
255.505 325.857
255.708 218.205
255.875 199.987
255.756 189.163
255.621 187.32
261.204 174.006
255.912 163.
255.957 157.325
256.604 144.225
256.358 131.018
255.662 130.292
256.391 127.842
256.504 122.719
255.825 120.333
256.104 111.157
257.022 108.563
256.546 101.184
256.962 84.025
256.653 83.2355
257.9 82.805
256.006 82.3676
254.233 78.3087
381.903 76.5944
256.423 72.1006
256.822 71.5208
675.813 68.2841
257.994 66.0417
328.537 64.1324
257.069 63.875
199.962 63.0104
257.467 62.5789
261.353 59.25
1645.33 59.0476
257.291 58.0417
258.231 55.2667
837.66 54.6128
259.106 53.6791
324.832 53.0027
175.758 51.1361
257.188 50.1571
925.812 49.5921
255.049 48.2656
1641.06 47.247
1035.68 47.
862.411 46.5682
84.1607 46.25
264.709 46.2112
258.726 45.3674
257.704 45.2857
264.239 45.2426
259.553 45.2353
544.753 45.1905
258.532 45.1731
261.901 44.8167
93.1481 44.003
253.612 43.8026
763.428 43.2736
254.736 43.1422
256.715 42.875
483.317 42.7857
438.455 42.445
352.579 42.2667
256.779 42.245
257.161 42.0179
1465.3 42.0109
780.521 42.0034
554.779 41.7614
263.313 41.6814
1608.14 41.5
60.5263 41.2222
95.3117 41.1976
222.582 41.0556
41.499 41.0034
878.49 40.7857
1525.54 40.7222
375.293 40.605
257.524 40.5707
450.403 40.175
391.629 40.1607
262.049 40.006
63.9982 39.8893
127.147 39.8889
1086.34 39.7601
696.857 39.4899
264.915 39.2857
1565.24 39.2457
316.35 39.1655
1214.34 39.0556
924.99 38.4583
257.373 38.225
254.147 38.0304
195.23 38.0208
1254.27 38.0147
123.421 38.0083
173.14 38.0046
863.032 37.875
1548.76 37.7206
514.901 37.3266
261.134 37.2596
106.236 37.25
94.3742 37.25
1347.44 37.225
973.809 37.0667
364.025 36.9412
365.959 36.7824
1251.59 36.7284
361.674 36.5707
45.4906 36.5208
1001.06 36.5202
1427.01 36.5
861.067 36.4
628.145 36.3269
243.317 36.3214
56.1453 36.2727
298.977 36.2457
371.198 36.2321
427.695 36.1008
1105.71 36.0417
113.256 36.025
1538.67 36.0147
944.463 36.0054
58.0712 35.7692
791.073 35.6429
147.187 35.4402
776.765 35.3676
817.644 35.3333
394.455 35.2727
335.879 35.1976
1577.99 35.0667
265.541 35.0667
68.1832 35.0363
834.277 35.0167
279.842 35.004
1075.95 34.8935
352.654 34.8935
963.369 34.8409
1309.03 34.7202
656.39 34.4879
227.601 34.4879
1402.03 34.4545
262.078 34.2663
1065.09 34.25
344.85 34.1359
160.563 34.045
225.024 34.005
65.3685 34.
62.6165 33.9412
1019.48 33.9231
609.211 33.75
1662.26 33.7284
980.308 33.6923
57.0482 33.6814
530.941 33.645
1549.1 33.3611
1248.18 33.3269
215.612 33.3266
903.422 33.2917
1007.69 33.25
1549.83 33.2404
261.591 33.1607
664.019 33.125
262.942 33.1008
263.24 33.0667
1609.3 33.0341
1233.62 33.0278
257.123 33.025
270.727 33.0208
1605.63 33.0179
82.4242 33.0179
258.282 33.004
1221.26 33.
254.369 32.9231
1045.54 32.9
1288.08 32.7202
1242.82 32.6713
220.101 32.6429
195.585 32.4879
45.8781 32.4808
557.84 32.35
386.106 32.3393
910.868 32.3269
981.479 32.205
1254.1 32.1136
1416.55 32.1118
665.185 32.1118
548.756 32.1078
1079.47 32.0833
278.396 32.0833
51.2783 32.0714
267.298 32.0625
413.363 32.045
1698.14 32.025
1245.22 32.0192
709.203 32.0147
691.941 32.
277.043 31.9423
168.207 31.9423
243.614 31.8935
380.523 31.875
1541.52 31.7778
1187.45 31.6944
268.275 31.6923
47.5606 31.6
254.272 31.445
257.415 31.4444
99.187 31.4402
43.8787 31.4402
90.7199 31.3333
339.894 31.3269
746.587 31.245
1552.84 31.2308
549.928 31.2308
1045.6 31.2045
167.058 31.1875
307.057 31.1488
1397.56 31.1429
1082.51 31.1157
299.447 31.1136
1398.8 31.1111
258.65 31.0909
1020.78 31.0714
1663.57 31.0592
1142.53 31.0489
565.7 31.0417
976.275 31.0208
389.584 31.0208
309.197 31.0179
562.977 31.0066
76.2163 31.005
864.982 31.0046
150.042 31.004
1239.3 31.
1695.35 30.9185
974.619 30.875
55.7363 30.8167
249.819 30.6815
630.131 30.6544
843.581 30.625
594.419 30.5682
571.03 30.5625
1269.97 30.5577
1003.38 30.5208
148.934 30.4821
89.752 30.4583
244.916 30.405
122.183 30.3906
705.098 30.375
1645.75 30.338
221.96 30.2308
516.393 30.225
162.562 30.1488
1683.39 30.1157
303.044 30.1078
1327.2 30.0417
559.611 30.0388
929.545 30.0208
295.709 30.0192
200.64 30.0192
777.819 30.0179
888.338 30.0139
261.008 30.0083
1423.31 30.0046
1655.03 30.
265.365 29.9423
1559.76 29.845
282.841 29.845
134.232 29.7824
1367.78 29.7284
1610.85 29.645
398.271 29.6429
1640.77 29.605
529.182 29.5602
1060.01 29.5329
745.504 29.5208
248.68 29.5208
80.6933 29.5208
421.697 29.4808
53.6697 29.4712
743.727 29.4444
1316.55 29.4083
541.203 29.4
262.431 29.3636
298.1 29.338
1250.28 29.3333
309.749 29.3214
441.342 29.2663
899.056 29.245
355.548 29.2045
60.357 29.1731
1451.46 29.1429
73.9369 29.1136
1628.96 29.1
459.123 29.075
402.846 29.075
516.201 29.0592
491.402 29.0536
437.728 29.0417
57.2549 29.0208
1622.84 29.0096
893.552 29.0083
1626.58 29.0074
315.434 29.0066
371.98 29.006
583.909 29.0043
342.765 29.
86.3495 29.
1069.15 28.9698
274.79 28.9013
1411.16 28.9
1291. 28.8929
604.535 28.845
1312.25 28.645
598.308 28.5682
98.3798 28.5625
796.64 28.5602
477.759 28.5602
1064.44 28.5313
399.546 28.5
333.609 28.5
207.057 28.4803
199.128 28.4712
254.707 28.4491
1112.97 28.445
261.75 28.4083
281.04 28.3636
659.647 28.3393
142.182 28.3393
386.83 28.3077
531.04 28.3068
1439.79 28.2841
205.974 28.225
40.9696 28.2045
1241.9 28.1875
681.681 28.1731
580.689 28.1731
574.547 28.1645
1245.94 28.125
146.738 28.125
588.375 28.0833
480.705 28.0833
811.208 28.0714
733.123 28.0714
392.881 28.0592
189.63 28.0489
518.613 28.0074
1277.83 28.0066
407.445 28.0066
40.1267 28.005
128.422 28.
331.436 27.9205
797.774 27.9185
68.2392 27.9185
979.494 27.9
41.6473 27.845
1417.7 27.8409
534.204 27.805
95.4917 27.7961
46.8213 27.7961
317.116 27.75
712.554 27.7202
247.949 27.7202
401.6 27.675
563.115 27.6576
688.9 27.6544
1500.76 27.605
278.742 27.605
1224.27 27.5
1267.37 27.4821
1537.8 27.4402
440.285 27.4402
472.118 27.4083
779.778 27.375
499.742 27.375
1057.39 27.3214
448.91 27.2917
312.739 27.2857
1476.12 27.25
214.566 27.25
399.286 27.2404
721.504 27.225
205.932 27.225
1004.8 27.2045
1366.98 27.1875
896.808 27.1875
114.187 27.1667
88.2167 27.1645
868.49 27.1607
72.8631 27.1488
1344.39 27.1359
878.193 27.125
522.074 27.125
1374.32 27.1136
298.029 27.0833
152.876 27.0833
109.895 27.0833
477.12 27.0592
1564.06 27.0536
240.783 27.0417
66.5144 27.0417
121.09 27.0388
773.782 27.0227
414.821 27.0192
1559.61 27.0083
138.377 27.0074
268.799 27.0066
1502.39 27.006
247.567 27.006
54.0257 27.006
744.255 27.005
89.6976 27.005
648.663 27.0046
1317.78 27.
834.884 27.
974.039 26.9073
871.056 26.75
1230.87 26.7202
177.382 26.7202
254.007 26.6944
103.015 26.6944
140.754 26.6576
402.231 26.6544
405.038 26.625
87.6161 26.605
740.016 26.6
268.055 26.5956
740.164 26.5682
731.37 26.5682
1414.87 26.5329
75.8175 26.5329
422.487 26.5208
133.635 26.5208
1263.52 26.4167
317.556 26.4083
108.614 26.405
294.868 26.375
278.48 26.3393
407.573 26.3333
511.168 26.3214
510.678 26.3214
263.135 26.3214
540.067 26.2917
145.796 26.2857
1511.98 26.2663
211.186 26.25
329.661 26.245
119.034 26.2426
273.323 26.225
264.767 26.225
693.8 26.2228
677.696 26.2228
1531.38 26.2045
1457.64 26.1838
261.93 26.1838
1175.47 26.1645
606.875 26.1645
315.555 26.1645
393.211 26.1488
333.751 26.1488
1582.05 26.1359
206.212 26.1359
169.811 26.125
104.27 26.0833
107.887 26.0714
781.162 26.0313
773.144 26.0313
102.726 26.0208
97.5161 26.0208
305.232 26.0179
704.619 26.0066
306.945 26.0066
305.522 26.006
235.57 26.006
1070.16 26.0054
1145.54 26.005
900.088 26.005
60.9681 26.005
1263.33 26.
268.623 26.
237.339 26.
1003.88 25.9205
1390.08 25.9185
42.7886 25.9
824.895 25.8409
573.494 25.8182
515.789 25.7961
1523.49 25.7778
74.5923 25.7778
635.759 25.75
422.139 25.75
874.547 25.7202
1151.1 25.6944
1418.27 25.675
671.944 25.675
462.207 25.675
258.417 25.675
1475.84 25.6544
154.817 25.625
1370.79 25.605
49.3648 25.605
1457.3 25.6
1244.18 25.5714
218.21 25.5682
192.829 25.5329
272.928 25.4879
51.6405 25.4821
392.056 25.4712
1224.02 25.45
703.391 25.445
85.9586 25.4
728.509 25.375
1586.06 25.3603
1387.77 25.3333
852.025 25.3333
343.225 25.3333
828.261 25.3214
110.339 25.3214
277.443 25.2917
97.4486 25.2917
955.721 25.2857
484.109 25.2857
225.896 25.2727
552.062 25.2663
1469.49 25.25
351.102 25.245
1001.99 25.2426
387.652 25.225
205.235 25.2045
47.3608 25.1731
915.031 25.1645
1380.11 25.1488
1116.37 25.1488
202.73 25.1488
559.137 25.1359
1452.26 25.125
937.224 25.125
1135.29 25.1111
184.99 25.1023
458.78 25.1
95.8208 25.0833
382.516 25.0769
1655.45 25.075
408.557 25.0662
1222.68 25.0592
263.528 25.0592
1174.55 25.0536
121.633 25.0536
1355.39 25.0489
941.28 25.0489
336.34 25.0489
42.2329 25.0489
65.2755 25.0417
78.1132 25.0278
1074.67 25.025
530.006 25.0083
678.647 25.0066
1099.91 25.006
1402.38 25.0054
127.987 25.0054
1375.63 25.005
161.392 25.005
59.1304 25.005
539.842 25.
120.268 25.
1669.01 24.9013
695.868 24.8897
168.853 24.8897
176.399 24.8409
1344.29 24.8182
186.295 24.805
1064.85 24.7813
257.807 24.7788
757.604 24.7202
133.6 24.7202
259.423 24.6944
546.014 24.6544
666.822 24.5682
1163.73 24.5
51.4159 24.5
613.086 24.4821
591.128 24.4821
227.239 24.4821
328.174 24.4444
1033.1 24.405
136.652 24.4
431.631 24.375
40.5275 24.3603
1432.32 24.3393
1510.42 24.3333
1275.56 24.3224
244.423 24.3224
51.0126 24.3224
1086.09 24.3214
272.692 24.2917
575.518 24.2857
802.471 24.2663
780.647 24.25
1247.03 24.2426
124.366 24.2404
1378.39 24.225
1211.81 24.225
1167.44 24.225
1031.31 24.225
217.34 24.2045
62.1728 24.1875
919.283 24.1731
107.97 24.1731
592.871 24.1645
154.774 24.1645
1542.43 24.1488
1496.36 24.1359
1006.79 24.1359
1168.26 24.125
691.13 24.125
316.754 24.125
593.918 24.1157
48.8905 24.1111
349.118 24.1
45.2442 24.1
279.086 24.0769
1490.36 24.075
798.89 24.075
98.7761 24.075
422.544 24.0662
253.899 24.0662
1216.54 24.0625
521.172 24.0592
543.375 24.0489
263.589 24.0417
941.156 24.0313
788.913 24.0313
257.243 24.0278
371.074 24.025
720.814 24.0227
137.597 24.0227
713.024 24.0208
573.793 24.0192
135.913 24.0083
647.729 24.0066
701.793 24.006
515.138 24.006
347.769 24.006
345.053 24.006
1343.57 24.
1110.14 24.
312.287 24.
263.37 24.
71.1499 24.
304.232 23.9423
1171.78 23.8897
1014.64 23.8897
707.149 23.8897
575.269 23.875
223.664 23.875
889.026 23.8409
1126.25 23.8182
897.72 23.8182
1271.55 23.7813
152.188 23.7813
341.236 23.7788
530.057 23.75
69.4764 23.75
754.004 23.6944
677.771 23.6944
652.81 23.6944
194.032 23.6944
377.959 23.6923
1332.75 23.6667
693.417 23.6667
355.261 23.6667
1277.93 23.6576
229.637 23.6576
1440.73 23.625
1260.6 23.625
236.638 23.625
44.3567 23.625
1310.8 23.5956
518.232 23.5956
718.31 23.5682
1055.43 23.5602
82.2611 23.5568
716.53 23.5329
535.324 23.5329
75.2869 23.5313
329.295 23.5
252.663 23.5
1650.93 23.4821
564.23 23.4821
266.474 23.4821
66.496 23.4821
470.59 23.4803
303.346 23.4803
226.7 23.4803
107.414 23.4712
1136.57 23.4464
293.759 23.4464
1191.26 23.4444
462.258 23.4444
852.107 23.4402
85.5214 23.4402
907.696 23.4083
221.694 23.4083
163.083 23.4083
1544.63 23.4
1082.72 23.4
323.595 23.4
973.682 23.3636
293.978 23.3636
138.29 23.3636
1673.46 23.3611
1023.65 23.3472
745.964 23.3393
1638.41 23.3333
862.914 23.3333
265.104 23.3333
1007.3 23.3224
749.812 23.3224
328.247 23.3224
802.052 23.3214
453.947 23.3077
778.369 23.2857
53.3392 23.2857
307.355 23.2813
1422.12 23.2663
1271.76 23.2663
602.669 23.25
808.382 23.2426
766.749 23.2426
331.344 23.2426
265.323 23.2426
640.677 23.225
551.228 23.225
1373.59 23.2045
579.103 23.2045
149.334 23.2045
283.956 23.1838
565.522 23.1645
1558.78 23.1488
660.944 23.1429
1360.33 23.1359
53.1883 23.125
665.254 23.1157
155.742 23.1118
936.473 23.1023
985.928 23.1
286.261 23.1
280.101 23.0833
209.525 23.075
53.9586 23.0662
1636.07 23.0536
1239.46 23.0536
310.428 23.0536
254.878 23.0489
720.131 23.0417
189.961 23.0357
185.113 23.0357
426.439 23.0313
316.503 23.0313
1496.92 23.0278
1462.63 23.0278
234.268 23.0278
45.6654 23.0278
1621.87 23.025
743.569 23.025
484.758 23.025
1430.62 23.0227
512.565 23.0227
464.776 23.0227
299.524 23.0227
265.027 23.0227
1487.47 23.0208
1412.68 23.0208
388.862 23.0208
115.723 23.0208
1164.41 23.0083
1063.03 23.0074
1525.4 23.0066
391.021 23.0066
290.648 23.0066
201.046 23.0066
1229.88 23.006
561.309 23.006
542.254 23.006
439.792 23.006
879.277 23.0054
1531.96 23.
1441.09 23.
1422.9 23.
1300.19 23.
1108.2 23.
582.17 23.
259.203 23.
205.394 23.
166.716 23.
132.452 23.
121.052 23.
107.786 23.
680.322 22.9185
317.738 22.9185
1172.04 22.9
378.027 22.9
66.7264 22.8409
709.342 22.8182
111.79 22.8182
91.536 22.8182
228.173 22.7961
1531.68 22.7778
238.922 22.75
85.635 22.75
1408.16 22.7202
1060.53 22.7202
678.032 22.675
283.859 22.6667
134.03 22.6667
458.561 22.6576
434.296 22.6576
1321.33 22.6544
320.922 22.6544
1579.85 22.625
975.364 22.625
825.072 22.625
738.424 22.625
460.863 22.625
211.706 22.625
136.775 22.625
799.711 22.5956
364.999 22.5956
283.085 22.5714
479.714 22.5682
725.888 22.5568
1217.1 22.5329
1051.02 22.5329
466.072 22.5329
760.322 22.5313
324.962 22.5313
213.879 22.5
95.8556 22.5
1472.18 22.4821
148.503 22.4821
87.7609 22.4821
1114.18 22.4803
60.6387 22.4545
1326.12 22.4444
885.457 22.4444
83.7773 22.4444
175.675 22.4402
1408.31 22.4083
400.798 22.4083
659.467 22.375
573.381 22.3636
509.147 22.3636
451.425 22.3636
1633.09 22.3611
1498.18 22.3603
1122.37 22.3603
231.875 22.3393
1545.33 22.3224
543.133 22.3224
1467.3 22.2917
1124.71 22.2917
561.258 22.2857
581.609 22.2841
104.517 22.2841
1132.43 22.2813
1065.44 22.2813
141.835 22.2813
985.685 22.25
320.092 22.25
240.33 22.25
149.544 22.25
980.168 22.2426
84.7248 22.2426
207.004 22.2404
639.693 22.225
182.243 22.2228
82.3418 22.2228
1191.73 22.2045
403.167 22.2045
309.53 22.2045
240.669 22.2045
113.95 22.2045
891.104 22.1645
545.434 22.1645
167.429 22.1645
98.9698 22.1645
1020.65 22.1635
1461.85 22.1488
1158.78 22.1488
869.74 22.1488
226.988 22.1488
588.71 22.1429
702.122 22.125
489.659 22.125
277.157 22.125
1427.27 22.1136
1211.49 22.1111
624.326 22.1111
467.756 22.1111
461.336 22.1
169.012 22.1
1380.35 22.0909
1031.98 22.0909
355.095 22.0909
616.637 22.0865
1533.37 22.0769
649.26 22.0662
1637.41 22.0592
1465.48 22.0592
1447.51 22.0592
872.309 22.0592
716.575 22.0592
305.843 22.0592
1661.19 22.0536
512.668 22.0536
366.05 22.0417
84.8896 22.0417
328.03 22.0313
872.563 22.0278
1622.24 22.025
464.467 22.025
146.964 22.025
208.166 22.0227
1592.71 22.0208
980.927 22.0083
1479.33 22.0074
158.278 22.0074
1223.54 22.0066
1208.44 22.0066
420.275 22.0066
1186.77 22.006
339.584 22.006
528.417 22.005
1327.47 22.
1155.14 22.
432.47 22.
390.854 22.
267.551 22.
157.918 22.
70.5592 22.
792.612 21.9205
805.493 21.9185
615.131 21.9
920.284 21.8897
267.979 21.8
1335.8 21.7961
1285.97 21.7961
539.2 21.7813
217.752 21.7813
268.758 21.7788
716.474 21.7778
817.788 21.75
1641.89 21.7202
957.272 21.7202
319.692 21.7202
264.646 21.7202
227.066 21.7202
1172.16 21.6944
1552.7 21.675
382.104 21.675
260.813 21.675
639.118 21.6667
928.426 21.625
329.572 21.625
239.881 21.6
370.686 21.5956
90.3508 21.5956
71.6791 21.5956
1308.58 21.5714
1213.94 21.5714
66.026 21.5714
688.954 21.5682
89.8858 21.5568
1648.35 21.5329
770.25 21.5329
663.351 21.5329
68.198 21.5329
66.5499 21.5313
706.031 21.5
494.953 21.5
223.096 21.5
1625.48 21.4821
373.562 21.4821
1668.51 21.4803
572.44 21.4803
387.442 21.4803
328.615 21.4803
1159.64 21.4712
156.372 21.4712
259.335 21.45
226.314 21.4444
180.874 21.4444
649.714 21.4402
1336.51 21.4083
605.866 21.4083
480.924 21.4083
385.511 21.4083
59.4586 21.4083
236.888 21.4
63.1571 21.4
58.2574 21.4
801.481 21.3636
119.451 21.3636
264.117 21.3611
70.4983 21.3611
56.9974 21.3611
47.1101 21.3611
740.726 21.3603
457.712 21.3603
137.109 21.3472
1524.44 21.3393
69.5487 21.3393
1588.09 21.3224
231.55 21.3224
59.8553 21.3224
1410.5 21.3214
989.242 21.3214
280.042 21.3214
1079.81 21.2917
1559.17 21.2857
889.147 21.2857
412.369 21.2857
390.043 21.2857
609.332 21.2663
996.263 21.25
702.718 21.25
224.62 21.25
948.293 21.2426
177.122 21.2426
54.1661 21.2426
1639.92 21.225
1552.41 21.225
1422.58 21.225
636.859 21.225
1607.95 21.2083
1422.43 21.2083
762.191 21.2083
364.525 21.2083
1670.77 21.2045
1592. 21.2045
847.016 21.2045
582.429 21.2045
353.446 21.2045
1517.55 21.1838
1193.27 21.1838
924.38 21.1838
137.469 21.1838
89.1285 21.1838
1315.65 21.1667
302.643 21.1667
57.9986 21.1667
69.8296 21.1645
975.927 21.1635
711.043 21.1635
471.001 21.1635
375.008 21.1635
688.623 21.1488
1588.61 21.1429
524.301 21.1429
129.841 21.1359
1572.9 21.125
1202.29 21.125
984.659 21.125
559.223 21.125
482.735 21.125
809.109 21.1118
661.166 21.1111
525.353 21.1111
894.785 21.1
382.684 21.1
258.816 21.1
54.6211 21.0909
993.751 21.0865
857.734 21.0865
827.359 21.0769
851.204 21.075
1142.86 21.0662
270.775 21.0662
1619.98 21.0592
1431.79 21.0592
406.59 21.0592
278.32 21.0592
108.733 21.0592
1548.62 21.0536
53.6475 21.0536
1512.74 21.0489
1238.67 21.0417
144.031 21.0417
91.0205 21.0357
1183.85 21.0313
832.342 21.0313
275.28 21.0313
1369.75 21.0278
998.83 21.0278
916.159 21.0278
777.419 21.0278
234.321 21.0278
185.02 21.0278
1675.65 21.025
1595.41 21.025
544.792 21.025
167.815 21.025
1527.08 21.0227
505.327 21.0096
411.349 21.0096
85.087 21.0096
1068.62 21.0074
468.414 21.0074
394.291 21.0074
331.692 21.0074
1549.25 21.0066
1171.88 21.0066
1118.06 21.0066
854.267 21.0066
308.402 21.0066
271.586 21.0066
44.3816 21.0066
41.6912 21.0066
1294.41 21.006
705.181 21.006
376.614 21.006
343.416 21.006
289.127 21.006
55.8771 21.006
40.2605 21.006
633.997 21.
501.988 21.
343.628 21.
265.242 21.
233.323 21.
61.2334 21.
949.815 20.9205
1449.85 20.9013
820.673 20.9013
988.126 20.9
945.585 20.8929
260.296 20.8929
40.0784 20.8929
670.973 20.8897
1481.39 20.875
1048.76 20.875
857.979 20.875
108.042 20.8182
45.8908 20.7961
1662.77 20.7813
1550.85 20.7813
400.036 20.7813
1463.56 20.7778
1006.4 20.7778
666.235 20.7778
794.45 20.75
692.553 20.75
126.047 20.75
1444.58 20.7202
475.961 20.7202
1625.75 20.6944
356.876 20.675
308.596 20.675
41.4351 20.6667
1329.22 20.6429
413.994 20.625
170.034 20.625
45.4685 20.625
168.664 20.6
1487.05 20.5956
613.919 20.5956
168.7 20.5956
1463.02 20.5714
815.771 20.5714
391.415 20.5714
197.655 20.5714
95.1477 20.5714
42.8803 20.5714
434.343 20.5682
1580.51 20.5625
1335.93 20.5568
726.208 20.5329
906.913 20.5313
859.976 20.5313
152.978 20.5313
1609.66 20.5
1512.82 20.5
1173.51 20.5
844.944 20.5
833.833 20.5
475.476 20.5
56.7217 20.5
50.2113 20.5
516.603 20.4712
658.528 20.4464
956.722 20.4444
292.057 20.4444
210.403 20.4444
241.995 20.4402
174.818 20.4402
632.388 20.4083
462.39 20.4083
233.444 20.4083
231.104 20.4083
170.615 20.4083
159.121 20.4083
1099.29 20.4
1192.19 20.3636
848.25 20.3636
190.784 20.3636
177.417 20.3636
1001.44 20.3611
46.1595 20.3611
1003.45 20.3603
527.073 20.3603
280.524 20.3603
262.83 20.3603
177.561 20.3603
265.295 20.3472
1297.13 20.3224
1119.82 20.3224
278.073 20.3224
871.602 20.3214
772.728 20.3214
222.426 20.3214
991.385 20.2917
94.4409 20.2917
1424.3 20.2857
642.225 20.2857
234.362 20.2857
146.581 20.2841
1167.78 20.2813
893.845 20.2813
514.588 20.2813
463.592 20.2813
920.759 20.25
863.142 20.25
798.628 20.25
789.485 20.25
622.725 20.25
358.189 20.25
1065.97 20.2426
192.69 20.2426
62.4228 20.2426
1305.52 20.2404
280.454 20.2404
134.855 20.2404
1609.03 20.225
1590.42 20.225
1049.79 20.225
285.554 20.225
1109.68 20.2083
996.95 20.2083
919.889 20.2083
1569.02 20.2045
268.555 20.1731
1461.49 20.1645
1419.68 20.1645
1013.27 20.1645
100.422 20.1645
77.9665 20.1645
938.031 20.1488
580.08 20.1429
1492.21 20.125
633.722 20.125
590.504 20.125
573.175 20.125
357.888 20.125
230.621 20.125
176.598 20.125
84.9657 20.125
47.0025 20.125
1069.43 20.1118
1424.72 20.1111
988.609 20.1111
949.522 20.1111
250.344 20.1111
55.207 20.1111
606.606 20.1
571.545 20.1
365.183 20.1
430.338 20.0833
1348.87 20.075
595.246 20.075
1223.28 20.0662
879.682 20.0625
805.996 20.0592
365.895 20.0592
1440.39 20.0536
947.018 20.0536
904.028 20.0536
254.934 20.05
885.503 20.0417
700.558 20.0417
584.646 20.0417
232.93 20.0417
1381.07 20.0357
429.224 20.0357
124.068 20.0357
107.506 20.0313
67.3344 20.0313
939.628 20.0278
498.82 20.0278
449.989 20.0278
374.835 20.0278
268.104 20.0278
80.1056 20.0278
62.7931 20.0278
1532.83 20.025
1256.28 20.025
363.565 20.025
226.375 20.025
213.916 20.025
606.972 20.0096
1059.75 20.0083
928.348 20.0083
122.963 20.0083
61.1471 20.0083
42.545 20.0083
1472.33 20.0074
1383.65 20.0074
1269.06 20.0074
1056.26 20.0066
675.592 20.0066
576.142 20.0066
488.903 20.0066
391.679 20.0066
817.371 20.006
71.4425 20.006
51.9327 20.006
1416.42 20.0054
795.459 20.0054
1613.12 20.
1273.8 20.
1071.96 20.
1042.05 20.
1015.08 20.
687.12 20.
627.307 20.
480.24 20.
470.461 20.
143.697 20.
53.8406 20.
1110.62 19.9
486.994 19.9
63.7781 19.9
390.678 19.8929
129.653 19.8897
1089.48 19.8
728.394 19.8
114.526 19.7961
111.153 19.7813
1377.75 19.7788
1182.58 19.7788
905.987 19.7788
753.31 19.7788
631.96 19.7788
487.212 19.7788
56.7656 19.7788
465.225 19.7778
422.42 19.7778
923.143 19.75
778.913 19.75
212.44 19.75
546.988 19.6944
947.392 19.675
873.464 19.675
671.855 19.6667
54.4801 19.6667
260.537 19.6544
58.3901 19.6544
390.235 19.625
1009.17 19.5956
397.08 19.5956
216.124 19.5714
1199.69 19.5568
363.512 19.5568
602.942 19.5329
308.997 19.5329
1087.4 19.5313
1072.45 19.5313
170.994 19.5313
72.7871 19.5313
1529.46 19.5
1058.31 19.5
685.967 19.5
604.695 19.5
549.528 19.5
404.815 19.5
341.676 19.5
275.574 19.5
199.011 19.5
191.157 19.5
292.262 19.4821
597.502 19.4803
584.149 19.4803
318.726 19.4712
250.877 19.4712
664.066 19.45
97.8369 19.45
97.13 19.45
1419.93 19.4464
1173.08 19.4444
929.26 19.4444
899.539 19.4444
783.518 19.4444
508.217 19.4444
47.2587 19.4444
389.189 19.4402
747.876 19.4083
620.488 19.4083
146.217 19.4083
1191.62 19.375
1024.88 19.375
763.313 19.375
224.318 19.375
410.423 19.3603
391.317 19.3603
76.3319 19.3603
265.786 19.3472
151.641 19.3472
150.775 19.3472
95.4248 19.3472
855.874 19.3224
581.96 19.3224
83.3161 19.3224
41.3407 19.3224
635.004 19.3214
258.677 19.3214
1110.22 19.2917
1105.58 19.2917
128.552 19.2917
124.32 19.2917
1259.36 19.2857
592.35 19.2857
176.248 19.2857
1444.05 19.2841
123.961 19.2841
1255.91 19.2813
954.24 19.2813
853.211 19.2813
465.135 19.2813
460.143 19.2813
84.0762 19.2813
1374.55 19.25
1168.48 19.25
1109.53 19.25
1044.13 19.25
1143.63 19.2426
276.225 19.2426
111.706 19.2426
1627.06 19.2404
880.498 19.2404
270.607 19.2404
861.65 19.225
411.843 19.225
161.874 19.225
139.356 19.225
1413.88 19.2083
783.611 19.2083
457.09 19.2083
260.689 19.2083
243.244 19.2083
114.103 19.2083
1080.34 19.1838
952.065 19.1838
859.785 19.1838
199.271 19.1838
152.24 19.1838
147.603 19.1838
965.285 19.1667
475.245 19.1645
162.522 19.1645
720.589 19.1635
337.491 19.1635
174.08 19.1635
561.866 19.1607
186.072 19.1607
142.833 19.1488
1692.27 19.125
1456.5 19.125
1309.38 19.125
923.735 19.125
792.359 19.125
755.503 19.125
503.055 19.125
189.173 19.125
171.597 19.125
148.121 19.125
125.761 19.125
75.5475 19.125
62.2283 19.125
1681.87 19.1118
1171. 19.1118
1465.06 19.1111
1253.9 19.1111
1053.73 19.1111
662.184 19.1111
534.995 19.1111
917.133 19.1023
647.48 19.1023
63.0846 19.1023
485.451 19.1
1445.31 19.0865
1376.78 19.0865
263.641 19.0865
79.3736 19.0865
1347.23 19.0833
1172.86 19.0833
185.131 19.0833
1604.11 19.075
541.801 19.075
352.724 19.075
84.1385 19.075
370.644 19.0662
108.107 19.0662
75.8021 19.0662
1145.11 19.0592
62.2541 19.0592
49.3927 19.0592
985.316 19.0536
327.054 19.05
1654.5 19.0417
605.307 19.0417
169.458 19.0357
1535.26 19.0313
791.586 19.0313
705.501 19.0313
550.851 19.0313
499.998 19.0313
233.016 19.0313
223.694 19.0313
128.896 19.0313
123.008 19.0313
47.4634 19.0313
287.638 19.0278
1442.72 19.025
1139.46 19.025
494.11 19.025
225.695 19.025
606.648 19.0227
892.558 19.0179
113.717 19.0179
1539.97 19.0096
196.595 19.0096
86.0251 19.0096
1626.39 19.0083
1275.66 19.0083
1060.32 19.0083
698.893 19.0083
275.62 19.0083
1567.02 19.0074
1287.58 19.0074
937.821 19.0074
637.521 19.0074
373.262 19.0074
281.723 19.0074
265.989 19.0074
157.234 19.0074
66.421 19.0074
921.89 19.0066
711.6 19.0066
530.275 19.0066
502.268 19.0066
402.454 19.0066
397.893 19.0066
625. 19.006
326.093 19.006
254.521 19.006
1222.8 19.0054
1150.29 19.0054
1681.78 19.
1323.92 19.
1059.13 19.
1024.3 19.
781.097 19.
556.229 19.
510.052 19.
252.423 19.
226.285 19.
171.816 19.
59.4833 19.
1001.21 18.9205
621.816 18.9205
