# Supplementary material for: Functional Genomics of Novel Secondary Metabolites from Diverse Cyanobacteria Using Untargeted Metabolomics
Source: Mar Drugs. 2013 Sep 30;11(10):3617–31. doi: 10.3390/md11103617 (PMC3826126; doi:10.3390/md11103617)
Supplement: Supplementary File 3 — Supplementary msms data (ZIP, 1417 KB) [file marinedrugs-11-03617-s003.zip › msms/164.Negative.txt]

// 164. Phosphatidyl glycerol C6H15O8P Negative
245.044 78924.2
152.997 50397.9
78.9598 23105.1
171.008 18332.5
96.9705 2087.29
246.049 1837.4
79.0412 786.798
171.111 707.066
154.003 468.718
171.176 422.89
79.0888 417.577
150.978 402.154
79.126 306.532
171.253 303.198
172.012 299.485
245.697 245.352
79.1488 236.202
153.529 233.775
153.419 215.737
79.2928 208.349
245.882 205.636
153.751 203.835
171.309 198.833
245.782 192.691
246.235 191.582
79.2247 184.669
246.961 183.1
153.29 181.732
171.578 175.898
79.1937 172.
79.2545 155.32
172.043 151.186
246.689 147.232
79.3438 146.391
171.465 141.784
171.386 137.184
245.821 136.688
778.737 136.184
246.295 135.334
79.317 133.782
172.511 132.306
79.3569 129.009
153.594 128.592
97.0352 121.361
153.665 121.246
171.52 120.36
246.505 117.878
154.132 117.608
171.43 117.066
246.647 115.339
154.284 115.203
245.958 113.727
153.558 113.413
154.353 113.169
246.813 113.113
153.335 112.773
246.38 110.997
79.4123 110.786
246.899 110.602
246.609 110.4
247.688 107.123
171.843 106.091
79.7456 106.068
154.063 105.446
79.379 104.675
153.894 103.542
153.822 102.192
247.177 100.694
246.766 98.8776
247.254 97.9054
97.0733 97.0139
1606.46 96.8846
153.861 95.8139
154.573 93.5921
249.427 93.225
154.754 92.8136
247.834 92.5556
247.87 92.1875
248.98 92.0476
155.154 88.9
247.056 88.8182
153.471 88.6509
249.285 88.125
171.661 87.8
153.703 87.6121
155.107 85.4135
154.653 84.6667
79.8821 83.9009
248.293 83.6007
79.6741 83.25
247.736 83.0168
247.79 82.4977
248.67 81.5726
154.499 79.9429
246.426 79.0632
