# Supplementary material for: Functional Genomics of Novel Secondary Metabolites from Diverse Cyanobacteria Using Untargeted Metabolomics
Source: Mar Drugs. 2013 Sep 30;11(10):3617–31. doi: 10.3390/md11103617 (PMC3826126; doi:10.3390/md11103617)
Supplement: Supplementary File 3 — Supplementary msms data (ZIP, 1417 KB) [file marinedrugs-11-03617-s003.zip › msms/244.Negative.txt]

// 244. 11Hex+C7H16O7 C73H126O62 Negative
996.331 14530.8
996.833 11278.4
997.333 7219.75
997.832 1805.91
996.577 692.042
997.58 672.804
997.162 582.779
998.239 491.264
998.027 474.358
998.515 365.306
999.398 292.789
998.385 272.829
998.716 245.112
999.628 239.094
999.554 232.662
999.486 232.023
998.878 224.84
211.088 193.615
999.129 182.413
999.016 164.
999.235 153.539
1000.38 141.
1000.23 133.645
999.964 132.003
1000.65 124.397
1000.51 117.042
677.225 101.803
999.786 101.015
915.823 97.0625
1001.41 96.81
990.331 91.5833
221.06 86.8804
101.023 86.2903
1002.12 85.2099
1007.83 82.5217
916.298 81.7656
1000.83 78.0417
1001.49 77.0494
1004.91 77.0093
1001.16 73.6364
143.036 73.2737
1002.57 69.2727
1001.94 65.8824
1002.36 64.4
1356.44 63.8889
161.044 63.1607
839.27 62.1635
839.356 61.9009
758.234 61.7083
1003.66 61.4321
915.333 61.3224
839.746 58.2663
758.712 57.5
1032.31 56.4
679.262 56.0321
1000.95 56.0083
1001.67 55.6429
1007.52 55.5577
1019.88 53.625
221.092 53.1488
1002.01 53.125
1002.2 53.0262
373.131 51.4821
810.725 51.3491
1003.33 51.25
1003.26 50.8409
59.0157 50.35
1307.77 48.3361
1002.77 48.125
1019.46 47.5714
953.4 47.4135
1011.11 47.3676
859.311 47.0083
1004.1 46.4491
89.0272 45.694
1116.54 44.5202
1029.37 44.3289
809.08 44.1429
1002.86 44.
205.44 43.7813
1476.03 43.3491
122.169 43.3361
859.656 43.1912
1001.81 43.1838
1013.33 43.0321
1005.25 43.0227
810.945 43.0208
1363.27 42.6713
1002.94 42.4556
1004.64 42.2802
1005.56 42.25
377.223 42.2222
754.676 42.0417
874.117 41.5313
1017.36 41.3393
1002.66 41.3068
1199.15 41.0801
808.252 40.875
750.96 40.7601
1006.55 40.5714
989.841 40.5625
1425.16 40.3266
1062.26 40.3077
485.14 40.1331
1591.96 40.
1001.6 39.7202
834.763 39.1667
1043.94 39.15
1017.76 39.1429
1015.32 39.1
1004.46 38.7692
447.633 38.3906
1031.26 38.25
348.658 38.0588
1007.59 38.0417
194.479 38.0288
676.951 38.
1116.95 37.3636
1007.13 37.3611
1008.58 37.3472
69.6878 37.2308
64.1339 37.1429
1033.2 37.125
1272.37 37.0417
988.29 37.0417
575.662 37.0179
134.581 37.004
1207.57 37.
789.916 36.9073
90.0492 36.6
916.525 36.5602
1304.81 36.175
1131.96 36.1331
329.919 36.1078
1509.92 36.0588
356.089 36.0489
1491.66 36.0304
1242.32 36.0227
1006.74 36.006
175.899 35.4808
835.511 35.4803
1352.86 35.3967
197.938 35.2893
1021.99 35.2663
1011.3 35.2656
1679.16 35.2083
677.351 35.0769
1361.95 35.0727
1113.47 35.0662
1128.68 35.0592
168.786 35.0417
1138.17 35.0363
144.72 35.0046
1385.78 35.
1345.4 34.9423
1021.36 34.8929
1501.87 34.805
857.407 34.605
1021.28 34.5682
869.295 34.5
546.161 34.4712
1018.5 34.375
48.8332 34.2857
457.754 34.2802
143.123 34.2404
1010.57 34.2308
1615.48 34.225
161.135 34.1607
1092.83 34.0363
1006.83 34.0074
872.612 34.006
425.118 33.6667
854.138 33.6429
993.955 33.605
49.9631 33.5577
985.858 33.4808
1019.05 33.3906
501.677 33.3068
1366.42 33.2457
267.898 33.2457
1003.91 33.225
375.756 33.1731
953.768 33.125
365.964 33.0833
758.285 33.0417
374.258 33.0388
457.208 33.0208
1139.68 33.0043
1225.22 32.9013
1038.5 32.9
1247.19 32.8167
1395.16 32.7778
181.873 32.7202
596.677 32.675
581.724 32.6402
275.661 32.4556
300.883 32.2857
178.887 32.25
539.512 32.2083
1004.02 32.1359
1008.87 32.006
1167.5 32.
747.425 31.75
1016.17 31.5568
394.554 31.445
1314.08 31.4083
874.409 31.4
713.686 31.3333
1006.26 31.2426
1065.67 31.1645
1350.7 31.1406
1021.54 31.045
596.084 31.0227
1185.66 31.0208
772.937 31.0208
584.297 31.0208
1332.06 30.9231
588.38 30.9231
333.764 30.7813
916.959 30.6923
1292.16 30.625
303.445 30.4803
1195.44 30.3603
834.25 30.2813
352.983 30.2045
873.495 30.1645
938.735 30.125
396.089 30.125
113.306 30.045
798.648 30.0208
212.76 30.005
149.052 30.005
231.635 30.0043
698.006 30.
1140.71 29.75
911.502 29.6576
1606.98 29.645
801.938 29.6
634.874 29.5714
778.897 29.5707
78.9295 29.5682
1172.11 29.5577
1079.09 29.4879
1029.23 29.2663
323.226 29.25
1238.11 29.2426
1031.32 29.1838
350.552 29.1645
666.647 29.1429
1094.6 29.1118
1048.54 29.0947
1276.61 29.0769
266.37 29.0714
341.105 29.0536
1019.28 29.0417
1639.09 29.0278
745.571 29.0192
672.5 29.0179
995.09 29.006
542.891 29.006
767.249 29.
269.643 29.
115.741 28.8182
111.897 28.7202
991.161 28.675
724.128 28.605
1656.25 28.5714
1100.68 28.5707
1518.45 28.4803
986.63 28.4444
583.83 28.4444
189.695 28.3967
212.961 28.375
59.6497 28.375
87.3682 28.338
1371.95 28.3333
464.873 28.3333
1063.85 28.3214
987.79 28.2857
536.068 28.2857
330.652 28.2426
75.6704 28.2269
1389.7 28.225
919.944 28.2083
281.713 28.1875
211.876 28.1645
1012.81 28.1607
1636.82 28.125
1013.14 28.125
126.691 28.125
211.217 28.1157
860.747 28.0865
799.846 28.0833
354.921 28.0714
357.83 28.0417
843.355 28.0208
1166.54 28.
202.786 28.
1011.94 27.9205
451.462 27.9185
67.6656 27.6944
1424.45 27.4808
1347.55 27.4402
876.549 27.405
145.652 27.375
617.146 27.3603
1030.84 27.2917
707.222 27.2917
1178.55 27.2727
64.9562 27.225
169.77 27.1875
144.5 27.1875
1195.75 27.125
1066.66 27.125
85.3596 27.125
175.963 27.1136
1025.42 27.1118
968.625 27.1118
1003.84 27.1111
1668.89 27.0909
1324.72 27.0769
1019.38 27.075
1015.12 27.0662
1627.09 27.0417
906.816 27.0417
1420.86 27.0192
1038.34 27.0179
874.332 27.0114
1541.54 27.005
501.442 27.
352.293 27.
144.149 27.
471.469 26.9698
46.9435 26.8409
90.539 26.7824
1064.08 26.7788
88.6305 26.6923
1537.76 26.625
233.271 26.5956
135.565 26.5956
1329.78 26.5682
1284.08 26.5313
834.86 26.5208
155.055 26.5
1467.07 26.4821
1354.41 26.4808
1252.38 26.4803
1026.93 26.4712
179.064 26.4712
1041.78 26.4545
1257.11 26.4083
647.776 26.4
434.129 26.4
1189.13 26.3636
725.145 26.3333
453.033 26.2917
325.434 26.2727
305.329 26.25
1005.99 26.2426
1047.02 26.2404
837.162 26.2269
1140.99 26.225
1019.68 26.225
453.73 26.2228
917.291 26.2045
546.398 26.2045
531.596 26.1875
341.369 26.1875
1018.55 26.1838
239.071 26.1838
903.067 26.1731
1006.14 26.1429
530.184 26.1429
1440.19 26.125
1179.39 26.125
128.19 26.125
190.315 26.1
67.8995 26.0833
318.88 26.0536
1015.56 26.045
169.638 26.0417
993.843 26.0278
1511.72 26.0227
211.184 26.0227
1447.19 26.0208
683.193 26.0208
511.115 26.0208
1641.97 26.0083
823.011 26.0083
450.11 26.0066
1356.15 26.006
173.249 26.006
768.36 26.005
436.434 26.005
1097.26 26.
68.2342 25.9185
53.0631 25.9
1004.35 25.8929
43.8106 25.8929
634.318 25.8182
251.813 25.7824
647.329 25.7778
915.985 25.75
523.12 25.6944
310.596 25.6944
1025.67 25.675
1423.15 25.6576
1088.77 25.6544
1036.34 25.6544
73.7264 25.6
1668.16 25.5956
1064.98 25.5682
1215.96 25.5313
1102.63 25.5
833.052 25.5
163.174 25.5
566.504 25.4402
1007.41 25.3333
515.208 25.2857
399.317 25.2857
98.7966 25.2857
1191.44 25.2813
1014.38 25.2727
571.189 25.2663
365.818 25.2663
96.7737 25.25
90.4976 25.25
1005.35 25.225
1409.5 25.2045
1013.24 25.2045
228.317 25.2045
1261.92 25.1875
325.666 25.1838
206.144 25.1607
1296.62 25.125
1510.39 25.1157
598.034 25.1136
1593.24 25.1111
1270.26 25.1111
103.835 25.1111
758.405 25.1
1012.22 25.0909
389.357 25.0909
80.3497 25.0909
609.224 25.0833
1220.1 25.0769
654.85 25.045
92.6878 25.045
1271.45 25.0417
1020.13 25.0278
1041.11 25.025
48.2104 25.025
113.27 25.0227
1134.33 25.0208
561.309 25.0208
1004.29 25.0066
1056.51 25.006
1034.39 25.006
791.222 25.006
511.48 25.
50.6049 24.8897
267.975 24.8409
1023.31 24.8182
747.739 24.75
293.972 24.75
554.492 24.7202
609.44 24.6544
913.324 24.6
64.4652 24.6
211.336 24.5707
319.769 24.5329
698.839 24.5216
472.601 24.5208
306.052 24.5208
1456.08 24.4821
300.943 24.4821
128.55 24.4808
980.142 24.4803
841.316 24.4803
607.035 24.4803
140.773 24.4545
1306.6 24.4444
1158.31 24.4083
1342.49 24.405
94.4437 24.4
781.156 24.375
684.881 24.3611
650.326 24.3603
1121.19 24.3224
1333.26 24.2917
61.1812 24.2269
1590.99 24.225
842.911 24.225
264.317 24.225
1065.22 24.2045
116.246 24.2045
636.394 24.1875
125.079 24.1875
1007.24 24.1667
906.327 24.1667
1191.05 24.1645
85.429 24.1359
975.207 24.125
178.592 24.125
1431.26 24.1118
393.437 24.1
244.807 24.1
200.841 24.1
133.872 24.0865
77.1978 24.0833
708.243 24.0662
161.71 24.0662
201.939 24.0592
847.986 24.0536
705.792 24.0536
1324.52 24.0489
1012.73 24.045
479.826 24.045
52.5022 24.045
119.048 24.0417
266.951 24.0357
422.286 24.025
219.866 24.025
1301.46 24.0227
1132.51 24.0208
886.344 24.0208
417.438 24.0208
105.136 24.0208
1297.55 24.0066
1663.02 24.006
471.607 24.006
124.716 24.006
54.6955 24.0054
1368.64 24.
330.201 24.
352.047 23.9423
995.998 23.9
383.818 23.9
1419.14 23.8897
115.428 23.875
237.674 23.845
304.861 23.8182
597.467 23.7961
763.171 23.7788
728.27 23.7778
510.266 23.75
481.272 23.7202
1441.25 23.6576
502.442 23.6544
944.949 23.6
1466.44 23.5577
1022.23 23.5329
842.355 23.5329
1155.29 23.5313
910.93 23.5
384.217 23.5
348.185 23.5
303.05 23.5
1563.9 23.4712
1233.04 23.4444
683.855 23.4444
873.359 23.4083
1095.73 23.405
1532.7 23.375
476.34 23.3611
280.592 23.3611
824.07 23.3333
139.841 23.3224
559.911 23.2917
755.073 23.2857
586.225 23.225
516.167 23.225
386.551 23.225
1380.06 23.1838
1330.86 23.1667
1022.76 23.1645
1014.45 23.1645
1139.54 23.1488
173.021 23.1488
1250.45 23.1359
1109.36 23.1359
1024.01 23.125
551.517 23.125
217.886 23.125
107.782 23.125
102.699 23.125
40.777 23.1111
989.896 23.1023
1699.26 23.0909
1078.16 23.0909
614.121 23.0909
121.296 23.0909
454.828 23.0833
110.922 23.0769
523.66 23.075
896.674 23.0662
722.908 23.0592
226.615 23.0592
1548.09 23.0536
1270.8 23.0536
1432.67 23.05
1446.65 23.0489
105.265 23.0489
433.352 23.045
94.3187 23.0417
1604.78 23.0357
491.136 23.0357
894.002 23.0313
1647.87 23.0278
428.772 23.0278
1482.97 23.025
335.436 23.0227
1561.78 23.0192
1357.34 23.0192
114.781 23.0192
545.287 23.0114
1086.98 23.0096
996.085 23.0074
278.52 23.0074
905.168 23.0066
1341.33 23.006
1053.94 23.006
953.255 23.006
1039.1 23.
315.545 23.
224.361 23.
166.835 23.
116.796 23.
113.642 23.
381.803 22.9013
320.564 22.9013
793.866 22.9
536.509 22.9
993.045 22.8897
827.917 22.8897
1394.75 22.875
152.374 22.8409
1179.31 22.8182
1524.22 22.7961
881.553 22.7813
1427.75 22.7788
890.363 22.7778
1153.24 22.75
1024.09 22.75
1203.82 22.6806
286.043 22.675
1483.78 22.6667
597.927 22.6667
681.93 22.6544
109.666 22.625
55.1178 22.625
1183.78 22.5956
432.825 22.5956
320.968 22.5714
1004.78 22.5329
431.34 22.5329
990.011 22.5313
413.053 22.5313
169.3 22.4821
1293.29 22.4803
1468.48 22.4545
706.842 22.4464
344.051 22.4444
179.319 22.4444
758.597 22.4083
453.118 22.4083
1056.85 22.4
992.723 22.4
180.481 22.4
1654.57 22.375
1521.48 22.375
441.759 22.3611
207.473 22.3611
1180.59 22.3603
1078.26 22.3603
265.986 22.3603
1345.33 22.3472
492.37 22.3393
1446.06 22.3224
520.649 22.3224
934.137 22.2857
1428.66 22.2663
1017.64 22.2663
1317.23 22.25
918.854 22.25
54.5469 22.25
993.686 22.225
538.725 22.225
407.537 22.2045
1105.74 22.1645
44.5806 22.1635
1431.72 22.1488
120.943 22.1488
1408.27 22.125
1296.81 22.1118
931.052 22.1118
115.538 22.1118
1005.46 22.1023
973.631 22.1
466.023 22.1
417.344 22.0909
682.911 22.0833
259.341 22.075
1603.14 22.0662
185.299 22.0662
904.342 22.0592
202.126 22.0536
1011.55 22.0489
518.835 22.0489
1082.37 22.0417
704.568 22.0417
556.526 22.0278
1098.61 22.025
516.872 22.025
1464.52 22.0227
566.544 22.0208
296.457 22.0208
51.1615 22.0179
114.971 22.0096
1041.67 22.0074
426.984 22.0074
457.383 22.0066
42.8065 22.0066
1433.6 22.006
1013.63 22.
572.477 22.
340.681 22.
230.424 22.
71.1613 22.
56.3946 22.
1214.88 21.9013
242.451 21.9013
745.871 21.9
1014.92 21.8929
545.161 21.8929
430.396 21.8897
212.816 21.8897
993.167 21.875
312.206 21.8182
79.3165 21.8182
1081.66 21.7813
523.602 21.75
505.63 21.75
1615.9 21.7202
597.08 21.7202
1538.24 21.6944
450.381 21.675
285.04 21.6576
643.722 21.6544
1682.38 21.625
1527.99 21.625
1042.23 21.625
92.6443 21.625
733.037 21.6
493.134 21.6
1354.03 21.5956
306.009 21.5714
153.038 21.5682
1238.86 21.5329
719.511 21.5329
206.771 21.5329
1059.59 21.5
985.396 21.5
884.534 21.5
406.399 21.5
1426.93 21.4821
570.477 21.4821
860.409 21.4808
72.1947 21.4803
1367.57 21.4712
546.648 21.4712
1594.45 21.4444
780.265 21.4444
197.431 21.4444
1593.85 21.4083
1369.71 21.4083
1057.79 21.4083
811.136 21.4083
760.031 21.405
175.453 21.4
1004.56 21.375
1605.05 21.3611
1319.69 21.3611
694.639 21.3393
1289.41 21.3224
1271.62 21.2917
255.196 21.2917
1410.93 21.2857
710.74 21.2857
89.8164 21.2841
249.049 21.2813
1152.71 21.25
1012.59 21.25
533.207 21.25
195.863 21.25
118.742 21.25
108.881 21.25
571.769 21.2426
56.5223 21.2426
991.837 21.2404
51.1749 21.2404
1248.79 21.225
767.332 21.225
172.16 21.225
109.475 21.225
51.6145 21.225
1045.44 21.2083
1066.4 21.2
1048.4 21.2
1312.18 21.1645
1163.22 21.1645
516.514 21.1645
174.437 21.1645
54.9753 21.1645
1586.55 21.1488
749.5 21.1429
225.204 21.1429
246.316 21.1359
1128.39 21.125
622.767 21.125
1486.4 21.1118
1402. 21.1118
154.26 21.1118
1656.56 21.1111
1409.22 21.1111
1126.56 21.1
262.709 21.1
138.591 21.075
1566.01 21.0662
1486.84 21.0662
547.388 21.0662
1645.43 21.0592
484.341 21.0592
250.188 21.0592
613.043 21.0536
428.713 21.0536
507.572 21.05
516.347 21.0417
193.661 21.0417
1023.46 21.0357
572.313 21.0313
1574.73 21.0278
1213.77 21.0278
333.456 21.0278
270.726 21.0278
1245.18 21.025
690.971 21.025
49.0453 21.025
47.5406 21.025
970.149 21.0227
241.645 21.0227
1201.43 21.0139
853.532 21.0139
1100.02 21.0083
480.776 21.0083
366.885 21.0083
357.361 21.0083
312.722 21.0074
1202.78 21.0066
963.861 21.0066
678.082 21.0066
426.64 21.0066
82.5782 21.0066
45.1849 21.0066
905.72 21.006
50.9088 21.006
622.683 21.0054
1688.07 21.
1170.34 21.
1006.34 21.
875.251 21.
868.801 21.
815.524 21.
410.082 21.
260.996 21.
102.585 21.
43.2583 21.
1045.85 20.9
1583.07 20.8929
1008.46 20.8929
487.051 20.8929
444.895 20.8929
202.494 20.7961
1032.63 20.7813
118.154 20.7813
394.422 20.7788
99.8223 20.7788
288.185 20.7778
1033.91 20.75
1093.18 20.6944
864.863 20.675
273.853 20.675
151.808 20.675
89.868 20.675
289.071 20.6544
56.5557 20.6544
235.578 20.6
774.282 20.5956
126.607 20.5956
1053.61 20.5682
388.556 20.5682
186.103 20.5682
1143.97 20.5568
1008.27 20.5568
501.935 20.5329
1055.36 20.5313
86.2974 20.5313
1061.3 20.5
752.33 20.5
191.438 20.5
1238.73 20.4803
1553.95 20.4712
980.675 20.45
238.002 20.4464
1393.42 20.4444
863.455 20.4444
681.669 20.4444
552.531 20.4083
460.94 20.4083
280.631 20.4083
179.296 20.4083
96.9356 20.4083
299.246 20.4
130.735 20.4
109.025 20.4
517.18 20.375
798.443 20.3611
340.431 20.3611
1469.71 20.3603
965.891 20.3603
583.507 20.3603
550.477 20.3603
411.933 20.3603
188.464 20.3603
498.308 20.3224
93.7889 20.3224
931.919 20.3214
46.7767 20.3214
719.039 20.2857
607.956 20.2857
94.3798 20.2857
516.45 20.2841
371.55 20.2841
1305.01 20.2813
842.688 20.2813
760.139 20.2813
588.569 20.2813
584.172 20.2813
1413.29 20.25
620.527 20.25
351.09 20.25
501.63 20.2426
1355.42 20.225
768.186 20.225
245.007 20.225
242.233 20.225
959.209 20.2083
527.678 20.2083
1290.85 20.2045
1175.47 20.2
378.425 20.1838
272.463 20.1838
72.896 20.1838
1016.09 20.1645
1248.01 20.1635
420.082 20.1635
314.333 20.1429
1326.14 20.125
1307.31 20.125
670.184 20.125
372.731 20.125
219.683 20.125
100.683 20.125
81.2513 20.125
638.796 20.1111
113.343 20.1111
607.227 20.0909
946.404 20.075
55.0054 20.075
605.859 20.0662
403.649 20.0662
186.588 20.0662
1696.52 20.0592
890.715 20.0592
545.085 20.0592
1667.95 20.0536
182.751 20.05
1200.18 20.0417
1054.79 20.0417
458.855 20.0357
1266.44 20.0313
1037.33 20.0313
939.053 20.0313
749.439 20.0313
386.277 20.0313
1133.57 20.0278
857.035 20.0278
604.07 20.0278
501.292 20.0278
1099.33 20.025
85.5774 20.025
1203.41 20.0208
1025.61 20.0139
842.573 20.0096
1343.22 20.0083
1238.64 20.0083
609.889 20.0083
283.812 20.0083
227.115 20.0083
1545.9 20.0074
373.195 20.0074
146.608 20.0074
44.0788 20.0074
1125.53 20.0066
795.026 20.0066
323.407 20.0066
164.336 20.0066
41.8339 20.006
1587.7 20.
1460.98 20.
1080.78 20.
1067.71 20.
736.682 20.
523.006 20.
480.24 20.
327.044 20.
249.346 20.
136.488 20.
109.977 20.
45.7953 20.
918.254 19.9205
254.091 19.9
1227.85 19.8929
1034.33 19.8897
564.164 19.8897
1570.2 19.8
1082.76 19.7961
269.974 19.7961
1684.26 19.7813
700.425 19.7788
693.906 19.7788
130.22 19.7778
555.52 19.75
889.111 19.6944
698.796 19.6944
468.527 19.6944
1605.81 19.6806
1421.76 19.675
402.313 19.675
70.9706 19.675
1651.61 19.6667
1610.22 19.6544
1463.85 19.625
583.371 19.625
349.461 19.625
1197.62 19.5956
281.97 19.5956
113.015 19.5956
1068.9 19.5714
1026.36 19.5714
269.209 19.5714
1005.01 19.5625
653.981 19.5568
1554.21 19.5329
1325.32 19.5313
1249.44 19.5
363.023 19.5
547.804 19.4821
288.765 19.4821
1654.63 19.4464
450.802 19.4444
1395.85 19.4083
1389.14 19.4083
1263.2 19.4083
1010.68 19.4083
457.871 19.4083
127.803 19.4083
1494.73 19.4
1376. 19.4
828.78 19.4
59.9908 19.4
1474.11 19.375
1356.66 19.375
460.435 19.375
316.517 19.375
265.077 19.375
1408.96 19.3611
1502.56 19.3603
1472.85 19.3603
1090.01 19.3603
1063.39 19.3603
731.809 19.3603
40.577 19.3393
954.774 19.3214
212.65 19.3214
1318.49 19.2857
1093.71 19.2857
220.597 19.2857
1378.37 19.2841
1142.62 19.2813
773.369 19.2813
313.493 19.2813
282.656 19.2813
1616.07 19.25
1467.76 19.25
1440.28 19.25
454.081 19.25
339.942 19.25
326.381 19.25
109.902 19.25
1429.21 19.2426
1178.45 19.2426
1668.4 19.225
129.963 19.225
1162.34 19.2083
1060.37 19.2083
1027.39 19.2045
1114.25 19.1838
212.468 19.1838
113.532 19.1838
1295.35 19.1667
1410.17 19.1645
637.754 19.1645
1198.15 19.1635
1094.15 19.1635
976.862 19.1635
64.1677 19.1635
168.592 19.1429
1517.86 19.125
1195.88 19.125
1109.48 19.125
1084.76 19.125
1029.68 19.125
752.924 19.125
694.117 19.125
608.164 19.125
562.465 19.125
318.996 19.125
438.881 19.1118
164.631 19.1118
1385.03 19.1111
385.535 19.1111
53.4152 19.1111
1069.1 19.1
663.72 19.1
733.327 19.0909
281.864 19.0833
1674.09 19.075
353.714 19.075
1359.94 19.0662
1090.76 19.0662
789.013 19.0662
72.4024 19.0662
56.8603 19.0662
279.362 19.0592
272.529 19.0592
506.386 19.05
421.04 19.05
105.1 19.05
632.161 19.0417
1087.1 19.0357
1365. 19.0313
478.66 19.0313
321.186 19.0313
1160.74 19.0278
1025.31 19.0278
90.6912 19.0278
497.656 19.025
1513.71 19.0227
1631.93 19.0139
1197.08 19.0139
1381.98 19.0096
658.663 19.0083
326.226 19.0083
272.949 19.0083
419.676 19.0074
379.217 19.0074
123.54 19.0074
105.018 19.0074
1228.94 19.0066
709.495 19.0066
507.829 19.0066
278.768 19.006
1694.57 19.
1272.25 19.
1262.77 19.
1128.84 19.
1067.85 19.
1057.39 19.
1036.53 19.
987.318 19.
914.915 19.
181.946 19.
147.58 19.
95.4714 19.
1279.41 18.9205
821.861 18.9205
611.188 18.9
65.7677 18.9
1454.06 18.8929
1013. 18.8929
1574.84 18.8897
786.668 18.8897
674.674 18.8897
150.604 18.8897
1634.97 18.8182
1582.82 18.8
325.963 18.8
185.842 18.8
994.75 18.7961
966.533 18.7961
1278.79 18.7813
415.873 18.7813
366.132 18.7788
466.314 18.75
366.031 18.75
943.729 18.7202
1238.96 18.6944
1011.22 18.6944
339.848 18.6944
670.505 18.6806
1015.85 18.675
656.035 18.675
237.538 18.675
1438.91 18.6667
758.788 18.6667
125.299 18.6667
1529.58 18.6544
1306.39 18.6544
845.909 18.6544
1107.14 18.625
582.237 18.625
1235.38 18.5714
863.844 18.5714
431.681 18.5714
193.061 18.5714
1313.38 18.5313
72.6582 18.5313
1655.74 18.5
936.126 18.5
810.801 18.5
386.088 18.5
361.573 18.5
77.9015 18.5
614.38 18.4712
1439.54 18.4464
1023.66 18.4464
530.644 18.4444
202.517 18.4444
260.559 18.4402
1620.48 18.4083
1593.69 18.4083
692.702 18.4083
632.62 18.4083
514.582 18.4083
106.622 18.4083
634.763 18.4
573.863 18.4
1369.08 18.375
800.697 18.375
245.981 18.375
428.666 18.3636
900.234 18.3611
589.039 18.3611
1436.31 18.3603
955.77 18.3603
718.325 18.3603
696.253 18.3603
630.456 18.3603
464.208 18.3603
409.629 18.3472
735.889 18.3224
78.1016 18.3224
1589.4 18.3214
717.642 18.2857
1005.71 18.2813
824.282 18.2813
137.42 18.2813
131.87 18.2813
278.912 18.2663
1235.52 18.25
735.812 18.25
141.309 18.25
115.481 18.25
1290.43 18.2426
1664.47 18.225
991.66 18.225
1038.03 18.2083
803.348 18.2083
296.565 18.2083
492.288 18.2
115.037 18.2
42.2805 18.2
1653.97 18.1838
1387.82 18.1838
224.875 18.1667
1652.85 18.1645
643.771 18.1645
69.3738 18.1645
1571.58 18.1635
1548.82 18.1635
919.662 18.1635
894.916 18.1635
1057.31 18.1429
1009.42 18.1429
261.456 18.1429
71.8434 18.1429
413.153 18.1359
1641.35 18.125
1365.67 18.125
755.777 18.125
554.03 18.125
507.08 18.125
351.632 18.125
123.833 18.125
123.336 18.125
1127.39 18.1111
920.52 18.1111
1674.3 18.1023
1662.44 18.0865
1044.74 18.0865
1280.34 18.0662
1171.4 18.0662
1160.39 18.0662
1090.16 18.0662
751.715 18.0662
367.243 18.0662
390.771 18.0592
119.787 18.0592
71.3583 18.0592
196.312 18.0536
172.258 18.05
1469.43 18.0417
871.283 18.0417
862.941 18.0417
470.373 18.0417
99.1238 18.0417
1096.79 18.0357
952.512 18.0357
373.516 18.0357
366.179 18.0357
134.276 18.0357
86.5764 18.0357
1181.48 18.0313
129.435 18.0313
1315.36 18.0278
1069.3 18.0278
98.4553 18.0278
1299.58 18.0227
922.346 18.0227
132.436 18.0139
293.16 18.0114
1023.41 18.0096
62.5915 18.0096
1370.46 18.0083
1272.77 18.0083
1003.46 18.0083
593.77 18.0083
344.094 18.0083
338.528 18.0083
327.98 18.0083
240.16 18.0083
199.657 18.0083
1320.1 18.0074
958.338 18.0074
786.842 18.0074
63.0821 18.0074
1323.54 18.0066
403.511 18.0066
927.922 18.006
1468.54 18.
1383.3 18.
1362.03 18.
1114.67 18.
1057.7 18.
495.945 18.
435.286 18.
374.347 18.
340.028 18.
288.892 18.
158.965 18.
78.1165 18.
223.188 17.9
1569.66 17.8929
1147.86 17.8929
964.692 17.8929
549.679 17.8929
748.674 17.8897
146.207 17.8897
118.064 17.8897
58.1425 17.8897
1035.16 17.875
1152.02 17.8
1082.22 17.8
509.762 17.8
1203.68 17.7961
1076.27 17.7961
736.046 17.7961
517.35 17.7961
1649.03 17.7813
1634.83 17.7813
388.14 17.7813
1206.35 17.7788
785.176 17.7788
385.673 17.7788
1107.37 17.75
240.422 17.75
668.793 17.6944
1198.89 17.6806
88.0249 17.6806
1444.55 17.675
1285.94 17.675
880.762 17.675
663.053 17.675
269.877 17.675
124.051 17.675
48.8177 17.675
225.678 17.6667
114.754 17.6667
1414.46 17.6544
579.868 17.625
1119.67 17.5956
686.118 17.5956
449.504 17.5956
345.756 17.5956
207.348 17.5956
1178.32 17.5714
467.548 17.5714
403.693 17.5714
274.695 17.5625
1332.42 17.5568
494.488 17.5568
237.158 17.5568
52.2439 17.5568
42.8203 17.5568
1450.17 17.5313
705.996 17.5313
227.792 17.5313
1441.58 17.5
1105.04 17.5
685.353 17.5
684.124 17.5
624.086 17.5
550.778 17.5
314.935 17.5
240.559 17.5
197.342 17.5
59.4721 17.5
1653.76 17.4712
1245.38 17.4712
420.93 17.4712
418.536 17.4712
1273.64 17.45
1246.41 17.4464
740.256 17.4464
1133. 17.4083
1040.17 17.4083
849.006 17.4083
784.788 17.4083
223.006 17.4083
412.188 17.4
233.129 17.4
906.886 17.375
677.691 17.375
100.058 17.375
72.7529 17.375
559.259 17.3603
191.923 17.3603
117.082 17.3603
1100.87 17.3472
923.269 17.3224
459.542 17.3224
201.044 17.3224
90.6422 17.3224
1167.99 17.3214
462.997 17.3214
1209.14 17.2917
1219.93 17.2857
403.969 17.2841
200.452 17.2813
93.179 17.2813
1126.15 17.25
616.457 17.25
306.911 17.25
287.453 17.25
275.573 17.25
52.2017 17.25
161.406 17.2426
630.74 17.2404
695.799 17.2083
75.5859 17.2083
72.3145 17.2083
915.898 17.2
827.217 17.2
132.567 17.2
1171.46 17.1838
630.786 17.1838
189.605 17.1838
453.311 17.1667
75.1076 17.1667
560.805 17.1645
338.886 17.1645
1629.5 17.1635
271.164 17.1635
231.9 17.1635
63.0264 17.1607
915.488 17.1429
592.26 17.1429
352.357 17.1429
96.29 17.1429
1618.93 17.125
1402.35 17.125
1376.6 17.125
1132.65 17.125
761.773 17.125
698.312 17.125
645.619 17.125
616.992 17.125
486.197 17.125
297.884 17.125
141.516 17.125
1454.59 17.1118
662.66 17.1118
904.548 17.1111
366.915 17.1023
226.762 17.1023
423.027 17.1
1210. 17.0909
1666.83 17.0865
852.077 17.0865
836.166 17.0865
598.648 17.0865
294.048 17.0833
1607.13 17.075
1120.86 17.075
732.644 17.075
373.561 17.075
300.753 17.075
290.149 17.075
176.364 17.075
1558.66 17.0662
272.728 17.0662
94.5947 17.0592
86.6885 17.0592
617.645 17.05
1622.85 17.0417
1041.32 17.0417
547.187 17.0417
1491.48 17.0357
1231.28 17.0357
1030.03 17.0357
615.656 17.0357
593.472 17.0357
417.121 17.0357
83.246 17.0357
880.674 17.0313
629.549 17.0313
541.76 17.0313
534.77 17.0313
270.236 17.0313
216.984 17.0313
193.737 17.0313
879.365 17.0278
904.031 17.025
562.298 17.025
1260.45 17.0227
1528.81 17.0139
987.534 17.0114
1668.56 17.0096
260.3 17.0096
1692.36 17.0083
1447.71 17.0083
1227.28 17.0083
1130.25 17.0083
854.019 17.0083
625.391 17.0083
554.299 17.0083
1609.06 17.0074
1511.39 17.0074
129.187 17.0074
1543.43 17.
1243.93 17.
1100.42 17.
1027.79 17.
593.545 17.
450.475 17.
266.02 17.
131.226 17.
76.625 17.
1490.96 16.9205
1131. 16.9205
930.08 16.9205
667.66 16.9205
124.987 16.9205
187.228 16.8929
171.696 16.8929
1013.47 16.8897
142.439 16.8
48.7593 16.8
964.129 16.7961
442.138 16.7961
596.969 16.7813
492.026 16.7813
283.177 16.7813
301.144 16.7788
248.584 16.7788
148.373 16.7788
1584.66 16.6944
1106.18 16.675
1008.8 16.675
706.662 16.675
388.508 16.675
158.851 16.675
136.952 16.675
527.36 16.6667
382.433 16.6667
1381.48 16.625
797.468 16.5956
740.748 16.5714
379.014 16.5714
373.474 16.5714
1045.96 16.5568
1036.62 16.5568
653.718 16.5568
204.683 16.5329
648.757 16.5313
110.004 16.5313
77.82 16.5313
1643.37 16.5
1256.05 16.5
977.319 16.5
718.426 16.5
556.312 16.5
549.429 16.5
417.579 16.5
395.042 16.5
269.437 16.5
178.555 16.5
137.159 16.5
1523.88 16.4712
954.26 16.4712
63.5005 16.4712
61.6759 16.4712
930.833 16.45
404.913 16.45
217.344 16.45
142.556 16.45
303.143 16.4444
1671.98 16.4083
1607.34 16.4083
1035.28 16.4083
482.073 16.4083
49.2144 16.4083
1125.59 16.375
1089.58 16.375
805.911 16.375
444.813 16.375
433.099 16.375
404.073 16.375
322.267 16.375
317.496 16.375
266.303 16.375
89.0701 16.375
65.9848 16.375
56.9155 16.375
207.975 16.3603
843.011 16.3472
798.378 16.3472
444.618 16.3472
205.944 16.3472
1246.47 16.3333
728.934 16.3333
1049.34 16.3224
957.452 16.3224
583.924 16.3224
1396.99 16.3214
121.58 16.3214
1041.25 16.2857
648.848 16.2857
285.527 16.2857
282.178 16.2857
210.912 16.2857
1425.98 16.2841
1407.93 16.2813
916.891 16.2813
697.839 16.2813
203.603 16.2813
1166.84 16.25
486.832 16.25
381.759 16.25
98.6503 16.25
80.5065 16.25
1644.67 16.2426
1440.73 16.2404
472.35 16.2404
433.568 16.2404
370.708 16.2404
46.0045 16.2404
1186.43 16.2083
735.47 16.2083
367.704 16.2083
258.713 16.2083
216.36 16.2083
1334.4 16.1838
125.098 16.1838
58.264 16.1838
1136.54 16.1667
1058.37 16.1667
1035.76 16.1667
851.207 16.1667
585.266 16.1667
445.759 16.1667
1024.51 16.1645
138.14 16.1645
1665.51 16.1635
1214.46 16.1635
1075.07 16.1635
1024.77 16.1635
831.889 16.1635
152.403 16.1635
182.084 16.1429
181.367 16.1429
146.996 16.1429
1423.39 16.125
1129.84 16.125
219.132 16.125
1232.4 16.1111
673.793 16.1111
1293.8 16.1023
297.623 16.0865
86.034 16.0865
1020.77 16.0833
1470.58 16.075
1426.84 16.075
1072.42 16.075
723.155 16.075
347.877 16.075
59.4461 16.075
48.9771 16.075
476.907 16.0662
323.304 16.0662
90.1411 16.0662
185.369 16.0592
668.094 16.05
96.6668 16.05
1680.96 16.0417
1396.1 16.0417
1125.06 16.0417
1107.69 16.0417
867.74 16.0417
852.462 16.0417
759.693 16.0417
741.016 16.0417
481.848 16.0417
391.099 16.0417
298.249 16.0417
257.627 16.0417
238.093 16.0417
229.27 16.0417
80.0555 16.0417
52.7642 16.0417
1576.1 16.0357
1364.45 16.0357
1115.88 16.0357
737.848 16.0357
587.251 16.0357
464.763 16.0357
84.9585 16.0313
1377.45 16.0278
1053.42 16.0278
94.7508 16.0278
1292.85 16.025
611.045 16.025
211.554 16.025
1117.22 16.0139
699.233 16.0096
1065.8 16.0083
1029.87 16.0083
989.767 16.0083
835.84 16.0083
294.468 16.0083
197.792 16.0083
178.508 16.0083
156.164 16.0083
49.1095 16.0083
1403.14 16.0074
199.172 16.0074
103.02 16.0074
99.3212 16.0074
467.088 16.0066
1477.22 16.
1357.56 16.
1263.4 16.
1023.73 16.
1014.04 16.
890.955 16.
807.398 16.
593.068 16.
262.997 16.
127.151 16.
73.3414 16.
825.84 15.9205
698.561 15.9205
79.3587 15.9205
46.0928 15.9205
43.788 15.9205
1357.43 15.8929
1106.47 15.8929
799.219 15.8929
553.305 15.8929
528.816 15.8929
300.229 15.8929
140.664 15.8929
54.8407 15.8929
582.778 15.8897
1193.79 15.875
1417.65 15.8
1016.01 15.8
883.828 15.8
814.239 15.8
710.924 15.8
296.868 15.8
155.946 15.8
1417.26 15.7813
874.855 15.7813
1213.12 15.7788
1085.44 15.7788
1012.89 15.7788
991.349 15.7788
825.966 15.7788
142.816 15.7788
69.5826 15.7788
1338.46 15.6944
101.396 15.6806
1349.47 15.675
1288.99 15.675
770.397 15.675
506.541 15.675
436.52 15.675
1208.79 15.6667
1043.73 15.6667
1022.12 15.6667
210.969 15.6667
1691.27 15.5956
1596.2 15.5714
1571.64 15.5714
1495.84 15.5714
1121.33 15.5714
914.104 15.5714
720.126 15.5714
683.975 15.5714
630.284 15.5714
320.408 15.5714
269.748 15.5714
227.338 15.5714
134.155 15.5714
1363.89 15.5568
75.5394 15.5568
1225.73 15.5329
1346.7 15.5
933.436 15.5
885.868 15.5
408.394 15.5
1628.72 15.4712
1398.68 15.4712
263.305 15.4712
149.786 15.4712
41.299 15.4712
1095.61 15.45
471.241 15.45
1595.6 15.4083
529.417 15.4083
57.4445 15.4083
1560.53 15.375
1496.46 15.375
1494.18 15.375
1470.97 15.375
1118.81 15.375
1046.7 15.375
928.006 15.375
642.694 15.375
635.723 15.375
634.941 15.375
626.66 15.375
51.3156 15.375
41.0632 15.3603
145.415 15.3472
836.377 15.3333
1323.02 15.3214
901.348 15.3214
678.723 15.3214
119.624 15.3214
94.0157 15.3214
871.619 15.2917
1295.81 15.2857
737.216 15.2857
399.123 15.2857
1020.35 15.2841
540.612 15.2841
271.951 15.2841
69.5449 15.2841
1636.43 15.2813
1165.47 15.2813
1129.74 15.2813
529.932 15.2813
278.205 15.2813
78.243 15.2813
65.8835 15.2813
1254.18 15.25
1085.84 15.25
1042.12 15.25
992.9 15.25
780.731 15.25
54.9266 15.25
1172.36 15.2404
1007.93 15.2404
948.964 15.2404
825.584 15.2404
458.082 15.2404
389.153 15.2404
291.381 15.2404
162.753 15.2404
59.8351 15.2404
276.049 15.225
951.028 15.2083
626.305 15.2083
456.305 15.2083
372.554 15.2083
314.375 15.2083
270.83 15.2083
249.762 15.2083
793.118 15.2
145.854 15.2
1465.23 15.1838
254.391 15.1838
240.498 15.1838
122.987 15.1838
79.3007 15.1838
63.6384 15.1838
1687.87 15.1667
1016.76 15.1667
481.975 15.1667
472.214 15.1667
144.053 15.1667
1014.65 15.1635
437.181 15.1635
385.415 15.1635
363.134 15.1635
299.873 15.1635
140.592 15.1635
48.9386 15.1635
1074.98 15.1607
158.108 15.1607
1415.08 15.1429
1175.07 15.1429
765.79 15.1429
451.569 15.1429
385.052 15.1429
263.759 15.1429
142.004 15.1429
136.696 15.1429
49.1739 15.1429
1695.01 15.125
1485.89 15.125
1389.52 15.125
1368.47 15.125
1088.5 15.125
1028.35 15.125
606.289 15.125
168.723 15.125
98.1496 15.125
75.8946 15.125
71.0321 15.125
1031.95 15.1111
1068.31 15.1023
298.185 15.1023
88.9058 15.1023
61.9234 15.1023
60.2256 15.1023
1632.54 15.1
1392.09 15.0865
918.053 15.0865
333.634 15.0865
255.892 15.0865
126.873 15.0865
1372.43 15.075
780.492 15.075
665.211 15.075
477.933 15.075
476.081 15.075
218.624 15.075
187.505 15.075
131.036 15.075
113.41 15.075
88.684 15.075
410.7 15.0662
260.938 15.0662
79.203 15.0625
1302.12 15.0592
1269.39 15.05
1668.72 15.0417
1623.64 15.0417
1550.34 15.0417
1465.66 15.0417
1022.57 15.0417
835.305 15.0417
791.789 15.0417
710.167 15.0417
514.023 15.0417
499.068 15.0417
494.408 15.0417
274.428 15.0417
186.982 15.0417
144.53 15.0417
97.0618 15.0417
1313.63 15.0357
1098.38 15.0357
885.406 15.0357
459.05 15.0357
289.233 15.0357
265.604 15.0357
100.191 15.0357
48.2741 15.0357
1503.58 15.0313
704.468 15.0313
635.123 15.0313
521.827 15.0313
409.494 15.0313
328.06 15.0313
206.572 15.0313
361.927 15.0278
1410.43 15.0179
358.437 15.0179
916.596 15.0139
77.9492 15.0139
714.203 15.0114
478.008 15.0114
227.962 15.0114
76.8608 15.0114
900.865 15.0096
592.454 15.0096
659.862 15.0083
413.281 15.0083
114.204 15.0083
55.7052 15.0083
794.251 15.0074
92.9251 15.0074
57.8929 15.0074
1588.48 15.
1566.24 15.
1479.89 15.
1180.51 15.
1019.12 15.
1016.69 15.
950.666 15.
861.048 15.
803.788 15.
753.742 15.
659.211 15.
104.573 15.
64.8459 15.
64.7698 15.
1169.27 14.9205
928.596 14.9205
882.47 14.9205
596.482 14.9205
424.801 14.9205
355.595 14.9205
340.931 14.9205
191.831 14.9205
89.7736 14.9205
1644.98 14.8929
1188.6 14.8929
839.521 14.8929
67.1553 14.8929
314.762 14.8897
167.525 14.8897
1688.31 14.8
1447.07 14.8
1356.56 14.8
1200.59 14.8
995.355 14.8
490.305 14.8
443.627 14.8
309.482 14.8
256.338 14.8
152.009 14.8
1437.25 14.7813
542.632 14.7788
528.242 14.7788
473.002 14.7788
308.887 14.7788
278.35 14.7788
267.14 14.7788
1038.99 14.6944
295.064 14.6806
260.38 14.6806
195.347 14.6806
702.617 14.675
508.27 14.675
125.022 14.675
993.533 14.6667
733.277 14.6667
313.98 14.5714
139.99 14.5714
1279.2 14.5625
796.312 14.5625
758.491 14.5625
1371.59 14.5568
1234.35 14.5568
1184.6 14.5568
1181.56 14.5568
1154.02 14.5568
1128.99 14.5568
1121.08 14.5568
1041.57 14.5568
141.702 14.5568
113.567 14.5568
103.118 14.5568
99.1999 14.5568
