# Supplementary material for: Functional Genomics of Novel Secondary Metabolites from Diverse Cyanobacteria Using Untargeted Metabolomics
Source: Mar Drugs. 2013 Sep 30;11(10):3617–31. doi: 10.3390/md11103617 (PMC3826126; doi:10.3390/md11103617)
Supplement: Supplementary File 3 — Supplementary msms data (ZIP, 1417 KB) [file marinedrugs-11-03617-s003.zip › msms/229.Negative.txt]

// 229. 7Hex C42H72O36 Negative
575.183 1501.16
575.683 496.765
575.292 215.432
596.145 171.233
576.186 148.205
89.0247 111.469
575.447 103.688
869.256 100.13
1151.36 77.8167
455.633 59.8571
59.0118 59.5568
341.128 59.125
119.023 53.5216
494.161 52.4545
323.11 47.8182
221.068 47.7206
576.267 45.3333
545.232 44.8409
580.185 44.0947
889.199 43.175
545.173 43.0156
575.517 41.15
610.068 39.6544
275.928 39.5202
133.862 39.3967
434.131 39.225
707.211 39.
139.394 38.9423
576.435 38.7202
445.518 37.5
576.353 37.25
542.525 37.2457
75.5033 37.2457
734.64 37.1176
541.981 37.0526
219.259 37.0036
662.929 37.
1254.19 36.7284
1168.03 36.7206
458.72 36.4083
356.273 36.4
648.176 36.3491
576.937 36.2841
597.883 36.2222
1367.7 36.1008
485.976 36.0489
577.418 36.
824.594 35.5714
1377.6 35.2426
131.037 35.0147
385.492 34.8935
1047.87 34.5294
821.681 34.3269
1273.65 34.1912
575.877 34.0417
545.855 34.0043
576.675 33.5682
605.631 33.205
113.035 33.205
439.427 33.0625
532.934 32.8182
1152.33 32.5714
665.161 32.125
679.496 31.9231
665.219 31.9073
827.251 31.3491
577.94 31.2045
102.516 31.0489
200.638 31.0417
324.106 31.006
740.54 31.
575.831 30.9185
400.786 30.4808
571.581 30.2269
663.926 30.025
1064.81 30.0114
479.308 29.875
485.122 29.6713
219.669 29.5707
1001.09 29.5682
680.658 29.5602
74.9371 29.5577
1335.95 29.338
634.726 29.1607
221.292 29.1488
1113.93 29.0054
504.164 29.005
996.758 28.875
216.2 28.605
579.573 28.4803
134.07 28.405
1550.83 28.2663
1338.54 28.2663
1565.43 28.2426
605.132 28.0536
312.094 28.0417
53.2873 28.0417
570.484 28.0278
42.2438 28.0227
471.911 28.0192
770.386 28.0114
143.031 28.0054
285.184 27.6576
104.058 27.5329
1399.19 27.4808
1018.82 27.375
407.638 27.375
303.789 27.375
244.987 27.3077
939.216 27.2917
1562.76 27.2857
1124.66 27.2667
218.979 27.245
827.365 27.1645
1289.4 27.1488
1488.83 27.125
870.347 27.125
577.904 27.125
576.836 27.0865
576.717 27.0662
303.28 27.0536
503.136 27.0046
609.516 27.
60.3919 27.
1688.29 26.9185
950.25 26.9
356.166 26.875
903.848 26.845
1194.42 26.7961
874.069 26.75
1353.67 26.5682
995.674 26.5682
242.151 26.5682
1658.65 26.3333
228.559 26.2663
1066.82 26.2308
651.59 26.1645
575.996 26.1607
616.356 26.1429
1215.01 26.1157
247.593 26.0536
596.709 26.05
833.54 26.045
456.839 26.0417
58.9056 26.0278
116.234 26.005
647.174 25.8897
607.934 25.7778
233.873 25.75
557.576 25.6576
1151.79 25.5625
1136.45 25.4444
90.551 25.4402
467.141 25.375
1554.94 25.3636
1155.33 25.3611
736.843 25.3333
77.1593 25.3224
974.669 25.25
553.721 25.2426
1242.56 25.1157
1180.28 25.0909
42.9728 25.0909
485.208 25.0662
493.926 25.0536
394.002 25.0417
1061.13 25.0388
111.97 25.0227
707.122 25.
390.678 25.
173.696 25.
54.099 24.875
107.335 24.7202
49.9283 24.6944
331.653 24.6544
154.766 24.625
371.45 24.6
55.9081 24.6
1379.01 24.5956
1253.42 24.5329
1691.08 24.5313
983.241 24.4821
612.7 24.4803
936.548 24.2663
638.034 24.2663
72.7974 24.2426
410.444 24.2228
1120.11 24.1875
1403.18 24.1488
707.288 24.1429
1453.53 24.125
294.812 24.125
1683.38 24.0909
791.564 24.0208
986.079 24.
596.793 23.9185
1589.29 23.9013
172.531 23.9013
564.974 23.9
126.486 23.7961
204.924 23.7778
332.013 23.75
69.1248 23.75
207.786 23.6944
499.123 23.6576
1206.53 23.6544
1642.25 23.625
1226.6 23.625
1025.03 23.6
963.629 23.5956
177.307 23.5956
1055.15 23.5714
602.417 23.5682
1556.02 23.5313
75.5292 23.5313
1360.49 23.4821
1336.16 23.4083
1151.59 23.4083
1634.22 23.3636
1321.72 23.3636
101.214 23.3603
1029.67 23.3224
1124.56 23.2857
618.569 23.2841
1239. 23.25
577.003 23.245
49.9748 23.225
404.291 23.2045
145.798 23.2045
110.484 23.1645
342.104 23.1635
1553.67 23.1488
759.865 23.1136
491.819 23.1118
1515.62 23.1
519.611 23.0865
149.767 23.0833
131.746 23.0592
419.027 23.0536
786.927 23.0489
693.419 23.0489
617.825 23.0489
158.817 23.045
723.501 23.0357
44.5226 23.0278
1253.28 23.0227
577.829 23.0208
271.472 23.006
231.661 23.006
66.7804 23.006
872.051 23.
63.5197 23.
805.687 22.9205
99.2089 22.9185
1232.95 22.9
107.029 22.8897
1192.77 22.7961
1400.42 22.7778
100.523 22.7202
1218.32 22.675
1160.77 22.675
1113.3 22.6576
1198.38 22.625
578.745 22.625
353.566 22.625
302.49 22.5714
596.638 22.5682
202.934 22.5329
57.6727 22.4444
105.955 22.405
1091.64 22.3636
233.496 22.3636
639.73 22.2917
500.877 22.2917
205.955 22.2917
772.562 22.225
783.185 22.2083
1437.09 22.2045
221.343 22.1838
180.543 22.1645
480.058 22.1429
425.241 22.1359
282.211 22.1
46.9592 22.1
47.7243 22.0865
1237.51 22.0833
1115.02 22.0592
327.518 22.0489
1437.23 22.025
100.043 22.025
892.703 22.0227
409.953 22.0096
173.875 22.0083
1321.31 22.0066
643.138 22.0066
580.71 22.0066
1205.45 22.006
1174.11 22.006
1117.55 22.006
992.998 22.006
1026.97 22.
681.049 22.
593.642 21.8929
234.668 21.8897
527.154 21.75
338.78 21.7202
224.533 21.7202
1034.67 21.6576
138.505 21.6576
66.374 21.6576
690.339 21.6544
1137.03 21.5956
1518.83 21.5714
1443.37 21.5714
1270.19 21.5714
186.156 21.5714
1463.36 21.5329
410.888 21.5
1494.54 21.4803
554.008 21.4444
390.996 21.4444
703.119 21.4083
160.938 21.4083
324.4 21.375
1661.89 21.3636
1558.42 21.3636
412.661 21.3636
1614.32 21.3603
1111.64 21.3393
1668.91 21.3333
1277.25 21.3224
1153.16 21.2917
1094.44 21.2917
808.817 21.2813
489.228 21.25
582.081 21.225
258.454 21.225
225.855 21.2083
396.211 21.2045
434.588 21.1838
357.925 21.1645
357.708 21.1645
1431.63 21.1488
486.697 21.1488
596.561 21.125
266.693 21.125
448.357 21.1111
117.224 21.1111
126.384 21.1
75.6616 21.0833
731.596 21.0662
258.703 21.0662
323.714 21.05
650.168 21.0417
625.064 21.0313
578.173 21.0278
1280.71 21.0227
80.0176 21.0227
1485.55 21.0083
367.68 21.0074
1250. 21.0066
1194.94 21.0066
609.339 21.0066
66.2618 21.0066
1019.91 21.006
286.422 21.006
1203. 21.
1166.17 21.
400.47 21.
107.18 21.
105.44 20.8929
102.468 20.8929
576.579 20.8897
901.188 20.8
1611.99 20.7788
1067.93 20.75
710.357 20.7202
1168.41 20.6544
605.9 20.6544
297.118 20.625
54.9449 20.625
90.2331 20.5956
519.546 20.5329
49.0142 20.5329
1557.38 20.5208
870.515 20.5
639.379 20.5
140.404 20.5
206.17 20.4444
1073.13 20.4083
602.559 20.4083
445.214 20.4083
1204.53 20.4
1162.61 20.4
1608.7 20.375
1380.75 20.3393
909.075 20.3393
1105.52 20.3224
328.39 20.3224
283.86 20.3224
189.321 20.3224
78.5236 20.3224
380.239 20.3214
986.349 20.2917
1408.46 20.2857
1136.02 20.2857
248.404 20.2813
1493.43 20.25
401.359 20.25
1505.79 20.2426
1228.6 20.2426
179.549 20.2404
360.172 20.225
127.281 20.225
617.412 20.1645
582.284 20.1645
77.2746 20.1645
1152.43 20.1607
1171.85 20.1488
105.121 20.125
40.7974 20.1136
506.727 20.1111
1673. 20.1
189.833 20.1
50.7012 20.1
752.49 20.0662
625.652 20.0662
456.435 20.0662
377.899 20.0662
951.508 20.0592
288.073 20.0592
1427.9 20.045
57.294 20.0357
717.211 20.0313
369.461 20.0313
383.118 20.0114
764.812 20.0083
221.82 20.0083
59.1196 20.0083
284.796 20.0074
526.937 20.0066
494.908 20.0066
1691.47 20.006
173.479 20.006
170.989 20.006
659.74 19.8929
227.842 19.8897
1167.63 19.7813
541.198 19.7813
1393.68 19.7778
328.883 19.75
1471.2 19.6544
295.07 19.6544
856.197 19.5714
82.5986 19.5568
548.08 19.5329
1292.8 19.5313
409.217 19.5313
563.535 19.5
173.558 19.4464
218.853 19.4444
174.65 19.4444
145.729 19.4444
838.506 19.4083
85.0252 19.4083
295.369 19.375
1025.32 19.3611
1397.25 19.3603
996.903 19.3603
1444.51 19.3224
1670.71 19.3214
1288.96 19.3214
577.166 19.3214
534.594 19.3214
223.033 19.2813
137.461 19.2813
1564.77 19.25
1181.08 19.25
772.359 19.25
256.299 19.25
104.018 19.25
1439.58 19.2426
341.323 19.2404
178.157 19.225
1163.47 19.2083
203.685 19.2083
421.5 19.1635
1151.17 19.1429
762.471 19.125
277.249 19.125
51.4297 19.125
966.769 19.1118
1256.45 19.1111
562.646 19.075
1690.06 19.0662
236.085 19.0662
571.813 19.0592
542.114 19.0592
1154.36 19.0417
355.973 19.0417
124.21 19.0357
155.599 19.025
1631.33 19.0083
662.28 19.0074
493.456 19.0074
271.215 19.0074
293.406 19.006
1641.71 19.
1364.51 19.
1076.04 19.
610.499 19.
425.123 19.
311.05 19.
58.9956 19.
717.295 18.9205
992.561 18.7813
1669.1 18.7778
503.463 18.75
660.338 18.6944
907.29 18.675
223.934 18.6667
148.89 18.6667
445.742 18.625
403.107 18.5956
120.27 18.5956
937.636 18.5329
1027.15 18.5
916.418 18.5
483.776 18.5
274.266 18.5
154.526 18.5
1496.29 18.4803
604.91 18.4712
1346.98 18.4444
754.504 18.4444
632.29 18.4444
332.713 18.4444
317.355 18.4444
123.204 18.4444
87.7225 18.4444
56.8762 18.4083
965.461 18.375
828.227 18.375
181.432 18.375
485.614 18.3611
1549.57 18.3603
1028.07 18.3603
1014.41 18.3603
298.986 18.3603
63.8039 18.3603
65.7453 18.3224
861.285 18.3214
459.474 18.3214
707.5 18.2841
810.106 18.2813
669.552 18.2813
135.354 18.2813
446.032 18.25
94.8885 18.25
128.511 18.2404
479.809 18.225
1401.1 18.2083
1107.63 18.2083
143.053 18.2
969.225 18.1838
93.601 18.1838
89.0903 18.1838
862.025 18.1667
450.709 18.1635
895.015 18.1488
254.18 18.1429
172.137 18.1359
1554.09 18.125
1539.94 18.125
1238.84 18.125
774.428 18.125
753.535 18.125
730.838 18.125
240.582 18.125
63.2152 18.125
48.7322 18.125
1015.65 18.1111
1402.3 18.1
466.365 18.1
1014.9 18.0865
586.785 18.0865
59.8674 18.0865
967.637 18.075
647.285 18.075
716.077 18.0662
681.428 18.0417
62.6401 18.0417
89.0686 18.0357
1370.5 18.0313
1052.92 18.0313
565.829 18.0313
331.324 18.0313
282.442 18.0313
1515.8 18.0278
809.569 18.0278
693.751 18.0278
662.575 18.0278
382.176 18.0278
221.104 18.025
1613.7 18.0096
327.685 18.0096
1651.33 18.0083
1253. 18.0083
950.683 18.0083
432.338 18.0083
246.369 18.0083
64.5017 18.0083
1066.31 18.0066
790.595 18.0066
1038.95 18.
950.978 18.
916.482 18.
816.334 18.
753.245 18.
459.65 18.
190.181 18.
123.808 18.
681.998 17.8929
482.841 17.8929
323.315 17.8897
230.609 17.8897
1617.05 17.875
562.871 17.8
308.373 17.8
1365.46 17.7813
573.262 17.7788
143.863 17.7788
683.271 17.675
203.277 17.675
1274.94 17.6667
354.348 17.5956
529.712 17.5568
374.91 17.5329
395.76 17.5313
228.761 17.5313
176.338 17.5
714.787 17.4712
467.284 17.4712
98.939 17.4712
1614.76 17.4083
1534.28 17.4083
785.97 17.4083
473.697 17.4083
424.431 17.4083
1117.9 17.375
929.667 17.375
971.367 17.3603
937.145 17.3603
895.496 17.3603
499.579 17.3472
1544.56 17.3333
968.815 17.3224
608.93 17.3224
1423.77 17.3214
1037.88 17.3214
972.922 17.3214
388.178 17.3214
40.6839 17.3214
1473.76 17.2841
924.037 17.2813
538.866 17.2813
442.808 17.2813
118.686 17.2813
747.626 17.25
206.885 17.25
177.202 17.25
911.212 17.2404
1203.93 17.2083
351.817 17.2083
125.709 17.2083
64.4512 17.1838
1436.86 17.1667
206.563 17.1667
721.597 17.1635
119.623 17.1635
1334.54 17.125
527.093 17.125
180.158 17.125
129.124 17.125
72.8592 17.125
1638.74 17.075
1218.96 17.075
1061.4 17.0662
621.932 17.0662
619.891 17.0662
1243.61 17.05
585.773 17.0417
304.402 17.0417
60.9183 17.0357
1273.97 17.0313
255.873 17.0313
1154.95 17.0278
645.116 17.0278
596.441 17.0278
179.06 17.0278
948.311 17.0139
87.0793 17.0114
1357.13 17.0096
425.017 17.0096
366.132 17.0096
1381.25 17.0083
1174.75 17.0083
868.565 17.0083
778.07 17.0083
96.5462 17.0083
683.829 17.0074
507.914 17.0074
377.365 17.0074
193.29 17.0074
190.386 17.0066
1532.57 17.
1497.92 17.
1422.91 17.
1377.34 17.
1236.57 17.
643.661 17.
376.53 17.
266.996 17.
213.822 17.
766.917 16.8929
419.822 16.8929
393.335 16.8929
109.37 16.8
872.999 16.7788
1314.95 16.675
642.337 16.675
432.039 16.675
909.737 16.625
1065.88 16.5956
1327.08 16.5714
1263.28 16.5714
828.523 16.5714
263.081 16.5714
171.223 16.5714
78.0276 16.5714
716.633 16.5568
174.45 16.5568
1220.03 16.5313
734.886 16.5
56.8637 16.5
1451.65 16.4712
632.387 16.4712
194.421 16.4712
537.487 16.45
341.222 16.45
1598.26 16.4464
1353.41 16.4083
1155.44 16.4083
1041.01 16.4083
437.748 16.4083
332.665 16.375
222.421 16.375
153.046 16.375
98.4593 16.375
1000.76 16.3603
166.658 16.3603
269.755 16.3224
247.765 16.3224
623.62 16.3214
41.3324 16.3214
1521.23 16.2857
456.164 16.2841
559.009 16.2813
1153.81 16.25
289.421 16.25
133.488 16.25
615.834 16.2404
542.583 16.2404
577.705 16.2083
94.953 16.2083
1260.67 16.1667
1035.97 16.1635
935.139 16.1635
787.307 16.1635
1315.19 16.1429
837.944 16.1429
626.584 16.1429
146.442 16.1429
951.826 16.125
386.075 16.125
537.642 16.1111
110.574 16.1111
1230.15 16.1023
870.29 16.1023
495.507 16.1
1672.79 16.0865
1248.28 16.0865
460.176 16.0865
107.511 16.0865
910.523 16.075
207.264 16.075
177.507 16.075
105.495 16.075
531.497 16.0662
217.921 16.0662
417.071 16.0592
1362.49 16.0417
967.37 16.0417
212.668 16.0417
138.448 16.0417
74.6059 16.0417
58.5124 16.0417
744.341 16.0357
606.966 16.0357
128.479 16.0357
58.5894 16.0357
1061.69 16.0313
586.023 16.0313
182.882 16.0313
49.8968 16.0313
1267.93 16.0278
140.792 16.0278
1059.31 16.0114
1637.86 16.0096
1182.88 16.0083
1175.5 16.0083
1140.82 16.0083
1040.44 16.0083
360.39 16.0083
200.22 16.0083
506.869 16.0074
333.444 16.0074
1655.67 16.
1481.57 16.
1465.51 16.
971.098 16.
869.392 16.
841.115 16.
512.455 16.
423.082 16.
289.514 16.
71.0213 16.
585.692 15.8897
406.045 15.8897
153.888 15.8897
583.109 15.8
438.63 15.8
421.192 15.8
89.2991 15.8
41.795 15.7813
1031.45 15.7788
975.392 15.7788
953.908 15.7788
367.408 15.7788
313.931 15.75
731.838 15.6806
1579.07 15.675
1257.45 15.675
1612.89 15.6667
945.25 15.6667
361.922 15.6667
1495.98 15.625
504.294 15.5956
96.2357 15.5956
1125.36 15.5714
979.348 15.5714
546.005 15.5714
342.297 15.5714
223.12 15.5714
1448.14 15.5625
583.386 15.5625
1520.14 15.5568
1152.74 15.5568
1040.54 15.5568
121.662 15.5568
909.236 15.5
1311.37 15.4712
1275.99 15.4712
643.615 15.4712
559.752 15.4712
446.808 15.4712
378.324 15.4712
97.2203 15.4712
59.6009 15.45
1458.73 15.4464
1440.79 15.4083
1410.59 15.4083
364.785 15.4083
191.39 15.375
1130.3 15.3603
486.179 15.3603
864.395 15.3472
707.423 15.3472
63.6292 15.3472
1058.66 15.3214
535.969 15.3214
402.968 15.3214
605.558 15.2841
1587.1 15.25
674.55 15.25
669.11 15.2404
284.952 15.2404
235.399 15.2404
194.711 15.2404
50.9871 15.225
597.029 15.2083
530.494 15.2083
523.983 15.2083
376.809 15.2083
286.907 15.2083
717.47 15.2
81.247 15.1838
1692.23 15.1635
1665.9 15.1635
1513.23 15.1635
1247.28 15.1635
581.922 15.1607
580.765 15.1429
1510.23 15.125
1468.57 15.125
1322.14 15.125
1160.14 15.125
871.932 15.125
693.992 15.125
690.985 15.125
465.036 15.125
353.27 15.125
95.5915 15.125
1675.59 15.1023
1283.23 15.1023
1213.37 15.1023
1207.25 15.1023
343.677 15.1023
928.309 15.0865
888.105 15.0865
442.374 15.0865
86.7322 15.0865
428.792 15.075
415.727 15.075
50.4364 15.0662
585.024 15.05
1317.73 15.0417
1309.63 15.0417
1135.49 15.0417
827.58 15.0417
362.732 15.0417
212.367 15.0417
48.269 15.0417
928.781 15.0357
597.547 15.0357
347.853 15.0357
276.695 15.0357
127.384 15.0357
1245.95 15.0313
718.793 15.0313
693.51 15.0313
668.575 15.0313
124.466 15.0313
112.735 15.0313
487.962 15.0114
278.987 15.0114
246.54 15.0114
157.736 15.0114
1255.59 15.0096
693.811 15.0096
69.8051 15.0096
41.0313 15.0096
1531.36 15.0083
1073.27 15.0083
982.413 15.0083
767.714 15.0083
743.907 15.0083
623.075 15.0083
439.631 15.0083
248.857 15.0083
200.119 15.0083
1287.81 15.0074
1002.08 15.0074
280.885 15.0074
696.092 15.
594.359 15.
343.625 15.
273.007 15.
213.856 15.
116.204 15.
103.895 15.
78.2393 15.
74.8714 15.
893.656 14.9205
574.904 14.9205
470.067 14.9205
230.532 14.9205
437.546 14.8929
297.247 14.8929
256.173 14.8929
863.695 14.8897
1462.34 14.875
631.188 14.875
420.336 14.875
118.702 14.875
776. 14.8
739.638 14.8
523.165 14.8
218.671 14.8
579.623 14.7788
468.598 14.7788
277.828 14.7788
341.192 14.75
1246.91 14.6806
655.079 14.675
532.397 14.675
585.139 14.6667
1517.87 14.5956
436.287 14.5956
316.725 14.5714
251.986 14.5714
238.876 14.5714
200.526 14.5714
1469.99 14.5568
1328.97 14.5568
657.215 14.5568
1215.75 14.5
1669.73 14.4712
1492.39 14.4712
657.422 14.4712
577.528 14.4712
442.251 14.4712
62.8567 14.4712
705.581 14.45
291.006 14.4083
218.937 14.4083
552.399 14.375
264.883 14.375
1181.48 14.3603
823.104 14.3603
1167.32 14.3214
511.967 14.2857
1222.58 14.2841
1045.3 14.2841
881.525 14.2841
822.855 14.2841
503.288 14.2841
1242.27 14.2813
709.333 14.2813
220.057 14.2813
135.828 14.2813
85.1711 14.2813
69.0321 14.2813
1373.1 14.25
1120.83 14.25
275.451 14.25
262.35 14.25
1503.98 14.2404
578.435 14.2404
388.925 14.2404
237.681 14.2404
143.25 14.2404
311.667 14.225
581.718 14.2083
152.705 14.2083
1246.15 14.1838
1204.43 14.1838
1352.7 14.1667
684.007 14.1667
427.831 14.1667
394.219 14.1667
97.4865 14.1667
1013.51 14.1635
787.254 14.1635
629.133 14.1635
341.889 14.1635
263.138 14.1635
57.8696 14.1635
52.8085 14.1635
48.0503 14.1635
982.34 14.1429
621.818 14.1429
606.797 14.1429
273.853 14.1429
241.395 14.1429
1353.13 14.125
1030.68 14.125
842.146 14.125
786.265 14.125
697.339 14.125
352.904 14.125
1283.11 14.1023
919.88 14.1023
871.371 14.1023
442.614 14.1023
623.833 14.1
1661.19 14.0865
1567.26 14.0865
1405.74 14.0865
1237.88 14.0865
414.839 14.0865
67.1508 14.0865
404.693 14.0833
1563.04 14.075
437.819 14.075
88.8092 14.075
952.584 14.0625
577.345 14.0625
1246.25 14.05
459.231 14.05
1616.08 14.0417
1568.65 14.0417
1390.6 14.0417
924.944 14.0417
898.892 14.0417
744.831 14.0417
256.711 14.0417
72.9721 14.0417
57.1788 14.0417
1203.61 14.0357
1061.96 14.0357
1026.49 14.0357
750.417 14.0357
594.052 14.0357
149.333 14.0357
1203.39 14.0313
216.798 14.0114
1493.22 14.0096
1348.2 14.0096
1207.03 14.0096
824.206 14.0096
616.43 14.0096
338.115 14.0096
1180.14 14.0083
822.299 14.0083
672.833 14.0083
343.882 14.0083
845.574 14.
622.532 14.
483.467 14.
380.319 14.
277.563 14.
112.133 14.
108.673 14.
86.4019 14.
1354.92 13.9205
1181.39 13.9205
62.228 13.9205
1608.39 13.8929
1240.7 13.8929
1186.71 13.8929
752.667 13.8929
182.52 13.8929
150.703 13.8929
122.228 13.8929
1427.18 13.875
424.031 13.875
1405.34 13.8
1150.64 13.8
585.546 13.8
338.448 13.8
278.85 13.8
236.337 13.8
96.982 13.8
613.436 13.7788
433.482 13.7788
135.509 13.7788
123.275 13.7788
1152.54 13.75
836.743 13.75
1084.11 13.6806
626.076 13.6806
459.075 13.6806
390.727 13.6806
150.783 13.6806
59.2384 13.6806
1365.25 13.675
1157.48 13.675
658.229 13.6667
592.59 13.6667
532.531 13.6667
70.8439 13.6667
1494.38 13.5714
1411.17 13.5714
512.198 13.5714
334.178 13.5714
302.912 13.5714
240.17 13.5714
150.119 13.5714
1653.28 13.5625
1387.23 13.5625
1378.95 13.5625
545.342 13.5625
1434.08 13.5568
867.987 13.5568
297.909 13.5568
128.192 13.5568
102.973 13.5568
82.7084 13.5568
68.7836 13.5568
46.8327 13.5568
1286.87 13.4712
98.6619 13.4712
986.56 13.45
903.411 13.45
598.048 13.45
326.335 13.45
312.788 13.45
169.034 13.45
275.968 13.4464
569.857 13.4083
69.318 13.4083
1561.22 13.375
1248.83 13.375
1180.39 13.375
1047.49 13.375
723.255 13.375
575.035 13.375
253.397 13.375
1014.56 13.3603
1441.96 13.3472
872.922 13.3472
463.712 13.3472
121.451 13.3472
41.8917 13.3472
586.606 13.3214
197.268 13.2841
192.774 13.2841
75.9964 13.2841
48.1039 13.2841
703. 13.2813
1279.55 13.25
1188.86 13.25
137.389 13.25
1622.39 13.2404
1365.63 13.2404
954.427 13.2404
422.705 13.2404
289.758 13.2404
265.584 13.2404
653.509 13.2083
299.709 13.2083
1234.03 13.2
736.779 13.2
95.7589 13.2
632.044 13.1838
90.0824 13.1838
1607.72 13.1667
829.972 13.1667
669.806 13.1667
622.803 13.1667
527.583 13.1667
453.344 13.1667
276.304 13.1667
229.834 13.1667
149.529 13.1667
103.673 13.1667
57.7677 13.1667
942.119 13.1635
496.915 13.1635
494.029 13.1429
275.544 13.1429
1279.47 13.125
793.108 13.125
318.311 13.125
55.5282 13.125
1393.82 13.1023
318.367 13.1023
91.7211 13.1023
78.082 13.1023
65.7124 13.1023
1674.32 13.0865
1231.58 13.0865
633.543 13.0865
623.147 13.0865
441.374 13.0865
247.458 13.0865
186.439 13.0865
149.957 13.0865
119.061 13.075
105.26 13.075
80.8448 13.075
149.488 13.0625
118.425 13.0625
1401.53 13.05
1510.83 13.0417
1481.7 13.0417
1298.67 13.0417
1293.41 13.0417
1094.92 13.0417
1075.71 13.0417
873.106 13.0417
728.537 13.0417
602.646 13.0417
416. 13.0417
402.059 13.0417
386.736 13.0417
89.7801 13.0417
1407. 13.0357
1276.71 13.0357
1145.62 13.0357
1057.67 13.0357
587.798 13.0357
424.191 13.0357
421.387 13.0357
127.727 13.0357
1083.34 13.0313
1541.17 13.0139
1270.54 13.0114
1034.18 13.0114
433.133 13.0114
327.726 13.0114
128.271 13.0114
1307.16 13.0096
1201.88 13.0096
996.431 13.0096
904.139 13.0096
825.012 13.0096
651.65 13.0096
539.477 13.0096
70.7705 13.0096
64.981 13.0096
1048.67 13.0083
923.481 13.0083
202.191 13.0083
176.493 13.0083
80.115 13.0083
986.636 13.0074
1651.48 13.
1586.61 13.
1579.89 13.
1549.15 13.
1307.08 13.
1038.39 13.
748.371 13.
653.421 13.
550.684 13.
534.645 13.
293.612 13.
259.944 13.
196.618 13.
175.157 13.
160.761 13.
81.2212 13.
56.5681 13.
53.3704 13.
42.2698 13.
1108.02 12.9205
1074.01 12.9205
1030.58 12.9205
729.543 12.9205
598.365 12.9205
157.221 12.9205
80.5084 12.9205
1694.94 12.8929
1292.55 12.8929
1226.3 12.8929
1128.96 12.8929
474.73 12.8929
203.465 12.8929
78.9441 12.8929
586.862 12.875
413.213 12.875
192.737 12.875
1514.89 12.8
431.767 12.8
337.448 12.8
64.7632 12.7788
1611.34 12.6806
476.235 12.6806
184.982 12.6806
167.952 12.6806
121.068 12.6806
1012.35 12.675
629.01 12.675
1153.24 12.6667
815.525 12.6667
669.853 12.6667
619.224 12.6667
403.568 12.6667
783.33 12.5714
729.074 12.5714
332.911 12.5714
510.935 12.5625
1195.41 12.5568
697.192 12.5568
186.547 12.5568
157.989 12.5568
86.2274 12.5568
82.6512 12.5568
1564.11 12.4712
520.055 12.4712
226.529 12.4712
87.2982 12.4712
56.4738 12.4712
1618.49 12.45
1591.44 12.45
1101.8 12.45
766.6 12.45
387.365 12.45
197.71 12.45
1613.3 12.4464
1473.58 12.4464
1413.79 12.4464
1251.29 12.4464
1260.19 12.4083
642.224 12.4083
1147.87 12.375
551.49 12.375
420.777 12.375
130.03 12.375
65.9548 12.375
545.28 12.3603
310.463 12.3472
148.482 12.3472
129.18 12.3472
215.893 12.3333
428.188 12.3214
1168.81 12.2841
542.286 12.2841
298.698 12.2841
171.986 12.2841
646.448 12.25
502.645 12.25
459.731 12.25
208.631 12.25
153.218 12.25
1048.89 12.2404
183.146 12.2404
146.04 12.2404
96.4716 12.2404
1289.72 12.2083
1681.45 12.2
1599.37 12.2
1223.73 12.2
885.153 12.2
427.241 12.2
237.909 12.2
207.125 12.2
1576.11 12.1667
1330.11 12.1667
952.762 12.1667
756.156 12.1667
250.015 12.1667
187.56 12.1667
141.425 12.1667
62.8832 12.1667
1104.37 12.1607
1024.67 12.1429
1316.79 12.125
1160.01 12.125
976.512 12.125
879.718 12.125
562.794 12.125
334.873 12.125
188.682 12.125
146.806 12.125
126.815 12.125
72.0333 12.125
1345.15 12.1023
1005.73 12.1023
887.815 12.1023
876.433 12.1023
724.98 12.1023
716.904 12.1023
664.833 12.1023
286.635 12.1023
221.376 12.1023
129.846 12.1023
102.829 12.1023
67.7495 12.1023
1673.19 12.0865
1422.78 12.0865
596.903 12.0865
458.236 12.0865
183.844 12.0865
113.167 12.0865
59.1431 12.0865
958.997 12.075
614.568 12.075
489.126 12.075
312.932 12.075
1527.39 12.0625
1172.98 12.0625
1136.76 12.05
776.197 12.05
186.768 12.05
162.528 12.05
96.7757 12.05
48.2355 12.05
1421.31 12.0417
884.53 12.0417
691.721 12.0417
689.307 12.0417
649.824 12.0417
509.477 12.0417
492.769 12.0417
483.631 12.0417
457.211 12.0417
327.074 12.0417
258.761 12.0417
88.9766 12.0417
88.5521 12.0417
915.456 12.0357
743.232 12.0357
571.758 12.0357
73.3182 12.0357
63.4935 12.0313
1289.89 12.025
222.955 12.0179
141.595 12.0179
1600.4 12.0139
122.117 12.0139
1667.9 12.0114
1414.75 12.0114
944.189 12.0114
935.987 12.0114
922.785 12.0114
781.681 12.0114
421.058 12.0114
55.3725 12.0114
1369.82 12.0096
1184.55 12.0096
946.919 12.0096
633.384 12.0096
467.479 12.0096
400.9 12.0096
276.8 12.0096
50.5545 12.0096
45.9712 12.0096
1470.36 12.0083
47.3368 12.0083
1695.67 12.
1659.96 12.
1577.93 12.
1534.86 12.
1199.78 12.
641.229 12.
430.675 12.
86.5431 12.
67.085 12.
50.1744 12.
1645.66 11.9205
1379.92 11.9205
1256.35 11.9205
1086.95 11.9205
755.279 11.9205
340.503 11.9205
163.928 11.9205
86.5866 11.9205
83.1444 11.9205
1096.23 11.875
373.707 11.875
106.957 11.875
82.109 11.875
487.78 11.8
133.834 11.8
82.8798 11.8
77.5803 11.8
51.975 11.8
1184.79 11.7788
910.267 11.7788
523.653 11.7788
166.252 11.7788
1608.15 11.75
609.989 11.75
1655.14 11.6806
1577.83 11.6806
1016.93 11.6806
431.509 11.6806
388.443 11.6806
131.133 11.6806
110.108 11.6806
109.94 11.6806
84.3974 11.6806
41.4753 11.6806
1126.49 11.6667
491.183 11.6667
322.892 11.6667
265.222 11.6667
158.131 11.6667
1230.91 11.5714
663.52 11.5714
825.549 11.5625
307.251 11.5568
126.946 11.5568
1517.52 11.4712
1410.96 11.4712
1235.24 11.4712
88.0178 11.4712
1674.11 11.45
1673.69 11.45
1559.11 11.45
1366.94 11.45
933.812 11.45
708.964 11.45
558.939 11.45
517.332 11.45
499.798 11.45
226.251 11.45
139.232 11.45
135.846 11.45
129.254 11.45
821.21 11.4464
390.074 11.4464
281.035 11.4464
280.603 11.4464
213.668 11.4464
168.113 11.4464
116.56 11.4464
259.432 11.375
638.206 11.3472
605.398 11.3472
529.515 11.3472
521.275 11.3472
184.13 11.3472
114.286 11.3472
881.313 11.3333
284.831 11.3333
579.195 11.3214
1267.74 11.2841
891.251 11.2841
181.746 11.2841
83.4515 11.2841
1547.09 11.25
1089.36 11.25
432.237 11.25
316.579 11.25
73.9597 11.25
1545.29 11.2404
1274.4 11.2404
89.5396 11.2404
217.428 11.225
1477.15 11.2
1471.12 11.2
1108.51 11.2
459.391 11.2
368.791 11.2
123.833 11.2
1117.41 11.1667
454.04 11.1667
250.133 11.1667
80.5875 11.1667
1423.31 11.1607
1075.37 11.1607
160.546 11.1607
149.626 11.1607
1132.75 11.1429
158.283 11.1429
1524.26 11.125
1094.73 11.125
671.118 11.125
626.855 11.125
622.019 11.125
426.896 11.125
326.105 11.125
1237.19 11.1023
726.076 11.1023
1041.31 11.0833
1276.14 11.0625
815.593 11.0625
288.414 11.0625
63.5761 11.0625
212.025 11.05
154.38 11.05
1682.53 11.0417
1657.53 11.0417
558.17 11.0417
318.858 11.0417
305.709 11.0417
200.257 11.0417
251.221 11.0357
184.621 11.0357
825.357 11.0313
287.004 11.0313
1280.91 11.0179
724.842 11.0179
509.166 11.0179
450.993 11.0179
533.599 11.0139
453.772 11.0139
430.253 11.0139
350.594 11.0139
95.2431 11.0139
43.8977 11.0139
1236.85 11.0114
1152.83 11.0114
1122.26 11.0114
580.406 11.0114
458.347 11.0114
251.356 11.0114
153.939 11.0114
141.95 11.0114
120.201 11.0114
73.8292 11.0114
1361.29 11.0096
1028.69 11.0096
441.302 11.0096
1218.88 11.0083
797.553 11.0083
1591.5 11.
1334.29 11.
1245.47 11.
1203.47 11.
1117.24 11.
998.62 11.
913.213 11.
910.765 11.
786.839 11.
430.912 11.
332.404 11.
80.5566 11.
45.9324 11.
931.144 10.9205
671.798 10.9205
299.911 10.9205
169.788 10.9205
124.986 10.9205
783.612 10.875
264.619 10.875
1019.04 10.8
1001.67 10.8
893.582 10.8
813.605 10.8
181.03 10.8
123.479 10.8
123.341 10.8
41.4489 10.75
1233.45 10.6806
951.249 10.6806
843.288 10.6806
83.9034 10.6806
1219.73 10.6667
965.219 10.6667
740.629 10.6667
504.809 10.6667
498.83 10.6667
462.552 10.6667
279.39 10.6667
162.098 10.6667
114.372 10.6667
1478.77 10.625
1635.39 10.5625
1456.74 10.5625
833.601 10.5625
678.665 10.5625
333.744 10.5625
285.06 10.5625
96.2034 10.5625
79.5912 10.5625
878.268 10.5568
778.527 10.5568
532.027 10.5568
350.006 10.5568
152.303 10.5568
150.526 10.5568
405.017 10.4712
56.1898 10.4712
1660.75 10.45
1211.37 10.45
402.842 10.45
397.225 10.45
293.368 10.45
130.728 10.45
1412.37 10.4464
1227.95 10.4464
814.847 10.4464
306.538 10.4464
1134.43 10.375
659.026 10.375
67.2683 10.375
1073.38 10.3472
530.601 10.3472
452.578 10.3472
159.983 10.3472
153.507 10.3472
52.0555 10.3472
1494.1 10.3333
968.452 10.3333
531.268 10.3333
275.322 10.3333
232.202 10.3214
1232.04 10.25
1041.89 10.25
516.928 10.25
55.8773 10.25
849.676 10.2404
501.518 10.2404
335.948 10.2404
1690.67 10.2
1436.05 10.2
1296.36 10.2
844.524 10.2
501.081 10.2
268.533 10.2
255.708 10.2
146.921 10.2
121.923 10.2
872.334 10.1667
765.589 10.1667
433.872 10.1667
248.243 10.1667
246.243 10.1667
44.2515 10.1667
1527.57 10.1607
936.229 10.1607
810.332 10.1607
190.298 10.1607
1329.04 10.125
1225.37 10.125
611.194 10.125
391.995 10.125
64.6769 10.125
614.753 10.1023
235.17 10.1023
151.656 10.1023
1315.05 10.0865
1306.89 10.0865
1049.58 10.0865
539.623 10.0865
243.348 10.0865
146.642 10.0833
342.776 10.075
845.789 10.0625
581.368 10.0625
317.406 10.0625
228.073 10.0625
51.664 10.0625
990.545 10.05
921.602 10.05
888.874 10.05
747.282 10.05
520.906 10.05
280.443 10.05
68.8464 10.05
1567.75 10.0417
1502.29 10.0417
1553.88 10.0179
1083.61 10.0179
506.816 10.0179
500.081 10.0179
1440.98 10.0139
550.268 10.0139
517.995 10.0139
1312.68 10.0114
604.583 10.0114
135.061 10.0114
833.441 10.0096
280.961 10.0096
181.614 10.0096
1449.95 10.
1068.01 10.
1058.27 10.
968.146 10.
444.291 10.
326.98 10.
321.256 10.
181.112 10.
137.515 10.
82.3246 10.
