# Supplementary material for: Functional Genomics of Novel Secondary Metabolites from Diverse Cyanobacteria Using Untargeted Metabolomics
Source: Mar Drugs. 2013 Sep 30;11(10):3617–31. doi: 10.3390/md11103617 (PMC3826126; doi:10.3390/md11103617)
Supplement: Supplementary File 3 — Supplementary msms data (ZIP, 1417 KB) [file marinedrugs-11-03617-s003.zip › msms/173.Negative.txt]

// 173.  C9H18O10S Negative
317.05 293890.
225.002 16051.8
318.052 11368.1
80.9614 10859.4
164.981 5808.35
94.9757 3296.28
152.981 2676.38
148.988 1669.67
79.9538 1566.24
125.018 1537.71
206.992 1383.41
71.0104 1322.17
134.97 1245.86
78.9811 1174.56
81.0271 988.367
101.021 848.152
318.175 801.154
122.97 737.177
106.976 704.945
97.0257 642.533
136.983 577.561
318.279 532.795
85.0256 433.24
318.366 409.937
87.0047 390.012
226.004 368.456
318.669 314.173
318.486 302.879
