# Supplementary material for: Functional Genomics of Novel Secondary Metabolites from Diverse Cyanobacteria Using Untargeted Metabolomics
Source: Mar Drugs. 2013 Sep 30;11(10):3617–31. doi: 10.3390/md11103617 (PMC3826126; doi:10.3390/md11103617)
Supplement: Supplementary File 3 — Supplementary msms data (ZIP, 1417 KB) [file marinedrugs-11-03617-s003.zip › msms/123.Positive.txt]

// 123. Guanine C5H5N5O Positive
152.056 4714.33
135.028 800.383
110.035 228.255
152.153 163.778
135.081 89.125
152.204 82.9013
80.0224 82.0038
152.245 79.21
55.0347 59.3068
152.529 50.5216
124.587 43.15
45.037 43.1136
152.443 40.0714
152.399 40.0208
152.28 32.1023
107.527 31.6806
156.555 31.625
153.27 29.1731
109.05 29.1488
372.716 29.005
236.088 29.
152.346 28.8
107.035 28.75
152.873 28.3224
152.813 28.025
152.781 27.005
440.204 25.3077
1075.69 24.0909
135.312 23.2083
152.99 23.1635
153.124 23.1118
216.532 23.0208
135.216 22.75
1311.96 22.6544
93.0144 22.3214
534.095 22.0833
524.143 21.4803
1050.33 20.6
348.071 20.5568
1488. 20.5329
153.91 20.2813
111.086 20.1023
1129.53 19.6944
407.998 19.5568
152.633 19.5568
320.817 19.5329
420.578 19.4803
48.971 19.1635
381.403 19.0278
1513.89 19.0066
291.416 18.7788
1457.55 18.6944
648.613 18.5956
324.551 18.4
300.13 18.375
569.552 18.2857
169.984 18.2813
670.778 18.25
183.545 18.1667
321.709 18.1645
43.9851 18.1635
269.089 18.1429
109.627 18.0417
1419.66 18.0074
41.4427 18.
1326.49 17.5714
401.631 17.5
232.468 17.4444
1331.63 17.2917
983.026 17.2841
727.793 17.2841
341.537 17.25
254.449 17.25
128.959 17.1838
66.6938 17.1667
1138.02 17.1645
135.54 17.0278
80.9903 17.0278
503.888 17.
152.944 17.
1366.89 16.8897
135.25 16.8
242.015 16.7813
131.984 16.7788
175.04 16.5956
1540.53 16.5329
367.656 16.4083
237.373 16.375
701.131 16.2841
912.024 16.25
297.612 16.245
1216.68 16.2404
133.95 16.2404
101.538 16.2083
354.176 16.2
43.7302 16.2
250.707 16.1838
195.066 16.1429
335.815 16.125
268.63 16.1
103.983 16.0662
1236.04 16.0625
153.184 16.0625
1076.25 16.0357
787.921 16.025
211.604 16.0139
193.462 16.0114
963.747 16.0074
904.768 16.
681.435 16.
143.269 16.
1578.41 15.9205
1356.1 15.9205
648.538 15.8929
101.858 15.8929
368.549 15.7813
71.575 15.7813
174.641 15.7788
128.587 15.7788
106.212 15.6806
258.76 15.675
1151.14 15.6667
1592.3 15.5714
1389.82 15.5
279.842 15.5
565.641 15.4712
229.509 15.4712
1421.85 15.4083
880.146 15.4083
847.985 15.4
99.4645 15.375
171.249 15.3603
156.248 15.3224
1090.48 15.2841
714.695 15.2841
142.889 15.25
58.5692 15.2083
1018.45 15.2
1153.92 15.1838
950.319 15.1667
1353.92 15.1645
110.86 15.1635
799.844 15.1607
946.275 15.1429
696.206 15.125
208.325 15.125
111.879 15.125
76.393 15.125
49.9347 15.125
1092.15 15.0865
955.938 15.0865
214.438 15.0865
189.168 15.075
654.302 15.0662
377.008 15.0313
914.876 15.0278
709.699 15.0278
1398.14 15.0083
1525.08 15.0074
1298.64 15.0074
690.602 15.0074
1412.35 15.
1189.96 15.
1154.83 15.
596.6 15.
420.703 15.
1570.24 14.8929
1024.63 14.8897
1348.77 14.8
154.732 14.7788
136.994 14.75
612.276 14.675
141.255 14.675
676.677 14.6667
334.587 14.5714
276.471 14.5714
455.951 14.5568
179.147 14.5568
139.909 14.5329
851.276 14.5
807.863 14.5
165.541 14.5
424.197 14.45
182.74 14.4444
936.172 14.4083
300.079 14.4083
105.078 14.4083
105.031 14.4083
42.4812 14.4083
1408.04 14.375
828.332 14.375
364.295 14.375
365.384 14.3472
80.115 14.3472
1542.16 14.3333
1249.84 14.3214
1109.48 14.3214
153.512 14.3214
1179.69 14.2813
562.637 14.2813
1568.91 14.25
272.006 14.25
804.895 14.2404
911.437 14.225
1273.43 14.1635
81.9798 14.1635
1104.83 14.1429
595.872 14.1429
505.113 14.125
162.131 14.125
144.09 14.125
375.875 14.1023
131.765 14.1023
739.503 14.0865
1085.36 14.075
279.095 14.075
701.043 14.0662
1260.45 14.0592
74.2351 14.05
192.155 14.0417
155.198 14.0417
681.331 14.0313
456.028 14.0313
1547.48 14.0278
501.256 14.0278
256.793 14.0278
189.419 14.025
1198.71 14.0139
757.618 14.0139
642.516 14.0114
87.5461 14.0114
1344.2 14.0096
412.089 14.0096
332.546 14.0096
66.4175 14.0096
822.065 14.0083
279.219 14.0083
67.3967 14.0083
748.252 14.0074
171.009 14.0074
1191.48 14.0066
136.167 14.0066
1228.25 14.
944.373 14.
664.628 14.
383.811 14.
157.533 14.
67.082 14.
447.546 13.9205
878.959 13.8929
74.7452 13.8929
82.6555 13.8
1009.19 13.7788
154.904 13.7788
72.653 13.7788
332.176 13.6806
327.803 13.6806
1352.07 13.675
687.521 13.675
608.61 13.675
408.424 13.675
145.837 13.675
1407.19 13.6667
1207.85 13.6667
892.084 13.6667
171.375 13.6667
47.0094 13.6667
179.878 13.5956
446.051 13.5714
118.133 13.5714
356.676 13.5625
1350.5 13.5568
680.027 13.5568
265.389 13.5568
1134.99 13.5
68.5773 13.5
502.178 13.4712
421.375 13.4712
153.652 13.4712
75.4839 13.4712
408.828 13.4083
97.057 13.4083
63.5275 13.4083
562.998 13.375
100.488 13.375
257.629 13.3603
566.883 13.3214
246.715 13.3214
750.819 13.25
371.346 13.25
156.838 13.25
1341.24 13.2404
1340.92 13.2404
245.887 13.2083
180.332 13.2083
47.4848 13.2083
807.364 13.2
245.006 13.2
155.576 13.1838
1581.6 13.1667
1415.11 13.1667
1405.98 13.1667
473.002 13.1667
462.066 13.1667
439.651 13.1667
230.419 13.1667
1505.77 13.1635
99.8145 13.1429
1591.6 13.125
1077.02 13.125
1060.08 13.125
330.188 13.1023
704.718 13.0865
656.193 13.0865
254.805 13.0865
460.934 13.075
118.213 13.075
703.092 13.0662
587.04 13.0662
689.235 13.0625
481.187 13.0625
1138.52 13.0592
1438.41 13.05
473.527 13.05
1564.67 13.0417
1406.75 13.0417
1162.92 13.0417
694.909 13.0417
241.158 13.0417
125.31 13.0417
124.331 13.0417
96.4589 13.0417
47.3232 13.0417
42.7502 13.0417
528.523 13.0357
453.841 13.0357
132.193 13.0357
755.713 13.0313
566.666 13.0313
483.689 13.0313
252.278 13.0313
85.331 13.0139
750.275 13.0114
619.523 13.0114
208.888 13.0114
138.665 13.0114
1325.38 13.0096
842.274 13.0096
393.705 13.0096
376.285 13.0096
1556.44 13.0083
190.265 13.0083
1115.86 13.0074
1322.07 13.
873.157 13.
644.173 13.
611.905 13.
590.181 13.
444.892 13.
314.984 13.
259.683 13.
209.451 13.
150.622 13.
42.8827 12.9205
1595.38 12.875
827.158 12.8
747.913 12.8
446.496 12.8
156.497 12.8
54.3674 12.8
1490.19 12.7788
1179.87 12.7788
577.776 12.7788
132.497 12.7788
1043.55 12.6806
836.239 12.6806
371.25 12.6806
1005.87 12.6667
462.993 12.6667
291.558 12.6667
61.8817 12.6667
490.948 12.5714
378.144 12.5714
1229.58 12.5625
1417.53 12.5568
924.486 12.5568
785.113 12.5568
526.434 12.5568
355.818 12.5568
156.135 12.5568
139.849 12.5568
472.716 12.5
1088.01 12.4712
285.652 12.45
69.7504 12.45
303.587 12.4464
154.337 12.4464
545.139 12.4083
524.711 12.4083
297.83 12.4083
279.89 12.4083
298.541 12.375
153.298 12.375
41.7223 12.375
1199.89 12.3333
1175.87 12.3214
1173.99 12.3214
617.031 12.3214
155.712 12.3214
46.5109 12.3214
574.576 12.2841
326.679 12.2841
314.386 12.2841
242.048 12.2841
635.306 12.2813
582.442 12.2813
1230.63 12.25
1018.01 12.25
322.691 12.25
1525.39 12.2404
1452.17 12.2404
1287.15 12.2404
1108.97 12.2404
418.942 12.2404
122.771 12.2404
688.754 12.225
450.658 12.225
1279.12 12.2083
471.372 12.2083
364.938 12.2083
1271.35 12.2
1191.79 12.2
1050.81 12.2
1027.98 12.2
988.495 12.2
612.612 12.2
1542.08 12.1667
1520.45 12.1667
1253.83 12.1667
847.568 12.1667
821.376 12.1667
1538.55 12.1429
1221.72 12.1429
734.729 12.1429
332.389 12.1429
168.293 12.1429
90.1595 12.1429
1322.24 12.125
1315.31 12.125
1286.71 12.125
1138.16 12.125
1090.87 12.125
1081.08 12.125
623.586 12.125
559.991 12.125
1209.6 12.1111
1033.3 12.1111
1418.19 12.1023
372.881 12.1023
371.776 12.1023
115.328 12.1023
573.449 12.0865
513.252 12.0865
489.045 12.0865
173.317 12.0865
120.302 12.0865
43.5743 12.0865
43.1217 12.0865
1023.16 12.075
943.669 12.075
214.547 12.075
43.6764 12.075
930.256 12.0662
59.9047 12.0625
1526.87 12.05
122.949 12.05
704.262 12.0417
327.551 12.0417
296.185 12.0417
214.891 12.0417
177.484 12.0417
176.225 12.0417
134.368 12.0417
112.869 12.0417
59.1201 12.0417
1337.76 12.0357
1113.36 12.0357
716.982 12.0357
314.72 12.0357
1431.27 12.0313
153.567 12.0179
1114.53 12.0139
1410.28 12.0114
279.803 12.0114
164.782 12.0114
78.6465 12.0114
68.8006 12.0114
1434.59 12.0096
1218.06 12.0096
624.538 12.0096
609.555 12.0096
578.591 12.0096
502.461 12.0096
456.664 12.0096
126.19 12.0096
106.984 12.0096
88.3035 12.0096
662.651 12.0083
428.932 12.0083
382.69 12.0083
1337.63 12.0074
499.641 12.0066
1411.41 12.
1383.4 12.
978.491 12.
878.437 12.
656.935 12.
391.05 12.
324.303 12.
118.369 12.
1548.06 11.9205
1522.3 11.9205
1300.92 11.9205
1037.4 11.9205
733.684 11.9205
384.613 11.9205
379.064 11.9205
367.156 11.9205
160.993 11.9205
733.185 11.875
1104.21 11.8
898.565 11.8
618.887 11.8
74.9687 11.8
644.219 11.7788
221.37 11.7788
161.157 11.7788
48.1948 11.7788
1598.43 11.75
261.612 11.75
1588.87 11.6806
1556.97 11.6806
1217.34 11.6806
424.157 11.6806
386.202 11.6806
321.569 11.6806
100.608 11.6806
1252.21 11.6667
351.455 11.6667
328.746 11.6667
165.701 11.6667
160.634 11.6667
69.4904 11.6667
1317.57 11.625
704.126 11.5714
1272.02 11.5625
989.765 11.5625
281.87 11.5625
262.575 11.5625
227.556 11.5625
840.343 11.5568
557.637 11.5568
366.233 11.5568
350.446 11.5568
138.758 11.5568
136.416 11.5568
63.3 11.5568
1548.77 11.4712
1385.89 11.4712
1263.25 11.4712
1259.04 11.4712
1219.62 11.4712
431.892 11.4712
1587.26 11.45
1489.35 11.45
907.766 11.45
652.03 11.45
402.009 11.45
362.238 11.45
225.677 11.45
201.095 11.45
195.765 11.45
170.484 11.45
1079.33 11.4464
371.11 11.4464
297.161 11.4464
60.5691 11.4464
1590.07 11.4083
896.5 11.4083
290.423 11.4083
1418.04 11.375
975.869 11.375
880.961 11.375
1120.39 11.3472
893.652 11.3472
439.594 11.3472
263.973 11.3472
162.239 11.3472
825.396 11.3333
470.332 11.3333
195.19 11.3333
1560.06 11.3214
1215.34 11.2841
1170.44 11.2841
756.452 11.2841
467.166 11.2841
346.158 11.2841
307.063 11.2841
242.54 11.2841
222.292 11.2841
215.159 11.2841
107.594 11.2841
1106.21 11.25
1020.01 11.25
945.192 11.25
773.524 11.25
339.315 11.25
1087.86 11.2404
891.567 11.2404
740.672 11.2404
157.152 11.2404
1169.94 11.225
121.156 11.225
1142.74 11.2083
516.672 11.2083
301.022 11.2083
287.424 11.2083
627.061 11.2
404.092 11.2
1511.04 11.1667
1411.17 11.1667
1118.05 11.1667
497.94 11.1667
316.205 11.1667
203.934 11.1667
150.854 11.1667
1122.35 11.1607
234.061 11.1607
73.059 11.1607
1073.02 11.1429
756.816 11.1429
611.82 11.1429
607.746 11.1429
579.597 11.1429
517.858 11.1429
329.471 11.1429
149.471 11.1429
1365.71 11.125
1254.49 11.125
1081.34 11.125
1059.44 11.125
795.763 11.125
458.895 11.125
375.047 11.125
330.438 11.125
305.461 11.125
293.075 11.125
201.405 11.125
77.5686 11.125
51.4604 11.125
48.8121 11.125
1459.69 11.1023
451.964 11.1023
235.719 11.1023
146.69 11.1023
131.548 11.1023
90.192 11.1023
57.0235 11.1023
52.7715 11.1023
1539.36 11.0865
1459.19 11.0865
1262.44 11.0865
1144.03 11.0865
594.335 11.0865
454.366 11.0865
341.42 11.0865
121.391 11.0865
46.4056 11.0865
522.457 11.075
449.398 11.075
182.306 11.075
132.278 11.075
119.932 11.075
82.8307 11.075
973.444 11.0625
135.167 11.0625
1247.86 11.05
911.165 11.05
722.083 11.05
637.871 11.05
209.799 11.05
162.854 11.05
118.643 11.05
113.131 11.05
101.083 11.05
90.677 11.05
971.195 11.0417
929.226 11.0417
898.078 11.0417
716.502 11.0417
693.133 11.0417
551.093 11.0417
506.235 11.0417
332.243 11.0417
214.161 11.0417
109.528 11.0417
102.609 11.0417
67.1336 11.0417
742.419 11.0357
707.885 11.0357
286.308 11.0357
229.994 11.0357
85.7546 11.0357
751.324 11.025
342.849 11.025
326.588 11.025
142.331 11.025
1288.3 11.0179
220.589 11.0179
193.573 11.0179
137.479 11.0179
136.04 11.0179
961.775 11.0139
355.329 11.0139
282.801 11.0139
241.791 11.0139
97.2955 11.0139
1272.15 11.0114
1068.04 11.0114
754.108 11.0114
647.186 11.0114
475.073 11.0114
388.946 11.0114
146.101 11.0114
94.1403 11.0114
77.4119 11.0114
70.1614 11.0114
50.8503 11.0114
1493.77 11.0096
1146.83 11.0096
1024.77 11.0096
923.49 11.0096
760.413 11.0096
81.4963 11.0096
1509.79 11.0083
831.189 11.0083
651.126 11.0083
189.231 11.0083
1540.15 11.
1296.54 11.
1270.04 11.
1070.51 11.
1056.42 11.
735.241 11.
637.662 11.
576.804 11.
484.458 11.
467.878 11.
340.902 11.
225.438 11.
167.418 11.
142.434 11.
99.9977 11.
95.2608 11.
94.3294 11.
82.1024 11.
73.1285 11.
62.9988 11.
40.6529 11.
1506.49 10.9205
1449.27 10.9205
1319.69 10.9205
280.439 10.9205
40.1734 10.9205
1251.55 10.875
223.683 10.875
1433.37 10.8
1061.44 10.8
793.392 10.8
698.947 10.8
414.387 10.8
366.611 10.8
327.886 10.8
145.688 10.8
1430.45 10.6806
1107.54 10.6806
980.703 10.6806
521.61 10.6806
476.306 10.6806
279.418 10.6806
233.908 10.6806
1508.68 10.6667
1118.64 10.6667
997.399 10.6667
757.307 10.6667
684.611 10.6667
630.466 10.6667
569.672 10.6667
431.834 10.6667
191.081 10.6667
178.292 10.6667
158.852 10.6667
69.7884 10.6667
56.2825 10.6667
1127.77 10.625
477.497 10.625
1453.26 10.5625
813.148 10.5625
178.61 10.5625
49.2509 10.5625
1524.85 10.5568
844.206 10.5568
821.263 10.5568
596.448 10.5568
240.52 10.5568
145.892 10.5568
145.259 10.5568
97.4545 10.5568
85.8769 10.4712
1445. 10.45
1310.97 10.45
1176.25 10.45
1164.86 10.45
724.283 10.45
615.422 10.45
452.388 10.45
251.341 10.45
196.059 10.45
115.352 10.45
63.7702 10.45
1406.14 10.4464
1335.93 10.4464
743.085 10.4464
577.907 10.4464
442.929 10.4464
435.155 10.4464
229.062 10.4464
165.863 10.4464
82.2617 10.4464
1334.88 10.375
595.342 10.375
336.191 10.375
76.7433 10.375
1322.55 10.3472
1168.34 10.3472
697.935 10.3472
514.771 10.3472
282.928 10.3472
242.657 10.3472
147.349 10.3472
143.531 10.3472
130.714 10.3472
123.119 10.3472
72.9759 10.3472
1349.55 10.3333
1168.02 10.3333
1048.05 10.3333
533.495 10.3333
149.404 10.3333
917.754 10.3214
814.537 10.3214
85.5613 10.3214
320.683 10.2841
205.359 10.2841
84.1131 10.2841
80.8612 10.2841
1385.12 10.25
1271.78 10.25
1257.46 10.25
651.816 10.25
514.522 10.25
421.759 10.25
405.022 10.25
386.658 10.25
351.945 10.25
238.876 10.25
238.69 10.25
167.698 10.25
115.489 10.25
74.6755 10.25
1379.71 10.2404
98.3208 10.2404
72.157 10.2404
63.6232 10.2404
54.7031 10.2404
819.379 10.225
895.712 10.2
810.821 10.2
681.12 10.2
537.862 10.2
416.425 10.2
315.624 10.2
69.3054 10.2
61.3684 10.2
1268.74 10.1667
873.546 10.1667
741.53 10.1667
657.103 10.1667
504.789 10.1667
295.403 10.1667
248.562 10.1667
1503.63 10.1607
935.081 10.1607
672.52 10.1607
659.232 10.1607
215.714 10.1607
154.455 10.1607
91.9459 10.1607
1417.63 10.1429
1011.45 10.1429
402.908 10.1429
120.428 10.1429
103.843 10.1429
78.0432 10.1429
48.4609 10.1429
1584.57 10.125
1424.48 10.125
1266.84 10.125
1234.81 10.125
1182.74 10.125
1158.11 10.125
973.847 10.125
916.003 10.125
903.072 10.125
834.231 10.125
581.902 10.125
370.343 10.125
282.281 10.125
265.279 10.125
107.083 10.125
79.9828 10.125
62.0383 10.125
58.8119 10.125
56.0436 10.125
1515.07 10.1023
1384.46 10.1023
1224.45 10.1023
1143.8 10.1023
989.146 10.1023
597.692 10.1023
575.467 10.1023
575.151 10.1023
385.834 10.1023
255.693 10.1023
196.084 10.1023
117.169 10.1023
63.4269 10.1023
44.8924 10.1023
1493.26 10.0865
1302.81 10.0865
1112.25 10.0865
952.435 10.0865
949.556 10.0865
869.555 10.0865
754.171 10.0865
699.436 10.0865
507.96 10.0865
139.584 10.0865
1543.68 10.0833
1516.37 10.0833
809.377 10.0833
610.548 10.0833
570.739 10.0833
445.047 10.0833
262.941 10.0833
206.767 10.0833
135.899 10.0833
55.711 10.0833
1236.79 10.075
110.676 10.075
47.6587 10.075
902.703 10.0625
649.506 10.0625
268.274 10.0625
214.128 10.0625
44.5092 10.0625
1561.85 10.05
1504.41 10.05
1330.44 10.05
1020.74 10.05
874.257 10.05
851.459 10.05
750.604 10.05
643.243 10.05
479.541 10.05
427.013 10.05
343.668 10.05
253.826 10.05
158.591 10.05
138.18 10.05
98.9977 10.05
71.6276 10.05
56.9153 10.05
1115.52 10.0417
990.245 10.0417
964.121 10.0417
794.85 10.0417
711.7 10.0417
670.979 10.0417
509.588 10.0417
505.639 10.0417
296.692 10.0417
226.153 10.0417
221.585 10.0417
82.7108 10.0417
64.5863 10.0417
681.794 10.0357
463.619 10.0357
339.075 10.0357
278.559 10.0357
1051.18 10.0313
277.197 10.025
1521.73 10.0179
471.757 10.0179
345.954 10.0179
172.248 10.0179
1410.93 10.0139
1314.81 10.0139
1271.94 10.0139
1054.92 10.0139
209.642 10.0139
183.484 10.0139
154.509 10.0139
85.6327 10.0139
66.7213 10.0139
61.6376 10.0139
1485.92 10.0114
1422.85 10.0114
1121.57 10.0114
1078.38 10.0114
1047.32 10.0114
984.27 10.0114
883.495 10.0114
816.065 10.0114
601.599 10.0114
491.455 10.0114
419.928 10.0114
405.891 10.0114
379.236 10.0114
290.394 10.0114
285.33 10.0114
198.999 10.0114
166.604 10.0114
111.389 10.0114
107.975 10.0114
96.5453 10.0114
68.7389 10.0114
58.9997 10.0114
1542.89 10.0096
1248.98 10.0096
1225.07 10.0096
950.915 10.0096
500.653 10.0096
473.376 10.0096
388.585 10.0096
219.645 10.0096
155.876 10.0096
155.683 10.0096
54.966 10.0083
1206.18 10.0074
1531.21 10.
1494.1 10.
1461.84 10.
1457.09 10.
1275.09 10.
1076.88 10.
996.844 10.
930.553 10.
926.068 10.
923.003 10.
642.357 10.
544.671 10.
493.355 10.
477.586 10.
449.993 10.
433.739 10.
425.015 10.
407.173 10.
375.153 10.
220.409 10.
216.473 10.
205.787 10.
155.619 10.
133.583 10.
75.255 10.
64.0442 10.
44.3414 10.
