# Supplementary material for: Functional Genomics of Novel Secondary Metabolites from Diverse Cyanobacteria Using Untargeted Metabolomics
Source: Mar Drugs. 2013 Sep 30;11(10):3617–31. doi: 10.3390/md11103617 (PMC3826126; doi:10.3390/md11103617)
Supplement: Supplementary File 3 — Supplementary msms data (ZIP, 1417 KB) [file marinedrugs-11-03617-s003.zip › msms/138.Positive.txt]

// 138.  C11H23NO2 Positive
202.188 606.752
102.097 377.605
62.0674 177.882
57.0752 168.002
58.0737 65.025
43.0554 58.556
57.0416 54.9412
44.052 45.0667
85.0675 43.1324
202.301 36.5216
261.777 36.0536
292.978 31.1488
724.761 29.4803
916.467 29.4321
899.567 29.0278
888.247 29.
212.893 28.5577
203.003 27.0363
765.412 26.225
1520.65 25.675
43.8394 25.5707
695.746 25.0208
202.523 24.75
1104.02 24.4402
102.373 24.4
156.765 24.2228
202.4 24.
206.028 23.9
204.869 23.75
362.033 23.1645
145.221 23.0909
439.99 23.0074
1404.98 22.5682
430.479 22.5329
280.355 22.4
62.4887 22.2857
534.037 22.1838
267.485 22.1635
1262.74 22.125
419.108 22.025
1058.89 22.0179
1245.6 22.0083
1175.12 21.4464
331.448 21.4
1524.43 21.3224
730.903 21.1645
307.697 21.125
304.036 21.075
458.383 21.0662
141.69 21.0357
947.189 21.0096
1384.42 21.0074
102.189 21.0066
564.196 21.
571.078 20.7813
191.916 20.75
157.368 20.675
1155.27 20.5956
139.115 20.5329
534.964 20.4444
76.2524 20.3603
94.4204 20.2663
1081.37 20.2426
99.79 20.2426
401.98 20.2404
173.309 20.225
724.412 20.1645
1117.82 20.045
123.118 20.0096
1586.2 20.0054
84.0984 20.
83.8949 20.
252.283 19.9
460.308 19.8897
1144.7 19.8182
316.289 19.5
974.244 19.4712
1431.22 19.4083
1010.14 19.3224
685.654 19.2857
838.78 19.1838
106.566 19.1838
989.813 19.1645
636.302 19.1
88.9144 19.0662
1325.38 19.0592
896.186 19.0592
1141.51 19.0536
744.141 19.0489
1251.91 19.0357
1026.42 19.0083
583.614 19.0074
782.92 18.7202
41.0406 18.5714
136.914 18.4444
288.879 18.3603
1026.09 18.3214
1061.5 18.2813
62.107 18.225
1072.24 18.2083
276.267 18.2
421.358 18.1635
1262.15 18.1023
437.566 18.0865
218.986 18.0865
111.023 18.0865
429.267 18.075
1640.7 18.0662
455.934 18.0357
91.7398 18.0357
1451.98 18.0313
65.3483 18.0278
43.0304 18.0278
628.608 18.0096
1665.44 18.0083
1604.84 18.0066
342.901 18.0066
1404.55 18.0054
165.658 18.
1182.36 17.9205
1000.88 17.9205
852.482 17.9205
1259.92 17.8929
918.919 17.8929
271.559 17.8929
1143.55 17.875
1454.01 17.7788
1570.04 17.6944
73.6684 17.6944
1282.33 17.675
1419.22 17.6667
736.024 17.5956
696. 17.5714
170.819 17.5568
510.915 17.5
445.44 17.5
196.534 17.5
166.075 17.5
99.593 17.5
1538.18 17.4083
118.596 17.4083
903.55 17.375
908.161 17.2813
301.385 17.2813
57.5475 17.2813
260.38 17.25
1174.68 17.2083
434.829 17.2
1408.47 17.1635
305.34 17.1635
226.026 17.125
174.548 17.1111
167.966 17.1111
68.943 17.1023
985.474 17.1
691.28 17.0865
525.084 17.0865
1186.59 17.075
373.601 17.075
777.911 17.05
508.004 17.0417
249.515 17.0417
837.816 17.0357
807.553 17.0357
50.7721 17.0313
1562.28 17.0278
298.32 17.025
1275.86 17.0074
271.94 17.0074
982.706 17.0066
326.139 17.
43.8991 17.
300.001 16.9205
949.883 16.8929
762.618 16.8897
191.795 16.8897
1646.44 16.7961
911.855 16.7788
578.43 16.6806
621.708 16.675
288.827 16.6667
176.05 16.5956
1344.62 16.5714
125.855 16.5714
925.116 16.5
89.5969 16.5
1322.65 16.4712
248.094 16.4712
103.078 16.4712
1635.69 16.4083
1413.82 16.4083
354.211 16.375
203.193 16.3472
102.229 16.3224
698.952 16.3214
470.588 16.2857
413.223 16.2857
81.1214 16.2841
79.4002 16.2841
414.512 16.2813
1079.17 16.2404
582.578 16.2404
56.4402 16.2404
1008.88 16.1838
59.5199 16.1838
1628.82 16.1667
1189.51 16.1667
465.053 16.1667
891.881 16.1635
416.128 16.1635
1273.86 16.125
482.693 16.125
324.437 16.125
1457.22 16.1111
688.873 16.1111
368.371 16.0865
478.066 16.075
422.234 16.075
88.8119 16.075
1238.27 16.0662
420.822 16.0662
289.248 16.0662
938.279 16.0417
230.753 16.0417
181.078 16.0357
905.919 16.0313
871.679 16.0313
854.848 16.0278
180.902 16.0114
90.3736 16.0114
1482.15 16.0083
1328.09 16.0083
1017.91 16.0083
503.367 16.0083
230.735 16.0083
155.999 16.0083
1465.39 16.0074
564.114 16.0074
521.181 16.0074
506.611 16.0074
441.349 16.0074
157.82 16.0074
1504.24 16.0066
559.62 16.0066
758.098 16.
209.834 16.
1462.26 15.9205
1398.7 15.9205
381.667 15.9205
1099.2 15.8929
249.073 15.8897
1293.04 15.7788
926.575 15.7788
709.708 15.6806
851.806 15.675
104.883 15.675
705.233 15.6667
956.087 15.625
247.316 15.625
261.195 15.5956
510.812 15.5714
224.46 15.5714
128.445 15.5714
615.292 15.4712
1592.44 15.45
1089.54 15.45
67.7598 15.4444
1200.72 15.4083
373.206 15.4083
282.442 15.375
229.132 15.375
45.5882 15.375
1350.1 15.3603
774.351 15.3603
292.355 15.3603
64.0261 15.3603
1483.2 15.3472
45.9793 15.3472
141.892 15.3214
1631.19 15.2857
576.459 15.2857
462.727 15.2857
176.646 15.2857
1553.97 15.2841
1073.74 15.25
1050.35 15.25
985.08 15.2404
105.411 15.2404
1269.2 15.2083
106.342 15.2083
1573.51 15.2
747.147 15.2
140.682 15.2
77.4724 15.2
1026.48 15.1838
168.971 15.1667
44.9647 15.1667
1307.24 15.1429
1113.26 15.125
1023.01 15.125
331.551 15.125
285.97 15.125
221.992 15.125
73.9002 15.125
44.082 15.125
336.697 15.1023
1098.26 15.0865
286.382 15.0865
1105.3 15.075
868.992 15.075
102.351 15.075
1435.35 15.0662
794.373 15.0662
216.98 15.0662
1199.15 15.0417
370.886 15.0417
79.1562 15.0417
719.18 15.0357
642.501 15.0357
1692.31 15.0313
1139.9 15.0313
219.392 15.0313
628.278 15.0096
288.684 15.0096
978.97 15.0083
58.613 15.0083
918.08 15.0074
469.922 15.0074
111.216 15.0074
1251.73 15.0066
1418. 15.
809.524 15.
211.747 15.
121.831 15.
50.2225 15.
867.112 14.9205
667.541 14.9205
51.7878 14.9205
723.892 14.8929
1533.76 14.8
87.3582 14.8
1010.98 14.7813
499.815 14.7813
203.235 14.6806
120.696 14.675
1125.91 14.6667
639.068 14.6667
880.345 14.5714
151.375 14.5714
41.3334 14.5714
40.3133 14.5714
283.17 14.5568
592.285 14.45
593.011 14.4464
1347.8 14.375
781.949 14.375
759.674 14.375
755.306 14.375
765.609 14.3603
233.606 14.3603
1614.77 14.3472
1035.12 14.3333
287.822 14.3333
1137.54 14.3214
961.454 14.3214
411.94 14.3214
1538.7 14.2857
1414.83 14.2857
147.024 14.2857
1377.58 14.25
718.208 14.25
700.624 14.25
622.584 14.25
410.24 14.25
1513.7 14.2404
650.849 14.2404
455.064 14.2404
309.949 14.2404
55.1098 14.2404
814.269 14.225
198.935 14.2083
60.6389 14.2083
1021.6 14.2
848.36 14.2
353.539 14.2
1440.11 14.1838
899.293 14.1838
362.872 14.1838
127.026 14.1667
128.511 14.1635
515.517 14.1607
1018.46 14.1429
808.579 14.1429
464.544 14.125
427.968 14.125
251.762 14.125
1624.82 14.1023
220.344 14.1023
105.527 14.1023
261.315 14.0865
241.072 14.0865
43.664 14.0865
787.236 14.075
145.996 14.075
628.551 14.0662
252.027 14.0625
753.122 14.0592
310.513 14.0592
350.388 14.05
1505.88 14.0417
1057.39 14.0417
896.986 14.0417
218.587 14.0417
184.079 14.0417
97.8201 14.0417
62.138 14.0417
52.6379 14.0417
1488.46 14.0357
1323.4 14.0357
952.256 14.0357
249.587 14.0357
52.6172 14.0357
569.119 14.0313
819.414 14.0139
569.885 14.0139
1634.63 14.0114
553.498 14.0114
176.841 14.0114
1649.53 14.0096
1126.79 14.0096
1122.39 14.0096
922.842 14.0096
492.871 14.0096
322.93 14.0096
71.9484 14.0096
1662.7 14.0083
647.171 14.0083
540.199 14.0083
106.602 14.0083
856.306 14.0074
1460.09 14.
999.496 14.
916.346 14.
704.659 14.
596.723 14.
202.555 14.
98.4821 14.
62.867 14.
1275.11 13.9205
187.301 13.9205
68.3994 13.9205
473.757 13.8929
260.891 13.8929
907.84 13.8
369.464 13.8
102.161 13.8
1155.59 13.7788
972.386 13.7788
590.425 13.7788
582.496 13.7788
383.163 13.7788
585.17 13.6806
370.679 13.6806
93.3028 13.6806
1631.62 13.675
645.892 13.6667
605.476 13.6667
386.625 13.6667
348.234 13.6667
206.866 13.5956
55.1486 13.5956
1185.27 13.5714
145.754 13.5714
293.309 13.5625
263.975 13.5625
912.85 13.5568
830.418 13.5568
779.632 13.5568
629.603 13.5568
277.435 13.5568
79.2956 13.5568
70.0025 13.5568
59.1658 13.5568
392.337 13.5
1115.87 13.4712
916.937 13.4712
332.124 13.4712
560.606 13.45
225.352 13.45
107.27 13.45
341.594 13.4464
1271.12 13.4083
982.185 13.4083
88.2677 13.4083
53.376 13.4083
1664.9 13.375
1637.09 13.375
1335.96 13.375
1070.21 13.375
686.703 13.375
304.641 13.375
158.5 13.375
89.5591 13.375
76.4638 13.375
1401.47 13.3472
1059.33 13.3472
926.766 13.3472
861.305 13.3472
243.531 13.3472
114.599 13.3472
261.602 13.3224
682.677 13.3214
614.031 13.3214
1133.16 13.2841
57.1449 13.2841
1071.41 13.2813
535.785 13.2813
1087.39 13.2404
945.675 13.2404
857.279 13.2404
582.949 13.2404
81.0221 13.2404
71.4394 13.2404
1130.42 13.2083
144.319 13.2083
1046.28 13.2
538.08 13.2
236.301 13.2
114.852 13.2
41.8062 13.2
1458.12 13.1667
1307.9 13.1667
859.241 13.1667
575.231 13.1667
532.859 13.1667
416.602 13.1667
330.332 13.1667
143.008 13.1667
117.464 13.1667
113.884 13.1667
45.2104 13.1667
226.675 13.1635
183.707 13.1635
174.868 13.1635
165.115 13.1635
126.19 13.1635
1374.1 13.1429
1233.09 13.1429
717.245 13.1429
341.714 13.1429
74.6707 13.1429
56.4018 13.1429
40.0513 13.1429
1573.27 13.125
857.679 13.125
759.787 13.125
667.14 13.125
177.801 13.125
1126.4 13.1023
491.993 13.1023
1678.65 13.0865
1530.77 13.0865
1128.17 13.0865
700.393 13.075
79.1054 13.075
44.5845 13.0625
410.696 13.0592
1286.22 13.05
985.608 13.05
300.749 13.05
186.992 13.05
1668.95 13.0417
1353.11 13.0417
349.599 13.0417
314.9 13.0417
122.002 13.0417
1493.19 13.0357
1439.67 13.0357
263.207 13.0357
1232.07 13.0313
251.809 13.0313
171.316 13.0313
1296.02 13.025
389.239 13.0179
185.506 13.0179
959.731 13.0139
648.265 13.0139
1278.38 13.0114
1183.63 13.0114
494.64 13.0114
435.663 13.0114
378.232 13.0114
148.079 13.0114
1124.5 13.0096
199.825 13.0096
115.455 13.0096
1494.39 13.0083
555.103 13.0083
137.089 13.0083
63.9298 13.0083
43.8232 13.0074
1644.1 13.
1369.53 13.
845.561 13.
688.062 13.
499.877 13.
454.674 13.
349.033 13.
340.656 13.
211.797 13.
178.207 13.
162.978 13.
110.36 13.
1394.63 12.8929
439.116 12.8929
297.581 12.8929
1565.58 12.875
1404.36 12.875
1115.48 12.875
1090.67 12.875
995.868 12.875
507.056 12.875
74.0505 12.875
1239.47 12.8
673.335 12.8
331.621 12.8
275.452 12.8
150.534 12.8
113.812 12.7788
77.5652 12.7788
1575.37 12.6806
1355.38 12.6806
1276.55 12.6806
758.392 12.6806
330.415 12.6806
878.029 12.6667
404.234 12.6667
125.938 12.6667
1391.86 12.5625
422.147 12.5625
162.953 12.5625
1062.66 12.5568
838.112 12.5568
191.308 12.5568
913.366 12.5
513.351 12.5
562.009 12.4712
443.785 12.4712
384.563 12.4712
164.18 12.4712
1300.58 12.45
1013.65 12.45
895. 12.45
825.029 12.45
662.758 12.45
158.373 12.45
1163.42 12.4083
155.411 12.4083
82.2128 12.4083
1342.96 12.375
690.602 12.375
334.456 12.375
321.054 12.375
54.7327 12.375
44.1161 12.375
898.139 12.3472
689.02 12.3472
642.266 12.3472
549.15 12.3472
387.932 12.3472
359.973 12.3472
1021.44 12.3214
708.009 12.3214
567.234 12.3214
1672.71 12.2841
1222.66 12.2841
969.407 12.2841
630.619 12.2841
469.424 12.2841
179.81 12.2841
1481.73 12.2813
833.742 12.25
520.093 12.25
1674.89 12.2404
1551.14 12.2404
1460.92 12.2404
976.181 12.2404
236.61 12.2404
102.67 12.2404
82.2492 12.2404
1428.15 12.225
166.81 12.2083
41.2493 12.2083
1642.26 12.2
1501.24 12.2
474.651 12.2
1639.57 12.1667
1544.4 12.1667
1066.88 12.1667
489.912 12.1667
378.488 12.1667
55.8998 12.1667
1489.04 12.1607
346.963 12.1607
59.3069 12.1607
1181.05 12.1429
638.239 12.1429
385.272 12.1429
187.141 12.1429
139.758 12.1429
1330.21 12.125
1300.86 12.125
1296.97 12.125
1263.24 12.125
886.651 12.125
649.198 12.125
621.132 12.125
440.434 12.125
223.945 12.125
68.5252 12.125
40.3779 12.125
1580.25 12.1023
1435.15 12.1023
1188.37 12.1023
1013.25 12.1023
640.266 12.1023
573.253 12.1023
522.96 12.1023
395.286 12.1023
328.876 12.1023
129.458 12.1023
121.18 12.1023
105.187 12.1023
1457.61 12.0865
1137.25 12.0865
1004.9 12.0865
630.348 12.0865
536.846 12.0865
240.459 12.0865
90.695 12.0865
1183.34 12.0833
924.743 12.0833
1393.6 12.075
1403.49 12.0662
1021.02 12.0662
552.07 12.0662
77.7004 12.0662
479.468 12.0625
350.731 12.0625
61.2958 12.0625
1645.14 12.05
1552.7 12.05
1528.95 12.05
859.326 12.05
548.066 12.05
433.18 12.05
286.537 12.05
206.38 12.05
135.191 12.05
1665.06 12.0417
1575.06 12.0417
1344.98 12.0417
1318.6 12.0417
1160.55 12.0417
1066.06 12.0417
903.972 12.0417
862.307 12.0417
789.858 12.0417
648.529 12.0417
453.019 12.0417
422.975 12.0417
368.206 12.0417
299.59 12.0417
202.734 12.0417
176.887 12.0417
100.047 12.0417
93.5264 12.0417
1513.58 12.0357
1429. 12.0357
908.576 12.0357
330.967 12.0357
92.2455 12.0278
140.151 12.0179
119.446 12.0139
116.856 12.0139
1435.89 12.0114
1336.06 12.0114
1172.17 12.0114
1109.7 12.0114
995.588 12.0114
758.761 12.0114
518.908 12.0114
426.955 12.0114
1332.46 12.0096
1278.75 12.0096
1093.67 12.0096
168.769 12.0096
61.5702 12.0096
1622.63 12.0083
1306.35 12.0083
1168.53 12.0083
973.927 12.0074
1555.23 12.
1510.49 12.
1292.49 12.
1224.92 12.
1208.09 12.
1056.14 12.
651.184 12.
637.501 12.
573.912 12.
540.449 12.
528.346 12.
402.931 12.
374.83 12.
295.822 12.
281.305 12.
193.965 12.
188.436 12.
111.797 12.
90.5151 12.
67.2466 12.
66.7449 12.
47.1609 12.
278.682 11.9205
195.879 11.9205
44.7394 11.9205
1266.66 11.8
700.1 11.8
341.125 11.8
159.785 11.8
74.9661 11.8
50.9136 11.8
1653.59 11.7788
1481.11 11.7788
1177.18 11.7788
1051.63 11.7788
814.555 11.7788
747.335 11.7788
631.645 11.7788
340.855 11.7788
242.883 11.7788
207.42 11.7788
136.474 11.7788
1218.07 11.6806
1052.51 11.6806
890.325 11.6806
661.997 11.6806
490.656 11.6806
208.101 11.6806
150.281 11.6806
66.2761 11.6806
1117.25 11.6667
371.634 11.6667
367.999 11.6667
142.878 11.6667
417.661 11.625
1285.68 11.5714
1091.74 11.5714
1670.34 11.5625
1556.52 11.5625
772.434 11.5625
527.025 11.5625
251.403 11.5625
174.454 11.5625
1536.53 11.5568
1324.82 11.5568
806.02 11.5568
92.5769 11.5568
1584.96 11.4712
1542.53 11.4712
1526.76 11.4712
1172.64 11.4712
1092.31 11.4712
492.986 11.4712
215.381 11.4712
203.159 11.4712
44.5164 11.4712
1694.6 11.45
1205.55 11.45
1189.67 11.45
942.65 11.45
731.169 11.45
413.687 11.45
249.923 11.45
231.622 11.45
133.656 11.45
633.655 11.4464
422.391 11.4464
156.207 11.4464
147.833 11.4464
147.081 11.4464
84.9023 11.4464
843.547 11.4083
118.297 11.4083
974.107 11.375
684.252 11.375
582.315 11.375
566.879 11.375
551.95 11.375
479.502 11.375
349.918 11.375
49.2371 11.375
1683.77 11.3472
1011.52 11.3472
816.282 11.3472
698.587 11.3472
558.052 11.3472
412.972 11.3472
288.079 11.3472
80.8307 11.3472
74.9123 11.3472
67.9351 11.3472
67.638 11.3472
64.6868 11.3472
1083.33 11.3333
1463.99 11.3214
1116.81 11.3214
900.685 11.3214
230.144 11.3214
1438.63 11.2841
943.686 11.2841
704.613 11.2841
96.1309 11.2841
91.0987 11.2841
77.3427 11.2841
1131.13 11.25
851.421 11.25
188.786 11.25
57.8676 11.25
1184.17 11.2404
1059.74 11.2404
942.489 11.2404
278.516 11.2404
265.545 11.2404
150.333 11.2404
931.417 11.225
924.653 11.2083
561.777 11.2083
464.659 11.2083
317.466 11.2083
290.448 11.2083
1569.84 11.2
1503.21 11.2
699.543 11.2
562.917 11.2
433.455 11.2
355.046 11.2
326.616 11.2
244.814 11.2
194.108 11.2
54.0686 11.2
44.918 11.2
997.433 11.1667
983.424 11.1667
912.69 11.1667
643.881 11.1667
553.107 11.1667
277.036 11.1667
1049.32 11.1607
666.863 11.1607
257.3 11.1607
175.395 11.1607
1693.42 11.1429
391.662 11.1429
200.733 11.1429
65.7796 11.1429
53.0293 11.1429
1667.5 11.125
1407.67 11.125
1380.09 11.125
1237.58 11.125
1086.82 11.125
976.333 11.125
933.207 11.125
641.049 11.125
430.971 11.125
313.102 11.125
289.949 11.125
270.091 11.125
214.498 11.125
203.803 11.125
165.835 11.125
162.407 11.125
99.6514 11.125
93.6787 11.125
41.8805 11.125
1602.02 11.1023
1599.71 11.1023
1140.03 11.1023
1106.91 11.1023
325.126 11.1023
255.999 11.1023
107.978 11.1023
1489.87 11.0865
1484.77 11.0865
1436.46 11.0865
891.494 11.0865
750.515 11.0865
504.64 11.0865
400.658 11.0865
361.389 11.0865
304.956 11.0865
121.591 11.0865
178.354 11.0833
58.1105 11.0833
1524.52 11.075
779.444 11.075
70.1906 11.075
42.633 11.0662
894.933 11.0625
779.558 11.0625
555.374 11.0625
444.198 11.0625
387.038 11.0625
211.43 11.0625
96.5912 11.0625
74.3487 11.0625
60.4824 11.0625
1456.59 11.05
1369.41 11.05
912.794 11.05
894.833 11.05
721.271 11.05
300.69 11.05
247.501 11.05
92.5264 11.05
89.8079 11.05
69.1577 11.05
61.6782 11.05
1480.82 11.0417
1293.5 11.0417
1085.82 11.0417
944.265 11.0417
873.574 11.0417
636.518 11.0417
632.233 11.0417
378.353 11.0417
351.118 11.0417
257.504 11.0417
256.604 11.0417
232.225 11.0417
203.526 11.0417
192.595 11.0417
95.6714 11.0417
1434.87 11.0357
950.489 11.0357
881.72 11.0357
662.518 11.0357
597.128 11.0357
77.0009 11.0357
1644.58 11.0313
810.565 11.025
461.923 11.025
1211.13 11.0179
1144.47 11.0179
1320.55 11.0139
1253.74 11.0139
964.013 11.0139
802.303 11.0139
780.693 11.0139
657.632 11.0139
428.887 11.0139
66.0728 11.0139
1572.79 11.0114
1403.88 11.0114
1221.19 11.0114
890.041 11.0114
886.523 11.0114
859.46 11.0114
570.431 11.0114
388.189 11.0114
328.212 11.0114
292.903 11.0114
273.169 11.0114
244.419 11.0114
46.9526 11.0114
1422.98 11.0096
509.193 11.0096
427.05 11.0096
207.98 11.0096
155.861 11.0096
460.016 11.0083
90.575 11.0083
1490.02 11.
1359.63 11.
1203.3 11.
1044.48 11.
1040.35 11.
724.119 11.
718.865 11.
598.27 11.
546.753 11.
454.235 11.
359.524 11.
352.644 11.
263.574 11.
204.328 11.
193.885 11.
186.515 11.
175.12 11.
136.373 11.
108.422 11.
58.149 11.
1641.69 10.9205
1070.33 10.9205
962.045 10.9205
907.149 10.9205
798.678 10.9205
312.893 10.9205
156.393 10.9205
133.794 10.9205
988.555 10.875
717.023 10.875
699.067 10.875
656.01 10.875
301.192 10.875
152.656 10.875
1609.34 10.8
731.687 10.8
562.315 10.8
495.906 10.8
472.201 10.8
61.7892 10.8
1339.51 10.75
1199.26 10.75
1196.59 10.75
1059.42 10.75
317.094 10.75
271.803 10.75
1560.26 10.6806
1353.77 10.6806
1028.47 10.6806
585.035 10.6806
521.661 10.6806
504.379 10.6806
386.074 10.6806
315.028 10.6806
242.402 10.6806
41.7722 10.6806
1330.41 10.6667
1228.44 10.6667
649.916 10.6667
583.353 10.6667
467.852 10.6667
440.197 10.6667
419.579 10.6667
417.049 10.6667
258.564 10.6667
171.64 10.6667
1612.99 10.625
969.757 10.625
1481.96 10.5625
1403.4 10.5625
959.991 10.5625
278.969 10.5625
270.164 10.5625
242.477 10.5625
51.233 10.5625
47.9656 10.5625
1389.52 10.5568
1154.06 10.5568
1101.25 10.5568
1088.52 10.5568
943.969 10.5568
872.9 10.5568
762.998 10.5568
750.753 10.5568
679.73 10.5568
441.195 10.5568
288.792 10.5568
268.486 10.5568
182.398 10.5568
152.34 10.5568
121.125 10.5568
116.095 10.5568
73.3849 10.5568
68.1902 10.5568
45.632 10.5568
1361.29 10.5
303.071 10.5
74.021 10.5
875.625 10.4712
824.276 10.4712
622.206 10.4712
339.579 10.4712
1614.01 10.45
1610.24 10.45
973.608 10.45
674.577 10.45
662.064 10.45
607.572 10.45
604.235 10.45
568.492 10.45
499.111 10.45
485.499 10.45
423.673 10.45
153.416 10.45
77.5078 10.45
1557.5 10.4464
1326.31 10.4464
1071.54 10.4464
899.734 10.4464
663.885 10.4464
539.739 10.4464
371.905 10.4464
202.699 10.4464
59.8149 10.4464
40.5885 10.4464
1654.48 10.375
941.645 10.375
929.119 10.375
924.114 10.375
861.022 10.375
637.197 10.375
384.351 10.375
311.786 10.375
187.729 10.375
40.1999 10.375
1699.05 10.3472
1579.9 10.3472
1545.57 10.3472
1505.55 10.3472
1308.5 10.3472
1306.02 10.3472
1036.12 10.3472
874.559 10.3472
861.093 10.3472
745.671 10.3472
549.26 10.3472
493.632 10.3472
299.557 10.3472
284.873 10.3472
263.866 10.3472
233.704 10.3472
101.65 10.3472
62.9344 10.3472
1323.06 10.3333
806.826 10.3333
471.368 10.3333
275.709 10.3333
129.228 10.3333
688.798 10.3214
465.747 10.3214
112.507 10.3214
1519.4 10.2841
1427.03 10.2841
1202.23 10.2841
708.618 10.2841
517.318 10.2841
486.331 10.2841
246.934 10.2841
139.453 10.2841
124.482 10.2841
1633.09 10.25
1519.32 10.25
1079.68 10.25
689.824 10.25
571.405 10.25
374.788 10.25
317.934 10.25
272.395 10.25
58.5129 10.25
1256.36 10.2404
1005.61 10.2404
710.145 10.2404
462.107 10.2404
235.194 10.2404
308.756 10.225
120.004 10.2083
96.6601 10.2083
1696.39 10.2
1195.33 10.2
1145.36 10.2
1107.91 10.2
1054.58 10.2
988.676 10.2
772.009 10.2
531.213 10.2
311.574 10.2
157.611 10.2
151.656 10.2
1514.61 10.1667
1484.11 10.1667
1366.85 10.1667
1327.76 10.1667
1312. 10.1667
1078.42 10.1667
979.548 10.1667
752.572 10.1667
426.683 10.1667
406.25 10.1667
274.99 10.1667
1664.03 10.1607
633.72 10.1607
496.972 10.1607
1587.22 10.1429
1177.57 10.1429
883.507 10.1429
355.943 10.1429
250.411 10.1429
126.091 10.1429
1344.78 10.125
1208.79 10.125
1155.43 10.125
1100.35 10.125
1061.61 10.125
857.975 10.125
570.581 10.125
557.94 10.125
528.044 10.125
429.065 10.125
400.887 10.125
216.652 10.125
213.02 10.125
143.632 10.125
108.038 10.125
107.337 10.125
89.4428 10.125
75.2753 10.125
45.1107 10.125
40.1527 10.125
1634.1 10.1023
1265.14 10.1023
1148.19 10.1023
728.504 10.1023
682.289 10.1023
489.038 10.1023
369.812 10.1023
310.029 10.1023
181.503 10.1023
166.706 10.1023
116.46 10.1023
95.733 10.1023
1264.31 10.0865
889.118 10.0865
447.751 10.0865
238.305 10.0865
185.273 10.0865
101.732 10.0865
86.6549 10.0865
494.23 10.0833
1665.74 10.075
1212.64 10.075
366.745 10.075
222.116 10.075
126.968 10.075
62.7444 10.075
61.4309 10.075
1424.26 10.0625
1172.53 10.0625
1060.08 10.0625
787.109 10.0625
640.529 10.0625
585.58 10.0625
282.94 10.0625
177.169 10.0625
70.4888 10.0625
922.651 10.05
696.925 10.05
687.251 10.05
515.195 10.05
409.976 10.05
168.687 10.05
123.876 10.05
102.722 10.05
85.3057 10.05
1661.05 10.0417
1517.4 10.0417
1444.59 10.0417
1032.42 10.0417
859.007 10.0417
746.565 10.0417
627.489 10.0417
520.919 10.0417
469.487 10.0417
107.241 10.0417
50.4664 10.0417
1660.58 10.0357
1270.53 10.0357
958.313 10.025
899.947 10.0179
483.554 10.0179
421.211 10.0179
1682.9 10.0139
1580.15 10.0139
1538.53 10.0139
1315.01 10.0139
1145.59 10.0139
633.573 10.0139
524.18 10.0139
423.447 10.0139
394.991 10.0139
393.558 10.0139
305.297 10.0139
303.438 10.0139
270.289 10.0139
247.086 10.0139
178.085 10.0139
123.43 10.0139
83.7154 10.0139
74.4776 10.0139
1152.7 10.0114
1067.33 10.0114
1014.2 10.0114
886.745 10.0114
854.145 10.0114
840.389 10.0114
809.703 10.0114
529.953 10.0114
489.43 10.0114
446.164 10.0114
367.865 10.0114
328.845 10.0114
182.74 10.0114
124.763 10.0114
61.256 10.0114
1604.38 10.0096
1567.84 10.0096
1320.96 10.0096
1297.79 10.0096
1031.09 10.0096
917.924 10.0096
600.142 10.0096
345.346 10.0096
58.8368 10.0096
1668.45 10.
1465.27 10.
1388.75 10.
1372.06 10.
1334.22 10.
1162.6 10.
1160.9 10.
1160.22 10.
1106.81 10.
1065.77 10.
1036.86 10.
887.769 10.
848.546 10.
788.426 10.
681.967 10.
643.816 10.
530.897 10.
461.214 10.
392.195 10.
388.562 10.
366.965 10.
233.992 10.
148.369 10.
130.936 10.
122.502 10.
117.762 10.
116.244 10.
113.915 10.
106.892 10.
94.0256 10.
89.884 10.
72.0408 10.
