# Supplementary material for: Functional Genomics of Novel Secondary Metabolites from Diverse Cyanobacteria Using Untargeted Metabolomics
Source: Mar Drugs. 2013 Sep 30;11(10):3617–31. doi: 10.3390/md11103617 (PMC3826126; doi:10.3390/md11103617)
Supplement: Supplementary File 3 — Supplementary msms data (ZIP, 1417 KB) [file marinedrugs-11-03617-s003.zip › msms/91.Negative.txt]

// 91.   Negative
727.509 31112.4
728.511 7069.04
146.045 2134.86
483.304 1424.51
727.855 844.742
727.926 755.7
728.707 733.125
728.009 680.308
728.076 539.852
728.797 485.601
728.177 433.865
128.033 407.984
354.258 404.332
729.06 357.
728.886 355.15
729.422 349.692
729.599 302.125
728.252 289.019
730.057 260.802
729.23 225.003
729.707 213.044
729.879 197.349
729.814 184.05
297.235 182.451
731.923 169.104
730.224 159.598
730.55 153.222
730.337 134.766
484.316 131.225
731.806 125.841
732.112 123.491
146.127 123.002
148.512 119.906
730.64 117.01
731.222 116.225
730.848 115.161
732.039 108.93
102.064 104.787
731.379 104.551
731.047 104.532
730.983 103.93
378.269 102.963
147.047 101.645
598.538 98.64
731.136 97.
731.433 95.3967
730.75 95.0038
598.472 93.1841
731.71 89.5088
483.437 86.6944
733.2 83.7619
731.626 82.4694
730.477 81.7619
146.163 81.0476
734.028 78.1494
731.275 74.375
580.445 74.0845
732.681 73.01
185.051 71.025
734.319 68.5156
667.226 68.005
735.826 67.8
135.933 67.0435
146.664 65.4286
737.758 65.1731
483.505 63.3077
732.746 62.9263
733.451 62.7206
161.38 61.2222
733.02 61.2105
747.701 58.6447
735.75 57.5378
298.233 57.4694
336.26 57.1494
146.349 57.0304
128.108 56.3472
741.124 55.0938
355.275 54.6036
745.894 53.4628
1400.47 53.2367
1424.42 53.1125
734.597 53.0179
732.403 52.125
732.88 51.1731
571.246 51.
297.275 50.5956
592.732 50.3088
721.834 50.175
232.532 50.1201
735.148 50.0893
494.153 49.1429
665.428 48.3365
1306.79 48.1078
731.496 48.0417
802.758 47.8947
751.261 47.4879
488.725 47.3911
562.517 47.35
750.419 47.0833
485.261 47.025
733.654 46.875
749.197 46.5602
741.838 46.4
483.845 46.2404
484.396 46.1667
740.985 46.1494
484.004 46.0909
734.186 46.
724.904 45.4583
99.7296 45.4
167.027 45.3445
147.107 45.2917
877.317 45.0662
1550.5 45.0125
695.745 44.9764
733.304 44.2404
744.044 44.1655
636.1 43.9698
735.3 43.4402
734.947 43.1856
74.6375 43.1856
199.154 43.
146.456 42.6875
366.306 42.3878
732.2 42.375
733.564 42.1324
732.466 42.0357
902.612 42.0167
691.097 42.0034
879.822 41.9009
999.699 41.8935
726.387 41.845
912.951 41.7614
354.45 41.5682
774.058 41.2857
780. 41.175
766.176 41.15
732.6 41.1429
737.659 41.125
749.93 41.0341
718.684 41.0139
283.09 40.875
804.452 40.805
829.369 40.75
146.22 40.245
734.454 40.2308
562.428 40.1912
661.867 40.1406
485.2 40.0833
239.12 40.0526
759.529 40.0388
497.675 40.005
617.431 39.2667
483.553 39.0769
1268.13 38.9764
718.84 38.7656
1647.66 38.2857
1697.21 38.2736
753.025 38.2196
735.386 38.1136
63.8942 38.0341
147.642 38.0288
310.281 38.006
278.721 37.8935
745.507 37.75
735.23 37.6713
739.864 37.5602
162.926 37.125
749.489 36.9
597.731 36.8893
736.773 36.6944
149.892 36.6814
388.334 36.6429
149.254 36.4879
257.594 36.4
1554.06 36.2857
141.08 36.205
314.27 36.175
236.173 36.1429
576.231 36.0667
46.938 36.0054
741.046 36.0046
929.811 36.
1069.68 35.845
1417.02 35.694
122.063 35.645
299.672 35.5
107.101 35.2404
1119.02 35.1875
626.082 35.1731
1108.01 35.1078
995.094 35.0947
1578.03 35.0341
642.684 34.9423
110.296 34.8167
721.647 34.7202
483.625 34.625
595.442 34.3393
723.291 34.3333
746.748 34.2667
399.333 34.2667
878.86 34.2353
143.056 34.2112
69.526 34.2112
741.563 34.075
821.182 34.0388
595.342 33.8935
769.93 33.75
679.045 33.75
147.168 33.4808
484.112 33.3603
855.318 33.2802
1088.76 33.225
355.424 33.1856
726.506 33.125
146.426 33.1008
120.363 33.1008
1630.18 33.0833
793.851 33.0833
502.993 33.0833
241.028 33.0388
762.39 33.0341
722.237 33.0321
898.463 33.0179
724.485 33.0083
44.8591 33.006
119.673 33.0054
952.586 33.005
104.894 33.
97.8552 32.8409
1427. 32.8167
1164.14 32.75
130.983 32.6
1264.21 32.5714
1108.91 32.4464
723.163 32.4083
557.277 32.3333
450.884 32.3333
194.381 32.25
964.06 32.1976
709.5 32.1406
413.835 32.1078
737.017 32.075
186.508 32.0714
819.016 32.045
1167.53 32.006
165.828 32.0054
170.433 32.0046
270.713 32.
491.998 31.9205
1129. 31.9013
1221.6 31.9
1175.98 31.8929
122.25 31.875
555.066 31.75
217.843 31.7206
78.4223 31.645
350.306 31.5707
1087.77 31.5
694.146 31.4464
1226.52 31.375
1263.82 31.3393
721.765 31.3269
747.188 31.2857
1320.99 31.225
48.3535 31.2112
761.459 31.2045
780.08 31.1976
763.355 31.1976
1150.96 31.1731
177.406 31.125
766.857 31.1157
