# Supplementary material for: Functional Genomics of Novel Secondary Metabolites from Diverse Cyanobacteria Using Untargeted Metabolomics
Source: Mar Drugs. 2013 Sep 30;11(10):3617–31. doi: 10.3390/md11103617 (PMC3826126; doi:10.3390/md11103617)
Supplement: Supplementary File 3 — Supplementary msms data (ZIP, 1417 KB) [file marinedrugs-11-03617-s003.zip › msms/128.Positive.txt]

// 128.   Positive
1089.27 6730.15
1089.61 4076.06
1088.94 2839.29
1089.95 1379.94
1090.16 369.783
953.052 345.298
1090.29 269.901
918.03 237.58
860.992 215.375
917.547 212.012
1090.42 205.021
1009.57 200.911
1090.54 199.443
1066.64 185.219
1090.62 180.782
1090.88 178.983
953.551 166.007
704.289 136.
1281.78 127.604
1091.13 121.529
605.222 114.309
1066.12 112.844
1010.1 112.33
861.501 106.509
1090.78 100.149
1158.69 99.1115
1208.22 99.1078
1247.62 96.625
1544.87 89.5
1010.59 89.3603
1158.21 85.3068
1091.42 83.4737
1248.62 79.9299
1092.66 79.0179
1432.76 78.
1083.26 77.2663
811.451 76.5216
1092.51 76.2656
1123.69 76.2596
1091.32 75.0114
811.953 74.0066
954.065 73.1406
1360.68 69.2105
1281.27 69.1359
861.991 68.5956
477.167 67.7372
1091.64 66.9
1207.71 65.1331
480.711 65.1303
1092.09 64.5329
1092.96 64.3676
1123.2 61.1488
1093.19 60.1429
1431.77 59.0167
1545.88 57.5709
1282.27 57.3676
587.219 46.4712
861.642 46.1071
1021.46 45.875
918.563 45.175
1134.52 43.0417
851.375 42.7778
918.208 42.5577
705.291 42.4821
1022.44 40.
1083.57 39.5602
1093.69 39.4
1080.43 38.5208
1361.74 38.075
1330.79 37.4821
1208.65 37.2308
376.104 36.9231
1209.2 35.0865
1077.31 34.5329
918.475 34.4737
954.867 34.25
1122.65 34.2228
1209.75 34.2
1094.6 33.2083
1331.28 33.1
919.896 32.225
699.049 32.0046
1248.71 31.5625
919.525 30.625
1093.32 30.0909
950.427 29.45
953.707 29.0083
1434.15 29.
1282.59 28.6667
1093.92 28.4083
1066.97 28.4083
1249.58 28.3636
1100.61 27.5707
704.563 27.5568
1124.17 27.2083
919.436 27.125
1093.45 27.0179
956.019 26.7284
954.7 26.6544
1094.86 26.1635
1003.55 26.0208
954.244 25.7961
1397.53 25.6429
1080.52 25.5
1159.3 25.125
953.189 25.1023
1395.32 25.0066
1331.83 25.
1158.88 25.
230.115 25.
1361.84 24.7788
450.159 24.4712
1088.61 24.1667
861.754 24.125
811.522 24.125
51.8398 24.0417
1160.42 24.025
706.17 24.0054
862.614 23.4083
377.036 23.4083
1135.58 23.25
1011.36 23.1667
1561.68 23.1645
1435.95 23.1488
477.44 23.0662
1445.49 23.0536
209.983 23.025
862.703 23.0139
477.298 22.7788
861.832 22.675
1088.51 22.2663
1096.48 22.2083
1067.14 22.0865
828.787 22.006
873.856 21.5956
1066.86 21.4444
920.696 21.4444
1159.2 21.375
917.855 21.3333
1097.65 21.1667
1010.71 21.125
1095.97 21.0083
1465.69 21.
1096.84 20.5956
919.033 20.4083
459.139 20.4083
1247.89 20.3611
1040.8 20.2083
345.157 20.2
1094.13 20.1838
1097.01 20.1645
690.112 20.1645
1011.24 20.1023
951.401 20.1
839.954 20.05
1097.32 20.0278
1545.33 19.7813
705.421 19.7813
1103.42 19.6806
1013.02 19.45
1121.93 19.4
449.168 19.375
158.436 19.3472
1251.08 19.2404
918.887 19.2
1173.82 19.1645
1117.41 19.1488
1431.97 19.125
157.712 19.125
1025.06 19.1
1494.38 19.0865
1095.09 19.075
1085.83 19.0662
1102.01 19.0417
1084.72 19.0179
812.443 19.0096
1097.56 18.9
1010.34 18.5714
1107.89 18.5329
1170.5 18.5
381.563 18.3224
1098.13 18.2841
1084.62 18.2083
1396.31 18.125
1283.04 18.125
1010.2 18.1023
1123.79 18.0865
1115.21 18.0662
1094.34 18.0625
1010.84 18.0417
1075.15 18.0139
47.7698 18.
160.774 17.9205
61.6566 17.6944
1432.06 17.675
1330.98 17.6667
1227.89 17.625
141.131 17.5714
41.6196 17.5329
713.608 17.5313
133.561 17.4821
1113.68 17.4083
926.879 17.3224
1075.07 17.2841
1162.67 17.25
1122.33 17.25
963.903 17.25
1547.21 17.125
1155.35 17.125
1098.85 17.125
1008.78 17.1111
1099.75 17.0909
782.295 17.0662
704.42 17.0489
1360.9 17.0417
281.812 17.0208
1009.75 17.0179
1433.79 17.
1124. 17.
1249.71 16.875
1005.68 16.7788
864.178 16.7788
341.103 16.7788
1179.11 16.625
68.7469 16.5625
1067.04 16.5
1004.15 16.4444
980.331 16.4083
1085. 16.375
1068.47 16.375
1298.12 16.3472
1491.01 16.2083
71.4203 16.1667
1085.42 16.1635
146.07 16.1635
1331.73 16.125
807.174 16.125
272.675 16.125
751.365 16.1111
1099.56 16.1023
1396.82 16.0865
971.096 16.0357
1136.48 16.0313
1249.81 16.
679.335 16.
1097.93 15.9205
1079.97 15.8929
955.934 15.8929
523.576 15.6944
958.114 15.6667
413.048 15.5956
1130.69 15.5714
1013.28 15.5714
1290.28 15.4712
1131.57 15.4712
257.455 15.4712
60.9968 15.4444
1597.46 15.4083
194.772 15.4083
1103.78 15.375
1283.85 15.3214
51.3928 15.2857
419.533 15.2813
1083.86 15.25
951.935 15.2
1179.8 15.1635
1011.08 15.1635
67.1452 15.1635
1097.79 15.1607
340.154 15.1429
734.829 15.1111
1096.19 15.1023
1085.34 15.1023
1285.86 15.0865
621.327 15.075
1282.75 15.0625
861.324 15.0417
1325. 15.0096
187.738 15.0083
591.412 15.0074
1161.09 15.
1168.58 14.7813
1101.72 14.7788
73.292 14.7788
1095.69 14.75
667.858 14.6944
1240.86 14.6806
1095.45 14.6667
406.764 14.6667
128.809 14.6667
726.959 14.5714
284.942 14.5625
940.674 14.4712
714.905 14.4083
627.44 14.4083
868.671 14.375
245.79 14.3214
83.1552 14.3214
1281.51 14.25
1088.28 14.25
1112.17 14.2404
1306.65 14.2083
135.749 14.2
1242.99 14.1667
1219.22 14.1635
748.202 14.1635
1413.29 14.1429
1119.19 14.1429
1343.16 14.125
1198.93 14.125
1082.93 14.125
978.993 14.125
332.705 14.125
266.253 14.125
148.361 14.125
1115.26 14.1023
1096.56 14.1023
926.354 14.1023
920.282 14.1023
363.782 14.1023
1151.77 14.0625
926.233 14.0592
1083.36 14.0417
1266.96 14.0357
931.138 14.0357
1331.39 14.025
1395.86 14.0114
1130.1 14.0114
305.043 14.0096
196.6 14.0096
1109.02 14.0074
1496.37 14.
558.614 14.
501.363 14.
1128.19 13.9205
1129.05 13.8
837.38 13.7788
705.056 13.7788
964.992 13.75
782.776 13.5956
1359.97 13.5714
951.863 13.5714
920.561 13.5714
559.645 13.5714
1245.02 13.5625
802.986 13.5
116.52 13.4083
349.535 13.375
261.026 13.3603
75.3948 13.3603
1010.93 13.3472
542.289 13.3472
362.906 13.3472
1125.15 13.2841
215.86 13.2813
1332.24 13.25
1162.5 13.25
1114.36 13.25
1511.45 13.2404
939.863 13.2404
281.312 13.2404
121.342 13.2404
1410.6 13.2
1106.39 13.2
1298.36 13.1667
1108.69 13.1667
1098.57 13.1667
529.767 13.1667
358.092 13.1667
351.313 13.1667
141.302 13.1667
1325.52 13.1645
1559.06 13.1429
1187.5 13.1429
1548.26 13.125
1209.88 13.125
1146.94 13.125
1066.79 13.125
931.528 13.125
141.502 13.125
1387.14 13.1111
400.386 13.1111
976.603 13.1023
1373.37 13.0865
1156.58 13.0865
1147.48 13.0865
336.824 13.0865
1207.88 13.0833
853.326 13.0833
540.207 13.0662
1519.75 13.0417
318.214 13.0417
1297.93 13.0357
859.357 13.0357
790.229 13.0357
636.482 13.0114
70.1571 13.0114
858.383 13.0096
803.099 13.0096
745.863 13.0096
1503.29 13.0083
865.025 13.0083
1446.91 13.0074
1396.09 13.0074
1394.85 13.
858.258 13.
522.252 13.
492.794 13.
224.238 13.
46.1604 13.
1138.62 12.9205
413.645 12.9205
957.09 12.875
1226.76 12.8
1211.67 12.7788
755.634 12.75
93.4401 12.6806
1100.22 12.675
77.0489 12.6667
76.6694 12.6667
1500.6 12.5714
1474.23 12.5714
60.8228 12.5714
494.24 12.5625
287.662 12.5568
698.29 12.4712
86.3722 12.4712
1131.87 12.45
918.297 12.45
1432.23 12.4464
1154.53 12.4083
407.004 12.4083
1409.22 12.375
593.683 12.375
221.671 12.375
886.472 12.3472
645.577 12.2841
387.19 12.2841
57.9231 12.2841
368.908 12.25
1008.03 12.2404
873.978 12.2404
744.441 12.2404
1298.47 12.225
295.051 12.2083
1354.65 12.2
56.5623 12.2
44.7657 12.2
990.092 12.1838
857.947 12.1838
1164.03 12.1667
1129.69 12.1667
1122.47 12.1667
1248.87 12.1429
1108.1 12.1429
503.443 12.1429
236.522 12.1429
1371.93 12.125
1123.41 12.125
1115.47 12.125
1006.65 12.125
730.628 12.125
558.668 12.125
84.1424 12.125
418.829 12.1111
1415.01 12.1023
1371.08 12.1023
1162.56 12.1023
774.256 12.1023
515.714 12.1023
944.329 12.0865
139.416 12.0865
968.417 12.0833
1061.3 12.075
57.7223 12.075
1110.14 12.0662
623.013 12.0662
606.833 12.0625
1596.78 12.05
1501.8 12.05
1355.01 12.05
1271.69 12.05
953.307 12.05
1432.52 12.0417
1422.83 12.0417
1287.86 12.0417
1283.18 12.0417
932.1 12.0417
861.222 12.0417
273.707 12.0417
100.459 12.0417
59.1895 12.0417
41.149 12.0417
1104.65 12.0357
928.606 12.0357
817.251 12.0357
674.982 12.0357
75.848 12.0357
747.399 12.0179
1086.88 12.0139
889.079 12.0139
1161.72 12.0114
1036.81 12.0096
73.5116 12.0083
1153.93 12.
1095.82 12.
1073.23 12.
942.385 12.
688.953 12.
623.299 12.
612.137 12.
509.062 12.
243.684 12.
121.02 12.
1197.14 11.9205
1100.36 11.9205
639.945 11.9205
40.919 11.9205
1083.05 11.875
1380.85 11.8
1023.25 11.8
1475.69 11.7788
739.918 11.7788
475.354 11.7788
433.009 11.7788
365.798 11.7788
204.526 11.7788
93.0724 11.7788
1072.1 11.75
1037.83 11.75
468.702 11.6806
64.0646 11.6806
1180.7 11.6667
1152.77 11.625
564.321 11.625
1117.22 11.5714
816.043 11.5568
81.7495 11.5568
53.625 11.5568
1287.3 11.4712
1260.4 11.4712
1556.84 11.45
698.219 11.45
431.636 11.45
71.629 11.45
48.7479 11.45
1249.35 11.4464
712.338 11.4464
707.496 11.375
955.65 11.3472
1162.34 11.3333
1021.69 11.3214
1325.77 11.2841
804.299 11.2841
636.714 11.2841
409.074 11.2841
272.023 11.2841
169.702 11.2841
147.873 11.2841
153.086 11.25
55.8699 11.25
93.5584 11.2404
865.84 11.225
124.507 11.225
1525.27 11.2083
502.261 11.2083
1067.42 11.2
862.331 11.2
142.927 11.2
90.8636 11.2
242.862 11.1838
86.8622 11.1838
1547.52 11.1667
1055. 11.1667
573.167 11.1667
42.0306 11.1667
251.96 11.1607
52.9126 11.1607
1341.5 11.1429
1283.77 11.1429
1104.31 11.1429
308.122 11.1429
1085.1 11.125
1066.26 11.125
977.22 11.125
909.419 11.125
902.193 11.125
551.852 11.125
176.683 11.125
1544.62 11.1023
1461.85 11.1023
1174.2 11.1023
1023.64 11.1023
366.782 11.1023
1115.63 11.0865
569.894 11.0865
466.761 11.0865
393.504 11.0865
1177. 11.0833
380.447 11.0833
1211.19 11.075
1095.57 11.075
547.701 11.075
547.473 11.075
1480.97 11.0662
1388.68 11.05
1362.23 11.05
873.318 11.05
327.512 11.05
284.511 11.05
1459.16 11.0417
1363.9 11.0417
1149.65 11.0417
998.31 11.0417
485.358 11.0417
188.571 11.0417
177.712 11.0417
70.2483 11.0417
1228.77 11.0357
1138.84 11.0357
40.296 11.0357
1404.71 11.0313
740.57 11.0313
1054.51 11.025
864.015 11.0139
1286.11 11.0114
1183.36 11.0114
1144.14 11.0114
1141.86 11.0114
719.321 11.0114
674.372 11.0114
542.566 11.0114
525.477 11.0114
413.524 11.0114
299.377 11.0114
97.2226 11.0114
1586.84 11.0096
1294.9 11.0096
1064.88 11.0096
1002.42 11.0096
997.062 11.0096
783.593 11.0096
736.538 11.0096
284.714 11.0096
53.2766 11.0096
49.96 11.0096
1107.59 11.0083
718.968 11.0083
475.602 11.0083
129.742 11.0083
1152.08 11.0074
1594.68 11.
1593.34 11.
1332.11 11.
1155.17 11.
1146.87 11.
1007.62 11.
981.334 11.
847.426 11.
256.277 11.
115.717 11.
78.8503 11.
1523.22 10.9205
1259.69 10.9205
750.695 10.9205
673.128 10.9205
345.684 10.9205
328.303 10.9205
41.1894 10.9205
1326.83 10.875
911.224 10.875
1250.31 10.8
1172.11 10.8
256.811 10.8
659.733 10.75
912.835 10.6806
772.732 10.6806
376.792 10.6806
249.724 10.6806
129.034 10.6806
1479.52 10.6667
1227.75 10.6667
955.773 10.6667
948.385 10.6667
755.77 10.6667
216.139 10.6667
183.176 10.6667
102.136 10.6667
63.3459 10.6667
338.376 10.625
1523.9 10.5625
1362.41 10.5625
1248.32 10.5625
1114.7 10.5625
1035.25 10.5625
625.981 10.5625
232.414 10.5625
1263.43 10.5568
1163.37 10.5568
122.659 10.5568
1027.5 10.4712
213.226 10.4712
81.3627 10.4712
1354.39 10.45
1192.11 10.45
924.685 10.45
864.54 10.45
537.27 10.45
388.183 10.45
303.595 10.45
122.342 10.45
90.2426 10.45
1581.65 10.4464
1386.42 10.4464
1333.04 10.4464
1212.19 10.4464
956.88 10.4464
853.67 10.4464
1187.34 10.375
791.72 10.375
426.755 10.375
204.459 10.375
98.515 10.375
89.0813 10.375
1268.88 10.3472
1170.33 10.3472
947.586 10.3472
924.389 10.3472
845.59 10.3472
158.772 10.3472
66.4234 10.3472
450.22 10.3333
255.417 10.3333
1145.81 10.3214
1033.23 10.3214
1524.58 10.2841
1505.71 10.2841
435.797 10.2841
423.744 10.2841
422.235 10.2841
415.461 10.2841
368.561 10.2841
288.068 10.2841
126.578 10.2841
73.3989 10.2841
1470.8 10.25
1282.05 10.25
98.747 10.25
1037.77 10.2404
969.687 10.2404
779.749 10.2404
527.817 10.2404
519.376 10.2404
207.023 10.2404
195.077 10.2404
65.687 10.2404
886.582 10.225
1378.87 10.2
1095.21 10.2
458.004 10.2
348.209 10.2
1464.13 10.1667
1207.42 10.1667
1154.69 10.1667
1001.97 10.1667
273.48 10.1667
232.495 10.1667
1135.22 10.1607
535.992 10.1607
469.759 10.1607
381.874 10.1607
1399.16 10.1429
1312.89 10.1429
1194.48 10.1429
1103.13 10.1429
1098.45 10.1429
1549.15 10.125
965.789 10.125
613.741 10.125
590.201 10.125
414.514 10.125
406.046 10.125
1565.62 10.1023
1508.69 10.1023
1368.73 10.1023
1339.22 10.1023
1246.77 10.1023
1163.72 10.1023
1107.24 10.1023
1102.41 10.1023
1001.04 10.1023
837.915 10.1023
639.796 10.1023
430.207 10.1023
52.2117 10.1023
1438.99 10.0865
1385.77 10.0865
1155.91 10.0865
1049.41 10.0865
943.485 10.0865
896.319 10.0865
831.593 10.0865
176.774 10.0865
48.6448 10.0865
1361.53 10.0833
1225.22 10.0833
1086.04 10.0833
574.308 10.0833
1401.25 10.0625
958.711 10.0625
626.119 10.0625
264.442 10.0625
263.122 10.0625
1442.92 10.05
1401.96 10.05
1339.43 10.05
1136.37 10.05
1099.86 10.05
1083.7 10.05
848.26 10.05
833.957 10.05
467.553 10.05
461.209 10.05
256.245 10.05
54.289 10.05
40.1181 10.05
1524.24 10.0417
1187.09 10.0417
1017.28 10.0417
980.221 10.0417
805.406 10.0417
700.231 10.0417
560.05 10.0417
343.48 10.0417
330.752 10.0417
227.734 10.0417
163.353 10.0417
1490.93 10.0357
1146.49 10.0357
129.208 10.0357
1162.08 10.025
273.374 10.025
1176.85 10.0179
1130.6 10.0179
1077.42 10.0179
954.58 10.0179
1495.46 10.0139
1489.24 10.0139
1248.11 10.0139
998.075 10.0139
881.036 10.0139
813.616 10.0139
777.671 10.0139
742.785 10.0139
607.978 10.0139
308.766 10.0139
246.977 10.0139
157.534 10.0139
114.678 10.0139
53.9224 10.0139
910.558 10.0114
571.139 10.0114
426.224 10.0114
1483.13 10.0096
1418.23 10.0096
1295.1 10.0096
1231.51 10.0096
1103.62 10.0096
1064.81 10.0096
851.216 10.0096
621.17 10.0096
440.966 10.0096
431.955 10.0096
121.778 10.0096
91.3114 10.0096
80.317 10.0096
50.1788 10.0096
655.818 10.0083
321.301 10.0083
1552.63 10.
1474.45 10.
1389.03 10.
1138.72 10.
1127.07 10.
1101.11 10.
1097.09 10.
1051.5 10.
996.555 10.
909.841 10.
855.818 10.
759.615 10.
651.176 10.
645.066 10.
637.053 10.
492.984 10.
411.058 10.
329.339 10.
313.241 10.
123.818 10.
