# Supplementary material for: Functional Genomics of Novel Secondary Metabolites from Diverse Cyanobacteria Using Untargeted Metabolomics
Source: Mar Drugs. 2013 Sep 30;11(10):3617–31. doi: 10.3390/md11103617 (PMC3826126; doi:10.3390/md11103617)
Supplement: Supplementary File 3 — Supplementary msms data (ZIP, 1417 KB) [file marinedrugs-11-03617-s003.zip › msms/187.Negative.txt]

// 187.  C7H15N3O4 Negative
157.061 923.881
41.9982 561.165
114.053 358.214
204.096 131.213
114.078 77.0417
215.325 76.023
923.123 68.6957
118.792 61.0026
157.383 56.1607
157.126 55.8929
670.69 52.6125
118.269 48.9073
1541.44 46.3125
157.403 46.245
494.953 42.004
867.589 41.1976
717.331 40.6402
157.175 39.3906
1308.61 38.4464
481.015 38.3967
114.196 37.5682
170.624 37.338
844.875 36.0667
883.037 34.3611
1209.81 34.3333
720.451 34.0341
921.743 34.0147
180.943 34.0038
1337.85 33.962
61.3171 33.645
160.708 33.3333
42.0635 33.025
1433.5 33.006
806.255 32.7692
1227.73 32.5329
1528.37 32.4821
1178.22 32.4167
931.615 32.3077
91.1353 32.0833
1114.28 32.0714
157.203 32.0388
45.1486 32.006
510.764 31.7824
740.875 31.125
335.018 31.0043
62.9925 30.8935
283.653 30.6667
1034.84 30.6544
110.051 30.4491
853.573 30.4464
157.342 30.4444
280.195 30.3636
939.786 30.205
1255.24 30.15
513.852 30.1078
1041.93 29.2269
289.506 29.1856
86.8054 29.0947
736.515 29.0769
548.343 29.0625
239.105 29.0489
1111.22 29.045
131.629 28.6806
1593.39 28.25
83.0529 28.25
567.725 28.225
59.5654 28.225
42.3347 28.1
154.935 28.0489
85.0741 28.006
1302.52 28.0046
1586.84 28.
815.341 28.
1506.87 27.845
873.861 27.845
724.631 27.7778
317.684 27.7202
161.292 27.6544
1125.21 27.5602
292.061 27.5313
303.782 27.375
615.174 27.3224
285.04 27.2663
516.386 27.1645
643.979 27.125
1255.87 27.0417
1250.66 27.0417
351.037 27.0179
199.415 27.005
1464.32 26.7961
156.267 26.7778
770.783 26.7202
112.59 26.7202
204.163 26.625
769.267 26.5329
1205.95 26.4808
1158.93 26.4444
617.359 26.4083
1275.79 26.3967
334.899 26.3611
213.518 26.3611
412.981 26.3333
89.6801 26.3333
333.312 26.3224
119.748 26.2663
1437.68 26.2228
1674.45 26.2045
632.184 26.2045
650.493 26.1157
1264.84 26.0909
659.259 26.0833
339.52 26.0417
339.947 26.025
342.461 26.0179
1007.04 26.
512.502 26.
593.832 25.7778
1597.7 25.7202
134.533 25.6944
189.211 25.6576
1475.13 25.6544
74.4396 25.5682
566.732 25.5313
421.203 25.4444
330.36 25.4444
315.159 25.4402
1455.59 25.4
112.393 25.3636
67.9381 25.2426
510.568 25.225
55.373 25.1635
812.5 25.125
1365.2 25.1136
689.86 25.1111
1028. 25.0833
403.351 25.0536
157.268 25.025
796.722 25.0083
80.8 25.0083
1299.14 25.006
986.123 25.006
230.843 25.006
1569.81 25.0054
170.547 25.
78.1753 25.
116.475 24.9185
312.495 24.875
182.076 24.8182
118.39 24.7778
1295.39 24.75
705.569 24.75
422.591 24.6944
879.373 24.6576
401.885 24.6544
1401.12 24.6
91.1757 24.5956
157.47 24.5682
1477.33 24.4803
253.765 24.4803
455.328 24.4402
489.856 24.405
92.2777 24.3611
546.665 24.3603
1623.65 24.25
1370.03 24.25
180.213 24.2228
182.458 24.1118
75.4321 24.1118
42.231 24.075
1446.35 24.0662
411.153 24.0417
99.1211 24.0208
733.052 24.0096
670.969 24.0083
604.265 24.0083
463.893 24.0083
1534.45 24.0054
508.425 24.005
1624.51 24.
1636.01 23.962
617.566 23.9423
1696.31 23.9185
268.518 23.9
168.74 23.9
1496.19 23.845
1603.8 23.7961
61.8488 23.7813
790.135 23.7778
172.517 23.75
136.833 23.75
1521.38 23.6576
685.597 23.6576
922.432 23.6544
337.059 23.6544
229.829 23.6
593.075 23.5707
1353.54 23.5682
296.814 23.5329
1428.94 23.4803
1643.88 23.45
556.27 23.4083
1679.31 23.3636
899.703 23.3333
1546.76 23.2857
383.132 23.25
1246.32 23.2426
263.016 23.225
184.931 23.225
68.9776 23.1645
222.26 23.1635
42.5045 23.1635
198.139 23.1359
282.253 23.1136
392.792 23.1118
1199.67 23.075
423.336 23.0662
157.944 23.0592
663.901 23.0536
438.125 23.045
1031.27 23.0313
1320.46 23.0278
125.117 23.0278
369.267 23.0227
332.412 23.0227
164.431 23.0208
391.577 23.0074
1115.58 23.
75.2749 22.8929
464.992 22.7778
1668.3 22.6944
145.484 22.675
871.255 22.625
404.769 22.625
305.362 22.625
210.787 22.6
1226.79 22.5329
1113.67 22.5329
48.8212 22.5
651.293 22.4712
257.904 22.4402
104.28 22.4402
1662.09 22.4083
1527.43 22.4083
1322.2 22.4083
642.156 22.4083
421.129 22.4083
123.098 22.4083
100.098 22.4083
172.152 22.405
738.678 22.3636
1625.03 22.3611
320.477 22.3214
214.409 22.3077
80.9079 22.2857
1030.59 22.2813
1465.44 22.2663
1101.3 22.2083
202.933 22.2045
144.975 22.1838
720.836 22.1645
795.564 22.1488
650.902 22.1359
1692.87 22.1118
1276.04 22.1118
239.977 22.1118
524.556 22.1111
900.871 22.1
1222.24 22.0909
281.021 22.0662
57.1579 22.0662
777.043 22.0536
325.172 22.0489
160.503 22.0278
565.062 22.025
52.5241 22.025
454.681 22.0083
317.825 22.0083
113.707 22.0083
1007.73 22.0066
1609.19 22.006
864.469 22.006
1281.54 22.0054
1633.72 22.
1444.89 22.
459.55 22.
1420.02 21.8897
306.171 21.7961
340.559 21.7788
840.439 21.675
1463.49 21.625
1057.63 21.625
654.797 21.625
368.446 21.6
1335.53 21.5
1076.8 21.4821
350.148 21.4821
286.415 21.4821
141.61 21.4803
1205.17 21.4444
390.85 21.4083
70.1727 21.4
250.479 21.3636
195.31 21.3603
1455.98 21.3224
957.849 21.3224
627.971 21.3224
184.419 21.3224
46.9141 21.2045
531.28 21.1838
329.453 21.1838
68.6455 21.1838
767. 21.1645
650.372 21.1607
532.999 21.1359
233.366 21.125
1045.12 21.1118
594.819 21.1118
1095.83 21.1111
945.601 21.1
145.528 21.0662
760.272 21.0592
366.806 21.0592
99.3093 21.0592
614.407 21.0417
114.128 21.0417
66.4098 21.0313
1599.41 21.0227
177.255 21.0208
1026.02 21.0083
575.646 21.0083
893.869 21.0074
515.841 21.0066
213.161 21.
1050.33 20.9
370.437 20.9
454.783 20.8929
95.9988 20.7961
103.811 20.7813
629.145 20.7788
730.271 20.75
49.0143 20.6544
233.27 20.625
1153.74 20.6
1090.68 20.5956
1318.92 20.5568
937.709 20.4821
90.7683 20.4545
996.383 20.4444
717.486 20.405
1661.49 20.3636
630.113 20.3636
204.667 20.3224
1223.91 20.3214
212.934 20.3214
125.867 20.3214
1175.32 20.2857
769.396 20.2813
172.566 20.2813
117.446 20.2813
496.28 20.2663
1349.52 20.25
1064.67 20.25
43.5094 20.25
590.713 20.2404
898.638 20.225
685.134 20.225
417.802 20.225
882.753 20.2083
352.089 20.2083
1575.61 20.1838
1353.18 20.1838
1046.32 20.1838
397.917 20.1645
524.957 20.1635
1557.52 20.125
426.681 20.125
86.4692 20.125
1273.29 20.1118
1210.11 20.1111
685.236 20.1111
433.007 20.1111
67.4435 20.1023
609.421 20.0909
406.44 20.0865
1405.69 20.0592
729.715 20.0417
150.156 20.0417
1048.1 20.025
570.618 20.025
59.7374 20.025
682.888 20.0083
189.247 20.0083
768.143 20.0066
765.271 20.0066
356.835 20.0066
695.092 20.
290.459 19.8929
427.128 19.8182
46.6446 19.7961
48.2885 19.7813
42.1294 19.7813
60.8748 19.7788
1162.97 19.675
370.778 19.625
52.8679 19.625
1645.09 19.5714
54.9017 19.5714
1674.82 19.5313
668.783 19.5
356.217 19.5
255.299 19.5
66.8537 19.4821
895.846 19.4803
157.754 19.4464
401.11 19.4444
170.413 19.4402
1451.33 19.4083
1319.79 19.4083
848.979 19.4083
354.619 19.4083
200.187 19.4083
367.299 19.3636
1001.11 19.3603
440.671 19.3603
77.8121 19.3603
1115.74 19.3224
1493.66 19.3214
1253.33 19.3214
774.142 19.3214
581.077 19.3214
204.783 19.3214
157.583 19.3214
858.07 19.2857
135.353 19.2663
682.046 19.25
319.742 19.25
148.252 19.25
93.4484 19.25
177.723 19.2426
334.338 19.2404
207.819 19.2404
299.888 19.2
1008.22 19.1645
293.526 19.1645
215.106 19.1645
150.468 19.1645
115.536 19.1645
1359.14 19.1635
525.697 19.1359
936.819 19.125
923.489 19.125
669.211 19.125
88.643 19.125
42.2065 19.125
99.8765 19.1118
572.837 19.1111
656.585 19.1
278.75 19.1
98.2736 19.0865
1509.87 19.075
43.1023 19.075
43.6988 19.0592
1031.16 19.0417
46.5396 19.0417
270.594 19.0357
1660.7 19.0313
1613.28 19.0313
1433.33 19.0313
720.727 19.0313
564.871 19.0313
834.616 19.0278
41.6889 19.0278
756.517 19.025
586.768 19.025
674.912 19.0096
1326.47 19.0083
325.203 19.0083
74.3979 19.0083
711.866 19.0074
703.713 19.0074
580.596 19.0074
59.4677 19.0074
1054.56 19.0066
111.242 19.0066
912.151 19.
1157.09 18.9205
1033.23 18.9205
1664.79 18.9
774.007 18.8929
271.777 18.8929
78.2437 18.8897
45.6481 18.7961
150.913 18.7813
61.1613 18.7788
476.419 18.6944
460.417 18.6944
121.682 18.675
1570.5 18.5956
1258.36 18.5956
992.337 18.5956
187.772 18.5956
1176.24 18.5329
154.909 18.5313
789.546 18.5
726.308 18.5
511.204 18.5
305.536 18.5
192.721 18.5
42.0963 18.5
1535.71 18.4821
1271.94 18.4821
142.33 18.4712
157.517 18.45
1106.88 18.4444
617.993 18.4444
1127.76 18.4083
937.53 18.4083
774.967 18.4083
570.561 18.4083
136.876 18.4083
60.5567 18.4083
425.661 18.4
1062.33 18.375
754.415 18.375
269.545 18.375
807.587 18.3611
531.773 18.3611
936.9 18.3603
707.381 18.3603
143.531 18.3603
1197.55 18.3224
940.816 18.3224
257.205 18.3224
1653.84 18.3214
959.158 18.3214
201.901 18.2857
1655.12 18.2813
85.6136 18.2813
1390.11 18.25
1288.14 18.25
650.683 18.25
1594.06 18.2426
1329.44 18.2426
1143.53 18.2404
148.137 18.1875
1105.98 18.1838
843.777 18.1838
163.493 18.1838
457.064 18.1667
1228.99 18.1645
963.007 18.1635
856.682 18.1635
718.831 18.1635
251.453 18.1635
156.289 18.1635
458.892 18.125
205.257 18.125
64.6218 18.125
826.923 18.075
773.326 18.075
131.699 18.0662
150.208 18.0592
140.33 18.0592
1575.77 18.0417
417.915 18.0417
159.797 18.0417
158.886 18.0417
616.853 18.0357
291.576 18.0357
194.775 18.0313
428.869 18.0278
1488.75 18.0096
1649.99 18.0083
217.566 18.0083
1494.79 18.0074
1222.12 18.0074
1149.86 18.0074
1124.54 18.0074
633.482 18.0074
629.825 18.0074
355.722 18.0074
168.786 18.0066
928.94 18.006
572.535 18.006
936.183 18.
791.288 18.
149.591 18.
1583.73 17.9205
817.757 17.9
1340.93 17.8929
59.0959 17.8929
656.72 17.8897
288.009 17.8897
240.171 17.8897
461.677 17.875
353.696 17.7813
297.57 17.7788
1499.65 17.675
57.4104 17.675
243.342 17.5956
1687.13 17.5714
526.943 17.5714
323.689 17.5714
295.943 17.5714
1306.55 17.5568
1171.41 17.5
1000.89 17.5
650.232 17.5
616.903 17.5
176.054 17.5
161.944 17.5
1310.34 17.4712
1119.86 17.4712
1058.03 17.45
194.553 17.45
1694.46 17.4444
303.662 17.4444
1126.67 17.4083
234.442 17.4083
225.211 17.4083
628.615 17.375
1099.85 17.3603
1088.73 17.3603
660.467 17.3603
71.0681 17.3603
1109.35 17.3214
747.029 17.3214
572.302 17.2917
765.056 17.2857
404.487 17.2857
1630.97 17.2841
1673.56 17.2813
868.314 17.2813
728.933 17.2813
529.369 17.2813
509.368 17.2813
345.01 17.2813
694.421 17.25
50.6831 17.25
1471.7 17.2426
1020.71 17.2426
63.771 17.2404
268.985 17.2083
1305.03 17.1635
1296.21 17.1635
1475.72 17.1429
1436.36 17.125
1119.67 17.125
958.172 17.125
936.349 17.125
479.644 17.125
243.629 17.125
157.842 17.125
1164.48 17.1111
502.732 17.1111
179.873 17.1111
1248.77 17.0865
180.665 17.0865
1677.76 17.075
1581.09 17.075
169.867 17.075
110.548 17.075
48.1185 17.075
1456.96 17.0662
247.856 17.0662
1394.09 17.0592
1141.33 17.0592
682.389 17.0592
1130.52 17.05
477.396 17.05
260.325 17.0417
318.605 17.0357
766.334 17.0313
102.213 17.0313
300.059 17.0278
113.062 17.0278
256.755 17.0096
614.025 17.0083
482.052 17.0083
383.36 17.0083
472.889 17.0066
1507.75 17.
878.114 17.
665.422 17.
575.156 17.
570.823 17.
285.427 17.
1688.54 16.9205
72.7563 16.9205
63.7046 16.9205
42.5388 16.9205
1443.35 16.8929
661.177 16.8929
141.18 16.8897
1663.55 16.7813
660.616 16.7813
231.681 16.7813
1074.74 16.7788
770.935 16.7788
312.158 16.7788
523.798 16.75
1129.13 16.6944
1678.58 16.675
940.202 16.5956
984.072 16.5714
626.833 16.5625
455.753 16.5568
313.155 16.5568
283.887 16.5568
351.832 16.5329
42.4246 16.5329
1221.02 16.5
829.396 16.5
114.244 16.5
1271.55 16.4712
247.717 16.4464
243.412 16.4444
1087.46 16.4083
502.262 16.4083
47.8303 16.4083
282.011 16.4
416.732 16.375
1201.64 16.3603
1096.54 16.3472
859.323 16.3224
814.238 16.3224
360.134 16.3214
124.554 16.2917
1078.97 16.2857
1496.05 16.2841
1035.08 16.2841
503.552 16.2841
68.537 16.2841
1407.86 16.2813
1138.89 16.2813
883.522 16.2813
199.512 16.2813
140.52 16.2813
1504.52 16.25
631.012 16.25
404.131 16.25
181.552 16.25
119.608 16.25
610.313 16.2404
321.576 16.2404
288.959 16.2404
217.93 16.2083
78.8012 16.2083
577.891 16.2
1340.52 16.1838
58.4818 16.1667
48.0982 16.1667
58.2678 16.1645
342.847 16.1635
219.747 16.1635
206.984 16.1429
129.766 16.1429
1601.88 16.125
1445.22 16.125
1285.26 16.125
1193.29 16.125
1083.58 16.125
914.514 16.125
293.928 16.125
290.277 16.125
131.169 16.125
319.117 16.1111
1211.95 16.1023
691.322 16.1
1231.12 16.0865
210.161 16.0865
1519.32 16.075
219.132 16.075
1424.65 16.0662
722.99 16.0662
600.474 16.0662
75.6698 16.0662
1129.31 16.0625
48.2531 16.0625
1582.48 16.0592
999.856 16.0592
80.5857 16.0592
1461.51 16.0417
1360.91 16.0417
231.632 16.0417
52.3093 16.0417
86.7148 16.0357
1429.22 16.0313
1409.94 16.0313
1177.45 16.0313
1139.34 16.0313
492.904 16.0313
147.9 16.0313
89.3429 16.0313
88.2847 16.0313
1641.31 16.0278
1421.13 16.0278
475.821 16.0278
252.559 16.025
588.67 16.0114
181.66 16.0114
181.019 16.0114
102.747 16.0114
960.367 16.0096
711.255 16.0096
1203.18 16.0083
1134.05 16.0083
1119.13 16.0083
376.015 16.0083
227.409 16.0083
168.513 16.0083
59.4014 16.0083
996.887 16.0074
348.841 16.0066
286.919 16.0066
1021.56 16.
730.604 16.
725.488 16.
251.795 16.
216.368 16.
45.6824 16.
1650.32 15.9205
861.652 15.9205
816.632 15.9205
87.7547 15.9205
1184.53 15.8929
293.98 15.8929
153.755 15.8929
681.255 15.8897
412.486 15.875
868.864 15.8
837.923 15.8
768.546 15.8
542.652 15.8
337.714 15.8
218.383 15.8
1353.62 15.7813
1376.03 15.7788
1007.65 15.7788
813.147 15.7788
365.767 15.7788
282.62 15.7788
1620.55 15.6667
1043.48 15.6667
724.844 15.6667
525.129 15.6667
171.594 15.6667
335.344 15.5956
1274.25 15.5714
121.575 15.5714
1428.78 15.5568
93.1663 15.5568
1044.28 15.5329
632.416 15.5329
337.13 15.5
62.2648 15.5
738.535 15.4712
673.527 15.4712
664.582 15.4712
170.366 15.4712
599.257 15.45
1421.63 15.4083
1267.88 15.4083
1260.08 15.4083
1104.72 15.4083
581.715 15.4083
353.18 15.4083
204.494 15.4083
171.776 15.4083
976.39 15.375
507.674 15.375
496.477 15.375
219.784 15.375
151.376 15.3603
148.486 15.3603
525.74 15.3472
441.1 15.3472
1585.53 15.2857
713.11 15.2857
693.589 15.2857
602.615 15.2857
214.555 15.2857
1021.12 15.2841
88.1547 15.2841
1125.34 15.2813
324.728 15.2813
523.971 15.25
846.49 15.2404
133.473 15.2404
119.781 15.2404
119.228 15.2404
154.6 15.1838
1374.8 15.1667
743.451 15.1667
123.865 15.1667
103.947 15.1667
79.412 15.1667
662.912 15.1429
586.339 15.1429
310.851 15.1429
788.43 15.125
156.906 15.125
155.996 15.125
92.7673 15.125
81.2866 15.125
829.61 15.0865
473.101 15.0865
297.968 15.0865
1510.24 15.075
1393.32 15.075
1237.3 15.075
944.139 15.075
818.821 15.0662
1563.1 15.05
1122.35 15.05
1322.14 15.0417
1112.5 15.0417
259.377 15.0417
173.825 15.0417
133. 15.0417
98.9237 15.0417
625.563 15.0357
332.287 15.0357
225.65 15.0357
1373.14 15.0313
793.562 15.0313
779.073 15.0313
566.057 15.0313
1233.26 15.0278
115.715 15.0278
158.32 15.0179
1230.54 15.0114
1035.53 15.0114
916.759 15.0114
142.667 15.0114
133.957 15.0114
797.423 15.0096
322.05 15.0096
219.862 15.0096
204.192 15.0096
42.7534 15.0096
1632.02 15.0083
1439.68 15.0083
961.592 15.0083
239.524 15.0083
81.3693 15.0083
1260.4 15.0074
1024.61 15.0074
111.133 15.0074
1654.69 15.
1628.57 15.
338.397 15.
232.246 15.
204.241 15.
180.35 15.
126.466 15.
62.7544 15.
50.7381 15.
931.515 14.9205
835.897 14.9205
607.603 14.9205
1540.88 14.8929
1483.54 14.8929
1029.68 14.8929
663.225 14.8929
73.2146 14.8929
1369.82 14.8897
254.311 14.8897
1024.7 14.8
255.328 14.8
163.539 14.8
135.537 14.8
330.526 14.7813
1578.39 14.7788
491.369 14.7788
141.44 14.7788
78.6447 14.7788
1319.95 14.75
352.32 14.6806
73.4176 14.6806
1392.21 14.675
1242.04 14.675
410.332 14.675
433.261 14.6667
250.92 14.6667
86.7321 14.6667
46.1943 14.5714
1079.87 14.5568
1022.75 14.5568
126.024 14.5568
85.5808 14.5568
1133.04 14.5
788.922 14.5
1235.55 14.4712
982.814 14.4712
719.864 14.4712
389.733 14.4712
379.075 14.4712
128.036 14.4712
331.032 14.45
120.837 14.45
97.6196 14.45
729.437 14.4464
121.66 14.4464
1626.75 14.4444
548.29 14.4444
741.281 14.4083
174.801 14.4083
1289.29 14.375
469.055 14.375
245.752 14.375
181.852 14.375
131.917 14.375
325.317 14.3603
704.712 14.3472
833.308 14.3214
479.904 14.3214
233.891 14.3214
1029.9 14.2857
907.613 14.2857
297.614 14.2841
285.37 14.2841
186.063 14.2841
113.349 14.2813
1313.66 14.25
538.887 14.25
307.181 14.25
247.041 14.25
147.125 14.25
89.3172 14.25
1467.87 14.2404
1208.3 14.2404
657.377 14.2404
49.8906 14.2404
1424.22 14.2083
224.842 14.2083
761.586 14.2
394.668 14.2
120.401 14.2
89.0228 14.2
107.599 14.1838
1110.77 14.1667
1038.03 14.1667
976.266 14.1667
907.243 14.1667
717.702 14.1667
567.667 14.1667
191.519 14.1667
856.175 14.1635
137.134 14.1635
443.368 14.1429
344.893 14.1429
1234.62 14.125
985.408 14.125
708.561 14.125
476.846 14.125
278.267 14.125
219.815 14.125
150.303 14.125
101.094 14.125
62.3188 14.125
61.3682 14.125
382.101 14.1023
310.923 14.1023
268.076 14.1023
49.2694 14.1023
1671.03 14.0865
1317.8 14.0865
1136.57 14.0865
848.742 14.0865
144.183 14.0865
1666.68 14.075
939.867 14.075
571.741 14.075
99.9612 14.075
54.9876 14.075
320.941 14.0662
445.384 14.05
226.692 14.05
706.191 14.0417
607.302 14.0417
441.188 14.0417
332.14 14.0417
328.383 14.0417
189.384 14.0417
99.6177 14.0417
53.016 14.0417
1556.07 14.0357
1050.62 14.0357
649.003 14.0357
187.654 14.0357
464.53 14.0313
447.745 14.0313
311.296 14.0313
1241.25 14.0179
697.556 14.0139
1550.45 14.0114
481.977 14.0114
185.283 14.0114
1077.34 14.0096
786.317 14.0096
578.899 14.0096
93.7492 14.0096
1587.48 14.0083
1108.33 14.0083
371.552 14.0083
206.416 14.0083
122.777 14.0083
1470.24 14.
1315.51 14.
739.495 14.
612.848 14.
305.972 14.
146.798 14.
139.253 14.
117.891 14.
90.5817 14.
56.3446 14.
214.446 13.9205
89.399 13.9205
760.797 13.8929
699.619 13.8929
224.638 13.8929
866.854 13.875
851.208 13.8
577.833 13.8
359.281 13.8
149.505 13.8
294.146 13.7813
1513.23 13.7788
983.526 13.7788
160.033 13.7788
959.324 13.6667
924.559 13.6667
832.297 13.6667
671.973 13.6667
251.697 13.6667
177.577 13.6667
136.022 13.6667
107.473 13.6667
140.581 13.5956
1304.59 13.5714
1192.81 13.5714
564.244 13.5714
310.297 13.5714
165.809 13.5714
79.9346 13.5714
545.07 13.5625
388.668 13.5625
276.396 13.5625
172.345 13.5625
1645.89 13.5568
1288.66 13.5568
881.415 13.5568
566.94 13.5568
532.573 13.5568
438.314 13.5568
67.2439 13.5568
455.513 13.5
322.904 13.5
1384.04 13.4712
1265.13 13.4712
566.604 13.4712
204.832 13.4712
106.821 13.4712
1515.34 13.45
1457.31 13.45
716.716 13.45
570.054 13.45
524.808 13.45
295.972 13.45
184.596 13.45
162.744 13.45
1226.41 13.375
622.57 13.375
361.57 13.375
349.077 13.375
269.272 13.375
1073.47 13.3472
830.95 13.3472
624.312 13.3333
160.958 13.3333
115.91 13.3333
1381.54 13.3214
783.028 13.3214
675.464 13.3214
348.424 13.3214
1415.86 13.2841
1346.28 13.2841
499.361 13.2841
315.971 13.2841
42.1456 13.2841
1378.15 13.25
148.925 13.25
1308.34 13.2404
1125.88 13.2404
922.823 13.2404
912.827 13.2404
870.88 13.2404
219.404 13.2404
87.1904 13.2404
1398.16 13.2083
139.943 13.2083
796.014 13.2
710.337 13.2
524.885 13.2
259.508 13.2
91.4335 13.2
1526.85 13.1667
1028.41 13.1667
558.815 13.1667
398.065 13.1667
352.144 13.1667
72.7727 13.1667
1172.94 13.1635
132.241 13.1635
84.3011 13.1635
1071.99 13.1607
1257.19 13.1429
1077.14 13.1429
684.561 13.1429
48.0192 13.1429
1047.29 13.125
354.015 13.125
128.477 13.125
50.8825 13.125
41.4618 13.125
1575.09 13.1023
1313.42 13.1023
1157.2 13.1023
945.162 13.1023
928.609 13.1023
833.904 13.1023
495.004 13.1023
476.147 13.1023
475.697 13.1023
406.476 13.1023
269.352 13.1023
208.635 13.1023
144.424 13.1023
1627.46 13.0865
811.951 13.0865
788.294 13.0865
777.682 13.0865
682.494 13.0865
354.254 13.0865
165.211 13.0865
154.265 13.0865
135.24 13.0865
836.666 13.0833
1694.63 13.075
1392.7 13.075
195.014 13.075
69.4258 13.075
46.9887 13.075
627.24 13.0662
249.156 13.05
1601.54 13.0417
1361.58 13.0417
1328.55 13.0417
1237.97 13.0417
1145.05 13.0417
1071.15 13.0417
956.518 13.0417
951.535 13.0417
886.06 13.0417
774.873 13.0417
722.39 13.0417
559.922 13.0417
363.376 13.0417
152.152 13.0417
121.077 13.0417
83.4388 13.0417
1443.87 13.0357
1160.84 13.0357
989.413 13.0357
484.028 13.0357
204.593 13.0357
112.496 13.0357
40.8206 13.0357
819.067 13.0313
419.408 13.0313
72.1196 13.0313
266.346 13.0179
1404.33 13.0139
468.105 13.0139
323.295 13.0139
70.9762 13.0139
1695.85 13.0114
1674.36 13.0114
1443.74 13.0114
1372.57 13.0114
609.01 13.0114
540.284 13.0114
443.935 13.0114
437.777 13.0114
150.524 13.0114
63.0452 13.0114
1052.52 13.0096
867.706 13.0096
587.379 13.0096
419.349 13.0096
296.024 13.0096
190.861 13.0096
1106.17 13.0083
441.416 13.0083
120.49 13.0083
49.2375 13.0083
1686.76 13.
1667.42 13.
1571.65 13.
1415.09 13.
1292.94 13.
1216.6 13.
1027.84 13.
972.762 13.
942.538 13.
933.599 13.
727.904 13.
678.765 13.
528.689 13.
318.442 13.
218.721 13.
158.636 13.
127.341 13.
64.3022 13.
59.344 13.
57.3184 13.
46.0121 13.
1649.87 12.9205
1591. 12.9205
590.053 12.9205
211.464 12.9205
358.354 12.8929
1260.15 12.875
390.711 12.875
1194.92 12.8
1147.16 12.8
1131.87 12.8
193.638 12.8
118.638 12.8
93.225 12.8
1693.71 12.7788
1553.45 12.7788
1297.22 12.7788
949.502 12.7788
450.735 12.7788
1473.35 12.6806
1446.76 12.6806
925.353 12.6806
905.565 12.6806
120.234 12.6806
44.2406 12.6806
715.619 12.6667
549.097 12.6667
474.662 12.6667
186.156 12.6667
153.712 12.6667
92.6609 12.6667
1053.75 12.625
457.708 12.5625
244.697 12.5625
1544.41 12.5568
761.485 12.5568
298.248 12.5568
92.2565 12.5568
83.9461 12.5568
44.5006 12.5568
1070.29 12.5
857.881 12.4712
785.355 12.4712
657.523 12.4712
52.4639 12.4712
1302.6 12.45
1151.22 12.45
982.484 12.45
877.856 12.45
848.822 12.45
272.996 12.45
222.779 12.45
78.2263 12.45
368.086 12.4464
529.05 12.375
457.665 12.375
447.994 12.375
391.168 12.375
1590.78 12.3472
1440.91 12.3472
861.739 12.3472
390.289 12.3472
292.474 12.3472
193.514 12.3214
98.8591 12.3214
547.352 12.2841
486.399 12.2841
444.187 12.2841
349.43 12.2841
282.414 12.2841
264.969 12.2841
138.733 12.2841
50.7161 12.2841
47.1542 12.2841
1165.55 12.2813
1593. 12.25
632.787 12.25
559.296 12.25
521.225 12.25
145.602 12.25
131.464 12.25
845.458 12.2404
915.736 12.2083
704.381 12.2083
1479.81 12.2
219.371 12.2
1003.93 12.1667
374.337 12.1667
214.041 12.1667
52.5015 12.1667
224.703 12.1607
114.604 12.1607
748.409 12.1429
964.826 12.125
454.828 12.125
440.448 12.125
305.076 12.125
1636.9 12.1023
1546.32 12.1023
1367.25 12.1023
1150.27 12.1023
914.245 12.1023
716.029 12.1023
620.886 12.1023
246.973 12.1023
188.612 12.1023
71.2754 12.1023
1600.7 12.0865
1305.87 12.0865
435.622 12.0865
433.711 12.0865
325.937 12.0865
271.528 12.0865
240.143 12.0865
77.858 12.0865
284.808 12.075
310.376 12.0625
1670.82 12.05
1627.3 12.05
651.955 12.05
449.188 12.05
183.556 12.05
1215.56 12.0417
1095.01 12.0417
1049.44 12.0417
568.271 12.0417
420.652 12.0417
389.453 12.0417
326.91 12.0417
572.138 12.0357
554.625 12.0357
454.864 12.0357
1657.64 12.0313
1444.41 12.0139
1055.79 12.0139
1025.91 12.0139
205.972 12.0139
1633.61 12.0114
613.557 12.0114
339.035 12.0114
114.277 12.0114
76.7298 12.0114
53.4857 12.0114
977.36 12.0096
750.322 12.0096
621.229 12.0096
163.397 12.0096
102.381 12.0096
94.1268 12.0096
82.4685 12.0096
53.75 12.0096
1452.53 12.0083
1140.36 12.0083
954.712 12.0083
395.395 12.0083
65.8502 12.0083
1403.55 12.
1322.98 12.
887.186 12.
780.912 12.
772.579 12.
700.373 12.
199.836 12.
166.007 12.
1508.34 11.9205
1052.42 11.9205
778.534 11.9205
464.584 11.9205
222.159 11.9205
213.711 11.9205
43.1831 11.9205
1591.14 11.875
842.005 11.875
822.62 11.875
612.472 11.875
226.939 11.875
68.8661 11.875
1564.34 11.8
1379.26 11.8
711.55 11.8
681.785 11.8
244.751 11.8
154.826 11.8
1588.33 11.7788
1538.2 11.7788
1530.22 11.7788
758.68 11.7788
549.231 11.7788
340.981 11.7788
777.259 11.75
1620.96 11.6806
1334.6 11.6806
1056.19 11.6806
811.597 11.6806
752.091 11.6806
718.566 11.6806
418.794 11.6806
59.1383 11.6806
43.9326 11.6806
908.749 11.6667
727.482 11.6667
689.218 11.6667
553.361 11.6667
410.077 11.6667
352.673 11.6667
133.909 11.6667
750.088 11.5714
283.707 11.5714
630.266 11.5625
43.5601 11.5625
1427.63 11.5568
159.704 11.5568
40.3942 11.5568
763.166 11.4712
531.52 11.4712
383.19 11.4712
176.364 11.4712
60.7069 11.4712
43.8469 11.4712
1400.12 11.45
1182.57 11.45
1087.2 11.45
904.672 11.45
861.975 11.45
495.486 11.45
360.957 11.45
138.981 11.45
1243.61 11.4464
620.996 11.4464
393.253 11.4464
227.985 11.4464
1040.77 11.4083
1536.83 11.375
868.45 11.375
804.883 11.375
267.78 11.375
79.5596 11.375
66.2929 11.375
1431.32 11.3472
776.737 11.3472
694.159 11.3472
242.544 11.3472
1322.62 11.3333
453.261 11.3333
190.573 11.3333
1506.42 11.3214
494.839 11.3214
1375.2 11.2841
1001.49 11.2841
889.611 11.2841
552.32 11.2841
462.125 11.2841
452.011 11.2841
436.329 11.2841
77.3681 11.2841
333.112 11.2813
649.298 11.25
476.531 11.25
406.963 11.25
112.635 11.25
840.352 11.2404
569.715 11.2404
531.149 11.2404
414.063 11.2404
326.548 11.2404
1347.24 11.225
94.416 11.2083
1146.04 11.2
955.015 11.2
500.732 11.2
224.319 11.2
194.742 11.2
119.875 11.2
75.4552 11.2
1476.51 11.1667
999.421 11.1667
942.468 11.1667
804.183 11.1667
639.9 11.1667
52.5846 11.1667
445.448 11.1607
533.105 11.1429
55.6822 11.1429
1223.15 11.125
1198.74 11.125
575.554 11.125
473.86 11.125
423.782 11.125
373.45 11.125
365.993 11.125
178.178 11.125
81.8894 11.125
1348.34 11.1023
1232.29 11.1023
629.494 11.1023
406.337 11.1023
76.5344 11.1023
1189.83 11.0865
881.751 11.0865
750.966 11.0865
208.461 11.0833
607.372 11.075
360.078 11.075
764.211 11.0625
409.264 11.0625
391.542 11.0625
127.13 11.0625
44.0628 11.0625
1630.86 11.05
1576.65 11.05
1347.37 11.05
737.417 11.05
654.517 11.05
545.557 11.05
495.157 11.05
1697.77 11.0417
1321.78 11.0417
245.633 11.0357
629.337 11.0313
1571.81 11.025
975.321 11.025
470.465 11.025
551.325 11.0139
114.7 11.0139
41.7667 11.0139
1617.03 11.0114
1509.67 11.0114
1304.38 11.0114
1257.68 11.0114
803.127 11.0114
366.718 11.0114
328.03 11.0114
324.78 11.0114
293.663 11.0114
60.4524 11.0114
721.805 11.0096
74.8696 11.0096
1685.09 11.
1672.44 11.
1103.88 11.
729.613 11.
623.687 11.
605.2 11.
486.578 11.
349.322 11.
176.512 11.
42.572 11.
854.231 10.9205
840.208 10.9205
753.815 10.9205
749.135 10.9205
640.586 10.9205
483.025 10.9205
108.763 10.9205
105.92 10.9205
98.3544 10.9205
1414.37 10.875
148.078 10.875
1562.1 10.8
1234.19 10.8
1024.87 10.8
639.562 10.8
595.855 10.8
473.047 10.8
230.272 10.8
138.391 10.8
1156. 10.75
414.839 10.75
238.234 10.75
1292.46 10.6806
1175.91 10.6806
1087.76 10.6806
1025.11 10.6806
876.729 10.6806
826.06 10.6806
519.037 10.6806
503.803 10.6806
408.368 10.6806
302.143 10.6806
271.054 10.6806
267.088 10.6806
236.109 10.6806
220.888 10.6806
214.58 10.6806
155.532 10.6806
64.2593 10.6806
1280.08 10.6667
1115.07 10.6667
642.049 10.6667
248.688 10.6667
1488.36 10.5625
1397.14 10.5625
1105.53 10.5625
1014.38 10.5625
867.92 10.5625
229.684 10.5625
165.297 10.5625
66.0255 10.5625
346.055 10.5568
285.341 10.5568
170.474 10.5568
165.912 10.5568
105.33 10.5568
146.632 10.5
444.672 10.4712
1495.88 10.45
695.03 10.45
540.668 10.45
58.5516 10.45
1277.41 10.4464
997.985 10.4464
783.305 10.4464
546.221 10.4464
596.438 10.375
425.79 10.375
102.503 10.375
1495.03 10.3472
1416.27 10.3472
973.623 10.3472
764.714 10.3472
722.315 10.3472
527.417 10.3472
347.314 10.3472
153.868 10.3472
145.674 10.3472
78.7391 10.3472
1188.87 10.3333
1086.92 10.3333
633.102 10.3333
351.925 10.3333
45.6231 10.3333
76.4041 10.3214
410.842 10.2841
363.653 10.2841
66.8397 10.2841
427.22 10.25
49.3669 10.25
1550.02 10.2404
374.681 10.2404
346.437 10.2404
311.852 10.2404
69.2779 10.2404
41.4931 10.2404
1020.42 10.225
1007.56 10.225
960.823 10.225
652.495 10.2
629.05 10.2
405.622 10.2
329.391 10.2
150.117 10.2
56.9242 10.2
485.832 10.1667
313.645 10.1667
41.2058 10.1667
1421.92 10.1607
488.093 10.1607
472.177 10.1607
121.819 10.1607
88.8607 10.1607
660.804 10.1429
1542.29 10.125
819.607 10.125
749.405 10.125
638.161 10.125
546.42 10.125
445.935 10.125
386.661 10.125
268.113 10.125
222.46 10.125
1651. 10.1023
1382.71 10.1023
1144.62 10.1023
893.219 10.1023
807.354 10.1023
334.766 10.1023
282.531 10.1023
78.9689 10.1023
73.3262 10.1023
1111.13 10.0865
898.534 10.0865
596.032 10.0865
149.465 10.0865
56.5189 10.0865
920.871 10.0833
879.725 10.0833
125.311 10.0833
1496.34 10.0625
1184.11 10.0625
1058.42 10.0625
823.549 10.0625
386.403 10.0625
96.7004 10.0625
87.03 10.0625
1653.35 10.05
1501.22 10.05
1481.93 10.05
1136.21 10.05
1011.19 10.05
961.841 10.05
320.376 10.05
203.643 10.05
996.309 10.0417
845.358 10.0417
79.7855 10.0417
75.5901 10.0417
83.1775 10.0357
59.4848 10.025
673.991 10.0179
1176.35 10.0139
434.678 10.0139
403.789 10.0139
126.57 10.0139
95.5045 10.0139
83.3814 10.0139
1635.33 10.0114
1511.38 10.0114
1415.22 10.0114
1398.95 10.0114
1349.81 10.0114
1241.94 10.0114
913.501 10.0114
787.666 10.0114
669.388 10.0114
439.108 10.0114
191.304 10.0114
94.2436 10.0114
73.7339 10.0114
1102.44 10.0083
633.251 10.0083
1406.16 10.
1397.74 10.
1032.16 10.
1008.91 10.
909.972 10.
711.981 10.
465.574 10.
403.029 10.
308.996 10.
254.84 10.
60.1455 10.
