# Supplementary material for: Functional Genomics of Novel Secondary Metabolites from Diverse Cyanobacteria Using Untargeted Metabolomics
Source: Mar Drugs. 2013 Sep 30;11(10):3617–31. doi: 10.3390/md11103617 (PMC3826126; doi:10.3390/md11103617)
Supplement: Supplementary File 3 — Supplementary msms data (ZIP, 1417 KB) [file marinedrugs-11-03617-s003.zip › msms/69.Positive.txt]

// 69.   Positive
528.5 1290.77
704.534 1266.71
510.49 587.967
686.511 166.538
529.519 117.225
284.304 91.
528.665 88.0179
529.082 81.2327
704.817 64.7794
511.5 56.9423
510.632 56.2656
705.5 56.0167
528.779 51.9055
686.598 48.4464
705.583 48.0476
528.904 44.3878
513.149 44.3068
510.83 44.0034
55.055 43.3491
721.211 43.1607
284.342 41.045
704.922 40.7692
528.418 39.3077
525.395 39.0046
686.706 37.
705.675 36.25
688.888 35.9423
704.986 35.556
171.602 35.1078
244.229 35.0625
1059.7 34.
529.694 33.2813
705.423 32.5
1110.79 31.1359
529.34 30.1838
236.2 30.1429
705.284 30.0417
529.961 29.2667
704.197 28.75
529.251 28.5208
530.394 28.4821
510.74 28.0769
1015.48 28.0066
1407.45 27.0714
1032.89 27.0536
1425.73 26.3611
127.964 25.1488
866.892 25.
137.132 24.875
529.416 24.6667
531.177 24.4
328.291 24.375
668.511 24.3214
122.433 24.2663
651.37 24.1875
705.943 23.5625
785.291 23.125
43.9973 23.
1438.96 22.625
1124.41 22.5682
525.466 22.5625
705.802 22.5568
625.377 22.3636
327.032 22.125
1608.18 22.1111
93.0719 22.0865
530.199 22.0313
969.658 22.006
377.468 21.3636
191.036 21.3611
438.94 21.3333
946.061 21.2112
41.0452 21.025
266.328 21.0083
1052.71 20.4
514.731 20.25
707.668 20.2083
511.8 20.1667
706.208 20.125
1011.04 20.0083
1203.74 19.8929
105.629 19.8897
1149.87 19.875
581.82 19.7788
719.547 19.5956
1012.17 19.45
724.681 19.45
590.34 19.3224
1584.89 19.2857
248.483 19.2857
245.067 19.25
308.008 19.2045
918.239 19.2
1501.9 19.1635
863.47 19.1635
186.419 19.1635
1611.58 19.125
1605.52 19.125
64.3699 19.1111
911.772 19.1
252.512 19.0313
716.415 19.025
128.932 19.006
68.9718 19.006
705.158 19.
271.037 19.
215.55 19.
210.988 18.9205
285.969 18.7961
657.969 18.7813
1262.15 18.7788
682.515 18.7778
1161.22 18.5
48.0528 18.4712
828.029 18.4083
1614.22 18.375
68.2127 18.2663
1088.69 18.25
717.303 18.25
511.621 18.25
138.767 18.2426
944.352 18.225
1331.88 18.2083
1282.44 18.1488
1623.07 18.125
242.375 18.0833
274.642 18.0662
266.286 18.0278
946.236 18.0096
687.907 18.0096
484.608 18.0074
1688.62 18.
1662.64 18.
101.38 18.
261.467 17.8897
778.549 17.675
737.763 17.675
930.219 17.5956
151.705 17.5
705.234 17.3636
994.213 17.3603
294.543 17.3472
525.055 17.3214
291.771 17.2813
481.159 17.25
858.638 17.2404
421.675 17.1838
369.949 17.1838
471.555 17.1667
298.57 17.1667
829.567 17.1635
1221.06 17.1429
119.76 17.1429
72.0159 17.1429
1512.37 17.125
785.481 17.0865
708.385 17.075
696.453 17.0357
80.6771 17.0313
942.909 17.0096
1354.5 17.0083
611.572 17.0074
341.295 17.0066
40.3013 17.0066
463.882 17.
369.504 16.9205
738.823 16.7788
277.895 16.7788
134.954 16.7788
1194.66 16.5568
1305.56 16.5329
1145.33 16.5
1055.52 16.5
258.409 16.5
99.2619 16.5
186.344 16.4444
1527. 16.4083
335.619 16.4083
918.739 16.4
1585.19 16.375
1144.83 16.375
773.208 16.375
394.743 16.375
984.181 16.3214
969.924 16.3214
609.818 16.3214
232.192 16.3214
193.712 16.3214
1046.64 16.25
289.456 16.25
1642.64 16.2426
800.89 16.225
822.433 16.2083
46.3381 16.2083
839.666 16.1635
736.018 16.1488
632.589 16.125
407.599 16.125
75.5441 16.125
283.599 16.1111
511.084 16.0833
191.002 16.075
144.664 16.0662
54.4869 16.0625
627.916 16.0417
298.018 16.0417
827.582 16.0357
706.663 16.0179
1566.39 16.0083
1100.52 16.0083
609.053 16.0083
386.672 16.0083
569.989 16.0066
1646.77 16.
1477.52 16.
1011.54 16.
1002.32 16.
894.556 16.
136.842 16.
500.029 15.8929
706.434 15.875
644.781 15.7813
706.092 15.6806
962.851 15.6667
701.136 15.6667
508.384 15.5714
774.787 15.5
706.292 15.5
215.425 15.5
1204.99 15.4712
932.065 15.45
1497.68 15.4083
882.587 15.4083
1581.02 15.375
710.871 15.375
520.071 15.375
147.047 15.375
161.068 15.3603
479.638 15.3214
1338.44 15.2857
85.0974 15.2857
64.0411 15.2857
1280.39 15.2841
1039.23 15.2841
72.9713 15.2841
500.704 15.2813
727.605 15.2404
1342.26 15.225
635.561 15.2083
73.0503 15.2083
730.976 15.2045
731.888 15.2
641.305 15.1667
326.941 15.1667
808.322 15.1635
238.214 15.1635
180.944 15.1635
1469.56 15.1429
696.642 15.125
218.038 15.125
197.143 15.125
146.308 15.125
115.449 15.125
952.911 15.1023
340.502 15.0865
237.239 15.0865
1484.87 15.075
1091.38 15.075
687.787 15.0662
176.256 15.0662
710.217 15.0592
1676.65 15.0417
144.275 15.0417
1091.7 15.0357
130.288 15.0357
511.375 15.0114
262.272 15.0114
1656.92 15.0083
466.52 15.0083
1438.48 15.0074
219.861 15.0074
100.493 15.0074
1280.09 15.
58.1136 15.
1655.7 14.9205
141.487 14.9205
721.384 14.8
158.48 14.8
713.011 14.7813
294.902 14.7813
1102.41 14.7788
90.3121 14.7788
58.3328 14.675
46.7712 14.675
666.165 14.6667
325.71 14.5714
58.0606 14.5714
1654.98 14.5625
1299.79 14.5568
1535.36 14.5
1435.18 14.4712
1347.27 14.45
322.24 14.4464
392.553 14.4083
1356.9 14.375
996.217 14.375
879.086 14.375
604.559 14.375
392.599 14.375
361.372 14.3224
594.354 14.3214
569.319 14.3214
519.267 14.3214
332.937 14.2857
722.059 14.25
687.533 14.25
539.612 14.25
428.021 14.25
90.559 14.2404
692.045 14.2083
183.431 14.2083
54.0221 14.2083
494.303 14.1838
1557.04 14.1667
1377.52 14.1667
1294.91 14.1667
1162.86 14.1667
533.145 14.1667
1415.49 14.1635
215.772 14.1635
191.163 14.1635
707.021 14.1607
1544.52 14.1429
110.108 14.1429
1053.16 14.125
1018.66 14.125
706.556 14.125
692.272 14.125
211.199 14.125
706.772 14.1023
677.459 14.1023
624.273 14.1023
1425.15 14.0865
68.3359 14.0865
194.462 14.075
1598.78 14.0662
1629.59 14.05
683.002 14.05
458.781 14.05
1039.55 14.0417
813.493 14.0417
434.789 14.0417
1309.23 14.0357
1043.93 14.0357
339.351 14.0357
283.667 14.0357
1691.5 14.0278
1316.72 14.0179
721.594 14.0139
1406.98 14.0114
921.379 14.0114
173.672 14.0114
105.099 14.0114
78.7844 14.0114
1590.75 14.0096
74.7692 14.0096
1140.02 14.0083
981.269 14.0083
543.324 14.0083
106.915 14.0074
60.8482 14.0074
1383.74 14.
913.676 14.
901.474 14.
706.862 14.
530.067 14.
173.649 14.
157.357 14.
112.732 14.
211.877 13.9205
100.875 13.9205
214.981 13.8929
1394.06 13.8
126.904 13.7813
537.92 13.7788
707.995 13.6806
591.02 13.675
584.663 13.675
671.068 13.6667
282.696 13.6667
244.666 13.6667
1244.13 13.5956
1616.34 13.5625
1412.43 13.5625
1208.43 13.5625
804.568 13.5625
565.283 13.5568
345.489 13.5
1450.7 13.4712
786.994 13.4712
554.924 13.4712
503.217 13.45
258.015 13.45
76.9383 13.45
1441.07 13.4444
1440.74 13.375
398.692 13.375
584.768 13.3472
289.873 13.3472
984.554 13.2841
925.399 13.2841
886.353 13.2841
484.849 13.2841
382.346 13.2841
707.792 13.2813
498.476 13.2813
1437.64 13.25
1389.19 13.25
584.159 13.25
529.879 13.25
457.856 13.25
263.128 13.25
44.4792 13.25
1401.96 13.2404
437.525 13.2404
380.055 13.2404
233.763 13.225
773.824 13.2
594.94 13.2
821.266 13.1838
1694.89 13.1667
1307.34 13.1667
1221.24 13.1667
372.598 13.1667
146.287 13.1667
1400.44 13.1635
1319.39 13.1635
554. 13.1635
499.031 13.1635
447.87 13.1635
305.153 13.1635
1671.99 13.1607
683.644 13.1607
434.952 13.1429
1645.8 13.125
1583.16 13.125
1551.08 13.125
1129.95 13.125
776.41 13.125
608.534 13.125
987.253 13.1023
612.067 13.1023
133.109 13.1023
105.722 13.1023
513.705 13.0865
214.089 13.0865
1363.61 13.0833
1217.8 13.075
831.608 13.0662
429.152 13.0625
803.485 13.05
1625.41 13.0417
1560.12 13.0417
1228.8 13.0417
849.678 13.0417
805.972 13.0417
547.453 13.0417
520.483 13.0417
395.786 13.0417
263.402 13.0417
128.759 13.0417
90.9753 13.0417
1632.11 13.0357
1398.46 13.0357
472.316 13.0357
362.658 13.0357
1275.89 13.0313
507.587 13.0179
458.597 13.0179
125.423 13.0139
1496.81 13.0114
868.517 13.0114
364.395 13.0114
1125. 13.0096
792.853 13.0096
561.391 13.0096
100.585 13.0096
1261.81 13.0083
714.59 13.0083
388.364 13.0083
42.6325 13.0083
294.969 13.0074
1295.44 13.
1142.51 13.
798.452 13.
614.693 13.
476.758 13.
85.3823 13.
51.9932 13.
50.4862 13.
40.6256 13.
1476.55 12.9205
671.578 12.9205
330.788 12.9205
113.648 12.9205
619.477 12.8929
772.571 12.875
388.151 12.875
698.747 12.8
1509.16 12.7788
196.755 12.7788
144.142 12.7788
1444.77 12.6806
694.298 12.6806
329.593 12.6806
192.848 12.6806
1190.94 12.675
1322.12 12.6667
1297.55 12.6667
934.103 12.6667
872.73 12.6667
801.947 12.6667
110.38 12.6667
689.894 12.5714
530.114 12.5625
1638.71 12.5568
1276.23 12.5568
1151.3 12.5568
887.208 12.5568
736.963 12.5568
383.713 12.5568
1215.7 12.5
103.088 12.5
1427.77 12.4712
607.825 12.4712
563.199 12.4712
516.531 12.4712
154.77 12.4712
56.3847 12.4712
42.4199 12.4712
1663.78 12.45
83.4283 12.45
1489.2 12.4083
1166.83 12.4083
920.459 12.4083
135.452 12.4083
1113.1 12.375
822.013 12.375
522.595 12.375
488.476 12.375
1525.87 12.3214
734.233 12.3214
656.512 12.3214
589.658 12.3214
397.916 12.3214
395.11 12.3214
1427.9 12.2841
1375.61 12.2841
1110.42 12.2841
1101.85 12.2841
877.571 12.2841
616.283 12.2841
462.878 12.2841
275.467 12.2841
195.965 12.2841
52.9075 12.2841
1397.45 12.25
919.286 12.25
220.386 12.25
208.997 12.25
1439.61 12.2404
1337.59 12.2404
1289.69 12.2404
597.88 12.2404
474.934 12.2404
410.667 12.2404
78.1453 12.2404
517.59 12.225
925.593 12.2083
106.206 12.2083
1536.25 12.2
789.117 12.2
766.333 12.2
518.823 12.2
184.839 12.2
427.731 12.1838
1389.52 12.1667
1169.12 12.1667
695.108 12.1667
165.577 12.1667
108.11 12.1667
107.633 12.1667
115.195 12.1607
88.2769 12.1607
706.147 12.1429
1565.05 12.125
1353.62 12.125
1200.64 12.125
1108.29 12.125
792.716 12.125
608.724 12.125
530.632 12.125
378.972 12.125
180.021 12.125
72.24 12.125
831.376 12.1023
802.204 12.1023
686.781 12.1023
491.785 12.1023
416.953 12.1023
88.1922 12.1023
1669.98 12.0865
1411.28 12.0865
839.971 12.0865
708.676 12.0865
1581.69 12.0833
364.876 12.075
45.747 12.075
280.953 12.0662
705.107 12.0625
190.244 12.0625
52.6204 12.0625
1647.94 12.05
1451.5 12.05
513.579 12.05
329.732 12.05
232.324 12.05
1619.39 12.0417
1162.2 12.0417
1058.41 12.0417
987.974 12.0417
890.158 12.0417
470.55 12.0417
297.869 12.0417
244.628 12.0417
237.533 12.0417
161.526 12.0417
1623.54 12.0357
1086.18 12.0357
948.653 12.0357
878.082 12.0357
877.437 12.0357
764.607 12.0357
683.378 12.0357
547.083 12.0357
310.194 12.0357
530.805 12.0313
102.027 12.0313
1511.43 12.0139
824.572 12.0139
1185.31 12.0114
784.022 12.0114
637.844 12.0114
346.255 12.0114
313.725 12.0114
161.774 12.0114
1500.18 12.0096
1470.62 12.0096
1338.01 12.0096
962.785 12.0096
655.764 12.0096
385.794 12.0096
133.446 12.0096
132.752 12.0096
125.11 12.0096
59.0343 12.0096
51.4473 12.0096
104.126 12.0083
80.42 12.0083
1395.1 12.0074
1530.09 12.
1376.08 12.
1207.73 12.
1160.38 12.
1125.42 12.
1038.01 12.
1031.5 12.
951.38 12.
495.374 12.
475.833 12.
313.588 12.
276.329 12.
252.822 12.
241.422 12.
180.564 12.
133.952 12.
93.1002 12.
49.4939 12.
1393.65 11.9205
1463.91 11.875
79.2402 11.875
1626.44 11.8
1122.76 11.8
922.325 11.8
709.323 11.8
511.897 11.8
1649.1 11.7788
613.915 11.7788
266.82 11.7788
262.84 11.7788
126.937 11.7788
54.3814 11.7788
909.827 11.75
531.393 11.75
65.0542 11.75
1606.54 11.6806
884.641 11.6806
855.204 11.6806
244.284 11.6806
945.5 11.6667
884.207 11.6667
745.735 11.6667
708.237 11.6667
602.036 11.6667
549.4 11.6667
98.1743 11.6667
61.3685 11.6667
44.3444 11.6667
560.679 11.625
723.731 11.5714
248.37 11.5714
715.948 11.5625
186.725 11.5625
77.0116 11.5625
1426.64 11.5568
770.301 11.5568
684.399 11.5568
629.569 11.5568
380.135 11.5568
149.35 11.5568
895.845 11.5
383.115 11.5
1227.39 11.4712
1095.34 11.4712
1057.36 11.4712
1487.5 11.45
1359.56 11.45
1326.82 11.45
1186.58 11.45
1062.46 11.45
276.231 11.45
203.923 11.4464
1271.12 11.375
1207.82 11.375
920.182 11.375
306.181 11.375
1699.29 11.3472
1336.73 11.3472
1329.14 11.3472
709.823 11.3472
518.182 11.3472
421.249 11.3472
130.516 11.3472
883.908 11.3333
292.002 11.3333
1633.69 11.2841
1509.63 11.2841
1504.26 11.2841
1491.21 11.2841
793.239 11.2841
380.735 11.2841
708.782 11.25
106.743 11.25
1093.73 11.2404
226.562 11.2083
1572.34 11.2
1141.29 11.2
896.409 11.2
779.014 11.2
607.117 11.2
592.863 11.2
392.948 11.2
1434.38 11.1667
1153.83 11.1667
563.062 11.1667
263.731 11.1667
107.907 11.1667
1528.13 11.1607
1486.27 11.1607
1277.05 11.1607
348.292 11.1607
44.6257 11.1607
1093.56 11.1429
268.027 11.1429
182.145 11.1429
97.6086 11.1429
77.7153 11.1429
1452.16 11.125
1339.44 11.125
897.205 11.125
700.206 11.125
248.08 11.125
122.155 11.125
118.303 11.125
95.7358 11.125
64.6989 11.125
56.1869 11.125
1321.9 11.1023
996.582 11.1023
776.852 11.1023
574.826 11.1023
193.377 11.1023
1103.01 11.0865
811.821 11.0865
774.922 11.0865
245.336 11.0865
222.118 11.0865
146.898 11.0865
653.099 11.0833
902.73 11.075
884.902 11.075
1486.63 11.0625
280.702 11.0625
147.211 11.0625
1656.13 11.05
1625.89 11.05
978.042 11.05
237.327 11.05
234.292 11.05
102.241 11.05
1386.98 11.0417
1018.13 11.0417
618.647 11.0417
541.003 11.0417
372.2 11.0417
159.451 11.0417
65.3525 11.0417
62.0201 11.0417
823.796 11.0357
710.125 11.0357
1532.59 11.0179
1198.44 11.0179
1463.03 11.0139
1408.85 11.0139
1315.68 11.0139
624.818 11.0139
1545.06 11.0114
1429.5 11.0114
1289.24 11.0114
1284.99 11.0114
517.755 11.0114
232.463 11.0114
211.515 11.0114
179.319 11.0114
132.923 11.0114
130.432 11.0114
117.539 11.0114
1639.32 11.0096
1126.84 11.0096
811.201 11.0096
637.352 11.0096
634.117 11.0096
537.372 11.0096
451.766 11.0096
272.964 11.0096
1642.22 11.0083
655.705 11.0083
635.835 11.0083
372.653 11.0083
1609.63 11.
1472.76 11.
1429.12 11.
1360.19 11.
1053.43 11.
1050.28 11.
914.992 11.
884.289 11.
770.193 11.
601.19 11.
583.83 11.
479.928 11.
417.86 11.
359.534 11.
319.208 11.
270.867 11.
161.214 11.
45.1431 11.
1550.44 10.9205
1503.36 10.9205
1229.93 10.9205
532.214 10.9205
131.581 10.9205
1190.34 10.875
1135.41 10.875
270.9 10.875
240.226 10.875
1333.37 10.8
902.289 10.8
568.667 10.8
531.668 10.8
335.706 10.8
134.657 10.8
112.339 10.8
95.9948 10.8
397.876 10.75
76.2952 10.75
1335.63 10.6806
1331.15 10.6806
698.854 10.6806
671.009 10.6806
281.286 10.6806
135.347 10.6806
108.529 10.6806
98.0467 10.6806
51.535 10.6806
1403.95 10.6667
1133.84 10.6667
824.769 10.6667
176.988 10.6667
82.8587 10.6667
435.558 10.5625
416.628 10.5625
316.759 10.5625
173.47 10.5625
70.7418 10.5625
709.273 10.5568
623.003 10.5568
565.555 10.5568
514.447 10.5568
85.021 10.5568
57.9965 10.5568
1348.69 10.5
245.655 10.5
42.5728 10.4712
1434.19 10.45
1239.36 10.45
909.332 10.45
580.115 10.45
457.386 10.45
328.982 10.45
297.455 10.45
289.62 10.45
204.347 10.45
105.898 10.45
89.883 10.45
1244.56 10.4464
767.091 10.4464
486.346 10.4464
364.016 10.4464
160.971 10.4464
129.539 10.4464
97.4426 10.4464
1123.96 10.375
905.694 10.375
735.569 10.375
593.253 10.375
433.27 10.375
183.998 10.375
122.078 10.375
95.2127 10.375
66.1093 10.375
1478.65 10.3472
713.715 10.3472
711.533 10.3472
287.509 10.3472
245.777 10.3472
535.249 10.3214
1117.71 10.2841
890.055 10.2841
836.092 10.2841
239.866 10.2841
227.037 10.2841
47.1567 10.2841
1580.92 10.25
1453.99 10.25
1278.93 10.25
1085.56 10.25
613.186 10.25
591.289 10.25
581.869 10.25
531.609 10.25
483.614 10.25
417.792 10.25
373.083 10.25
262.639 10.25
154.398 10.25
110.45 10.25
83.2032 10.25
1184.88 10.2404
1078.85 10.2404
767.969 10.2404
684.216 10.2404
544.259 10.2404
478.16 10.2404
271.216 10.2404
1054.01 10.225
803.15 10.225
737.49 10.225
530.587 10.225
1024.61 10.2083
1268.55 10.2
560.144 10.2
373.816 10.2
127.698 10.2
48.2403 10.2
712.188 10.1667
502.244 10.1667
336.907 10.1667
327.116 10.1667
221.035 10.1667
110.74 10.1667
84.6455 10.1667
1249.12 10.1607
1052.56 10.1607
612.307 10.1607
76.8784 10.1607
282.01 10.1429
1693.34 10.125
1632.21 10.125
1595.92 10.125
1344.39 10.125
1264.52 10.125
1259.91 10.125
922.579 10.125
681.657 10.125
549.335 10.125
498.708 10.125
425.294 10.125
342.884 10.125
200.588 10.125
143.899 10.125
61.1074 10.125
1302.73 10.1023
1290.87 10.1023
1282.65 10.1023
1275.07 10.1023
791.692 10.1023
687.382 10.1023
624.89 10.1023
544.46 10.1023
181.929 10.1023
96.9927 10.1023
1645.03 10.0865
1642.01 10.0865
1484.34 10.0865
1122.43 10.0865
1005.63 10.0865
313.035 10.0865
212.851 10.0865
151.121 10.0865
47.4677 10.0865
955.715 10.0833
64.0722 10.0833
1271.86 10.075
254.674 10.075
1673.8 10.0625
1513.43 10.0625
1270.98 10.0625
1267.8 10.0625
402.752 10.0625
280.512 10.0625
244.754 10.0625
225.881 10.0625
155.326 10.0625
1548.31 10.05
1361.52 10.05
1327.18 10.05
878.574 10.05
782.739 10.05
592.653 10.05
476.858 10.05
188.815 10.05
73.3593 10.05
1433.18 10.0417
1318.62 10.0417
1191.22 10.0417
1085.69 10.0417
738.46 10.0417
587.393 10.0417
535.05 10.0417
208.328 10.0417
192.636 10.0417
94.5596 10.0417
53.1123 10.0417
50.5106 10.0417
1595.5 10.025
101.627 10.025
988.171 10.0179
885.227 10.0179
783.428 10.0179
542.029 10.0179
537.492 10.0179
49.7479 10.0179
1533.22 10.0139
900.151 10.0139
752.679 10.0139
715.08 10.0139
653.917 10.0139
652.745 10.0139
645.87 10.0139
525.644 10.0139
433.4 10.0139
394.575 10.0139
376.59 10.0139
297.701 10.0139
227.39 10.0139
57.6299 10.0139
53.5684 10.0139
47.7801 10.0139
1010.88 10.0114
915.859 10.0114
782.403 10.0114
660.083 10.0114
628.662 10.0114
592.402 10.0114
378.537 10.0114
308.924 10.0114
1676.55 10.0096
1234.47 10.0096
733.193 10.0096
133.743 10.0096
71.7103 10.0096
1295.58 10.0083
299.423 10.0083
229.199 10.0083
1211.75 10.
1139.13 10.
1132.04 10.
1127.73 10.
883.471 10.
718.646 10.
553.344 10.
516.296 10.
512.294 10.
430.151 10.
349.011 10.
298.942 10.
215.702 10.
188.225 10.
173.204 10.
162.818 10.
156.865 10.
87.7702 10.
84.2559 10.
66.9272 10.
42.5222 10.
