# Supplementary material for: Functional Genomics of Novel Secondary Metabolites from Diverse Cyanobacteria Using Untargeted Metabolomics
Source: Mar Drugs. 2013 Sep 30;11(10):3617–31. doi: 10.3390/md11103617 (PMC3826126; doi:10.3390/md11103617)
Supplement: Supplementary File 3 — Supplementary msms data (ZIP, 1417 KB) [file marinedrugs-11-03617-s003.zip › msms/121.Negative.txt]

// 121.   Negative
834.519 86006.8
835.521 19615.1
193.035 4742.37
640.48 1304.65
113.024 772.699
835.953 655.789
59.013 380.219
836.409 373.892
72.9919 349.43
89.024 329.795
838.236 321.319
836.058 310.716
836.648 285.042
836.187 281.127
836.988 256.141
837.591 254.704
133.015 226.166
71.014 212.617
837.813 207.933
838.559 205.737
103.002 203.297
175.024 202.272
73.0279 197.093
838.074 188.329
85.03 187.042
837.258 186.348
837.421 170.2
838.359 164.951
131.035 164.358
838. 162.577
193.199 157.721
658.485 154.032
840.876 149.776
836.81 143.913
840.341 141.193
839.903 141.13
641.489 140.322
193.159 140.28
841.137 134.036
846.521 131.573
839.114 122.055
839.187 121.851
838.709 121.665
841.016 121.008
839.348 120.201
839.717 117.532
194.044 116.143
149.048 112.911
839.607 112.248
841.548 111.839
837.673 110.547
841.629 110.161
85.0514 108.402
838.799 108.056
843.481 102.881
842.543 101.12
838.922 98.2528
840.126 97.9846
840.799 97.8327
839.976 97.7779
841.383 97.1471
842.818 96.5
845.365 95.1607
193.488 94.0147
840.953 91.0501
844.116 88.2841
840.598 87.455
