# Supplementary material for: Functional Genomics of Novel Secondary Metabolites from Diverse Cyanobacteria Using Untargeted Metabolomics
Source: Mar Drugs. 2013 Sep 30;11(10):3617–31. doi: 10.3390/md11103617 (PMC3826126; doi:10.3390/md11103617)
Supplement: Supplementary File 3 — Supplementary msms data (ZIP, 1417 KB) [file marinedrugs-11-03617-s003.zip › msms/171.Negative.txt]

// 171. pterin-related  Negative
398.125 18795.8
218.061 8024.3
162.036 1676.51
399.129 1411.2
398.301 656.161
191.036 496.162
89.0174 485.618
175.058 478.636
399.037 447.63
218.181 431.981
59.0109 394.704
398.428 343.002
119.029 318.513
398.497 275.
101.017 248.92
219.06 244.025
398.69 233.806
398.551 212.331
399.244 194.002
398.964 183.471
399.481 180.051
398.816 175.805
219.108 171.571
184.412 170.987
399.566 166.617
119.057 164.618
398.892 154.671
191.082 151.29
399.405 146.352
71.0077 144.742
218.481 144.042
218.22 143.5
218.524 124.356
218.268 122.625
399.998 120.025
218.39 117.089
399.338 113.81
400.586 113.669
218.684 113.083
218.317 110.346
162.122 106.889
176.034 106.789
401.822 106.758
400.142 105.336
399.653 105.084
176.062 103.96
399.698 100.031
163.038 98.0191
400.707 96.
162.196 91.4142
147.023 89.358
399.872 88.4879
400.071 88.0452
73.0205 86.225
339.02 86.0625
118.022 81.2269
400.355 79.625
218.619 79.0452
90.0205 78.2155
399.934 77.5
400.19 77.0388
113.015 70.7868
692.157 68.3491
219.253 68.0667
218.95 66.125
218.866 66.1176
400.866 66.1125
190.057 65.0036
175.451 64.1645
404.445 64.0809
1650.37 62.
401.293 60.45
175.136 60.4
152.979 60.1976
1626. 57.5707
400.808 57.0947
219.888 56.2353
806.895 56.006
318.91 55.16
241.147 55.1184
162.944 55.0341
573.842 54.125
218.59 53.2355
406.463 52.6814
106.969 52.3472
389.155 51.9205
1367.29 51.2727
220.073 51.0363
904.172 50.7222
57.7962 50.5417
98.9906 50.0489
219.196 49.1635
653.916 49.125
401.409 49.0658
220.176 49.0341
278.088 49.0054
120.027 48.7614
407.469 48.0947
402.624 48.0262
234.36 47.405
105.021 47.3967
397.949 46.2893
85.0292 45.7778
71.0559 45.5208
101.051 45.4464
220.289 45.4
125.026 45.3333
218.774 45.2857
401.684 45.006
1273.02 44.8929
402.121 44.5921
147.053 44.3878
399.746 44.3224
71.0842 44.25
973.624 43.4
230.075 43.3333
1207.42 43.1856
355.105 43.125
401.349 43.0167
643.696 43.0034
97.6274 42.6447
175.301 42.5682
214.067 42.4
489.282 42.125
402.715 42.125
220.549 42.0833
297.977 42.0147
350.54 41.8523
150.929 41.3269
800.929 41.0526
747.679 40.6814
423.451 40.6447
650.709 40.5625
233.914 40.3636
401.559 40.338
137.709 40.0046
164.449 39.7202
421.845 39.6944
784.32 39.5625
455.295 39.3967
421.783 39.3911
57.1896 39.3674
233.087 39.2426
60.8666 39.0417
685.184 39.0046
1435.57 38.8
342.287 38.75
121.1 38.4879
70.5377 38.4088
1672.16 38.2222
1647.22 38.1856
157.936 38.125
134.966 38.
403.652 37.6713
1625.35 37.645
1472.85 37.338
436.278 37.3333
1618.63 37.1607
175.884 37.15
455.875 37.1023
831.863 37.0179
67.9023 37.0167
1644.94 37.0043
125.548 36.9073
396.431 36.8947
182.023 36.8036
49.355 36.7656
1008.34 36.7601
219.527 36.6944
162.302 36.625
450.955 36.5707
402.771 36.5682
788.473 36.4545
281.703 36.375
89.0606 36.3224
210.012 36.3077
405.099 36.2736
1083. 36.2656
92.2087 36.2269
226.406 36.0489
271.074 36.0363
220.431 36.0341
356.3 36.006
41.118 36.
317.416 35.9423
377.659 35.6713
430.078 35.6429
992.413 35.6036
270.029 35.575
1057.84 35.5707
260.144 35.5625
127.946 35.5216
1257.13 35.4803
745.008 35.4556
397.675 35.4464
646.872 35.375
217.321 35.3333
206.681 35.3333
589.536 35.2426
847.62 35.125
73.9311 35.0947
401.174 35.006
972.145 35.
560.918 35.
219.433 34.9205
1011.6 34.9073
304.669 34.8889
277.665 34.805
403.076 34.7788
603.685 34.6429
1269.58 34.35
1110.98 34.245
1641.43 34.2045
161.222 34.125
221.882 34.1118
219.845 34.0909
290.021 34.
56.0999 33.8935
175.248 33.7824
889.579 33.5577
311.916 33.5
517.09 33.3333
221.716 33.3077
368.826 33.2457
1140.18 33.175
97.8304 33.1731
59.1636 33.1008
513.25 33.0363
155.956 33.004
191.114 33.
116.46 32.6875
1056.08 32.6576
1677.2 32.6429
373.239 32.6429
1091.26 32.5714
857.272 32.5707
121.04 32.4821
206.517 32.4491
356.162 32.4321
664.958 32.3906
923.786 32.375
435.408 32.3269
1276.9 32.2308
204.274 32.2308
486.295 32.1875
887.928 32.1731
621.139 32.1359
145.382 32.1008
543.519 32.0833
611.425 32.0769
390.861 32.0592
75.4437 32.0417
100.064 32.0192
1599.43 32.006
113.042 31.7961
62.7007 31.6429
708.707 31.3967
925.601 31.3636
671.073 31.3491
401.879 31.2813
69.0029 31.2813
628.644 31.25
46.7052 31.2426
1549.27 31.2228
58.2999 31.2228
1685.54 31.0909
407.305 31.0833
400.524 31.0592
1463.3 31.0417
407.35 31.0363
1299.11 31.025
59.6006 31.0179
422.943 31.0167
1556.43 31.0046
297.621 31.0043
1634.22 30.9423
204.958 30.8897
217.045 30.8409
337.824 30.805
428.091 30.7813
1069.01 30.7778
717.304 30.7778
392.398 30.7202
219.397 30.675
258.236 30.6713
1060.56 30.5707
1425.75 30.5682
1218.88 30.5329
461.482 30.5329
927.204 30.4808
224.185 30.4803
1200.74 30.4083
462.185 30.3636
232.716 30.3636
138.428 30.3636
45.8104 30.3077
1072.51 30.2857
1316.13 30.2308
1336.48 30.1875
219.549 30.1667
679.722 30.1607
632.194 30.1607
171.498 30.1359
165.756 30.1359
725.155 30.0667
1387.74 30.0662
400.42 30.0536
140.519 30.0167
569.173 30.006
672.46 30.
178.301 30.
1033.95 29.8897
411.647 29.7813
473.432 29.6576
1395.87 29.5602
1234.03 29.5577
382.25 29.5208
1399.98 29.4464
476.118 29.375
415.233 29.375
221.085 29.3636
133.046 29.3611
229.339 29.3333
222.432 29.2813
1246.8 29.25
897.156 29.2404
148.073 29.2083
1361.56 29.1406
63.6516 29.1359
1671.62 29.125
198.509 29.0833
1210.95 29.0769
69.5741 29.0625
1250.18 29.0536
89.1975 29.05
204.043 29.045
536.558 29.0388
172.972 29.0208
588.415 29.0043
1557.8 29.
406.103 29.
192.055 29.
903.703 28.8929
66.7074 28.7961
1424.79 28.7813
287.191 28.7202
96.4317 28.7202
1071.23 28.6576
224.701 28.5956
89.1066 28.5707
669.512 28.5329
158.106 28.5313
1029.9 28.5208
223.045 28.5
1157.42 28.445
1525.37 28.4083
844. 28.405
1520.31 28.375
1374.39 28.375
559.218 28.3636
992.147 28.3603
559.504 28.3603
765.679 28.338
1682.21 28.3333
705.839 28.3333
178.767 28.2917
724.224 28.2857
1100.17 28.2727
219.619 28.2727
492.644 28.2663
219.308 28.25
121.318 28.25
396.556 28.225
219.648 28.1875
638.836 28.1731
45.3389 28.1607
1383.81 28.1359
217.194 28.1359
461.405 28.1136
434.743 28.1118
530.537 28.1078
162.906 28.0865
1429.57 28.0769
242.616 28.0714
304.159 28.0667
630.092 28.0489
1096.08 28.0417
421.027 28.0417
1041.42 28.0313
219.774 28.0313
415.348 28.0083
312.626 28.006
266.987 28.0054
425.724 28.
162.355 27.9205
48.528 27.9
676.063 27.8897
983.636 27.875
219.957 27.805
115.834 27.805
870.859 27.7961
462.289 27.7778
933.372 27.6923
482.655 27.6875
224.634 27.6576
341.263 27.6429
389.274 27.625
556.136 27.5577
207.584 27.5329
118.284 27.5313
838.343 27.5208
172.671 27.4402
119.157 27.4083
454.544 27.375
339.11 27.375
191.574 27.3636
1088.95 27.3611
352.343 27.3603
918.261 27.3224
1308.34 27.2917
1180.23 27.2663
108.188 27.2663
276.705 27.2269
190.591 27.2269
92.4543 27.225
1256.51 27.2228
1334.41 27.1731
690.156 27.1731
882.238 27.125
669.44 27.125
271.008 27.1157
484.857 27.1
141.84 27.0909
913.647 27.0833
130.374 27.0833
55.0219 27.0833
411.87 27.0625
45.0153 27.0489
716.436 27.0388
1386.17 27.0313
247.404 27.0278
262.699 27.025
40.7515 27.0179
175.352 27.0139
279.772 27.0096
592.973 27.0083
1674.72 27.005
865.842 27.005
572.174 27.0046
234.196 27.0046
1194.44 27.
163.971 26.9013
420.447 26.9
219.805 26.8409
890.134 26.8182
408.783 26.7961
236.537 26.7788
924.389 26.7778
1695.14 26.75
420.38 26.6576
90.5766 26.6429
1440.01 26.625
829.467 26.605
400.986 26.6
868.306 26.5714
220.042 26.5707
317.848 26.5682
619.216 26.5625
691.222 26.5329
164.601 26.5329
972.383 26.5313
69.1356 26.5208
89.2679 26.4821
714.843 26.4808
543.309 26.445
121.248 26.4083
404.558 26.405
174.944 26.4
53.1324 26.3967
457.693 26.375
1095.47 26.3636
923.858 26.3636
93.517 26.3636
1180.61 26.3077
1581.74 26.2663
368.658 26.25
926.831 26.225
202.067 26.225
130.141 26.205
1025.22 26.1838
667.441 26.1731
412.619 26.1667
1530.04 26.1645
162.259 26.1635
343.441 26.1488
256.679 26.1488
86.9574 26.1488
566.144 26.125
174.033 26.125
413.183 26.1118
479.096 26.0909
434.962 26.0909
1268.72 26.0833
1596.03 26.0592
1469. 26.0592
1275.03 26.045
843.751 26.045
642.04 26.0417
1517.95 26.025
884.346 26.025
620.524 26.0192
1225.27 26.0066
1083.34 26.006
476.167 26.005
432.349 26.005
221.845 26.005
82.7498 26.005
261.882 26.0046
147.392 26.0046
1021.33 26.
624.826 26.
125.354 26.
104.414 26.
1438.37 25.8929
162.575 25.8929
780.025 25.8167
1043.85 25.805
1278.43 25.75
401.993 25.75
89.086 25.75
1198.51 25.7202
768.741 25.7202
675.023 25.7202
852.088 25.6944
175.913 25.6944
92.94 25.6944
1180.76 25.675
480.292 25.675
401.22 25.675
345.861 25.625
274.44 25.625
259.765 25.625
222.517 25.5956
311.565 25.5329
1472.39 25.5313
534.451 25.5208
412.436 25.5
767.324 25.4402
43.9725 25.4402
694.452 25.405
382.604 25.405
489.79 25.4
1388.63 25.375
54.5873 25.375
341.579 25.3636
40.0739 25.3636
1632.05 25.3393
319.204 25.3393
680.412 25.3333
268.205 25.2663
170.764 25.2663
71.9397 25.2663
152.258 25.245
746.47 25.2426
322.636 25.2228
486.182 25.2112
614.616 25.1875
1327.42 25.1488
165.062 25.1429
1658.86 25.1359
494.325 25.1359
79.1728 25.125
229.122 25.1111
64.8453 25.1111
1641.3 25.1023
1110.6 25.0909
101.114 25.0865
939.951 25.0833
127.46 25.0833
215.424 25.0769
448.117 25.0662
1303.5 25.0625
1445.09 25.0536
334.376 25.0489
292.152 25.045
515.876 25.0417
202.105 25.0417
1521.76 25.0278
228.004 25.0227
228.844 25.0208
47.9051 25.0208
1186.74 25.0192
1169.77 25.0192
221.136 25.0179
132.12 25.0083
353.077 25.006
1570.39 25.0054
1048.13 25.
628.019 25.
104.612 25.
1479.36 24.9185
211.817 24.9185
659.892 24.9013
1635.13 24.9
985.896 24.9
185.319 24.8929
532.124 24.8182
105.893 24.8182
1372.59 24.75
142.524 24.7202
221.919 24.675
89.862 24.675
535.193 24.6576
1640.28 24.6544
237.553 24.6544
465.496 24.625
176.554 24.605
495.779 24.5682
206.98 24.5625
1189.51 24.5568
1605.46 24.5313
1310.47 24.5313
1281.3 24.5208
1407.33 24.5
470.547 24.4808
633.972 24.4803
608.162 24.4803
1104.14 24.4545
134.068 24.4444
85.8112 24.4444
1177.08 24.4083
340.826 24.4083
101.464 24.4083
390.757 24.4
80.5503 24.3636
925.896 24.3333
837.538 24.3224
499.393 24.3224
476.454 24.2917
1285.25 24.2857
554.904 24.2857
1659.04 24.25
107.094 24.25
107.593 24.245
281.391 24.2426
222.096 24.2426
75.1278 24.2269
66.0087 24.2269
44.2081 24.2269
427.636 24.225
1304.88 24.2045
85.0927 24.2
1215.96 24.1875
428.783 24.1875
510.491 24.1838
293.555 24.1667
1095.04 24.1635
236.634 24.1635
1384.47 24.1488
468.598 24.1488
405.791 24.1488
199.05 24.1488
118.112 24.1488
405.591 24.125
76.3587 24.125
1294.58 24.1118
148.556 24.1111
321.019 24.0865
1359.56 24.0833
402.452 24.0833
1611.61 24.0769
1066.77 24.0769
438.408 24.0313
593.944 24.025
507.51 24.025
160.038 24.025
1006.59 24.0227
922.203 24.0227
364.754 24.0227
141.085 24.0208
789.551 24.0083
455.516 24.0083
1108.58 24.0066
175.171 24.0066
1496.61 24.006
120.37 24.006
1363.93 24.
1256.81 24.
441.922 24.
239.955 24.
222.707 24.
221.975 24.
1044.3 23.9205
1394.48 23.9185
60.1997 23.9185
380.359 23.9013
1563.7 23.9
1146.71 23.875
817.864 23.8182
409.524 23.7961
50.1108 23.7961
583.489 23.7813
696.844 23.7788
1646.06 23.7778
300.624 23.7202
290.923 23.7202
189.865 23.7202
676.466 23.6944
158.047 23.675
1385.42 23.6576
791.707 23.625
42.1802 23.6
168.319 23.5707
575.345 23.5682
1453.1 23.5329
715.075 23.5329
1559.33 23.5208
99.7368 23.5
989.653 23.4821
1649.97 23.4803
1511.06 23.4803
330.613 23.4712
1290.69 23.4444
749.14 23.4
403.2 23.4
1142.73 23.3636
217.566 23.3636
1673.17 23.3603
858.405 23.3603
425.471 23.3603
403.263 23.3603
475.133 23.3393
947.671 23.3333
495.013 23.3333
1336.54 23.3214
901.98 23.3077
104.529 23.2857
1120.43 23.2663
599.917 23.225
534.526 23.225
433.648 23.225
237.325 23.2083
196.465 23.2083
1347.63 23.2045
293.643 23.1838
133.01 23.1838
557.352 23.1667
479.008 23.1645
128.134 23.1488
1673.4 23.1429
1169.04 23.125
110.339 23.1136
834.595 23.1118
257.258 23.1111
169.978 23.1111
824.116 23.1
740.602 23.1
130.669 23.0909
189.47 23.0833
119.786 23.0833
580.203 23.075
607.38 23.0592
261.326 23.0592
66.0784 23.0536
1253.48 23.0489
602.336 23.0357
168.392 23.0313
366.349 23.0278
1399.47 23.025
1301.84 23.025
143.557 23.025
1031.61 23.0227
40.3903 23.0227
1277.59 23.0208
63.7295 23.0208
73.9751 23.0114
59.687 23.0096
995.357 23.0083
487.623 23.0066
231.199 23.0066
1653.61 23.006
777.291 23.006
66.5683 23.0054
1622.16 23.
1589.76 23.
1447.34 23.
1175.38 23.
1029.28 23.
683.011 23.
357.144 23.
195.07 23.
223.497 22.962
430.815 22.9185
807.666 22.8929
561.558 22.8929
431.44 22.8929
117.556 22.8929
627.36 22.8897
505.165 22.875
211.956 22.7961
313.133 22.7813
287.002 22.7813
418.041 22.7788
882.77 22.7778
44.4007 22.75
1199.66 22.7202
634.791 22.7202
610.212 22.7202
216.233 22.7202
395.668 22.6944
455.377 22.675
140.637 22.6667
470.477 22.6544
49.4931 22.6544
558.804 22.625
995.435 22.5714
164.401 22.5682
361.886 22.5568
225.04 22.5329
424.056 22.5313
573.669 22.5208
1685.35 22.4821
1389.59 22.4821
657.039 22.4803
190.618 22.45
382.747 22.4444
711.95 22.4
108.444 22.4
296.392 22.375
1354.4 22.3611
743.221 22.3603
1641.96 22.3472
588.096 22.3333
252.749 22.3333
858.224 22.3224
372.995 22.3224
351.046 22.3224
118.68 22.3224
230.258 22.3214
947.425 22.2917
867.285 22.2857
1429.76 22.2841
1313.13 22.25
402.934 22.25
219.981 22.25
112.193 22.25
1046.75 22.245
1182.56 22.2269
1358.65 22.225
516.633 22.225
1325.9 22.2
606.04 22.1875
130.976 22.1838
123.679 22.1838
1588.94 22.1645
430.339 22.1645
580.095 22.1429
888.064 22.1359
1607.01 22.125
852.337 22.125
535.349 22.125
89.7061 22.125
55.1991 22.125
181.074 22.1136
66.3683 22.1136
310.364 22.1111
217.836 22.1111
1139.34 22.1023
573.092 22.1
851.289 22.0909
744.911 22.0909
553.016 22.0592
1066.1 22.0536
209.953 22.0536
89.3268 22.0536
416.605 22.0489
282.211 22.0489
1275.19 22.0357
1137.12 22.0357
1487.47 22.0313
467.495 22.0313
448.311 22.0278
273.949 22.0278
670.286 22.0179
783.709 22.0114
563.424 22.0083
144.731 22.0083
309.507 22.0074
162.658 22.0074
126.834 22.0074
1454.19 22.0066
1412.83 22.006
246.549 22.006
69.8515 22.006
105.547 22.0054
976.449 22.
406.946 22.
112.571 22.
81.5724 22.
713.095 21.9
675.504 21.9
861.948 21.8897
506.07 21.8897
1640.67 21.7961
210.595 21.7961
188.365 21.7788
109.074 21.7778
102.141 21.75
843.887 21.6944
226.753 21.6944
162.878 21.6944
224.251 21.675
43.4902 21.675
127.015 21.6576
66.0299 21.6544
769.026 21.625
68.3018 21.625
253.079 21.6
751.913 21.5956
481.052 21.5956
436.578 21.5956
185.188 21.5956
225.621 21.5714
171.214 21.5682
1085.74 21.5568
1657.42 21.5329
461.074 21.5329
1040.88 21.5313
745.293 21.5313
223.633 21.5
60.5288 21.4821
136.04 21.4808
83.1114 21.4803
406.047 21.4712
138.36 21.4712
76.9497 21.4712
939.055 21.45
402.289 21.4444
189.004 21.4083
1559.99 21.4
972.968 21.4
395.438 21.4
51.326 21.4
200.432 21.375
1411.98 21.3611
1121.54 21.3611
295.379 21.3611
242.396 21.3611
1626.22 21.3603
773.238 21.3603
579.582 21.3603
440.581 21.3603
57.028 21.3603
56.9907 21.3393
1432.32 21.3224
99.7884 21.3214
258.887 21.2917
212.305 21.2857
1404.25 21.2813
1422.43 21.25
775.169 21.25
459.574 21.25
277.71 21.2426
224.904 21.2426
234.645 21.2404
1072.97 21.225
1058.82 21.225
721.735 21.225
341.431 21.225
273.636 21.225
1019.08 21.2083
488.105 21.2083
78.2169 21.2083
904.032 21.2
444.649 21.2
89.6072 21.2
269.924 21.1875
1620.03 21.1838
724.832 21.1838
317.357 21.1838
109.689 21.1645
1341.53 21.1635
787.298 21.1635
91.9202 21.1635
211.599 21.1488
165.004 21.1488
493.294 21.1359
1429.1 21.125
805.567 21.125
408.5 21.125
334.949 21.125
316.313 21.125
245.243 21.125
106.637 21.125
44.2582 21.1136
1512.59 21.1118
1258.45 21.1111
1195.49 21.1111
1425.82 21.1
488.344 21.1
183.292 21.1
1438.66 21.0909
1285.5 21.0909
318.726 21.0909
1354.17 21.075
721.227 21.075
846.45 21.0662
423.946 21.0662
380.052 21.0662
205.741 21.0662
200.321 21.0662
952.034 21.0625
1582.58 21.0592
1466.82 21.0592
1377.06 21.0592
408.218 21.0592
122.447 21.0592
44.414 21.0592
1504.09 21.0536
402.061 21.0536
86.5709 21.0536
299.303 21.0489
563.396 21.0417
704.649 21.0313
133.129 21.0313
85.7204 21.0313
1571.93 21.0278
1533.33 21.0278
1484.56 21.0278
1160.38 21.0278
401.762 21.0278
385.241 21.0278
1176.36 21.025
641.286 21.025
397.274 21.0227
718.125 21.0096
1544.44 21.0083
337.263 21.0074
184.698 21.0074
113.19 21.0074
1067.24 21.0066
749.499 21.0066
1431.98 21.006
532.624 21.006
427.884 21.006
830.707 21.0054
662.316 21.0054
412.686 21.0054
49.2821 21.0054
114.173 21.005
294.85 21.
293.151 21.
240.83 21.
225.357 21.
200.913 21.
149.03 21.
137.22 21.
587.313 20.8929
132.494 20.8897
82.0068 20.8182
1068.18 20.7961
645.487 20.7961
523.831 20.7961
55.8844 20.7961
41.413 20.7961
764.009 20.7813
535.546 20.7813
547.958 20.7788
433.783 20.7788
162.598 20.7788
827.25 20.7778
216.355 20.7778
215.26 20.7778
1661.98 20.75
411.368 20.75
1576.57 20.7202
1112. 20.7202
183.161 20.6944
144.026 20.6944
72.4746 20.6944
487.173 20.6806
300.541 20.675
847.06 20.6667
332.369 20.6576
73.6606 20.6576
685.79 20.6544
1396.2 20.625
966.974 20.625
826.032 20.625
505.216 20.625
98.1284 20.625
414.309 20.6
537.861 20.5956
658.235 20.5714
1044.01 20.5682
881.93 20.5682
213.948 20.5682
1407.08 20.5568
1599.67 20.5329
1261.93 20.5329
1125.47 20.5329
1003.64 20.5329
940.175 20.5329
516.583 20.5313
1081.69 20.5
662.058 20.5
285.21 20.5
90.352 20.5
1451.46 20.4821
1025.76 20.4803
709.405 20.4803
1601.82 20.4712
190.337 20.45
996.643 20.4444
726.099 20.4444
1575.74 20.4083
1444.32 20.4083
1310.36 20.4083
715.829 20.4083
513.598 20.4083
266.917 20.4083
459.33 20.4
303.85 20.4
71.1407 20.4
824.72 20.375
542.032 20.375
412.233 20.3636
1694.06 20.3603
1389.16 20.3603
245.032 20.3603
1082.58 20.3472
778.665 20.3333
87.5347 20.3333
1078.82 20.3224
794.103 20.3224
64.059 20.3224
713.355 20.3214
602.508 20.3214
338.938 20.2917
177.102 20.2917
85.3948 20.2857
1484.64 20.2813
1436.61 20.2813
620.283 20.2813
294.024 20.2813
254.271 20.2813
158.961 20.2813
1683.78 20.25
1230.06 20.25
378.068 20.25
263.214 20.25
220.954 20.25
138.207 20.25
237.922 20.2426
156.789 20.2426
1166.87 20.2404
1613.72 20.225
1050.63 20.225
910.209 20.225
813.591 20.225
706.112 20.225
697.959 20.225
222.63 20.225
166.043 20.225
111.702 20.225
1372.92 20.2083
447.595 20.2083
163.456 20.2083
1654.29 20.1731
1421.54 20.1645
1241.74 20.1645
500.444 20.1645
407.085 20.1645
150.581 20.1645
477.911 20.1635
446.954 20.1488
385.409 20.1488
1404.71 20.125
1376.62 20.125
1322.61 20.125
1149.52 20.125
892.53 20.125
183.191 20.125
1555.42 20.1118
1414.08 20.1111
926.452 20.1111
805.833 20.1111
294.949 20.1111
354.814 20.1023
1643.89 20.1
1273.58 20.1
413.571 20.1
1662.62 20.0865
61.9851 20.0865
242.446 20.0833
270.611 20.075
41.081 20.075
767.389 20.0662
356.909 20.0662
267.342 20.0662
1332.26 20.0592
763. 20.0592
669.278 20.0536
120.433 20.0536
691.557 20.0417
212.399 20.0417
1473.98 20.0313
1247.04 20.0313
594.42 20.0313
481.507 20.0278
423.639 20.0278
1661.4 20.025
532.042 20.025
191.196 20.025
103.841 20.025
822.538 20.0227
561.413 20.0227
173.19 20.0227
202.512 20.0139
235.381 20.0096
126.06 20.0096
1150.7 20.0083
800.221 20.0083
1294.91 20.0074
1289.8 20.0074
1115.88 20.0074
569.628 20.0074
46.3239 20.0074
44.1472 20.0074
1480.92 20.0066
1070.48 20.0066
626.847 20.0066
384.151 20.0066
222.383 20.0066
215.702 20.0066
160.169 20.0066
86.7469 20.0066
1325.43 20.006
1651.08 20.
1599.52 20.
1369.71 20.
1222.02 20.
1201.65 20.
1027.57 20.
962.168 20.
942.867 20.
820.37 20.
679.949 20.
669.218 20.
314.46 20.
246.279 20.
190.544 20.
135.814 20.
100.179 20.
1628.94 19.9205
403.326 19.9185
1584.62 19.9013
449.931 19.9013
433.078 19.9
165.897 19.9
983.442 19.8929
947.295 19.8929
195.537 19.8929
126.142 19.8929
881.763 19.8897
386.626 19.8182
1647.75 19.7961
811.766 19.7813
681.063 19.7813
244.742 19.7813
233.751 19.7813
51.0829 19.7813
809.034 19.7788
244.714 19.7788
1347.09 19.7778
1346.98 19.7778
610.652 19.7778
146.271 19.75
122.926 19.75
1325.59 19.6944
222.463 19.6806
76.2121 19.6806
784.154 19.675
1032.44 19.6576
1076. 19.6544
1221.27 19.625
598.464 19.625
43.8853 19.625
879.84 19.5956
1065.05 19.5714
617.19 19.5682
1163.67 19.5625
529.32 19.5568
525.662 19.5568
608.059 19.5329
66.6623 19.5329
731.225 19.5313
1090.22 19.5
764.902 19.5
376.526 19.5
150.804 19.5
118.934 19.5
111.249 19.5
61.7565 19.5
52.0732 19.5
1194.81 19.4803
1191.6 19.4803
906.351 19.4712
820.006 19.4712
194.836 19.4712
1514.35 19.4444
1440.33 19.4444
70.1299 19.4444
1447.07 19.4083
891.609 19.4083
737.874 19.4083
627.031 19.4083
549.565 19.4083
410.367 19.4083
127.845 19.4083
90.234 19.4083
59.4152 19.4
931.438 19.375
517.275 19.375
402.22 19.375
1497.08 19.3636
1651.48 19.3611
1312.99 19.3611
68.7609 19.3611
850.285 19.3603
370.235 19.3603
163.302 19.3603
187.075 19.3472
1648.55 19.3333
1273.39 19.3333
259.912 19.3224
1209.66 19.3214
503.882 19.3214
152.797 19.3214
1551.05 19.2857
738.835 19.2857
586.477 19.2857
512.48 19.2857
277.186 19.2857
139.56 19.2857
56.7595 19.2857
456.57 19.2841
176.886 19.2841
1667.9 19.2813
938.84 19.2813
54.7338 19.2813
1532.35 19.25
1469.7 19.25
362.531 19.25
113.398 19.25
73.0495 19.25
1336.7 19.2426
353.36 19.2426
107.961 19.2404
79.3659 19.2404
1219.98 19.225
179.403 19.2083
58.9043 19.2083
970.52 19.1875
1116.8 19.1645
129.91 19.1645
1450.68 19.1488
870.618 19.1488
752.985 19.1488
488.673 19.1488
56.5322 19.1488
532.727 19.1429
1610.58 19.125
1048.94 19.125
975.319 19.125
891.093 19.125
739.205 19.125
661.47 19.125
515.471 19.125
426.048 19.125
408.184 19.125
394.872 19.125
298.186 19.125
1024.2 19.1118
679.366 19.1118
1348.22 19.1111
599.15 19.1111
226.373 19.1111
271.706 19.1
1439.35 19.0865
1376.83 19.0865
775.901 19.0865
830.179 19.075
395.847 19.075
259.939 19.075
1077.69 19.0662
996.894 19.0662
428.522 19.0662
119.379 19.0662
388.35 19.0592
65.0719 19.0592
889.071 19.0536
475.894 19.05
398.004 19.05
374.7 19.0489
605.019 19.0417
1425.35 19.0357
1402.66 19.0313
1172.55 19.0313
1009.47 19.0313
599.746 19.0313
570.941 19.0313
395.164 19.0313
394.322 19.0313
256.57 19.0313
1435.27 19.0278
491.07 19.0278
118.66 19.0278
509.183 19.025
386.726 19.025
125.823 19.025
836.167 19.0179
1367.53 19.0139
63.8687 19.0139
926.609 19.0114
188.344 19.0114
1194.31 19.0083
63.4267 19.0083
1048.72 19.0074
628.9 19.0074
318.245 19.0074
1674.81 19.0066
1449.87 19.0066
1135.4 19.0066
1018.84 19.0066
1004.72 19.0066
45.5396 19.0066
554.998 19.006
419.346 19.006
1676.92 19.
1290.11 19.
1283.31 19.
919.11 19.
759.996 19.
745.365 19.
600.496 19.
229.288 19.
216.755 19.
138.55 19.
757.016 18.9
1655.14 18.8929
1502.13 18.8929
1540.37 18.8897
635.572 18.8897
533.328 18.8897
434.677 18.8897
367.53 18.8897
70.823 18.8897
119.896 18.875
1494.08 18.8
157.039 18.7961
