# Supplementary material for: Functional Genomics of Novel Secondary Metabolites from Diverse Cyanobacteria Using Untargeted Metabolomics
Source: Mar Drugs. 2013 Sep 30;11(10):3617–31. doi: 10.3390/md11103617 (PMC3826126; doi:10.3390/md11103617)
Supplement: Supplementary File 3 — Supplementary msms data (ZIP, 1417 KB) [file marinedrugs-11-03617-s003.zip › msms/9.Positive.txt]

// 9.  C39H71NO10 Positive
285.242 19746.7
535.435 9359.36
714.515 4721.67
307.226 3315.75
233.19 2943.07
517.426 2589.76
215.177 700.
285.394 595.024
283.225 527.056
135.115 290.
535.64 287.333
285.556 260.524
535.685 243.678
309.239 212.008
697.488 210.125
285.72 209.48
714.744 202.882
447.296 198.349
107.085 183.619
149.13 182.509
285.623 167.462
285.877 163.527
285.792 157.172
535.988 157.084
436.208 156.029
535.833 155.907
285.939 155.64
303.25 151.805
536.649 148.69
307.382 145.083
286.273 135.654
205.203 132.49
679.475 130.111
714.875 127.266
535.873 110.361
109.102 110.327
233.283 110.
536.417 103.031
538.484 101.355
286.67 99.8514
715.28 98.0313
147.113 97.5568
43.0195 97.4464
173.128 96.4491
79.048 95.375
715.107 88.75
537.093 88.1359
286.09 86.7788
715.588 86.0032
373.252 85.1125
287.096 84.4934
536.54 83.0208
286.144 81.9423
229.207 79.
715.391 78.0947
537.321 77.2893
57.0704 75.4135
311.27 73.3393
517.691 73.0714
286.056 72.625
286.931 72.3289
541.585 72.0833
286.436 71.3361
307.437 69.0762
137.131 68.1385
536.236 67.0278
536.747 64.75
69.0707 64.4545
715.814 64.1488
537.481 63.5714
536.954 62.2667
289.206 62.0769
517.917 61.8897
288.303 61.3068
536.147 61.0625
85.0689 59.0083
133.101 57.9395
517.786 56.2355
715.703 56.2
716.704 56.0947
105.066 55.7284
287.595 55.625
287.797 55.1538
307.831 54.0074
307.632 53.8
95.0927 52.4
518.661 52.05
307.499 52.05
519.064 52.0476
287.398 52.0034
286.566 51.675
518.021 51.125
286.988 50.625
715.454 50.0536
129.052 50.0388
216.378 49.875
233.493 49.1125
518.44 48.6944
425.379 48.0625
211.177 47.4
281.201 47.338
269.992 46.2426
211.234 45.7961
536.85 45.2727
288.974 45.0893
80.8883 45.0147
307.709 44.0489
83.0877 44.0417
233.928 43.6944
215.259 43.6806
517.328 43.125
534.431 43.0417
81.0752 43.0208
519.742 43.
307.546 42.8897
135.157 42.5714
233.716 42.4491
307.971 42.3289
325.243 42.2045
286.839 42.0489
233.421 41.2228
544.697 40.5
215.489 40.3636
163.118 40.225
716.221 39.8523
283.164 39.225
537.235 39.1488
153.122 39.0066
116.867 38.6814
714.325 38.4808
716.126 38.0417
449.348 38.025
703.696 37.9423
378.864 37.9185
445.298 37.4
531.13 37.375
233.457 37.075
716.514 37.0625
395.244 37.05
682.459 37.025
679.602 37.025
520.072 36.9412
539.583 36.7206
243.198 36.2727
540.194 36.2667
537.77 36.1667
234.192 36.125
215.306 36.0227
283.894 36.006
1357.41 36.005
309.108 36.005
716.821 36.
233.595 35.5329
716.95 35.5208
289.159 35.4321
1466.22 35.3889
249.394 35.35
46.4532 35.3491
717.091 35.2857
307.887 35.2426
495.415 35.2083
74.6656 35.1184
868.028 35.0845
283.321 35.025
655.174 34.3689
1516.16 34.2857
1319.36 34.0417
355.236 34.0278
617.322 34.0156
683.369 34.006
545.777 34.0046
287.748 34.
717.009 33.675
40.8473 33.5
1498.74 33.3158
724.618 33.2857
43.4144 33.2727
538.244 33.1607
407.845 33.1607
284.85 33.15
314.763 33.1
123.109 33.0227
287.031 33.006
575.776 33.0046
709.524 33.
554.105 32.7202
518.224 32.6806
310.357 32.605
1016.92 32.5714
209.209 32.5313
121.101 32.5
191.756 32.375
1081.55 32.3333
300.806 32.2222
525.481 32.2
313.16 32.1078
143.032 32.1
381.262 32.045
287.179 32.0114
173.5 32.0046
284.127 31.8182
385.149 31.7813
1323.11 31.5709
518.968 31.5707
179.311 31.4464
234.003 31.4444
1220.34 31.2112
303.296 31.2083
541.898 31.2045
177.461 31.2045
1020.48 31.1488
67.9861 31.1488
283.845 31.1429
1159.11 31.1111
1095.12 31.0625
708.563 31.0227
1522.25 31.0167
288.076 31.0054
429.495 31.005
159.114 31.
48.833 31.
168.443 30.845
347.656 30.6923
97.0884 30.675
308.023 30.6544
709.148 30.6
715.97 30.5714
610.124 30.5329
342.357 30.5208
523.452 30.4083
678.008 30.2353
421.213 30.1731
1058.34 30.1667
308.997 30.1645
308.849 30.125
308.234 30.125
289.342 30.125
1384.8 30.0714
1470.74 30.0662
717.819 30.0592
122.608 30.0341
537.189 30.0278
346.796 30.0083
1340.05 30.006
855.953 30.0054
135.982 30.0043
1427.37 30.
173.181 30.
972.738 29.9423
356.119 29.9
42.3891 29.6713
105.147 29.645
1201.66 29.6429
518.811 29.6
1473.83 29.5208
100.114 29.4464
433.272 29.4444
296.619 29.4402
111.294 29.4402
894.26 29.4083
265.142 29.375
551.809 29.3603
287.959 29.3603
1566.74 29.3472
977.681 29.338
294.135 29.3214
1138.19 29.225
293.202 29.225
719.53 29.2045
304.543 29.1976
549.567 29.1731
83.1654 29.1359
48.1749 29.1359
575.447 29.1
1558.86 29.0947
235.211 29.0909
106.322 29.0833
915.908 29.0714
716.374 29.0417
1512.33 29.0388
454.97 29.0208
697.724 29.0066
457.726 29.006
955.453 29.0046
833.362 29.
540.334 28.75
174.503 28.7202
542.982 28.6923
983.385 28.4464
210.3 28.375
175.801 28.375
356.725 28.3603
233.757 28.338
725.278 28.3224
43.0499 28.3214
291.363 28.2917
1576.28 28.2663
529.819 28.2663
977.239 28.25
795.94 28.2045
1460.74 28.1731
1022.38 28.1488
288.584 28.1488
612.565 28.1111
228.383 28.0769
71.0509 28.0769
55.9693 28.0489
616.867 28.045
194.845 28.025
162.07 28.0083
909.678 28.0046
160.228 28.0034
687.948 28.
310.056 28.
288.47 28.
120.532 27.962
761.222 27.9231
1106.74 27.8897
310.259 27.845
1101.87 27.7788
1460.81 27.7202
1265.08 27.6576
234.786 27.625
1156.44 27.605
625.579 27.5329
815.901 27.5313
539.123 27.4083
442.379 27.3393
202.044 27.2457
699.216 27.1875
673.526 27.1731
714.259 27.1429
185.133 27.1429
351.172 27.125
197.825 27.1118
312.078 27.1111
731.403 27.1
412.175 27.0714
534.907 27.0662
467.555 27.0592
116.774 27.045
47.3553 27.0388
874.995 27.025
516.43 27.025
189.02 27.0227
663.103 27.0208
474.616 27.0167
917.99 27.0074
419.851 27.0066
216.197 27.0066
1152.33 27.006
359.071 27.006
426.769 27.0054
1274.23 27.0043
1126.81 27.0043
648.976 26.8897
233.523 26.875
1026.72 26.845
757.586 26.8409
375.176 26.7961
533.752 26.7813
279.95 26.6815
55.4842 26.6544
573.268 26.4712
325.993 26.4545
307.769 26.4083
533.678 26.405
622.64 26.3603
539.671 26.3603
785.568 26.3491
288.428 26.3491
887.41 26.2917
1022.75 26.2857
727.635 26.2663
773.32 26.25
1026.2 26.2426
131.911 26.2353
299.001 26.2112
1302.29 26.2045
378.749 26.1607
493.341 26.1488
939.399 26.125
675.348 26.125
600.507 26.125
40.4971 26.125
75.6873 26.1118
46.1799 26.1
439.632 26.0833
96.8957 26.0769
217.31 26.0714
662.009 26.0667
522.266 26.0667
1267.39 26.0592
540.594 26.0489
1057.07 26.045
1102.43 26.0417
545.573 26.0147
926.322 26.0054
986.528 26.005
1343. 26.
728.902 26.
291.12 26.
703.351 25.8897
124.937 25.875
73.5122 25.875
592.687 25.7778
1329.78 25.7202
238.978 25.6923
1012.09 25.675
756.707 25.6544
317.896 25.6544
577.499 25.5956
152.579 25.5956
744.082 25.5602
331.881 25.4808
161.354 25.4808
123.147 25.4444
469.492 25.4083
298.365 25.4083
1468.98 25.4
990.454 25.375
643.831 25.375
883.37 25.3636
537.389 25.2917
567.617 25.2841
447.41 25.2841
778.073 25.2663
1410.73 25.25
88.5268 25.25
75.8926 25.25
735.576 25.245
443.46 25.245
65.65 25.2045
388.183 25.1731
363.63 25.1645
219.834 25.15
1032.98 25.1488
843.862 25.1488
880.443 25.125
93.3655 25.125
308.103 25.1111
577.427 25.1008
157.218 25.1
639.015 25.0769
318.874 25.075
542.06 25.0667
540.77 25.0662
1356.27 25.0592
54.9879 25.045
966.961 25.0417
202.002 25.0321
1512.72 25.0313
82.6597 25.0208
435.69 25.0192
152.365 25.0192
105.091 25.0074
348.178 25.0066
308.765 25.0066
320.386 25.006
81.1769 25.0036
1029.73 25.
739.694 25.
717.695 25.
519.948 25.
165.142 25.
71.0816 25.
1177.98 24.9185
509.573 24.9013
697.662 24.8897
76.7294 24.845
304.04 24.7788
754.071 24.75
579.522 24.75
40.3471 24.7284
1002.99 24.6923
531.817 24.675
1320.74 24.625
816.06 24.625
613.687 24.5956
998.746 24.5602
1241.6 24.5
796.085 24.4821
1182.84 24.4712
470.039 24.4712
852.6 24.4444
177.149 24.4444
72.0413 24.4402
607.089 24.4167
730.396 24.405
252.522 24.3967
1095.71 24.2857
1005.51 24.2813
1124.75 24.25
596.068 24.25
914.17 24.2426
224.564 24.225
886.381 24.2228
1120.47 24.2045
352.453 24.2
289.79 24.2
587.066 24.1635
62.6117 24.1635
1576.77 24.15
287.272 24.1488
655.584 24.1359
49.4837 24.1359
898.866 24.125
360.265 24.125
122.321 24.1136
135.559 24.1118
1506.03 24.1111
960.414 24.1023
820.008 24.1023
215.381 24.0909
1007.44 24.0833
986.311 24.0833
768.261 24.0833
395.324 24.075
135.874 24.075
639.376 24.0662
467.505 24.045
60.7288 24.045
521.94 24.0417
372.245 24.0388
393.856 24.0357
59.6271 24.0313
684.736 24.0227
309.497 24.0208
53.1139 24.0192
1587.51 24.0179
289.48 24.0083
145.107 24.0083
1506.38 24.0074
347.302 24.0074
788.19 24.006
464.92 24.006
315.496 24.0054
217.277 24.0054
110.515 24.0054
1424.86 24.005
718.217 24.
651.265 24.
465.352 24.
308.424 24.
235.563 24.
45.0081 24.
1065.37 23.9185
197.526 23.9
229.313 23.8929
834.622 23.8182
867.481 23.75
429.204 23.75
565.77 23.7202
52.836 23.7202
1206.07 23.6944
475.188 23.6944
682.569 23.6875
288.638 23.6544
559.375 23.6429
1228.98 23.625
538.018 23.625
1052.07 23.6
886.902 23.6
120.5 23.5714
557.272 23.5707
513.546 23.5682
291.265 23.5682
136.703 23.5682
443.39 23.5
366.273 23.5
78.163 23.5
916.083 23.4821
198.299 23.4808
157.851 23.4808
918.324 23.4545
173.654 23.45
496.185 23.4444
97.942 23.4
806.472 23.375
309.376 23.375
296.544 23.375
47.9305 23.375
303.334 23.3636
78.2975 23.3636
343.5 23.3603
64.1903 23.3472
514.005 23.3393
787.82 23.3333
251.685 23.3333
78.3262 23.3333
288.389 23.3224
57.626 23.3214
147.261 23.3077
1312.85 23.2917
583.263 23.2917
931.185 23.2857
680.046 23.2857
733.119 23.2841
70.0847 23.2813
154.635 23.2404
1318.57 23.225
942.586 23.2083
422.507 23.1875
129.788 23.1875
104.845 23.1731
1069.9 23.1645
1002.41 23.1635
953.655 23.1635
507.069 23.1635
904.292 23.1607
1561.91 23.1488
702.403 23.1429
648.522 23.1429
564.135 23.1429
1347.34 23.1359
1270.05 23.125
1001.9 23.125
523.209 23.125
283.085 23.125
668.154 23.1
795.392 23.0909
549.502 23.0865
59.5068 23.0865
289.721 23.075
762.967 23.0662
587.894 23.0662
1035.04 23.0592
1459.2 23.0536
482.222 23.0357
291.657 23.0313
1404.78 23.025
326.601 23.025
555.37 23.0208
1017.04 23.0114
633.293 23.0096
632.434 23.0083
298.554 23.0083
273.657 23.0083
85.2152 23.0083
98.8393 23.0074
609.052 23.0066
309.602 23.0066
169.017 23.0066
432.754 23.006
232.716 23.006
1154.49 23.0054
608.798 23.0046
891.936 23.004
597.39 23.
67.6812 23.
638.342 22.9205
165.944 22.9205
223.92 22.9185
236.821 22.8182
180.743 22.8182
1291.71 22.7961
1469.14 22.7813
211.135 22.7778
639.241 22.6944
530.39 22.6944
564.385 22.625
85.1261 22.625
117.059 22.605
825.342 22.5956
492.823 22.5956
537.883 22.5714
312.619 22.5625
534.566 22.5568
275.971 22.5568
128.575 22.5568
518.54 22.5329
61.0241 22.5329
518.13 22.5
1410.19 22.4821
1150.42 22.4712
253.941 22.4464
126.953 22.445
1170.25 22.4444
1589.58 22.4083
191.652 22.405
337.173 22.4
261.166 22.4
538.754 22.375
360.48 22.375
287.862 22.375
40.454 22.3611
330.055 22.3603
215.818 22.3603
1275.04 22.3333
1235.37 22.3333
689.616 22.3077
600.646 22.2841
350.06 22.2813
482.034 22.25
203.322 22.25
106.344 22.25
254.04 22.245
238.202 22.2426
95.2582 22.2426
694.526 22.2404
651.487 22.2404
1527.87 22.2269
630.572 22.2269
1326.21 22.2045
932.473 22.2
525.03 22.1838
342.897 22.1645
466.651 22.15
1122.37 22.1488
254.561 22.1488
295.523 22.1429
1539.15 22.125
1383.43 22.125
295.424 22.125
41.9028 22.125
474.976 22.1118
984.226 22.1111
328.737 22.1111
663.44 22.1
722.699 22.0833
574.622 22.0833
116.545 22.0833
1036.09 22.075
819.875 22.0662
98.0665 22.0592
1331.79 22.0489
1219.36 22.045
417.296 22.045
798.312 22.0417
157.556 22.0357
538.691 22.0313
483.328 22.0313
1234.14 22.025
657.117 22.025
400.323 22.025
841.784 22.0208
431.622 22.0192
461.332 22.0139
874.774 22.0114
457.55 22.0114
773.243 22.0083
542.527 22.0074
129.521 22.0074
900.802 22.0066
693.952 22.0066
279.509 22.0066
240.059 22.0066
908.504 22.006
749.608 22.006
593.197 22.006
354.75 22.006
1056.94 22.0054
93.5698 22.0054
65.1221 22.0054
1499.48 22.005
297.715 22.0046
1568.53 22.
1451.91 22.
1410.03 22.
793.18 22.
549.796 22.
321.507 22.
268.99 22.
215.555 22.
117.313 22.
1038.94 21.8929
44.2034 21.8929
254.913 21.875
55.9028 21.875
1320.59 21.845
447.897 21.8182
303.593 21.8182
123.075 21.8
1176.58 21.7961
461.509 21.7788
670.4 21.75
75.4247 21.75
292.855 21.7202
201.296 21.6944
166.895 21.6944
284.077 21.6923
349.062 21.6806
519.421 21.675
98.6303 21.675
1392.58 21.6667
850.989 21.6667
650.608 21.6576
64.073 21.625
77.4245 21.6
963.096 21.5956
303.951 21.5714
1455.98 21.5625
643.686 21.5602
523.855 21.5568
123.595 21.5568
75.178 21.5568
1541.96 21.5
321.203 21.5
87.9155 21.5
61.0694 21.5
511.95 21.4821
234.924 21.4803
1263.1 21.4712
1258.5 21.4712
514.29 21.4464
1480.07 21.4444
265.748 21.4444
56.2443 21.4444
345.528 21.4083
309.987 21.4083
862.4 21.4
1476.72 21.3636
1214.82 21.3636
141.221 21.3636
287.232 21.3603
101.298 21.3603
550.1 21.3472
77.8586 21.3472
1395.84 21.3393
1193.32 21.3393
221.468 21.3333
435.963 21.3214
605.003 21.2917
113.834 21.2917
1163.87 21.2857
489.636 21.2841
764.045 21.2813
619.475 21.2813
242.162 21.25
149.242 21.25
89.0061 21.25
710.653 21.245
1457.74 21.2426
130.994 21.225
91.5952 21.225
199.865 21.2083
232.881 21.2045
175.088 21.2045
1365.97 21.1875
217.437 21.1875
208.783 21.1875
1546.06 21.1838
1049.84 21.1838
683.022 21.1838
403.73 21.1838
1388.17 21.1731
793.861 21.1667
308.493 21.1667
489.278 21.1645
809.127 21.1635
121.907 21.1635
41.4388 21.1607
731.508 21.1429
284.88 21.1429
221.919 21.1429
624.273 21.1359
1207.87 21.125
939.909 21.125
824.193 21.125
762.244 21.125
716.451 21.125
291.763 21.125
1499.68 21.1111
402.269 21.1111
1484.39 21.1
320.44 21.1
40.7668 21.1
1535.24 21.0909
1198.03 21.0909
613.911 21.0909
124.23 21.0909
1553.99 21.0865
1323.26 21.0865
106.801 21.0833
1344.56 21.0769
376.333 21.075
347.472 21.075
249.642 21.0662
546.698 21.0592
819.35 21.0536
301.7 21.05
1314.08 21.0417
932.152 21.0417
614.807 21.0417
564.799 21.0417
542.459 21.0417
199.494 21.0417
196.343 21.0417
1146.86 21.0357
781.8 21.0313
717.558 21.0313
661.479 21.0313
1597.59 21.025
519.182 21.025
461.85 21.025
360.959 21.025
438.276 21.0227
215.624 21.0227
1476.06 21.0208
922.63 21.0208
55.0729 21.0208
992.005 21.0192
747.456 21.0179
451.027 21.0139
1419.11 21.0114
833.71 21.0096
338.698 21.0096
204.181 21.0096
1543.36 21.0083
1450.09 21.0083
1019.23 21.0083
660.757 21.0083
259.991 21.0083
1423.67 21.0074
784.765 21.0066
725.589 21.0066
723.924 21.0066
255.586 21.0066
1276.82 21.0054
232.627 21.0054
133.27 21.0054
40.2926 21.0054
933.659 21.005
1202.63 21.
954.878 21.
762.002 21.
661.936 21.
539.223 21.
478.969 21.
438.049 21.
312.532 21.
96.715 21.
1057.85 20.9205
440.154 20.9013
484.795 20.8929
449.564 20.8897
1493.74 20.875
749.391 20.7961
194.048 20.7961
843.425 20.7788
1141.85 20.75
530.301 20.75
156.096 20.75
110.392 20.75
1312.71 20.7202
701.052 20.7202
405.403 20.7202
87.3185 20.7202
251.874 20.6944
304.186 20.675
152.679 20.6544
495.572 20.625
423.055 20.625
751.648 20.5956
437.847 20.5956
331.496 20.5682
1315.6 20.5568
1197.91 20.5329
1065.52 20.5329
1290.19 20.5313
442.669 20.5313
1570.02 20.5
778.735 20.5
399.655 20.5
314.146 20.5
194.346 20.5
146.307 20.5
261.646 20.4821
67.1341 20.4821
1533.96 20.45
618.798 20.4464
1514.08 20.4083
1147.83 20.4083
704.048 20.4083
42.5306 20.4083
689.044 20.4
74.6951 20.4
1307.46 20.375
578.122 20.375
87.8503 20.375
113.687 20.3636
284.532 20.3611
1474.91 20.3603
882.587 20.3603
614.665 20.3603
599.196 20.3603
410.318 20.3603
365.368 20.3603
86.0417 20.3603
977.35 20.3472
681.116 20.3472
352.327 20.3333
1343.82 20.3224
1268.52 20.3224
200.28 20.3224
425.572 20.3214
284.996 20.3214
145.978 20.3077
164.813 20.2917
1192.85 20.2857
231.271 20.2857
355.568 20.2841
662.244 20.2813
112.057 20.2813
171.949 20.2663
1175.2 20.25
726.161 20.25
489.964 20.25
357.163 20.25
355.025 20.25
330.481 20.25
166.139 20.25
51.1932 20.2426
841.554 20.2404
112.713 20.2404
1548.85 20.225
673.425 20.225
107.348 20.225
861.356 20.2083
1397.34 20.2045
652.128 20.2045
783.2 20.2
706.853 20.2
284.008 20.2
326.673 20.1875
1102.05 20.1838
1030.86 20.1667
543.957 20.1667
295.634 20.1667
1357.03 20.1645
1563.92 20.1635
463.064 20.1635
93.0684 20.1635
538.993 20.1607
228.203 20.1607
897.127 20.1488
798.966 20.1488
296.382 20.1488
242.461 20.1488
1149.03 20.1429
736.292 20.1429
231.415 20.1429
969.207 20.1359
128.363 20.1359
1175.45 20.125
995.622 20.125
698.294 20.125
587.547 20.125
556.921 20.125
287.688 20.125
243.976 20.125
236.634 20.125
150.808 20.125
66.0743 20.125
55.3376 20.1118
726.609 20.1111
884.729 20.1023
881.205 20.1023
766.864 20.1008
1469.73 20.1
318.351 20.1
186.344 20.0909
868.752 20.0865
592.578 20.0865
288.526 20.0865
1571.41 20.0833
418.539 20.0833
719.231 20.075
67.8919 20.075
49.7133 20.075
1427.21 20.0662
808.449 20.0662
83.7201 20.0662
1377.42 20.0592
150.778 20.0536
64.2468 20.0489
1296.86 20.0417
636.988 20.0417
343.241 20.0417
608.911 20.0357
582.005 20.0357
1014.59 20.0313
650.154 20.0313
513.298 20.0313
436.324 20.0313
1216.84 20.0278
989.481 20.0278
479.057 20.0278
643.787 20.025
408.543 20.025
337.614 20.025
672.099 20.0192
1522.11 20.0114
1355.49 20.0114
791.649 20.0096
1421.82 20.0083
1150.72 20.0083
1049.2 20.0083
626.847 20.0083
544.413 20.0083
1094.25 20.0066
302.846 20.006
726.237 20.0054
707.359 20.0054
1208.14 20.
1131.29 20.
934.516 20.
796.895 20.
724.694 20.
718.708 20.
573.606 20.
522.554 20.
494.729 20.
370.5 20.
260.788 20.
234.053 20.
227.134 20.
97.8453 20.
603.082 19.9205
421.454 19.9205
120.596 19.9205
648.785 19.8929
238.343 19.8897
86.3761 19.8897
590.598 19.875
250.216 19.875
128.503 19.875
1165.68 19.8
95.845 19.7961
57.1892 19.7961
838.185 19.7813
445.468 19.7813
215.114 19.7813
46.8041 19.7813
1283.31 19.7788
1222.87 19.7788
1074.78 19.7788
1103.98 19.7778
188.945 19.7778
186.811 19.7778
64.0976 19.75
