# Supplementary material for: Functional Genomics of Novel Secondary Metabolites from Diverse Cyanobacteria Using Untargeted Metabolomics
Source: Mar Drugs. 2013 Sep 30;11(10):3617–31. doi: 10.3390/md11103617 (PMC3826126; doi:10.3390/md11103617)
Supplement: Supplementary File 3 — Supplementary msms data (ZIP, 1417 KB) [file marinedrugs-11-03617-s003.zip › msms/77.Positive.txt]

// 77.   Positive
416.301 22202.9
434.311 11601.5
596.367 5195.29
398.293 2695.19
578.354 2243.72
144.067 1412.33
416.491 629.322
350.268 584.44
380.279 460.722
338.269 452.151
126.054 442.443
416.623 325.322
416.698 260.002
434.563 243.901
416.787 242.067
416.978 200.125
434.659 191.92
416.851 191.014
434.61 186.705
417.116 185.397
417.286 178.004
596.663 166.235
84.0408 164.08
434.855 147.298
434.784 146.243
434.964 136.042
435.272 135.778
417.885 125.222
578.492 122.845
435.075 122.125
597.279 121.21
417.402 119.471
435.803 106.625
417.488 104.087
96.0413 95.5
596.835 95.25
435.435 95.0417
418.074 94.9263
578.61 94.5
542.334 91.4321
597.058 89.0227
398.488 87.0114
417.582 83.4545
417.641 83.125
417.95 82.0125
597.504 81.3878
418.292 79.125
417.703 66.1406
435.652 63.875
417.76 62.0947
320.265 62.004
435.871 61.6402
437.022 61.4706
596.953 59.125
578.686 58.5714
398.908 57.0845
418.361 57.0588
168.067 56.5
436.791 56.0038
144.178 55.8182
399.294 54.4083
417.818 53.556
436.19 53.1838
350.361 53.1838
436.047 53.075
398.647 51.0046
542.388 50.7202
435.556 50.1645
418.141 49.3603
597.412 48.6875
456.987 48.0034
579.212 47.8929
419.314 47.4712
399.09 45.5125
418.546 45.2269
418.913 45.05
598.088 45.0313
598.258 44.0046
56.0473 42.0667
186.093 42.006
595.845 41.3393
560.351 40.7284
597.882 40.6667
597.651 40.4712
580.17 40.4167
97.0257 40.0489
441.876 39.7202
380.818 39.225
398.77 39.2045
516.287 39.
418.673 38.4464
146.122 38.1653
419.144 38.
597.952 36.6576
579.554 36.2426
418.429 36.025
436.718 36.
436.455 36.
420.616 35.125
381.497 35.0357
399.454 34.7788
436.352 34.6544
434.138 34.4402
425.114 34.1607
483.618 34.0489
74.4432 33.3491
419.24 33.0769
503.379 33.0054
599.691 32.125
399.699 32.0363
144.472 31.625
192.454 31.0192
598.154 30.8929
439.201 30.7284
237.239 30.6
436.096 30.0054
419.498 30.0054
350.437 30.
433.788 29.625
421.732 29.3636
578.886 29.1157
579.646 29.0192
399.351 28.5568
138.056 28.375
420.717 28.3603
399.053 28.2857
756.225 28.15
439.524 28.125
419.029 28.1111
436.862 28.0096
1336.08 27.6713
578.964 27.6667
420.055 27.4712
429.765 27.4083
68.0535 27.25
578.739 27.0096
607.29 27.006
57.5084 26.9
581.283 26.8897
108.037 26.5577
425.219 26.5208
168.119 26.3333
424.395 26.3224
231.527 26.125
551.475 26.004
426.591 26.
144.827 25.45
437.511 25.4083
437.891 25.25
436.503 25.25
512.365 25.125
422.042 25.125
579.88 25.1111
599.001 25.0278
413.991 25.0278
663.587 25.0192
126.34 25.005
420.231 24.9205
677.616 24.6944
446.048 24.5956
332.258 24.3224
421.204 24.2404
600.751 24.1667
437.089 24.1429
380.735 24.1359
437.402 24.125
418.974 24.125
419.381 24.0278
769.26 24.0227
626.679 24.0083
655.675 24.006
399.187 24.
94.1539 23.8897
144.358 23.8409
397.016 23.7788
1064. 23.6806
423.162 23.6667
1553.16 23.6576
338.492 23.6544
439.047 23.605
45.5169 23.5208
1307.88 23.4167
414.063 23.4083
579.367 23.3333
241.816 23.2426
419.669 23.125
338.358 23.1118
457.735 23.0066
463.969 23.
96.0966 23.
432.508 22.9205
422.911 22.8409
362.251 22.6544
624.702 22.2663
350.823 22.225
