# Supplementary material for: Functional Genomics of Novel Secondary Metabolites from Diverse Cyanobacteria Using Untargeted Metabolomics
Source: Mar Drugs. 2013 Sep 30;11(10):3617–31. doi: 10.3390/md11103617 (PMC3826126; doi:10.3390/md11103617)
Supplement: Supplementary File 3 — Supplementary msms data (ZIP, 1417 KB) [file marinedrugs-11-03617-s003.zip › msms/54.Positive.txt]

// 54.  C7H9N5O2 Positive
196.083 9720.27
181.058 3112.87
152.058 397.647
165.063 279.655
196.209 249.714
196.369 142.511
196.264 132.446
196.326 109.118
196.429 109.013
153.067 104.125
181.18 79.0227
45.0322 75.8148
196.802 74.5319
197.097 69.358
152.122 68.5789
196.651 68.1359
197.143 67.1607
196.756 62.9395
198.027 62.8824
168.087 62.0025
196.547 57.9231
195.076 54.7788
89.0554 54.1406
195.13 50.4706
181.527 42.0476
196.868 40.3333
181.256 40.0066
195.914 36.225
181.872 34.4444
196.908 34.2727
152.789 34.1406
135.112 34.125
807.182 33.4
152.195 33.0192
135.357 31.4444
181.322 31.2857
183.151 31.0833
1298.51 30.0947
60.039 30.0909
289.781 30.0625
181.723 30.0313
197.387 30.0208
788.361 30.0036
458.676 29.605
648.721 29.1976
166.072 29.0865
183.092 28.7961
69.9705 28.7284
197.476 28.0083
321.909 27.8182
135.176 27.7813
186.164 27.3491
184.921 27.3333
270.769 27.2228
195.998 27.2112
650.4 27.1976
415.539 27.1429
181.396 27.1
101.395 27.
1000.07 26.25
78.1699 26.1645
985.102 26.1488
81.7307 25.9185
1243.14 25.5707
1420.38 25.3224
182.223 25.3224
337.185 25.205
299.673 25.1875
898.325 25.15
1367.75 25.1488
181.948 25.125
1129.71 25.0208
998.815 25.
716.044 25.
627.226 24.5707
1516.29 24.3603
1536.01 24.3393
183.495 24.2841
153.98 24.2404
181.473 24.1488
729.232 24.0363
927.295 24.025
152.241 23.7961
405.533 23.7813
217.221 23.75
184.268 23.6944
457.695 23.3603
1244.26 23.1731
726.281 23.1359
70.633 23.0909
184.021 23.0046
197.361 23.
178.041 22.9185
887.736 22.9013
54.9294 22.5714
976.39 22.5707
454.447 22.4803
533.116 22.4545
177.414 22.4
45.1928 22.3636
850.911 22.3603
1078.73 22.3393
389.808 22.2663
110.502 22.25
1525. 22.2045
143.003 22.2045
199.833 22.1359
1402.47 22.125
1129.11 22.1157
721.072 22.0769
1580.77 22.075
438.646 22.075
678.169 22.0592
604.761 22.0417
198.135 22.0357
458.813 22.0278
314.154 22.0083
438.563 22.0074
1192.44 22.0066
241.712 22.0054
47.6235 22.005
587.169 22.
712.084 21.8182
104.732 21.7961
403.671 21.7202
155.749 21.6923
1534.22 21.675
541.559 21.6544
1212.57 21.5714
1373.2 21.4821
1187.96 21.375
180.757 21.3603
208.166 21.2857
108.883 21.25
681.814 21.1488
1546.59 21.1359
467.119 21.1359
1239.72 21.1111
201.261 21.1
130.454 21.1
202.572 21.0865
181.621 21.0625
65.5249 21.0313
265.646 20.9423
445.489 20.9185
1076.8 20.9
974.782 20.7778
1295.21 20.75
1479.57 20.6944
456.825 20.6944
98.0451 20.6806
876.071 20.6667
65.6012 20.625
181.436 20.5956
194.288 20.5625
613.357 20.5329
79.5877 20.5313
905.925 20.4712
70.4774 20.45
1043.14 20.4402
47.3173 20.4083
197.822 20.4
378.724 20.3603
296.063 20.3214
1117.88 20.2841
598.745 20.2813
354.135 20.25
140.948 20.25
173.572 20.2426
977.925 20.225
293.949 20.2083
903.362 20.1731
106.18 20.1488
610.382 20.1429
194.204 20.1429
432.085 20.1
528.145 20.0662
398.908 20.0662
646.549 20.0592
352.906 20.0592
199.251 20.0417
77.902 20.0313
1025.42 20.0278
753.673 20.025
359.631 20.0192
869.004 20.0083
297.822 20.0083
285.429 20.0083
124.634 20.0083
299.822 20.0066
1017.35 20.006
51.0879 20.006
109.062 20.004
1046.57 20.
903.466 20.
90.8652 19.8929
41.0332 19.7813
1468.48 19.7788
1059.6 19.7202
755.363 19.6544
1500.69 19.625
534.794 19.625
141.365 19.5956
130.397 19.5714
913.277 19.5568
453.833 19.5329
506.364 19.5208
975.559 19.5
90.2753 19.5
86.4623 19.4808
157.253 19.4083
301.071 19.375
101.127 19.375
126.597 19.3636
202.073 19.3224
76.1877 19.245
918.866 19.2426
635.624 19.2426
1078.99 19.1838
541.74 19.1667
209.937 19.1607
1401.85 19.1488
71.2993 19.1429
64.6747 19.1429
1247.8 19.125
722.735 19.125
1177.51 19.1136
227.015 19.1118
206.486 19.1023
1330.5 19.0909
69.8596 19.0865
1221.17 19.0592
190.986 19.0592
154.877 19.0417
580.981 19.0357
73.9838 19.0313
369.959 19.0278
129.442 19.025
265.459 19.0192
1302.85 19.0139
98.3321 19.0114
739.945 19.0083
448.77 19.0083
182.192 19.0083
40.5085 19.0083
295.76 19.0066
252.608 19.0066
132.28 19.006
147.657 19.0054
341.446 19.
269.619 19.
154.093 19.
102.79 19.
87.5201 19.
42.4365 19.
196.998 18.9205
161.821 18.8929
646.138 18.7813
688.998 18.7202
1255.22 18.6944
238.435 18.675
627.892 18.6667
181.777 18.6667
341.846 18.6576
154.703 18.625
1538.68 18.5714
1448.08 18.5714
1259.12 18.5568
1535.03 18.5329
703.27 18.5
185.899 18.5
470.381 18.4821
1167.42 18.4803
1405.07 18.4712
1191.5 18.4712
1068.55 18.4444
752.918 18.4402
1346.96 18.4083
1169.44 18.4083
482.096 18.4083
421.645 18.4083
313.219 18.4083
1209.57 18.3636
509.078 18.3611
839.936 18.3603
205.904 18.3224
993.118 18.3214
191.937 18.2813
1047.69 18.2426
922.052 18.225
499.991 18.225
204.762 18.225
178.415 18.225
1508.76 18.2083
766.898 18.2
656.433 18.1838
513.517 18.1645
237.525 18.1635
285.128 18.1429
235.975 18.1429
1341.82 18.125
424.331 18.125
182.287 18.125
1312.62 18.1111
562.981 18.1
1387.05 18.0909
95.1106 18.0909
1385.45 18.0865
882.124 18.0865
1418.14 18.0833
197.218 18.0833
171.828 18.0833
527.935 18.075
315.851 18.075
920.363 18.0625
795.049 18.0592
219.918 18.0536
285.333 18.0357
429.066 18.0313
221.663 18.0313
1039.13 18.0278
530.939 18.0278
230.16 18.025
100.297 18.025
1220.01 18.0227
88.6329 18.0227
195.244 18.0179
197.532 18.0096
401.926 18.0083
592.567 18.0074
927.942 18.006
837.366 18.006
1411.54 18.
503.134 18.
338.236 18.
309.168 18.
51.9059 18.
614.521 17.9
863.265 17.8929
249.959 17.8929
200.355 17.8
309.005 17.7813
136.796 17.7813
790.571 17.7788
576.987 17.675
261.866 17.675
403.387 17.6544
69.6766 17.6544
566.936 17.625
1056.21 17.5714
585.48 17.5714
201.323 17.5714
387.508 17.5568
1472.64 17.5
1134.4 17.5
164.205 17.4712
311.786 17.4464
579.492 17.4444
271.021 17.4444
1398.92 17.4083
485.794 17.4083
397.743 17.4083
149.459 17.4083
1526.59 17.3611
884.148 17.3603
545.339 17.3472
1278.89 17.3333
52.3236 17.3224
748.82 17.3214
660.812 17.3214
52.4899 17.3214
154.492 17.2841
53.1547 17.2841
520.432 17.2813
151.806 17.2813
210.175 17.2663
1519.44 17.25
861.471 17.25
198.953 17.25
127.1 17.25
105.329 17.25
915.008 17.2426
1502.85 17.2404
638.825 17.2083
1005.84 17.2
279.424 17.2
1020.75 17.1667
1009.23 17.1667
65.6975 17.1607
646.985 17.1429
468.101 17.125
337.139 17.125
766.195 17.1111
1582.25 17.0909
909.017 17.0865
598.621 17.0865
473.44 17.0833
1383.38 17.075
630.325 17.075
152.527 17.075
55.7848 17.075
658.636 17.0662
369.144 17.0662
191.58 17.0662
144.356 17.0662
91.9915 17.0662
86.6808 17.0662
466.439 17.0592
272.4 17.0592
1362.05 17.0536
997.15 17.0536
980.347 17.05
93.0211 17.05
194.564 17.0417
1366.62 17.0357
531.706 17.0357
992.994 17.0313
563.484 17.0278
415.81 17.0278
85.2363 17.0278
409.978 17.025
1476.07 17.0083
454.858 17.0083
1361.89 17.0074
757.247 17.0074
716.757 17.0074
1105.14 17.0066
390.453 17.006
185.797 17.006
510.186 17.005
1353.78 17.
793.596 17.
451.456 17.
376.366 17.
204.402 17.
203.258 17.
127.611 17.
90.1221 17.
567.306 16.9205
1301.38 16.8929
924.441 16.8929
403.287 16.8929
975.922 16.7961
951.738 16.7813
885.27 16.7813
297.399 16.7813
210.497 16.7813
316.042 16.7788
885.595 16.6944
1207.33 16.6806
804.659 16.675
495.176 16.675
1062.82 16.6667
235.178 16.6667
188.821 16.6667
158.076 16.6667
1417.01 16.625
78.5763 16.625
891.421 16.5956
790.648 16.5956
132.603 16.5956
73.1198 16.5956
617.18 16.5714
362.9 16.5714
182.127 16.5714
212.523 16.5682
936.743 16.5568
1332.12 16.5329
371.548 16.5329
321.532 16.5
338.621 16.45
1428.34 16.4444
856.119 16.4083
323.768 16.4083
1110.26 16.375
184.858 16.375
1064.71 16.3603
280.399 16.3603
137.072 16.3603
1573.78 16.3472
365.051 16.3224
1120.72 16.3214
1040.93 16.3214
1098.57 16.2917
1564.24 16.2813
1479.49 16.2813
462.033 16.2813
266.075 16.2813
1177.44 16.25
530.372 16.25
865.831 16.2404
211.457 16.2404
1135.24 16.225
1196.08 16.2083
572.205 16.2083
255.667 16.2083
230.03 16.2083
44.0261 16.2083
1380.78 16.2
1311.02 16.2
1489.26 16.1838
730.764 16.1838
376.055 16.1838
340.302 16.1838
145.625 16.1838
1170.4 16.1667
607.808 16.1667
133.264 16.1667
1552.33 16.1635
1490.78 16.1635
553.782 16.1635
1177.72 16.1607
413.244 16.1488
85.923 16.1429
1381.12 16.125
1163.85 16.125
903.931 16.125
454.235 16.125
287.571 16.125
218.953 16.125
200.551 16.125
121.265 16.125
680.44 16.1023
642.11 16.1023
182.763 16.1023
444.956 16.1
1560.64 16.0865
688.666 16.0865
82.8838 16.0865
1559.83 16.0833
1409.69 16.075
475.051 16.075
460.605 16.075
402.577 16.075
1251.95 16.0662
108.173 16.0662
540.031 16.0625
71.3659 16.0625
1374.17 16.0592
768.321 16.0592
527.382 16.0592
1597.17 16.0536
675.889 16.0536
660.887 16.0489
1319.78 16.0417
1047.79 16.0417
797.229 16.0417
468.048 16.0417
53.984 16.0417
114.274 16.0357
1296.42 16.0313
911.265 16.0313
524.702 16.0313
922.174 16.0278
503.763 16.0278
218.841 16.0278
74.7793 16.0278
1074.25 16.0096
626.462 16.0096
91.942 16.0096
959.491 16.0083
340.661 16.0074
281.216 16.0074
1170.66 16.0066
779.188 16.0066
192.104 16.0066
300.348 16.006
584.383 16.0054
1424.6 16.
1390.49 16.
874.28 16.
820.79 16.
669.646 16.
500.401 16.
447.994 16.
441.795 16.
433.455 16.
180.945 16.
52.6805 16.
1501.3 15.9205
1239.02 15.9205
1157.07 15.9205
405.647 15.9205
150.674 15.8897
776.159 15.875
197.593 15.875
1018.01 15.8
959.068 15.7813
157.051 15.7813
1240.03 15.7788
447.687 15.7788
398.305 15.7788
507.067 15.75
310.141 15.75
1166.58 15.6806
1074.93 15.6806
347.382 15.6806
88.3294 15.6806
266.815 15.675
1500.22 15.6667
153.289 15.6667
161.998 15.625
974.08 15.5956
930.207 15.5714
591.455 15.5714
72.1373 15.5714
686.258 15.5625
211.011 15.5625
1041.73 15.5
801.262 15.5
346.107 15.5
235.242 15.5
1592.5 15.4712
542.883 15.4712
166.36 15.4712
787.713 15.45
1385.99 15.4464
255.773 15.4464
168.128 15.4464
553.386 15.4444
542.712 15.4444
281.937 15.4444
1357.33 15.4083
1084.92 15.4083
977.995 15.4083
920.888 15.4083
605.52 15.4083
472.818 15.4083
375.382 15.4083
236.935 15.4083
45.1772 15.4083
1574.97 15.375
1440.84 15.375
186.353 15.375
1371.84 15.3603
1247.04 15.3472
132.881 15.3472
58.2574 15.3333
321.639 15.3224
1514.28 15.3214
1172.7 15.3214
737.81 15.3214
650.925 15.3214
433.132 15.3214
280.822 15.2917
249.531 15.2917
428.477 15.2857
186.2 15.2857
1557.16 15.2841
422.504 15.2841
1458.61 15.2813
1100.77 15.2813
957.381 15.2813
795.566 15.2813
1369.39 15.25
1097.92 15.25
438.396 15.2404
430.694 15.2404
294.529 15.2404
1097.03 15.225
1336.07 15.2083
1031.54 15.2083
997.276 15.2083
139.301 15.2083
136.697 15.2083
1220.82 15.2
1094.58 15.1838
920.539 15.1838
347.942 15.1838
218.062 15.1838
86.5581 15.1838
68.2133 15.1838
63.9256 15.1838
1455.5 15.1667
1123.85 15.1667
74.552 15.1667
1434.41 15.1635
46.2797 15.1635
133.496 15.1607
1489.99 15.1429
768.862 15.1429
420.142 15.1429
118.787 15.1429
1517.2 15.125
724.846 15.125
705.822 15.125
473.23 15.125
451.224 15.125
445.272 15.125
421.178 15.125
377.389 15.125
360.626 15.125
338.75 15.125
246.388 15.125
220.352 15.125
210.096 15.125
203.925 15.125
156.141 15.125
124.236 15.125
108.817 15.125
84.674 15.125
272.514 15.1111
264.367 15.1111
200.206 15.1111
185.282 15.1111
1484.09 15.1023
381.373 15.1023
221.076 15.1023
140.155 15.1023
861.573 15.1
1128.25 15.0865
310.297 15.0865
216.896 15.0865
201.58 15.0865
1041.04 15.0833
388.438 15.0833
165.253 15.0833
56.7612 15.0833
513.764 15.075
370.312 15.075
348.081 15.075
278.322 15.075
1372.79 15.0662
569.66 15.0662
557.936 15.0662
838.112 15.0592
297.447 15.0592
42.2576 15.0592
519.768 15.05
391.653 15.05
766.132 15.0489
786.866 15.0417
431.899 15.0417
200.498 15.0417
1171.82 15.0357
1146.91 15.0357
868.48 15.0357
620.027 15.0357
231.614 15.0357
195.637 15.0357
46.9774 15.0357
891.607 15.0313
621.14 15.0313
511.585 15.0313
105.785 15.0313
100.199 15.0313
65.4135 15.0313
235.553 15.0278
502.068 15.025
446.37 15.0208
1107.62 15.0179
1257.96 15.0139
999.757 15.0139
601.371 15.0114
331.692 15.0114
87.4503 15.0114
391.755 15.0096
342.334 15.0096
209.851 15.0096
197.288 15.0096
182.335 15.0096
1090.25 15.0083
1048.22 15.0083
802.062 15.0083
596.964 15.0083
543.098 15.0083
471.142 15.0083
155.835 15.0083
127.3 15.0083
56.0934 15.0083
54.5173 15.0083
46.527 15.0083
45.7024 15.0083
1514.64 15.0074
1363.87 15.0074
1136.29 15.0074
1044.72 15.0074
1042.96 15.0074
589.17 15.0066
219.545 15.006
1444.12 15.
1013.31 15.
946.617 15.
764.048 15.
657.916 15.
549.498 15.
506.235 15.
504.123 15.
421.094 15.
165.004 15.
161.317 15.
126.9 15.
94.9152 15.
90.3602 15.
49.1215 15.
750.258 14.9205
829.144 14.8929
771.774 14.8929
322.804 14.8929
1079.14 14.8897
372.006 14.875
214.553 14.875
846.226 14.7813
612.975 14.7813
1388.08 14.7788
702.357 14.7788
402.776 14.7788
259.983 14.7788
195.36 14.75
1570.3 14.6806
860.474 14.6806
588.077 14.6806
527.232 14.6806
317.958 14.6806
254.282 14.6806
988.507 14.675
419.733 14.675
244.901 14.675
239.058 14.675
89.4266 14.675
1120.09 14.6667
493.833 14.6667
380.246 14.6667
80.8171 14.6667
256.447 14.5956
969.776 14.5714
1100.57 14.5568
1013.18 14.5568
904.176 14.5568
283.504 14.5568
173.052 14.5568
105.63 14.5568
65.9992 14.5568
571.891 14.5329
1552.07 14.5
1435.03 14.5
717.623 14.5
141.106 14.5
1372.32 14.4712
1337.95 14.4712
886.554 14.4712
596.69 14.4712
496.396 14.4712
1393.31 14.45
927.849 14.45
327.869 14.45
86.2161 14.45
57.3325 14.45
1297.55 14.4083
1219.01 14.4083
1039.7 14.4083
719.488 14.4083
1460.96 14.375
808.965 14.375
774.417 14.375
756.488 14.375
484.083 14.3603
187.762 14.3603
144.204 14.3603
850.101 14.3472
790.094 14.3472
193.849 14.3333
47.7605 14.3333
1586.13 14.3224
851.315 14.3214
526.988 14.3214
204.918 14.3214
56.6312 14.3214
820.993 14.2857
418.61 14.2857
1214.41 14.2841
86.863 14.2841
1125.38 14.2813
711.522 14.2813
400.924 14.2813
335.291 14.2813
889.603 14.25
841.581 14.25
311.042 14.25
1477.75 14.2404
1011.78 14.2404
997.836 14.2404
676.241 14.2404
675.56 14.2404
138.052 14.2404
1296.87 14.2083
723.859 14.2083
307.197 14.2083
46.067 14.2083
1573.22 14.2
1453.75 14.2
939.739 14.2
391.538 14.2
358.45 14.2
1587.13 14.1838
1350.35 14.1838
900.507 14.1838
772.915 14.1667
1493.49 14.1645
1072.57 14.1635
970.797 14.1635
724.651 14.1635
514.772 14.1635
324.054 14.1635
716.868 14.1607
992.885 14.1488
819.658 14.1488
819.56 14.1429
748.649 14.1429
726.034 14.1429
517.431 14.1429
482.463 14.1429
360.653 14.1429
312.166 14.1429
105.232 14.1429
102.21 14.1429
41.8118 14.1429
1539.28 14.125
1462.73 14.125
1067.56 14.125
744.431 14.125
610.465 14.125
284.878 14.125
234.482 14.125
1280.28 14.1111
381.931 14.1111
541.272 14.1023
231.134 14.1023
153.561 14.1023
104.797 14.1023
1560.18 14.1
1202.36 14.0865
911.904 14.0865
700.562 14.0865
384.975 14.0865
351.08 14.0865
290.649 14.0865
59.5602 14.0865
1029.72 14.0833
978.627 14.0833
348.307 14.0833
208.957 14.0833
1524.82 14.075
872.029 14.075
705.134 14.075
439.367 14.075
407.188 14.075
343.055 14.075
163.316 14.075
131.195 14.075
1184.42 14.0662
959.012 14.0662
863.811 14.0662
585.214 14.0662
506.828 14.0662
907.876 14.0625
1259.68 14.0592
329.203 14.05
1531.87 14.0417
902.319 14.0417
847.585 14.0417
636.915 14.0417
199.364 14.0417
70.0678 14.0417
51.4652 14.0417
1518.07 14.0357
1043.7 14.0357
1012.09 14.0357
956.317 14.0357
449.073 14.0357
1589.19 14.0313
1359.37 14.0313
476.138 14.0313
227.621 14.0313
1551.87 14.0278
1358.46 14.0278
1277.47 14.0278
928.412 14.0278
286.621 14.0278
281.629 14.0278
1425.84 14.025
778.133 14.025
209.677 14.025
1398.4 14.0139
153.123 14.0139
1462.46 14.0114
852.785 14.0114
562.288 14.0114
214.918 14.0114
40.5985 14.0114
1371.63 14.0096
152.435 14.0096
83.6257 14.0096
63.7151 14.0096
55.2812 14.0096
1197.09 14.0083
957.77 14.0083
538.197 14.0083
480.008 14.0083
469.599 14.0083
219.239 14.0083
141.677 14.0083
73.0458 14.0083
50.3536 14.0083
1591.45 14.0074
1320.33 14.0074
1044.92 14.0074
138.376 14.0074
105.479 14.0074
81.3057 14.0074
306.715 14.0066
357.787 14.006
1520.35 14.
1149.71 14.
1137.45 14.
973.398 14.
806.607 14.
788.489 14.
720.565 14.
626.821 14.
552.571 14.
549.592 14.
530.649 14.
503.918 14.
430.004 14.
402.072 14.
266.187 14.
266.009 14.
261.998 14.
139.714 14.
86.9022 14.
84.8612 14.
83.2587 14.
45.2774 14.
1011.37 13.9205
1004.57 13.9205
678.029 13.9205
1315.47 13.8929
839.758 13.8929
741.835 13.8929
433.041 13.8929
330.319 13.8929
240.589 13.8929
861.847 13.875
1053.35 13.8
755.004 13.8
428.94 13.8
365.912 13.8
316.578 13.8
197.772 13.8
358.797 13.7813
1549.1 13.7788
1436.76 13.7788
1347.07 13.7788
1096.29 13.7788
523.695 13.7788
413.509 13.7788
216.784 13.7788
75.2079 13.7788
507.647 13.75
1331.54 13.6806
468.265 13.6806
80.4782 13.6806
1395.44 13.675
278.541 13.675
525.072 13.6667
483.841 13.6667
269.969 13.6667
147.058 13.6667
96.2437 13.6667
194.609 13.625
772.998 13.5714
381.407 13.5714
90.6129 13.5714
54.1715 13.5714
1419.61 13.5625
1063.41 13.5625
827.889 13.5625
743.824 13.5625
466.666 13.5625
419.208 13.5625
111.26 13.5625
1538.32 13.5568
1360.74 13.5568
1273.3 13.5568
1186.3 13.5568
633.432 13.5568
606.061 13.5568
416.251 13.5568
305.51 13.5568
280.038 13.5568
542.652 13.5
426.141 13.5
53.6874 13.5
1284.62 13.4712
859.576 13.4712
114.328 13.4712
941.227 13.45
801.552 13.45
640.255 13.45
262.061 13.45
221.337 13.45
830.264 13.4464
88.8022 13.4464
536.458 13.4083
68.5972 13.4083
60.7332 13.4083
47.9683 13.4083
1330.3 13.375
1194.28 13.375
851.005 13.375
836.794 13.375
750.314 13.375
99.8332 13.375
64.4465 13.375
51.9477 13.375
670.42 13.3603
159.358 13.3603
1325.49 13.3472
569.588 13.3472
550.876 13.3472
46.325 13.3472
42.4729 13.3472
1266.19 13.3333
197.852 13.3333
169.944 13.3333
152.302 13.3333
768.035 13.3224
1214.18 13.3214
1198.74 13.3214
1056.99 13.3214
834.881 13.3214
816.268 13.3214
784.105 13.3214
578.623 13.3214
573.564 13.3214
1385.66 13.2841
935.216 13.2841
905.001 13.2841
871.575 13.2841
683.657 13.2841
495.022 13.2841
432.206 13.2841
338.939 13.2841
145.722 13.2841
112.242 13.2841
63.5546 13.2841
1284.75 13.2813
1146.6 13.2813
1078.42 13.2813
61.7282 13.2813
1470.79 13.25
968.664 13.25
759.534 13.25
707.238 13.25
679.206 13.25
584.639 13.25
44.7921 13.25
1478.14 13.2404
1396.41 13.2404
1178.14 13.2404
1032.92 13.2404
914.743 13.2404
662.346 13.2404
351.669 13.2404
292.184 13.2404
269.052 13.2404
224.478 13.2404
1482.71 13.225
1344.07 13.225
1552.77 13.2083
1329.48 13.2083
1104.33 13.2083
397.297 13.2083
281.302 13.2083
263.344 13.2083
1156.22 13.2
534.127 13.2
276.194 13.2
102.557 13.2
64.1462 13.2
1545.17 13.1838
1447.6 13.1838
829.659 13.1838
744.877 13.1838
282.61 13.1838
185.508 13.1838
1360.15 13.1667
1133.43 13.1667
1067.89 13.1667
567.815 13.1667
432.251 13.1667
383.579 13.1667
343.993 13.1667
1022.62 13.1635
916.154 13.1635
889.289 13.1635
793.683 13.1635
765.265 13.1635
168.372 13.1635
1199.85 13.1607
518.253 13.1607
201.926 13.1607
109.037 13.1607
925.586 13.1429
721.95 13.1429
636.452 13.1429
185.017 13.1429
1449.32 13.125
1268.85 13.125
1131.2 13.125
1044.29 13.125
925.813 13.125
849.61 13.125
834.007 13.125
826.486 13.125
682.712 13.125
608.235 13.125
507.105 13.125
453.403 13.125
361.152 13.125
291.462 13.125
275.313 13.125
268.093 13.125
220.115 13.125
205.304 13.125
160.39 13.125
131.579 13.125
52.2578 13.125
529.357 13.1111
432.847 13.1111
43.7488 13.1111
926.004 13.1023
876.449 13.1023
681.678 13.1023
385.073 13.1023
169.277 13.1023
1286.81 13.0865
1181.03 13.0865
846.058 13.0865
808.512 13.0865
724.954 13.0865
653.149 13.0865
279.183 13.0865
229.934 13.0865
226.542 13.0865
205.961 13.0865
195.789 13.0865
180.641 13.0865
174.36 13.0865
48.1905 13.0865
255.925 13.0833
421.906 13.075
380.766 13.075
1386.79 13.0662
1116.29 13.0662
207.187 13.0662
141.507 13.0662
126.5 13.0662
64.8679 13.0662
1405.24 13.0625
895.308 13.0625
604.167 13.0625
474.363 13.0625
194.804 13.0592
1085.77 13.05
884.199 13.05
642.014 13.05
358.199 13.05
230.354 13.05
82.951 13.05
1497.87 13.0417
1446.37 13.0417
1323.14 13.0417
1314.7 13.0417
1210.17 13.0417
1027.66 13.0417
902.915 13.0417
812.622 13.0417
807.85 13.0417
765.513 13.0417
709.42 13.0417
695.75 13.0417
349.279 13.0417
342.726 13.0417
282.642 13.0417
259.003 13.0417
218.985 13.0417
201.207 13.0417
173.499 13.0417
151.873 13.0417
128.785 13.0417
1468.31 13.0357
1128.88 13.0357
1508.85 13.0313
1472.31 13.0313
910.919 13.0313
104.142 13.0313
89.146 13.0313
671.134 13.025
500.538 13.025
371.734 13.025
48.4777 13.025
598.846 13.0179
1518.37 13.0139
961.638 13.0139
781.379 13.0139
758.507 13.0139
546.253 13.0139
206.166 13.0139
202.945 13.0139
1547.95 13.0114
1544.66 13.0114
1379.74 13.0114
1376.7 13.0114
1264.45 13.0114
1238.48 13.0114
1134.22 13.0114
978.391 13.0114
649.728 13.0114
578.581 13.0114
504.509 13.0114
316.147 13.0114
190.797 13.0114
172.836 13.0114
167.071 13.0114
128.064 13.0114
94.7534 13.0114
1392.97 13.0096
1375.68 13.0096
1071.66 13.0096
966.637 13.0096
624.07 13.0096
591.842 13.0096
568.253 13.0096
355.71 13.0096
254.048 13.0096
197.735 13.0096
132.029 13.0096
81.8749 13.0096
1483.12 13.0083
995.721 13.0083
813.454 13.0083
664.352 13.0083
408.402 13.0083
372.199 13.0083
348.69 13.0083
300.011 13.0083
233.107 13.0083
142.791 13.0083
122.328 13.0083
120.643 13.0083
1126.33 13.0074
315.078 13.0074
234.315 13.0074
1300.98 13.0066
908.345 13.0054
1496.21 13.
1467.5 13.
1287.65 13.
1130.91 13.
1126.65 13.
979.152 13.
943.518 13.
790.469 13.
587.53 13.
514.127 13.
492.462 13.
466.067 13.
418.184 13.
407.095 13.
401.555 13.
380.902 13.
304.427 13.
202.127 13.
183.307 13.
182.625 13.
135.854 13.
79.7789 13.
76.7638 13.
71.5457 13.
64.8034 13.
50.0613 13.
47.4064 13.
1491.16 12.9205
708.977 12.9205
679.128 12.9205
375.683 12.9205
289.015 12.9205
136.889 12.9205
100.157 12.9205
60.6321 12.9205
1593.54 12.8929
200.669 12.8929
1083.39 12.875
1290.06 12.8
1231.43 12.8
795.884 12.8
463.186 12.8
385.988 12.8
140.048 12.8
91.7189 12.8
70.3955 12.8
54.7613 12.8
1239.3 12.7788
1113.35 12.7788
967.157 12.7788
943.345 12.7788
503.034 12.7788
292.255 12.7788
106.948 12.7788
67.6289 12.7788
1471.8 12.75
1397.64 12.75
148.462 12.75
132.382 12.75
988.174 12.6806
923.264 12.6806
858.879 12.6806
688.1 12.6806
378.822 12.6806
341.313 12.6806
148.31 12.6806
136.34 12.6806
74.7627 12.6806
56.0146 12.6806
54.9723 12.6806
46.3988 12.6806
1241.93 12.675
271.806 12.675
219.876 12.675
154.814 12.675
146.74 12.675
51.4287 12.675
1527.35 12.6667
1162.15 12.6667
319.529 12.6667
300.509 12.6667
151.678 12.6667
1125.53 12.625
199.967 12.625
55.9094 12.625
1294.96 12.5714
1131.79 12.5714
1031.8 12.5714
797.411 12.5714
720.782 12.5714
400.169 12.5714
382.268 12.5714
1389.9 12.5625
1231.07 12.5625
1095.31 12.5625
1017.87 12.5625
719.868 12.5625
372.051 12.5625
362.675 12.5625
184.952 12.5625
178.295 12.5625
1350.97 12.5568
1155.53 12.5568
971.394 12.5568
909.256 12.5568
871.653 12.5568
840.306 12.5568
833.687 12.5568
412.683 12.5568
172.067 12.5568
83.389 12.5568
147.992 12.5
1533.06 12.4712
1417.79 12.4712
1334.06 12.4712
1249.54 12.4712
1203.11 12.4712
1067.98 12.4712
791.164 12.4712
354.372 12.4712
183.439 12.4712
174.738 12.4712
1460.68 12.45
1287.48 12.45
598.561 12.45
427.712 12.45
221.895 12.45
171.917 12.45
117.559 12.45
93.7401 12.45
83.3105 12.45
73.2947 12.45
49.2974 12.45
1511.06 12.4464
1094.94 12.4464
913.56 12.4464
388.953 12.4464
367.206 12.4464
233.831 12.4464
159.276 12.4464
70.5258 12.4464
1225.06 12.4083
1132.41 12.4083
534.02 12.4083
470.58 12.4083
429.517 12.4083
401.211 12.4083
351.95 12.4083
294.392 12.4083
146.809 12.4083
77.9529 12.4083
1458.17 12.375
1240.87 12.375
1003.14 12.375
945.555 12.375
886.854 12.375
785.855 12.375
546.014 12.375
489.702 12.375
434.946 12.375
433.514 12.375
427.606 12.375
206.715 12.375
190.125 12.375
179.822 12.375
54.2051 12.375
1218.37 12.3472
1034.37 12.3472
790.94 12.3472
749.347 12.3472
643.36 12.3472
600.553 12.3472
295.117 12.3472
248.105 12.3472
1256.65 12.3333
692.692 12.3333
691.501 12.3333
406.052 12.3333
343.396 12.3333
510.678 12.3214
155.406 12.3214
1428.79 12.2841
1279.57 12.2841
887.267 12.2841
809.08 12.2841
488.202 12.2841
367.933 12.2841
192.366 12.2841
177.522 12.2841
166.813 12.2841
153.597 12.2841
113.039 12.2841
104.154 12.2841
73.6743 12.2841
60.2435 12.2841
1172.94 12.2813
1169.88 12.2813
841.033 12.2813
677.781 12.2813
317.993 12.2813
1079.75 12.25
1027.14 12.25
988.243 12.25
516.383 12.25
491.989 12.25
310.678 12.25
220.883 12.25
145.559 12.25
138.865 12.25
126.286 12.25
116.209 12.25
100.467 12.25
69.926 12.25
69.8076 12.25
51.4808 12.25
1440.07 12.2404
1324.23 12.2404
1189.12 12.2404
1019.91 12.2404
933.357 12.2404
355.969 12.2404
154.18 12.2404
52.5892 12.2404
935.278 12.225
904.735 12.225
321.821 12.225
44.4767 12.225
1485.09 12.2083
1364.04 12.2083
834.137 12.2083
748.163 12.2083
503.519 12.2083
222.184 12.2083
116.161 12.2083
47.1661 12.2083
730.701 12.2
659.623 12.2
416.932 12.2
326.609 12.2
206.659 12.2
164.11 12.2
115.009 12.2
61.8097 12.2
974.954 12.1838
40.7556 12.1838
1524.33 12.1667
1371.06 12.1667
1307.95 12.1667
1241.57 12.1667
1206.82 12.1667
1100.33 12.1667
1061.71 12.1667
991.262 12.1667
836.736 12.1667
716.406 12.1667
698.806 12.1667
383.455 12.1667
95.3232 12.1667
1466.61 12.1607
975.29 12.1607
817.367 12.1607
478.1 12.1607
216.11 12.1607
213.816 12.1607
1591.59 12.1429
1487.54 12.1429
1349.59 12.1429
1142.13 12.1429
1142.01 12.1429
1109.72 12.1429
635.109 12.1429
539.447 12.1429
513.413 12.1429
307.669 12.1429
224.667 12.1429
78.3985 12.1429
1579.83 12.125
1298.24 12.125
1175.08 12.125
1010.45 12.125
943.104 12.125
666.183 12.125
487.258 12.125
389.902 12.125
251.776 12.125
140.018 12.125
106.091 12.125
86.2488 12.125
43.8431 12.125
680.379 12.1111
1578.43 12.1023
1556.57 12.1023
1403.25 12.1023
944.469 12.1023
770.736 12.1023
607.03 12.1023
540.677 12.1023
521.388 12.1023
493.327 12.1023
414.036 12.1023
293.351 12.1023
115.256 12.1023
71.5262 12.1023
1223.03 12.0865
1016.65 12.0865
953.662 12.0865
697.64 12.0865
372.918 12.0865
299.267 12.0865
119.112 12.0865
56.0419 12.0865
43.2238 12.0865
1028.4 12.0833
602.422 12.0833
200.872 12.0833
113.998 12.0833
46.5044 12.0833
663.629 12.075
587.628 12.075
155.32 12.075
763.549 12.0662
1343.2 12.0625
871.824 12.0625
742.704 12.0625
599.772 12.0625
579.989 12.0625
296.184 12.0625
263.02 12.0625
144.582 12.0625
115.927 12.0625
62.9771 12.0625
45.0545 12.0625
1503.98 12.05
1246.34 12.05
897.861 12.05
764.658 12.05
405.063 12.05
259.861 12.05
151.059 12.05
122.144 12.05
1548.46 12.0417
1504.53 12.0417
1479.71 12.0417
1180.67 12.0417
1047.5 12.0417
984.402 12.0417
897.644 12.0417
710.895 12.0417
702.104 12.0417
700.078 12.0417
630.969 12.0417
629.793 12.0417
556.976 12.0417
435.605 12.0417
431.113 12.0417
344.949 12.0417
336.543 12.0417
313.95 12.0417
268.961 12.0417
264.051 12.0417
187.15 12.0417
143.3 12.0417
122.544 12.0417
109.547 12.0417
71.2554 12.0417
65.0341 12.0417
61.0475 12.0417
941.654 12.0357
784.457 12.0357
711.628 12.0357
596.226 12.0357
574.853 12.0357
531.652 12.0357
519.035 12.0357
472.707 12.0357
75.1761 12.0357
1225.38 12.0313
989.711 12.0313
927.225 12.0313
799.886 12.0313
582.695 12.0313
279.633 12.0313
212.356 12.0313
1374.83 12.0278
395.608 12.0278
178.537 12.0278
1143.98 12.025
1000.48 12.025
1527.68 12.0179
558.95 12.0179
516.05 12.0179
368.769 12.0179
245.8 12.0179
1523.3 12.0139
428.159 12.0139
252.754 12.0139
212.681 12.0139
165.151 12.0139
86.7023 12.0139
76.7338 12.0139
64.6423 12.0139
51.7491 12.0139
1585.9 12.0114
1413.05 12.0114
1315.05 12.0114
1125.94 12.0114
722.996 12.0114
309.863 12.0114
186.978 12.0114
182.896 12.0114
95.1441 12.0114
1479.38 12.0096
1475.3 12.0096
1227.12 12.0096
1158.56 12.0096
861.657 12.0096
726.945 12.0096
643.945 12.0096
264.107 12.0096
251.907 12.0096
177.867 12.0096
120.838 12.0096
68.6445 12.0096
1553.74 12.0083
1496.72 12.0083
1389.39 12.0083
1272.71 12.0083
1225.96 12.0083
1190.8 12.0083
1050.24 12.0083
1035.5 12.0083
286.446 12.0083
159.525 12.0083
125.536 12.0083
108.101 12.0083
1234.14 12.0074
1567.5 12.
1476.62 12.
1342.32 12.
1336.74 12.
1332.39 12.
1205.18 12.
1199.71 12.
1182.21 12.
1141.78 12.
1120.43 12.
1016.58 12.
982.049 12.
949.465 12.
905.464 12.
875.67 12.
828.67 12.
820.085 12.
771.834 12.
754.743 12.
645.865 12.
620.798 12.
561.269 12.
515.115 12.
499.683 12.
491.891 12.
487.968 12.
482.345 12.
448.903 12.
438.203 12.
435.7 12.
421.764 12.
404.165 12.
400.718 12.
342.98 12.
336.424 12.
325.989 12.
307.579 12.
247.112 12.
245.485 12.
218.663 12.
195.16 12.
183.029 12.
170.135 12.
151.383 12.
137.314 12.
124.505 12.
97.9668 12.
77.8314 12.
77.3067 12.
1571.71 11.9205
995.42 11.9205
946.523 11.9205
726.718 11.9205
660.451 11.9205
560.813 11.9205
531.274 11.9205
372.715 11.9205
370.106 11.9205
322.321 11.9205
306.13 11.9205
78.3751 11.9205
58.4631 11.9205
50.3265 11.9205
1411.04 11.875
1191.99 11.875
1122.4 11.875
938.957 11.875
336.797 11.875
1584.53 11.8
1462.91 11.8
1413.36 11.8
1240.49 11.8
989.544 11.8
894.421 11.8
771.081 11.8
699.355 11.8
502.204 11.8
231.864 11.8
79.7091 11.8
1547.03 11.7788
1422.35 11.7788
1310.74 11.7788
1119.17 11.7788
1048.78 11.7788
816.041 11.7788
199.082 11.7788
111.512 11.7788
1530.97 11.75
1203.83 11.75
819.978 11.75
449.695 11.75
139.595 11.75
120.275 11.75
1229.16 11.6806
1175.54 11.6806
1106.37 11.6806
982.564 11.6806
963.481 11.6806
581.649 11.6806
554.513 11.6806
454.141 11.6806
450.523 11.6806
436.761 11.6806
315.57 11.6806
207.306 11.6806
91.1127 11.6806
88.3922 11.6806
56.8236 11.6806
1268.66 11.6667
1247.91 11.6667
1115.3 11.6667
1033.52 11.6667
1020.93 11.6667
739.381 11.6667
466.144 11.6667
463.82 11.6667
103.117 11.6667
1111.79 11.625
914.112 11.625
67.4372 11.625
1249.97 11.5714
649.131 11.5714
40.006 11.5714
970.481 11.5625
917.801 11.5625
879.954 11.5625
765.128 11.5625
726.43 11.5625
700.77 11.5625
665.229 11.5625
498.105 11.5625
234.365 11.5625
216.977 11.5625
205.783 11.5625
85.3862 11.5625
68.3712 11.5625
64.5806 11.5625
1204.55 11.5568
1185.69 11.5568
1005.62 11.5568
748.448 11.5568
746.344 11.5568
579.295 11.5568
537.61 11.5568
317.209 11.5568
241.865 11.5568
187.944 11.5568
81.0931 11.5568
63.4265 11.5568
754.593 11.5
424.776 11.5
204.275 11.5
1247.66 11.4712
844.26 11.4712
832.947 11.4712
408.127 11.4712
363.04 11.4712
277.149 11.4712
125.555 11.4712
1525.11 11.45
1465.66 11.45
1363.07 11.45
968.522 11.45
730.102 11.45
632.674 11.45
568.414 11.45
463.978 11.45
444.53 11.45
426.268 11.45
423.953 11.45
332.592 11.45
282.772 11.45
272.465 11.45
242.77 11.45
121.543 11.45
49.9633 11.45
1525.33 11.4464
1130.37 11.4464
564.798 11.4464
295.645 11.4464
40.107 11.4083
1568.27 11.375
1502.07 11.375
1405.93 11.375
1399.6 11.375
1192.32 11.375
1187.26 11.375
1027.36 11.375
805.47 11.375
696.567 11.375
659.726 11.375
352.67 11.375
352.563 11.375
347.579 11.375
250.836 11.375
211.605 11.375
64.836 11.375
1578.7 11.3472
1479.05 11.3472
1457.23 11.3472
1263.31 11.3472
1228.73 11.3472
863.148 11.3472
738.197 11.3472
623.252 11.3472
564.535 11.3472
485.574 11.3472
389.252 11.3472
321.761 11.3472
285.863 11.3472
210.45 11.3472
165.516 11.3472
122.08 11.3472
76.4439 11.3472
1070.83 11.3333
896.546 11.3333
624.447 11.3333
214.068 11.3333
156.933 11.3333
139.373 11.3333
1371.44 11.3214
1150.53 11.3214
632.138 11.3214
325.421 11.3214
303.863 11.3214
166.036 11.3214
89.3732 11.3214
750.2 11.2841
552.496 11.2841
460.976 11.2841
404.834 11.2841
168.74 11.2841
113.632 11.2841
59.4546 11.2841
450.191 11.2813
323.831 11.2813
962.566 11.25
685.801 11.25
432.142 11.25
308.888 11.25
300.232 11.25
182.574 11.25
91.5355 11.25
89.8005 11.25
69.2256 11.25
60.1475 11.25
968.918 11.2404
968.81 11.2404
951.541 11.2404
778.005 11.2404
766.83 11.2404
671.399 11.2404
439.583 11.2404
297.072 11.2404
273.583 11.2404
241.045 11.2404
201.79 11.2404
119.744 11.2404
102.808 11.2404
72.0992 11.2404
1389.01 11.225
1043.39 11.225
819.407 11.225
737.728 11.225
248.711 11.225
152.964 11.225
137.567 11.225
636.654 11.2083
447.424 11.2083
267.816 11.2083
1271.55 11.2
1268.34 11.2
961.3 11.2
882.771 11.2
775.306 11.2
764.849 11.2
734.671 11.2
723.706 11.2
607.594 11.2
507.898 11.2
488.125 11.2
470.194 11.2
411.568 11.2
324.183 11.2
274.066 11.2
231.754 11.2
194.071 11.2
164.291 11.2
156.342 11.2
145.846 11.2
92.9108 11.2
41.0967 11.2
1331.74 11.1667
1080.72 11.1667
1069.67 11.1667
1062.34 11.1667
910.332 11.1667
851.264 11.1667
734.874 11.1667
556.192 11.1667
444.207 11.1667
419.673 11.1667
415.693 11.1667
312.814 11.1667
281.677 11.1667
228.001 11.1667
216.053 11.1667
125.003 11.1667
92.7348 11.1667
78.6828 11.1667
1559.61 11.1607
1431.8 11.1607
1193.42 11.1607
1157.6 11.1607
1112.27 11.1607
560.656 11.1607
516.622 11.1607
495.974 11.1607
399.677 11.1607
362.638 11.1607
323.499 11.1607
321.415 11.1607
303.242 11.1607
222.541 11.1607
106.297 11.1607
1515.51 11.1429
1127.5 11.1429
1095.93 11.1429
823.056 11.1429
558.789 11.1429
461.245 11.1429
240.112 11.1429
1588.86 11.125
1526. 11.125
1444.64 11.125
1362.53 11.125
1307.06 11.125
1243.61 11.125
1212.69 11.125
1097.26 11.125
874.539 11.125
781.62 11.125
750.844 11.125
717.676 11.125
715.253 11.125
452.351 11.125
372.34 11.125
363.96 11.125
354.663 11.125
345.989 11.125
331.076 11.125
328.11 11.125
229.383 11.125
217.174 11.125
213.685 11.125
213.276 11.125
207.212 11.125
206.225 11.125
123.038 11.125
99.5689 11.125
88.0626 11.125
60.7952 11.125
57.857 11.125
46.9228 11.125
46.2255 11.125
44.2163 11.125
1190.16 11.1111
1475.04 11.1023
1339.17 11.1023
1319.62 11.1023
1283.81 11.1023
1237.78 11.1023
1114.44 11.1023
961.977 11.1023
625.53 11.1023
611.484 11.1023
595.177 11.1023
583.926 11.1023
497.496 11.1023
497.329 11.1023
420.002 11.1023
379.673 11.1023
306.876 11.1023
189.816 11.1023
154.622 11.1023
153.443 11.1023
149.753 11.1023
1358.67 11.0865
1333.71 11.0865
1186.85 11.0865
1070.35 11.0865
1054.01 11.0865
813.977 11.0865
708.271 11.0865
624.7 11.0865
514.322 11.0865
446.104 11.0865
264.629 11.0865
1212.96 11.0833
1030.01 11.0833
818.311 11.0833
686.351 11.0833
529.526 11.0833
268.705 11.0833
126.203 11.0833
92.8709 11.0833
978.893 11.075
877.739 11.075
226.103 11.075
173.725 11.075
141.473 11.075
121.046 11.075
43.6465 11.075
985.285 11.0625
637.303 11.0625
536.35 11.0625
492.654 11.0625
188.745 11.0625
134.03 11.0625
122.209 11.0625
1559.53 11.05
1443.92 11.05
1408.23 11.05
1194.04 11.05
1168.31 11.05
1039.2 11.05
889.471 11.05
842.312 11.05
666.436 11.05
655.274 11.05
610.635 11.05
397.251 11.05
231.396 11.05
189.492 11.05
159.018 11.05
1598.89 11.0417
1514.12 11.0417
1474.46 11.0417
1433.84 11.0417
1200.5 11.0417
1165.69 11.0417
1147.03 11.0417
1129.92 11.0417
1129.6 11.0417
1121.68 11.0417
1047.23 11.0417
833.475 11.0417
780.276 11.0417
736.287 11.0417
731.663 11.0417
619.015 11.0417
541.085 11.0417
532.102 11.0417
524.452 11.0417
447.642 11.0417
342.27 11.0417
282.438 11.0417
222.412 11.0417
221.859 11.0417
203.813 11.0417
175.899 11.0417
136.436 11.0417
127.229 11.0417
119.613 11.0417
108.131 11.0417
1357.96 11.0357
1241.82 11.0357
958.48 11.0357
840.518 11.0357
710.59 11.0357
397.342 11.0357
379.517 11.0357
147.608 11.0357
125.401 11.0357
53.8679 11.0357
41.6972 11.0357
1487.01 11.0313
157.096 11.0313
394.561 11.0278
70.9896 11.0278
1420.64 11.025
1296.1 11.025
650.646 11.025
613.893 11.025
452.136 11.025
1309.45 11.0179
1244.6 11.0179
1194.48 11.0179
1034.5 11.0179
734.283 11.0179
301.333 11.0179
292.345 11.0179
157.743 11.0179
153.186 11.0179
152.605 11.0179
109.159 11.0179
108.662 11.0179
84.0502 11.0179
1580.96 11.0139
1422.11 11.0139
1313.06 11.0139
1155.15 11.0139
977.065 11.0139
890.564 11.0139
858.181 11.0139
798.315 11.0139
450.288 11.0139
225.579 11.0139
180.041 11.0139
160.205 11.0139
53.3979 11.0139
1595.27 11.0114
1532.5 11.0114
1454.93 11.0114
1312.91 11.0114
1296.21 11.0114
1187.34 11.0114
1173.82 11.0114
1029.92 11.0114
1018.7 11.0114
974.238 11.0114
876.297 11.0114
833.74 11.0114
800.486 11.0114
754.066 11.0114
580.609 11.0114
373.271 11.0114
290.972 11.0114
288.807 11.0114
200.003 11.0114
180.102 11.0114
179.634 11.0114
143.126 11.0114
110.563 11.0114
67.8164 11.0114
67.1952 11.0114
1198.44 11.0096
1140.98 11.0096
1096.63 11.0096
1034.85 11.0096
780.644 11.0096
739.088 11.0096
643.872 11.0096
589.907 11.0096
565.675 11.0096
540.246 11.0096
337.276 11.0096
192.517 11.0096
142.832 11.0096
132.701 11.0096
99.1012 11.0096
1388.2 11.0083
579.105 11.0083
299.485 11.0083
185.407 11.0083
146.573 11.0083
117.137 11.0083
42.6569 11.0083
387.978 11.0074
1590.35 11.
1541.25 11.
1461.96 11.
1323.43 11.
1320.11 11.
1311.96 11.
1217.91 11.
1181.84 11.
1170.84 11.
1142.88 11.
849.416 11.
803.227 11.
777.821 11.
767.4 11.
748.069 11.
622.127 11.
606.339 11.
566.746 11.
523.102 11.
460.188 11.
448.545 11.
429.909 11.
419.304 11.
410.378 11.
393.197 11.
377.344 11.
357.852 11.
354.501 11.
340.788 11.
309.248 11.
293.484 11.
286.655 11.
256.681 11.
246.428 11.
241.347 11.
235.896 11.
235.747 11.
204.213 11.
191.877 11.
164.754 11.
155.145 11.
150.311 11.
111.874 11.
92.4811 11.
85.1305 11.
74.8239 11.
61.6472 11.
48.7848 11.
1339.56 10.9205
1283.43 10.9205
1274.93 10.9205
1179.3 10.9205
1092.13 10.9205
1089.44 10.9205
1022.29 10.9205
907.142 10.9205
757.488 10.9205
701.842 10.9205
514.002 10.9205
511.071 10.9205
439.947 10.9205
392.939 10.9205
230.92 10.9205
153.503 10.9205
57.6673 10.9205
1187.03 10.875
1066.63 10.875
945.903 10.875
940.538 10.875
639.005 10.875
564.892 10.875
557.983 10.875
127.76 10.875
1595.73 10.8
1356.23 10.8
1326.46 10.8
1149.79 10.8
1138.75 10.8
739.862 10.8
234.4 10.8
201.413 10.8
198.389 10.8
125.673 10.8
1466.24 10.75
1262.97 10.75
698.01 10.75
521.845 10.75
294.711 10.75
227.124 10.75
108.975 10.75
1567.87 10.6806
1408.69 10.6806
1218.02 10.6806
1147.58 10.6806
1028.99 10.6806
802.664 10.6806
572.361 10.6806
489.944 10.6806
261.448 10.6806
132.929 10.6806
110.639 10.6806
71.6072 10.6806
66.0559 10.6806
54.0222 10.6806
1578.18 10.6667
1315.34 10.6667
1251.22 10.6667
972.919 10.6667
559.509 10.6667
463.316 10.6667
400.662 10.6667
282.381 10.6667
144.254 10.6667
99.4502 10.6667
73.8123 10.6667
59.8842 10.6667
1215. 10.625
604.514 10.625
540.799 10.625
346.431 10.625
275.135 10.625
202.657 10.625
152.743 10.625
90.5106 10.625
1585.57 10.5625
977.543 10.5625
560.501 10.5625
527.084 10.5625
476.993 10.5625
406.995 10.5625
168.344 10.5625
167.454 10.5625
163.465 10.5625
146.044 10.5625
112.464 10.5625
111.67 10.5625
59.1778 10.5625
1579.18 10.5568
1374.51 10.5568
844.312 10.5568
699.878 10.5568
617.859 10.5568
536.606 10.5568
458.442 10.5568
304.354 10.5568
270.298 10.5568
214.407 10.5568
212.157 10.5568
60.5094 10.5568
59.738 10.5568
1570.78 10.5
462.1 10.5
1267.34 10.4712
1017.04 10.4712
982.84 10.4712
962.279 10.4712
823.287 10.4712
786.368 10.4712
646.39 10.4712
642.623 10.4712
593.028 10.4712
533.358 10.4712
157.908 10.4712
150.391 10.4712
112.177 10.4712
41.6123 10.4712
1455.24 10.45
1085.49 10.45
1070.74 10.45
1005.23 10.45
963.366 10.45
870.442 10.45
864.616 10.45
799.041 10.45
687.417 10.45
657.297 10.45
629.312 10.45
622.885 10.45
459.796 10.45
266.46 10.45
168.641 10.45
116.265 10.45
57.231 10.45
52.5095 10.45
1526.71 10.4464
1390.59 10.4464
1265.05 10.4464
1178.6 10.4464
1144.61 10.4464
957.605 10.4464
826.996 10.4464
821.093 10.4464
515.462 10.4464
398.767 10.4464
372.848 10.4464
317.509 10.4464
263.258 10.4464
228.379 10.4464
212.96 10.4464
198.607 10.4464
192.729 10.4464
151.47 10.4464
150.78 10.4464
1277.23 10.375
1207.76 10.375
1139.7 10.375
909.088 10.375
764.736 10.375
736.703 10.375
676.648 10.375
664.508 10.375
659.107 10.375
511.947 10.375
475.464 10.375
272.836 10.375
213.643 10.375
114.406 10.375
105.738 10.375
43.9462 10.375
1511.74 10.3472
1432.32 10.3472
1349.19 10.3472
1179.93 10.3472
1087.99 10.3472
1003.83 10.3472
914.573 10.3472
894.72 10.3472
736.181 10.3472
702.963 10.3472
662.407 10.3472
507.239 10.3472
385.76 10.3472
345.923 10.3472
341.086 10.3472
328.724 10.3472
315.598 10.3472
289.389 10.3472
276.384 10.3472
252.361 10.3472
144.729 10.3472
133.119 10.3472
131.012 10.3472
93.5981 10.3472
55.5847 10.3472
47.5987 10.3472
1378.48 10.3333
1377.53 10.3333
1219.24 10.3333
1073.62 10.3333
1060.33 10.3333
967.747 10.3333
713.994 10.3333
578.143 10.3333
573.106 10.3333
520.097 10.3333
472.612 10.3333
322.578 10.3333
305.625 10.3333
220.748 10.3333
1037.95 10.3214
157.584 10.3214
1385.26 10.2841
1216.45 10.2841
1148.91 10.2841
1073.29 10.2841
861.019 10.2841
684.06 10.2841
578.389 10.2841
530.543 10.2841
494.422 10.2841
437.197 10.2841
345.457 10.2841
308.172 10.2841
300.14 10.2841
239.996 10.2841
219.612 10.2841
218.467 10.2841
122.804 10.2841
63.6559 10.2841
1589.39 10.25
1240.75 10.25
1045.61 10.25
1036.83 10.25
899.444 10.25
786.515 10.25
658.061 10.25
615.137 10.25
606.619 10.25
554.678 10.25
462.897 10.25
428.997 10.25
420.834 10.25
354.283 10.25
326.881 10.25
204.851 10.25
84.7126 10.25
70.3552 10.25
60.3461 10.25
55.2166 10.25
48.1594 10.25
42.6114 10.25
1369.21 10.2404
1355.83 10.2404
1261.49 10.2404
830.526 10.2404
574.112 10.2404
366.815 10.2404
241.774 10.2404
170.636 10.2404
155.021 10.2404
82.5449 10.2404
1454.05 10.225
985.349 10.225
509.596 10.225
441.611 10.225
313.02 10.225
305.907 10.225
207.605 10.225
162.174 10.225
84.6397 10.2083
1319. 10.2
1317.69 10.2
1221.89 10.2
1098.19 10.2
1033.84 10.2
963.913 10.2
929.476 10.2
732.423 10.2
714.733 10.2
586.697 10.2
395.437 10.2
331.244 10.2
251.207 10.2
222.713 10.2
165.468 10.2
113.845 10.2
107.572 10.2
83.8776 10.2
59.066 10.2
57.7488 10.2
1218.69 10.1667
989.099 10.1667
874.721 10.1667
768.734 10.1667
574.263 10.1667
440.604 10.1667
388.136 10.1667
286.398 10.1667
285.923 10.1667
243.488 10.1667
231.995 10.1667
175.474 10.1667
151.257 10.1667
99.2952 10.1667
1461.24 10.1607
1406.92 10.1607
1324.56 10.1607
1280.65 10.1607
1250.56 10.1607
965.245 10.1607
934.16 10.1607
903.056 10.1607
546.149 10.1607
329.025 10.1607
244.605 10.1607
187.363 10.1607
173.618 10.1607
83.0913 10.1607
76.2486 10.1607
62.3771 10.1607
61.585 10.1607
1259.48 10.1429
1100.14 10.1429
543.686 10.1429
190.59 10.1429
186.234 10.1429
123.516 10.1429
86.1696 10.1429
1513.73 10.125
1452.73 10.125
1387.2 10.125
1361.56 10.125
1308.66 10.125
1009.35 10.125
926.091 10.125
894.296 10.125
854.745 10.125
853.638 10.125
845.429 10.125
782.06 10.125
774.738 10.125
773.794 10.125
526.593 10.125
513.349 10.125
486.188 10.125
459.107 10.125
445.92 10.125
413.408 10.125
284.085 10.125
276.11 10.125
221.268 10.125
182.001 10.125
165.609 10.125
154.999 10.125
143.764 10.125
64.3457 10.125
47.3785 10.125
1506.8 10.1023
1407.99 10.1023
1225.88 10.1023
1193.72 10.1023
1139.55 10.1023
1010.78 10.1023
983.485 10.1023
972.576 10.1023
880.932 10.1023
689.072 10.1023
684.014 10.1023
633.723 10.1023
620.669 10.1023
599.952 10.1023
427.028 10.1023
425.703 10.1023
378.168 10.1023
179.849 10.1023
137.421 10.1023
124.748 10.1023
119.813 10.1023
93.6803 10.1023
72.8942 10.1023
1583.96 10.0865
1457.62 10.0865
1404.36 10.0865
1038.13 10.0865
759.361 10.0865
696.248 10.0865
553.696 10.0865
367.473 10.0865
360.512 10.0865
149.402 10.0865
136.035 10.0865
100.607 10.0865
77.9325 10.0865
50.7772 10.0865
46.367 10.0865
1483.91 10.0833
1415.79 10.0833
1407.61 10.0833
1323.85 10.0833
1159.7 10.0833
946.267 10.0833
816.663 10.0833
767.721 10.0833
745.844 10.0833
650.719 10.0833
594.204 10.0833
404.715 10.0833
261.06 10.0833
243.745 10.0833
207.458 10.0833
194.755 10.0833
172.466 10.0833
171.152 10.0833
109.614 10.0833
85.7756 10.0833
1103.56 10.075
687.539 10.075
512.674 10.075
442.94 10.075
177.338 10.075
114.96 10.075
1449.69 10.0625
1346.79 10.0625
1291.48 10.0625
1179.72 10.0625
1174.82 10.0625
1153.55 10.0625
1049.74 10.0625
982.302 10.0625
924.941 10.0625
883.96 10.0625
782.608 10.0625
778.643 10.0625
703.506 10.0625
631.29 10.0625
535.464 10.0625
479.819 10.0625
397.811 10.0625
380.131 10.0625
365.608 10.0625
238.349 10.0625
198.362 10.0625
186.529 10.0625
159.488 10.0625
109.83 10.0625
93.5248 10.0625
81.0113 10.0625
79.4726 10.0625
47.1388 10.0625
44.3344 10.0625
41.9011 10.0625
1558.31 10.05
1480.83 10.05
1428.64 10.05
1313.28 10.05
951.965 10.05
915.61 10.05
831.277 10.05
818.478 10.05
773.633 10.05
571.425 10.05
105.15 10.05
95.4349 10.05
74.117 10.05
73.0753 10.05
50.9733 10.05
1542.72 10.0417
1379.96 10.0417
1279.22 10.0417
1172.11 10.0417
1111.63 10.0417
919.98 10.0417
891.795 10.0417
856.587 10.0417
851.183 10.0417
795.744 10.0417
713.127 10.0417
597.164 10.0417
573.89 10.0417
532.553 10.0417
449.843 10.0417
320.592 10.0417
309.773 10.0417
306.362 10.0417
302.158 10.0417
296.302 10.0417
239.704 10.0417
162.753 10.0417
156.522 10.0417
130.343 10.0417
80.4557 10.0417
49.6286 10.0417
1118.13 10.0357
1002.8 10.0357
545.114 10.0357
524.925 10.0357
284.356 10.0357
249.187 10.0357
230.847 10.0357
173.9 10.0357
104.265 10.0357
101.903 10.0357
67.2703 10.0357
1563.4 10.0313
40.4126 10.0313
1380.89 10.025
1339.99 10.025
1141.9 10.025
991.53 10.025
949.653 10.025
885.36 10.025
537.877 10.025
356.108 10.025
312.759 10.025
213.102 10.025
61.9625 10.025
1375.11 10.0179
1256.82 10.0179
1241.09 10.0179
795.808 10.0179
693.861 10.0179
485.848 10.0179
457.806 10.0179
453.783 10.0179
286.087 10.0179
242.327 10.0179
192.875 10.0179
158.794 10.0179
92.0632 10.0179
80.8361 10.0179
1511.56 10.0139
1388.42 10.0139
1334.21 10.0139
1306.77 10.0139
1054.55 10.0139
973.899 10.0139
872.977 10.0139
845.708 10.0139
792.355 10.0139
781.524 10.0139
623.498 10.0139
603.902 10.0139
562.396 10.0139
558.505 10.0139
528.997 10.0139
498.634 10.0139
467.243 10.0139
449.585 10.0139
437.304 10.0139
391.234 10.0139
353.358 10.0139
304.932 10.0139
283.641 10.0139
276.319 10.0139
223.689 10.0139
205.123 10.0139
186.923 10.0139
109.445 10.0139
108.524 10.0139
99.4951 10.0139
94.7312 10.0139
88.0191 10.0139
56.4887 10.0139
46.5583 10.0139
1556.95 10.0114
1534.63 10.0114
1528.51 10.0114
1298.13 10.0114
1245.93 10.0114
1221.01 10.0114
1152.76 10.0114
983.594 10.0114
976.564 10.0114
779.3 10.0114
756.254 10.0114
687.795 10.0114
652.681 10.0114
630.684 10.0114
613.789 10.0114
578.457 10.0114
574.785 10.0114
466.873 10.0114
361.241 10.0114
358.383 10.0114
320.884 10.0114
319.69 10.0114
317.38 10.0114
274.171 10.0114
267.59 10.0114
262.388 10.0114
200.036 10.0114
199.55 10.0114
168.86 10.0114
140.656 10.0114
138.713 10.0114
84.3975 10.0114
68.7489 10.0114
1322.45 10.0096
1294.5 10.0096
1172.45 10.0096
1118.69 10.0096
635.397 10.0096
555.071 10.0096
454.784 10.0096
317.125 10.0096
315.302 10.0096
84.4659 10.0096
977.441 10.0083
396.201 10.0083
1082.45 10.0074
704.465 10.0074
646.884 10.0074
1594.7 10.
1569.2 10.
1524.65 10.
1493.4 10.
1484.36 10.
1451.83 10.
1444.91 10.
1334.72 10.
1274.14 10.
1213.08 10.
1199.39 10.
1197.55 10.
1184.58 10.
1178.97 10.
1167.05 10.
1102.53 10.
1081.15 10.
1061.09 10.
1057.17 10.
1035.34 10.
951.399 10.
934.556 10.
934.425 10.
910.625 10.
896.163 10.
890.718 10.
882.285 10.
875.009 10.
824.174 10.
808.805 10.
767.631 10.
743.744 10.
735.86 10.
685.304 10.
682.158 10.
626.337 10.
619.585 10.
616.701 10.
614.008 10.
574.963 10.
570.873 10.
570.727 10.
535.848 10.
508.57 10.
505.9 10.
484.549 10.
450.47 10.
449.778 10.
446.298 10.
417.27 10.
407.754 10.
400.03 10.
398.199 10.
396.988 10.
345.184 10.
332.705 10.
321.321 10.
309.652 10.
160.126 10.
152.888 10.
148.836 10.
142.445 10.
126.442 10.
118.151 10.
117.288 10.
97.8743 10.
96.3829 10.
96.0964 10.
94.1772 10.
87.8855 10.
85.5221 10.
79.0592 10.
75.3898 10.
73.7438 10.
