# Supplementary material for: Functional Genomics of Novel Secondary Metabolites from Diverse Cyanobacteria Using Untargeted Metabolomics
Source: Mar Drugs. 2013 Sep 30;11(10):3617–31. doi: 10.3390/md11103617 (PMC3826126; doi:10.3390/md11103617)
Supplement: Supplementary File 3 — Supplementary msms data (ZIP, 1417 KB) [file marinedrugs-11-03617-s003.zip › msms/4.Positive.txt]

// 4.  C24H45NO6 Positive
315.165 31976.8
427.292 31691.7
444.319 13950.9
133.071 9416.1
89.0468 9161.47
121.051 7742.25
165.076 7307.8
57.059 5397.4
45.0236 5369.04
277.201 3874.61
209.101 3428.54
233.175 2282.28
177.097 1301.38
315.324 1034.12
227.113 964.966
427.476 870.778
147.064 783.571
316.17 766.317
428.298 706.618
321.229 637.34
427.542 621.24
93.0577 617.687
271.138 520.354
444.505 464.364
87.0316 431.446
221.125 423.973
427.659 398.01
191.089 384.803
427.736 374.408
119.034 366.5
428.004 346.778
91.0397 304.48
427.871 297.023
427.808 289.16
89.1327 269.138
444.583 265.006
445.328 264.769
427.945 250.643
91.0566 243.
444.64 240.918
428.135 236.563
253.128 228.579
315.711 228.113
135.068 225.227
444.876 222.583
428.451 215.053
45.0851 199.98
89.1556 199.002
428.784 197.494
121.151 194.56
277.333 192.625
167.088 185.711
163.089 183.505
77.0248 176.657
428.503 172.889
209.201 169.165
428.713 165.121
131.061 164.358
259.186 163.
428.871 160.929
445.395 160.458
192.961 158.653
315.548 155.163
165.348 151.023
134.08 150.66
149.082 150.636
121.176 145.557
428.591 138.556
165.216 136.449
133.342 134.289
133.206 131.298
278.206 130.375
43.042 129.
105.054 128.494
316.454 127.328
445.476 127.021
89.2156 123.82
118.068 118.813
45.1489 118.51
89.1827 118.182
445.052 117.089
317.016 116.169
123.065 115.08
166.077 114.066
233.261 113.52
209.238 113.04
211.119 112.455
315.854 111.218
316.058 108.413
133.371 108.19
133.392 107.842
431.354 107.782
113.113 106.583
233.322 106.095
429.757 105.102
315.955 105.04
165.277 105.011
331.049 104.061
445.157 104.042
45.0998 103.696
252.999 103.551
444.712 103.28
428.923 100.72
429.262 100.625
89.3401 100.561
209.305 99.5
165.572 99.49
316.559 97.3693
193.106 97.0769
316.63 96.5786
316.311 95.4434
446.936 94.8026
429.96 94.
429.628 93.8906
316.397 93.6696
277.456 92.8028
429.017 92.4628
89.2522 92.45
383.254 91.845
445.231 90.7037
95.0353 90.5707
90.0457 90.
89.5894 89.005
429.091 88.7284
121.261 88.2222
445.553 88.0363
207.116 88.0083
103.036 87.7781
446.207 86.8824
606.491 86.7818
121.34 86.0435
93.1011 85.625
315.792 84.8703
119.324 84.81
318.127 84.6356
446.136 84.125
317.286 83.9931
133.295 83.3491
430.27 81.5833
91.1007 81.5
277.394 81.0662
133.765 80.2327
165.715 80.225
277.551 80.05
315.602 79.1438
175.096 78.0321
43.0065 75.2
109.05 75.0341
316.706 74.5306
78.0312 74.4904
165.954 73.8438
148.069 73.4
316.881 73.0692
147.417 73.025
445.767 72.5556
121.284 72.3125
133.497 72.2737
165.451 72.0046
446.477 71.4321
209.799 71.25
89.3079 71.2154
133.262 71.
57.1429 70.1645
429.413 70.0288
45.2114 69.9869
430.933 69.0031
315.508 68.73
94.0607 68.6544
45.3609 68.0625
165.483 67.6036
178.112 67.0417
121.222 67.0227
233.5 66.7619
165.383 66.5625
120.032 65.962
275.221 65.6705
447.441 65.4464
485.298 65.0028
103.054 64.9073
149.136 64.6875
177.244 64.2
1078.79 63.8811
221.201 63.805
233.531 63.5208
209.395 63.3889
45.2483 63.2813
89.5564 63.25
429.351 63.0043
129.063 62.4904
446.809 62.0083
319.087 61.7921
303.423 61.7202
233.666 61.4821
165.607 61.4
134.322 61.375
703.19 61.2404
429.479 61.0179
333.708 60.125
159.099 59.962
90.0727 59.8148
321.308 59.7692
446.015 59.7284
122.447 59.5208
210.78 59.5125
277.487 59.4491
446.364 59.3676
149.578 59.3674
432.553 59.125
448.338 59.0665
121.878 58.9764
234.175 58.8167
414.126 58.7206
317.182 58.6395
432.919 58.5329
430.543 58.175
321.591 58.1023
83.6186 58.0801
71.0332 58.0417
233.374 58.0288
122.016 58.0167
319.673 58.
316.798 57.7748
1344.44 57.6036
45.2717 57.5294
335.071 57.4556
1221.36 57.4491
167.394 57.2112
134.134 57.0667
445.976 57.
43.2776 56.75
107.071 56.7222
317.571 56.675
277.67 56.6541
224.368 56.5
1169.75 56.3068
221.401 56.0893
209.43 56.0845
317.497 55.9692
133.724 55.6875
89.2787 55.5956
165.538 55.4899
166.114 55.4808
133.542 55.4545
234.471 55.1731
191.164 55.1488
278.967 55.125
113.14 55.0909
50.5603 55.0694
349.41 55.0658
429.816 55.0592
319.026 55.0239
445.651 55.0046
1284.33 54.6955
57.211 54.5294
423.601 54.3472
314.249 54.3266
125.21 54.1201
89.5237 54.0833
121.558 54.0489
318.681 54.0363
297.152 54.0139
228.109 54.0034
177.78 54.0029
73.0574 54.
139.064 53.6402
317.395 53.5696
121.388 53.4402
242.994 53.3676
133.82 53.2857
87.0705 53.2426
117.056 53.1976
317.129 53.1734
446.681 53.0658
167.128 53.0417
57.187 53.0417
317.656 52.6667
209.748 52.5625
133.593 52.5208
595.034 52.4803
1583.6 52.405
110.708 52.1856
45.2302 52.0363
440.489 51.8401
166.163 51.645
446.549 51.4069
92.3315 51.3689
692.702 51.2
177.627 51.1424
210.101 51.1359
554.169 51.1023
90.2787 51.0556
449.108 51.025
620.32 51.0028
245.245 50.9009
247.172 50.7788
436.873 50.6402
290.051 50.6036
792.431 50.4879
313.656 50.4712
97.7525 50.4088
277.619 50.2404
430.821 50.125
324.857 50.1184
425.361 50.0769
45.4805 50.0714
1367.75 50.0156
430.109 50.006
282.013 50.0025
432.341 49.9698
166.269 49.9643
320.281 49.9423
642.104 49.9
538.406 49.8889
487.921 49.8182
1391.65 49.7601
57.4246 49.75
567.572 49.0321
357.978 49.
482.04 48.9643
333.174 48.9263
432.962 48.8893
131.138 48.5568
447.711 48.556
277.974 48.5313
319.917 48.4879
616.491 48.4402
64.7263 48.4286
1431.29 48.3913
1610.85 48.3676
147.127 48.2667
93.85 48.245
991.63 48.225
233.627 48.125
306.035 48.1
978.491 48.0801
173.747 48.0714
1423.66 48.0476
147.16 48.0208
57.6486 48.
341.609 47.9205
826.139 47.7961
133.436 47.75
496.543 47.6667
316.942 47.6252
1409.87 47.5326
57.3607 47.5208
1566.57 47.2736
133.871 47.25
1163.25 47.247
89.9948 47.1406
540.613 47.1136
736.26 47.0978
51.9465 47.0556
852.817 47.0435
433.243 47.0363
383.521 47.0262
491.835 47.0147
147.495 46.9
87.0985 46.805
121.635 46.7794
1688.04 46.686
133.692 46.6036
432.436 46.5714
1403.64 46.3361
57.2436 46.2857
324.589 46.2596
431.456 46.1324
233.417 46.125
839.336 46.1184
271.247 46.0125
226.546 46.0046
721.736 46.0034
529.522 46.
77.0973 46.
505.34 45.8889
432.713 45.7692
119.118 45.7284
317.745 45.6988
166.793 45.556
275.426 45.4464
222.054 45.4
868.191 45.3472
173.83 45.2736
1467.37 45.2663
448.423 45.2
475.185 45.1875
515.378 45.1856
305.813 45.1645
119.72 45.0947
934.185 45.0625
233.601 45.045
58.0618 45.0417
360.366 45.0341
279.164 45.0208
45.6358 45.0192
127.671 45.0043
685.992 45.0028
644.582 44.7601
211.002 44.75
1451.93 44.6576
42.3427 44.6429
1341.46 44.625
435.327 44.5313
209.605 44.4464
521.86 44.4402
191.219 44.4
145.047 44.4
1687.71 44.3878
887.422 44.2893
134.27 44.2457
354.948 44.2196
148.769 44.1856
68.9985 44.1653
920.379 44.1422
271.387 44.1359
1307.83 44.125
748.043 44.125
437.262 44.125
728.386 44.1008
215.265 44.0304
321.037 44.0147
168.201 44.006
904.416 44.0034
122.534 43.7794
1200.67 43.7614
607.611 43.7202
1472.68 43.6667
122.054 43.4803
433.03 43.4583
292.761 43.4556
1178.95 43.4464
430.218 43.405
522.693 43.3906
1178.02 43.3889
180.873 43.3889
94.981 43.3517
363.595 43.2656
1129.78 43.25
106.536 43.2457
121.518 43.2426
446.878 43.225
384.217 43.1838
1244.66 43.175
847.639 43.175
1411.87 43.1655
1009.85 43.1494
177.718 43.1488
1330.86 43.125
433.719 43.125
298.254 43.125
165.815 43.125
223.804 43.1184
134.405 43.0845
777.694 43.0417
114.666 43.0125
825.091 43.0104
346.361 43.0083
709.965 43.0054
158.533 43.0054
275.919 43.0036
121.905 43.
40.473 43.
1277.02 42.9698
1347.81 42.9423
881.021 42.9073
669.151 42.8167
431.143 42.7813
119.78 42.7284
57.9553 42.694
233.95 42.6923
216.078 42.6713
435.102 42.6576
91.1315 42.605
359.803 42.6
68.8059 42.5568
383.815 42.5208
57.877 42.5156
1378.45 42.4737
236.162 42.3269
99.314 42.3077
233.872 42.25
446.405 42.205
134.188 42.1731
383.737 42.1653
210.368 42.1571
40.3956 42.1115
247.694 42.1008
996.311 42.0762
434.423 42.0662
1226.24 42.0388
1293.9 42.0192
436.924 42.0132
320.606 42.006
542.418 42.0038
1587.89 42.
65.3635 42.
778.89 41.9764
377.619 41.9764
519.785 41.962
534.887 41.9395
227.888 41.8409
583.81 41.805
395.894 41.7601
294.563 41.6923
122.133 41.6036
1034.67 41.6
300.185 41.5714
84.9053 41.5208
58.5238 41.5208
326.766 41.4556
595.835 41.445
121.448 41.445
1105.6 41.4083
61.5299 41.3636
1134.37 41.3333
202.428 41.3333
165.883 41.3289
445.895 41.3214
278.116 41.2917
321.46 41.2813
135.224 41.2663
318.222 41.25
274.462 41.2308
114.269 41.2083
375.506 41.1653
577.979 41.1494
430.384 41.1359
442.233 41.1184
431.024 41.1118
435.678 41.1111
54.0908 41.0556
278.33 41.0357
908.901 41.0321
175.534 41.0313
994.324 41.0192
425.575 41.0179
650.411 41.0147
495.846 41.0125
116.137 41.0046
1081.95 41.0032
913.725 41.
432.755 41.
77.0661 40.9423
1413.11 40.9231
1038.38 40.9231
50.2704 40.9
210.004 40.8167
57.3122 40.7961
323.457 40.7813
750.434 40.75
1317.12 40.6576
365.677 40.625
269.599 40.6125
195.472 40.5789
228.54 40.5682
436.13 40.5
173.069 40.4879
509.856 40.4464
193.387 40.4444
928.464 40.4083
254.774 40.405
133.631 40.3214
430.032 40.2841
1553.86 40.2667
1653.94 40.25
1044.09 40.25
1282.27 40.2457
140.24 40.2457
327.707 40.205
1526.5 40.2045
122.818 40.15
151.691 40.1406
1422.66 40.1361
521.154 40.125
447.012 40.125
423.509 40.125
147.328 40.125
132.268 40.125
449.826 40.1118
209.473 40.1
335.684 40.0417
395.163 40.0363
528.591 40.0239
184.869 40.0125
177.291 40.0083
167.578 40.0074
1090.08 40.0054
1051.7 40.0046
991.007 40.0038
123.758 40.0038
450.681 40.
210.742 40.
307.417 39.9009
276.343 39.8897
995.976 39.875
827.557 39.805
393.606 39.7601
79.0386 39.75
439.38 39.7284
90.2069 39.7206
127.375 39.6944
825.79 39.645
682.305 39.6402
726.444 39.6
374.235 39.556
328.271 39.5
1242.46 39.4879
98.1159 39.4321
793.812 39.405
1161.45 39.375
234.42 39.3611
541.708 39.35
325.211 39.3393
58.2293 39.3333
823.498 39.3158
452.264 39.2857
121.928 39.2857
341.383 39.2813
90.1683 39.25
333.106 39.2355
431.738 39.225
110.929 39.2228
454.718 39.1645
63.1845 39.1635
98.8157 39.1607
326.086 39.1324
80.33 39.125
407.195 39.1118
77.4248 39.0893
1553.18 39.0865
91.7322 39.0865
1597.7 39.075
49.8494 39.0667
402.634 39.045
1537.83 39.0417
370.41 39.0417
171.411 39.0417
190.377 39.0321
688.68 39.0278
92.4826 39.025
447.343 39.0179
1192.27 39.0096
124.231 39.0046
450.158 39.
278.408 39.
155.675 39.
603.8 38.962
254.834 38.9423
692.454 38.9231
96.4147 38.9073
801.702 38.9013
406.56 38.845
1152.35 38.8409
325.077 38.8409
365.258 38.7961
91.947 38.7872
1588.19 38.7656
291.192 38.75
209.544 38.75
441.079 38.6923
89.7003 38.6667
392.451 38.645
855.677 38.6429
58.4987 38.625
603.191 38.5625
529.094 38.5602
589.731 38.5568
797.895 38.556
1444.26 38.5294
425.236 38.5
45.4354 38.4821
115.368 38.4803
286.327 38.4464
741.947 38.405
277.88 38.375
123.977 38.375
78.1214 38.375
76.0908 38.3491
432.288 38.3333
209.84 38.2917
719.184 38.2841
321.733 38.2813
1163.44 38.2727
821.379 38.2656
430.761 38.25
465.691 38.2269
200.196 38.205
122.179 38.1838
1305.68 38.1406
940.513 38.125
690.713 38.125
462.509 38.125
93.4351 38.125
88.9512 38.125
206.712 38.0845
1438.84 38.0833
641.293 38.0833
125.891 38.0833
1617.64 38.0769
473.947 38.0714
417.19 38.0667
358.564 38.0592
1645.01 38.0556
234.092 38.0341
566.495 38.0304
450.952 38.0208
1116.41 38.0156
971.246 38.0139
1255.03 38.0114
79.8368 38.0114
174.132 38.0083
438.038 38.006
405.733 38.006
67.1728 38.005
309.523 38.
89.7948 38.
453.871 37.9698
319.331 37.904
1295.38 37.9013
830.087 37.875
71.8686 37.7794
971.756 37.7778
579.424 37.7656
720.471 37.75
107.6 37.7284
469.546 37.6944
460.56 37.694
90.1446 37.645
452.408 37.6429
1431.96 37.5956
1129.63 37.5714
321.358 37.5577
131.26 37.5568
808.943 37.5208
538.552 37.5
81.082 37.4808
370.873 37.4706
524.456 37.4491
97.1271 37.4464
556.39 37.4444
774.247 37.4405
749.517 37.4167
351.192 37.3906
237.6 37.375
1332.1 37.3472
348.129 37.3266
377.12 37.3068
511.601 37.2857
170.6 37.2802
374.692 37.25
147.543 37.245
151.1 37.2426
723.476 37.2353
691.39 37.2269
455.301 37.2269
500.171 37.225
1688.51 37.2112
717.51 37.175
58.8578 37.1635
1213.43 37.1607
770.331 37.1607
310.101 37.1607
934.396 37.1571
1290.01 37.1359
64.5935 37.125
1097.54 37.1125
1245.99 37.075
165.998 37.0667
149.439 37.0662
452.556 37.05
1234.37 37.0417
146.161 37.0417
1684.37 37.0388
1479.75 37.0304
171.115 37.0278
449.684 37.025
931.805 37.0227
338.744 37.0227
191.271 37.0227
1653.51 37.0208
75.3771 37.0208
409.909 37.0192
562.987 37.0167
139.284 37.0167
1168.99 37.0132
183.951 37.0083
486.439 37.006
65.2754 37.006
1628.07 37.0054
1047.47 37.0043
480.957 37.
331.235 37.
90.2436 37.
154.301 36.9231
75.2321 36.9073
209.94 36.875
1152.26 36.7206
329.01 36.686
693.167 36.6036
351.628 36.5956
259.237 36.5956
61.4619 36.5707
542.952 36.5625
472.1 36.5625
318.088 36.5283
134.451 36.5216
134.291 36.5208
318.41 36.4967
521.342 36.4712
391.664 36.4712
678.247 36.4545
1653.27 36.4464
90.4074 36.4464
798.555 36.4444
48.0179 36.4444
210.062 36.4167
604.016 36.4083
1110.4 36.3967
222.751 36.3676
612.922 36.3472
1463.33 36.3445
365.004 36.3266
426.873 36.3224
1239.91 36.2667
638.994 36.2663
41.2278 36.2663
425.745 36.2426
272.216 36.2426
464.507 36.2308
1440.06 36.2269
356.945 36.225
187.859 36.225
614.625 36.2222
449.383 36.2083
431.621 36.2083
177.194 36.2083
89.4216 36.2083
70.7038 36.205
165.657 36.2
1436.02 36.1976
1115.31 36.1635
193.424 36.15
566.011 36.1488
947.28 36.1429
388.835 36.1324
644.119 36.1118
452.637 36.1118
872.468 36.1078
45.5665 36.1023
502.448 36.1
430.642 36.0865
1084.32 36.0845
848.323 36.0845
186.274 36.0845
1146.18 36.0833
572.998 36.0833
525.396 36.0833
870.454 36.075
92.4463 36.0714
1534.88 36.0667
65.8181 36.0667
1628.48 36.0625
441.23 36.0417
155.029 36.0417
298.367 36.0341
548.708 36.0313
343.788 36.025
686.862 36.0192
166.315 36.0179
113.858 36.0167
104.085 36.0167
83.7804 36.0139
1451.13 36.0054
90.8888 36.004
336.681 36.0032
1320.06 36.
946.308 36.
561.754 36.
551.165 36.
289.099 36.
102.798 36.
827.496 35.9263
95.0716 35.9185
670.324 35.9009
457.19 35.9009
440.528 35.8897
506.324 35.875
769.163 35.8409
311.93 35.8167
545.125 35.805
615.735 35.8036
46.4403 35.8036
48.1686 35.7961
992.704 35.7813
89.8791 35.7788
1229.39 35.7782
1465.45 35.75
1274.5 35.7206
1378.34 35.7202
1204.45 35.7202
312.762 35.7202
65.113 35.6923
519.596 35.6814
289.217 35.6814
95.7479 35.6814
398.567 35.6576
461.637 35.6544
590.265 35.645
228.157 35.645
901.584 35.625
317.088 35.6055
1406.24 35.605
1362.28 35.6
247.817 35.6
281.737 35.5956
591.342 35.5682
58.8864 35.5625
1017.31 35.5602
1004.41 35.5568
463.614 35.5216
1401.52 35.4808
1644.47 35.4712
302.172 35.4712
378.893 35.4556
440.636 35.4491
322.819 35.4491
769.642 35.4464
451.179 35.4464
467.21 35.4402
844.923 35.4167
851.83 35.4088
450.607 35.405
879.956 35.3967
783.382 35.3967
657.264 35.375
271.337 35.375
371.864 35.3676
1637.15 35.3636
772.172 35.3636
637.13 35.3472
952.186 35.3333
493.181 35.3333
437.222 35.3333
344.129 35.3333
848.689 35.3266
51.3664 35.3266
1548.41 35.2857
784.226 35.2857
574.543 35.25
323.655 35.25
59.2826 35.25
448.711 35.2404
1309.1 35.2353
227.528 35.2308
323.609 35.2269
523.504 35.225
239.558 35.2222
88.588 35.2222
87.9986 35.205
233.449 35.2
195.092 35.1838
562.915 35.1731
56.0121 35.1731
1065.67 35.15
323.506 35.1359
322.043 35.1359
1572.58 35.125
1131.45 35.125
729.336 35.125
662.778 35.125
636.096 35.125
572.469 35.125
319.443 35.125
227.272 35.125
186.682 35.125
782.402 35.1136
421.025 35.1008
131.591 35.1008
73.3814 35.0909
1262.53 35.075
1159.86 35.0714
273.555 35.0662
877.432 35.0592
322.104 35.0592
1111.52 35.0536
57.4612 35.05
284.032 35.0489
1478.3 35.0417
556.977 35.0417
125.422 35.0388
1167.83 35.0321
1168.61 35.0278
450.389 35.0192
197.654 35.0179
47.4055 35.0179
1383.67 35.0167
294.835 35.0167
1626.43 35.0147
565.636 35.0066
611.297 35.006
261.829 35.005
84.6798 35.005
1382.03 35.0043
329.331 35.0043
121.962 35.004
1119.34 35.
1100.79 35.
1043.28 35.
998.935 35.
854.968 35.
444.186 35.
425.841 35.
409.677 35.
186.991 35.
89.3823 35.
103.512 34.9698
46.1465 34.9231
57.5707 34.9073
1284.47 34.9009
974.421 34.9
1426.15 34.8167
120.781 34.7284
1336.58 34.6667
900.671 34.6544
877.757 34.6544
569.45 34.6544
244.039 34.6541
1516.32 34.625
122.787 34.625
271.635 34.6
278.461 34.5956
1569.62 34.5921
597.759 34.575
433.396 34.5682
80.295 34.5625
92.3699 34.5602
426.501 34.5577
330.317 34.5329
149.773 34.5313
67.0206 34.5313
1124.19 34.4821
739.639 34.4808
1158.89 34.4712
744.641 34.4712
149.829 34.4464
751.223 34.4444
585.119 34.4444
693.002 34.4088
45.3012 34.4083
115.643 34.405
447.757 34.4
320.686 34.4
196.169 34.4
1231.76 34.3906
286.001 34.3676
173.421 34.3636
741.067 34.3603
1517.38 34.3333
599.659 34.3333
527.71 34.3333
455.959 34.3333
229.12 34.3333
814.233 34.3289
171.793 34.3269
165.023 34.3214
959.926 34.3077
490.261 34.3068
1155.34 34.2841
133.929 34.2813
370.358 34.2727
342.292 34.2727
102.934 34.25
811.818 34.2457
138.999 34.2457
58.7681 34.2457
702.151 34.2404
1343.93 34.2308
291.48 34.2269
46.7072 34.2228
493.637 34.2045
59.3668 34.2
45.6672 34.1838
439.01 34.1731
284.219 34.1667
267.488 34.1667
104.266 34.1667
1121.2 34.1653
362.71 34.1653
211.196 34.1635
60.522 34.1635
1276.03 34.1488
1014.36 34.1488
223.012 34.1488
786.728 34.1359
72.0324 34.1359
1446.32 34.125
777.39 34.125
318.586 34.124
323.402 34.1157
885.883 34.1136
1578.89 34.1008
99.8086 34.1008
205.592 34.0909
782.284 34.0769
212.275 34.0769
135.316 34.075
506.438 34.0714
644.524 34.0667
567.846 34.0667
448.068 34.0662
1186.42 34.0625
1659.84 34.0556
55.6782 34.0536
715.977 34.045
146.05 34.045
40.776 34.0388
132.928 34.0363
1544.81 34.0321
164.201 34.0321
1399.25 34.0313
322.177 34.0304
948.67 34.025
822.822 34.025
229.621 34.025
521.804 34.0227
838.473 34.0208
410.777 34.0208
345.39 34.0208
264.467 34.0208
318.035 34.017
313.973 34.006
276.55 34.006
813.302 34.0046
373.014 34.0046
1589.12 34.0043
442.389 34.0036
119.821 34.0036
1467.15 34.
884.626 34.
451.352 34.
446.289 34.
280.866 34.
167.24 34.
58.7952 34.
633.056 33.9698
264.368 33.9423
318.894 33.9205
496.336 33.875
108.092 33.875
611.344 33.8409
383.96 33.8167
1390.25 33.805
1471.21 33.7824
1449.89 33.7824
249.889 33.7824
223.156 33.7788
1201.48 33.7778
499.461 33.7656
718.938 33.7601
212.196 33.75
1292.22 33.7202
658.53 33.6806
1564.9 33.6713
346.52 33.6713
1402.06 33.6544
1199.33 33.6544
372.869 33.605
121.792 33.6036
552.058 33.6
499.97 33.5956
60.5744 33.5714
1010.1 33.5709
1248.1 33.5577
239.724 33.5577
500.859 33.4879
762.204 33.4803
270.9 33.4464
116.986 33.4464
519.9 33.4444
44.4785 33.405
1351.37 33.3967
1134.24 33.375
1059.95 33.375
60.3485 33.375
68.6078 33.3676
1620.38 33.3636
435.837 33.3636
87.5845 33.3611
674.202 33.3603
491.568 33.3491
177.035 33.3472
465.433 33.3224
576.324 33.3214
111.704 33.3125
915.476 33.3077
626.569 33.2917
112.651 33.2736
1298.13 33.2667
1430.73 33.2663
113.592 33.25
426.756 33.245
107.863 33.245
817.793 33.2426
57.4955 33.2404
63.9903 33.2269
1656.12 33.225
555.405 33.225
261.986 33.225
163.773 33.225
392.522 33.2228
838.009 33.2112
493.116 33.2083
331.195 33.2045
55.0561 33.2045
873.755 33.1976
272.618 33.1875
1216.79 33.1856
132.307 33.1838
1506.35 33.175
593.519 33.1653
46.268 33.1645
892.063 33.1635
555.032 33.1607
57.7139 33.1607
1428.26 33.15
1141.56 33.1488
204.042 33.1429
1412.37 33.1406
90.72 33.1359
295.062 33.1324
1148.98 33.125
696.157 33.125
550.111 33.125
283.34 33.125
368.269 33.1136
433.311 33.1118
201.286 33.1
120.003 33.1
1076.8 33.0909
1698.12 33.0833
248.209 33.0536
1049.4 33.0489
625.725 33.0489
1474.4 33.0417
436.798 33.0417
336.902 33.0417
126.96 33.0417
58.9265 33.0417
1570.57 33.0304
246.236 33.0304
1436.42 33.025
601.354 33.025
251.904 33.025
1671.54 33.0208
1649.78 33.0208
1211.04 33.0208
791.977 33.0208
242.475 33.0208
164.158 33.0208
272.901 33.0156
162.583 33.0132
177.405 33.0066
905.846 33.0054
1191.82 33.0046
251.623 33.0046
694.284 33.0043
205.453 33.0038
1376.04 33.
832.446 33.
802.125 33.
449.429 33.
162.039 33.
139.751 33.
89.4951 33.
64.8396 33.
59.3045 33.
56.2393 33.
248.851 32.9698
679.409 32.9423
448.254 32.9423
349.036 32.9185
449.87 32.9
1698.42 32.8929
391.271 32.8897
340.215 32.875
82.2435 32.875
139.616 32.845
677.46 32.8409
279.82 32.8409
526.838 32.8182
1025.23 32.805
64.0595 32.8036
979.178 32.7813
84.7675 32.7813
1501.65 32.7782
393.213 32.7692
136.451 32.75
442.129 32.7202
1564.59 32.6875
1103.97 32.675
634.624 32.6576
91.5095 32.6544
1218.15 32.645
397.264 32.625
1490.36 32.605
1507.95 32.6
59.8443 32.6
148.026 32.5707
397.355 32.5577
1094.87 32.5208
323.546 32.5
205.115 32.4821
183.385 32.4808
227.671 32.4712
85.8575 32.4545
982.214 32.4464
598.613 32.4464
1407.2 32.445
508.331 32.445
437.382 32.445
838.555 32.4402
750.318 32.4402
591.288 32.4402
117.605 32.4321
424.311 32.4167
317.998 32.4159
1005.4 32.4083
274.972 32.4083
185.088 32.405
152.675 32.4
1175.14 32.3878
468.221 32.375
319.217 32.3727
677.234 32.3611
133.99 32.3611
192.462 32.3491
1691.36 32.338
509.941 32.338
497.048 32.3333
459.847 32.3224
83.981 32.3224
321.661 32.3214
146.675 32.3077
911.658 32.2857
136.714 32.2813
874.249 32.2656
1541.61 32.25
1465.98 32.25
1349.16 32.25
1239.28 32.25
740.014 32.25
132.348 32.25
69.6988 32.25
1174.69 32.2457
834.247 32.245
1385.83 32.2426
200.018 32.2426
352.966 32.2269
96.7198 32.2269
468.877 32.225
210.284 32.225
61.6311 32.225
1146.56 32.205
239.872 32.205
492.74 32.2
626.485 32.1875
1463.09 32.1856
328.463 32.1645
1121.27 32.1607
1652.6 32.1429
594.766 32.1429
182.979 32.1429
93.3749 32.1429
1163.61 32.1331
942.152 32.1324
470.316 32.125
460.674 32.125
324.354 32.125
167.75 32.125
147.849 32.1157
339.81 32.1078
73.489 32.0947
1346.29 32.0909
1308.64 32.0769
843.823 32.0769
1457.29 32.0667
246.462 32.0667
287.31 32.0625
653.086 32.0592
269.457 32.0592
89.7505 32.0592
770.823 32.05
104.294 32.0489
87.1169 32.0489
1037.43 32.045
594.33 32.045
556.206 32.0417
119.172 32.0417
1096.37 32.0363
992.175 32.0363
147.696 32.0363
495.692 32.0341
1122.58 32.0321
271.445 32.025
237.955 32.025
254.493 32.0227
246.398 32.0227
238.672 32.0227
1603.28 32.0208
578.416 32.0208
635.984 32.0192
229.505 32.0179
1343.73 32.0147
177.665 32.0096
163.453 32.0083
882.464 32.0066
197.235 32.0066
92.5675 32.0066
310.262 32.006
248.497 32.006
128.52 32.0054
828.496 32.005
360.834 32.005
1453.42 32.004
670.061 32.004
1005.52 32.0036
1374.56 32.
1244.17 32.
1213.18 32.
1190.53 32.
1143.74 32.
691.495 32.
671.446 32.
426.639 32.
271.484 32.
