# Supplementary material for: Functional Genomics of Novel Secondary Metabolites from Diverse Cyanobacteria Using Untargeted Metabolomics
Source: Mar Drugs. 2013 Sep 30;11(10):3617–31. doi: 10.3390/md11103617 (PMC3826126; doi:10.3390/md11103617)
Supplement: Supplementary File 3 — Supplementary msms data (ZIP, 1417 KB) [file marinedrugs-11-03617-s003.zip › msms/2.Negative.txt]

// 2.  C14H22O Negative
205.159 6541.74
205.287 246.336
205.317 165.617
205.367 134.178
206.166 127.05
208.116 123.233
205.468 102.095
205.525 99.125
206.031 92.1364
189.116 86.9201
205.404 79.9395
205.616 75.64
205.925 73.4135
62.5776 71.686
205.676 69.7348
206.404 68.1571
205.851 68.0156
205.781 63.6
1215.99 59.0184
206.218 58.25
91.1093 53.1184
1555.98 53.0455
205.699 50.3472
79.0493 50.0139
422.526 49.7273
465.741 49.225
763.118 49.1838
1599.38 49.0667
208.534 48.1571
56.4319 48.0455
1283.92 47.8036
678.579 47.2222
79.0618 46.445
799.349 46.3077
1118.24 46.25
1147.8 45.3068
206.126 44.3967
270.956 44.2
111.766 44.0032
1271.69 43.6875
260.102 43.0893
198.267 42.6406
357.338 41.9764
149.61 41.3472
203.471 41.2802
211.055 41.25
231.764 41.0038
161.627 40.5625
693.358 40.0947
421.088 39.6
1494.37 39.2457
206.786 39.2426
1624.86 39.0667
206.487 39.0667
444.015 38.8935
200.108 38.6036
62.3615 38.125
853.953 38.0714
125.288 38.0588
205.738 38.045
1672.6 38.
820.355 37.9423
77.3979 37.7206
194.085 37.6705
1395.58 37.1976
587.407 37.0947
484.547 37.0156
1083.63 37.0038
724.694 36.9231
105.526 36.9013
1358.08 36.845
1526.56 36.8182
804.282 36.6713
748.34 36.625
778.587 36.4402
98.459 36.4088
575.363 36.3676
1298.16 36.2727
1343.94 36.25
228.667 36.1324
397.699 36.125
1389.67 36.1008
87.5528 36.0588
243.988 36.0489
73.6295 36.003
223.422 36.
1316.86 35.5216
206.34 35.3603
679.268 35.3333
234.289 35.2196
539.353 35.175
935.652 35.1324
648.156 35.0588
296.236 34.6923
1383.72 34.5707
204.746 34.4556
985.76 34.4491
1636.2 34.4464
286.71 34.405
193.174 34.375
218.882 34.3676
311.755 34.3491
1339.31 34.1645
204.208 34.1488
67.4111 34.1406
79.774 34.1324
324.091 34.0313
1353.84 34.0192
315.304 34.0167
1137.32 34.0156
607.662 33.9205
1205.6 33.8167
156.488 33.7961
404.012 33.7824
1194.85 33.7794
206.819 33.7778
206.068 33.6944
41.3947 33.645
204.689 33.556
1195.13 33.5
207.193 33.4808
123.049 33.445
157.014 33.4321
850.559 33.1976
379.711 33.1731
529.484 33.125
315.678 33.125
283.981 33.125
207.855 33.0714
72.635 33.0388
1026.5 32.962
1300.88 32.9
1050.02 32.625
1663.63 32.4808
92.4834 32.445
194.411 32.3491
358.722 32.3333
253.465 32.2893
206.445 32.245
227.57 32.225
721.463 32.1731
934.701 32.1136
960.497 32.1118
1079.99 32.1078
573.126 32.0947
139.832 32.0388
170.032 32.025
51.1308 32.006
788.403 32.0038
1524.48 31.9
463.406 31.8182
1496.63 31.6944
250.136 31.605
443.724 31.5714
610.458 31.5707
1596.36 31.3611
1193.73 31.3333
166.712 31.3333
904.103 31.3077
212.146 31.3068
207.457 31.2917
51.8105 31.2663
49.1209 31.2656
148.492 31.2457
1431.05 31.2228
42.1869 31.205
59.1319 31.1875
485.001 31.125
740.638 31.0769
55.5405 31.0667
555.436 31.0489
203.934 31.045
452.56 31.0417
823.102 31.0313
138.818 31.0192
1255.35 31.0179
190.564 31.0167
425.675 31.006
511.721 30.8897
1558.51 30.7961
1109.65 30.5956
433.535 30.5216
543.301 30.4821
321.927 30.4712
1554.76 30.4402
48.0028 30.4167
1197.24 30.405
1106.37 30.3077
180.426 30.2727
1480.15 30.2663
1238.84 30.225
245.137 30.2228
1048.98 30.15
1389.23 30.125
301.425 30.125
206.683 30.125
630.822 30.1118
288.837 30.1008
200.748 30.0714
1613.24 30.0667
1680.23 30.0592
143.761 30.0592
1256.93 30.0227
136.983 30.006
1301.95 30.0054
566.043 30.0054
158.907 30.0043
216.633 30.004
568.376 30.
88.4614 30.
791.968 29.962
169.469 29.845
206.876 29.7813
934.483 29.6944
602.217 29.605
813.558 29.6
114.707 29.6
585.239 29.5956
240.238 29.5707
1696.71 29.5602
759.692 29.5208
282.128 29.4821
441.357 29.3636
127.742 29.3636
1489.46 29.3491
1093.72 29.3491
1291.04 29.3333
1671.95 29.3224
184.922 29.3077
234.964 29.2667
1205.29 29.25
986.254 29.25
360.677 29.25
560.48 29.2083
564.741 29.205
1413.48 29.1731
1201.82 29.1645
73.0998 29.1359
851.478 29.1157
1106.85 29.0769
297.547 29.0714
1614.02 29.0667
923.165 29.045
392.237 29.0313
648.375 29.0227
696.753 29.
138.372 28.9423
614.849 28.9412
866.061 28.9
148.098 28.9
773.938 28.875
495.084 28.845
809.015 28.8182
50.729 28.7778
701.068 28.5602
670.037 28.4821
638.489 28.4803
75.4311 28.4545
319.911 28.445
65.3213 28.4444
1250.92 28.4083
763.749 28.3906
443.198 28.3603
1475.28 28.3491
651.504 28.3214
127.361 28.2663
822.214 28.1731
942.779 28.1157
160.886 28.0865
1619.67 28.0833
240.662 28.0714
1284.34 28.0536
353.276 28.0489
97.7385 28.0489
427.389 28.0417
362.913 28.0417
913.409 28.0192
95.8616 28.006
1341.62 28.
479.195 27.962
255.689 27.962
135.922 27.9
241.477 27.8929
140.865 27.8182
620.091 27.805
330.716 27.7824
958.483 27.75
815.638 27.75
727.423 27.75
266.538 27.75
727.784 27.7202
69.5572 27.6944
56.8775 27.675
833.343 27.6713
1204.07 27.6429
139.007 27.605
1152.59 27.5208
1494.95 27.4821
1179.43 27.4821
1328.98 27.4444
350.824 27.4444
264.387 27.405
837.587 27.4
173.226 27.4
64.4434 27.3333
273.301 27.2917
300.46 27.245
414.971 27.2426
885.734 27.2308
209.583 27.225
266.231 27.2228
46.1641 27.2228
1075.1 27.2112
961.071 27.2112
1139.64 27.1667
867.179 27.1607
302.648 27.1607
1432.53 27.1488
109.051 27.1488
1382.63 27.125
256.157 27.125
970.401 27.1111
63.8923 27.1023
1371.2 27.0833
1211.74 27.0833
58.4683 27.0769
780.429 27.0592
248.059 27.0536
1616.05 27.05
387.058 27.0489
971.428 27.0417
583.221 27.0208
690.854 27.0192
1198.25 27.0066
483.841 27.0066
512.857 27.006
665.11 27.0054
1602.97 27.0046
917.465 27.0046
1525.83 27.
542.604 27.
92.5535 27.
72.2645 27.
811.589 26.9698
1597.45 26.9185
209.215 26.9013
81.5149 26.9013
645.888 26.8897
136.181 26.875
187.445 26.845
716.07 26.7961
1370.24 26.7788
1442.48 26.7202
874.923 26.6923
605.469 26.6576
209.058 26.6544
342.537 26.625
122.754 26.625
243.08 26.6
1216.46 26.5956
1242.29 26.5208
793.576 26.5208
477.187 26.5208
1058.5 26.5
262.126 26.5
787.706 26.4803
740.189 26.4444
711.571 26.4444
1269.63 26.3967
173.293 26.3636
481.804 26.3603
458.211 26.3393
878.872 26.3224
409.147 26.3214
1160.43 26.2857
656.328 26.2857
572.295 26.2857
85.9066 26.2727
139.372 26.2663
1241.73 26.25
369.261 26.2308
1073.35 26.2269
228.096 26.2269
1696.51 26.225
1547.25 26.225
748.708 26.2228
895.237 26.2045
341.088 26.1731
111.35 26.1667
1589.76 26.1635
411.808 26.1488
1295.37 26.125
468.752 26.1111
694.05 26.1
178.956 26.0909
860.259 26.0833
505.297 26.0833
431.628 26.0833
98.6408 26.0489
65.0152 26.0489
342.858 26.0208
1247.35 26.0192
1225.91 26.0192
741.933 26.0192
1044.22 26.0054
202.961 26.005
971.024 26.
252.444 26.
502.857 25.8929
1272.28 25.8897
1142.75 25.8897
96.506 25.8897
306.532 25.875
514.193 25.8182
669.032 25.7824
998.302 25.7788
1299.84 25.75
977.23 25.75
851.417 25.7202
45.2884 25.7202
562.862 25.6875
654.144 25.6
147.193 25.5714
1509.8 25.5625
802.008 25.5577
1073.1 25.5313
596.991 25.5313
1326.81 25.5208
814.183 25.4821
1135.08 25.4808
59.6952 25.4803
424.571 25.4712
1323.6 25.4402
887.569 25.375
87.9203 25.375
853.252 25.3636
371.772 25.3333
59.6217 25.3333
993.139 25.2917
907.747 25.2857
725.178 25.2663
666.322 25.245
58.5487 25.2426
768.552 25.225
1615.52 25.2228
303.945 25.1488
260.507 25.1488
290.329 25.1359
207.046 25.1359
327.2 25.125
495.592 25.1157
53.9802 25.1111
1335.81 25.1023
1286.88 25.1
276.273 25.0662
1371.99 25.0536
1066.76 25.0536
138.581 25.0536
339.101 25.0192
681.431 25.0074
148.686 25.0074
834.497 25.0066
1476.16 25.
687.455 25.
500.347 25.
474.911 25.
209.861 24.962
352.406 24.9185
649.466 24.9
999.971 24.8897
451.022 24.8897
365.117 24.8897
259.862 24.845
182.337 24.8182
1598.58 24.75
1632.78 24.7202
854.241 24.7202
173.445 24.7202
639.795 24.6944
311.812 24.6944
276.321 24.6576
243.189 24.6544
162.09 24.6544
216.39 24.625
1000.29 24.6
217.514 24.6
1147.25 24.5956
713.038 24.5956
146.662 24.5707
448.355 24.5682
61.5347 24.5682
1248.03 24.5313
337.445 24.5
1177.9 24.4879
1058.33 24.4821
343.418 24.4821
1407.8 24.4444
106.749 24.405
175.313 24.3636
73.3046 24.3603
166.233 24.3491
620.933 24.3393
253.61 24.3224
817.737 24.2917
1326.57 24.2857
439.615 24.2663
187.54 24.2663
106.225 24.2426
1551.69 24.2404
1612.69 24.225
1069.38 24.225
480.127 24.225
458.621 24.225
226.47 24.225
205.048 24.225
121.142 24.1875
1450.35 24.1645
426.655 24.1645
831.183 24.1635
1095.14 24.1488
459.877 24.1488
267.29 24.1429
937.142 24.125
49.0963 24.125
624.177 24.1136
307.784 24.1118
1328.06 24.1
162.458 24.1
379.231 24.075
562.738 24.0625
812.193 24.0592
719.619 24.0536
1241.43 24.0489
589.324 24.0489
1342.27 24.045
506.827 24.0417
418.426 24.0417
207.269 24.025
670.143 24.0227
815.477 24.0208
299.993 24.0208
604.157 24.0192
99.1764 24.0192
298.1 24.0083
478.451 24.0074
1664.41 24.006
828.55 24.006
64.3527 24.006
436.462 24.
260.61 24.
186.639 24.
55.5874 24.
1300.69 23.9185
489.808 23.9185
477.294 23.8929
1187.6 23.8897
1077.05 23.8897
675.25 23.8897
455.031 23.875
841.966 23.8409
1080.22 23.8182
497.631 23.7813
1341.95 23.7778
1121.48 23.7202
172.721 23.7202
1128.16 23.6944
549.482 23.6944
1589.1 23.675
1572.65 23.675
782.346 23.675
1378.85 23.6576
1381.23 23.605
56.2033 23.5956
266.176 23.5714
1562.66 23.5682
960.15 23.5682
1053.16 23.5602
252.67 23.5329
356.131 23.5313
122.087 23.5313
73.3917 23.5313
640.393 23.4821
80.656 23.4821
868.467 23.4803
921.708 23.4545
1053.34 23.4444
306.365 23.4444
141.109 23.405
589.534 23.4
468.577 23.4
228.301 23.375
636.514 23.3636
422.964 23.3393
765.321 23.3333
40.2196 23.3333
337.396 23.3224
1124.41 23.3214
1291.39 23.2917
1153.27 23.2917
1024.45 23.2917
262.685 23.2917
500.096 23.2857
81.7055 23.2841
1397.11 23.2813
793.692 23.225
1671.32 23.2228
1494.73 23.2228
1301.79 23.2228
1568.43 23.2083
44.5665 23.2083
1254.64 23.2045
209.932 23.2045
297.33 23.1875
1221.42 23.1667
208.678 23.1635
70.8853 23.1488
1625.48 23.1359
675.432 23.1359
331.205 23.1359
1497.7 23.125
1010.76 23.125
397.645 23.125
127.82 23.125
120.708 23.125
41.8443 23.125
468.817 23.1118
153.518 23.1118
1226.39 23.1111
1230.05 23.1078
1568.03 23.1023
268.059 23.1023
501.757 23.1
299.536 23.1
208.483 23.1
611.388 23.0909
424.706 23.0833
102.518 23.0833
53.1741 23.0662
376.382 23.0592
279.298 23.0592
185.178 23.0592
165.156 23.0592
79.5082 23.0536
643.193 23.0489
719.781 23.0417
896.54 23.0313
694.834 23.0313
81.5745 23.0313
1144.36 23.0278
485.397 23.025
291.404 23.025
86.6172 23.025
876.142 23.0227
143.459 23.0227
390.652 23.0208
456.932 23.0139
398.734 23.0139
901.64 23.0096
1246.6 23.006
257.53 23.006
83.3643 23.006
43.6339 23.006
210.622 23.0054
193.454 23.0054
1681.29 23.
1195.84 23.
1033.73 23.
417.992 23.
94.3643 23.
72.3132 23.
544.316 22.9
677.097 22.8897
294.436 22.8897
158.599 22.8897
90.1539 22.8897
1145.86 22.8409
70.2928 22.8
1142.98 22.7961
305.056 22.7961
134.152 22.7961
1516.36 22.7813
907.165 22.7813
808.462 22.7813
827.06 22.7778
1084.95 22.75
625.664 22.75
1576.64 22.6944
391.752 22.6944
79.4557 22.675
727.046 22.6576
618.991 22.625
207.237 22.625
182.159 22.5682
1542.54 22.5625
887.09 22.5568
1257.34 22.5329
878.244 22.5329
308.072 22.5329
236.936 22.5329
160.535 22.5329
58.227 22.5329
1360.69 22.5
858.219 22.5
363.057 22.5
165.941 22.5
929.373 22.4821
617.071 22.4803
315.398 22.4712
1056.09 22.4464
48.377 22.4444
999.461 22.4083
441.413 22.4083
369.199 22.4083
166.51 22.4083
243.157 22.405
800.287 22.4
661.038 22.4
214.8 22.4
1044.78 22.375
369.661 22.375
746.262 22.3636
497.703 22.3611
45.5748 22.3611
290.808 22.3603
469.416 22.3472
789.448 22.3224
623.042 22.3224
1258.11 22.3077
1166.7 22.2917
1575.22 22.2841
1182.15 22.2841
1129.2 22.2813
401.227 22.2813
779.071 22.25
742.712 22.25
537.04 22.25
152.757 22.25
224.071 22.2426
418.786 22.2404
1219.96 22.225
408.247 22.225
164.193 22.225
161.27 22.225
953.43 22.2083
228.424 22.2083
752.892 22.2
469.063 22.1838
128.599 22.1645
1221.62 22.1635
1474.15 22.1607
724.175 22.1359
596.676 22.1359
104.231 22.1359
69.6062 22.125
643.298 22.1118
436.596 22.1118
839.204 22.1111
979.182 22.1
459.14 22.1
142.281 22.1
1633.34 22.0909
1281.1 22.0909
68.8864 22.0909
43.3657 22.0909
374.584 22.0833
157.654 22.0662
1309.13 22.0592
827.38 22.0592
452.768 22.0592
266.58 22.0592
71.0953 22.0592
65.5798 22.0592
1473.06 22.0536
527.275 22.0536
435.6 22.0536
55.1612 22.0536
210.739 22.0489
1105.72 22.045
550.196 22.045
256.083 22.0417
907.998 22.0278
547.043 22.0278
493.834 22.0278
1536.54 22.025
336.858 22.025
327.494 22.025
267.432 22.025
254.003 22.025
235.263 22.025
170.372 22.025
117.706 22.025
90.6947 22.025
69.01 22.025
1555.76 22.0227
339.334 22.0139
1133.7 22.0083
837.887 22.0083
46.5506 22.0083
1569.57 22.0066
785.077 22.0066
750.069 22.0066
42.7979 22.0066
569.893 22.006
132.639 22.006
1045.55 22.0054
706.281 22.0054
1672.94 22.
1586.96 22.
1351.9 22.
1074.78 22.
940.586 22.
263.131 22.
116.701 22.
114.014 22.
72.6888 22.
1391.84 21.9205
323.732 21.9185
606.937 21.9
302.56 21.9
608.144 21.8929
1058.68 21.8897
1232.82 21.7961
1163.59 21.7961
47.825 21.7961
81.0376 21.7813
331.772 21.7778
243.232 21.7778
1589.97 21.7202
1600.74 21.6944
1233.78 21.675
1394.16 21.6667
646.851 21.6544
1632.57 21.625
1330.73 21.625
768.459 21.625
500.712 21.625
186.901 21.625
80.8598 21.625
1419.12 21.5956
50.9935 21.5956
1675.41 21.5714
1593.76 21.5714
923.073 21.5714
760.824 21.5682
943.502 21.5329
204.508 21.5329
1016.97 21.5313
661.576 21.5313
86.5428 21.5208
716.741 21.5
705.289 21.5
139.946 21.5
1247.17 21.4821
1046.41 21.4402
1512.27 21.4083
656.249 21.4083
427.933 21.4083
1374.98 21.4
1363.7 21.4
1224.89 21.375
741.278 21.3636
1382.05 21.3611
559.864 21.3611
129.551 21.3611
787.919 21.3603
559.563 21.3603
392.667 21.3603
175.486 21.3603
112.252 21.3603
1668.28 21.3224
46.9844 21.3224
224.304 21.3214
1454.02 21.2917
1404.88 21.2917
48.2253 21.2917
42.0147 21.2917
1433.68 21.2813
1365.54 21.2663
119.089 21.2663
771.317 21.25
1506.36 21.2426
605.923 21.2426
918.805 21.2404
1340.32 21.225
1164.47 21.225
519.321 21.225
345.279 21.225
145.311 21.225
1471.04 21.2083
123.563 21.2045
1609.95 21.1838
875.431 21.1838
1408.08 21.1645
263.959 21.1645
1698.76 21.1488
1268.52 21.1488
1168.6 21.1488
1143.66 21.1488
699.554 21.1488
691.041 21.125
353.65 21.125
299.199 21.125
296.639 21.125
213.291 21.125
1658.61 21.1118
1217.43 21.1118
911.579 21.1118
70.4414 21.1118
40.0698 21.1111
1675.61 21.1
396.082 21.1
238.596 21.1
436.198 21.0909
146.32 21.0909
139.27 21.0909
1418.78 21.0865
848.136 21.0865
209.741 21.0865
924.976 21.0833
1564.51 21.075
1286.02 21.075
380.258 21.075
245.628 21.075
147.591 21.0662
1663.81 21.0592
786.86 21.0592
339.481 21.0592
935.266 21.0536
597.277 21.0536
76.8943 21.0536
387.982 21.05
139.088 21.045
62.0886 21.0417
802.247 21.0313
1314.46 21.0278
1249.41 21.0278
1190.89 21.0278
1162.88 21.0278
551.312 21.0278
481.022 21.025
207.359 21.025
150.993 21.025
40.5315 21.025
1548.04 21.0227
631.493 21.0227
449.883 21.0208
1590.71 21.0114
1387.13 21.0096
680.479 21.0083
413.112 21.0083
1311.18 21.0074
1233.57 21.0074
712.782 21.0074
477.561 21.0074
331.507 21.0074
401.515 21.0066
310.865 21.0066
1296.85 21.006
311.36 21.006
351.276 21.
174.033 21.
101.893 21.
74.0183 21.
43.9106 21.
505.081 20.9205
314.736 20.9
366.179 20.8929
244.236 20.8929
198.842 20.8929
1607.31 20.8897
1395.46 20.875
692.173 20.8
909.534 20.7961
535.544 20.7961
524.519 20.7961
1276.03 20.7813
619.153 20.75
100.501 20.75
726.537 20.7202
452.83 20.6944
428.838 20.6944
516.919 20.675
465.962 20.675
1284.53 20.6667
211.635 20.6667
1551.2 20.6576
840.322 20.6544
668.933 20.6544
1518.69 20.625
1440.05 20.625
1294.11 20.625
311.446 20.625
237.981 20.625
161.186 20.625
848.444 20.6
499.429 20.6
1136.57 20.5956
871.422 20.5714
139.221 20.5714
558.83 20.5682
739.928 20.5625
41.7147 20.5329
1188.9 20.5313
976.842 20.5313
1010.63 20.5
993.565 20.5
423.992 20.5
211.803 20.5
108.252 20.4821
448.447 20.4712
147.635 20.4712
1652.23 20.4083
614.732 20.4083
51.6075 20.4083
845.538 20.4
800.951 20.4
232.076 20.4
147.717 20.4
428.94 20.375
207.799 20.375
98.8828 20.375
55.6291 20.375
92.8735 20.3636
1688.94 20.3611
1663.37 20.3611
480.913 20.3611
200.927 20.3603
676.746 20.3393
1179.08 20.3224
774.903 20.3224
641.611 20.3224
230.917 20.3224
1130.19 20.3214
949.03 20.3214
890.731 20.3214
389.404 20.3214
1001.91 20.2857
998.991 20.2857
520.868 20.2857
89.3716 20.2857
1369.25 20.2813
1277.96 20.2813
352.867 20.2663
143.617 20.2663
989.821 20.25
792.074 20.25
757.097 20.25
378.147 20.2426
398.834 20.225
353.858 20.225
315.498 20.225
456.629 20.2083
328.958 20.2083
1536.16 20.1838
1125.85 20.1838
912.681 20.1838
433.951 20.1838
165.842 20.1838
515.089 20.1667
829.539 20.1645
69.8455 20.1645
64.384 20.1645
233.199 20.1635
237.341 20.1488
1688.59 20.125
1388.37 20.125
936.546 20.125
839.484 20.125
780.691 20.125
501.287 20.125
398.06 20.125
358.398 20.125
216.196 20.125
129.182 20.125
107.526 20.125
1097.89 20.1136
868.988 20.1118
1444.77 20.1111
1354.16 20.1111
929.179 20.1111
325.889 20.1111
64.1544 20.1111
1695.24 20.1
670.439 20.1
70.5701 20.1
676.935 20.0865
916.965 20.0833
398.779 20.0833
1089.33 20.075
649.923 20.0662
289.958 20.0662
210.083 20.0625
1623.49 20.0592
648.55 20.0592
339.64 20.0592
333.534 20.0592
280.199 20.0536
1374.85 20.0417
917.683 20.0417
469.181 20.0417
227.526 20.0417
165.362 20.0357
1468.45 20.0313
742.057 20.0313
625.477 20.0313
192.618 20.0313
1528.22 20.0278
1127.51 20.0278
1025.5 20.0278
632.155 20.0278
221.117 20.0278
494.611 20.025
321.252 20.025
151.317 20.025
147.856 20.025
89.0222 20.025
1467.07 20.0227
763.005 20.0227
1484.43 20.0208
425.848 20.0083
352.673 20.0083
298.312 20.0083
49.2207 20.0083
1347.9 20.0074
241.133 20.0074
1283.45 20.0066
1072.28 20.0066
542.457 20.0066
395.318 20.0066
233.124 20.0066
65.1631 20.0066
1487.43 20.006
61.7501 20.006
1634.96 20.
1615.39 20.
1313.61 20.
1093.16 20.
1090.61 20.
906.618 20.
633.15 20.
543.632 20.
528.249 20.
250.573 20.
214.934 20.
207.318 20.
86.5226 20.
68.3181 20.
45.2039 20.
42.753 20.
893.944 19.9205
60.5781 19.9205
1396.23 19.8929
720.629 19.8929
309.254 19.8929
1295.7 19.8897
221.459 19.8897
217.146 19.8897
358.23 19.875
1387.77 19.8
221.94 19.8
1666.03 19.7961
655.442 19.7961
279.923 19.7961
197.894 19.7961
119.378 19.7961
1456.63 19.7813
1328.44 19.7813
1273.16 19.7788
891.523 19.6944
656.196 19.6806
909.971 19.675
278.675 19.675
69.9204 19.6667
929.78 19.6544
680.017 19.6544
188.407 19.6544
695.938 19.625
464.459 19.625
336.197 19.625
149.239 19.625
1562.38 19.6
1157.72 19.5956
437.889 19.5956
154.42 19.5956
1359.7 19.5714
1049.22 19.5682
56.469 19.5625
828.462 19.5568
73.5955 19.5329
179.243 19.5313
149.682 19.5313
82.3236 19.5313
68.5654 19.5313
1318.71 19.5
438.66 19.5
1345.13 19.4821
1067.32 19.4803
134.53 19.4712
1188.63 19.45
1409.66 19.4464
1315.05 19.4444
189.31 19.4444
1136.89 19.4402
1471.23 19.4083
1133.76 19.4083
979.345 19.4083
936.999 19.4083
593.027 19.4083
401.451 19.4083
319.216 19.4083
293.155 19.4083
57.7626 19.4083
1298.73 19.4
1065.8 19.4
754.499 19.4
1416.16 19.375
1380.92 19.375
1377.26 19.375
1245.57 19.3611
602.712 19.3611
420.564 19.3611
133.327 19.3611
876.245 19.3603
312.21 19.3603
277.923 19.3603
173.42 19.3603
271.193 19.3224
392.035 19.3214
222.096 19.3214
128.182 19.3214
46.76 19.3214
539.021 19.2917
1387.02 19.2857
1031.2 19.2857
302.801 19.2857
973.047 19.2841
1492.96 19.2813
844.556 19.2813
734.681 19.2813
453.205 19.2813
791.591 19.2663
817.473 19.25
749.003 19.25
424.346 19.25
60.6077 19.25
55.8699 19.25
54.1469 19.25
47.8672 19.2404
526.842 19.225
358.138 19.225
118.54 19.225
1376.1 19.2083
659.683 19.2083
462.03 19.2083
406.144 19.2083
382.643 19.2083
728.643 19.2
1331.19 19.1838
1299.14 19.1838
528.513 19.1838
382.609 19.1838
133.412 19.1838
881.166 19.1667
110.282 19.1667
42.1626 19.1667
1241.22 19.1645
577.219 19.1645
579.762 19.1635
512.433 19.1635
511.941 19.1635
447.573 19.1635
1489.73 19.1488
296.58 19.1488
860.362 19.1429
105.444 19.1429
1172.66 19.125
966.713 19.125
641.011 19.125
623.115 19.125
583.041 19.125
85.9678 19.125
1248.32 19.1118
907.598 19.1118
667.672 19.1118
857.07 19.1111
414.416 19.1111
210.697 19.1111
126.303 19.1111
107.425 19.1111
100.332 19.1111
1314.28 19.1023
372.216 19.1023
61.6549 19.1023
1329.56 19.1
593.238 19.1
222.772 19.1
50.109 19.1
79.3091 19.0909
891.812 19.0865
89.4275 19.0865
693.008 19.0833
1247.63 19.075
560.329 19.075
162.209 19.075
930.595 19.0662
648.609 19.0662
299.447 19.0662
153.793 19.0662
935.038 19.0592
905.653 19.0592
464.902 19.0592
448.548 19.0592
445.4 19.0417
224.669 19.0417
1116.67 19.0313
1057.91 19.0313
265.506 19.0313
198.175 19.0313
608.078 19.0278
256.703 19.0278
1525.7 19.025
475.81 19.025
128.969 19.025
809.582 19.0208
656.568 19.0179
1317.89 19.0139
238.87 19.0096
133.015 19.0096
1302.91 19.0083
959.77 19.0083
308.833 19.0083
285.053 19.0083
130.344 19.0083
116.668 19.0083
114.096 19.0083
1555.67 19.0074
855.411 19.0074
710.841 19.0074
107.478 19.0074
1440.64 19.0066
894.225 19.0066
132.81 19.0066
1436.88 19.006
126.265 19.006
271.372 19.0054
1651.45 19.
1552.39 19.
1319.33 19.
795.435 19.
673.873 19.
659.817 19.
538.569 19.
537.811 19.
488.413 19.
419.95 19.
317.617 19.
288.584 19.
264.238 19.
225.553 19.
107.99 19.
104.793 19.
42.6017 18.9205
403.447 18.9
624.378 18.8929
113.672 18.8929
783.557 18.8897
374.353 18.8897
284.533 18.8897
114.994 18.8897
1224.68 18.8
258.124 18.8
1400.7 18.7813
627.667 18.7813
208.311 18.7813
180.625 18.7813
314.447 18.7788
111.097 18.7788
741.502 18.7778
374.02 18.6944
1201.27 18.675
944.887 18.675
718.362 18.675
994.284 18.6667
64.7029 18.6667
1220.83 18.6544
1588.07 18.625
176.128 18.625
1119.33 18.5714
641.715 18.5714
1022.42 18.5568
909.744 18.5329
833.886 18.5329
341.173 18.5329
1006.81 18.5313
578.133 18.5313
423.708 18.5313
820.197 18.5
814.841 18.5
581.27 18.5
459.699 18.5
452.903 18.5
301.922 18.5
111.143 18.5
1550.72 18.4821
1484.92 18.4803
1211.6 18.4712
1055.52 18.4712
1051.61 18.4712
975.327 18.4712
129.587 18.4712
1182.99 18.4464
363.875 18.4444
257.963 18.4444
104.46 18.4444
1628.49 18.4083
1320.47 18.4083
1290.92 18.4083
1031.06 18.4083
891.168 18.4083
835.397 18.4083
83.8402 18.4083
811.115 18.4
362.465 18.4
1667.06 18.375
1212.02 18.375
998.143 18.375
927.146 18.375
775.676 18.375
557.27 18.375
156.281 18.375
645.971 18.3636
472.555 18.3636
1352.33 18.3611
154.172 18.3611
52.7931 18.3611
1294.03 18.3603
1216.93 18.3603
681.611 18.3603
636.83 18.3603
535.649 18.3603
395.068 18.3603
335.452 18.3603
239.686 18.3603
186.405 18.3603
41.5219 18.3603
1243.49 18.3224
1162.24 18.3224
1086.81 18.3224
684.785 18.3224
1679.64 18.3214
1511.61 18.3214
1130.78 18.3214
605.775 18.3214
1578.39 18.2917
1543.9 18.2857
1085.1 18.2857
1077.15 18.2857
1019.44 18.2857
476.39 18.2857
436.672 18.2857
381.328 18.2857
214.729 18.2857
140.669 18.2857
498.084 18.2841
1682.95 18.2813
528.88 18.2813
347.69 18.2813
267.159 18.2813
1475.06 18.25
997.352 18.25
982.429 18.25
901.239 18.25
724.329 18.25
538.09 18.25
490.434 18.25
461.993 18.25
119.966 18.25
1503.43 18.2426
1100.55 18.2426
95.6838 18.2426
703.207 18.2404
509.652 18.2404
158.742 18.2404
117.997 18.2404
1413.11 18.225
495.171 18.225
213.057 18.225
208.061 18.225
123.965 18.225
1624.14 18.2083
1404.94 18.2083
1020.6 18.2083
805.286 18.2083
143.109 18.2045
42.8542 18.2045
1361.92 18.1838
751.434 18.1838
294.59 18.1838
236.354 18.1838
849.087 18.1667
253.056 18.1667
171.676 18.1667
139.182 18.1667
358.528 18.1645
295.377 18.1645
1586.69 18.1635
1078.26 18.1635
1248.64 18.1429
840.696 18.1429
79.335 18.1429
45.3878 18.1429
1655.02 18.125
925.62 18.125
919.171 18.125
893.754 18.125
625.395 18.125
422.359 18.125
243.442 18.125
139.784 18.125
104.198 18.125
128.573 18.1111
62.8442 18.1111
931.938 18.1023
260.869 18.1
69.7305 18.1
660.538 18.0909
1261.65 18.0865
1224.41 18.0865
479.139 18.0865
177.993 18.0865
73.2217 18.0865
1624. 18.075
1601. 18.075
1466.23 18.075
1446.54 18.075
672.621 18.075
605.523 18.075
566.889 18.075
530.528 18.075
73.0753 18.075
1694.07 18.0662
781.87 18.0662
739.018 18.0662
638.581 18.0662
521.281 18.0662
253.903 18.0662
167.513 18.0662
151.683 18.0662
1487.01 18.0625
524.007 18.0625
562.614 18.0592
557.909 18.0592
367.796 18.0592
278.572 18.0592
43.4789 18.0592
726.242 18.0536
1695.96 18.0417
1177.59 18.0417
1170.88 18.0417
879.156 18.0417
585.736 18.0417
455.693 18.0417
348.797 18.0417
76.6079 18.0417
1401.64 18.0357
367.049 18.0313
254.049 18.0313
201.381 18.0313
1496.72 18.0278
1079.16 18.0278
849.256 18.0278
743.822 18.0278
725.794 18.0278
50.8293 18.0278
207.596 18.025
1348.93 18.0139
903.05 18.0114
512.296 18.0114
1210.12 18.0096
1047.28 18.0096
946.476 18.0096
289.889 18.0096
288.467 18.0096
84.719 18.0096
1636.98 18.0083
1590.59 18.0083
1535.63 18.0083
1356.73 18.0083
987.233 18.0083
735.141 18.0083
542.702 18.0083
524.408 18.0083
231.962 18.0083
229.966 18.0083
217.176 18.0083
160.418 18.0083
75.5953 18.0083
1625.99 18.0074
1084.1 18.0074
460.012 18.0074
713.899 18.0066
332.29 18.0066
226.067 18.006
1373.56 18.
1324.2 18.
1251.93 18.
993.014 18.
991.967 18.
802.169 18.
708.719 18.
624.949 18.
618.804 18.
492.142 18.
347.839 18.
300.698 18.
1118.73 17.9205
99.4138 17.9205
53.403 17.9205
1258.3 17.8929
1088.88 17.8929
667.895 17.8929
334.934 17.8929
210.516 17.8929
1516.61 17.8897
630.21 17.8897
1368.65 17.8
912.97 17.8
154.521 17.8
325.673 17.7961
1244.8 17.7813
259.346 17.7813
1540.45 17.7788
1407.5 17.7202
634.19 17.6944
559.969 17.6944
99.4739 17.6944
178.606 17.6806
1410.6 17.675
1040.63 17.675
367.629 17.675
212.37 17.675
682.713 17.6667
180.752 17.6667
1345.71 17.625
1275.76 17.625
707.873 17.625
1661.38 17.5956
642.802 17.5956
616.243 17.5956
83.4382 17.5956
1030.14 17.5714
936.619 17.5714
707.725 17.5714
635.066 17.5714
91.3056 17.5714
1523.96 17.5625
757.47 17.5625
663.851 17.5568
321.423 17.5568
281.917 17.5329
1307.48 17.5313
1259.69 17.5313
1006.44 17.5313
418.266 17.5313
1639.38 17.5
1228.06 17.5
968.133 17.5
744.727 17.5
494.324 17.5
433.35 17.5
389.767 17.5
316.293 17.5
281.996 17.5
95.433 17.5
69.934 17.5
1542.11 17.4712
1166.01 17.4712
287.678 17.4712
171.095 17.4712
47.5189 17.4712
208.022 17.45
1460.91 17.4444
469.026 17.4444
343.505 17.4444
343.174 17.4444
1632.95 17.4083
1245.94 17.4083
1089.61 17.4083
875.996 17.4083
866.978 17.4083
778.245 17.4083
561.302 17.4083
452.44 17.4083
294.129 17.4083
159.199 17.4083
129.024 17.4083
72.1909 17.4083
1606.91 17.375
974.719 17.375
603.826 17.375
347.299 17.375
306.038 17.375
115.093 17.375
1662. 17.3611
486.06 17.3603
196.847 17.3603
77.2712 17.3603
1058.13 17.3472
79.1901 17.3472
1666.2 17.3224
557.125 17.3224
189.593 17.3224
168.203 17.3224
749.44 17.3214
247.895 17.3214
865.004 17.2917
1285.33 17.2857
1170.01 17.2857
651.17 17.2857
562.538 17.2857
513.949 17.2857
356.518 17.2857
142.4 17.2857
56.2359 17.2857
1576.07 17.2841
376.468 17.2841
293.859 17.2841
1487.56 17.2813
450.577 17.2813
1647.73 17.25
1518.29 17.25
1216.3 17.25
1000.94 17.25
943.448 17.25
888.649 17.25
710.47 17.25
367.361 17.25
350.3 17.25
208.342 17.25
1288.76 17.2426
917.296 17.2426
137.661 17.2426
768.233 17.2404
1648.29 17.2083
1608.53 17.2083
1567.73 17.2083
1125.97 17.2083
963.985 17.2083
908.515 17.2083
733.965 17.2083
564.124 17.2083
408.19 17.2083
375.626 17.2083
316.994 17.2083
137.692 17.2083
102.49 17.2083
663.733 17.2
1133.54 17.1838
896.315 17.1838
509.37 17.1838
982.947 17.1667
194.892 17.1667
138.004 17.1667
273.84 17.1645
255.155 17.1645
44.3253 17.1645
1495.51 17.1635
1267.61 17.1635
1252.5 17.1635
946.188 17.1635
146.941 17.1635
116.271 17.1635
1512.7 17.1488
1065.07 17.1429
883.226 17.1429
353.125 17.1429
282.622 17.1429
230.272 17.1429
76.0374 17.1429
1412.96 17.125
1025.64 17.125
637.034 17.125
632.689 17.125
349.593 17.125
303.65 17.125
170.447 17.125
771.146 17.1118
1551.33 17.1111
445.157 17.1111
631.607 17.1023
68.71 17.1023
1416.86 17.0909
1414.12 17.0865
246.869 17.0865
231.29 17.0865
523.399 17.0833
1599.65 17.075
1038.97 17.075
988.632 17.075
555.165 17.075
511.155 17.075
255.631 17.075
202.717 17.075
88.1056 17.075
72.1427 17.075
68.9767 17.075
1275.3 17.0662
204.114 17.0662
905.359 17.0592
321.817 17.0592
1310.21 17.0536
427.818 17.05
1673.7 17.0417
1104.92 17.0417
584.099 17.0417
420.413 17.0417
419.405 17.0417
343.726 17.0417
140.612 17.0417
1623.2 17.0357
714.802 17.0357
669.52 17.0357
496.893 17.0357
229.881 17.0357
86.9216 17.0357
74.4278 17.0357
1679.57 17.0313
595.137 17.0313
580.789 17.0313
478.2 17.0313
334.832 17.0313
787.262 17.0278
708.628 17.0278
542.097 17.0278
306.447 17.0278
1616.85 17.025
1421.61 17.025
1316.29 17.025
443.514 17.025
337.783 17.0139
317.452 17.0139
249.718 17.0139
471.285 17.0114
1522.81 17.0096
1192.9 17.0096
952.584 17.0096
265.655 17.0096
201.219 17.0096
151.176 17.0096
101.72 17.0096
86.5692 17.0096
1347.42 17.0083
1164.04 17.0083
1024.75 17.0083
1022.33 17.0083
1020.48 17.0083
624.077 17.0083
613.088 17.0083
599.692 17.0083
498.277 17.0083
419.668 17.0083
365.537 17.0083
230.534 17.0083
164.156 17.0083
141.812 17.0083
1681.38 17.0074
1525.56 17.0074
1153.72 17.0074
626.508 17.0074
594.648 17.0074
56.0497 17.0074
1104.26 17.0066
505.975 17.0066
74.3193 17.0066
1679.86 17.
1480.78 17.
1306.11 17.
1226.98 17.
1110.74 17.
1057.05 17.
646.786 17.
567.898 17.
549.203 17.
311.536 17.
283.006 17.
277.341 17.
269.469 17.
250.437 17.
151.423 17.
1053.41 16.9205
938.643 16.9205
200.07 16.9205
53.107 16.9205
1290.2 16.8929
418.534 16.8929
1442.92 16.8897
532.87 16.8897
218.756 16.8897
670.211 16.8
1107.63 16.7961
985.936 16.7813
440.987 16.7813
45.7096 16.7813
1692.01 16.7788
1060.83 16.7788
705.44 16.7788
243.029 16.7788
866.691 16.6944
805.921 16.6944
462.702 16.6806
1474.87 16.675
1431.26 16.675
1191.27 16.675
1157.35 16.675
890.925 16.675
558.033 16.675
481.138 16.675
420.727 16.675
1420.35 16.6667
1092.08 16.6667
981.346 16.6667
872.225 16.6667
509.741 16.6667
463.06 16.6667
149.264 16.6667
403.53 16.625
1463.38 16.5956
1323.01 16.5714
1282.32 16.5714
91.461 16.5714
56.6854 16.5714
1385.93 16.5625
1654.49 16.5568
1501.75 16.5568
1125.08 16.5568
840.393 16.5568
647.053 16.5568
605.294 16.5568
446.464 16.5329
406.009 16.5313
317.254 16.5313
899.586 16.5
765.175 16.5
646.074 16.5
564.478 16.5
476.559 16.5
369.007 16.5
322.044 16.5
194.524 16.5
176.961 16.5
79.751 16.5
63.3042 16.5
1352.79 16.4712
1044.53 16.4712
495.462 16.4712
409.964 16.4712
387.88 16.4712
376.135 16.4712
1089.67 16.45
506.535 16.4464
79.4165 16.4444
1385.86 16.4083
1150.75 16.4083
1126.57 16.4083
859.606 16.4083
812.373 16.4083
776.44 16.4083
728.79 16.4083
378.712 16.4083
319.359 16.4083
304.618 16.4083
249.116 16.4083
238.216 16.4083
231.177 16.4083
203.414 16.4083
179.496 16.4083
105.936 16.4083
1094.92 16.375
948.936 16.375
925.827 16.375
875.608 16.375
858.147 16.375
459.306 16.375
278.057 16.375
168.36 16.375
1126.39 16.3603
980.951 16.3472
196.78 16.3472
685.993 16.3333
1441.18 16.3214
1431.71 16.3214
1296.37 16.3214
875.089 16.3214
605.666 16.3214
420.501 16.3214
246.625 16.3214
223.344 16.3214
195.77 16.3214
93.2885 16.3214
81.2022 16.3214
1523.18 16.2857
1356.19 16.2857
1204.24 16.2857
646.719 16.2857
453.711 16.2857
432.311 16.2857
361.718 16.2857
111.54 16.2857
87.1212 16.2857
747.245 16.2841
717.037 16.2841
364.495 16.2841
190.832 16.2841
55.7106 16.2841
1217.56 16.2813
1164.78 16.2813
796.305 16.2813
785.672 16.2813
360.582 16.2813
301.662 16.2813
264.006 16.2813
1444.39 16.25
543.933 16.25
398.316 16.25
322.542 16.25
264.951 16.25
190.434 16.25
96.3473 16.25
1537.8 16.2404
1253.83 16.2404
929.579 16.2404
830.198 16.2404
601.416 16.2404
266.03 16.2404
41.1094 16.2404
50.2429 16.225
1530.87 16.2083
1249.86 16.2083
1106.71 16.2083
860.729 16.2083
756.782 16.2083
749.976 16.2083
580.348 16.2083
382.171 16.2083
122.648 16.2083
88.2727 16.2083
44.4133 16.2083
275.538 16.2
100.661 16.2
1308.2 16.1838
1112.09 16.1838
574.703 16.1838
1650.4 16.1667
1545.78 16.1667
1134.27 16.1667
1015.67 16.1667
982.678 16.1667
588.322 16.1667
236.609 16.1645
97.9083 16.1645
1465.04 16.1635
730.487 16.1635
714.582 16.1635
89.3184 16.1635
1437.26 16.1607
97.0246 16.1607
365.58 16.1429
267.077 16.1429
236.486 16.1429
150.866 16.1429
122.959 16.1429
1452.85 16.125
1170.95 16.125
1098.95 16.125
1032.54 16.125
1023.72 16.125
575.095 16.125
551.204 16.125
522.933 16.125
393.705 16.125
286.389 16.125
100.423 16.125
56.1441 16.125
183.817 16.1111
1698.53 16.1023
1551.1 16.1023
799.523 16.1023
514.982 16.1023
122.539 16.1023
1344.29 16.0865
689.876 16.0865
678.83 16.0865
451.513 16.0865
288.117 16.0865
285.382 16.0865
1117.87 16.075
823.232 16.075
649.221 16.075
79.1664 16.075
1422.82 16.0662
598.888 16.0662
551.662 16.0662
68.2461 16.0662
316.772 16.0625
1346.18 16.0592
182.05 16.0592
776.53 16.0536
1477.06 16.05
283.69 16.05
1491.33 16.0417
1346.63 16.0417
985.608 16.0417
760.334 16.0417
489.882 16.0417
293.971 16.0417
98.1746 16.0417
64.0654 16.0417
1638.58 16.0357
1289.7 16.0357
1129.93 16.0357
980.813 16.0357
641.218 16.0357
63.6642 16.0357
1176.42 16.0313
627.555 16.0313
99.3876 16.0313
40.273 16.0313
1122.51 16.0278
633.539 16.0278
219.111 16.0278
104.863 16.0278
508.762 16.025
1423.02 16.0179
1302.8 16.0139
1093.21 16.0139
728.914 16.0139
687.784 16.0139
97.7783 16.0139
1468.76 16.0114
1082.55 16.0114
497.008 16.0114
266.094 16.0114
200.164 16.0114
1598.66 16.0096
1105.21 16.0096
1082.42 16.0096
769.204 16.0096
693.491 16.0096
552.685 16.0096
531.018 16.0096
436.832 16.0096
339.914 16.0096
255.85 16.0096
1591.09 16.0083
1304.1 16.0083
1071.1 16.0083
743.354 16.0083
545.557 16.0083
522.096 16.0083
493.541 16.0083
253.419 16.0083
250.249 16.0083
197.217 16.0083
183.687 16.0083
135.535 16.0083
100.087 16.0083
92.1461 16.0083
45.3196 16.0083
1673.15 16.0074
209.659 16.0074
120.261 16.0074
109.483 16.0074
137.552 16.0066
105.716 16.0066
264.201 16.006
1696.38 16.
1366.62 16.
1259.23 16.
1163.02 16.
1043.2 16.
874.676 16.
864.877 16.
776.226 16.
748.219 16.
738.068 16.
577.618 16.
458.944 16.
427.118 16.
348.266 16.
346.899 16.
218.484 16.
174.089 16.
90.0421 16.
59.9892 16.
1682.71 15.9205
1259.93 15.9205
1175.02 15.9205
605.98 15.9205
187.239 15.9205
73.5097 15.9205
1364.32 15.8929
1264.26 15.8929
967.239 15.8929
266.386 15.8929
45.472 15.8929
717.518 15.8897
708.783 15.8897
163.542 15.8897
792.244 15.875
1629.42 15.8
1286.51 15.8
435.261 15.8
427.681 15.8
282.319 15.8
1003.71 15.7813
645.085 15.7813
409.604 15.7813
96.0813 15.7813
1094.58 15.7788
1033.15 15.7788
704.862 15.7788
420.369 15.7788
390.484 15.7788
371.615 15.7788
51.8483 15.7788
1685.9 15.6806
397.995 15.6806
170.106 15.6806
375.329 15.675
247.041 15.675
61.481 15.675
1418.98 15.6667
1392.19 15.6667
1168.51 15.6667
975.201 15.6667
866.803 15.6667
801.798 15.6667
705.668 15.6667
664.353 15.6667
646.382 15.6667
330.374 15.6667
116.341 15.6667
52.3256 15.6667
972.23 15.625
231.591 15.625
54.4128 15.625
1361.06 15.5956
1000.5 15.5956
924.525 15.5956
882.803 15.5956
505.847 15.5956
234.254 15.5956
201.626 15.5956
1468.14 15.5714
1467.79 15.5714
1276.22 15.5714
935.952 15.5714
928.269 15.5714
848.736 15.5714
807.175 15.5714
727.975 15.5714
418.205 15.5714
211.589 15.5714
203.14 15.5714
165.621 15.5714
160.821 15.5714
150.45 15.5714
1345.5 15.5625
991.185 15.5625
619.653 15.5625
1199.64 15.5568
1187.44 15.5568
947.388 15.5568
899.187 15.5568
716.614 15.5568
536.865 15.5568
273.8 15.5568
51.9451 15.5568
1646.03 15.4712
995.673 15.4712
877.214 15.4712
736.417 15.4712
426.362 15.4712
335.726 15.4712
254.233 15.4712
196.155 15.4712
57.8792 15.4712
1172.1 15.45
915.736 15.45
682.399 15.45
530.592 15.45
135.681 15.4464
1571.39 15.4444
441.924 15.4444
1637.43 15.4083
1333.5 15.4083
1120.23 15.4083
974.027 15.4083
634.478 15.4083
508.878 15.4083
409.479 15.4083
372.716 15.4083
311.147 15.4083
1549.3 15.375
1442.83 15.375
1227.2 15.375
662.083 15.375
627.429 15.375
521.785 15.375
466.738 15.375
458.884 15.375
383.691 15.375
368.96 15.375
270.246 15.375
257.412 15.375
229.064 15.375
210.197 15.375
150.708 15.375
101.213 15.375
96.2555 15.375
74.0602 15.375
1319.64 15.3603
721.157 15.3603
495.949 15.3603
76.413 15.3603
54.1829 15.3603
1514.99 15.3472
494.11 15.3472
49.5339 15.3472
230.156 15.3333
371.53 15.3224
338.511 15.3224
1681.78 15.3214
1564.99 15.3214
1444.21 15.3214
1113.11 15.3214
946.263 15.3214
877.738 15.3214
617.407 15.3214
470.752 15.3214
150.754 15.3214
129.386 15.3214
114.588 15.3214
1122.69 15.2857
809.523 15.2857
507.192 15.2857
1693.9 15.2841
1355.25 15.2841
1351.79 15.2841
1276.75 15.2841
1142.91 15.2841
941.141 15.2841
699.308 15.2841
641.419 15.2841
459.019 15.2841
424.301 15.2841
220.105 15.2841
1305.2 15.2813
285.353 15.2813
263.391 15.2813
181.032 15.2813
491.818 15.25
488.153 15.25
416.006 15.25
152.623 15.25
1514.33 15.2404
735.952 15.2404
727.293 15.2404
711.254 15.2404
696.918 15.2404
425.203 15.2404
350.923 15.2404
266.748 15.2404
259.29 15.2404
161.845 15.2404
151.274 15.2404
242.462 15.225
1366.31 15.2083
1336.93 15.2083
1161.67 15.2083
826.244 15.2083
784.403 15.2083
628.661 15.2083
559.724 15.2083
524.963 15.2083
430.915 15.2083
82.4049 15.2083
57.8655 15.2083
1693.26 15.2
1652.8 15.2
1290.36 15.2
1096.67 15.2
806.552 15.2
722.955 15.2
500.23 15.2
109.075 15.2
554.37 15.1838
547.137 15.1838
1239.57 15.1667
1122.99 15.1667
974.563 15.1667
953.909 15.1667
646.552 15.1667
642.64 15.1667
289.791 15.1667
1208.69 15.1635
1098.58 15.1635
743.281 15.1635
697.863 15.1635
668.044 15.1635
535.308 15.1635
527.175 15.1635
457.097 15.1635
301.765 15.1635
1349.86 15.1429
1264.38 15.1429
761.391 15.1429
635.833 15.1429
586.74 15.1429
467.191 15.1429
84.8618 15.1429
1575.93 15.125
1549.05 15.125
1538.62 15.125
1448.42 15.125
1362.43 15.125
1138.37 15.125
1074.47 15.125
601.696 15.125
494.958 15.125
382.295 15.125
268.647 15.125
237.213 15.125
207.097 15.125
204.888 15.125
193.559 15.125
182.019 15.125
127.718 15.125
88.8668 15.125
66.6536 15.125
52.3485 15.125
41.0308 15.125
1123.62 15.1023
873.873 15.1023
189.245 15.1023
1608.34 15.0865
1571.57 15.0865
1129.03 15.0865
752.675 15.0865
392.884 15.0865
131.473 15.0865
1496.24 15.075
1471.79 15.075
1362.92 15.075
1160.99 15.075
768.775 15.075
401.951 15.075
262.054 15.075
206.297 15.075
940.933 15.0662
860.831 15.0662
377.438 15.0662
61.6961 15.0662
1642.74 15.0625
1033.59 15.0625
408.416 15.0625
339.514 15.0625
1416.32 15.0592
1590.29 15.05
385.212 15.05
241.623 15.05
188.751 15.05
1600.2 15.0417
1500.92 15.0417
1280.6 15.0417
1152.66 15.0417
1088.17 15.0417
782.185 15.0417
756.168 15.0417
603.392 15.0417
580.154 15.0417
366.714 15.0417
362.519 15.0417
354.735 15.0417
310.743 15.0417
290.602 15.0417
277.779 15.0417
223.976 15.0417
191.462 15.0417
64.2827 15.0417
991.57 15.0357
653.651 15.0357
440.119 15.0357
230.777 15.0357
93.4705 15.0357
1491.96 15.0313
1083.17 15.0313
987.786 15.0313
420.678 15.0313
323.072 15.0313
79.9685 15.0313
75.3351 15.0313
872.67 15.0278
245.853 15.025
728.233 15.0179
1662.67 15.0114
819.998 15.0114
700.903 15.0114
529.119 15.0114
351.169 15.0114
262.37 15.0114
260.462 15.0114
1468.32 15.0096
1376.81 15.0096
1358.61 15.0096
1055.95 15.0096
1040.56 15.0096
576.27 15.0096
472.754 15.0096
307.169 15.0096
137.827 15.0096
110.92 15.0096
1579.64 15.0083
1220.26 15.0083
1173.81 15.0083
741.356 15.0083
598.146 15.0083
567.97 15.0083
559.09 15.0083
467.946 15.0083
367.302 15.0083
269.33 15.0083
266.459 15.0083
251.265 15.0083
221.033 15.0083
169.071 15.0083
143.534 15.0083
112.045 15.0083
43.2375 15.0083
1495.99 15.0074
1052.49 15.0074
855.578 15.0074
646.437 15.0074
292.49 15.0074
560.944 15.0066
1349.21 15.
1242.98 15.
1090.92 15.
996.013 15.
778.015 15.
545.785 15.
403.02 15.
168.793 15.
151.938 15.
135.097 15.
65.9748 15.
1665.6 14.9205
915.668 14.9205
678.523 14.9205
207.066 14.9205
188.438 14.9205
75.3022 14.9205
1151.98 14.8929
233.879 14.8929
126.072 14.8897
99.4969 14.8897
199.617 14.875
1082.13 14.8
873.505 14.8
227.341 14.8
193.666 14.8
68.8418 14.8
44.894 14.8
1327.27 14.7813
1125.26 14.7813
101.842 14.7813
1697.39 14.7788
1490.38 14.7788
1337.43 14.7788
1271.85 14.7788
1062.13 14.7788
925.721 14.7788
184.215 14.7788
127.55 14.7788
961.953 14.6806
523.895 14.6806
294.321 14.6806
250.76 14.6806
208.769 14.6806
118.363 14.6806
72.3454 14.6806
1565.99 14.675
1410.47 14.675
1387.27 14.675
961.145 14.675
920.993 14.675
772.674 14.675
619.875 14.675
203.575 14.675
1500.84 14.6667
1408.71 14.6667
1311.78 14.6667
1120.65 14.6667
898.233 14.6667
705.874 14.6667
529.893 14.6667
485.502 14.6667
227.407 14.6667
43.9837 14.6667
1560.89 14.5714
1105.8 14.5714
1039.25 14.5714
485.712 14.5625
1663.23 14.5568
1127.39 14.5568
320.003 14.5568
96.2756 14.5568
82.1176 14.5568
46.4175 14.5568
1079.57 14.5329
1418.11 14.5
982.519 14.5
173.568 14.5
1245.65 14.4712
1149.54 14.4712
400.611 14.4712
318.303 14.4712
144.037 14.4712
1243.32 14.45
1103.62 14.45
936.278 14.45
608.788 14.45
254.741 14.45
123.008 14.45
57.7858 14.45
1421.93 14.4464
887.362 14.4464
981.245 14.4083
1575.5 14.375
1344.41 14.375
1135.99 14.375
1045.9 14.375
829.24 14.375
619.514 14.375
551.805 14.375
537.225 14.375
342.929 14.375
334.192 14.375
274.626 14.375
210.898 14.375
157.767 14.375
405.635 14.3603
77.8922 14.3603
428.453 14.3472
91.6643 14.3472
75.8967 14.3472
1406.83 14.3214
858.027 14.3214
693.19 14.3214
508.582 14.3214
468.515 14.3214
436.762 14.3214
101.818 14.3214
53.9256 14.3214
1082.33 14.2857
560.854 14.2857
163.697 14.2857
80.9621 14.2857
1242.65 14.2841
1218.62 14.2841
799.052 14.2841
298.366 14.2841
257.887 14.2841
176.506 14.2841
166.017 14.2841
152.702 14.2841
62.8118 14.2841
52.9287 14.2841
800.691 14.2813
664.18 14.2813
1552.99 14.25
1318.14 14.25
1104.6 14.25
1032.35 14.25
966.406 14.25
625.569 14.25
558.376 14.25
328.91 14.25
60.2891 14.25
1656.06 14.2404
1342.94 14.2404
1244.58 14.2404
1077.77 14.2404
960.806 14.2404
893.866 14.2404
323.308 14.2404
322.762 14.2404
208.971 14.2404
120.752 14.2404
100.384 14.2404
1523.46 14.2083
1477.64 14.2083
1382.55 14.2083
1192.69 14.2083
788.709 14.2083
179.332 14.2083
1649.33 14.2
41.662 14.2
1595.73 14.1667
1488.18 14.1667
1462.85 14.1667
1329.71 14.1667
1113.61 14.1667
1089.46 14.1667
625.033 14.1667
595.793 14.1667
375.55 14.1667
221.287 14.1667
162.64 14.1667
121.748 14.1667
121.029 14.1667
1447.04 14.1635
1341.53 14.1635
1161.29 14.1635
943.665 14.1635
879.067 14.1635
769.559 14.1635
134.669 14.1635
58.0677 14.1607
1473.28 14.1429
1382.91 14.1429
1310.69 14.1429
1059.92 14.1429
929.267 14.1429
770.762 14.1429
728.358 14.1429
714.496 14.1429
714.144 14.1429
478.851 14.1429
328.801 14.1429
64.5818 14.1429
1667.8 14.125
1622.86 14.125
1579.51 14.125
1496.84 14.125
1471.87 14.125
1402.88 14.125
899.706 14.125
878.017 14.125
862.765 14.125
845.923 14.125
667.735 14.125
587.941 14.125
519.994 14.125
460.276 14.125
406.414 14.125
366.836 14.125
336.716 14.125
218.982 14.125
194.167 14.125
152.39 14.125
496.026 14.1111
208.201 14.1023
131.145 14.1023
110.149 14.1023
93.4092 14.1023
1246.92 14.0865
881.1 14.0865
792.558 14.0865
695.786 14.0865
119.402 14.0865
93.5815 14.0865
42.3197 14.0865
1036.72 14.0833
1484.63 14.075
1166.97 14.075
1018.5 14.075
947.287 14.075
237.685 14.075
209.468 14.075
1308.86 14.0662
1168.03 14.0662
368.764 14.0662
1473.37 14.0625
1350.87 14.05
308.657 14.05
154.212 14.05
107.234 14.05
1638.67 14.0417
1457.71 14.0417
1316.41 14.0417
1221.16 14.0417
1206.51 14.0417
1112.93 14.0417
807.937 14.0417
760.418 14.0417
714.394 14.0417
667.224 14.0417
665.766 14.0417
614.451 14.0417
471.451 14.0417
441.615 14.0417
311.111 14.0417
256.259 14.0417
218.445 14.0417
155.113 14.0417
123.773 14.0417
78.1217 14.0417
77.9931 14.0417
783.874 14.0357
715.553 14.0357
586.366 14.0357
448.244 14.0357
361.953 14.0357
151.514 14.0357
1446.64 14.0313
173.112 14.0313
172.359 14.0313
49.6644 14.025
771.764 14.0179
397.153 14.0179
1224.13 14.0139
1211.11 14.0139
582.308 14.0139
441.02 14.0139
1336.8 14.0114
1123.51 14.0114
297.102 14.0114
177.473 14.0114
134.871 14.0114
74.8237 14.0114
54.6519 14.0114
53.5143 14.0114
1100.45 14.0096
1030.33 14.0096
731.841 14.0096
490.022 14.0096
431.117 14.0096
402.02 14.0096
387.149 14.0096
287.981 14.0096
180.985 14.0096
121.881 14.0096
52.4387 14.0096
1497.57 14.0083
1459.68 14.0083
1427.08 14.0083
1373.88 14.0083
990.561 14.0083
740.814 14.0083
386.574 14.0083
284.437 14.0083
242.22 14.0083
168.307 14.0083
120.508 14.0083
93.5093 14.0083
67.3086 14.0083
59.1668 14.0083
1578.21 14.0074
1164.99 14.0074
703.772 14.0074
299.596 14.0074
211.121 14.0074
904.274 14.0066
1639.81 14.
1621.14 14.
1282.74 14.
1175.11 14.
1103.29 14.
1049.66 14.
822.641 14.
631.781 14.
609.873 14.
601.492 14.
496.638 14.
480.024 14.
465.403 14.
360.125 14.
272.964 14.
261.957 14.
231.84 14.
134.1 14.
115.583 14.
58.9159 14.
1552.06 13.9205
1450.07 13.9205
1208.4 13.9205
1204.84 13.9205
972.924 13.9205
550.743 13.9205
375.756 13.9205
307.233 13.9205
271.982 13.9205
52.0108 13.9205
46.3088 13.9205
1655.3 13.8929
203.76 13.8929
57.5922 13.8929
266.65 13.875
74.6332 13.875
1410.35 13.8
1368.54 13.8
1166.53 13.8
350.554 13.8
265.799 13.8
175.787 13.8
134.508 13.8
125.759 13.8
116.94 13.8
66.715 13.8
1447.32 13.7813
138.967 13.7813
1658.27 13.7788
1559.21 13.7788
1470.86 13.7788
1245.29 13.7788
1087.25 13.7788
971.796 13.7788
582.851 13.7788
360.084 13.7788
329.645 13.7788
176.682 13.7788
149.513 13.7788
79.54 13.7788
1281.97 13.6806
1181.04 13.6806
974.877 13.6806
821.943 13.6806
820.55 13.6806
799.466 13.6806
641.083 13.6806
539.531 13.6806
349.182 13.6806
274.709 13.6806
243.645 13.6806
1558.2 13.675
671.985 13.675
634.709 13.675
328.719 13.675
1633.93 13.6667
1470.29 13.6667
889.507 13.6667
602.908 13.6667
439.425 13.6667
295.281 13.6667
252.765 13.6667
150.397 13.6667
138.873 13.6667
77.2224 13.6667
1315.46 13.5956
678.235 13.5956
152.037 13.5714
43.0799 13.5714
1308.36 13.5625
274.301 13.5625
159.779 13.5625
1605.1 13.5568
1504.92 13.5568
1335.53 13.5568
1320.81 13.5568
1005.53 13.5568
625.322 13.5568
463.9 13.5568
404.992 13.5568
366.213 13.5568
359.329 13.5568
302.929 13.5568
223.001 13.5568
186.031 13.5568
584.232 13.5
410.693 13.5
378.987 13.5
112.093 13.5
51.9175 13.5
1013.87 13.4712
704.088 13.4712
182.476 13.4712
121.623 13.4712
91.7403 13.4712
1684.98 13.45
709.448 13.45
405.921 13.45
342.133 13.45
253.864 13.45
129.792 13.45
1684.47 13.4464
700.336 13.4464
520.218 13.4464
1026.27 13.4083
992.871 13.4083
388.977 13.4083
222.926 13.4083
114.428 13.4083
53.3136 13.4083
1376.58 13.375
1297.18 13.375
1230.85 13.375
1148.98 13.375
1133.38 13.375
1036.05 13.375
462.203 13.375
272.579 13.375
201.781 13.375
165.108 13.375
85.7073 13.375
53.2695 13.375
335.283 13.3603
1171.87 13.3472
1007.79 13.3472
616.138 13.3472
440.032 13.3472
56.6981 13.3472
1004.18 13.3333
337.275 13.3333
295.935 13.3333
1617.66 13.3214
1598.82 13.3214
1557.36 13.3214
1305.26 13.3214
1045.81 13.3214
520.916 13.3214
394.51 13.3214
228.788 13.3214
72.216 13.3214
1688.27 13.2841
1543. 13.2841
1353.15 13.2841
1152.24 13.2841
1004.49 13.2841
841.492 13.2841
810.693 13.2841
609.532 13.2841
573.192 13.2841
505.887 13.2841
482.404 13.2841
321.466 13.2841
105.103 13.2841
97.343 13.2841
44.6812 13.2841
980.257 13.2813
843.324 13.2813
755.287 13.2813
355.627 13.2813
300.152 13.2813
298.21 13.2813
238.339 13.2813
106.252 13.2813
99.9538 13.2813
1630.02 13.25
1480.92 13.25
1415.26 13.25
1004.25 13.25
798.58 13.25
787.511 13.25
667.465 13.25
487.221 13.25
404.531 13.25
316.164 13.25
280.501 13.25
235.516 13.25
153.203 13.25
73.8152 13.25
1112.55 13.2404
1107.84 13.2404
1033.07 13.2404
727.538 13.2404
597.446 13.2404
299.934 13.2404
274.969 13.2404
222.328 13.2404
135.951 13.2404
92.0914 13.2404
80.02 13.2404
698.191 13.2083
416.763 13.2083
402.802 13.2083
272.137 13.2083
55.2804 13.2083
1594.96 13.2
1071.48 13.2
899.647 13.2
834.201 13.2
755.21 13.2
648.45 13.2
539.688 13.2
385.054 13.2
384.214 13.2
364.958 13.2
363.755 13.2
330.922 13.2
238.809 13.2
157.503 13.2
147.119 13.2
199.864 13.1838
1642.03 13.1667
1546.4 13.1667
1505.2 13.1667
1442.62 13.1667
1254.78 13.1667
1200.83 13.1667
1051.95 13.1667
841.662 13.1667
736.11 13.1667
710.718 13.1667
551.125 13.1667
522.289 13.1667
500.052 13.1667
420.056 13.1667
365.329 13.1667
349.486 13.1667
47.5353 13.1667
43.1097 13.1667
1249.66 13.1635
978.363 13.1635
525.887 13.1635
295.223 13.1635
110.061 13.1635
79.2497 13.1635
68.1011 13.1635
1332.73 13.1607
1127.03 13.1607
1486.72 13.1429
1002.99 13.1429
607.047 13.1429
562.152 13.1429
311.178 13.1429
287.816 13.1429
250.355 13.1429
215.278 13.1429
149.574 13.1429
78.1655 13.1429
67.5475 13.1429
1611.39 13.125
1546.74 13.125
1102.33 13.125
1024.28 13.125
963.006 13.125
790.963 13.125
563.907 13.125
490.32 13.125
465.051 13.125
461.154 13.125
356.566 13.125
61.2469 13.125
56.0717 13.125
55.7579 13.125
52.1673 13.125
42.5715 13.125
117.886 13.1111
1699.16 13.1023
845.039 13.1023
754.798 13.1023
617.336 13.1023
565.022 13.1023
540.552 13.1023
415.314 13.1023
267.732 13.1023
252.116 13.1023
187.846 13.1023
164.935 13.1023
138.778 13.1023
87.6174 13.1023
55.6132 13.1023
1429.4 13.0865
1345.3 13.0865
1019.29 13.0865
885.51 13.0865
686.674 13.0865
552.2 13.0865
918.545 13.0833
597.807 13.0833
1162.65 13.075
276.11 13.075
261.999 13.075
91.1535 13.075
42.1074 13.075
153.133 13.0662
1370.12 13.0625
1318.19 13.0625
802.445 13.0625
460.219 13.0625
1064.47 13.05
731.702 13.05
599.899 13.05
537.174 13.05
487.919 13.05
148.798 13.05
95.3236 13.05
56.6649 13.05
1697.61 13.0417
1693.34 13.0417
1631.19 13.0417
1456.29 13.0417
1333.23 13.0417
1197.14 13.0417
1124.87 13.0417
1041.89 13.0417
1041.35 13.0417
930.333 13.0417
781.502 13.0417
742.526 13.0417
681.745 13.0417
554.788 13.0417
500.98 13.0417
382.9 13.0417
356.979 13.0417
326.747 13.0417
320.944 13.0417
302.044 13.0417
153.611 13.0417
70.4883 13.0417
52.5591 13.0417
46.907 13.0417
42.6893 13.0417
1443.31 13.0357
1254.72 13.0357
1124.78 13.0357
1039.45 13.0357
971.149 13.0357
442.996 13.0357
263.819 13.0357
146.383 13.0357
145.615 13.0313
1437.05 13.025
764.618 13.025
1300.11 13.0179
774.425 13.0179
671.714 13.0179
250.837 13.0179
1275.12 13.0139
899.131 13.0139
583.497 13.0139
557.57 13.0139
1623.4 13.0114
1229.04 13.0114
1199.38 13.0114
922.173 13.0114
919.566 13.0114
880.063 13.0114
616.654 13.0114
575.624 13.0114
172.758 13.0114
168.962 13.0114
1489.53 13.0096
1114.67 13.0096
1093.43 13.0096
591.482 13.0096
352.329 13.0096
178.114 13.0096
78.054 13.0096
1616.62 13.0083
1455.74 13.0083
1428.9 13.0083
1189.58 13.0083
1052.19 13.0083
615.047 13.0083
612.323 13.0083
505.37 13.0083
362.847 13.0083
320.123 13.0083
131.289 13.0083
54.5883 13.0083
1691.87 13.0074
1643.13 13.0074
1430.91 13.0074
1075.68 13.0074
1057.39 13.0074
420.22 13.0074
1605.77 13.
1559.92 13.
1330.56 13.
1190.68 13.
1077.41 13.
1031.32 13.
940.353 13.
900.7 13.
854.339 13.
794.656 13.
735.666 13.
671.1 13.
612.142 13.
513.197 13.
504.932 13.
381.948 13.
379.846 13.
335.991 13.
322.886 13.
297.829 13.
263.447 13.
235.571 13.
179.002 13.
163.123 13.
122.419 13.
80.7671 13.
80.2095 13.
53.7451 13.
1593.19 12.9205
1057.22 12.9205
904.044 12.9205
475.477 12.9205
456.228 12.9205
333.684 12.9205
211.951 12.9205
173.733 12.9205
120.567 12.9205
75.4165 12.9205
74.7265 12.9205
1299.35 12.8929
1639.47 12.875
1554.91 12.875
1388.15 12.875
465.465 12.875
1594.28 12.8
842.598 12.8
828.177 12.8
704.659 12.8
338.715 12.8
286.211 12.8
282.55 12.8
276.021 12.8
271.34 12.8
1647.96 12.7788
932.959 12.7788
904.442 12.7788
837.167 12.7788
637.927 12.7788
531.073 12.7788
281.372 12.7788
258.065 12.7788
228.834 12.7788
1470.06 12.75
1344.57 12.75
185.752 12.75
1228.51 12.6806
962.504 12.6806
888.194 12.6806
874.509 12.6806
782.725 12.6806
685.633 12.6806
613.604 12.6806
576.829 12.6806
505.159 12.6806
472.961 12.6806
71.3743 12.6806
163.944 12.675
821.495 12.6667
705.189 12.6667
443.078 12.6667
273.425 12.6667
130.904 12.6667
68.2045 12.6667
1464.97 12.625
766.555 12.5714
663.16 12.5714
644.372 12.5714
462.831 12.5714
408.792 12.5714
175.069 12.5714
117.643 12.5714
1164.17 12.5625
879.373 12.5625
858.435 12.5625
352.046 12.5625
262.858 12.5625
1651.36 12.5568
1511.12 12.5568
1265.19 12.5568
508.462 12.5568
288.616 12.5568
259.124 12.5568
246.385 12.5568
227.035 12.5568
94.3878 12.5568
50.5022 12.5568
41.3349 12.5568
728.041 12.5
582.938 12.5
1324.6 12.4712
1000.67 12.4712
998.457 12.4712
423.162 12.4712
416.355 12.4712
234.57 12.4712
64.748 12.4712
1194.63 12.45
1043.98 12.45
880.9 12.45
704.307 12.45
587.729 12.45
563.658 12.45
380.413 12.45
351.972 12.45
283.809 12.45
282.407 12.45
124.061 12.45
104.921 12.45
1132.78 12.4464
315.85 12.4464
131.812 12.4464
71.3246 12.4464
1017.72 12.4083
744.573 12.4083
681.939 12.4083
400.793 12.4083
218.01 12.4083
174.645 12.4083
106.318 12.4083
49.1687 12.4083
1407.99 12.375
1223.85 12.375
1192.49 12.375
1014.35 12.375
882.442 12.375
789.644 12.375
465.608 12.375
263.764 12.375
244.123 12.375
146.55 12.375
138.48 12.375
53.385 12.375
46.0772 12.375
1217.7 12.3472
950.813 12.3472
432.483 12.3472
378.298 12.3472
277.815 12.3472
233.962 12.3472
219.033 12.3472
203.074 12.3472
201.518 12.3472
125.376 12.3472
1634.5 12.3214
1327.43 12.3214
582.53 12.3214
201.967 12.3214
183.359 12.3214
130.437 12.3214
90.6457 12.3214
1656.76 12.2841
1469.35 12.2841
1218.15 12.2841
1167.64 12.2841
1029.41 12.2841
862.073 12.2841
841.31 12.2841
636.41 12.2841
626.75 12.2841
470.901 12.2841
265.245 12.2841
253.274 12.2841
168.916 12.2841
136.291 12.2841
109.572 12.2841
342.401 12.2813
42.2786 12.2813
1405.86 12.25
1344.2 12.25
1320.39 12.25
818.432 12.25
708.006 12.25
474.372 12.25
222.298 12.25
203.294 12.25
197.009 12.25
133.522 12.25
130.083 12.25
1064.85 12.2404
1014.28 12.2404
1003.82 12.2404
541.763 12.2404
220.725 12.2404
48.9879 12.2404
750.576 12.225
710.999 12.225
235.067 12.225
279.347 12.2083
1505.43 12.2
1261.3 12.2
940.988 12.2
502.35 12.2
473.216 12.2
463.482 12.2
386.812 12.2
276.948 12.2
230.474 12.2
214.515 12.2
198.781 12.2
143.424 12.2
58.5704 12.2
1507.29 12.1667
1486.19 12.1667
1482.04 12.1667
1365.08 12.1667
1015.27 12.1667
1011.11 12.1667
998.564 12.1667
983.883 12.1667
770.667 12.1667
677.026 12.1667
570.891 12.1667
555.639 12.1667
432.39 12.1667
430.451 12.1667
136.653 12.1667
90.0084 12.1667
326.828 12.1607
261.413 12.1607
1476.85 12.1429
1363.41 12.1429
1112.67 12.1429
751.482 12.1429
672.993 12.1429
666.204 12.1429
622.914 12.1429
519.687 12.1429
220.98 12.1429
126.033 12.1429
59.4889 12.1429
1427.49 12.125
868.611 12.125
830.109 12.125
797.768 12.125
788.804 12.125
763.228 12.125
573.886 12.125
565.118 12.125
563.061 12.125
523.618 12.125
484.838 12.125
426.987 12.125
397.374 12.125
361.312 12.125
358.82 12.125
268.91 12.125
252.59 12.125
204.011 12.125
115.349 12.125
54.2882 12.125
49.8761 12.125
1565.44 12.1023
1422.21 12.1023
1392.34 12.1023
1174.48 12.1023
1099.56 12.1023
1094.46 12.1023
813.646 12.1023
706.723 12.1023
660.745 12.1023
191.404 12.1023
110.324 12.1023
75.5143 12.1023
68.1891 12.1023
1508.8 12.0865
1203.23 12.0865
898.856 12.0865
879.758 12.0865
852.397 12.0865
790.206 12.0865
743.557 12.0865
546.307 12.0865
400.299 12.0865
324.577 12.0865
185.022 12.0865
136.011 12.0865
71.6134 12.0865
69.2673 12.0865
44.1272 12.0865
198.111 12.0625
84.3289 12.0625
364.869 12.0592
1543.65 12.05
1521.07 12.05
1373.75 12.05
1271.35 12.05
1208.88 12.05
706.905 12.05
609.335 12.05
482.342 12.05
452.353 12.05
417.337 12.05
294.265 12.05
292.333 12.05
141.401 12.05
1596.81 12.0417
1554.2 12.0417
1531.72 12.0417
1473.92 12.0417
1296.17 12.0417
1232.04 12.0417
992.437 12.0417
928.761 12.0417
910.849 12.0417
666.899 12.0417
531.881 12.0417
355.552 12.0417
352.631 12.0417
320.985 12.0417
313.719 12.0417
222.151 12.0417
193.775 12.0417
123.177 12.0417
49.3053 12.0417
1392.69 12.0357
1240.4 12.0357
736.824 12.0357
692.722 12.0357
408.745 12.0357
234.482 12.0357
1561.03 12.0313
1553.48 12.0313
505.705 12.0313
113.45 12.0313
1269.09 12.0179
935.18 12.0179
597.626 12.0179
1463.91 12.0139
1322.2 12.0139
1158.75 12.0139
1088.55 12.0139
65.4502 12.0139
59.2593 12.0139
1654.66 12.0114
1355.17 12.0114
1274.93 12.0114
983.542 12.0114
818.063 12.0114
683.541 12.0114
633.438 12.0114
157.833 12.0114
136.432 12.0114
87.0283 12.0114
62.758 12.0114
45.5619 12.0114
1674.95 12.0096
1635.22 12.0096
1569.03 12.0096
1564.2 12.0096
1531.97 12.0096
1361.4 12.0096
996.565 12.0096
734.524 12.0096
517.899 12.0096
480.244 12.0096
459.508 12.0096
433.773 12.0096
400.002 12.0096
158.33 12.0096
107.134 12.0096
93.7865 12.0096
1365.44 12.0083
1354.89 12.0083
221.807 12.0083
202.921 12.0083
160.086 12.0083
127.445 12.0083
1694.38 12.
1689.33 12.
1436.6 12.
1381.6 12.
1299.48 12.
1286.64 12.
1258.7 12.
1161.22 12.
1063.16 12.
918.133 12.
877.881 12.
838.937 12.
809.338 12.
658.986 12.
600.93 12.
478.1 12.
423.432 12.
414.894 12.
412.157 12.
309.916 12.
154.804 12.
136.543 12.
136.211 12.
110.576 12.
86.0292 12.
77.4479 12.
71.8026 12.
69.7592 12.
55.34 12.
1503.26 11.9205
1455.51 11.9205
975.105 11.9205
767.574 11.9205
766.019 11.9205
719.962 11.9205
391.028 11.9205
377.542 11.9205
357.679 11.9205
274.681 11.9205
264.85 11.9205
638.762 11.875
563.192 11.875
318.348 11.875
312.792 11.875
226.753 11.875
188.833 11.875
1156.3 11.8
1092.55 11.8
826.99 11.8
701.257 11.8
407.965 11.8
334.008 11.8
1609.75 11.7788
1502.25 11.7788
1445.41 11.7788
1334.92 11.7788
1238.59 11.7788
1190.2 11.7788
1111.79 11.7788
589.814 11.7788
497.918 11.7788
1274.12 11.75
1191.63 11.75
978.957 11.75
655.579 11.75
198.51 11.75
1635.81 11.6806
1478.97 11.6806
1304.4 11.6806
1265.47 11.6806
428.523 11.6806
373.557 11.6806
334.326 11.6806
178.816 11.6806
90.4513 11.6806
1679.79 11.6667
1592.1 11.6667
1460.06 11.6667
1259.34 11.6667
1141.67 11.6667
985.235 11.6667
984.192 11.6667
635.591 11.6667
622.26 11.6667
489.213 11.6667
140.556 11.6667
60.0478 11.6667
1630.7 11.625
262.3 11.625
1676.38 11.5714
1654.08 11.5714
931.155 11.5714
588.964 11.5714
533.993 11.5714
1491.65 11.5625
1331.37 11.5625
785.152 11.5625
593.582 11.5625
313.807 11.5625
304.251 11.5625
1547.72 11.5568
1458.52 11.5568
1181.12 11.5568
716.5 11.5568
481.414 11.5568
362.027 11.5568
193.91 11.5568
167.536 11.5568
86.1637 11.5568
78.0935 11.5568
47.0556 11.5568
44.6011 11.5568
932.614 11.5
1528.34 11.4712
1339.4 11.4712
1240.14 11.4712
1177.13 11.4712
1176.68 11.4712
809.779 11.4712
369.601 11.4712
49.4908 11.4712
1336.16 11.45
901.712 11.45
775.745 11.45
757.363 11.45
523.465 11.45
276.07 11.45
221.868 11.45
216.767 11.45
80.5012 11.45
1116.98 11.4464
411.405 11.4464
290.371 11.4464
273.363 11.4464
247.394 11.4464
163.238 11.4464
1660.49 11.4083
1661.73 11.375
1612.93 11.375
1359.9 11.375
1193.84 11.375
1037.07 11.375
800.803 11.375
607.288 11.375
420.832 11.375
302.459 11.375
284.86 11.375
182.77 11.375
59.6617 11.375
1634.06 11.3472
1444.99 11.3472
1160.07 11.3472
1012.63 11.3472
1007.71 11.3472
718.541 11.3472
405.28 11.3472
391.129 11.3472
228.357 11.3472
213.493 11.3472
62.1026 11.3472
1391.06 11.3333
1266.37 11.3333
881.724 11.3333
488.877 11.3333
404.812 11.3333
385.475 11.3333
857.54 11.3214
720.895 11.3214
374.684 11.3214
278.706 11.3214
127.29 11.3214
1626.29 11.2841
1532.33 11.2841
1458.96 11.2841
1260. 11.2841
1240.07 11.2841
1207.31 11.2841
823.859 11.2841
773.326 11.2841
494.89 11.2841
441.166 11.2841
271.58 11.2841
257.097 11.2841
201.406 11.2841
193.947 11.2841
191.206 11.2841
126.18 11.2841
56.932 11.2841
482.859 11.2813
1658.79 11.25
1530.06 11.25
754.397 11.25
735.003 11.25
620.683 11.25
603.597 11.25
501.678 11.25
362.136 11.25
221.357 11.25
159.453 11.25
1447.84 11.2404
1356.06 11.2404
606.102 11.2404
473.551 11.2404
375.005 11.2404
242.059 11.2404
47.4921 11.2404
194.496 11.225
1519.19 11.2083
407.529 11.2083
1498.56 11.2
1253.61 11.2
1156. 11.2
996.717 11.2
927.572 11.2
487.756 11.2
434.548 11.2
399.418 11.2
369.753 11.2
287.854 11.2
286.835 11.2
174.979 11.2
158.417 11.2
124.2 11.2
1546.6 11.1667
1289.56 11.1667
1112.78 11.1667
883.789 11.1667
722.896 11.1667
720.187 11.1667
506.272 11.1667
209.684 11.1667
173.972 11.1667
139.047 11.1667
78.14 11.1667
69.3914 11.1667
1100.88 11.1607
796.77 11.1607
710.899 11.1607
374.914 11.1607
272.267 11.1607
199.131 11.1607
1566.24 11.1429
1530.4 11.1429
1367.72 11.1429
1115.8 11.1429
966.086 11.1429
923.304 11.1429
764.952 11.1429
337.826 11.1429
133.868 11.1429
1674.06 11.125
1439.54 11.125
1377.95 11.125
1359.39 11.125
1306.31 11.125
1136.97 11.125
1059.57 11.125
1008.08 11.125
938.321 11.125
807.368 11.125
648.215 11.125
456.07 11.125
337.194 11.125
260.805 11.125
186.694 11.125
165.052 11.125
120.589 11.125
101.307 11.125
87.5233 11.125
41.2124 11.125
1620.96 11.1023
1533.56 11.1023
896.814 11.1023
792.688 11.1023
528.065 11.1023
386.619 11.1023
259.206 11.1023
64.1909 11.1023
1041. 11.0865
1014.83 11.0865
884.726 11.0865
861.503 11.0865
858.714 11.0865
759.448 11.0865
149.413 11.0865
91.9208 11.0865
60.1135 11.0865
47.9233 11.0865
1564.01 11.0833
1512.85 11.0833
658.54 11.0833
188.563 11.0833
779.228 11.0625
192.864 11.0625
172.036 11.0625
66.8568 11.0625
53.6993 11.0625
42.9664 11.0625
1283.64 11.05
1148.69 11.05
1061.84 11.05
1049.3 11.05
899.972 11.05
829.408 11.05
732.337 11.05
590.966 11.05
254.871 11.05
246.248 11.05
231.43 11.05
59.3654 11.05
42.7192 11.05
1483.32 11.0417
1424.44 11.0417
1146.63 11.0417
1106.6 11.0417
935.511 11.0417
802.329 11.0417
331.831 11.0417
304.015 11.0417
294.521 11.0417
284.898 11.0417
281.688 11.0417
131.191 11.0417
87.194 11.0417
80.4816 11.0417
1337.95 11.0357
541.431 11.0357
239.597 11.0357
98.2487 11.0313
485.681 11.0179
423.29 11.0179
245.978 11.0179
1414.4 11.0139
755.618 11.0139
707.546 11.0139
544.528 11.0139
219.781 11.0139
208.64 11.0139
109.117 11.0139
47.2949 11.0139
1669.54 11.0114
1660.19 11.0114
1409.54 11.0114
1252.37 11.0114
1069.47 11.0114
981.926 11.0114
688.612 11.0114
490.187 11.0114
430.629 11.0114
380.919 11.0114
296.678 11.0114
224.134 11.0114
145.677 11.0114
114.833 11.0114
112.403 11.0114
45.8989 11.0114
1226.07 11.0096
1203.06 11.0096
1132.96 11.0096
1124.53 11.0096
1087.87 11.0096
1030.44 11.0096
858.63 11.0096
773.261 11.0096
760.08 11.0096
601.569 11.0096
401.332 11.0096
388.096 11.0096
292.774 11.0096
283.865 11.0096
112.683 11.0096
674.48 11.0083
108.228 11.0083
1648.45 11.
1549.52 11.
1503.89 11.
1400.24 11.
1272.85 11.
1252.67 11.
1167.09 11.
1144.81 11.
1123.68 11.
1115.5 11.
1097.34 11.
1008.57 11.
938.712 11.
863.838 11.
790.399 11.
608.834 11.
567.421 11.
533.092 11.
519.393 11.
515.607 11.
503.993 11.
493.015 11.
476.904 11.
469.248 11.
427.26 11.
421.272 11.
414.602 11.
370.217 11.
307.345 11.
280.118 11.
256.043 11.
227.629 11.
130.729 11.
129.53 11.
128.644 11.
83.7623 11.
59.7455 11.
57.0707 11.
1313.76 10.9205
1067.79 10.9205
992.1 10.9205
564.405 10.9205
464.956 10.9205
436.884 10.9205
405.523 10.9205
181.358 10.9205
174.756 10.9205
131.935 10.9205
122.358 10.9205
810.536 10.875
524.326 10.875
305.76 10.875
1500.37 10.8
1451.21 10.8
1327.19 10.8
1104.16 10.8
1061.69 10.8
769.803 10.8
695.041 10.8
613.878 10.8
447.824 10.8
155.013 10.8
49.6047 10.8
1455.65 10.75
816.058 10.75
690.154 10.75
589.679 10.75
192.67 10.75
1631.98 10.6806
1471.29 10.6806
1085.6 10.6806
741.065 10.6806
740.696 10.6806
723.384 10.6806
526.351 10.6806
513.779 10.6806
389.173 10.6806
342.182 10.6806
231.355 10.6806
1610.89 10.6667
1438.16 10.6667
1434.36 10.6667
1055.68 10.6667
1033.48 10.6667
929.881 10.6667
922.315 10.6667
853.069 10.6667
729.211 10.6667
592.501 10.6667
483.175 10.6667
51.58 10.6667
47.1066 10.6667
1007.48 10.625
901.528 10.625
842.7 10.625
555.294 10.625
1665.5 10.5625
1108.27 10.5625
1034.46 10.5625
1010.26 10.5625
630.592 10.5625
555.85 10.5625
511.346 10.5625
406.197 10.5625
285.437 10.5625
284.586 10.5625
1610.39 10.5568
1425.6 10.5568
1067.2 10.5568
951.827 10.5568
882.26 10.5568
791.836 10.5568
787.152 10.5568
705.508 10.5568
640.757 10.5568
351.447 10.5568
121.68 10.5568
1547.33 10.5
770.563 10.5
455.295 10.4712
145.788 10.4712
41.8034 10.4712
1311.29 10.45
1187.99 10.45
1109.86 10.45
428.387 10.45
43.2708 10.45
1600.65 10.4464
1402.49 10.4464
1314.17 10.4464
990.747 10.4464
510.012 10.4464
345.808 10.4464
78.5778 10.4464
60.673 10.4464
1668.16 10.375
1265.99 10.375
1204.42 10.375
957.258 10.375
492.664 10.375
271.146 10.375
96.0414 10.375
49.7 10.375
1543.24 10.3472
1101.82 10.3472
670.778 10.3472
613.185 10.3472
553.509 10.3472
534.784 10.3472
354.183 10.3472
346.026 10.3472
274.752 10.3472
144.379 10.3472
79.6964 10.3472
1641.66 10.3333
934.104 10.3333
545.138 10.3333
445.552 10.3333
354.088 10.3333
177.898 10.3333
121.852 10.3333
44.7254 10.3333
1227.74 10.2841
1090.39 10.2841
881.542 10.2841
776.93 10.2841
437.551 10.2841
385.708 10.2841
349.861 10.2841
330.799 10.2841
309.987 10.2841
308.555 10.2841
1488.44 10.25
1416.49 10.25
935.333 10.25
916.3 10.25
721.8 10.25
659.359 10.25
318.055 10.25
177.533 10.25
151.746 10.25
105.809 10.25
1049.35 10.2404
921.304 10.2404
920.278 10.2404
445.266 10.2404
362.237 10.2404
250.645 10.2404
84.9989 10.2404
70.5461 10.2404
1672.76 10.225
1294.32 10.225
993.658 10.225
651.89 10.225
206.598 10.225
195.277 10.225
60.6908 10.225
1429.55 10.2
1223.73 10.2
1022.62 10.2
861.437 10.2
570.55 10.2
525.75 10.2
412.482 10.2
381.4 10.2
322.217 10.2
308.768 10.2
235.975 10.2
159.038 10.2
82.6808 10.2
1651.8 10.1667
1447.41 10.1667
1271.17 10.1667
1110.07 10.1667
924.854 10.1667
683.406 10.1667
431.01 10.1667
342.305 10.1667
289.354 10.1667
258.165 10.1667
257.199 10.1667
157.956 10.1667
84.2506 10.1667
1531.16 10.1607
1241.99 10.1607
1215.82 10.1607
803.836 10.1607
518.619 10.1607
303.035 10.1607
294.706 10.1607
265.542 10.1607
209.37 10.1607
71.0562 10.1607
57.4384 10.1607
46.1172 10.1607
1406.62 10.1429
217.663 10.1429
1680.74 10.125
1561.9 10.125
1548.28 10.125
1538.07 10.125
1484.21 10.125
1183.07 10.125
1176.08 10.125
482.085 10.125
277.233 10.125
269.431 10.125
255.765 10.125
244.583 10.125
178.168 10.125
103.443 10.125
83.6944 10.125
73.8703 10.125
1652.57 10.1023
1639.95 10.1023
1627.4 10.1023
1446.88 10.1023
1014.05 10.1023
342.348 10.1023
228.2 10.1023
215.968 10.1023
89.179 10.1023
52.219 10.1023
1529.1 10.0865
1013.28 10.0865
914.327 10.0865
433.081 10.0865
425.946 10.0865
290.143 10.0865
134.445 10.0865
1109.8 10.0833
656.787 10.0833
373.264 10.0833
77.1247 10.0833
67.382 10.0833
1257.77 10.075
941.636 10.075
258.616 10.075
131.552 10.075
1269.39 10.0625
1241.06 10.0625
1130.08 10.0625
1062.72 10.0625
816.558 10.0625
636.31 10.0625
434.215 10.0625
355.044 10.0625
211.321 10.0625
66.3193 10.0625
62.7849 10.0625
1672.37 10.05
1644.57 10.05
1447.73 10.05
1237.25 10.05
964.484 10.05
785.254 10.05
763.559 10.05
571.097 10.05
479.617 10.05
442.803 10.05
431.545 10.05
286.021 10.05
279.596 10.05
253.729 10.05
181.625 10.05
178.841 10.05
113.225 10.05
104.723 10.05
96.8286 10.05
86.1116 10.05
43.0569 10.05
1637.67 10.0417
1573. 10.0417
1090.22 10.0417
971.935 10.0417
695.544 10.0417
551.918 10.0417
356.741 10.0417
181.903 10.0417
141.462 10.0417
98.7547 10.0417
73.1633 10.0417
50.1373 10.0417
50.0198 10.0417
1631.35 10.0357
214.178 10.0357
191.848 10.0357
145.566 10.0357
879.263 10.025
376.226 10.025
335.523 10.025
132.166 10.025
1647.12 10.0179
1229.27 10.0179
812.422 10.0179
387.43 10.0179
232.443 10.0179
60.5587 10.0179
1418.59 10.0139
1189.7 10.0139
698.978 10.0139
299.388 10.0139
123.818 10.0139
40.7725 10.0139
1590.86 10.0114
1572.3 10.0114
1558.99 10.0114
1117.55 10.0114
948.134 10.0114
906.549 10.0114
770.142 10.0114
717.93 10.0114
712.95 10.0114
664.623 10.0114
569.948 10.0114
463.964 10.0114
437.491 10.0114
398.491 10.0114
359.44 10.0114
293.647 10.0114
213.592 10.0114
105.975 10.0114
77.1658 10.0114
1646.17 10.0096
1182.03 10.0096
993.827 10.0096
889.281 10.0096
788.564 10.0096
497.341 10.0096
409.544 10.0096
346.59 10.0096
171.375 10.0096
1547.16 10.0083
594.104 10.0083
568.117 10.0083
1692.82 10.
1692.73 10.
1662.83 10.
1585.91 10.
1499.78 10.
1416.69 10.
1048.74 10.
1041.3 10.
1036.94 10.
1009.02 10.
946.917 10.
902.552 10.
864.818 10.
758.186 10.
731.554 10.
691.494 10.
577.095 10.
548.693 10.
406.466 10.
386.09 10.
372.469 10.
353.449 10.
305.68 10.
246.464 10.
234.885 10.
228.511 10.
215.244 10.
195.98 10.
162.162 10.
112.564 10.
104.009 10.
88.1541 10.
63.4086 10.
58.396 10.
45.0241 10.
