# Supplementary material for: Functional Genomics of Novel Secondary Metabolites from Diverse Cyanobacteria Using Untargeted Metabolomics
Source: Mar Drugs. 2013 Sep 30;11(10):3617–31. doi: 10.3390/md11103617 (PMC3826126; doi:10.3390/md11103617)
Supplement: Supplementary File 3 — Supplementary msms data (ZIP, 1417 KB) [file marinedrugs-11-03617-s003.zip › msms/78.Positive.txt]

// 78.   Positive
1092.66 4115.79
589.483 1945.09
571.47 506.001
751.526 429.762
311.252 360.711
335.256 341.76
325.114 281.263
163.058 258.135
1093.68 184.509
1093.02 152.28
1093.22 124.198
1093.89 99.0083
487.156 94.3218
1094.06 78.3158
1094.95 68.0452
325.273 65.7143
913.55 65.0845
1094.2 59.1912
589.863 59.1655
1092.47 59.05
1094.39 56.9009
590.482 55.9185
589.936 55.
1075.64 53.5602
755.37 53.2045
425.324 51.045
1095.24 47.694
1095.35 44.3393
571.669 43.5294
590.02 42.5329
1514.38 42.2727
751.722 42.1488
591.185 41.875
1076.64 41.2727
131.084 39.245
311.513 38.2426
1097.13 37.006
1094.68 36.7813
733.528 35.5956
590.867 35.15
163.097 34.0833
257.24 33.8897
71.046 33.6806
591.672 33.2308
137.138 32.3224
589.791 32.0054
481.38 30.5682
1095.46 30.375
803.513 30.2426
335.351 29.2083
326.085 28.7961
127.034 28.4712
590.547 28.3077
437.595 28.006
335.186 27.245
1094.56 27.0054
1095.94 26.8929
756.388 26.375
311.991 26.3611
1095.6 26.3491
326.446 26.25
592.53 26.225
335.877 26.0139
575.856 25.0096
1074.23 23.7813
590.104 23.7813
1096.33 23.4
67.1735 23.3611
311.378 23.1488
1098.71 22.5956
824.369 22.5956
261.213 22.5956
299.221 22.5568
309.245 22.2857
61.4316 22.1359
591.383 22.
952.98 21.9013
1096.18 21.6667
1055.09 21.0909
572.14 20.5956
311.583 20.4712
1098.59 20.3224
1397.42 20.1
270.786 20.0536
1091.15 20.0114
1097.83 20.
464.212 19.375
231.989 19.2917
592.026 19.2404
592.234 19.2083
1098.93 19.1838
1063.27 19.1838
146.019 19.1429
1096.03 19.0865
1282.72 19.0357
326.373 19.0357
592.163 19.0278
809.783 19.0074
777.186 18.7788
545.456 18.6544
50.7246 18.5329
473.366 18.4083
753.962 18.3333
572.023 18.3333
1246.18 18.2813
1103.87 18.2404
590.669 18.225
590.937 18.1645
74.1369 18.1645
733.445 18.1429
1101.34 18.125
914.32 18.125
1101.05 18.0833
937.282 18.
752.015 18.
1490.47 17.4083
1218.73 17.4083
653.844 17.4083
572.095 17.2841
752.556 17.2813
569.965 17.2426
586.669 17.2083
626.319 17.1838
163.697 17.1838
796.611 17.1635
752.84 17.125
325.216 17.125
871.589 17.075
1525.04 17.0536
1077.31 17.0278
661.565 17.0278
1361.74 17.
1271.54 17.
755.593 17.
1128.2 16.9205
75.145 16.8929
646.814 16.7813
590.392 16.5714
1096.83 16.5
1351.74 16.3224
587.432 16.3214
573.536 16.2917
455.175 16.2813
928.358 16.225
593.007 16.2
1499.41 16.1838
459.168 16.1645
769.868 16.1635
588.476 16.125
550.512 16.1111
46.3554 16.1111
1095.81 16.1
487.381 16.0833
718.982 16.0662
1358.27 16.0313
1160. 16.0278
698.215 16.0074
983.684 16.0066
1060.67 16.
312.801 15.8929
915.394 15.875
1234.24 15.7813
996.484 15.675
568.83 15.6667
140.859 15.6667
693.501 15.5329
194.284 15.4712
108.931 15.4444
316.517 15.2857
914.398 15.25
572.202 15.225
44.3075 15.2083
397.021 15.2
596.66 15.1838
585.109 15.1635
488.61 15.1635
257.502 15.1429
63.8939 15.1429
1422.31 15.125
572.446 15.125
131.254 15.125
61.2208 15.1111
1137.93 15.1
605.903 15.075
753.673 15.0662
1555.8 15.0417
619.6 15.0417
571.905 15.0417
808.74 15.0313
590.993 15.0278
1520.73 15.0114
1098.19 15.0096
1111.69 15.0083
867.435 15.
137.166 15.
854.47 14.8
1326.02 14.7813
977.946 14.7813
82.4852 14.75
88.9091 14.675
404.612 14.6667
1028.1 14.5
781.084 14.5
1265.16 14.45
1211.86 14.4444
901.83 14.4083
1243.51 14.375
312.534 14.3472
176.784 14.3472
496.463 14.3214
326.487 14.3214
150.029 14.2857
602.933 14.2841
400.643 14.25
405.905 14.2404
238.226 14.2404
158.442 14.2404
678.898 14.2
247.013 14.1838
933.237 14.1667
325.566 14.1645
1026.11 14.1635
1099.6 14.1607
975.311 14.1429
290.572 14.1429
664.146 14.125
606.96 14.125
1065.01 14.1023
1555.03 14.0865
649.801 14.0865
341.37 14.0865
230.907 14.0833
311.657 14.0625
1466.69 14.05
1597.6 14.0417
1545.12 14.0417
624.262 14.0417
456.529 14.0417
1288.29 14.0357
930.525 14.0357
1057.59 14.0313
619.357 14.0313
1097.69 14.0139
1364.47 14.0074
367.759 14.0074
1102.01 14.
753.893 14.
751.897 14.
643.974 14.
458.665 14.
1095.71 13.8929
1077.91 13.7813
1504.19 13.6806
1152.79 13.6806
145.89 13.6806
118.985 13.6806
1505.82 13.6667
1104.22 13.625
658.291 13.625
1413.42 13.5714
242.444 13.5714
1594.55 13.5625
1457.86 13.5568
956.597 13.5568
1596.39 13.4712
1086.6 13.4712
482.424 13.45
1268.61 13.4083
284.927 13.4083
129.137 13.4083
696.005 13.375
356.208 13.375
710.697 13.3603
694.266 13.3472
1530.87 13.3214
1232.77 13.3214
396.454 13.2841
161.636 13.2841
48.422 13.2841
1351.6 13.25
735.887 13.25
1531.83 13.2404
1288.1 13.2404
826.401 13.225
1048.68 13.1838
1354.69 13.1667
1270.36 13.1667
1137.39 13.1667
957.806 13.1429
885.546 13.1429
59.1676 13.1429
44.3839 13.1429
603.522 13.125
988.395 13.1023
654.423 13.1023
1362.2 13.0865
77.5579 13.0833
1100.3 13.0625
82.1915 13.0592
1096.67 13.0417
1058.67 13.0417
889.704 13.0417
815.733 13.0417
578.072 13.0417
438.095 13.0417
1319.87 13.0313
169.262 13.0313
151.482 13.0313
423.283 13.0179
1538.7 13.0139
128.915 13.0139
1584.99 13.0114
642.957 13.0114
479.456 13.0114
886.535 13.0096
539.354 13.0096
209.296 13.0096
43.3859 13.0096
899.802 13.0083
489.429 13.0083
311.772 13.0074
1128.81 13.
1091.46 13.
1074.33 13.
756.286 13.
572.316 13.
467.237 13.
393.379 13.
834.412 12.9205
312.14 12.9205
1329.93 12.8929
1192.47 12.8
301.175 12.7788
236.356 12.7788
347.177 12.6806
78.0913 12.6806
1532.75 12.6667
1506.65 12.5714
766.038 12.5714
284.096 12.5714
923.114 12.5
857.223 12.4712
173.656 12.45
1291.82 12.4464
71.1667 12.4464
715.362 12.4083
713.143 12.4083
191.2 12.4083
164.652 12.4083
662.64 12.375
208.889 12.375
428.438 12.3214
1546.6 12.2841
68.5492 12.2841
1554.29 12.25
839.348 12.25
818.077 12.25
1481.93 12.2404
1220.93 12.2404
797.409 12.2404
435.868 12.2404
286.601 12.2404
1096.41 12.225
134.975 12.2
325.369 12.1667
84.2295 12.1667
40.2419 12.1667
591.47 12.1607
311.926 12.1607
720.012 12.1429
298.465 12.1429
179.304 12.1429
148.501 12.1429
1456.78 12.125
1412.17 12.125
137.356 12.125
757.436 12.1023
485.32 12.1023
481.064 12.1023
297.427 12.1023
215.666 12.1023
165.977 12.1023
152.966 12.1023
99.3697 12.1023
55.8833 12.1023
977.119 12.0865
336.677 12.0865
245.243 12.0865
212.899 12.0865
913.424 12.0833
592.863 12.0833
101.355 12.075
536.299 12.0662
340.366 12.0625
735.682 12.05
105.144 12.05
45.622 12.05
1498.23 12.0417
1295.5 12.0417
733.958 12.0417
430.206 12.0417
856.201 12.0357
540.485 12.0357
254.049 12.0357
751.802 12.0179
309.27 12.0179
1578.2 12.0139
716.665 12.0139
453.003 12.0139
91.5254 12.0139
1376.28 12.0114
1049.79 12.0114
1279.97 12.0096
912.614 12.0096
790.069 12.0096
607.836 12.0096
595.304 12.0096
415.786 12.0096
1576.18 12.0083
1080.66 12.0083
116.254 12.0083
103.174 12.0083
1586.45 12.
1131.27 12.
1066.43 12.
994.366 12.
934.618 12.
780.004 12.
715.944 12.
637.102 12.
594.815 12.
585.477 12.
417.599 12.
305.353 12.
299.337 12.
217.344 12.
214.566 12.
474.394 11.9205
677.325 11.8
584.79 11.8
265.107 11.8
887.289 11.7788
330.798 11.7788
897.813 11.75
606.57 11.6806
418.224 11.6806
88.8147 11.6806
1133.03 11.6667
712.212 11.6667
990.055 11.5714
957.01 11.5714
481.536 11.5625
299.988 11.5625
420.662 11.5568
485.987 11.4712
348.007 11.4712
202.85 11.4712
1376.72 11.45
647.572 11.45
372.639 11.45
156.592 11.45
1268.47 11.4464
1155.47 11.4464
1088.46 11.4464
1477.13 11.4083
671.296 11.375
161.012 11.375
155.007 11.375
977.51 11.3472
259.13 11.3472
1580.46 11.3333
1393.29 11.3333
547.701 11.3214
87.0708 11.3214
1392.75 11.2841
850.363 11.2841
701.019 11.2841
258.58 11.2841
124.147 11.2841
99.672 11.2841
712.742 11.25
423.537 11.25
169.306 11.25
103.841 11.25
1111.93 11.2404
699.365 11.2404
185.828 11.2404
55.9752 11.2404
966.785 11.225
1549.37 11.2
1541.59 11.2
326.559 11.2
320.438 11.2
291.54 11.2
252.309 11.2
1082.75 11.1667
862.414 11.1667
747.693 11.1667
580.747 11.1667
331.765 11.1667
283.603 11.1667
243.282 11.1667
1570.09 11.1429
1328.48 11.125
737.484 11.125
593.967 11.125
85.3672 11.125
1397.63 11.1023
1366.46 11.1023
1104.04 11.1023
1074.62 11.1023
621.183 11.1023
514.777 11.1023
402.451 11.1023
310.61 11.1023
144.473 11.1023
76.478 11.1023
67.0546 11.1023
1465.48 11.0865
1135.05 11.0865
689.945 11.0865
628.917 11.0865
486.923 11.0865
177.393 11.0833
714.122 11.075
1442.29 11.0625
1350.83 11.0625
1045.07 11.0625
1343.05 11.05
651.512 11.05
609.305 11.05
282.447 11.05
232.583 11.05
224.315 11.05
135.781 11.05
59.9456 11.05
52.6184 11.05
1331.55 11.0417
777.063 11.0417
656.771 11.0417
330.639 11.0417
104.44 11.0417
1522.09 11.0357
505.874 11.0357
368.418 11.0357
111.638 11.0357
482.36 11.025
108.56 11.025
1403.64 11.0179
142.6 11.0179
244.266 11.0139
211.598 11.0139
188.87 11.0139
65.4043 11.0139
1360.22 11.0114
343.256 11.0114
186.5 11.0114
137.993 11.0114
109.613 11.0114
1303.75 11.0096
1104.5 11.0096
1089.93 11.0096
831.955 11.0096
425.396 11.0096
67.7176 11.0096
49.2502 11.0096
1571.61 11.
1402.55 11.
1130.73 11.
1076.48 11.
657.681 11.
646.681 11.
609.22 11.
386.625 11.
336.172 11.
255.924 11.
237.077 11.
204.427 11.
125.481 11.
118.335 11.
81.2852 11.
1075.06 10.9205
888.099 10.9205
883.269 10.9205
78.2481 10.9205
1454.03 10.875
1074.52 10.875
733.811 10.875
335.527 10.875
65.6942 10.875
1575.56 10.8
781.375 10.8
638.192 10.8
593.842 10.8
552.008 10.8
478.47 10.8
126.473 10.8
1429.06 10.75
573.296 10.75
105.282 10.75
1103.16 10.6806
306.973 10.6806
212.863 10.6806
52.1387 10.6806
1567.96 10.6667
755.953 10.6667
248.855 10.6667
122.039 10.6667
62.4648 10.6667
930.411 10.625
590.193 10.625
1409.84 10.5625
1400.7 10.5625
244.117 10.5625
228.059 10.5625
1003.24 10.5568
548.776 10.5568
467.134 10.5568
115.232 10.5568
471.812 10.4712
114.936 10.4712
1110.12 10.45
1070.01 10.45
714.737 10.45
701.976 10.45
631.032 10.45
437.714 10.45
306.607 10.45
278.678 10.45
50.3341 10.45
1418.38 10.4464
659.959 10.4464
163.409 10.4464
56.4875 10.4464
1401.73 10.375
939.931 10.375
797.554 10.375
772.563 10.375
577.013 10.375
535.688 10.375
387.646 10.375
121.273 10.375
1388.29 10.3472
753.519 10.3472
258.697 10.3472
207.813 10.3472
1455.93 10.3333
679.717 10.3333
45.7542 10.3333
986.507 10.3214
537.746 10.3214
1354.5 10.2841
1299.99 10.2841
873.198 10.2841
654.484 10.2841
359.968 10.2841
341.242 10.2841
97.2683 10.2841
46.8326 10.2841
1596.72 10.25
1142.01 10.25
43.9721 10.25
1001.46 10.2404
641.331 10.2404
467.912 10.2404
349.118 10.2404
123.522 10.2404
607.628 10.225
262.131 10.225
163.223 10.225
734.237 10.2
496.806 10.2
421.505 10.2
324.853 10.2
55.1071 10.2
1303.88 10.1667
709.537 10.1667
655.084 10.1667
211.298 10.1667
863.169 10.1607
577.441 10.1607
257.823 10.1607
1456.18 10.1429
1016.05 10.1429
1001.8 10.1429
249.287 10.1429
233.764 10.1429
1469.19 10.125
1439.51 10.125
1249.38 10.125
955.041 10.125
855.582 10.125
653.992 10.125
312.188 10.125
258.742 10.125
179.799 10.125
153.626 10.125
103.04 10.125
1128.94 10.1023
1107.91 10.1023
914.987 10.1023
483.063 10.1023
357.69 10.1023
281.792 10.1023
193.727 10.1023
189.422 10.1023
78.8151 10.1023
65.358 10.1023
1333.6 10.0865
1196.89 10.0865
1189.02 10.0865
1083.49 10.0865
1002.62 10.0865
910.107 10.0865
886.774 10.0865
813.504 10.0865
690.803 10.0865
365.368 10.0865
146.227 10.0865
122.442 10.0865
118.257 10.0865
1298.89 10.0833
1097.29 10.0833
821.181 10.0833
733.738 10.0833
721.886 10.0833
505.074 10.0833
253.849 10.0833
229.735 10.0833
815.22 10.075
420.178 10.075
199.688 10.075
123.204 10.075
1482.93 10.0625
1141.74 10.0625
1084.68 10.0625
1071.23 10.0625
291.93 10.0625
223.449 10.0625
159.416 10.0625
1099.88 10.05
1080.26 10.05
961.248 10.05
108.477 10.05
1588.76 10.0417
1313.12 10.0417
828.67 10.0417
821.562 10.0417
762.173 10.0417
497.969 10.0417
166.812 10.0417
158.08 10.0417
108.71 10.0417
904.947 10.0357
715.423 10.0357
277.244 10.0357
179.987 10.0357
65.4599 10.0357
654.16 10.0313
143.277 10.0313
1533.31 10.025
1560.14 10.0179
771.931 10.0179
365.882 10.0179
61.5846 10.0179
1343.18 10.0139
1118.9 10.0139
887.644 10.0139
566.643 10.0139
483.982 10.0139
376.344 10.0139
246.635 10.0139
222.876 10.0139
114.66 10.0139
100.251 10.0139
1538.23 10.0114
1427.49 10.0114
1175.08 10.0114
913.913 10.0114
770.435 10.0114
693.455 10.0114
544.007 10.0114
73.7871 10.0114
46.0945 10.0114
1349.02 10.0096
1344.29 10.0096
1334.71 10.0096
1165.42 10.0096
936.052 10.0096
407.882 10.0096
202.89 10.0096
83.7516 10.0096
334.567 10.0074
1579. 10.
1511.72 10.
1419.49 10.
1109.6 10.
1102.1 10.
989.973 10.
874.721 10.
803.666 10.
803.438 10.
436.143 10.
413.698 10.
330.988 10.
159.836 10.
89.4249 10.
66.1383 10.
