# Supplementary material for: Functional Genomics of Novel Secondary Metabolites from Diverse Cyanobacteria Using Untargeted Metabolomics
Source: Mar Drugs. 2013 Sep 30;11(10):3617–31. doi: 10.3390/md11103617 (PMC3826126; doi:10.3390/md11103617)
Supplement: Supplementary File 3 — Supplementary msms data (ZIP, 1417 KB) [file marinedrugs-11-03617-s003.zip › msms/61.Positive.txt]

// 61.   Positive
331.285 47083.6
313.274 7218.49
493.338 3618.53
475.327 3064.03
163.06 2405.25
672.417 2244.1
637.38 1385.55
331.445 1097.98
655.387 794.374
331.487 767.021
239.237 765.016
325.113 671.055
145.048 658.
401.287 610.551
331.549 578.726
331.627 558.078
330.272 557.117
329.271 502.222
331.74 420.36
331.783 386.606
331.876 304.036
332.002 300.246
332.285 278.5
332.16 240.333
85.0273 239.405
332.074 233.156
313.43 201.793
332.41 193.043
91.039 182.063
332.547 181.58
313.497 168.45
332.687 150.405
493.511 149.321
127.037 146.059
311.259 142.654
257.245 135.529
313.536 133.076
238.22 127.386
83.084 116.727
163.17 114.011
475.479 113.007
475.606 109.225
332.828 109.01
237.22 107.565
333.187 106.49
493.642 102.989
312.26 98.9073
333.035 98.5568
313.6 96.3603
493.584 94.7686
313.744 94.4694
95.0825 92.0023
71.0884 88.8167
81.0727 88.3068
672.664 87.0496
85.1006 84.9388
314.086 83.405
475.749 81.3636
314.284 79.2112
313.642 77.3472
494.187 76.4707
57.0684 76.2222
334.401 73.4913
333.331 73.1078
333.521 72.8167
655.512 72.125
334.008 70.6944
637.722 69.1571
332.937 66.375
637.569 65.445
654.367 65.0909
326.062 65.05
1021.92 64.0727
313.825 63.6576
330.347 62.3214
91.0645 62.1359
335.055 62.0625
163.235 60.1008
493.905 58.5956
333.71 58.2269
69.0696 57.625
313.915 57.5156
673.545 57.125
673.094 56.4
333.848 56.2321
493.692 54.4
475.805 54.0038
99.046 53.9299
330.557 53.0667
494.302 52.575
333.792 52.2857
163.212 52.245
67.057 51.8
638.38 51.605
329.702 51.0043
334.831 50.875
476.784 49.0526
637.854 49.
672.828 48.6944
494.054 48.6806
163.348 48.1912
255.223 48.0833
672.921 48.
334.32 48.
