# Supplementary material for: Functional Genomics of Novel Secondary Metabolites from Diverse Cyanobacteria Using Untargeted Metabolomics
Source: Mar Drugs. 2013 Sep 30;11(10):3617–31. doi: 10.3390/md11103617 (PMC3826126; doi:10.3390/md11103617)
Supplement: Supplementary File 3 — Supplementary msms data (ZIP, 1417 KB) [file marinedrugs-11-03617-s003.zip › msms/167.Positive.txt]

// 167.   Positive
180.088 25035.5
386.168 1838.28
180.208 630.005
180.247 300.017
180.289 241.205
180.37 182.098
180.444 169.205
180.413 168.397
180.49 165.003
180.578 156.164
149.044 144.765
152.068 143.878
151.061 130.813
180.688 120.108
139.061 116.918
163.067 116.
180.822 107.165
180.636 91.3333
95.0597 89.125
254.088 87.3472
180.749 86.8167
180.93 84.6
181.081 83.1023
135.068 80.3266
331.024 80.1038
121.044 76.1488
386.32 71.4821
180.98 69.375
181.503 62.4464
181.209 60.9698
165.061 59.5294
181.406 56.6036
107.021 55.245
181.949 50.6
386.522 47.0363
182.612 46.5707
138.064 46.4444
181.891 45.9698
81.0408 44.5682
387.997 44.125
164.056 44.0036
82.0425 43.4545
181.356 42.0947
386.424 40.1136
387.029 40.0046
135.031 39.3393
182.108 39.25
179.07 39.1331
127.071 38.2426
68.0139 38.0592
181.302 36.0357
181.73 35.5568
387.135 34.6944
238.089 32.5625
386.633 32.3077
179.283 29.3611
110.069 29.0313
183.091 28.8897
181.652 28.4712
1352.8 27.4444
179.241 27.3333
181.818 27.1667
182.213 27.0865
187.369 26.5602
387.918 26.3636
164.082 25.2426
182.446 25.1645
120.061 25.125
