# Supplementary material for: Functional Genomics of Novel Secondary Metabolites from Diverse Cyanobacteria Using Untargeted Metabolomics
Source: Mar Drugs. 2013 Sep 30;11(10):3617–31. doi: 10.3390/md11103617 (PMC3826126; doi:10.3390/md11103617)
Supplement: Supplementary File 3 — Supplementary msms data (ZIP, 1417 KB) [file marinedrugs-11-03617-s003.zip › msms/236.Positive.txt]

// 236. 9Hex C54H92O46 Positive
1494.52 19332.9
1495.52 6640.77
1297.42 2828.36
1315.44 1824.
973.321 1579.12
649.216 1234.65
1135.37 1228.05
811.268 1218.15
325.115 1192.78
487.168 1142.68
1495. 1001.18
1494.83 936.85
1316.44 702.711
1495.79 687.664
1298.44 621.604
1496.53 595.432
1495.3 532.681
1496.05 513.52
1495.17 480.641
1496.26 396.125
1136.37 384.458
1496.76 345.976
974.327 305.
1497.01 259.136
1323.94 257.543
1497.64 250.422
1497.21 231.961
1496.85 231.025
1497.46 217.446
1298.57 206.446
1497.89 186.049
1314.93 177.89
1324.46 167.087
1498.51 159.696
1316.62 151.006
1498.71 147.233
1297.76 134.114
1498.29 134.101
1498.18 134.003
812.278 130.761
1499.24 129.113
1324.96 125.455
1298.67 118.75
1298.16 117.265
1498.39 116.696
163.06 116.202
1499.55 111.084
1153.38 108.42
650.227 100.266
145.049 97.96
1326.78 91.6786
1298.78 90.8169
1316.14 90.
488.146 89.3393
1307.07 88.962
991.328 84.5714
1459.49 84.5125
1332.45 84.004
1298.93 83.0156
1315.93 82.5577
1500.47 80.125
1298.02 80.004
973.549 78.4
1299.42 77.9231
1317.81 77.6923
1234.43 77.
1300.25 76.1905
1317.18 75.8893
1299.16 74.0147
992.316 71.7794
1144.83 70.1303
1137.75 70.0801
1136.09 64.2315
1499.94 64.175
1316.91 64.0167
79.2117 62.0714
1136.21 61.6667
325.233 61.0833
1501.19 61.0345
1299.06 60.8167
1306.49 60.4083
487.314 60.0114
1327.77 59.6667
127.032 58.8571
85.0315 58.8182
811.481 58.7824
1300.63 57.6406
1306.92 57.3611
1137.4 57.3125
973.674 54.5313
649.436 54.1655
1316.77 54.125
1504.06 54.0114
1233.82 53.6814
1405.52 53.
1501. 52.845
1319.5 52.5568
1406.18 52.1359
1500.7 50.6944
973.779 50.225
1305.92 50.0833
1326.86 49.845
973.997 49.75
1136.69 49.0043
326.126 47.875
487.586 47.5
289.097 47.15
1135.79 47.1488
1500.13 46.5577
1502.71 46.3365
505.173 45.7202
1318.71 45.6923
1501.88 45.6713
1154.39 45.6429
975.476 45.1635
1499.78 45.1
1325.5 44.3889
1504.61 44.2457
1324.1 44.1023
1317.54 44.0074
1301.3 43.7857
1327.91 43.445
1299.87 43.1078
1509.63 42.6923
1321.5 42.5714
667.222 42.4464
78.3837 42.2893
1502.95 42.2222
812.57 42.0147
1477.51 41.6944
1315.04 41.4712
1501.55 40.1838
488.366 40.1429
1459.61 40.1157
1509.02 40.0341
811.713 39.75
488.738 39.4803
1327.45 38.8897
1319.79 38.4808
487.375 38.3333
325.27 37.9205
1328.18 37.05
1317.42 37.025
975.118 36.8409
1504.89 36.6576
1317.29 36.4464
974.68 36.2663
975.772 36.245
1478.49 36.0208
650.953 36.0096
974.58 35.9
1317.7 35.7284
974.118 35.125
145.155 35.0769
1319.14 35.0536
1325.41 35.
1504.15 34.6814
489.507 34.4821
993.163 34.4803
1460.57 34.405
649.907 34.4
649.683 34.1157
1315.16 33.6667
811.817 33.4821
892.872 33.2857
1305.38 33.2
578.208 33.0074
1326.66 33.0054
1490.36 33.
1505.29 32.675
1302.29 32.5
975.667 32.45
486.957 32.3224
1318.04 32.2269
1503.15 31.845
568.981 31.7778
1333.51 31.6944
326.416 31.6923
829.492 31.3491
489.652 31.2841
914.481 31.1008
1302.78 31.0833
488.959 31.0363
325.532 31.0096
1421.25 30.7813
1323.16 30.6923
1143.72 30.3224
326.022 30.2083
1136.85 30.0833
1309.69 29.5208
127.076 29.3603
829.293 29.3333
1326.52 29.3214
1325.59 29.2857
1502.13 29.25
61.029 29.25
1320.2 29.1111
1325.09 29.0833
1082.3 29.075
866.885 28.875
1489.82 28.6667
1509.98 28.5208
1141.72 28.3224
1325.28 28.1488
1307.97 28.075
1489.5 28.0313
1351.43 28.025
1501.98 28.0083
1300.07 28.0083
487.655 28.
973.878 27.7824
812.843 27.5956
1154.14 27.4464
325.472 27.1
1301.8 27.0357
145.259 27.0227
1484.66 27.005
1296.22 26.8929
1267.66 26.5682
1355.65 26.375
1546.55 26.338
1142.62 26.3214
64.5549 26.3077
1234.9 26.045
1395.98 26.0278
974.916 25.9
1507.05 25.6544
1503.49 25.225
1300.85 25.0833
1138.23 25.0208
106.151 25.0192
1135.99 25.0083
1405.95 24.8929
347.608 24.8182
1318.94 24.4712
1301.41 24.2813
811.884 24.225
812.782 24.2045
1503.75 24.1488
1513.99 24.1111
1493.57 24.0909
1333.41 24.0865
1410.45 24.025
1324.22 24.0074
1324.68 24.
975.183 24.
1486.07 23.5714
1515.12 23.5
1484.16 23.4821
145.123 23.4083
326.505 23.25
1516.97 23.2112
1303.67 23.1875
1143.07 23.1875
1501.32 23.1607
1327.12 23.1157
648.97 23.0625
462.056 23.0227
1555.86 23.0208
1505.06 23.0096
1503.35 23.
1307.17 22.6
1332.18 22.5568
813.27 22.5329
1531.92 22.5313
1301.01 22.5313
1326.32 22.45
98.6116 22.405
650.519 22.2841
1491.66 22.2813
325.324 22.1607
1321.14 22.1111
1504.29 22.0909
1508.06 22.075
1506.89 22.0417
990.403 22.0417
325.609 22.0417
1507.35 22.0313
1329.4 22.025
1308.47 22.025
1301.66 22.0114
274.531 22.0054
1512.91 22.
1318.22 22.
1461.93 21.8897
55.811 21.845
1584.64 21.7813
1485.97 21.7788
1507.85 21.7202
614.7 21.6944
765.303 21.625
326.272 21.5568
544.04 21.5313
1332.78 21.4821
650.112 21.4464
1301.89 21.4
817.173 21.375
1510.49 21.2917
819.558 21.2917
1478.66 21.2404
487.435 21.225
1518.06 21.2083
570.342 21.1645
405.135 21.1607
407.672 21.0417
1326.97 21.025
1379.42 21.0208
859.991 21.0066
1527.44 20.9205
975.338 20.9205
325.391 20.8929
1138.3 20.7788
1284.94 20.6667
1510.67 20.625
487.742 20.5
1489.36 20.375
326.862 20.3333
1596.61 20.2663
1234.66 20.2404
1508.35 20.2045
815.152 20.1488
1235.09 20.125
1523.58 20.0909
1484.42 20.05
271.087 20.0417
96.4561 20.0054
487.858 19.8
1509.16 19.7813
1303.41 19.75
1334.46 19.675
1481.55 19.4712
1326.1 19.4
1319.25 19.3611
