# Supplementary material for: Functional Genomics of Novel Secondary Metabolites from Diverse Cyanobacteria Using Untargeted Metabolomics
Source: Mar Drugs. 2013 Sep 30;11(10):3617–31. doi: 10.3390/md11103617 (PMC3826126; doi:10.3390/md11103617)
Supplement: Supplementary File 3 — Supplementary msms data (ZIP, 1417 KB) [file marinedrugs-11-03617-s003.zip › msms/221.Positive.txt]

// 221. 4Hex+C7H16O7 C31H56O27 Positive
861.303 3871.79
537.203 3534.62
699.253 3188.18
375.151 2699.38
213.096 2608.52
325.113 2234.18
878.335 1978.55
487.166 1928.06
649.219 1729.35
163.06 1095.28
195.08 560.571
699.394 209.446
861.511 181.625
861.647 153.231
145.049 151.769
487.341 137.544
97.0278 121.33
375.307 118.286
878.562 102.267
861.828 101.645
538.215 99.8148
537.436 98.275
213.212 97.25
325.258 96.2154
862.155 93.1
699.546 93.0083
699.929 80.059
699.688 77.0388
649.533 71.8
213.567 70.0357
879.26 70.0239
862.364 69.6875
71.8847 68.0714
862.57 67.0658
862.713 65.1488
861.95 63.3611
85.0293 62.0978
537.522 61.845
700.246 61.5707
375.467 61.3603
880.079 61.1571
538.055 60.3676
863.452 60.
862.929 60.
537.584 59.045
878.69 58.625
700.697 54.1324
745.805 53.5625
879.392 53.2045
307.119 52.7778
878.756 52.0978
163.118 52.025
539.032 50.7824
537.716 50.1731
862.808 50.1406
214.951 50.0625
700.48 48.0083
865.333 47.2857
864.062 47.25
110.324 47.225
488.6 47.1324
700.342 46.2667
704.23 46.0304
488.029 46.0096
537.909 46.0083
537.814 45.025
700.071 45.0083
375.689 44.9231
487.828 44.3269
163.364 44.1118
650.405 44.045
163.155 43.6814
375.371 43.4444
564.283 43.3077
213.008 42.75
538.496 41.8
177.09 41.75
879.045 41.45
869.961 41.1875
866.264 41.1157
325.381 41.0417
487.47 40.6
129.052 40.3333
537.646 40.
488.46 39.2045
701.335 39.1136
91.0375 39.
213.303 38.4083
539.959 38.2045
650.665 38.025
127.434 38.0208
653.568 37.6544
487.684 37.5313
213.413 37.2112
863.593 36.7778
213.523 35.0833
864.728 35.0769
347.02 35.0043
878.951 34.7824
964.224 34.0536
681.243 34.025
81.0437 33.8929
649.984 33.0909
881.058 33.0662
375.731 32.2083
649.793 32.0833
487.555 32.0417
213.605 31.7202
376.799 31.625
863.314 31.5313
843.335 30.0833
863.098 30.075
285.282 30.0417
375.785 30.0313
862.476 30.0179
879.676 30.
195.178 29.9698
597.141 29.9
488.8 29.9
708.275 29.5714
488.166 29.5625
1402.83 29.1488
326.116 29.125
127.037 29.125
213.737 28.7788
488.741 28.3333
693.284 28.2841
326.328 28.0893
213.847 27.8
164.865 27.5
305.408 27.1667
141.056 27.0083
301.82 26.7813
376.181 26.5568
893.532 26.405
652.102 26.3603
864.796 26.0208
649.735 25.7961
325.906 25.3611
489.032 25.3333
146.025 25.3333
433.184 25.2857
375.974 25.0489
214.278 25.0313
75.6291 25.0208
701.846 25.0083
1148.49 24.2663
235.843 24.25
651.394 24.1488
538.644 24.1359
519.202 24.0417
1257.94 24.006
1291.63 24.
505.17 23.7788
325.505 23.25
853.762 23.2083
376.074 23.2045
323.437 23.1488
352.668 23.125
213.776 23.0278
702.468 23.
540.813 23.
540.912 22.9205
1091.73 22.8897
890.808 22.225
418.133 22.1488
325.763 22.1429
884.481 22.1157
123.048 22.0417
706.818 22.0208
555.782 22.0208
863.202 21.7788
327.558 21.675
295.497 21.6544
102.251 21.625
961.189 21.5
117.054 21.3333
163.389 21.2083
682.808 21.1667
376.436 21.1667
209.09 21.1635
1530.49 21.1111
213.885 21.0208
78.0434 21.0066
327.905 21.
488.504 20.8
881.249 20.7202
200.43 20.5956
510.801 20.4083
163.233 20.4083
163.514 20.3603
375.86 20.3472
1488.76 20.3224
488.883 20.2841
191.808 20.25
881.587 20.225
1310.02 20.2
489.245 20.2
701.435 20.1838
865.956 20.1667
866.44 20.1635
376.93 20.1111
647.595 20.1023
878.002 20.075
976.931 20.045
213.7 20.0313
865.858 20.0083
1495.69 20.
706.634 20.
488.365 19.8929
376.013 19.875
240.113 19.7778
214.049 19.6806
1229.25 19.6544
947.504 19.4083
776.368 19.3603
109.642 19.3603
1128.39 19.3214
119.912 19.2813
700.95 19.25
488.218 19.25
863.69 19.2426
1059. 19.225
1006.38 19.1635
709.896 19.1607
513.461 19.1488
97.1063 19.125
723.082 19.1111
325.656 19.0357
624.651 19.0083
1042.89 19.0074
326.431 19.0066
141.199 19.0066
768.159 19.
661.426 19.
192.175 19.
864.28 18.8929
196.966 18.8897
941.944 18.5682
651.568 18.5568
893.865 18.5313
971.333 18.5
1195.26 18.4821
650.762 18.4712
745.889 18.4083
284.826 18.2813
275.774 18.225
648.672 18.1875
334.795 18.0909
163.944 18.0625
178.988 18.0489
856.041 18.0417
360.622 18.0417
288.269 18.0313
1460.15 18.0278
880.429 18.0278
625.611 18.0208
196.718 18.0114
879.932 18.0096
267.739 18.0083
309.407 18.0066
868.388 18.
865.153 18.
853.886 18.
220.392 18.
121.291 18.
883.963 17.8
376.221 17.7788
845.405 17.6667
579.271 17.6544
646.081 17.5714
628.362 17.5714
491.641 17.5568
798.122 17.375
1039.08 17.3636
1482.51 17.3603
217.798 17.3603
375.633 17.3472
322.026 17.3214
1304.53 17.2857
511.048 17.2813
489.208 17.2813
381.995 17.2813
1592.24 17.25
836.087 17.2426
1145.35 17.1875
1082.87 17.1838
289.155 17.1838
89.3781 17.1645
1169.96 17.1488
541.973 17.125
488.689 17.0865
829.932 17.0662
1551.65 17.0592
52.647 17.0592
376.329 17.0278
645.233 17.0179
541.094 17.0179
650.568 17.0139
658.263 17.0096
1264.51 17.0083
1206.51 17.0083
865.1 17.0083
84.3113 17.0083
1223.12 17.0074
502.782 17.0066
110.43 17.0066
1101.2 17.006
882.523 17.
539.197 16.9205
148.368 16.7813
596.915 16.6806
226.806 16.675
978.383 16.5956
134.197 16.5714
669.518 16.5625
760.867 16.4712
62.6734 16.45
141.091 16.4444
962.294 16.4083
406.981 16.4083
1504.48 16.375
684.251 16.375
650.075 16.375
110.382 16.3603
658.203 16.2813
740.538 16.25
1025.5 16.225
783.836 16.225
964.384 16.2083
205.31 16.2083
684.098 16.1838
665.824 16.1838
426.255 16.1838
163.878 16.1667
158.045 16.1667
540.299 16.1635
328.819 16.125
832.178 16.1111
186.774 16.1023
560.803 16.0909
700.811 16.0833
1007.71 16.075
866.534 16.05
1182.75 16.0417
881.466 16.0417
186.355 16.0417
1285.27 16.0313
880.244 16.0278
934.312 16.025
805.607 16.0096
1225.45 16.0083
1067.25 16.0074
109.907 16.0066
495.36 16.006
173.37 16.
241.092 15.75
883.769 15.675
538.335 15.675
1251.92 15.6667
881.123 15.6667
696.858 15.6667
605.47 15.6667
572.224 15.6667
524.948 15.5714
146.608 15.5714
991.758 15.5329
819.068 15.5
91.3269 15.5
1328.18 15.4712
922.023 15.4712
93.9254 15.45
161.275 15.4464
1122.46 15.4083
684.891 15.4083
589.865 15.4083
1228.37 15.375
1190.46 15.375
128.518 15.3224
703.137 15.3214
458.649 15.2917
546.923 15.2857
377.675 15.2813
1554.21 15.25
282.555 15.25
1517.12 15.2404
872.426 15.2404
273.486 15.2404
325.831 15.2083
266.344 15.2083
258.273 15.2083
1444.83 15.2
400.499 15.1607
1572.91 15.1429
1523.84 15.1429
1399.89 15.1429
652.342 15.125
540.5 15.125
325.957 15.125
163.437 15.125
110.544 15.125
86.2302 15.125
381.335 15.0909
1574.18 15.0865
1481.72 15.0865
393.728 15.0865
337.873 15.0865
40.2525 15.0865
1257.72 15.075
882.421 15.075
704.838 15.075
253.453 15.075
97.1939 15.075
1034.93 15.0662
141.295 15.0662
1013.58 15.0625
464.914 15.0592
290.276 15.0592
866.842 15.0417
214.089 15.0417
952.38 15.0357
732.54 15.0313
611.975 15.0313
514.434 15.0313
354.239 15.0313
159.61 15.0278
337.99 15.025
325.015 15.0114
800.511 15.0096
376.274 15.0096
209.866 15.0096
1529.89 15.0074
870.111 15.0074
757.949 15.0074
199.646 15.0066
169.522 15.0066
1149.85 15.0054
794.929 15.
488.295 15.
378.382 15.
326.176 15.
108.978 15.
44.1892 15.
123.564 14.9205
411.655 14.8929
346.714 14.8929
306.449 14.8929
871.184 14.875
131.171 14.875
1474.93 14.8
119.256 14.7813
1260.66 14.7788
1475.38 14.6944
138.834 14.6944
1299.78 14.6806
215.443 14.6806
1338.07 14.675
716.068 14.5625
209.184 14.5568
331.679 14.5
271.487 14.5
539.817 14.4712
367.044 14.4712
595.373 14.4464
1246.73 14.4083
402.994 14.375
109.51 14.375
75.5089 14.3603
209.954 14.3333
145.12 14.3224
980.585 14.3214
982.873 14.2857
898.288 14.2857
503.764 14.2857
283.869 14.2841
672.997 14.2813
328.972 14.2813
144.837 14.2813
1543.53 14.25
1336.61 14.25
428.523 14.25
421.302 14.25
1295.29 14.2404
854.67 14.2404
315.524 14.2404
44.6285 14.2404
1281.34 14.2083
939.309 14.2083
462.496 14.2083
119.806 14.2083
1519.44 14.1667
994.843 14.1667
548.639 14.1635
110.219 14.1429
240.25 14.125
71.9085 14.125
69.111 14.125
803.544 14.1
489.906 14.0865
402.355 14.0865
247.75 14.0865
175.822 14.0865
173.288 14.0833
1279.22 14.075
194.851 14.075
1528.05 14.0662
867.325 14.0662
308.441 14.0662
102.308 14.0662
1476.17 14.0592
379.983 14.0592
705.294 14.05
138.612 14.05
71.2843 14.05
1255.29 14.0417
1184.86 14.0417
613.558 14.0417
155.898 14.0417
1049.08 14.0357
695.169 14.0357
851.975 14.0313
165.622 14.0313
1256.66 14.0278
214.185 14.025
145.444 14.0114
695.607 14.0096
521.095 14.0096
508.579 14.0096
356.95 14.0096
1207.79 14.0083
875.53 14.0083
244.676 14.0083
80.6146 14.0083
76.0424 14.0083
1009.9 14.0074
1243.3 14.
925.804 14.
910.064 14.
886.441 14.
763.495 14.
701.208 14.
668.65 14.
216.549 14.
69.5392 14.
453.782 13.8929
1560.16 13.8
1453.99 13.8
200.891 13.8
72.1194 13.7788
505.258 13.75
868.491 13.675
752.599 13.675
1384.91 13.6667
1155.26 13.5956
1311.95 13.5714
354.952 13.5714
1351.82 13.5625
1108.78 13.5625
948.972 13.5
882.838 13.5
150.727 13.4712
1081.29 13.45
1022.4 13.45
463.214 13.45
430.312 13.45
41.2277 13.45
802.061 13.4464
313.274 13.4464
249.689 13.4464
214.399 13.4464
1356.62 13.375
1108.39 13.375
820.834 13.375
803.747 13.375
324.418 13.375
63.1173 13.3603
526.914 13.3472
358.323 13.3472
271.903 13.3472
471.189 13.3333
1497.31 13.3214
988.658 13.3214
967.892 13.3214
804.6 13.3214
102.192 13.3214
75.1759 13.3214
1440.58 13.2841
708.708 13.2841
223.115 13.2841
208.283 13.2841
175.11 13.2841
553.071 13.2813
72.1475 13.2813
939.949 13.25
889.249 13.25
716.773 13.25
452.082 13.25
317.298 13.25
1285.11 13.2404
1129.7 13.2404
539.43 13.2404
486.869 13.2404
393.08 13.2404
373.69 13.2404
230.245 13.2404
891.086 13.2083
543.826 13.2
415.994 13.2
268.611 13.1838
1068.29 13.1667
896.19 13.1667
682.061 13.1667
613.974 13.1667
329.148 13.1667
300.823 13.1667
1141.54 13.1635
164.939 13.1635
702.267 13.1607
489.346 13.1607
212.196 13.1429
127.571 13.1429
1188.98 13.125
496.719 13.125
488.975 13.125
486.558 13.125
473.949 13.125
345.092 13.125
222.104 13.125
199.014 13.125
151.917 13.125
129.78 13.125
85.6442 13.125
1579.8 13.1023
1466.54 13.1023
1407.23 13.1023
1043.65 13.1023
1015.62 13.1023
361.598 13.1023
1063.94 13.0865
799.198 13.0865
438.235 13.0865
437.588 13.0865
45.0309 13.0865
1223.31 13.0833
539.117 13.0833
1327.2 13.075
193.438 13.075
177.222 13.075
71.8412 13.075
952.079 13.0662
57.4136 13.0662
860.979 13.0625
999.62 13.0592
433.273 13.05
225.43 13.05
162.825 13.05
1328.11 13.0417
1037.18 13.0417
877.731 13.0417
844.384 13.0417
550.227 13.0417
450.929 13.0417
272.906 13.0417
61.575 13.0417
900.876 13.0357
652.631 13.0357
565.479 13.0357
465.841 13.0357
460.835 13.0357
256.82 13.0357
99.403 13.0357
1155.9 13.0313
896.446 13.0313
672.521 13.0313
715.018 13.0278
129.194 13.0278
1440.29 13.0179
930.098 13.0179
959.923 13.0139
1339.18 13.0114
728.824 13.0114
246.462 13.0114
1339.75 13.0096
1119.9 13.0096
1081.38 13.0096
584.752 13.0096
455.844 13.0096
206.428 13.0096
1242.49 13.0083
701.057 13.0083
478.148 13.0083
392.478 13.0083
191.404 13.0083
1521.03 13.0074
104.287 13.0074
858.298 13.
834.94 13.
822.408 13.
666.267 13.
531.054 13.
460.687 13.
381.704 13.
328.536 13.
259.637 13.
43.0618 13.
774.816 12.9205
739.928 12.9205
655.582 12.9205
135.129 12.9205
49.6454 12.8929
564.438 12.875
1589.34 12.8
948.453 12.8
224.988 12.8
568.264 12.7788
216.446 12.7788
788.378 12.75
456.019 12.6806
244.464 12.6806
132.256 12.6806
82.7063 12.675
1292.92 12.6667
959.762 12.6667
869.431 12.6667
571.664 12.6667
280.064 12.6667
193.281 12.6667
900.62 12.5714
869.082 12.5714
687.52 12.5714
160.153 12.5714
112.25 12.5714
930.23 12.5625
816.674 12.5625
383.963 12.5625
894.564 12.5568
384.819 12.5568
376.658 12.5568
99.0366 12.5568
93.6477 12.5568
1331.48 12.4712
953.917 12.4712
341.209 12.4712
292.644 12.4712
177.299 12.4712
1501.04 12.45
257.581 12.45
163.617 12.45
1454.89 12.4464
416.62 12.4464
278.393 12.4464
372.484 12.4083
845.968 12.375
690.093 12.375
49.7338 12.375
1175.54 12.3603
1415.84 12.3472
939.483 12.3472
768.295 12.3472
703.003 12.3472
65.1668 12.3472
41.18 12.3472
1429.56 12.3333
1052.43 12.3333
482.082 12.3333
1283.12 12.3214
807.365 12.3214
588.289 12.3214
421.173 12.3214
1590.77 12.2841
1391.07 12.2841
728.207 12.2841
106.121 12.2813
1565.34 12.25
1496.1 12.25
394.324 12.25
277.224 12.25
195.374 12.25
159.254 12.25
1026.24 12.2404
905.059 12.2404
110.761 12.2404
915.561 12.225
390.128 12.225
310.284 12.2083
182.268 12.2083
1522.5 12.2
1330.5 12.2
1221.43 12.2
855.458 12.2
496.124 12.2
494.365 12.2
236.834 12.2
59.6746 12.2
1302.89 12.1667
704.473 12.1667
499.769 12.1667
423.774 12.1667
327.177 12.1667
314.1 12.1667
155.162 12.1667
108.661 12.1667
807.069 12.1607
376.995 12.1607
162.73 12.1429
108.494 12.1429
1285.83 12.125
1054.83 12.125
926.657 12.125
888.745 12.125
466.037 12.125
345.165 12.125
301.23 12.125
220.928 12.125
1079.39 12.1023
530.789 12.1023
142.057 12.1023
531.357 12.0865
402.919 12.0865
204.261 12.0865
195.291 12.0865
146.42 12.0865
95.2162 12.0865
238.336 12.0833
1428.41 12.075
727.108 12.075
641.964 12.075
516.151 12.075
407.797 12.075
985.508 12.0662
877.103 12.0662
302.325 12.0662
997.265 12.0625
631.987 12.0625
119.506 12.0625
1135.33 12.05
85.3202 12.05
1151.17 12.0417
951.361 12.0417
867.78 12.0417
775.606 12.0417
695.305 12.0417
648.91 12.0417
589.282 12.0417
569.3 12.0417
474.099 12.0417
355.156 12.0417
137.498 12.0417
105.678 12.0417
70.9844 12.0417
1342.43 12.0357
330.97 12.0357
164.746 12.0357
155.591 12.0313
1509.63 12.025
793.008 12.025
764.982 12.0179
548.112 12.0179
1459.25 12.0139
1438.36 12.0139
1362.51 12.0139
702.604 12.0139
318.838 12.0139
1222.03 12.0114
1141.69 12.0114
848.317 12.0114
655.4 12.0114
327.84 12.0114
323.005 12.0114
310.809 12.0114
301.946 12.0114
247.407 12.0114
47.0833 12.0114
1582.92 12.0096
1558.25 12.0096
1485.01 12.0096
1116.28 12.0096
914.614 12.0096
397.339 12.0096
174.435 12.0096
159.581 12.0096
76.8135 12.0096
1527.71 12.0083
935.31 12.0083
832.112 12.0083
788.691 12.0083
632.089 12.0083
402.39 12.0083
179.978 12.0083
888.574 12.0074
1465.89 12.
1358.58 12.
1052.31 12.
852.159 12.
802.489 12.
691.338 12.
570.51 12.
419.212 12.
247.686 12.
210.929 12.
104.991 12.
98.2471 12.
61.6064 12.
1451.63 11.9205
1239.4 11.9205
571.607 11.9205
198.891 11.9205
104.553 11.9205
103.818 11.9205
97.2371 11.9205
63.9131 11.9205
1391.77 11.875
306.126 11.875
1246.24 11.8
977.963 11.8
647.088 11.8
581.344 11.8
42.2748 11.8
41.4262 11.8
1408.91 11.7788
335.174 11.7788
309.49 11.7788
273.665 11.7788
141.253 11.7788
113.609 11.75
704.147 11.6806
511.718 11.6806
324.795 11.6806
1511.89 11.6667
1334.3 11.6667
660.584 11.6667
336.823 11.6667
295.759 11.6667
196.385 11.6667
96.4453 11.6667
72.2846 11.6667
65.0763 11.6667
899.888 11.625
1137.73 11.5714
556.85 11.5714
228.45 11.5714
1253.63 11.5625
897.006 11.5625
122.685 11.5625
81.593 11.5625
70.4721 11.5625
1462.62 11.5568
763.254 11.5568
544.205 11.5568
515.724 11.5568
331.389 11.5568
89.6393 11.5568
64.7716 11.5568
1358.09 11.4712
1354.61 11.4712
154.172 11.4712
59.0751 11.4712
1546.63 11.45
1146.53 11.45
1029.83 11.45
943.242 11.45
883.037 11.45
719.541 11.45
587.134 11.45
492.112 11.45
230.169 11.45
122.234 11.45
103.617 11.45
94.5734 11.45
1540.47 11.4464
733.992 11.4464
725.415 11.4464
683.823 11.4464
318.219 11.4464
455.136 11.375
327.629 11.375
114.837 11.375
100.979 11.375
1421.29 11.3472
880.53 11.3472
321.881 11.3472
129.59 11.3472
589.392 11.3333
447.764 11.3333
326.811 11.3333
40.5023 11.3333
1418.06 11.3214
990.279 11.3214
657.661 11.3214
485.314 11.3214
100.669 11.3214
71.7928 11.3214
1159.18 11.2841
1061.36 11.2841
1055.95 11.2841
1054.54 11.2841
1033.16 11.2841
1007.51 11.2841
590.972 11.2841
364.272 11.2841
144.128 11.2841
70.5463 11.2841
56.213 11.2841
54.8725 11.2841
330.688 11.2813
1521.72 11.25
1433.74 11.25
1382.49 11.25
1060.11 11.25
994.541 11.25
721.223 11.25
703.893 11.25
702.087 11.25
413.191 11.25
97.464 11.25
1318.01 11.2404
1005.97 11.2404
253.983 11.2404
125.304 11.2404
63.3358 11.2404
47.8728 11.2404
1336.22 11.225
286.641 11.225
1370.87 11.2083
1298.57 11.2083
689.878 11.2083
596.305 11.2083
545.941 11.2083
144.52 11.2083
1577.73 11.2
1362.86 11.2
1170.12 11.2
1151.03 11.2
1081.99 11.2
1033.44 11.2
445.978 11.2
431.687 11.2
198.466 11.2
129.481 11.2
1372.38 11.1667
1148.74 11.1667
893.705 11.1667
834.625 11.1667
476.384 11.1667
363.593 11.1667
361.543 11.1667
54.2213 11.1667
874.862 11.1607
865.416 11.1607
585.451 11.1607
915.948 11.1429
329.263 11.1429
146.767 11.1429
1299.54 11.125
1253.34 11.125
1243.44 11.125
1150.86 11.125
874.037 11.125
721.99 11.125
523.798 11.125
337.678 11.125
327.257 11.125
215.265 11.125
115.689 11.125
79.3285 11.125
1247.34 11.1023
1245.38 11.1023
1171.16 11.1023
1006.84 11.1023
969.373 11.1023
760.222 11.1023
694.022 11.1023
543. 11.1023
491.848 11.1023
396.517 11.1023
360.139 11.1023
215.738 11.1023
210.696 11.1023
206.198 11.1023
184.907 11.1023
62.6491 11.1023
48.4807 11.1023
1455.79 11.0865
1261.2 11.0865
1169.83 11.0865
687.894 11.0865
570.065 11.0865
549.01 11.0865
129.448 11.0865
72.0064 11.0865
1291.13 11.0833
1386.08 11.075
883.442 11.075
183.981 11.0662
727.789 11.0625
364.071 11.0625
326.391 11.0625
294.449 11.0625
135.067 11.0625
1211.39 11.05
901.598 11.05
844.883 11.05
571.214 11.05
438.175 11.05
435.29 11.05
283.138 11.05
91.6396 11.05
1002.47 11.0417
955.564 11.0417
943.931 11.0417
777.056 11.0417
647.476 11.0417
610.856 11.0417
610.53 11.0417
491.911 11.0417
386.025 11.0417
281.511 11.0417
1284.27 11.0357
795.414 11.0357
634.352 11.0357
379.402 11.0357
104.048 11.0357
828.957 11.025
154.821 11.025
102.058 11.025
945.243 11.0179
940.554 11.0179
556.526 11.0179
1574.47 11.0139
1522.1 11.0139
1019.82 11.0139
809.515 11.0139
693.765 11.0139
650.818 11.0139
546.972 11.0139
250.1 11.0139
171.199 11.0139
148.493 11.0139
1564.04 11.0114
1441.54 11.0114
1219.92 11.0114
1052.55 11.0114
1048.86 11.0114
574.519 11.0114
568.412 11.0114
338.421 11.0114
259.12 11.0114
223.011 11.0114
137.145 11.0114
136.007 11.0114
58.8372 11.0114
1587.28 11.0096
1539.78 11.0096
1246.57 11.0096
808.732 11.0096
792.702 11.0096
537.01 11.0096
358.901 11.0096
171.857 11.0096
61.1218 11.0096
1001.41 11.0083
687.188 11.0083
563.37 11.0083
296.872 11.0083
129.422 11.0083
1109.38 11.0074
1578.91 11.
1424.92 11.
1344.82 11.
1312.67 11.
1050.14 11.
1050.01 11.
990.089 11.
977.593 11.
975.106 11.
888.805 11.
741.154 11.
705.908 11.
624.766 11.
582.15 11.
533.598 11.
472.771 11.
441.78 11.
380.664 11.
369.515 11.
349.072 11.
335.372 11.
296.605 11.
289.121 11.
231.843 11.
179.023 11.
172.255 11.
160.523 11.
61.0278 11.
54.8092 11.
1475.23 10.9205
882.018 10.9205
747.003 10.9205
612.747 10.9205
544.728 10.9205
214.726 10.9205
135.515 10.9205
889.369 10.875
105.611 10.875
49.7516 10.875
1509.51 10.8
851.044 10.8
207.857 10.8
118.601 10.8
87.029 10.8
566.426 10.75
1029.66 10.6806
979.786 10.6806
721.553 10.6806
645.762 10.6806
514.833 10.6806
113.56 10.6806
1466.2 10.6667
1251.27 10.6667
1170.22 10.6667
811.49 10.6667
520.718 10.6667
478.075 10.6667
258.726 10.6667
166.893 10.6667
104.084 10.6667
1077.4 10.625
228.775 10.625
1562.19 10.5625
1539.17 10.5625
340.951 10.5625
167.089 10.5625
1406.03 10.5568
1124.31 10.5568
1067.31 10.5568
943.758 10.5568
919.37 10.5568
816.584 10.5568
752.175 10.5568
451.527 10.5568
276.957 10.5568
232.038 10.5568
219.977 10.5568
208.729 10.5568
77.3105 10.5568
43.9958 10.5568
1592.07 10.5
854.141 10.5
578.886 10.5
433.493 10.5
1255.75 10.4712
1125.03 10.4712
348.955 10.4712
251.452 10.4712
1087.16 10.45
998.875 10.45
883.559 10.45
812.568 10.45
293.979 10.45
287.257 10.45
161.943 10.45
57.1888 10.45
56.7982 10.45
1473.5 10.4464
1398.76 10.4464
1250.43 10.4464
915.457 10.4464
719.831 10.4464
347.056 10.4464
319.876 10.4464
199.182 10.4464
168.715 10.4464
1500.81 10.375
1078.67 10.375
1059.55 10.375
741.636 10.375
718.577 10.375
694.882 10.375
46.9775 10.375
1217.4 10.3472
1097.57 10.3472
1035.18 10.3472
1019.06 10.3472
937.744 10.3472
786.342 10.3472
652.78 10.3472
638.169 10.3472
562.027 10.3472
503.71 10.3472
397.611 10.3472
334.301 10.3472
294.604 10.3472
269.408 10.3472
254.081 10.3472
197.355 10.3472
70.1192 10.3472
44.5103 10.3472
1591.2 10.3333
866.097 10.3333
549.558 10.3333
540.156 10.3333
217.956 10.3333
175.02 10.3333
137.094 10.3333
1123.43 10.3214
1275.21 10.2841
1085.68 10.2841
1038.22 10.2841
832.425 10.2841
804.469 10.2841
798.615 10.2841
771.206 10.2841
655.223 10.2841
634.597 10.2841
615.58 10.2841
331.304 10.2841
262.283 10.2841
120.705 10.2841
116.58 10.2841
111.904 10.2841
1181.4 10.25
897.221 10.25
670.564 10.25
597.758 10.25
575.29 10.25
173.801 10.25
124.102 10.25
118.233 10.25
115.961 10.25
76.3465 10.25
47.441 10.25
1290.66 10.2404
1120.84 10.2404
820.324 10.2404
547.762 10.2404
157.569 10.2404
1572.63 10.225
1248.08 10.225
1034.71 10.225
902.171 10.225
539.314 10.225
494.909 10.225
244.207 10.225
231.505 10.225
214.318 10.225
175.634 10.225
1594.04 10.2
1449.44 10.2
1408.13 10.2
1236.56 10.2
919.871 10.2
486.161 10.2
450.6 10.2
353.798 10.2
217.755 10.2
163.293 10.2
42.1753 10.2
1434.93 10.1667
1205.12 10.1667
1204.96 10.1667
1072.53 10.1667
647.739 10.1667
493.539 10.1667
305.3 10.1667
155.962 10.1667
122.581 10.1667
86.787 10.1667
76.6379 10.1667
60.4163 10.1667
46.7459 10.1667
741.245 10.1607
629.267 10.1607
549.789 10.1607
246.029 10.1607
1097.8 10.1429
993.851 10.1429
934.172 10.1429
885.435 10.1429
703.318 10.1429
393.887 10.1429
309.689 10.1429
108.029 10.1429
97.5273 10.1429
1357.54 10.125
1193.92 10.125
1176.93 10.125
1049.14 10.125
1035.43 10.125
925.909 10.125
654.842 10.125
651.491 10.125
523.287 10.125
499.027 10.125
339.887 10.125
319.238 10.125
265.363 10.125
134.946 10.125
88.7446 10.125
81.2843 10.125
66.6697 10.125
59.5234 10.125
1513.31 10.1023
1463.91 10.1023
1422.44 10.1023
1003.34 10.1023
915.328 10.1023
876.9 10.1023
826.306 10.1023
785.217 10.1023
559.448 10.1023
282.868 10.1023
228.727 10.1023
221.303 10.1023
217.021 10.1023
205.852 10.1023
1326.3 10.0865
1062.72 10.0865
529.668 10.0865
382.611 10.0865
354.811 10.0865
206.93 10.0865
191.032 10.0865
161.497 10.0865
1071.67 10.0833
475.226 10.0833
151.525 10.0833
1592.42 10.075
45.1424 10.075
1550.86 10.0625
1389.58 10.0625
1372.78 10.0625
1122.72 10.0625
811.803 10.0625
746.404 10.0625
510.312 10.0625
403.736 10.0625
344.017 10.0625
241.871 10.0625
233.254 10.0625
129.259 10.0625
56.3248 10.0625
1386.76 10.05
1224.59 10.05
957.974 10.05
877.918 10.05
842.987 10.05
813.529 10.05
710.614 10.05
637.602 10.05
529.023 10.05
399.099 10.05
350.036 10.05
300.585 10.05
287.521 10.05
245.905 10.05
239.844 10.05
119.731 10.05
57.5873 10.05
42.8478 10.05
1591.7 10.0417
1526.57 10.0417
1390.07 10.0417
1349.93 10.0417
1336.92 10.0417
1206.91 10.0417
733.061 10.0417
732.168 10.0417
607.037 10.0417
586.567 10.0417
565.425 10.0417
557.309 10.0417
418.895 10.0417
301.27 10.0417
89.8139 10.0417
54.8262 10.0417
1539.6 10.0357
420.55 10.0357
270.652 10.0357
843.153 10.0313
943.138 10.025
650.162 10.025
216.118 10.025
79.0072 10.025
1323.03 10.0179
1153.49 10.0179
1005.73 10.0179
943.314 10.0179
725.704 10.0179
630.176 10.0179
449.932 10.0179
393.274 10.0179
1514.11 10.0139
1178.9 10.0139
891.343 10.0139
876.136 10.0139
804.844 10.0139
702.771 10.0139
654.169 10.0139
502.012 10.0139
369.658 10.0139
238.533 10.0139
143.386 10.0139
1218.64 10.0114
1192.78 10.0114
1179.84 10.0114
932.002 10.0114
885.81 10.0114
871.057 10.0114
706.04 10.0114
521.553 10.0114
379.715 10.0114
332.42 10.0114
267.167 10.0114
134.827 10.0114
122.036 10.0114
91.7878 10.0114
88.3899 10.0114
87.8307 10.0114
1580.42 10.0096
1393.57 10.0096
1361.98 10.0096
894.338 10.0096
799.312 10.0096
516.216 10.0096
443.177 10.0096
307.596 10.0096
216.911 10.0096
190.581 10.0096
161.534 10.0096
160.995 10.0096
116.902 10.0096
91.0867 10.0096
365.146 10.0083
127.325 10.0083
242.156 10.0074
1596.13 10.
1575.07 10.
1383.39 10.
1314.5 10.
1295.81 10.
1200.93 10.
1134.71 10.
1121.68 10.
1092.98 10.
942.77 10.
913.788 10.
906.335 10.
839.099 10.
838.37 10.
806.915 10.
781.661 10.
717.885 10.
713.119 10.
585.611 10.
567.122 10.
553.408 10.
550.761 10.
408.746 10.
369.185 10.
335.917 10.
296.95 10.
239.108 10.
181.075 10.
174.193 10.
160.211 10.
142.352 10.
126.113 10.
71.6908 10.
60.657 10.
56.2751 10.
