# Supplementary material for: Functional Genomics of Novel Secondary Metabolites from Diverse Cyanobacteria Using Untargeted Metabolomics
Source: Mar Drugs. 2013 Sep 30;11(10):3617–31. doi: 10.3390/md11103617 (PMC3826126; doi:10.3390/md11103617)
Supplement: Supplementary File 3 — Supplementary msms data (ZIP, 1417 KB) [file marinedrugs-11-03617-s003.zip › msms/209.Positive.txt]

// 209.  C8H16N2O3 Positive
112.075 2284.09
189.124 1655.08
70.0655 878.455
172.098 438.164
129.101 410.491
130.085 237.053
154.086 159.574
189.22 55.9
112.188 52.2
70.1425 47.1655
113.626 43.3689
112.304 35.2663
112.233 33.25
189.288 32.0909
148.065 31.875
72.0428 31.3611
136.075 29.1607
130.156 27.5568
189.888 27.0662
189.658 27.0278
189.359 27.
136.103 26.1607
113.276 26.1607
129.273 26.0278
130.351 24.8182
112.744 24.0662
70.1668 24.0489
84.0772 24.0313
112.836 23.75
189.516 23.405
1194.44 22.5329
94.0585 22.4
189.311 22.3214
129.195 22.125
189.421 22.1
188.934 22.0417
172.362 21.1488
351.52 21.125
189.449 20.7813
200.391 20.4712
190.14 20.
129.155 19.75
758.833 19.
172.219 18.7202
112.95 18.5714
1154.96 18.5
308.072 18.4402
190.398 18.3333
112.705 18.0139
386.706 18.0083
190.909 18.
246.087 17.5329
670.004 17.3603
699.323 17.3214
163.317 17.25
101.442 17.25
156.471 17.2083
111.842 17.125
70.3156 17.1111
854.142 17.0909
67.0501 17.0417
344.489 17.0278
1115.73 17.0083
569.757 17.0083
47.2765 16.7202
216.802 16.675
112.868 16.3472
846.242 16.25
1064.88 16.125
588.591 16.125
166.546 16.1111
1469.61 16.
192.175 16.
133.63 15.9205
915.512 15.8929
413.97 15.7788
229.595 15.675
732.032 15.6667
483.833 15.5956
204.876 15.5714
117.571 15.4464
1492.02 15.4083
874.407 15.4083
135.147 15.375
91.8234 15.3333
1469.77 15.3214
1303.42 15.2917
285.607 15.2857
745.219 15.2841
115.096 15.2083
1499.07 15.2
95.2169 15.1838
1032.31 15.1667
1428.49 15.1359
445.343 15.125
74.09 15.125
1121.66 15.1111
111.28 15.05
42.9719 15.0357
106.245 15.0313
966.05 15.0114
1428.81 15.0083
670.999 15.0083
340.492 15.0074
282.928 15.0066
70.3301 15.
1028.05 14.675
189.542 14.6667
159.106 14.5956
938.617 14.4083
269.065 14.4083
253.748 14.4083
502.531 14.3603
290.435 14.3603
167.523 14.3603
113.151 14.3472
266.214 14.2841
1427.43 14.2813
112.4 14.25
302.008 14.2404
1218.79 14.2083
917.814 14.2083
1111.51 14.2
1384.89 14.1667
123.713 14.1667
1117.88 14.1429
526.422 14.1429
135.461 14.1429
1493.06 14.125
428.331 14.125
144.246 14.125
53.022 14.125
928.554 14.1023
817.512 14.1023
240.663 14.1023
1452.53 14.0865
1150.45 14.0833
1011.29 14.0833
99.2154 14.075
1310.61 14.0662
486.759 14.0662
380.109 14.0278
243.202 14.0083
1087.32 14.0074
874.095 14.006
710.163 14.
140.164 14.
1047.26 13.8929
222.225 13.8929
1362.68 13.8
169.386 13.8
1187.05 13.7788
314.207 13.7788
96.5982 13.7788
1408.11 13.6806
975.389 13.6667
83.4099 13.6667
1506.67 13.5
1464.11 13.5
501.287 13.4712
1319.83 13.45
1413.04 13.4464
1313.64 13.375
965.412 13.375
194.397 13.3603
1354.31 13.3214
323.441 13.3214
1587.41 13.2841
1450.39 13.2841
189.602 13.2841
575.185 13.2404
106.783 13.2404
64.7341 13.2404
172.241 13.2083
60.3544 13.2083
1578.56 13.2
83.0864 13.2
195.356 13.1667
1046.98 13.1645
1432.55 13.1635
162.917 13.1635
156.75 13.1607
61.2067 13.125
700.714 13.1023
44.5827 13.1023
1318.13 13.075
955.097 13.075
955.822 13.05
325.844 13.05
1220.55 13.0417
1050.97 13.0417
936.161 13.0417
370.963 13.0417
326.438 13.0417
150.069 13.0417
53.3479 13.0417
146.213 13.0357
436.729 13.0179
854.042 13.0114
79.4059 13.0114
559.684 13.0096
182.192 13.0096
1234.12 13.0083
408.924 13.0083
300.051 13.0083
67.7788 13.0083
1514.3 13.
1463. 13.
1240.79 13.
628.156 13.
539.909 13.
320.89 13.
270.292 13.
126.088 13.
799.569 12.9205
1082.42 12.8929
189.968 12.8929
45.4828 12.8929
613.832 12.875
66.0016 12.6806
332.352 12.6667
52.6898 12.6667
513.792 12.5714
238.403 12.5714
457.392 12.4712
356.811 12.45
177.871 12.45
70.4444 12.45
1344.69 12.4083
735.559 12.4083
49.9602 12.4083
1527.96 12.375
184.193 12.375
1434.96 12.3472
1368.19 12.3472
664.852 12.3472
368.784 12.3472
245.46 12.3472
1173.75 12.3333
1039.35 12.3214
698.14 12.3214
172.535 12.3214
166.406 12.3214
130.768 12.2841
1546.72 12.25
1006.66 12.25
127.511 12.25
1072.32 12.2404
73.3398 12.2404
1102.63 12.2083
318.259 12.2083
226.793 12.1838
609.8 12.1667
397.407 12.1667
182.538 12.1607
1460.47 12.125
841.599 12.125
718.168 12.125
132.138 12.125
117.257 12.125
925.222 12.1111
856.118 12.1023
379.819 12.1023
157.44 12.1023
140.602 12.1023
1064.38 12.0865
686.174 12.0865
665.21 12.0865
538.69 12.0865
446.649 12.0865
269.036 12.0865
400.821 12.075
396.966 12.075
46.852 12.075
641.04 12.0625
185.541 12.0625
972.203 12.05
622.612 12.05
61.4853 12.05
1532.79 12.0417
1455.85 12.0417
936.605 12.0417
717.141 12.0417
141.418 12.0417
853.037 12.0357
784.956 12.0357
512.311 12.0357
394.027 12.0357
370.731 12.0357
754.114 12.0313
382.995 12.0179
198.628 12.0114
1466.47 12.0096
1407.26 12.0096
1196.14 12.0096
768.433 12.0096
689.103 12.0096
239.27 12.0096
222.457 12.0096
1031.81 12.0083
183.206 12.0083
100.653 12.0083
694.384 12.
661.227 12.
623.957 12.
220.794 12.
130.376 12.
103.488 12.
101.217 12.
50.4858 12.
95.4257 11.9205
86.1502 11.9205
70.6684 11.9205
150.817 11.875
313.937 11.8
172.274 11.8
70.218 11.8
632.387 11.7788
559.252 11.7788
251.719 11.7788
1086.42 11.75
123.653 11.75
1193.6 11.6806
443.708 11.6806
1400.87 11.6667
882.876 11.6667
785.472 11.6667
518.191 11.6667
290.583 11.6667
246.151 11.6667
1011.18 11.5714
571.421 11.5625
1226.77 11.5568
406.412 11.5568
232.864 11.5568
67.5111 11.5568
942.817 11.4712
232.47 11.4712
187.896 11.4712
179.535 11.4712
703.216 11.45
643.086 11.45
443.811 11.45
300.764 11.45
133.99 11.45
102.076 11.45
1237.74 11.4464
1180.57 11.4464
366.3 11.4083
1564.34 11.375
1547.56 11.375
287.738 11.375
161.929 11.375
263.738 11.3472
909.065 11.3333
877.639 11.3214
1012.09 11.2841
861.307 11.2841
667.752 11.2841
544.688 11.2841
531.084 11.2841
379.474 11.2841
293.068 11.2841
61.2345 11.2841
113.881 11.25
1390.34 11.2404
1262.49 11.2404
1180.64 11.2083
146.671 11.2083
1424.92 11.2
183.912 11.2
1453.14 11.1667
1172.78 11.1667
1135.27 11.1667
943.871 11.1667
941.304 11.1667
923.95 11.1667
854.41 11.1667
743.674 11.1667
863.31 11.1607
56.1535 11.1429
1476.32 11.125
1042.98 11.125
769.004 11.125
760.434 11.125
631.858 11.125
630.442 11.125
605.438 11.125
482.742 11.125
466.886 11.125
236.371 11.125
121.693 11.125
70.2567 11.125
904.931 11.1023
880.526 11.1023
423.084 11.1023
214.104 11.1023
189.792 11.1023
184.97 11.1023
89.1568 11.1023
911.266 11.0865
752.055 11.0865
366.958 11.0865
100.182 11.0865
1394.76 11.0662
547.7 11.0625
336.121 11.0625
267.094 11.0625
116.36 11.0625
1300.72 11.05
51.6503 11.05
1565.51 11.0417
1515.15 11.0417
690.307 11.0417
208.443 11.0417
126.153 11.0417
76.5582 11.0417
72.5816 11.0417
1538.74 11.0357
1032.22 11.0357
993.627 11.0357
695.645 11.0357
604.325 11.0357
416.301 11.0357
56.575 11.0357
602.188 11.0179
483.252 11.0139
265.011 11.0139
80.3275 11.0139
1074.21 11.0114
1027.48 11.0114
970.453 11.0114
387.189 11.0114
223.073 11.0114
90.8142 11.0114
42.1423 11.0114
818.069 11.0096
284.501 11.0096
190.836 11.0096
478.003 11.0083
531.904 11.0074
442.844 11.0074
1290.03 11.
642.667 11.
632.269 11.
559.169 11.
334.274 11.
297.116 11.
241.232 11.
174.391 11.
130.69 11.
130.219 11.
120.904 11.
99.5923 11.
97.0704 11.
1201.92 10.9205
1080.87 10.9205
825.398 10.9205
465.306 10.9205
389.032 10.9205
267.538 10.9205
177.661 10.9205
1317.33 10.875
517.869 10.875
930.794 10.8
921.694 10.8
776.468 10.8
252.879 10.8
1489.45 10.75
1555.25 10.6806
655.945 10.6806
616.771 10.6806
519.502 10.6806
347.454 10.6806
94.839 10.6806
40.8386 10.6806
429.833 10.6667
444.322 10.625
1003.53 10.5625
412.705 10.5625
369.148 10.5625
114.094 10.5625
966.564 10.5568
910.33 10.5568
672.407 10.5568
640.595 10.5568
598.301 10.5568
390.591 10.5568
62.782 10.5568
48.5564 10.5568
1247.66 10.4712
217.293 10.4712
73.4973 10.4712
46.5703 10.4712
1109.41 10.45
907.843 10.45
232.319 10.45
1218.92 10.4464
303.6 10.4464
196.793 10.4464
1516.56 10.375
1371.86 10.375
1086.9 10.375
664.562 10.375
637.862 10.375
582.751 10.375
460.939 10.375
1192.57 10.3472
536.063 10.3472
235.57 10.3472
99.0548 10.3472
305.139 10.3333
1369.42 10.2841
1363.05 10.2841
857.36 10.2841
636.497 10.2841
312.238 10.2841
191.715 10.2841
112.985 10.2841
77.8166 10.2841
46.6408 10.2841
44.6665 10.2841
1544.55 10.25
543.177 10.25
314.822 10.25
306.366 10.25
198.039 10.25
116.781 10.25
818.692 10.2404
601.399 10.2404
249.531 10.2404
208.997 10.2404
182.3 10.2404
254.408 10.225
852.302 10.2083
928.047 10.2
763.615 10.2
567.543 10.2
495.698 10.2
157.132 10.2
102.169 10.2
1199.49 10.1667
1010.67 10.1667
920.975 10.1667
579.189 10.1667
578.734 10.1667
129.788 10.1667
54.2934 10.1667
42.4925 10.1667
1198.96 10.1607
1013.63 10.1607
154.977 10.1607
107.648 10.1607
50.4479 10.1607
995.47 10.1429
233.3 10.1429
146.407 10.1429
1312.91 10.125
985.416 10.125
772.464 10.125
745.359 10.125
711.63 10.125
450.847 10.125
221.288 10.125
176.439 10.125
65.9658 10.125
842.78 10.1023
776.681 10.1023
1572.18 10.0865
1045.01 10.0865
551.649 10.0865
362.124 10.0865
129.697 10.0865
74.9281 10.0865
738.759 10.0833
564.888 10.0833
175.58 10.075
58.1629 10.075
802.012 10.0625
770.468 10.0625
235.623 10.0625
175.619 10.0625
1359.9 10.05
1300.45 10.05
772.902 10.05
680.649 10.05
429.945 10.05
405.733 10.05
359.578 10.05
339.489 10.05
282.996 10.05
233.869 10.05
187.621 10.05
167.731 10.05
161.834 10.05
87.9871 10.05
1508.94 10.0417
1263.57 10.0417
1248.53 10.0417
1184.28 10.0417
916.947 10.0417
834.088 10.0417
215.322 10.0417
180.349 10.0417
56.7259 10.0417
1387.44 10.0357
488.581 10.0357
133.375 10.0357
1477.33 10.0313
1136.52 10.025
607.033 10.025
50.7081 10.0179
1523.61 10.0139
1258.18 10.0139
941.971 10.0139
746.379 10.0139
684.75 10.0139
269.929 10.0139
1041.41 10.0114
820.397 10.0114
386.153 10.0114
89.5955 10.0114
1209.31 10.0096
774.192 10.0096
531.812 10.0096
245.162 10.0096
72.2355 10.0096
68.9153 10.0083
936.941 10.
796.772 10.
662.17 10.
387.358 10.
364.231 10.
210.823 10.
186.532 10.
186.133 10.
163.199 10.
129.827 10.
84.3029 10.
84.1084 10.
