# Supplementary material for: Functional Genomics of Novel Secondary Metabolites from Diverse Cyanobacteria Using Untargeted Metabolomics
Source: Mar Drugs. 2013 Sep 30;11(10):3617–31. doi: 10.3390/md11103617 (PMC3826126; doi:10.3390/md11103617)
Supplement: Supplementary File 3 — Supplementary msms data (ZIP, 1417 KB) [file marinedrugs-11-03617-s003.zip › msms/83.Positive.txt]

// 83. pterin-related  Positive
238.094 42978.7
220.083 5710.59
238.229 1243.75
238.273 701.767
178.072 486.796
194.064 455.767
238.374 403.5
238.346 388.5
428.174 363.817
159.065 361.022
238.433 333.28
238.544 314.238
192.085 309.908
109.028 289.
238.633 266.51
238.766 244.282
238.701 211.248
177.067 186.235
239.082 173.721
238.843 173.057
220.217 148.329
238.928 138.308
141.053 137.371
239.19 135.211
220.252 122.205
239.32 116.053
239.504 114.613
239.256 113.167
239.759 111.375
87.0445 108.2
239.707 105.698
191.077 103.102
220.289 94.6071
393.234 90.8145
202.066 89.05
239.39 79.1905
220.418 78.9605
239.846 77.3689
239.585 75.
240.216 71.837
220.588 69.8906
152.052 67.7212
240.383 67.125
113.058 67.0147
133.046 66.2083
313.256 64.4853
239.648 63.6576
378.144 62.3517
85.0557 60.0179
101.018 57.375
239.968 55.175
178.137 54.5208
240.745 53.3333
221.109 53.0139
108.066 52.1838
127.037 50.225
222.106 50.0227
240.482 49.875
240.297 49.375
99.0406 48.9412
241.174 48.3611
62.4828 48.3077
155.01 47.7788
220.701 47.1731
57.0657 47.0417
243.027 46.3967
240.083 45.1667
43.0195 44.5956
240.519 44.1078
