# Supplementary material for: Functional Genomics of Novel Secondary Metabolites from Diverse Cyanobacteria Using Untargeted Metabolomics
Source: Mar Drugs. 2013 Sep 30;11(10):3617–31. doi: 10.3390/md11103617 (PMC3826126; doi:10.3390/md11103617)
Supplement: Supplementary File 3 — Supplementary msms data (ZIP, 1417 KB) [file marinedrugs-11-03617-s003.zip › msms/143.Positive.txt]

// 143. putative betaine C10H17N3O4S Positive
200.085 64794.5
276.101 60970.6
244.075 17213.
141.012 5339.06
232.112 4139.06
202.101 2565.81
60.0807 1956.68
200.209 1845.71
276.249 1664.08
58.0657 1654.
185.062 1411.8
201.091 1187.1
276.305 958.87
200.253 924.556
59.075 640.965
276.465 559.803
200.338 550.16
276.532 540.397
143.026 528.59
200.423 480.737
185.002 470.091
226.064 452.447
200.573 393.563
276.632 376.432
244.218 371.602
276.68 351.493
276.756 350.64
276.824 335.034
200.475 333.25
200.704 315.258
246.087 314.072
244.274 304.41
200.791 292.296
276.934 283.32
166.987 263.111
200.639 258.163
200.938 232.39
97.038 228.116
276.992 226.125
277.088 221.273
217.031 212.942
244.403 200.776
157.004 185.223
201.178 181.347
277.165 181.069
141.106 174.026
277.285 173.282
277.403 169.161
67.0436 165.432
244.349 164.686
93.0443 159.207
202.259 157.077
201.645 155.811
277.629 155.81
83.9898 155.082
201.354 152.67
244.611 151.934
244.547 150.045
60.1174 149.098
173.035 148.606
110.997 140.002
278.105 134.49
244.763 134.012
201.225 132.225
244.471 127.388
189.031 126.886
232.214 126.141
201.388 123.405
277.482 123.004
113.106 122.547
201.451 117.225
202.445 116.37
201.263 113.901
109.037 113.461
201.876 112.05
201.313 104.694
244.676 104.023
277.527 100.08
245.077 99.8804
142.017 97.3841
201.781 97.1601
232.252 96.6806
201.493 96.6806
126.036 95.0019
201.97 87.1607
277.899 86.6402
202.498 86.3289
168.11 86.1667
153.124 86.1121
279.209 86.0288
202.351 85.9423
81.0437 85.5313
96.992 85.1023
244.912 84.3517
112.011 81.6372
277.769 80.9423
201.718 80.125
141.181 79.8893
54.0369 79.5602
202.699 77.3472
82.0511 77.0694
110.053 75.3611
141.43 74.5625
245.264 71.1429
232.78 71.0638
141.493 70.6944
280.787 70.1422
277.822 69.9671
278.271 69.0625
202.604 68.5956
278.736 67.8125
143.074 67.575
278.466 67.4899
