# Supplementary material for: Functional Genomics of Novel Secondary Metabolites from Diverse Cyanobacteria Using Untargeted Metabolomics
Source: Mar Drugs. 2013 Sep 30;11(10):3617–31. doi: 10.3390/md11103617 (PMC3826126; doi:10.3390/md11103617)
Supplement: Supplementary File 3 — Supplementary msms data (ZIP, 1417 KB) [file marinedrugs-11-03617-s003.zip › msms/31.Negative.txt]

// 31.   Negative
518.35 19444.
372.291 3875.45
519.348 3836.04
518.544 878.778
518.608 588.223
59.0125 536.115
373.295 517.657
518.671 374.457
519.493 369.256
518.821 327.043
518.734 316.485
578.365 307.
518.917 283.492
519.565 275.004
371.292 269.145
519.039 229.557
520.163 214.341
519.674 212.903
519.243 199.592
519.126 195.002
519.788 188.034
520.228 176.92
372.446 175.125
519.944 171.207
520.078 145.189
372.585 138.19
372.523 135.49
520.334 130.22
520.553 123.064
520.45 122.133
522.102 118.815
522.02 107.133
372.882 106.112
59.0364 104.781
579.315 103.235
520.948 96.4
520.678 91.
373.176 89.6402
521.07 83.4808
527.904 82.5944
521.202 81.4712
521.364 79.2813
579.398 79.2596
327.848 75.1429
373.115 70.6541
260.155 68.8
373.454 68.0417
584.066 65.0104
520.824 64.0197
373.863 61.2663
423.432 60.0192
372.754 59.0417
1177.67 58.7656
79.7031 57.003
530.708 56.9395
373.625 56.1657
407.322 56.003
373.806 55.6429
521.275 55.5714
820.972 55.2656
133.975 54.3333
479.288 53.4083
579.202 53.0043
521.543 53.0043
522.741 53.0032
394.574 52.7857
1143.62 52.7619
372.13 52.4405
522.498 52.0313
421.301 51.2222
67.1577 51.1361
1067.76 51.1115
468.318 51.0167
377.929 51.0132
53.3852 51.0036
731.951 50.2717
267.961 50.0167
1142.6 49.4321
67.4306 49.2066
524.623 49.0801
520.775 48.4
203.989 48.2237
1043.9 48.125
1320.45 48.0694
463.338 47.6125
526.558 47.338
1012.61 47.087
228.677 47.0239
914.3 47.0036
423.125 46.5294
594.414 46.3676
521.622 46.2
1300.28 45.2717
755.663 45.25
323.473 45.25
919.471 45.205
92.293 45.205
263.76 45.1607
373.961 45.0947
523.011 45.0179
531.108 45.
1026.78 44.1653
855.327 44.
1217.83 43.6447
1381.97 43.5
372.964 43.4821
1388.71 43.3472
1235.09 43.3333
438.962 43.3269
268.122 43.1422
521.465 43.0054
374.98 42.8897
1061.83 42.5707
99.0361 42.2457
662.697 42.1856
308.374 42.1653
250.674 42.1324
42.6564 42.1008
52.2376 41.8412
1635.21 41.6923
1291.11 41.5577
1197.1 41.2105
578.484 41.0417
619.103 41.0227
523.699 40.5208
86.6564 40.4706
389.923 40.4491
521.857 40.4321
628.086 40.3266
556.897 40.3158
1693.99 40.2802
1655.02 40.2269
650.42 40.175
932.886 40.1406
473.119 39.7794
192.055 39.6447
292.136 39.605
529.99 39.5294
59.1466 39.4464
260.392 39.445
142.554 39.338
373.677 39.2269
484.938 39.1976
101.998 39.1607
526.776 39.1324
373.025 39.125
262.427 39.045
375.708 39.0208
1067.32 39.0054
515.777 39.005
272.487 39.0036
374.311 38.6944
544.851 38.6814
521.784 38.5707
45.6558 38.4464
853.022 38.25
59.269 38.1976
664.594 38.1655
1258.07 38.0714
939.849 37.9423
734.988 37.9423
1622.92 37.8906
375.085 37.7656
918.265 37.6806
1494.15 37.6429
83.7384 37.5577
527.063 37.4556
199.94 37.35
51.0002 37.3333
411.979 37.225
822.641 37.2112
190.091 37.2105
636.064 37.2045
42.6703 37.1429
295.88 37.1406
1354.37 37.1324
676.207 37.1157
524.131 37.0833
545.119 37.0769
69.6024 37.0658
115.615 37.0625
566.671 37.0156
1070.47 37.
112.281 36.9
1378.2 36.8182
529.663 36.7202
274.477 36.5709
611.586 36.4583
509.785 36.3689
69.0573 36.3224
545.33 36.2667
1205.73 36.25
720.528 36.2112
75.5645 36.15
1357.34 36.0947
652.033 36.0417
515.237 36.0417
1420.5 35.8929
1008.6 35.875
525.221 35.8409
53.8468 35.8036
279.025 35.7813
199.251 35.7656
1664.24 35.7614
793.621 35.75
523.792 35.675
1350.65 35.6713
800.904 35.6402
611.443 35.605
41.697 35.605
957.981 35.5682
82.2384 35.5602
1690.3 35.5208
230.5 35.4879
160.412 35.45
381.045 35.4464
498.953 35.2893
1445.62 35.2857
305.917 35.2228
623.328 35.1645
738.532 35.125
537.826 35.125
966.887 35.1157
50.1284 35.1118
88.7476 35.0714
1029.78 35.0489
944.646 35.0417
757.43 35.0341
1680.61 35.0321
265.74 35.0321
579.465 35.0192
179.118 35.0156
69.3299 35.0132
201.348 34.9423
259.191 34.9
1549.4 34.7961
133.042 34.7778
1653.04 34.7656
1669.25 34.7202
77.6564 34.6705
854.795 34.6667
1178.36 34.645
374.923 34.645
1089.16 34.5682
1072.95 34.4444
515.45 34.4402
123.977 34.4402
666.619 34.3266
161.075 34.3068
529.755 34.2308
1122.22 34.15
1089.67 34.1136
201.106 34.0947
95.9094 34.0833
187.573 34.0769
1557.11 34.0625
1293.94 34.0625
72.9534 34.0625
1644.43 34.0388
1148.42 34.0388
106.691 34.0341
50.977 34.0156
483.823 34.0066
373.559 34.
345.433 33.962
81.2679 33.875
375.665 33.8
572.726 33.75
512.602 33.75
530.8 33.7202
1690.11 33.6402
696.604 33.6402
623.047 33.556
875.009 33.5216
800.781 33.5
351.616 33.5
406.641 33.4879
1086.29 33.3674
514.16 33.2857
1138.84 33.25
1145.29 33.2112
472.245 33.2112
241.918 33.15
757.197 33.125
160.035 33.125
443.274 33.0208
1042.22 33.004
587.723 32.7961
184.5 32.7202
543.377 32.6923
358.629 32.6667
1025.88 32.6
482.055 32.6
210.898 32.6
1348.76 32.5216
859.869 32.5
94.6007 32.4
470.552 32.375
999.744 32.3636
59.1236 32.3491
543.687 32.2857
56.102 32.2857
534.221 32.2813
546.279 32.2656
62.5139 32.2112
1639.65 32.205
513.697 32.2045
339.924 32.1429
394.058 32.125
625.392 32.1157
579.865 32.1078
587.144 32.0893
894.103 32.0865
62.8585 32.0845
714.113 32.0833
800.643 32.0667
66.4562 32.0667
522.565 32.0625
82.4883 32.0536
1263.36 32.045
691.743 32.045
544.983 32.0388
831.707 32.0208
42.0279 31.9013
422.98 31.8409
582.118 31.7824
68.7497 31.7284
68.7937 31.6544
891.369 31.6429
55.8747 31.5625
108.168 31.5602
1441.18 31.5329
628.549 31.5208
399.287 31.5208
580.343 31.4803
694.217 31.4464
1192.31 31.4167
1204.35 31.405
1209.17 31.3967
1657.69 31.3676
885.358 31.3491
861.486 31.3491
791.899 31.3491
723.944 31.3472
65.6069 31.3393
174.586 31.3266
435.738 31.2857
529.846 31.2663
376.324 31.225
93.8542 31.1875
1642.64 31.1653
431.053 31.1488
1416.37 31.1359
276.436 31.0909
254.47 31.0588
177.726 31.045
1528.66 31.0417
332.635 31.0417
398.698 31.0388
69.2778 31.0278
691.269 31.025
526.436 31.0179
77.2219 31.0156
159.183 31.0083
1475.68 31.0066
637.598 31.0054
1435.64 31.004
626.294 31.
355.024 31.
362.981 30.9423
1394.12 30.9185
113.312 30.9009
1664.45 30.8897
337.378 30.805
150.627 30.75
78.1821 30.75
643.268 30.7284
1021.57 30.6429
1261.11 30.625
160.361 30.625
442.618 30.5313
567.409 30.5216
1024.58 30.5208
375.906 30.5208
872.343 30.4545
812.476 30.4545
129.292 30.375
438.579 30.3393
1343.94 30.338
1358.06 30.3333
444.732 30.3214
492.307 30.2917
56.8596 30.2857
525.396 30.245
43.9377 30.2353
817.786 30.2269
566.792 30.225
1111.48 30.1976
318.538 30.1875
1072.7 30.1731
719.634 30.125
398.617 30.125
399.873 30.1136
683.487 30.1023
102.385 30.1
1546.73 30.0833
429.91 30.0833
1272.85 30.0714
899.87 30.0667
758.187 30.0625
168.256 30.0489
125.886 30.045
1645.91 30.0417
765.872 30.0227
835.954 30.0179
1426.02 30.0083
122.04 30.0083
847.839 30.0054
194.356 30.0054
658.803 30.0046
899.75 30.004
1047.65 30.
744.261 30.
67.1939 30.
64.5271 30.
438.117 29.9698
91.5524 29.9
88.9541 29.9
856.676 29.875
461.479 29.8182
271.753 29.805
324.667 29.7813
109.749 29.75
300.461 29.7284
52.8685 29.6944
231.064 29.6923
555.475 29.6576
515.398 29.6576
309.898 29.6576
1622.1 29.645
1461.6 29.625
305.801 29.625
241.527 29.605
165.915 29.5682
178.874 29.5602
532.372 29.5313
996.887 29.4545
526.173 29.4464
1584.38 29.4167
195.344 29.375
50.4142 29.3491
53.465 29.3333
50.5074 29.3333
924. 29.3077
1472.82 29.2917
1307.54 29.2857
574.844 29.2813
522.942 29.2813
78.5769 29.2667
257.218 29.2663
1274.93 29.25
517.932 29.2426
300.169 29.2426
773.899 29.2269
62.3193 29.2269
587.883 29.2228
1040.8 29.2112
971.077 29.2045
58.4952 29.15
1537.65 29.1488
757.675 29.1488
936.426 29.1429
1393.25 29.125
180.965 29.125
1157.46 29.1157
191.666 29.1157
234.57 29.1
1478.5 29.0909
1058.37 29.0909
1112.34 29.0833
244.345 29.0769
278.468 29.0536
204.804 29.0417
110.976 29.0417
104.021 29.0388
1620.43 29.0208
625.494 29.0208
414.638 29.0192
690.734 29.0167
933.201 29.0043
1243.18 29.
670.386 29.
669.239 29.
398.32 29.
388.345 29.
179.256 29.
579.622 28.8897
56.4183 28.8897
137.696 28.8409
374.543 28.7961
1410.34 28.75
617.587 28.75
480.147 28.7202
889.646 28.6875
509.884 28.6875
375.043 28.6875
138.598 28.6875
375.624 28.675
1624.12 28.6713
1392.41 28.6576
382.655 28.6429
59.0719 28.5707
1241.42 28.5682
94.1229 28.5625
592.138 28.5602
1645.76 28.5329
1295.1 28.5329
223.458 28.4808
811.29 28.4545
1268.72 28.4167
345.695 28.405
522.807 28.375
458.394 28.3224
1612.23 28.2857
573.758 28.2663
1474.58 28.25
580.961 28.2426
185.744 28.2426
991.445 28.2269
71.6804 28.225
1457.98 28.2228
63.1771 28.2045
525.449 28.1875
680.504 28.175
396.527 28.1607
383.484 28.125
48.4168 28.125
1137.78 28.1136
234.868 28.1
547.672 28.0833
350.134 28.0833
199.064 28.0769
83.0515 28.0769
1374.62 28.0662
1465.93 28.0625
827.512 28.0489
49.2414 28.0489
1176.28 28.0417
75.0129 28.0417
1527.8 28.0388
88.3701 28.0388
1169.65 28.0313
203.627 28.025
672.711 28.0208
1624.25 28.006
171.037 28.006
73.4521 28.006
799.962 28.0054
269.329 28.0046
991.607 28.0043
64.3984 28.004
1005.6 28.
739.011 28.
167.81 28.
161.795 28.
86.634 28.
983.481 27.9013
146.387 27.9013
682.099 27.8929
83.7141 27.8897
924.383 27.875
1059.67 27.7961
1615.61 27.7202
390.837 27.7202
1514.62 27.6923
1305.55 27.6875
438.17 27.6544
341.559 27.645
1429.48 27.6429
1326.32 27.625
1537.33 27.605
1666.94 27.5682
41.1189 27.5568
82.5937 27.5329
1288.31 27.5208
95.6106 27.5208
1273.05 27.4808
1501.72 27.4545
734.755 27.4444
600.347 27.405
402.667 27.4
1342.19 27.375
810.561 27.375
1401.26 27.3611
566.547 27.3603
225.076 27.3393
115.807 27.3224
750.117 27.3077
1013.76 27.2857
1096.43 27.2663
475.91 27.2663
347.177 27.2663
119.93 27.2663
1309.02 27.25
1083.97 27.245
597.292 27.245
960.1 27.2404
522.628 27.2404
1102.28 27.2308
135.717 27.225
1196.97 27.2045
359.158 27.2045
673.172 27.1731
168.152 27.1731
569.997 27.1635
180.709 27.1359
1054.95 27.1157
300.373 27.1136
1540.24 27.1118
1537.08 27.1118
1070.78 27.1111
425.734 27.1
1108.51 27.0909
358.421 27.0909
270.241 27.0833
234.746 27.0833
698.888 27.0769
1636.63 27.0592
141.416 27.0592
1469.54 27.0536
576.188 27.0489
105.117 27.0489
517.457 27.0363
1420.97 27.0357
1093.53 27.0313
525.712 27.0227
1541.56 27.0208
1412.64 27.0208
696.996 27.0192
824.894 27.0167
77.0712 27.0114
561.121 27.0066
587.949 27.006
192.895 27.006
1689.71 27.0054
289.364 27.0054
70.749 27.005
586.644 27.0043
968.046 27.
892.017 27.
436.965 27.
211.366 27.
1609.21 26.9013
796.751 26.9013
395.407 26.8897
294.53 26.8182
917.924 26.7778
235.932 26.7284
1218.67 26.7202
767.043 26.7202
532.925 26.6875
673.962 26.6576
135.339 26.6576
473.28 26.625
86.0688 26.625
1493.67 26.605
1129.72 26.5216
266.694 26.5208
583.276 26.4821
1652.82 26.4808
1178.21 26.4808
1454.55 26.4803
225.663 26.4712
97.0327 26.405
1565.33 26.4
1561.42 26.375
1625.96 26.3636
270.591 26.3636
1622.19 26.3611
509.379 26.3611
704.651 26.3603
288.332 26.3333
43.4609 26.2917
121.331 26.2813
1162.67 26.25
227.361 26.25
1024.39 26.2426
87.5329 26.2308
46.8676 26.2308
573.698 26.225
559.823 26.225
910.197 26.2228
526.223 26.2083
920.001 26.1875
680.144 26.1838
812.699 26.1645
338.058 26.1488
100.241 26.1488
911.594 26.1359
742.028 26.1359
426.728 26.1359
1034.32 26.125
506.905 26.125
364.562 26.125
333.834 26.125
653.535 26.1157
593.779 26.1118
530.842 26.1118
509.988 26.1118
1414.94 26.0833
347.801 26.0833
205.443 26.0769
95.0779 26.0625
533.014 26.0536
999.884 26.05
541.153 26.05
522.355 26.0489
100.505 26.0417
1273.16 26.025
753.792 26.025
694.593 26.0227
462.929 26.0208
94.2158 26.0208
877.636 26.006
580.721 26.006
527.352 26.006
525.936 26.006
374.208 26.006
356.796 26.006
992.834 26.0054
560.172 26.0054
505.577 26.005
139.643 26.0046
279.711 26.
217.157 26.
926.497 25.9
183.622 25.7961
41.8688 25.7778
86.7301 25.7656
1013.59 25.75
516.014 25.7202
249.065 25.7202
161.054 25.7202
1474.45 25.6875
230.128 25.6875
371.162 25.6544
985.319 25.625
270.287 25.625
517.617 25.5956
1370.77 25.5714
667.094 25.5682
518.205 25.5313
323.892 25.5313
68.013 25.5313
702.959 25.5208
821.398 25.4712
781.346 25.445
51.0868 25.4444
266.086 25.4402
227.484 25.4402
957.737 25.405
374.452 25.405
256.65 25.405
558.22 25.4
444.788 25.3967
591.289 25.3636
574.362 25.3636
90.6574 25.3636
1038.19 25.3611
770.471 25.3611
484.451 25.3611
1158.7 25.3472
622.811 25.3393
1686.53 25.3224
1426.88 25.3224
808.167 25.2917
529.486 25.2813
183.139 25.2727
126.274 25.2727
1280.07 25.25
507.617 25.25
504.34 25.25
129.962 25.2457
1007.15 25.245
999.198 25.245
491.127 25.245
1513.12 25.2426
168.011 25.225
94.7608 25.2045
375.552 25.2
94.4097 25.1875
1413.44 25.1645
169.183 25.1645
42.0711 25.1645
1147.73 25.1635
837.544 25.1488
102.845 25.1488
85.6714 25.1488
1627.66 25.125
1547.9 25.125
1460.6 25.125
1164.17 25.125
1018.38 25.125
867.527 25.125
123.281 25.125
1239.43 25.1157
532.541 25.1136
87.56 25.1136
591.13 25.1118
1452.78 25.1023
1455.13 25.1
793.172 25.0909
223.93 25.0865
750.368 25.0833
1028.64 25.0662
600.805 25.0625
1347.1 25.05
525.568 25.0489
1230.29 25.045
1337.41 25.0417
130.91 25.025
677.668 25.0227
508.466 25.0227
460.332 25.0227
845.222 25.0208
703.955 25.0179
1053.36 25.0083
1184.98 25.0074
54.75 25.0074
975.231 25.006
824.45 25.006
1488.29 25.0054
557.572 25.0054
91.8117 25.0054
1274.04 25.
620.269 25.
526.041 25.
396.276 25.
53.6785 25.
1046.19 24.9013
470.336 24.9013
397.717 24.9
282.678 24.9
78.7485 24.9
77.8889 24.9
64.9058 24.8929
462.184 24.875
212.231 24.875
1271.51 24.8
414.268 24.7961
361.357 24.7961
876.511 24.7813
80.3236 24.75
535.415 24.7202
1083.45 24.6944
469.47 24.6944
205.386 24.6923
454.96 24.6806
747.541 24.675
415.486 24.6667
1674.74 24.6576
1336.39 24.6544
1262.66 24.6544
1016.28 24.6544
1490.04 24.625
270.136 24.625
197.074 24.625
77.9853 24.5714
1409.2 24.5707
904.71 24.5707
786.862 24.5682
527.962 24.5682
119.134 24.5682
139.025 24.5625
974.151 24.5602
629.776 24.5313
607.661 24.5313
783.923 24.4808
1282.56 24.4712
837.434 24.4712
283.946 24.45
641.933 24.4444
87.7618 24.4444
1291.49 24.4402
331.707 24.4402
56.7475 24.4402
1296.7 24.4083
51.0161 24.4083
510.446 24.4
1069.09 24.3611
211.161 24.3611
943.255 24.3333
586.686 24.3333
723.804 24.3224
119.515 24.3224
76.7689 24.3224
818.786 24.3077
154.99 24.3077
738.103 24.2813
57.2756 24.2813
532.724 24.25
918.889 24.245
215.03 24.2426
123.428 24.2404
1125.06 24.225
926.585 24.225
399.201 24.2045
523.075 24.1875
1369.08 24.1645
1127.32 24.1488
747.389 24.1488
542.944 24.1488
531.27 24.1488
446.247 24.1488
166.514 24.1488
129.113 24.1488
146.536 24.1359
74.582 24.1359
644.497 24.125
131.853 24.125
80.1607 24.125
825.161 24.1136
187.241 24.1118
1370.92 24.1
872.857 24.1
91.9272 24.1
86.2401 24.1
233.598 24.0909
1277.59 24.0865
1333.02 24.0833
328.47 24.0833
103.671 24.0833
73.7416 24.0833
1505.42 24.0769
987.391 24.0769
1027.1 24.075
425.521 24.075
794.045 24.0662
375.316 24.0662
79.8358 24.0662
369.866 24.0592
383.271 24.0536
875.789 24.05
1238.9 24.0489
63.5096 24.045
434.43 24.0417
104.946 24.0417
395.695 24.0357
852.715 24.0313
125.519 24.0313
909.121 24.0278
1236.06 24.025
904.2 24.025
252.595 24.025
95.3415 24.025
47.9913 24.025
627.728 24.0227
692.589 24.0208
248.104 24.0114
947.281 24.0083
1568.28 24.0074
962.28 24.0066
540.592 24.0066
100.258 24.0066
976.727 24.006
855.679 24.006
151.923 24.006
121.654 24.006
757.903 24.0054
564.247 24.0054
396.345 24.0054
366.59 24.0054
104.811 24.0054
1207.57 24.0046
1566.78 24.
1300.35 24.
1047.36 24.
677.053 24.
1650.37 23.9205
779.719 23.9205
304.646 23.9205
1628.72 23.9
626.713 23.9
81.1012 23.9
752.466 23.8929
453.26 23.8929
83.8559 23.8897
536.021 23.845
205.912 23.8182
52.9222 23.8182
1075.73 23.8
1435.29 23.7961
1528.55 23.7813
1474.75 23.7813
303.942 23.7788
436.122 23.75
321.808 23.75
1067.68 23.7202
948.701 23.7202
636.002 23.6806
985.766 23.675
580.407 23.675
116.755 23.6667
1429.4 23.6576
151.664 23.6576
1678.03 23.625
1009.65 23.625
304.14 23.625
158.757 23.605
1274.32 23.5682
471.558 23.5329
265.253 23.5329
1450.08 23.5313
487.681 23.5208
48.5088 23.5208
325.605 23.5
630.043 23.4821
577.37 23.4821
183.39 23.4821
1570.41 23.4808
1643.58 23.4712
1523.46 23.4545
1067.1 23.4545
100.391 23.4444
1073.3 23.4402
529.291 23.4402
524.689 23.4402
83.0204 23.4402
412.467 23.4083
421.396 23.405
84.5303 23.405
557.787 23.4
284.542 23.4
998.221 23.375
299.186 23.375
1314.39 23.3611
1112.97 23.3611
1020.01 23.3611
730.453 23.3611
549.964 23.3611
475.753 23.3611
579.517 23.3603
556.668 23.3603
1066.63 23.3333
746.904 23.3333
278.831 23.3333
895.029 23.3224
1250.51 23.3214
798.974 23.2917
1544.94 23.2857
533.312 23.2857
366.247 23.2841
718.665 23.2813
173.27 23.2813
82.4254 23.2813
1582.21 23.2663
1402.05 23.2663
481.237 23.2663
1576.57 23.25
894.395 23.25
654.105 23.25
567.023 23.25
227.612 23.25
41.7556 23.245
271.681 23.2426
267.072 23.2426
422.388 23.225
111.587 23.225
59.7325 23.225
1591.96 23.2228
158.618 23.2083
907.137 23.2045
1151.06 23.1838
379.87 23.1838
1434.01 23.1667
215.641 23.1645
550.783 23.1635
1497.51 23.1488
367.022 23.1488
344.972 23.125
302.255 23.125
197.042 23.125
94.3039 23.125
1388.01 23.1136
723.632 23.1118
649.401 23.1118
54.6239 23.1118
496.268 23.1111
275.636 23.1111
881.512 23.1023
303.784 23.1023
994.785 23.1
1378.12 23.0909
1372.64 23.0909
898.17 23.0909
258.598 23.0909
1657.91 23.0865
1679.13 23.0833
789.128 23.0833
588.088 23.0833
1177.75 23.075
57.006 23.075
1603.59 23.0662
340.559 23.0662
733.407 23.0592
416.986 23.0592
360.267 23.0592
98.6756 23.0592
98.0166 23.0592
1132.94 23.0536
868.411 23.0536
1130.68 23.0489
577.674 23.0489
381.121 23.0489
369.965 23.045
853.434 23.0357
822.347 23.0313
128.301 23.0313
1569.14 23.0278
68.4455 23.0278
68.1425 23.0278
1514.53 23.025
1040.71 23.025
952.85 23.025
525.016 23.025
277.698 23.025
164.62 23.025
57.5613 23.025
862.782 23.0227
748.141 23.0227
105.005 23.0227
101.761 23.0227
71.0963 23.0227
805.271 23.0208
902.107 23.0179
1595.73 23.0139
920.869 23.0083
528.672 23.0083
308.54 23.0083
93.4493 23.0083
65.65 23.0083
56.2076 23.0083
1487.7 23.0074
1332.22 23.0074
211.622 23.0074
173.324 23.0074
322.928 23.0066
1288.82 23.006
1094.08 23.006
895.716 23.006
836.518 23.006
738.023 23.006
551.353 23.006
457.191 23.006
135.119 23.006
119.009 23.006
64.0678 23.0054
690.87 23.
542.485 23.
328.026 23.
228.616 23.
221.518 23.
142.457 23.
121.404 22.962
268.644 22.9423
283.32 22.9205
54.0111 22.9185
1424.93 22.9013
535.906 22.9013
91.0909 22.9013
1355.66 22.9
974.998 22.8929
997.51 22.8897
341.89 22.8897
1445.98 22.875
530.035 22.875
1592.72 22.8182
172.707 22.8182
138.486 22.7813
102.66 22.7813
159.397 22.7788
77.3561 22.7788
1490.8 22.7778
790.062 22.75
691.916 22.75
42.9429 22.75
1683.36 22.7202
627.974 22.7202
162.732 22.7202
464.197 22.6944
60.1817 22.6944
1310.43 22.6806
354.951 22.675
207.641 22.6576
182.056 22.6544
732.416 22.605
711.923 22.5956
1226.24 22.5707
1049.38 22.5682
456.898 22.5682
355.348 22.5682
1481.61 22.5625
1400.58 22.5329
1008.38 22.5329
448.441 22.5329
259.907 22.5329
191.723 22.5329
81.0273 22.5329
1524.77 22.5313
330.033 22.5313
328.567 22.5313
1052.51 22.5208
132.244 22.5208
1441.87 22.5
1138.64 22.5
256.333 22.5
81.766 22.5
871.637 22.4821
86.0914 22.4821
993.743 22.4803
186.048 22.4803
1247.03 22.4712
469.401 22.4545
1195.04 22.45
625.166 22.445
1524.33 22.4444
1105.23 22.4444
408.072 22.4444
85.1218 22.4444
705.613 22.4402
682.823 22.4402
1025.51 22.4083
755.501 22.4083
605.617 22.4083
189.134 22.4083
1619.66 22.4
723.73 22.4
676.718 22.375
584.212 22.375
60.5946 22.3636
227.048 22.3611
130.303 22.3611
119.474 22.3611
52.948 22.3611
1521.75 22.3472
1232.12 22.3393
1288.04 22.3214
113.891 22.3077
54.0571 22.2917
411.616 22.2857
308.231 22.2857
1263.48 22.2841
345.107 22.2841
1333.73 22.2813
857.236 22.2813
575.407 22.2813
498.71 22.2663
406.721 22.2663
224.315 22.2663
43.4909 22.2663
632.893 22.25
619.419 22.25
1614.22 22.2426
1143.79 22.2426
794.695 22.2426
653.731 22.2426
757.068 22.225
302.559 22.225
161.236 22.225
606.101 22.2083
325.786 22.2045
47.7972 22.2045
903.379 22.1875
1212.19 22.1838
879.298 22.1838
849.923 22.1838
645.711 22.1838
84.1509 22.1838
826.982 22.1667
452.99 22.1667
1061.6 22.1645
554.586 22.1645
237.034 22.1645
112.616 22.1645
636.953 22.1488
163.695 22.1488
868.481 22.1429
841.958 22.1429
834.564 22.1359
1349.98 22.125
1241. 22.125
1068.53 22.125
839.132 22.125
788.946 22.125
570.282 22.125
522.186 22.125
97.807 22.125
60.0165 22.125
719.73 22.1136
108.057 22.1136
274.589 22.1023
681.297 22.1
457.853 22.1
1615.68 22.0909
1187.53 22.0909
1525.92 22.0833
1267.86 22.0833
460.651 22.075
762.072 22.0592
575.075 22.0592
1510.59 22.0536
108.384 22.0536
49.5919 22.0536
1429.66 22.045
376.945 22.0417
556.366 22.0357
559.684 22.0313
155.025 22.0313
1220.18 22.0278
983.327 22.0278
529.097 22.0278
1077.69 22.025
582.047 22.025
401.034 22.025
344.876 22.025
314.12 22.025
95.6436 22.025
75.8437 22.025
68.8728 22.025
46.0215 22.025
782.913 22.0227
170.919 22.0208
635.747 22.0096
232.958 22.0096
527. 22.0083
40.3996 22.0083
749.646 22.0074
163.029 22.0074
524.754 22.0066
504.714 22.0066
397.543 22.0066
1213.03 22.006
615.688 22.006
447.678 22.006
196.054 22.006
66.3351 22.006
1205.62 22.0054
628.662 22.0046
1402.69 22.
1296.04 22.
774.026 22.
424.388 22.
381.501 22.
274.673 22.
229.492 22.
196.51 22.
106.608 22.
69.7025 22.
42.8247 22.
41.4342 22.
1618.62 21.9205
530.287 21.9205
708.01 21.9013
547.103 21.9013
590.116 21.9
576.922 21.8929
198.609 21.8929
1541.48 21.8897
1077.22 21.8897
241.037 21.8182
941.897 21.7961
80.0111 21.7961
224.729 21.7788
894.01 21.7778
794.407 21.75
558.417 21.75
410.537 21.75
172.12 21.75
1352.87 21.7202
1133.54 21.6944
124.151 21.6944
861.365 21.675
734.43 21.675
150.043 21.675
1072.12 21.6544
1693.76 21.625
957.674 21.625
267.888 21.625
159.471 21.625
96.866 21.625
71.0196 21.625
1323.03 21.605
870.714 21.6
477.066 21.6
629.406 21.5956
100.607 21.5956
633.349 21.5714
120.505 21.5714
64.1974 21.5714
1299.64 21.5682
43.6234 21.5682
226.41 21.5625
234.299 21.5329
364.8 21.5313
119.194 21.5313
846.755 21.5208
1551.8 21.5
325.853 21.5
1618.88 21.4821
398.138 21.4821
43.3438 21.4821
1442.86 21.4808
637.776 21.4712
507.752 21.45
1082.97 21.4444
941.477 21.4444
285.607 21.4444
1508.9 21.4083
1409.64 21.4083
251.73 21.4083
731.672 21.4
58.7674 21.4
999.38 21.3636
769.269 21.3636
589.241 21.3636
1289.69 21.3611
635.241 21.3603
413.649 21.3603
247.231 21.3603
204.253 21.3603
665.765 21.3393
1522.1 21.3333
133.209 21.3333
774.761 21.3224
761.583 21.3224
523.325 21.3224
481.954 21.3224
137.042 21.3224
1437.97 21.3214
1084.53 21.3214
1447.53 21.2857
1093.44 21.2857
542.226 21.2857
52.0235 21.2857
796.932 21.2841
1168.01 21.2813
165.038 21.2813
61.8138 21.2663
1374.02 21.25
1042.02 21.25
708.447 21.25
268.952 21.25
217.766 21.25
170.522 21.25
74.2346 21.25
947.911 21.2426
229.71 21.2404
1241.59 21.225
1220.44 21.225
986.514 21.225
912.679 21.225
720.992 21.225
641.542 21.225
418.766 21.225
82.0586 21.225
1684.11 21.2083
316.413 21.2083
303.597 21.2083
445.992 21.2045
251.999 21.2045
1643.76 21.1838
1339.19 21.1838
334.614 21.1838
1527.71 21.1667
416.515 21.1667
1336.57 21.1645
92.2295 21.1645
370.254 21.1635
1109.69 21.1488
286.439 21.1488
514.229 21.1429
474.901 21.1429
43.0955 21.1429
1066.05 21.1359
225.965 21.1359
1009.42 21.125
979.526 21.125
946.418 21.125
591.195 21.125
556.001 21.125
426.266 21.125
335.162 21.125
158.547 21.125
948.421 21.1118
239.871 21.1118
1123.47 21.1111
46.1675 21.1111
1439.68 21.1
1252.65 21.1
1238.99 21.1
248.664 21.1
1338.46 21.0909
774.154 21.0909
386.046 21.0909
368.446 21.0909
86.9435 21.0909
866.488 21.0833
740.233 21.075
495.326 21.075
248.782 21.075
125.449 21.075
1647.08 21.0662
1301.89 21.0662
1074.74 21.0662
951.541 21.0662
104.847 21.0662
53.0508 21.0662
1225.89 21.0625
598.259 21.0592
370.924 21.0592
302.33 21.0592
276.816 21.0592
142.514 21.0592
251.245 21.0536
468.37 21.05
788.082 21.0489
639.379 21.0489
1221.14 21.0417
1221.07 21.0417
1198.3 21.0417
293.363 21.0417
157.355 21.0417
128.208 21.0417
955.034 21.0357
665.112 21.0357
103.368 21.0313
1140.08 21.0278
1085.66 21.0278
874.16 21.0278
498.364 21.0278
311.128 21.0278
78.1358 21.0278
41.4195 21.0278
1695.62 21.025
1650.84 21.025
966.051 21.025
793.801 21.025
664.122 21.025
304.519 21.025
260.315 21.025
173.603 21.0227
374.033 21.0114
1231.07 21.0096
951.011 21.0096
811.1 21.0083
649.558 21.0083
63.3064 21.0083
56.4484 21.0083
55.4105 21.0083
53.1092 21.0083
1031.58 21.0074
160.066 21.0074
142.857 21.0074
127.472 21.0074
69.7933 21.0074
1418.01 21.0066
406.848 21.0066
62.9039 21.0066
955.539 21.006
821.889 21.006
485.054 21.006
444.844 21.006
404.243 21.006
66.251 21.006
672.117 21.005
1342.86 21.
1100.88 21.
1086.66 21.
1037.14 21.
1024.78 21.
956.74 21.
869.39 21.
789.003 21.
781.135 21.
379.055 21.
376.249 21.
223.886 21.
196.695 21.
100.637 21.
100.081 21.
75.734 21.
1203.58 20.9205
360.562 20.9
855.392 20.8929
602.024 20.8929
283.059 20.8929
198.324 20.8929
1530.91 20.8897
1133.28 20.8897
915.901 20.8897
833.55 20.8897
296.864 20.8897
1285.61 20.8182
196.849 20.7961
124.394 20.7961
349.955 20.7813
1619.84 20.7788
1323.67 20.7788
630.137 20.7788
282.397 20.7788
725.354 20.7778
388.629 20.7202
351.493 20.7202
1180.32 20.6944
1044.8 20.6944
736.967 20.6944
290.283 20.6944
55.8007 20.675
1447.2 20.6667
605.562 20.6667
440.737 20.6667
388.711 20.6544
1116.65 20.625
202.754 20.625
236.243 20.6
188.584 20.5956
54.2332 20.5956
1621.22 20.5714
1547.72 20.5714
787.509 20.5714
1125.6 20.5682
146.682 20.5682
537.954 20.5568
523.16 20.5329
1486.38 20.5313
956.382 20.5313
133.489 20.5313
1431.31 20.5
934.785 20.5
460.191 20.5
425.433 20.5
123.751 20.5
55.8182 20.5
347.522 20.4803
125.175 20.4803
776.103 20.4712
724.418 20.4712
683.635 20.4712
1094.72 20.4444
150.439 20.4444
114.038 20.4444
93.6104 20.4444
1198.14 20.4083
511.068 20.4083
335.225 20.4083
241.887 20.4083
1466.91 20.4
1322.93 20.4
1124.3 20.4
903.879 20.4
712.707 20.4
358.335 20.4
248.564 20.4
141.368 20.4
1229.45 20.375
1136.18 20.3636
513.611 20.3611
241.119 20.3611
939.776 20.3603
532.193 20.3603
203.386 20.3603
93.7256 20.3603
1017.13 20.3224
551.153 20.3224
200.684 20.3224
146.204 20.3224
159.071 20.3214
796.192 20.2917
1558.33 20.2857
1350.16 20.2857
355.2 20.2857
77.1342 20.2857
1384.9 20.2663
142.946 20.2663
534.284 20.25
523.604 20.25
461.797 20.25
300.003 20.25
41.1472 20.25
1292.75 20.2426
1225.24 20.2426
386.308 20.2426
280.846 20.2426
263.665 20.2426
685.125 20.2404
438.257 20.2404
624.278 20.225
315.162 20.225
242.829 20.225
67.0651 20.225
1373.62 20.2083
747.591 20.2083
631.954 20.2083
540.031 20.2083
281.094 20.2083
276.586 20.2083
1362.83 20.2045
199.735 20.2045
137.875 20.1875
1346.01 20.1838
1252.02 20.1838
878.265 20.1838
803.806 20.1838
404.586 20.1838
333.367 20.1838
233.518 20.1838
126.118 20.1667
1467.57 20.1645
1440.35 20.1645
992.726 20.1645
725.286 20.1645
609.153 20.1645
355.552 20.1645
272.809 20.1645
109.604 20.1645
1457.28 20.1635
1370.23 20.1635
496.57 20.1635
111.199 20.1607
1505.58 20.1488
329.853 20.1429
1689.56 20.125
1570.57 20.125
1551.68 20.125
955.43 20.125
683.112 20.125
551.535 20.125
546.017 20.125
371.674 20.125
237.413 20.125
1117.91 20.1111
819.228 20.1111
627.8 20.1111
264.481 20.1111
145.236 20.1111
745.529 20.1023
763.52 20.0833
1384.45 20.075
1524.87 20.0662
1437.9 20.0662
215.178 20.0662
113.909 20.0662
88.4457 20.0662
72.787 20.0662
52.7177 20.0662
590.52 20.0625
805.042 20.0592
710.429 20.0592
296.956 20.0592
44.2459 20.0592
408.132 20.0536
1592.57 20.05
1257.69 20.05
1649.17 20.045
1458.86 20.0417
1390.17 20.0417
922.202 20.0417
169.48 20.0417
90.6768 20.0417
57.3078 20.0417
1103.84 20.0313
655.03 20.0313
487.578 20.0313
335.421 20.0313
1143.37 20.0278
820.868 20.0278
638.799 20.0278
512.543 20.0278
1554.88 20.025
1016.97 20.025
826.919 20.025
737.027 20.025
723.324 20.025
710.154 20.025
420.666 20.025
286.7 20.025
80.8682 20.025
925.569 20.0227
97.6711 20.0227
89.5425 20.0227
467.142 20.0208
660.863 20.0096
1628.87 20.0083
798.316 20.0083
536.617 20.0083
516.571 20.0083
190.346 20.0083
154.064 20.0083
1479.18 20.0074
978.913 20.0074
831.654 20.0074
637.671 20.0074
549.042 20.0074
417.068 20.0074
380.439 20.0074
315.783 20.0074
695.349 20.0066
665.023 20.0066
185.257 20.0066
40.8458 20.0066
1439.33 20.006
1399.82 20.006
1002.9 20.006
981.747 20.006
972.168 20.006
711.101 20.006
397.132 20.006
286.634 20.006
231.989 20.006
151.896 20.006
1488.36 20.
1445.45 20.
1442.33 20.
1312.66 20.
1178.47 20.
1046.09 20.
441.94 20.
312.385 20.
290.457 20.
232.332 20.
229.891 20.
94.6714 20.
67.4786 20.
65.5203 20.
43.3256 20.
516.475 19.9205
853.681 19.8929
235.78 19.8929
218.728 19.8929
114.734 19.8929
87.2198 19.8929
1102.91 19.8897
1037.77 19.8897
821.085 19.8897
797.715 19.8897
596.086 19.8897
586.55 19.8897
1409.29 19.8
696.869 19.8
105.813 19.8
1406.53 19.7961
72.1685 19.7961
1471.99 19.7813
1443.88 19.7813
810.386 19.7813
489.126 19.7813
1105.37 19.7788
626.906 19.7788
54.6553 19.7788
244.907 19.7778
1120.93 19.75
908.56 19.75
927.541 19.7202
175.185 19.7202
1441.29 19.6944
1295.2 19.6944
1266.66 19.6944
436.285 19.6944
103.586 19.6944
918.352 19.6806
733.495 19.6806
563.239 19.6806
289.729 19.6806
868.918 19.675
539.391 19.675
422.817 19.675
538.046 19.6667
522.246 19.6667
376.031 19.6667
202.878 19.6667
61.7477 19.6667
1465.63 19.6544
508.124 19.625
394.183 19.5956
176.842 19.5956
164.053 19.5956
718.203 19.5714
389.433 19.5714
353.329 19.5714
92.0766 19.5714
1407.27 19.5625
813.2 19.5568
548.389 19.5568
386.421 19.5568
473.354 19.5329
209.636 19.5329
63.3412 19.5329
627.622 19.5313
1322.61 19.5
1237.33 19.5
733.772 19.5
686.433 19.5
356.423 19.5
325.416 19.5
117.923 19.5
1553.36 19.4821
1535.27 19.4803
1501.98 19.4712
414.728 19.45
846.123 19.4444
537.734 19.4444
290.124 19.4444
