# Supplementary material for: Functional Genomics of Novel Secondary Metabolites from Diverse Cyanobacteria Using Untargeted Metabolomics
Source: Mar Drugs. 2013 Sep 30;11(10):3617–31. doi: 10.3390/md11103617 (PMC3826126; doi:10.3390/md11103617)
Supplement: Supplementary File 3 — Supplementary msms data (ZIP, 1417 KB) [file marinedrugs-11-03617-s003.zip › msms/173.Positive.txt]

// 173.  C9H18O10S Positive
93.0548 15017.7
319.069 4078.52
75.0451 3809.76
191.001 3614.25
265.037 2752.28
336.095 2750.64
57.0346 2414.29
209.011 2410.45
110.081 1765.17
127.038 1072.05
226.039 989.222
244.05 558.008
109.028 452.148
45.0353 380.97
283.048 349.914
227.02 328.914
85.0279 311.78
93.1728 244.01
97.0251 175.535
81.0335 164.215
183.063 141.837
110.04 130.002
93.3624 128.758
117.057 112.817
209.122 109.184
319.277 104.339
191.116 102.516
336.292 99.4628
75.1475 88.25
93.2276 87.4464
93.6711 87.125
93.4714 85.1601
69.0359 84.3906
93.6244 84.0179
301.063 79.3906
209.243 77.0714
99.046 76.8421
75.1241 74.6713
244.126 74.0028
73.0301 74.
336.731 72.275
103.032 71.7619
93.515 71.0769
336.378 71.0114
191.354 69.7143
336.456 69.125
93.3018 69.0167
319.363 69.
284.909 68.4694
109.07 66.4
57.1025 66.
336.688 65.0027
93.4478 64.2841
93.5815 63.1071
93.5452 62.845
135.007 61.6806
191.19 61.4
41.0431 60.0139
265.211 58.6875
319.43 56.125
265.548 56.0667
93.4898 54.1488
94.3234 54.0947
197.01 54.
191.502 52.4
93.4139 52.1838
57.1497 51.0313
57.3157 48.3906
155.071 48.045
209.182 47.5568
57.1975 47.
319.584 46.4444
283.113 45.3214
75.1867 45.1359
227.103 44.3676
208.028 44.0417
191.297 43.8897
57.175 43.7656
266.344 43.4712
319.655 43.0417
265.37 42.5
764.788 42.3333
75.3291 42.1176
110.888 42.0714
319.5 42.
93.7608 41.2917
93.8623 40.1667
93.7104 40.006
209.551 39.3636
320.095 39.3269
209.711 38.2112
190.013 37.2813
53.0344 37.1667
336.581 36.1023
319.97 34.5682
172.99 34.3333
115.039 34.2857
319.906 34.1
321.062 34.006
109.093 34.006
191.431 33.7202
322.293 33.4083
75.2287 33.375
266.561 33.1359
319.78 32.5568
1456.5 32.5329
283.48 32.35
335.208 32.0662
265.698 31.7778
75.2856 31.3636
192.061 31.2841
336.86 31.2426
337.086 31.1
193.049 31.0592
265.254 31.0066
94.4521 30.6576
337.532 30.4083
336.618 30.3611
191.567 30.1645
94.3807 30.0625
266.469 29.5208
301.139 29.5
209.316 29.4545
203.616 29.1645
192.639 29.125
319.537 29.006
227.154 28.4821
266.057 28.3266
546.459 28.1118
61.0254 27.805
218.124 27.3393
110.284 27.2426
209.425 27.1607
92.829 27.1607
191.643 27.1324
75.4206 26.625
163.005 26.5568
127.114 26.375
128.935 26.3333
126.214 26.225
265.991 26.0192
201.067 26.0179
192.104 26.
95.6274 25.675
226.167 25.5625
210.191 25.3636
193.893 25.3603
320.215 25.1429
75.4739 25.0833
244.284 25.045
1432.47 25.0054
109.216 24.75
265.881 24.6944
95.7823 24.6923
111.482 24.625
320.965 24.375
93.9899 24.3472
94.1765 24.2841
109.554 24.0833
244.204 24.0278
97.308 24.0227
94.6255 24.0096
283.333 24.
94.8264 24.
267.177 23.5
565.611 23.4545
336.973 23.4444
56.5897 23.3611
425.644 23.3077
227.33 23.2404
110.215 23.2404
129.998 23.2083
1522.31 23.1976
191.707 23.125
71.0504 23.125
127.211 23.0417
81.2863 23.0417
56.6856 23.0417
75.2461 23.006
538.424 23.005
336.53 23.
94.1193 23.
198.255 22.6806
100.73 22.5313
337.786 22.45
214.877 22.405
55.0177 22.3636
265.942 22.3214
226.229 22.3214
209.946 22.0833
318.975 22.0227
265.643 22.0083
281.082 21.75
284.951 21.5714
284.143 21.4444
94.0904 21.2841
853.94 21.2045
57.2148 21.1488
866.891 21.1118
47.9764 21.0592
226.337 21.05
952.141 21.0417
66.5726 21.0208
110.262 21.0096
110.56 21.0074
263.931 21.0054
57.2668 21.
95.2176 20.6576
109.25 20.5714
75.3708 20.4712
74.9991 20.4712
94.9175 20.45
192.691 20.4444
76.358 20.3224
265.601 20.2841
127.412 20.2404
110.801 20.1635
75.6657 20.125
97.1554 20.1
498.788 20.0833
109.98 20.025
57.54 20.0114
92.7572 20.0074
1429.72 20.
1256.54 20.
198.137 20.
57.6706 20.
1424.16 19.9185
680.775 19.875
85.1079 19.7788
1190.25 19.6
385.26 19.4083
84.1855 19.4083
320.336 19.3224
95.5146 19.3214
321.192 19.2857
113.675 19.25
266.102 19.1667
122.97 19.1667
95.139 19.1645
75.8503 19.1645
75.6387 19.1429
283.731 19.125
190.932 19.125
283.402 19.0865
286.631 19.0662
183.175 19.0592
795.21 19.0417
283.526 19.0417
95.8106 19.0313
320.522 19.025
782.384 19.0083
485.648 19.006
227.2 19.
1568.77 18.8897
125.191 18.8897
97.3511 18.8
1127.54 18.7788
538.85 18.625
72.7265 18.5625
210.254 18.375
343.192 18.3214
59.6719 18.3214
1593.94 18.2404
177.147 18.2083
1188.78 18.1838
337.013 18.1645
238.777 18.1635
75.898 18.1429
95.6678 18.125
1026.45 18.1118
285.031 18.0833
361.165 18.0592
274.684 18.0592
655.43 18.0417
209.888 18.0417
489.784 18.025
244.24 18.0208
193.836 18.0114
53.0559 18.0114
172.279 18.0074
48.4537 18.0066
1191.45 18.006
145.501 18.
266.219 17.9205
93.9494 17.9205
1536.22 17.8929
900.605 17.8929
198.953 17.6944
111.098 17.6806
127.159 17.5682
1269.6 17.5313
337.691 17.5
111.997 17.375
1577.22 17.3636
1289.69 17.3603
189.893 17.3333
602.975 17.3214
76.0426 17.3214
446.045 17.2813
318.013 17.25
284.242 17.25
290.34 17.2426
605.015 17.225
234.149 17.1838
108.646 17.125
92.1503 17.125
878.809 17.1111
1045.27 17.1
454.187 17.0662
76.8546 17.0662
1175.29 17.0592
117.796 17.0536
337.308 17.05
68.8349 17.0489
226.836 17.0417
114.511 17.0417
1124.33 17.0313
1505.78 17.0278
1000.48 17.025
265.794 17.025
775.323 17.0139
267.095 17.0114
817.938 17.0096
155.756 17.0096
129.078 17.0096
251.908 17.0083
1242.48 17.0074
814.37 17.0074
499.287 17.0074
271.834 17.0074
553.319 17.0066
858.348 17.
245.38 16.8929
128.451 16.6806
208.549 16.675
478.069 16.6667
524.945 16.625
191.766 16.5313
320.137 16.5
200.027 16.4712
210.959 16.45
191.851 16.4444
1574.45 16.4083
1177.83 16.4083
1058.07 16.3214
97.0924 16.2841
1416.07 16.2813
682.33 16.25
195.858 16.25
507.797 16.2404
207.947 16.1838
191.966 16.1488
98.9307 16.1488
914.362 16.1429
1235.05 16.125
75.5611 16.125
63.3365 16.125
513.738 16.1111
492.118 16.1023
94.225 16.0662
76.4727 16.0625
386.187 16.0592
743.129 16.05
401.362 16.05
226.647 16.0417
135.075 16.0417
127.435 16.0417
1000.72 16.0357
297.447 16.0278
227.439 16.0179
226.473 16.0139
126.051 16.0139
94.1525 16.0114
238.446 16.0096
314.002 16.0083
272.413 16.0083
151.025 16.0074
320.275 16.0054
1268.36 16.
629.362 16.
274.798 16.
217.606 16.
93.9161 16.
320.783 15.9205
97.4866 15.9205
353.107 15.8
157.612 15.7788
826.832 15.75
1487.45 15.6944
351.834 15.675
340.464 15.6667
210.992 15.6667
129.467 15.6667
76.4388 15.5956
110.952 15.5625
95.5402 15.5568
1523.81 15.5
540.346 15.5
186.462 15.5
1269.34 15.4712
605.365 15.4712
669.857 15.4444
115.613 15.4083
643.76 15.3472
337.863 15.3333
207.44 15.3333
1451.14 15.3214
318.188 15.3214
236.717 15.3214
1045.6 15.2857
1101.91 15.2841
1292.78 15.25
472.77 15.25
76.4133 15.25
43.6813 15.2404
252.063 15.1838
334.673 15.1667
57.9548 15.1607
559.166 15.125
76.75 15.125
45.169 15.125
45.1166 15.125
1324.98 15.0865
232.479 15.0865
209.37 15.0865
119.681 15.0865
54.0494 15.0865
44.9547 15.0865
853.12 15.075
196.295 15.075
1167.8 15.0662
171.866 15.0662
1014. 15.05
1588.46 15.0417
110.718 15.0417
867.62 15.0357
1109.89 15.0313
320.747 15.0313
1532.21 15.0278
942.814 15.025
577.755 15.025
1183.79 15.0179
