# Supplementary material for: Functional Genomics of Novel Secondary Metabolites from Diverse Cyanobacteria Using Untargeted Metabolomics
Source: Mar Drugs. 2013 Sep 30;11(10):3617–31. doi: 10.3390/md11103617 (PMC3826126; doi:10.3390/md11103617)
Supplement: Supplementary File 3 — Supplementary msms data (ZIP, 1417 KB) [file marinedrugs-11-03617-s003.zip › msms/161.Positive.txt]

// 161. Glycine betaine C5H11NO2 Positive
118.087           6
1.18185 10
59.074 155717.
58.0661 96788.4
118.184 56670.3
118.223 20192.7
118.316 8806.97
118.393 5635.22
118.422 5341.01
118.475 4776.44
59.1427 4145.37
118.554 3730.17
118.606 3278.16
118.638 3055.54
58.1344 2767.8
118.725 2451.98
118.77 2209.29
59.1646 2125.52
118.791 2118.83
118.823 2003.43
118.86 1933.05
118.909 1678.5
118.957 1588.46
119.053 1462.39
119.02 1432.18
119.092 1419.26
118.995 1380.02
59.2016 1254.
58.1572 1200.95
