# Supplementary material for: Functional Genomics of Novel Secondary Metabolites from Diverse Cyanobacteria Using Untargeted Metabolomics
Source: Mar Drugs. 2013 Sep 30;11(10):3617–31. doi: 10.3390/md11103617 (PMC3826126; doi:10.3390/md11103617)
Supplement: Supplementary File 3 — Supplementary msms data (ZIP, 1417 KB) [file marinedrugs-11-03617-s003.zip › msms/37.Positive.txt]

// 37. pterin-related C7H7N5O2 Positive
194.067 17790.9
177.039 1273.22
149.046 1037.03
194.181 509.041
166.069 390.845
122.035 366.242
194.242 281.44
194.322 181.173
194.28 180.692
151.058 113.96
194.612 105.05
194.405 101.72
194.457 91.5378
194.691 91.1008
194.493 90.3333
194.55 85.1607
107.024 84.1136
92.0233 81.5216
124.045 78.25
176.057 75.0592
96.0603 74.5208
179.043 72.0192
177.111 68.8028
67.0285 63.7348
194.796 58.0769
126.071 55.8929
194.989 54.2105
194.903 52.0662
153.036 48.0208
119.025 48.0132
135.028 45.3068
90.6685 44.6713
403.485 44.0625
40.0183 43.2727
149.172 43.2045
195.419 43.125
195.2 42.8897
195.513 42.0278
195.088 40.7692
166.145 40.1607
70.0392 39.0313
177.603 36.605
195.292 36.0417
149.127 34.9205
195.02 33.0769
1479.21 33.
1505.06 32.3906
128.816 31.4556
149.667 31.4
197.234 31.0588
626.185 31.0357
1373.54 30.7961
197.014 30.6944
196.469 30.05
433.657 30.0321
177.533 30.0083
196.216 29.4803
79.0142 29.25
195.91 29.2404
106.02 29.075
177.416 28.3636
92.4258 28.1078
56.03 27.7857
784.97 27.3333
1325.14 27.0769
730.932 27.0592
477.549 27.0417
111.051 27.
394.55 26.7202
361.704 26.6
177.163 26.5313
196.406 26.4402
124.084 26.3214
350.681 26.0536
197.555 26.0083
149.949 26.0046
54.02 25.625
228.427 25.5707
1267.09 25.405
754.19 25.0417
495.501 24.9185
1422.79 24.7202
1078.36 24.4402
103.512 24.3333
870.852 24.2426
421.01 24.1488
1542.35 24.1157
196.029 24.0096
195.604 24.
1044.5 23.7778
1128.96 23.6544
176.129 23.6
166.233 23.5
542.51 23.4
296.821 23.1136
233.753 23.1111
1127.13 23.1
1330.77 23.0662
578.62 23.025
1157.54 23.0208
195.732 23.0208
247.812 23.006
1390.58 23.
289.263 23.
478.759 22.9013
1249.89 22.7813
1565.59 22.7202
1220.45 22.7202
510.096 22.6944
903.346 22.6667
442.591 22.5956
178.073 22.5313
922.935 22.5208
197.652 22.2045
205.639 22.1645
1470.38 22.125
191.088 22.0714
1471.49 22.0417
149.281 22.025
1189.26 22.
945.079 22.
193.978 21.9205
1294.29 21.9
177.238 21.7788
1356.4 21.675
196.705 21.675
77.6015 21.625
721.278 21.5313
67.0859 21.4712
131.535 21.4
121.05 21.3214
214.019 21.2917
123.628 21.2841
741.463 21.2426
45.4281 21.1838
182.226 21.1635
842.191 21.1111
48.3936 21.1111
197.435 21.0662
199.808 21.0278
167.374 21.025
195.831 21.0179
164.996 21.005
764.103 20.8897
656.697 20.7813
252.462 20.75
167.938 20.7202
878.211 20.625
77.4482 20.625
494.586 20.5329
545.911 20.5313
224.585 20.5313
474.875 20.4821
260.119 20.4821
1533.19 20.4444
392.617 20.4444
237.43 20.4444
414.185 20.3636
1309.88 20.3611
1113.63 20.3224
198.603 20.2813
43.0247 20.2813
163.164 20.2426
1583.29 20.225
1275.12 20.2228
330.077 20.2228
1589.89 20.2083
712.144 20.1488
808.05 20.1429
511.324 20.125
561.022 20.1111
1513.22 20.1
811.686 20.075
371.933 20.075
873.26 20.0536
227.145 20.045
1456.7 20.0208
201.39 20.0208
354.65 20.0114
1591.6 20.
1207.7 19.875
1595.56 19.7961
134.384 19.7788
185.08 19.675
870.517 19.5
198.477 19.4803
87.7349 19.4444
695.142 19.4402
363.697 19.4083
211.02 19.4083
639.256 19.4
940.195 19.3611
1066.71 19.3333
196.12 19.3333
49.7855 19.3214
149.855 19.2857
47.6279 19.2813
217.05 19.25
61.5558 19.2426
1411.77 19.2404
404.069 19.2404
132.544 19.2404
597.441 19.225
1134.27 19.2083
851.106 19.1667
1013.96 19.1645
197.483 19.1488
1040.31 19.125
359.101 19.125
205.541 19.125
67.5534 19.1118
96.1749 19.1111
464.409 19.0865
234.227 19.0662
130.886 19.0662
499.143 19.0592
195.78 19.0536
1438.23 19.0417
1269.12 19.0417
615.851 19.0417
827.264 19.0313
352.303 19.0313
193.335 19.0114
197.194 19.0083
1439.48 19.0074
1152.65 19.0074
172.076 19.006
197.684 19.0054
729.476 19.
632.092 19.
326.971 19.
217.772 19.
60.7121 18.8929
1548.42 18.8
342.733 18.7813
132.39 18.7813
705.131 18.7202
1290.07 18.6944
1244.21 18.6667
152.084 18.6667
206.648 18.6544
853.86 18.625
501.395 18.5714
819.68 18.5625
277.675 18.5313
966.758 18.4444
66.525 18.4444
445.91 18.4083
652.092 18.4
1068.84 18.3611
948.587 18.2917
567.99 18.2917
177.336 18.2841
797.439 18.2813
82.4977 18.25
971.683 18.2426
434.997 18.2426
149.775 18.2426
901.81 18.2083
529.446 18.2045
1077.6 18.1838
1286.01 18.1635
599.262 18.1111
411.288 18.1111
196.563 18.1023
197.154 18.0865
743.841 18.075
57.3616 18.075
607.564 18.0662
203.052 18.0662
378.044 18.0592
201.629 18.0417
166.35 18.0417
67.059 18.0417
586.501 18.0313
1287.83 18.025
1023.6 18.0227
319.822 18.0208
408.469 18.0114
936.61 18.0096
124.172 18.0074
823.068 18.0066
400.062 18.0066
286.852 18.0066
1412.03 18.
145.217 18.
1463.08 17.9205
