# Supplementary material for: Functional Genomics of Novel Secondary Metabolites from Diverse Cyanobacteria Using Untargeted Metabolomics
Source: Mar Drugs. 2013 Sep 30;11(10):3617–31. doi: 10.3390/md11103617 (PMC3826126; doi:10.3390/md11103617)
Supplement: Supplementary File 3 — Supplementary msms data (ZIP, 1417 KB) [file marinedrugs-11-03617-s003.zip › msms/95.Negative.txt]

// 95.   Negative
444.174 3214.1
236.079 2437.7
401.167 2431.11
180.054 1527.15
111.031 1227.52
151.049 784.017
193.073 706.413
95.0238 459.976
445.177 450.203
445.219 347.722
42.0011 336.417
137.048 330.024
68.025 294.289
444.292 276.01
124.039 253.679
237.089 170.391
168.078 148.521
402.169 146.721
175.06 134.307
193.132 130.064
444.742 119.211
401.324 119.063
41.0167 116.727
194.07 108.682
150.08 103.595
181.061 103.022
218.065 102.004
163.025 101.533
138.032 96.2857
444.439 95.3472
149.055 94.1716
444.943 93.4537
444.5 93.1645
444.378 86.245
112.029 85.9263
236.279 83.45
376.171 82.9067
401.942 77.7279
96.0217 77.0167
340.147 74.4405
180.503 73.375
286.675 71.3158
108.051 69.4321
444.677 68.6364
142.029 68.49
112.055 68.4091
236.543 66.9205
401.453 66.2355
236.471 65.7961
111.125 65.0833
94.0443 62.694
209.062 61.7686
180.197 60.0156
180.254 59.7619
402.092 58.8897
193.881 58.3906
314.098 58.1115
157.07 56.645
165.078 56.4821
445.099 56.125
124.112 56.0947
401.555 55.8409
67.0286 55.4706
401.692 55.0714
139.034 54.75
111.923 54.0455
402.442 54.006
603.181 54.
332.134 53.845
402.295 53.225
71.0119 52.7656
648.205 52.0208
314.183 51.125
138.169 50.7619
236.962 50.375
281.18 50.1136
175.141 49.6406
625.171 49.2841
402.933 48.338
193.182 48.0114
445.035 48.
720.683 47.125
445.627 46.8889
112.083 46.5577
332.259 46.3365
219.44 46.1571
1514.54 46.005
106.047 45.875
402.762 45.8036
236.776 45.3158
111.284 45.2308
118.908 44.9764
445.358 44.8182
434.221 44.7601
740.354 44.7206
140.044 44.5
236.396 44.4
1405.19 44.1324
141.249 43.9764
444.578 43.445
151.154 43.2269
82.7071 42.2226
125.078 42.0833
42.0338 41.5682
152.072 41.4821
180.41 41.45
213.792 41.1571
71.0334 41.0667
237.33 41.0036
149.701 41.
180.657 40.962
1446.2 40.9009
449.674 40.6806
334.768 40.245
522.356 40.125
268.012 40.1006
1413.27 40.004
479.65 40.0029
58.9076 39.9698
376.75 39.8824
521.792 39.8167
180.28 39.7813
409.941 39.1488
202.9 39.125
707.768 39.1184
111.384 39.
69.0412 38.6875
447.312 38.4545
446.545 38.3676
108.824 38.0288
446.181 38.0114
336.561 38.0038
417.326 37.8935
84.014 37.7206
126.033 37.5208
382.184 37.4491
66.6229 37.3676
47.0932 37.2656
1531.12 37.15
95.5994 37.0417
1166.76 37.0038
553.445 36.9423
614.348 36.9412
95.2523 36.9
444.831 36.6806
234.49 36.4821
1247.34 36.205
332.733 36.006
237.239 35.7202
947.984 35.4583
857.638 35.3674
502.192 35.35
190.097 35.2667
142.054 35.1607
358.152 35.0417
445.71 35.005
1055.63 35.0038
237.475 34.962
1260.45 34.8929
81.0306 34.7202
188.221 34.6429
104.675 34.5216
131.154 34.5
93.4601 34.4628
209.782 34.4583
124.833 34.2663
155.425 34.2228
193.245 34.1976
180.557 34.025
303.166 34.0208
653.5 34.0043
441.102 34.
280.246 33.9412
1018.04 33.8
1600.42 33.7284
78.3315 33.7284
558.096 33.4402
154.432 33.3472
112.48 33.225
113.48 33.0417
227.204 33.0208
1334.38 33.0066
62.6351 33.0043
111.242 33.
111.742 32.9412
1611. 32.9073
1615.32 32.6923
383.161 32.5313
149.115 32.5
99.6786 32.4167
699.591 32.405
1344.08 32.375
1488.84 32.338
832.275 32.3077
731.236 32.205
830.688 32.1976
695.491 32.1111
954.893 32.0667
1583.34 32.0388
630.725 32.025
940.486 32.0038
1599.46 31.8929
138.535 31.8182
239.64 31.8167
92.0834 31.7961
408.549 31.7778
433.786 31.7202
339.84 31.6713
94.1907 31.4808
786.58 31.3906
1509.12 31.375
83.0546 31.375
1491.99 31.25
991.842 31.25
1029.3 31.2404
101.023 31.225
95.1011 31.2045
193.562 31.1429
1165.35 31.1359
620.299 31.125
739.338 31.1157
1222.01 31.1111
101.066 31.0833
448.023 31.0662
1452.2 31.0417
464.245 31.0278
730.348 31.0167
240.483 31.0083
445.745 31.0066
1110.55 31.006
448.592 31.0043
332.475 31.0043
144.255 31.0043
449.929 30.9698
497.503 30.8523
1145.87 30.8409
195.62 30.805
387.027 30.75
86.1111 30.7206
631.642 30.5707
188.717 30.5216
63.9015 30.5216
763.456 30.4879
190.062 30.4803
342.199 30.338
111.9 30.338
168.449 30.2228
1531.33 30.205
1542.54 30.1488
52.1527 30.125
575.361 30.1136
404.986 30.1008
1562.26 30.0909
137.106 30.0865
551.495 30.0592
111.321 30.0417
401.811 30.025
403.065 30.0208
1570.35 30.0179
168.261 30.0179
202.634 30.0167
1327.84 30.0156
522.686 29.8897
513.243 29.8409
245.622 29.7778
659.615 29.7202
353.009 29.645
919.642 29.5682
941.752 29.4808
496.492 29.4402
1647.91 29.25
71.6711 29.25
138.106 29.2426
1116.37 29.2308
428.737 29.1875
516.252 29.1838
649.829 29.15
193.348 29.1488
376.89 29.125
135.036 29.0833
299.921 29.0714
449.163 29.0667
246.022 29.0208
84.35 29.0208
239.683 29.0192
159.788 29.0192
490.571 29.0083
1642.53 29.
232.747 28.9073
273.692 28.9013
1130.75 28.9
863.991 28.8897
88.7606 28.8897
42.05 28.8
1418.78 28.6944
890.005 28.6576
169.162 28.605
301.952 28.6
1339.48 28.5707
1456.87 28.5602
571.121 28.5602
446.991 28.5602
402.545 28.5313
375.713 28.5208
418.753 28.445
268.849 28.445
98.0425 28.4444
119.351 28.405
119.4 28.2813
158.199 28.2663
125.313 28.245
628.443 28.2308
43.2634 28.2045
71.851 28.1488
236.318 28.125
181.413 28.125
48.058 28.0363
167.089 28.0179
1636.04 28.005
1454.62 28.0046
824.302 28.
580.706 27.9205
335.023 27.875
1674.11 27.6544
229.048 27.625
329.826 27.605
246.886 27.605
63.1146 27.5313
190.404 27.4821
163.285 27.445
1498.52 27.4083
1143.85 27.405
445.9 27.375
1410.77 27.3636
491.705 27.3636
90.003 27.3636
243.788 27.3603
465.914 27.338
734.302 27.3333
404.03 27.3333
237.974 27.2917
440.344 27.2857
1230.41 27.25
377.213 27.245
1602.71 27.225
957.437 27.225
1377.63 27.2228
939.094 27.2228
1170.43 27.1731
958.915 27.1488
1606.77 27.1359
46.5997 27.1359
199.151 27.125
912.83 27.1157
272.188 27.1118
185.408 27.1118
1658.17 27.0769
332.768 27.0357
1680.24 27.0227
243.13 27.0208
191.139 27.0208
445.461 27.0083
774.832 27.005
340.197 27.005
255.61 27.0046
875.016 27.
614.282 27.
41.1095 27.
1682.54 26.9423
571.451 26.9185
58.0533 26.9185
535.843 26.875
466.878 26.875
734.488 26.7284
780.627 26.6944
524.442 26.6667
118.015 26.6576
433.696 26.625
1059.62 26.5956
1315.99 26.5682
588.78 26.5329
364.528 26.5208
1310.57 26.5
1059.67 26.5
937.065 26.4402
1009.97 26.405
175.659 26.3636
60.3669 26.2917
604.342 26.25
153.622 26.25
487.484 26.225
235.454 26.225
151.397 26.225
141.617 26.2
1217.35 26.1875
1648.32 26.1838
1275.69 26.1488
1344.15 26.0909
1164.59 26.0909
369.375 26.0865
711.11 26.0833
82.9719 26.0667
1217.03 26.0662
135.163 26.0489
538.631 26.0278
1189.38 26.025
1131.06 26.0208
1064.19 26.0208
374.303 26.0208
810.585 26.0083
141.202 26.0083
94.5307 26.0054
1364.83 26.005
259.674 26.005
818.351 26.0046
473.036 26.0043
300.611 26.
190.137 25.9185
496.127 25.8897
765.027 25.845
999.083 25.8182
1313.77 25.7961
189.94 25.7202
68.2236 25.7202
310.042 25.6944
153.371 25.675
151.304 25.6667
237.583 25.6544
1505.31 25.625
839.536 25.625
68.3208 25.5682
963.779 25.5329
776.536 25.4444
653.043 25.4402
550.387 25.4083
516.196 25.4083
480.347 25.4083
69.5769 25.405
298.716 25.3967
1591.15 25.3636
503.402 25.3611
40.7457 25.3393
499.959 25.3333
800.182 25.2857
1268.71 25.245
194.193 25.2404
668.807 25.225
218.82 25.225
230.906 25.2112
423.263 25.2045
238.948 25.2045
349.462 25.15
63.865 25.1488
1399.91 25.125
874.135 25.1157
733.567 25.1118
96.6155 25.1118
400.399 25.0909
165.471 25.0592
529.615 25.0536
640.546 25.045
511.877 25.045
797.291 25.025
79.3596 25.0208
601.34 25.0114
66.6507 25.0066
832.376 25.006
1559.97 25.0054
1044.8 25.0054
447.065 25.0054
1308.71 25.
303.224 25.
154.817 25.
96.2764 25.
195.565 24.9013
1141.87 24.9
939.569 24.9
1242.77 24.8182
1569.79 24.7961
1030.08 24.7961
445.978 24.7961
692.244 24.7813
1080.06 24.7778
574.181 24.7202
495.101 24.7202
377.039 24.7202
633.549 24.6923
1280.41 24.675
152.099 24.625
1168.4 24.5956
656.929 24.5682
652.958 24.4808
1343.4 24.4803
245.65 24.4803
309.563 24.445
460.987 24.4444
1393.23 24.4402
457.334 24.4402
317.277 24.4402
151.535 24.4402
1550.12 24.4
683.593 24.4
151.35 24.4
386.763 24.3636
1305.81 24.3393
1158.06 24.3393
112.677 24.3393
1659.31 24.3333
94.6359 24.3224
41.6286 24.3224
802.89 24.3077
286.746 24.2917
70.2431 24.2917
152.194 24.2857
327.245 24.2841
105.349 24.2813
983.532 24.25
1052.48 24.245
49.3813 24.245
347.896 24.2426
149.755 24.225
553.717 24.2045
1164.2 24.1875
490.041 24.1429
594.559 24.1359
464.775 24.1359
781.297 24.125
390.598 24.125
178.026 24.125
371.119 24.0909
1385.65 24.0833
463.504 24.0833
52.9363 24.075
1610.58 24.0592
545.392 24.0536
44.2717 24.0489
593.764 24.045
447.248 24.0417
236.828 24.0313
370.61 24.025
700.699 24.0227
187.633 24.0208
139.161 24.0208
331.16 24.0066
1267.55 24.006
981.436 24.006
238.355 24.006
202.805 24.006
59.0572 24.006
299.068 24.
193.516 24.
116.243 24.
183.793 23.9185
1644.43 23.8929
1201.52 23.8929
777.508 23.8897
578.119 23.8897
1294.65 23.845
873.561 23.845
829.304 23.8182
758.692 23.75
63.33 23.7202
865.219 23.6944
789.632 23.6944
664.237 23.675
1300.96 23.6544
621.093 23.625
400.004 23.625
143.64 23.625
52.1008 23.625
1639.52 23.605
369.612 23.6
322.815 23.6
1621.02 23.5956
104.191 23.5707
269.47 23.5568
456.784 23.5329
224.064 23.5329
1620.19 23.5
747.114 23.4821
531.226 23.4821
118.716 23.4803
665.419 23.4712
1077.76 23.4545
118.991 23.45
447.135 23.4083
90.5118 23.4083
1429.36 23.3636
537.674 23.3636
338.656 23.3636
867.655 23.3611
46.7069 23.3611
239.452 23.3603
144.952 23.3393
1167.29 23.3077
1093.27 23.2663
737.876 23.2663
1535.3 23.25
173.396 23.25
835.152 23.245
1337.49 23.2426
170.381 23.2426
1621.73 23.2404
246.325 23.2404
1675.55 23.225
1033.93 23.2045
1022.46 23.2045
353.522 23.1838
214.874 23.1838
363.193 23.1645
871.478 23.1488
190.966 23.1488
948.137 23.125
665.853 23.125
476.861 23.125
1533.34 23.1157
199.637 23.1136
1084.53 23.1118
455.303 23.1111
136.799 23.1111
323.223 23.1
183.257 23.1
87.8159 23.1
79.4259 23.0909
1010.56 23.0833
114.128 23.0833
1667.42 23.0662
1584.36 23.0662
87.9388 23.0662
1443.71 23.0592
1668.24 23.0357
67.6791 23.0313
484.832 23.0278
709.491 23.025
686.233 23.025
210.388 23.025
1470.74 23.0227
599.543 23.0227
1358.47 23.0208
57.0833 23.0208
885.326 23.0083
346.53 23.0083
318.766 23.0083
80.0415 23.0083
621.509 23.0074
272.049 23.0074
1065.25 23.0066
1005.99 23.006
924.428 23.006
883.781 23.006
527.232 23.006
209.301 23.006
42.1109 23.006
947.314 23.
358.363 23.
180.63 23.
165.331 23.
150.155 23.
1600.95 22.9205
219.988 22.9205
1285.4 22.9013
1640.7 22.9
130.49 22.9
121.938 22.9
72.7452 22.8929
140.852 22.875
60.6565 22.845
196.935 22.7961
150.276 22.7813
1087.49 22.7778
497.791 22.7778
543.629 22.75
464.908 22.675
1630. 22.6576
274.645 22.6576
1154.73 22.6544
442.154 22.6544
1079.39 22.625
840.698 22.625
408.789 22.625
240.129 22.5956
406.864 22.5714
1318.74 22.5682
1206.76 22.5682
108.083 22.5329
102.842 22.5329
314.342 22.5313
913.197 22.5
111.473 22.5
106.088 22.5
1243.46 22.4803
542.231 22.4803
181.572 22.4545
549.653 22.4444
1537.71 22.4083
1500.47 22.4083
1072.42 22.4083
436.321 22.4083
695.932 22.4
343.596 22.4
545.084 22.375
514.712 22.375
951.768 22.3611
1039.05 22.3603
965.154 22.3603
890.501 22.3603
908.7 22.3224
73.472 22.2917
55.4763 22.2917
194.124 22.2841
165.768 22.2841
330.305 22.2813
859.395 22.2663
318.841 22.2663
549.809 22.25
480.252 22.225
405.701 22.2045
238.425 22.1838
188.489 22.1645
1331.16 22.1607
236.607 22.1607
1151.82 22.1488
587.366 22.1488
1434.78 22.1429
666.243 22.1359
487.764 22.1359
1010.9 22.125
414.035 22.125
249.785 22.1118
1124.1 22.1111
1048.14 22.1111
901.427 22.1111
622.938 22.1111
512.563 22.1111
575.562 22.1023
1379.83 22.1
671.324 22.1
326.559 22.1
57.7519 22.1
1040.01 22.0909
962.927 22.0865
237.621 22.0865
1427.93 22.0833
228.276 22.0769
264.507 22.075
126.212 22.075
113.748 22.0662
42.204 22.0592
1632.73 22.0536
1378.58 22.0536
1310.05 22.0536
62.9438 22.0536
1181.94 22.05
53.7275 22.05
1471.1 22.0417
1306.67 22.0417
237.719 22.0417
237.044 22.0417
448.98 22.0357
404.317 22.0278
642.592 22.025
489.384 22.025
274.749 22.025
124.455 22.025
903.233 22.0227
354.739 22.0083
131.706 22.0083
980.284 22.0074
285.254 22.0074
1619.42 22.0066
832.637 22.0066
759.268 22.0066
557.039 22.0066
161.414 22.0066
61.3856 22.0066
1335.45 22.006
1116.58 22.006
629.144 22.006
1573.8 22.0054
151.238 22.0054
571.051 22.
326.137 22.
139.865 22.
94.0023 22.
79.968 22.
49.6273 22.
1368. 21.9013
531.332 21.9
53.3856 21.8929
51.8317 21.8929
357.195 21.8897
130.163 21.8897
1181.59 21.7961
175.358 21.7961
601.588 21.7813
107.291 21.7788
255.001 21.7778
234.633 21.75
1235.61 21.6944
1109.71 21.6806
683.137 21.6806
1106.69 21.675
123.446 21.675
1622.89 21.6544
82.1361 21.6544
1522.98 21.625
1461.51 21.625
1035.24 21.625
408.369 21.625
370.539 21.625
341.171 21.625
116.922 21.625
772.652 21.5956
528.822 21.5956
498.382 21.5956
316.556 21.5956
219.252 21.5956
201.704 21.5956
662.835 21.5714
432.61 21.5714
122.518 21.5714
110.153 21.5714
169.944 21.5682
990.608 21.5329
339.382 21.5329
98.5783 21.5329
239.187 21.5208
1059.28 21.5
562.615 21.5
440.982 21.4821
146.154 21.4821
898.39 21.4803
247.906 21.4803
67.5974 21.4712
766.772 21.4545
208.081 21.45
834.475 21.4444
122.817 21.4444
1450.47 21.4402
273.781 21.4402
627.693 21.405
1015.97 21.3636
449.467 21.3636
484.92 21.3603
365.02 21.3224
1519.75 21.3214
948.499 21.3214
149.152 21.3214
330.619 21.2917
1183.11 21.2857
144.54 21.2857
358.035 21.2841
719.29 21.2663
1308.58 21.25
244.13 21.25
149.398 21.2426
114.191 21.2426
180.369 21.2404
1585.39 21.225
1531.06 21.225
446.412 21.225
287.709 21.225
362.538 21.2083
268.274 21.1838
46.8939 21.1838
1116.23 21.1645
1054.6 21.1645
736.164 21.1645
1509.85 21.1635
1048.43 21.1635
1034.56 21.1635
172.885 21.1488
91.3773 21.1488
783.546 21.1359
1557.7 21.125
619.952 21.125
619.396 21.125
384.95 21.125
190.318 21.125
53.6899 21.125
1176.83 21.1118
568.989 21.1118
108.771 21.1118
1671.24 21.1111
1640.03 21.1111
1568.35 21.1111
85.4426 21.1111
64.7649 21.1023
1016.41 21.1
419.946 21.1
289.77 21.1
1306.03 21.0909
448.629 21.0909
146.084 21.0909
101.679 21.0909
836.988 21.0865
492.647 21.0662
102.883 21.0662
1649.48 21.0592
1473.99 21.0592
1286.28 21.0592
151.908 21.0592
536.983 21.0536
404.272 21.0536
322.657 21.0536
101.644 21.0536
113.26 21.0417
1512.09 21.0357
260.164 21.0357
166.083 21.0357
137.168 21.0357
1467.34 21.0313
1347.91 21.0313
1279.2 21.0313
802.793 21.0278
878.629 21.025
758.4 21.025
723.46 21.025
625.371 21.025
608.327 21.025
546.048 21.025
527.968 21.025
378.082 21.025
1302.6 21.0227
1237.76 21.0227
279.057 21.0227
267.205 21.0227
244.873 21.0227
537.753 21.0139
159.499 21.0139
1675.43 21.0114
1657.93 21.0083
746.86 21.0083
569.464 21.0083
560.939 21.0074
456.538 21.0066
301.48 21.0066
242.325 21.0066
199.199 21.0066
799.358 21.006
285.835 21.006
67.9903 21.0054
1572.87 21.
1108.29 21.
1032.18 21.
443.306 21.
432.935 21.
429.587 21.
699.012 20.8929
62.4162 20.8929
1207.53 20.875
1373.08 20.8182
577.616 20.7961
240.875 20.7961
152.326 20.7961
1293.22 20.7813
209.224 20.7813
382.938 20.7788
1578.84 20.75
598.05 20.75
80.2799 20.6944
217.827 20.6806
129.924 20.6806
1438.37 20.675
250.283 20.675
73.4068 20.675
1015.45 20.6544
41.5087 20.6544
277.195 20.625
402.992 20.5956
380.064 20.5956
240.67 20.5956
717.92 20.5714
114.08 20.5714
206.057 20.5682
335.998 20.5568
1184.88 20.5329
859.733 20.5329
505.315 20.5329
53.5732 20.5329
430.298 20.5313
446.763 20.4821
799.993 20.45
233.247 20.45
376.281 20.4464
82.2482 20.4464
253.509 20.4444
126.129 20.4444
1137.5 20.4083
881.321 20.4083
584.817 20.4083
565.706 20.4083
201.271 20.4083
1344.99 20.4
751.295 20.375
239.096 20.375
194.246 20.375
1019.86 20.3636
1010.23 20.3636
58.1019 20.3611
748.073 20.3603
544.107 20.3603
281.137 20.3603
159.232 20.3603
711.231 20.3224
58.5733 20.3224
1299.1 20.3214
800.503 20.3214
1256.64 20.2917
1184.16 20.2917
389.403 20.2917
378.683 20.2917
834.989 20.2841
61.1021 20.2841
1668.87 20.2813
1296.9 20.2813
1227.03 20.2813
547.829 20.25
176.101 20.25
1347.6 20.2426
1209.92 20.2426
1158.65 20.2404
395.465 20.2404
371.518 20.2404
176.852 20.2404
459.925 20.225
1045.41 20.2083
500.624 20.2083
295.455 20.2083
75.877 20.2083
146.907 20.2
1111.01 20.1838
421.626 20.1838
151.618 20.1838
968.376 20.1645
706.321 20.1645
447.634 20.1645
211.469 20.1645
67.049 20.1645
490.774 20.1635
199.267 20.1635
781.8 20.1488
530.657 20.1488
1487.42 20.1429
1240.25 20.1429
120.008 20.1429
1187.83 20.1359
524.945 20.1359
882.829 20.125
874.896 20.125
801.584 20.125
262.09 20.125
147.864 20.125
58.5027 20.125
540.919 20.1111
250.933 20.1111
68.8671 20.1111
238.071 20.1023
146.319 20.1
261.394 20.0833
980.194 20.075
236.695 20.075
1301.9 20.0662
519.67 20.0662
200.438 20.0662
981.738 20.0592
407.757 20.0592
204.776 20.0592
65.918 20.05
1364.97 20.0417
1359.31 20.0417
252.789 20.0417
182.969 20.0417
43.704 20.0417
181.154 20.0357
105.626 20.0357
1615.76 20.0313
54.3891 20.0313
1649.32 20.0278
808.483 20.0278
676.529 20.0278
394.996 20.025
267.908 20.025
81.3674 20.025
64.3146 20.025
1380.13 20.0227
1192.2 20.0083
1172.29 20.0083
430.554 20.0083
420.236 20.0083
389.776 20.0083
388.943 20.0083
156.652 20.0083
124.27 20.0083
81.6207 20.0083
802.322 20.0074
181.848 20.0074
67.3683 20.0074
1269.79 20.0066
736.491 20.0066
1433.48 20.006
249.701 20.006
197.279 20.006
121.861 20.006
1226.62 20.
606.819 20.
414.284 20.
133.445 20.
966.809 19.9185
1042.1 19.9
449.019 19.9
1440.9 19.8929
918.458 19.8929
751.407 19.8929
975.488 19.8897
489.894 19.8897
355.994 19.8897
238.304 19.8897
222.901 19.8897
69.2172 19.8
1683.27 19.7961
369.048 19.7961
80.4658 19.7961
1520.69 19.7788
120.489 19.7778
68.3028 19.7202
1476.2 19.6944
280.867 19.6944
534.13 19.675
1383.72 19.6544
1172.36 19.6544
914.153 19.6544
400.496 19.6544
113.947 19.6544
84.9106 19.6544
377.285 19.625
381.51 19.5956
1494.55 19.5714
305.63 19.5714
404.141 19.5568
565.754 19.5329
672.681 19.5313
372.006 19.5313
41.5345 19.5313
1697.81 19.5
1128.21 19.5
1041.97 19.5
545.296 19.5
327.503 19.5
368.783 19.4821
836.191 19.4712
456.645 19.4712
449.797 19.4712
313.095 19.45
1514.76 19.4444
898.313 19.4083
265.61 19.4083
216.951 19.4083
903.475 19.4
631.33 19.4
871.723 19.375
410.567 19.375
315.988 19.375
161.848 19.375
1479.72 19.3603
542.171 19.3603
228.483 19.3603
377.405 19.3472
48.9023 19.3472
749.844 19.3224
585.987 19.3224
455.144 19.3224
416.152 19.3224
367.594 19.3214
174.827 19.3214
913.117 19.2857
847.587 19.2857
436.8 19.2857
146.217 19.2841
1119.61 19.2663
1109.43 19.25
947.613 19.25
446.472 19.25
135.363 19.25
73.0311 19.25
69.4292 19.25
526.867 19.2426
76.4089 19.2426
1114.74 19.2404
880.413 19.225
450.354 19.225
341.711 19.225
123.645 19.225
304.521 19.2083
227.99 19.2083
866.669 19.2
806.331 19.2
336.122 19.2
305.812 19.1838
531.276 19.1667
149.868 19.1667
982.115 19.1645
886.712 19.1645
445.528 19.1645
1490.86 19.1635
1059.89 19.1488
422.546 19.1429
419.853 19.1359
1061.95 19.125
823.784 19.125
617.286 19.125
458.399 19.125
1346.45 19.1118
1151.67 19.1111
229.654 19.1111
1324.17 19.1
1123.88 19.1
680.124 19.1
1515.03 19.0865
1395.75 19.0865
172.229 19.0865
257.142 19.075
142.649 19.075
78.9724 19.075
60.8395 19.075
1497.4 19.0662
434.557 19.0662
71.2257 19.0662
990.174 19.0592
164.86 19.0536
88.0621 19.0536
315.739 19.0489
585.454 19.0417
508.21 19.0417
395.561 19.0417
1388.38 19.0357
1677.23 19.0313
1010.03 19.0313
524.762 19.0313
322.318 19.0313
183.411 19.0313
393.961 19.0278
237.869 19.0278
498.333 19.025
1625.28 19.0096
1403.73 19.0096
1290.82 19.0096
1588.02 19.0083
1478.51 19.0083
1315.38 19.0083
98.3901 19.0083
65.0703 19.0083
1687.27 19.0074
1246.24 19.0074
560.166 19.0074
441.198 19.0074
259.499 19.0074
238.47 19.0074
1390.73 19.0066
856.509 19.0066
702.915 19.0066
604.096 19.0066
543.374 19.0066
58.4504 19.0066
1539.81 19.006
1368.2 19.
988.696 19.
808.044 19.
731.606 19.
562.704 19.
504.931 19.
428.785 19.
422.851 19.
406.154 19.
403.293 19.
221.345 19.
176.07 19.
1453.97 18.9205
781.633 18.9205
682.93 18.9205
346.866 18.9
1367.43 18.8929
72.9018 18.8929
1675.1 18.8897
921.439 18.8897
160.635 18.8897
79.2127 18.8897
646.95 18.8
122.901 18.7961
68.6823 18.7961
1398.35 18.7813
243.979 18.7813
56.6795 18.7813
1373.56 18.7788
95.9657 18.7788
1015.08 18.7778
1284.82 18.7202
100.642 18.6806
1381.1 18.675
1078.02 18.675
469.4 18.675
173.811 18.675
152.023 18.675
1149.46 18.625
412.403 18.625
317.385 18.625
267.515 18.625
225.636 18.625
351.111 18.5956
249.44 18.5956
79.2378 18.5956
1103.05 18.5714
881.797 18.5625
95.4168 18.5568
1215.8 18.5329
725.758 18.5329
458.916 18.5329
1142.17 18.5313
132.068 18.5313
1558.48 18.5
1455.94 18.5
975.642 18.5
918.188 18.5
482.576 18.5
329.333 18.5
276.129 18.5
199.559 18.5
442.896 18.4821
1112.53 18.4803
1094.58 18.4712
921.031 18.4712
1134.06 18.4464
1586.12 18.4444
1071.6 18.4444
820.074 18.4444
180.938 18.4444
76.6432 18.4444
409.807 18.4402
941.934 18.4083
194.373 18.4083
173.266 18.4083
914.717 18.4
466.333 18.4
97.8111 18.4
71.3951 18.4
1546.49 18.375
1459.02 18.375
1375.55 18.375
1324.46 18.375
833.737 18.375
652.033 18.375
563.228 18.375
293.09 18.375
277.237 18.375
262.493 18.375
79.8411 18.375
1490.22 18.3603
1137.42 18.3603
237.189 18.3603
43.728 18.3603
519.565 18.3224
297.762 18.3224
273.326 18.3224
180.838 18.3224
557.149 18.3214
482.878 18.3214
267.246 18.2857
1657.32 18.2841
1107.39 18.2841
843.263 18.2841
786.432 18.2841
1221.41 18.2813
1156.54 18.2813
472.303 18.2813
1683.99 18.25
1577.27 18.25
1478.56 18.25
1148.82 18.25
1008.61 18.25
537.966 18.25
508.901 18.25
1342.6 18.2426
1239.81 18.2426
1057.34 18.2426
956.386 18.2426
806.193 18.2426
352.878 18.2426
316.73 18.2426
212.502 18.2404
765.47 18.2083
626.33 18.2083
606.309 18.2083
273.506 18.2083
897.098 18.1838
689.899 18.1838
564.459 18.1838
463.75 18.1838
240.429 18.1838
1341.54 18.1667
1100.8 18.1667
182.133 18.1667
1050.07 18.1645
818.515 18.1645
584.296 18.1645
568.904 18.1645
461.804 18.1645
212.955 18.1645
143.188 18.1635
1072.2 18.1607
1134.61 18.1429
1100.18 18.1429
603.391 18.1429
248.272 18.1429
139.73 18.1429
100.935 18.1429
130.823 18.1359
1571.65 18.125
1548.61 18.125
1252.29 18.125
1016.34 18.125
859.127 18.125
797.154 18.125
686.585 18.125
541.452 18.125
401.868 18.125
144.439 18.125
410.924 18.1118
1695.75 18.1111
831.959 18.1111
311.286 18.1111
218.557 18.1023
704.708 18.1
250.099 18.1
112.129 18.1
115.318 18.0909
1525.55 18.0865
1366.12 18.0865
406.739 18.0865
640.633 18.075
500.842 18.075
396.809 18.075
279.459 18.075
132.15 18.075
84.6186 18.075
1114.53 18.0662
796.556 18.0662
718.323 18.0662
299.465 18.0662
810.015 18.0592
111.814 18.0592
41.3855 18.0592
728.103 18.05
319.102 18.05
251.738 18.0417
895.708 18.0357
409.135 18.0357
535.763 18.0313
535.71 18.0313
348.081 18.0313
1147.8 18.0278
439.779 18.0278
366.246 18.0278
306.635 18.0278
1638.47 18.025
244.991 18.025
91.1245 18.0179
417.707 18.0139
294.352 18.0096
225.274 18.0096
1494.44 18.0083
1178.69 18.0083
678.915 18.0083
586.361 18.0083
358.482 18.0083
351.739 18.0083
245.137 18.0083
152.879 18.0083
125.108 18.0083
99.5696 18.0083
96.0573 18.0083
1113.73 18.0074
784.14 18.0074
461.988 18.0074
315.312 18.0074
75.7977 18.0074
1302.43 18.0066
358.851 18.0066
321.321 18.0066
161.131 18.0066
123.517 18.0066
59.3605 18.0066
567.061 18.006
564.568 18.006
1499.02 18.
1382.13 18.
1234.97 18.
1015.28 18.
980.589 18.
860.386 18.
631.992 18.
365.906 18.
1670.57 17.9205
879.74 17.9205
733.689 17.9205
1214.47 17.8929
1106.58 17.8929
477.498 17.8929
420.072 17.8929
251.209 17.8929
131.096 17.8929
70.2155 17.8929
42.2828 17.8929
229.855 17.8897
183.716 17.8897
153.872 17.8897
988.527 17.8
167.345 17.8
473.275 17.7961
1288.83 17.7813
989.114 17.7813
125.725 17.7813
57.2618 17.7813
586.287 17.7788
558.198 17.7788
533.581 17.7788
325.294 17.7788
322.551 17.7788
228.438 17.7788
299.271 17.75
1687.53 17.6944
1562.17 17.6944
921.628 17.6944
846.065 17.6944
694.573 17.6944
657.593 17.6944
76.8944 17.6944
1388.85 17.675
778.619 17.675
763.612 17.675
571.533 17.675
700.846 17.6667
281.25 17.6667
241.449 17.6667
468.443 17.6544
193.281 17.6544
227.567 17.625
601.211 17.5956
594.449 17.5956
508.657 17.5956
108.365 17.5956
971.019 17.5714
886.488 17.5714
354.623 17.5714
331.715 17.5714
264.275 17.5714
232.072 17.5714
157.953 17.5714
118.962 17.5714
59.9791 17.5714
1235.09 17.5625
422.517 17.5625
358.217 17.5625
74.1144 17.5625
167.131 17.5568
141.971 17.5568
80.7933 17.5568
190.872 17.5329
1414.47 17.5313
1317.95 17.5313
1041.37 17.5313
319.766 17.5313
204.365 17.5313
98.8416 17.5313
1434.91 17.5
1233.12 17.5
1125.28 17.5
907.975 17.5
843.767 17.5
615.182 17.5
554.156 17.5
340.255 17.5
304.023 17.5
49.7492 17.4712
696.985 17.45
520.75 17.45
114.389 17.4464
1249.73 17.4444
842.536 17.4444
70.9506 17.4444
1489.3 17.4083
888.563 17.4083
211.804 17.4083
126.693 17.4083
296.291 17.4
1435.1 17.375
1008.31 17.375
614.524 17.375
572.706 17.375
162.949 17.375
110.037 17.375
684.029 17.3636
1509.62 17.3603
620.824 17.3603
552.897 17.3603
472.961 17.3603
410.004 17.3603
403.338 17.3603
179.032 17.3603
103.705 17.3224
1695.65 17.3214
1655.09 17.3214
303.923 17.3214
302.716 17.3214
212.688 17.3214
151.703 17.3214
840.783 17.2857
699.19 17.2857
219.487 17.2857
1086.76 17.2841
404.223 17.2841
361.85 17.2841
337.194 17.2841
161.93 17.2841
1317.34 17.2813
206.493 17.2813
1450.53 17.25
1300.35 17.25
1274.84 17.25
1258.48 17.25
244.954 17.25
170.916 17.25
44.9815 17.25
894.77 17.2426
161.897 17.2426
1497.68 17.2404
397.118 17.2404
390.649 17.2404
202.176 17.2404
169.722 17.2404
62.4624 17.2404
272.531 17.225
1657.68 17.2083
1457.68 17.2083
921.329 17.2083
552.235 17.2083
1249.64 17.1838
853.276 17.1838
455.608 17.1838
292.585 17.1838
880.041 17.1667
440.911 17.1667
381.428 17.1667
336.455 17.1667
119.964 17.1667
124.346 17.1645
1260.21 17.1635
1224.83 17.1635
479.54 17.1607
209.168 17.1488
1489.56 17.1429
1291.81 17.1429
1157.47 17.1429
1622.07 17.125
1249.5 17.125
1039.58 17.125
642.991 17.125
161.72 17.125
85.3857 17.125
84.1632 17.125
80.1807 17.125
47.9785 17.125
44.9413 17.125
625.617 17.1118
1399.2 17.1111
518.664 17.1111
615.14 17.1023
276.297 17.1023
188.34 17.1
1439.32 17.0865
718.861 17.0865
570.669 17.0865
420.828 17.0865
184.639 17.0865
105.851 17.0865
1065.05 17.075
777.162 17.075
657.797 17.075
40.7869 17.075
1639.77 17.0662
801.9 17.0662
683.505 17.0662
353.381 17.0662
814.916 17.0625
1472.74 17.0536
298.534 17.0536
1087.64 17.0417
884.677 17.0417
383.692 17.0417
327.097 17.0417
299.59 17.0417
263.246 17.0417
193.397 17.0417
113.057 17.0417
112.233 17.0417
107.975 17.0417
1600.3 17.0357
323.306 17.0357
42.9777 17.0357
1488.54 17.0313
1025.62 17.0313
904.421 17.0313
154.888 17.0313
73.7274 17.0313
65.6352 17.0313
52.1236 17.0313
1643.09 17.0278
648.282 17.0278
424.513 17.0278
66.3658 17.0278
68.1506 17.0179
384.165 17.0114
362.877 17.0114
190.484 17.0114
1516.7 17.0096
1337.82 17.0096
944.161 17.0096
215.394 17.0096
120.851 17.0096
1592.7 17.0083
1569.01 17.0083
923.418 17.0083
825.961 17.0083
769.118 17.0083
650.297 17.0083
198.593 17.0083
189.57 17.0083
187.405 17.0083
134.75 17.0083
105.397 17.0083
48.8624 17.0083
1453.13 17.0074
1229.52 17.0074
1206.68 17.0074
1073.7 17.0074
1016.59 17.0074
922.618 17.0074
406.243 17.0074
171.486 17.0074
134.498 17.0074
1327.63 17.0066
1035.01 17.0066
616.023 17.0066
308.312 17.0066
98.7312 17.0066
44.995 17.0066
99.8729 17.006
1433.37 17.
1362.15 17.
1282.05 17.
771.535 17.
423.218 17.
372.389 17.
364.868 17.
345.692 17.
298.999 17.
131.834 17.
522.083 16.9205
177.728 16.9205
1352.44 16.8929
770.751 16.8929
273.841 16.8929
208.474 16.8897
204.433 16.8897
132.942 16.8897
749.253 16.8
205.478 16.8
186.814 16.8
63.5753 16.8
1373.95 16.7961
1328.76 16.7813
1047.79 16.7813
1388.65 16.7788
534.01 16.7788
1455.24 16.75
1038.54 16.75
1042.58 16.6944
760.059 16.6944
249.403 16.6944
167.902 16.6806
607.03 16.675
452.863 16.675
158.799 16.675
583.694 16.6667
225.908 16.6667
220.687 16.6667
556.626 16.625
282.008 16.625
505.882 16.5956
221.397 16.5956
1676.75 16.5714
1648.83 16.5714
1394.5 16.5714
1313.47 16.5714
607.567 16.5714
202.668 16.5714
51.0423 16.5714
41.9148 16.5714
762.391 16.5625
555.102 16.5625
402.002 16.5625
663.388 16.5568
431.502 16.5568
154.337 16.5568
137.69 16.5568
1110.9 16.5329
1453.53 16.5313
498.198 16.5313
70.3168 16.5313
1679.68 16.5
507.675 16.5
349.621 16.5
162.29 16.5
91.767 16.5
40.3459 16.5
1636.51 16.4712
1494.3 16.4712
1040.77 16.4712
751.509 16.4712
528.743 16.4712
164.222 16.4712
131.012 16.4712
105.237 16.4712
79.6446 16.4712
479.496 16.45
460.25 16.45
348.506 16.45
1189.66 16.4464
1656.45 16.4083
1517.94 16.4083
1409.45 16.4083
937.421 16.4083
923.228 16.4083
909.65 16.4083
724.668 16.4083
697.767 16.4083
544.03 16.4083
487.815 16.4083
463.651 16.4083
111.524 16.4083
55.8209 16.4083
511.359 16.4
1543.09 16.375
1080.36 16.375
424.02 16.375
335.656 16.375
248.792 16.375
174.696 16.375
1387.93 16.3603
1235.41 16.3472
1094.06 16.3472
194.329 16.3472
116.568 16.3472
865.305 16.3333
481.283 16.3224
1119.85 16.3214
464.107 16.3214
185.847 16.3214
131.965 16.3214
1420.94 16.2857
1105.49 16.2857
810.152 16.2857
783.921 16.2857
761.517 16.2857
483.331 16.2841
208.446 16.2841
1618.53 16.25
1489.76 16.25
1407.85 16.25
1320.61 16.25
1160.9 16.25
1011.95 16.25
733.634 16.25
359.161 16.25
288.548 16.25
227.338 16.25
113.182 16.25
73.9228 16.25
69.7229 16.25
55.7773 16.25
45.102 16.25
1020.45 16.2426
371.375 16.2426
315.223 16.2426
212.394 16.2404
132.795 16.2404
1601.7 16.2083
1146.99 16.2083
842.053 16.2083
769.611 16.2083
489.46 16.2083
286.038 16.2083
239.134 16.2083
103.839 16.2083
91.6789 16.2083
86.7338 16.2083
1373.42 16.2
986.629 16.2
1611.32 16.1838
996.457 16.1838
468.103 16.1838
114.152 16.1838
54.3554 16.1838
53.9634 16.1838
887.154 16.1667
160.425 16.1667
98.3553 16.1667
1102.99 16.1645
1335.52 16.1635
1165.64 16.1635
1150.9 16.1635
688.66 16.1635
609.689 16.1635
407.288 16.1635
97.5992 16.1635
1388.04 16.1429
1325.23 16.1429
982.832 16.1429
387.844 16.1429
273.943 16.1429
214.713 16.1429
1567.67 16.125
1323.07 16.125
791.714 16.125
634.255 16.125
601.932 16.125
583.396 16.125
551.917 16.125
426.528 16.125
367.206 16.125
181.956 16.125
158.127 16.125
40.6965 16.125
162.143 16.1111
1265.02 16.1023
929.886 16.1023
196.651 16.1023
192.061 16.1023
71.6512 16.1023
390.807 16.0865
330.191 16.0865
85.5428 16.0865
148.9 16.0833
1552.29 16.075
1328.28 16.075
797.575 16.075
543.307 16.075
163.605 16.075
1425.96 16.0662
523.332 16.0662
111.669 16.0662
1120.52 16.0625
440.755 16.0625
945.076 16.0592
74.4571 16.0592
833.843 16.0417
139.077 16.0417
108.295 16.0417
1672.45 16.0357
451.411 16.0357
305.142 16.0357
276.413 16.0357
254.924 16.0357
189.237 16.0357
48.6954 16.0357
1433.67 16.0313
702.672 16.0313
153.977 16.0313
777.625 16.0278
230.636 16.0278
123.155 16.0278
1019.43 16.0139
1120.56 16.0114
1623.09 16.0096
1505.08 16.0096
1466.88 16.0096
1346.06 16.0096
920.496 16.0096
750.298 16.0096
665.06 16.0096
254.449 16.0096
154.553 16.0096
1640.54 16.0083
1422.36 16.0083
1364.09 16.0083
1040.13 16.0083
938.331 16.0083
808.369 16.0083
787.56 16.0083
595.118 16.0083
563.578 16.0083
488.754 16.0083
430.926 16.0083
54.327 16.0083
43.3966 16.0083
1589.45 16.0074
1008.94 16.0074
785.52 16.0074
409.32 16.0074
127.108 16.0074
1618.38 16.0066
1276.97 16.0066
419.184 16.0066
726.792 16.006
1173.92 16.
1125.61 16.
961.489 16.
870.083 16.
614.218 16.
529.312 16.
313.235 16.
77.2005 16.
44.1079 16.
101.971 15.9205
1112.38 15.8929
1041.58 15.8929
790.976 15.8929
340.305 15.8929
1371.85 15.8897
638.057 15.8897
471.644 15.8897
356.653 15.8897
1521.16 15.8
630.777 15.8
211.574 15.8
172.835 15.8
128.271 15.8
86.9401 15.8
1336.18 15.7961
1322.11 15.7813
166.839 15.7813
62.102 15.7813
809.343 15.7788
701.484 15.7788
613.917 15.7788
103.074 15.7788
180.687 15.75
951.163 15.6944
966.516 15.6806
481.541 15.6806
113.203 15.6806
948.869 15.675
570.068 15.675
536.64 15.675
506.992 15.675
129.165 15.675
106.874 15.675
1191.35 15.6667
707.041 15.6667
422.33 15.6667
368.57 15.6667
296.081 15.6667
257.627 15.6667
240.747 15.6667
163.204 15.6667
99.5967 15.6667
48.3233 15.6667
1560.15 15.625
1554.35 15.5956
73.5852 15.5956
1598.62 15.5714
1562.71 15.5714
1398.71 15.5714
1160.53 15.5714
899.641 15.5714
296.204 15.5714
629.569 15.5625
603.006 15.5625
64.6209 15.5625
651.506 15.5568
486.028 15.5568
206.77 15.5568
672.958 15.5329
373.783 15.5329
101.263 15.5329
1548.21 15.5
1510.98 15.5
735.374 15.5
266.957 15.5
224.102 15.5
92.2527 15.5
1061.71 15.4712
528.269 15.4712
324.607 15.4712
315.819 15.4712
1243.89 15.45
719.424 15.45
159.099 15.45
110.189 15.45
40.2136 15.45
348.847 15.4464
53.4663 15.4464
957.23 15.4083
872.068 15.4083
510.638 15.4083
430.472 15.4083
235.148 15.4083
159.854 15.4083
1482.23 15.375
1442.4 15.375
1174.3 15.375
224.036 15.375
199.707 15.375
44.8203 15.375
473.697 15.3603
341.572 15.3603
466.44 15.3472
362.994 15.3472
150.179 15.3333
257.004 15.3224
1644.18 15.3214
1642.63 15.3214
1177.23 15.3214
1126.86 15.3214
990.028 15.3214
839.048 15.3214
830.359 15.3214
776.971 15.3214
754.494 15.3214
144.565 15.3214
641.538 15.2857
374.031 15.2857
1516.43 15.2841
688.579 15.2841
465.378 15.2841
1614.42 15.2813
1096.74 15.2813
743.925 15.2813
1491.76 15.25
600.321 15.25
273.113 15.25
148.304 15.25
1672.31 15.2404
1627.25 15.2404
1265.67 15.2404
917.944 15.2404
667.188 15.2404
311.762 15.2404
277.585 15.2404
265.27 15.2404
120.147 15.2404
43.6863 15.2404
1226.2 15.2083
1029.62 15.2083
656.05 15.2083
541.92 15.2083
479.161 15.2083
461.373 15.2083
415.498 15.2083
184.748 15.2083
61.8624 15.2083
872.357 15.2045
1552.56 15.2
1154.8 15.2
715.335 15.2
325.584 15.2
229.768 15.2
112.778 15.2
591.616 15.1838
1514. 15.1667
1412.02 15.1667
1242.71 15.1667
838.5 15.1667
158.957 15.1667
815.061 15.1645
1418.37 15.1635
1234.33 15.1635
1074.56 15.1635
985.468 15.1635
836.632 15.1635
834.38 15.1635
436.223 15.1635
298.488 15.1635
263.904 15.1635
223.604 15.1635
1582.98 15.1429
1271.55 15.1429
1267.89 15.1429
410.77 15.1429
237.913 15.1429
1561.64 15.125
1426.32 15.125
1310.82 15.125
1013.46 15.125
980.939 15.125
971.418 15.125
824.574 15.125
549.215 15.125
414.953 15.125
406.013 15.125
384.129 15.125
202.701 15.125
185.048 15.125
116.419 15.125
1509.51 15.1023
1110. 15.1023
251.77 15.1023
64.0709 15.1023
1557.49 15.0865
1060.06 15.0865
1033.61 15.0865
880.973 15.0865
526.246 15.0865
438.866 15.0865
407.398 15.0865
377.557 15.0865
318.596 15.0865
222.625 15.0865
122.19 15.0865
64.7285 15.0865
1640.4 15.075
1398.62 15.075
1397.87 15.075
1376.16 15.075
806.644 15.075
617.09 15.075
491.046 15.075
143.026 15.075
1595.9 15.0662
1234.22 15.0662
282.725 15.0662
1244.8 15.0625
752.33 15.0625
837.521 15.0536
1318.03 15.05
1201.83 15.05
1463.94 15.0417
1403.98 15.0417
1048.99 15.0417
810.674 15.0417
451.331 15.0417
269.561 15.0417
99.7121 15.0417
1239.42 15.0357
882.164 15.0357
831.002 15.0357
705.606 15.0357
629.417 15.0357
479.939 15.0357
403.546 15.0357
1259.4 15.0313
851.604 15.0313
434.462 15.0313
74.2842 15.0313
1230.02 15.0278
463.023 15.0278
135.489 15.0278
53.1668 15.0278
249.161 15.025
1108.42 15.0179
67.4202 15.0139
808.125 15.0114
514.914 15.0114
314.569 15.0114
64.0895 15.0114
1666.3 15.0096
1152.43 15.0096
649.61 15.0096
300.169 15.0096
299.713 15.0096
186.223 15.0096
1240.85 15.0083
1136.04 15.0083
1053.75 15.0083
593.512 15.0083
479.901 15.0083
411.154 15.0083
386.574 15.0083
379.946 15.0083
354.34 15.0083
255.091 15.0083
414.751 15.0074
178.167 15.0074
79.5434 15.0066
111.197 15.006
1603.93 15.
1333.08 15.
1075.58 15.
829.929 15.
820.664 15.
800.295 15.
786.178 15.
769.69 15.
642.766 15.
611.623 15.
534.782 15.
468.27 15.
391.588 15.
302.272 15.
225.136 15.
115.613 15.
113.568 15.
113.09 15.
83.5731 15.
46.5569 15.
1247.22 14.9205
911.578 14.9205
749.586 14.9205
584.111 14.9205
513.581 14.9205
1372.38 14.8929
1168.04 14.8929
1123.24 14.8929
294.639 14.8929
201.13 14.8929
145.039 14.8929
42.4247 14.8929
943.495 14.8897
72.8453 14.8897
855.177 14.875
44.4357 14.875
1492.62 14.8
454.526 14.8
416.007 14.8
276.646 14.8
210.517 14.8
42.1392 14.8
404.918 14.7813
1612.48 14.7788
650.746 14.7788
562.069 14.7788
561.194 14.7788
407.055 14.7788
230.29 14.7788
200.537 14.7788
229.745 14.75
1297.46 14.6806
973.957 14.6806
480.122 14.6806
220.916 14.6806
165.653 14.6806
62.5201 14.6806
1608.33 14.675
1226.79 14.675
885.641 14.675
720.445 14.675
285.633 14.675
238.672 14.675
163.116 14.675
76.4832 14.675
1426.1 14.6667
1333.43 14.6667
928.513 14.6667
549.987 14.6667
400.786 14.6667
385.668 14.6667
240.956 14.6667
140.287 14.6667
128.905 14.6667
115.726 14.6667
101.905 14.6667
439.485 14.625
1604.7 14.5956
810.225 14.5714
592.887 14.5714
237.808 14.5714
993.324 14.5625
248.911 14.5625
1600.17 14.5568
1459.09 14.5568
1323.36 14.5568
1311.46 14.5568
1243.8 14.5568
1013.94 14.5568
815.515 14.5568
804.802 14.5568
651.031 14.5568
385.718 14.5568
245.436 14.5568
238.132 14.5568
208.893 14.5568
152.854 14.5568
145.964 14.5568
106.782 14.5568
41.6983 14.5568
1241.5 14.5
998.818 14.5
99.8046 14.5
80.5688 14.5
1608.68 14.4712
1254.59 14.4712
604.52 14.4712
563.947 14.4712
286.359 14.4712
1585.97 14.45
857.276 14.45
770.64 14.45
731.087 14.45
632.269 14.45
344.114 14.45
98.0989 14.45
853.823 14.4464
732.594 14.4444
149.601 14.4444
1190.58 14.4083
287.144 14.4083
150.331 14.4083
136.197 14.4083
835.576 14.375
660.947 14.375
596.976 14.375
550.217 14.375
468.394 14.375
352.092 14.375
209.894 14.375
205.351 14.375
1353.03 14.3603
171.307 14.3603
66.4171 14.3603
1546.68 14.3472
1513.21 14.3472
1496.72 14.3472
1166.29 14.3472
635.839 14.3472
600.395 14.3472
459.354 14.3472
405.213 14.3472
1408.02 14.3333
122.393 14.3224
1132.04 14.3214
1026.21 14.3214
915.533 14.3214
785.344 14.3214
693.984 14.3214
438.772 14.3214
366.181 14.3214
203.998 14.3214
194.745 14.3214
784.001 14.2857
706.89 14.2857
570.126 14.2857
296.383 14.2857
1275.04 14.2841
1261.19 14.2841
789.332 14.2841
758.083 14.2841
522.217 14.2841
454.144 14.2841
392.153 14.2841
136.236 14.2841
1303.63 14.2813
542.573 14.2813
141.993 14.2813
1660.94 14.25
1655.29 14.25
967.391 14.25
474.726 14.25
461.29 14.25
423.484 14.25
231.539 14.25
1314.91 14.2404
1302.35 14.2404
1043.99 14.2404
849.398 14.2404
761.149 14.2404
555.148 14.2404
426.145 14.2404
368.078 14.2404
252.605 14.2404
1516.83 14.2083
1253.7 14.2083
694.149 14.2083
506.822 14.2083
299.504 14.2083
253.371 14.2083
241.55 14.2083
224.527 14.2083
126.528 14.2083
122.951 14.2083
1642.13 14.2
1045.28 14.2
954.56 14.2
717.245 14.2
262.288 14.2
235.904 14.2
903.939 14.1838
336.835 14.1838
1661.02 14.1667
1634.12 14.1667
1620.83 14.1667
1423.69 14.1667
875.102 14.1667
439.072 14.1667
427.056 14.1667
406.289 14.1667
387.483 14.1667
385.602 14.1667
1150.66 14.1645
1495.35 14.1635
1463.03 14.1635
1112.45 14.1635
506.672 14.1635
482.532 14.1635
143.618 14.1635
61.6074 14.1635
1253.08 14.1607
1213.29 14.1607
862.845 14.1607
554.854 14.1607
1664.17 14.1488
1574.51 14.1429
1541.07 14.1429
866.834 14.1429
346.768 14.1429
205.941 14.1429
200.486 14.1429
84.5867 14.1429
83.4109 14.1429
48.6194 14.1429
1460.29 14.125
1016.46 14.125
965.846 14.125
796.225 14.125
562.786 14.125
503.699 14.125
430.018 14.125
166.183 14.125
1481.46 14.1023
1256.86 14.1023
1199.03 14.1023
715.607 14.1023
124.931 14.1023
51.0991 14.1023
42.3489 14.1023
1289.73 14.0865
1099.27 14.0865
828.526 14.0865
538.258 14.0865
467.063 14.0865
341.911 14.0865
1300.55 14.0833
1371.59 14.075
863.127 14.075
400.938 14.075
250.988 14.075
154.126 14.075
1635.6 14.0662
301.421 14.0662
135.535 14.0625
128.19 14.0625
178.227 14.05
102.251 14.05
1673.39 14.0417
1598.45 14.0417
1495.45 14.0417
1386.38 14.0417
1194.89 14.0417
1102.17 14.0417
1049.99 14.0417
1026.31 14.0417
887.692 14.0417
859.009 14.0417
852.507 14.0417
762.57 14.0417
642.127 14.0417
517.465 14.0417
480.792 14.0417
409.437 14.0417
392.859 14.0417
249.294 14.0417
237.422 14.0417
201.245 14.0417
191.085 14.0417
182.477 14.0417
179.292 14.0417
124.525 14.0417
103.048 14.0417
94.9118 14.0417
89.162 14.0417
65.7558 14.0417
57.8903 14.0417
1505.46 14.0357
674.206 14.0357
302.984 14.0357
260.57 14.0357
211.028 14.0357
95.5638 14.0357
1452.96 14.0313
1101.37 14.0313
491.909 14.0278
392.563 14.0278
239.267 14.0278
933.088 14.0179
922.859 14.0179
539.017 14.0179
1459.64 14.0139
1182.88 14.0139
624.369 14.0139
486.789 14.0139
360.73 14.0139
1282.5 14.0114
1093.88 14.0114
1026.96 14.0114
1001.71 14.0114
827.24 14.0114
603.674 14.0114
560.275 14.0114
504.516 14.0114
109.23 14.0114
1622.35 14.0096
1614.15 14.0096
1599.95 14.0096
1487. 14.0096
1404.95 14.0096
1284.92 14.0096
869.669 14.0096
802.955 14.0096
190.523 14.0096
126.347 14.0096
113.871 14.0096
40.5823 14.0096
1407.1 14.0083
1132.99 14.0083
982.294 14.0083
911.71 14.0083
554.486 14.0083
446.811 14.0083
354.86 14.0083
175.455 14.0083
98.4127 14.0083
710.132 14.0074
55.4121 14.0074
1627.06 14.
1595.42 14.
1446.95 14.
1435.97 14.
1367.6 14.
1308.95 14.
1297.32 14.
1270.67 14.
1251.65 14.
962.058 14.
917.752 14.
873.906 14.
819.761 14.
722.612 14.
648.939 14.
600.153 14.
539.389 14.
327.802 14.
322.503 14.
238.802 14.
225.179 14.
224.995 14.
169.907 14.
116.335 14.
114.241 14.
53.2504 14.
1386.05 13.9205
1089.91 13.9205
630.918 13.9205
457.926 13.9205
366.667 13.9205
327.194 13.9205
244.697 13.9205
140.709 13.9205
43.6124 13.9205
789.108 13.8929
605.24 13.8929
1378.78 13.875
1278.52 13.875
1046.91 13.875
554.089 13.875
402.666 13.875
202.051 13.875
92.4234 13.875
86.614 13.875
1382.79 13.8
1071.24 13.8
882.375 13.8
654.227 13.8
574.597 13.8
438.247 13.8
274.524 13.8
232.872 13.8
153.427 13.8
53.6341 13.8
1032.44 13.7788
765.694 13.7788
807.189 13.75
1690.6 13.6806
1213.55 13.6806
822.541 13.6806
519.377 13.6806
354.218 13.6806
162.41 13.6806
537.224 13.675
418.81 13.675
123.918 13.675
92.9894 13.675
1681.28 13.6667
1459.23 13.6667
1056.82 13.6667
565.006 13.6667
333.811 13.6667
53.666 13.6667
813.925 13.625
609.762 13.625
895.537 13.5956
1397.02 13.5714
1221. 13.5714
1010.72 13.5714
633.377 13.5714
549.535 13.5714
116.168 13.5714
99.3476 13.5714
1450.11 13.5625
1201.65 13.5625
1185.73 13.5625
778.082 13.5625
711.36 13.5625
659.438 13.5625
544.839 13.5625
453.113 13.5625
389.207 13.5625
367.679 13.5625
353.194 13.5625
267.014 13.5625
128.096 13.5625
103.271 13.5625
1292.48 13.5568
1061.62 13.5568
1054.33 13.5568
998.46 13.5568
859.845 13.5568
666.446 13.5568
587.697 13.5568
299.343 13.5568
254.519 13.5568
190.909 13.5568
1605.95 13.5
358.789 13.5
240.847 13.5
1245.94 13.4712
1185.66 13.4712
900.551 13.4712
475.23 13.4712
426.76 13.4712
365.108 13.4712
171.181 13.4712
114.901 13.4712
88.4179 13.4712
41.9665 13.4712
1408.76 13.45
1039.73 13.45
999.555 13.45
838.993 13.45
824.159 13.45
737.156 13.45
573.501 13.45
470.141 13.45
363.89 13.45
296.116 13.45
261.012 13.45
257.792 13.45
234.978 13.45
956.232 13.4464
1483.89 13.4083
1472.34 13.4083
1451.39 13.4083
335.27 13.4083
323.543 13.4083
56.7422 13.4083
1074.06 13.375
1057.9 13.375
576.552 13.375
532.071 13.375
251.565 13.375
181.208 13.375
162.059 13.375
113.4 13.375
52.3508 13.375
46.9402 13.375
1330.51 13.3472
1295.39 13.3472
1031.8 13.3472
926.463 13.3472
169.122 13.3472
149.96 13.3472
67.3859 13.3472
336.483 13.3333
1473.2 13.3214
1441.14 13.3214
1041.49 13.3214
681.53 13.3214
434.964 13.3214
297.535 13.3214
1663.05 13.2841
1426.88 13.2841
1424.09 13.2841
1417. 13.2841
1327.3 13.2841
1259.71 13.2841
1175.45 13.2841
794.167 13.2841
643.534 13.2841
634.762 13.2841
345.225 13.2841
258.226 13.2841
1128.27 13.2813
746.459 13.2813
45.7165 13.2813
1592.63 13.25
1567.21 13.25
1185.59 13.25
886.308 13.25
746.232 13.25
738.556 13.25
737.545 13.25
598.494 13.25
527.593 13.25
450.496 13.25
375.959 13.25
306.472 13.25
186.628 13.25
154.911 13.25
59.5228 13.25
49.3603 13.25
987.777 13.2404
604.955 13.2404
533.67 13.2404
449.552 13.2404
379.576 13.2404
308.623 13.2404
1627.85 13.2083
1530.07 13.2083
683.849 13.2083
325.4 13.2083
1680.76 13.2
1608.1 13.2
839.326 13.2
345.989 13.2
298.04 13.2
246.947 13.2
83.5043 13.2
58.8353 13.2
457.272 13.1838
1435.78 13.1667
900.825 13.1667
773.094 13.1667
396.306 13.1667
153.273 13.1667
140.102 13.1667
66.8663 13.1667
1396.55 13.1635
968.043 13.1635
391.989 13.1635
188.932 13.1635
149.912 13.1635
688.204 13.1607
1396.08 13.1429
1223.6 13.1429
771.312 13.1429
313.321 13.1429
183.086 13.1429
170.962 13.1429
44.0128 13.1429
1566.2 13.125
1564.79 13.125
1390.13 13.125
964.911 13.125
921.206 13.125
727.211 13.125
669.018 13.125
525.766 13.125
469.978 13.125
457.082 13.125
398.945 13.125
301.901 13.125
273.161 13.125
262.702 13.125
200.842 13.125
184.13 13.125
160.706 13.125
149.003 13.125
64.3507 13.125
1515.97 13.1023
1457.26 13.1023
1303.41 13.1023
1226.34 13.1023
1111.38 13.1023
883.884 13.1023
802.63 13.1023
215.765 13.1023
184.85 13.1023
138.237 13.1023
1469.03 13.0865
1056.09 13.0865
863.464 13.0865
793.278 13.0865
350.619 13.0865
275.404 13.0865
206.114 13.0865
68.7434 13.0865
567.349 13.0833
380.647 13.075
221.763 13.075
164.309 13.075
1061.35 13.0662
673.582 13.0662
43.0942 13.0662
1096.4 13.0592
929.469 13.05
775.9 13.05
233.972 13.05
197.497 13.05
42.1223 13.05
1671.47 13.0417
1549.27 13.0417
1464.95 13.0417
1444.08 13.0417
1283.81 13.0417
1222.15 13.0417
1192.62 13.0417
1156.38 13.0417
1113.54 13.0417
1059.02 13.0417
832.731 13.0417
825.238 13.0417
745.379 13.0417
738.177 13.0417
678.079 13.0417
669.292 13.0417
632.885 13.0417
593.252 13.0417
487.397 13.0417
414.242 13.0417
279.574 13.0417
183.911 13.0417
180.46 13.0417
151.513 13.0417
144.489 13.0417
137.39 13.0417
114.797 13.0417
94.4305 13.0417
90.9963 13.0417
87.6345 13.0417
60.0554 13.0417
1103.45 13.0357
1038.96 13.0357
894.868 13.0357
491.515 13.0357
411.351 13.0357
292.791 13.0357
256.848 13.0357
190.579 13.0357
177.166 13.0357
159.275 13.0357
73.3638 13.0357
56.3456 13.0357
44.2564 13.0357
719.137 13.0313
1330.85 13.0179
834.802 13.0179
394.119 13.0179
557.444 13.0139
66.4874 13.0139
1625.05 13.0114
1570.83 13.0114
246.624 13.0114
49.0879 13.0114
1359. 13.0096
947.173 13.0096
927.793 13.0096
347.43 13.0096
320.418 13.0096
244.81 13.0096
196.082 13.0096
196.042 13.0096
117.214 13.0096
46.4826 13.0096
1660.67 13.0083
1242.26 13.0083
954.061 13.0083
894.594 13.0083
817.663 13.0083
760.152 13.0083
745.191 13.0083
740.663 13.0083
152.353 13.0083
733.122 13.0074
307.87 13.0074
1660.26 13.
1658.05 13.
1601.08 13.
1472.98 13.
1398.84 13.
972.882 13.
869.188 13.
754.95 13.
689.553 13.
520.819 13.
508.099 13.
355.57 13.
341.942 13.
323.507 13.
271.2 13.
241.283 13.
238.231 13.
234.203 13.
172.967 13.
162.983 13.
107.16 13.
95.8076 13.
60.7008 13.
53.7742 13.
50.1979 13.
1466.06 12.9205
1294.83 12.9205
795.904 12.9205
663.889 12.9205
623.043 12.9205
360.028 12.9205
272.875 12.9205
264.034 12.9205
236.898 12.9205
154.976 12.9205
68.3798 12.9205
44.4944 12.9205
839.747 12.8929
587.071 12.8929
282.274 12.8929
1384.34 12.875
708.431 12.875
695.198 12.875
410.846 12.875
394.785 12.875
277.886 12.875
97.1806 12.875
92.9252 12.875
1674.97 12.8
1070.69 12.8
830.892 12.8
385.27 12.8
162.452 12.8
119.656 12.8
70.7413 12.8
1470.5 12.7788
1230.79 12.7788
409.585 12.7788
343.121 12.7788
300.727 12.7788
175.532 12.7788
168.62 12.7788
55.8856 12.7788
51.3562 12.7788
1521.36 12.75
521.414 12.75
48.1712 12.75
1433.21 12.6806
1427.34 12.6806
1258.15 12.6806
894.057 12.6806
831.552 12.6806
782.948 12.6806
630.055 12.6806
462.132 12.6806
403.755 12.6806
403.504 12.6806
138.132 12.6806
632.397 12.675
408.314 12.675
310.409 12.675
1685.84 12.6667
1273.23 12.6667
1052.06 12.6667
703.474 12.6667
660.772 12.6667
484.092 12.6667
382.563 12.6667
78.0697 12.6667
41.1933 12.6667
204.575 12.625
757.468 12.5714
293.616 12.5714
197.393 12.5714
73.5656 12.5714
56.8719 12.5714
765.843 12.5625
672.804 12.5625
349.725 12.5625
225.744 12.5625
64.483 12.5625
1303.97 12.5568
1051.23 12.5568
867.117 12.5568
721.347 12.5568
483.147 12.5568
130.713 12.5568
126.065 12.5568
104.024 12.5568
99.0343 12.5568
79.7081 12.5568
738.458 12.5
1287.68 12.4712
912.482 12.4712
843.102 12.4712
713.879 12.4712
634.415 12.4712
120.67 12.4712
72.7024 12.4712
52.0529 12.4712
1615.05 12.45
1237. 12.45
1182.03 12.45
1069.58 12.45
875.826 12.45
573.411 12.45
383.325 12.45
340.86 12.45
255.947 12.45
163.963 12.45
106.602 12.45
104.858 12.45
642.383 12.4464
603.612 12.4464
1168.57 12.4083
1041.79 12.4083
159.629 12.4083
51.6286 12.4083
1379.92 12.375
1223.9 12.375
1121.64 12.375
588.317 12.375
250.78 12.375
218.978 12.375
170.325 12.375
139.256 12.375
126.16 12.375
91.2738 12.375
89.2049 12.375
1013.23 12.3472
815.588 12.3472
636.519 12.3472
547.907 12.3472
431.087 12.3472
361.675 12.3472
224.705 12.3472
125.613 12.3472
114.942 12.3472
67.5057 12.3472
145.83 12.3333
703.629 12.3214
628.958 12.3214
350.361 12.3214
61.4665 12.3214
1251.31 12.2841
1215.17 12.2841
1195.09 12.2841
1028.96 12.2841
958.719 12.2841
661.285 12.2841
639.736 12.2841
546.344 12.2841
373.892 12.2841
364.493 12.2841
357.852 12.2841
334.263 12.2841
264.367 12.2841
208.813 12.2841
152.954 12.2841
50.2624 12.2841
1464.27 12.2813
1229.9 12.2813
1427.19 12.25
1270.52 12.25
623.135 12.25
479.694 12.25
389.281 12.25
313.864 12.25
213.241 12.25
182.526 12.25
116.516 12.25
1563.64 12.2404
1487.31 12.2404
1171.5 12.2404
815.405 12.2404
351.242 12.2404
306.103 12.2404
171.374 12.2404
1342.07 12.2083
703.067 12.2083
265.98 12.2083
218.88 12.2083
153.842 12.2083
1573.37 12.2
1487.18 12.2
1447.87 12.2
1342.22 12.2
997.073 12.2
864.354 12.2
564.324 12.2
483.952 12.2
364.919 12.2
314.243 12.2
233.578 12.2
114.606 12.2
96.7372 12.2
1668.68 12.1667
1647.48 12.1667
1377.15 12.1667
1316.26 12.1667
1258.69 12.1667
1101.47 12.1667
1082.5 12.1667
736.569 12.1667
331.015 12.1667
114.452 12.1667
75.2999 12.1667
68.6388 12.1667
49.5749 12.1667
1619.32 12.1607
524.62 12.1607
385.184 12.1607
180.338 12.1607
1676.86 12.1429
943.756 12.1429
222.292 12.1429
46.8348 12.1429
1443.82 12.125
1394.07 12.125
974.73 12.125
881.955 12.125
842.134 12.125
823.536 12.125
643.158 12.125
596.854 12.125
582.637 12.125
505.831 12.125
463.974 12.125
329.479 12.125
258.655 12.125
191.815 12.125
92.701 12.125
44.5638 12.125
1589.98 12.1023
1300.16 12.1023
1223.34 12.1023
1174.56 12.1023
1067.1 12.1023
895.863 12.1023
844.082 12.1023
809.249 12.1023
759.978 12.1023
473.573 12.1023
447.683 12.1023
60.8034 12.1023
1653.53 12.0865
1182.25 12.0865
535.034 12.0865
510.051 12.0865
509.21 12.0865
40.462 12.0865
1031.11 12.0833
1546.13 12.075
786.098 12.075
293.497 12.0662
1280.86 12.0625
1255.3 12.0625
474.16 12.0625
853.527 12.05
718.66 12.05
691.419 12.05
598.827 12.05
189.734 12.05
134.059 12.05
118.314 12.05
1653.21 12.0417
1384.53 12.0417
1372.24 12.0417
1067.91 12.0417
1005.72 12.0417
991.724 12.0417
855.051 12.0417
827.867 12.0417
803.09 12.0417
699.519 12.0417
657.136 12.0417
656.373 12.0417
517.178 12.0417
466.72 12.0417
415.019 12.0417
414.611 12.0417
407.665 12.0417
400.33 12.0417
323.718 12.0417
150.537 12.0417
102.491 12.0417
54.5879 12.0417
738.934 12.0357
676.782 12.0357
651.086 12.0357
294.706 12.0357
92.1785 12.0357
81.2589 12.0357
1197.9 12.0313
660.376 12.025
590.1 12.025
813.967 12.0179
1643.55 12.0139
1094.43 12.0139
496.941 12.0139
220.119 12.0139
128.761 12.0139
1610.01 12.0114
1415.41 12.0114
982.941 12.0114
513.122 12.0114
411.061 12.0114
170.176 12.0114
150.499 12.0114
138.783 12.0114
130.607 12.0114
1268.81 12.0096
1239.74 12.0096
1047.1 12.0096
945.605 12.0096
731.54 12.0096
339.299 12.0096
286.125 12.0096
248.011 12.0096
135.649 12.0096
77.4373 12.0096
42.1592 12.0096
1163.38 12.0083
778.248 12.0083
552.115 12.0083
492.201 12.0083
123.887 12.0083
1614.59 12.
1557.39 12.
1557.24 12.
1540.17 12.
1409.71 12.
952.602 12.
785.295 12.
711.033 12.
686.443 12.
658.385 12.
642.94 12.
493.887 12.
447.453 12.
370.368 12.
330.697 12.
266.214 12.
223.172 12.
218.355 12.
199.96 12.
162.559 12.
146.056 12.
121.523 12.
51.2997 12.
1634.35 11.9205
1632.97 11.9205
1274.01 11.9205
1136.27 11.9205
790.419 11.9205
536.842 11.9205
228.989 11.9205
128.607 11.9205
1206.18 11.875
1191.8 11.875
1094.29 11.875
625.779 11.875
494.893 11.875
82.8181 11.875
1292.8 11.8
1262.24 11.8
1257.83 11.8
1194.35 11.8
976.778 11.8
768.827 11.8
701.66 11.8
686.078 11.8
679.293 11.8
644.777 11.8
416.752 11.8
372.816 11.8
354.466 11.8
285.928 11.8
270.128 11.8
264.574 11.8
49.1388 11.8
1629.17 11.7788
986.953 11.7788
816.062 11.7788
744.022 11.7788
441.569 11.7788
405.126 11.7788
186.451 11.7788
166.928 11.7788
49.2333 11.7788
572.072 11.75
397.362 11.75
52.9644 11.75
49.1743 11.75
1493.89 11.6806
1289.89 11.6806
701.402 11.6806
429.762 11.6806
298.115 11.6806
211.508 11.6806
199.121 11.6806
102.382 11.6806
95.1518 11.6806
1628.91 11.6667
1419.51 11.6667
1257.98 11.6667
1122.97 11.6667
380.761 11.6667
297.833 11.6667
258.299 11.6667
156.104 11.6667
124.967 11.6667
56.3765 11.6667
1455.58 11.5714
660.136 11.5714
619.313 11.5714
421.357 11.5714
225.997 11.5714
124.762 11.5714
45.2608 11.5714
1355.21 11.5625
1097.3 11.5625
940.369 11.5625
926.752 11.5625
815.971 11.5625
607.729 11.5625
607.107 11.5625
509.335 11.5625
503.016 11.5625
281.461 11.5625
248.423 11.5625
221.842 11.5625
160.126 11.5625
87.1858 11.5625
1574.89 11.5568
1505.22 11.5568
1409.15 11.5568
1281.59 11.5568
923.067 11.5568
205.636 11.5568
136.597 11.5568
113.589 11.5568
58.0168 11.5568
52.5662 11.5568
1329.3 11.4712
1193.76 11.4712
1019.3 11.4712
267.834 11.4712
208.771 11.4712
121.292 11.4712
1383.88 11.45
1264.23 11.45
1210.76 11.45
430.806 11.45
413.676 11.45
263.756 11.45
258.695 11.45
226.478 11.45
130.533 11.45
129.778 11.45
103.234 11.45
50.9344 11.45
1150.59 11.4464
1026.45 11.4464
984.641 11.4464
891.524 11.4464
845.674 11.4464
471.426 11.4464
194.902 11.4464
458.805 11.4083
69.5915 11.4083
1516.52 11.375
1356.7 11.375
1231.51 11.375
1211.71 11.375
651.832 11.375
636.781 11.375
320.578 11.375
178.301 11.375
43.3582 11.375
42.8542 11.375
1664.29 11.3472
1355.48 11.3472
1146.25 11.3472
1085.14 11.3472
932.985 11.3472
318.936 11.3472
304.48 11.3472
281.837 11.3472
257.977 11.3472
213.508 11.3472
179.536 11.3472
135.808 11.3472
48.5125 11.3472
1352.35 11.3333
1298.58 11.3333
1068.26 11.3333
1497.75 11.3214
42.8277 11.3214
1572.05 11.2841
1246.32 11.2841
1142.92 11.2841
840.107 11.2841
760.23 11.2841
500.126 11.2841
161.545 11.2841
108.735 11.2841
1038.85 11.2813
1052.41 11.25
966.626 11.25
675.811 11.25
624.686 11.25
491.099 11.25
1463.74 11.2404
1207.78 11.2404
758.889 11.2404
482.15 11.2404
279.239 11.2404
233.069 11.2404
148.608 11.2404
92.5309 11.2404
72.0451 11.2404
1438.07 11.225
672.076 11.225
212.618 11.225
119.084 11.225
1582.18 11.2083
1482.54 11.2083
1296.2 11.2083
738.327 11.2083
239.347 11.2083
219.559 11.2083
1660.55 11.2
1454.33 11.2
1450.01 11.2
974.516 11.2
660.635 11.2
428.286 11.2
378.472 11.2
353.231 11.2
222.728 11.2
181.345 11.2
171.839 11.2
55.4253 11.2
904.266 11.1667
598.589 11.1667
171.112 11.1667
201.102 11.1607
177.806 11.1607
88.1309 11.1607
546.53 11.1429
199.401 11.1429
146.978 11.1429
1593. 11.125
1545.25 11.125
1370.48 11.125
1234.75 11.125
961.153 11.125
847.996 11.125
617.873 11.125
612.784 11.125
408.011 11.125
396.26 11.125
372.748 11.125
368.837 11.125
335.453 11.125
264.632 11.125
156.084 11.125
47.5309 11.125
1578.17 11.1023
938.642 11.1023
791.632 11.1023
744.16 11.1023
703.75 11.1023
519.004 11.1023
296.666 11.1023
70.5936 11.1023
66.1186 11.1023
1484.9 11.0865
1481.94 11.0865
1263.65 11.0865
927.635 11.0865
657.959 11.0865
525.641 11.0865
399.552 11.0865
344.351 11.0865
290.6 11.0865
276.861 11.0865
161.043 11.0865
79.7428 11.0865
1657.12 11.0833
1525.62 11.0833
300.091 11.0833
986.86 11.075
477.908 11.075
500.178 11.0625
438.71 11.0625
359.959 11.0625
198.036 11.0625
1341.46 11.05
1308.23 11.05
1026.63 11.05
875.761 11.05
180.784 11.05
122.266 11.05
95.7096 11.05
93.1544 11.05
63.399 11.05
1503.72 11.0417
1462.89 11.0417
1441.99 11.0417
1012.51 11.0417
954.716 11.0417
871.833 11.0417
597.44 11.0417
452.727 11.0417
106.417 11.0417
101.153 11.0417
1278.32 11.0357
1175.35 11.0357
479.01 11.0357
452.24 11.0357
282.368 11.0357
260.071 11.0357
1111.87 11.025
269.418 11.025
147.006 11.0179
125.839 11.0179
1192.5 11.0139
1153.54 11.0139
830.754 11.0139
813.687 11.0139
390.738 11.0139
276.975 11.0139
235.727 11.0139
129.816 11.0139
78.9517 11.0139
1669.5 11.0114
1385.8 11.0114
1338.78 11.0114
1303.07 11.0114
1067.72 11.0114
979.944 11.0114
822.453 11.0114
811.712 11.0114
720.812 11.0114
703.173 11.0114
349.13 11.0114
330.556 11.0114
324.223 11.0114
305.312 11.0114
259.213 11.0114
192.219 11.0114
143.499 11.0114
1522.44 11.0096
1220.03 11.0096
798.74 11.0096
567.429 11.0096
561.74 11.0096
271.634 11.0096
191.933 11.0096
120.713 11.0096
1533.57 11.
1486.8 11.
1395.28 11.
1390.24 11.
1388.47 11.
1341.85 11.
1311.98 11.
1151.55 11.
1099.33 11.
1097.73 11.
1016.67 11.
989.29 11.
940.24 11.
914.389 11.
853.134 11.
702.794 11.
664.942 11.
593.15 11.
477.77 11.
451.046 11.
368.926 11.
355.236 11.
262.126 11.
256.522 11.
196.982 11.
195.489 11.
169.982 11.
168.001 11.
155.102 11.
144.227 11.
44.4816 11.
1546.28 10.9205
1499.33 10.9205
1373.68 10.9205
1274.25 10.9205
1129.66 10.9205
148.268 10.9205
78.0349 10.9205
40.8224 10.9205
1480.68 10.875
1336.61 10.875
515.597 10.875
427.167 10.875
1343.81 10.8
889.364 10.8
548.397 10.8
502.939 10.8
252.74 10.8
238.623 10.8
231.271 10.8
82.4578 10.8
1456.03 10.75
1117.14 10.75
855.512 10.75
850.526 10.75
1594.06 10.6806
1501.23 10.6806
1443.27 10.6806
1333.78 10.6806
1303.48 10.6806
1171.1 10.6806
1169.73 10.6806
955.33 10.6806
850.863 10.6806
796.422 10.6806
654.418 10.6806
581.369 10.6806
534.354 10.6806
386.185 10.6806
324.045 10.6806
54.0209 10.6806
52.8651 10.6806
42.4412 10.6806
1698.94 10.6667
1260.77 10.6667
1229.27 10.6667
1046.58 10.6667
866.196 10.6667
501.383 10.6667
1571.88 10.625
1252.55 10.625
1350.73 10.5625
908.037 10.5625
815.639 10.5625
731.329 10.5625
436.466 10.5625
357.153 10.5625
272.119 10.5625
268.505 10.5625
201.971 10.5625
200.735 10.5625
107.713 10.5625
107.468 10.5625
96.1265 10.5625
50.7256 10.5625
923.995 10.5568
586.058 10.5568
575.136 10.5568
566.763 10.5568
518.536 10.5568
232.503 10.5568
144.779 10.5568
120.354 10.5568
1324.53 10.5
978.106 10.5
62.2707 10.5
1118.07 10.4712
1689.85 10.45
1568.9 10.45
1334.91 10.45
1090.8 10.45
1038.72 10.45
419.71 10.45
393.538 10.45
207.002 10.45
185.966 10.45
171.038 10.45
68.0714 10.45
991.64 10.4464
466.984 10.4464
256.616 10.4464
229.304 10.4464
212.217 10.4464
1311.24 10.375
1121. 10.375
680.954 10.375
381.128 10.375
278.933 10.375
278.244 10.375
90.0408 10.375
85.9837 10.375
65.9374 10.375
64.9365 10.375
56.0109 10.375
1328.57 10.3472
1174.65 10.3472
835.386 10.3472
814.295 10.3472
659.868 10.3472
498.561 10.3472
354.274 10.3472
204.744 10.3472
182.917 10.3472
164.024 10.3472
1645.61 10.3333
1327.52 10.3333
1295.92 10.3333
1087.84 10.3333
746.093 10.3333
97.7697 10.3333
79.3051 10.3333
280.494 10.3214
1631.38 10.2841
1185.48 10.2841
1143.95 10.2841
490.107 10.2841
325.513 10.2841
157.846 10.2841
141.032 10.2841
105.421 10.2841
82.5813 10.2841
62.8799 10.2841
1475.66 10.25
1290.59 10.25
1203.3 10.25
1171.74 10.25
1149.32 10.25
1072.88 10.25
949.459 10.25
916.76 10.25
897.643 10.25
876.199 10.25
813.249 10.25
708.573 10.25
542.477 10.25
286.156 10.25
269.521 10.25
207.86 10.25
51.5921 10.25
41.6654 10.25
1512.79 10.225
1500.98 10.225
714.27 10.225
475.415 10.225
147.713 10.225
1210.65 10.2
961.97 10.2
427.245 10.2
368.023 10.2
292.86 10.2
271.831 10.2
226.79 10.2
215.739 10.2
215.444 10.2
140.964 10.2
1650.04 10.1667
1455.75 10.1667
1025.07 10.1667
1006.15 10.1667
696.853 10.1667
412.618 10.1667
129.431 10.1667
121.975 10.1667
66.0768 10.1667
1403.06 10.1607
1252.94 10.1607
941.438 10.1607
814.78 10.1607
621.721 10.1607
510.869 10.1607
328.862 10.1607
290.471 10.1607
250.551 10.1607
111.498 10.1607
1265.79 10.1429
779.047 10.1429
117.258 10.1429
60.6384 10.1429
1518.77 10.125
1511.39 10.125
1420.58 10.125
1267.12 10.125
857.062 10.125
848.481 10.125
644.858 10.125
533.366 10.125
448.774 10.125
209.145 10.125
125.223 10.125
111.444 10.125
1331.73 10.1023
912.346 10.1023
775.342 10.1023
223.413 10.1023
211.078 10.1023
154.048 10.1023
107.127 10.1023
83.7774 10.1023
77.5483 10.1023
1652.32 10.0865
624.984 10.0865
466.172 10.0865
311.62 10.0865
72.874 10.0865
1492.99 10.0833
776.903 10.0833
343.397 10.0833
245.045 10.0833
237.367 10.0833
672.481 10.0625
572.42 10.0625
555.417 10.0625
492.9 10.0625
382.729 10.0625
368.221 10.0625
286.483 10.0625
281.052 10.0625
137.421 10.0625
1672.1 10.05
1647.11 10.05
1625.74 10.05
1582.29 10.05
1547.31 10.05
1391.31 10.05
1297.83 10.05
1056.24 10.05
976.038 10.05
760.437 10.05
703.857 10.05
676.29 10.05
437.093 10.05
253.171 10.05
207.63 10.05
177.884 10.05
85.051 10.05
68.4445 10.05
1139.59 10.0417
959.891 10.0417
858.17 10.0417
725.541 10.0417
705.788 10.0417
560.424 10.0417
268.734 10.0417
204.94 10.0417
192.116 10.0417
165.7 10.0417
1505.86 10.0357
1104.95 10.0357
94.7536 10.0357
1160.26 10.0313
399.15 10.025
1102.69 10.0179
854.432 10.0179
747.853 10.0179
518.117 10.0179
485.564 10.0179
440.188 10.0179
313.422 10.0179
147.89 10.0179
59.4397 10.0179
57.4043 10.0179
1389.38 10.0139
1378.11 10.0139
1208.02 10.0139
1132.31 10.0139
1130.31 10.0139
1096.59 10.0139
986.338 10.0139
887.583 10.0139
784.926 10.0139
449.345 10.0139
443.439 10.0139
340.07 10.0139
266.606 10.0139
172.328 10.0139
140.686 10.0139
53.6104 10.0139
49.3089 10.0139
1288.66 10.0114
946.433 10.0114
871.36 10.0114
571.626 10.0114
458.523 10.0114
428.927 10.0114
341.857 10.0114
255.839 10.0114
210.246 10.0114
187.35 10.0114
111.614 10.0114
1526.98 10.0096
819.351 10.0096
217.704 10.0096
82.6279 10.0096
1523.87 10.
1522.31 10.
1507.83 10.
1176.11 10.
994.378 10.
943.686 10.
905.231 10.
861.412 10.
836.311 10.
834.638 10.
779.199 10.
767.657 10.
744.753 10.
735.194 10.
732.873 10.
627.622 10.
560.838 10.
504.844 10.
474.363 10.
434.629 10.
404.525 10.
345.734 10.
334.955 10.
196.243 10.
94.9572 10.
92.3655 10.
86.1801 10.
80.8309 10.
79.0078 10.
71.1387 10.
