# Supplementary material for: Functional Genomics of Novel Secondary Metabolites from Diverse Cyanobacteria Using Untargeted Metabolomics
Source: Mar Drugs. 2013 Sep 30;11(10):3617–31. doi: 10.3390/md11103617 (PMC3826126; doi:10.3390/md11103617)
Supplement: Supplementary File 3 — Supplementary msms data (ZIP, 1417 KB) [file marinedrugs-11-03617-s003.zip › msms/226.Positive.txt]

// 226. putative betaine C11H22N2O3 Positive
231.17 13401.4
130.086 432.136
84.0799 380.225
231.302 308.642
126.094 271.227
172.094 234.898
231.355 226.025
231.465 182.509
231.425 173.851
231.516 155.042
60.0793 147.032
154.082 133.24
60.047 123.667
323.207 119.189
231.658 106.069
231.801 89.8412
232.045 85.1738
60.0997 70.2269
84.1045 69.0179
86.0959 69.
232.132 62.4706
231.867 62.2893
232.334 59.0179
110.094 56.
232.207 51.0417
231.941 50.3472
128.105 49.1488
232.441 48.556
144.138 46.7656
69.0719 41.2083
85.07 37.8929
189.158 36.375
172.445 35.0526
232.856 33.125
232.626 32.605
232.274 32.1607
130.2 32.0536
213.144 32.0417
232.523 32.0388
233.032 31.375
229.336 30.0769
126.153 28.2045
233.181 25.7778
182.658 24.445
232.925 24.25
236.635 24.2083
130.174 24.075
130.243 23.7778
72.0436 23.375
236.241 23.225
84.2137 23.0278
234.283 22.225
232.974 21.6667
172.179 21.25
84.1381 20.6544
126.185 20.1838
180.057 20.1488
187.135 20.
232.735 19.7788
211.199 19.5956
84.3668 19.2813
185.174 19.25
172.867 19.25
1102.43 19.1731
154.136 19.125
593.238 19.0909
187.176 19.0625
485.497 19.005
260.001 18.5329
497.643 18.5313
60.6531 18.1111
213.185 18.0865
474.329 17.1838
51.2644 17.1645
285.111 17.025
233.489 16.6806
126.276 16.6806
240.007 16.5956
400.342 16.5
84.8171 16.5
231.083 16.3224
358.931 16.25
451.652 16.225
1218.89 16.1838
541.699 16.1838
173.847 16.1838
1440.45 16.125
233.58 16.0592
1336.14 16.0083
1145.01 16.0066
1124.31 16.
641.835 15.8
1583.66 15.625
1006.77 15.5568
82.2249 15.4083
325.481 15.3472
112.082 15.25
962.956 15.2083
233.307 15.0833
594.104 15.075
745.19 15.05
1287.45 15.0417
853.272 15.0357
1429.33 15.0313
241.49 15.0313
80.1174 15.0278
81.8234 15.0096
1271.61 15.0083
896.285 15.0066
233.405 15.0066
1517.47 15.
213.435 15.
183.183 15.
397.209 14.8929
233.795 14.75
909.327 14.6667
78.2132 14.5625
242.441 14.5568
1440.91 14.5
227.401 14.4464
171.356 14.3603
1544.35 14.2857
1416.05 14.2857
238.388 14.25
172.355 14.225
890.43 14.2083
247.122 14.2083
1292.05 14.1667
236.857 14.1429
237.598 14.125
1053.51 14.1023
935.092 14.1023
456.73 14.075
227.639 14.075
1247.92 14.0662
277.74 14.0662
254.918 14.05
252.145 14.05
678.976 14.0417
330.598 14.0417
162.758 14.0417
1211.64 14.0357
248.447 14.0357
294.236 14.0313
290.699 14.0114
1336.7 14.0096
838.777 14.0083
1285.35 14.
1038.51 14.
238.73 14.
1465.63 13.8
91.4303 13.8
1133.51 13.7788
126.882 13.75
898.419 13.6806
426.523 13.6667
355.429 13.5714
1034.01 13.4712
1201.93 13.45
621.327 13.4083
