# Supplementary material for: Functional Genomics of Novel Secondary Metabolites from Diverse Cyanobacteria Using Untargeted Metabolomics
Source: Mar Drugs. 2013 Sep 30;11(10):3617–31. doi: 10.3390/md11103617 (PMC3826126; doi:10.3390/md11103617)
Supplement: Supplementary File 3 — Supplementary msms data (ZIP, 1417 KB) [file marinedrugs-11-03617-s003.zip › msms/98.Positive.txt]

// 98.   Positive
355.284 5703.06
858.469 4295.54
517.338 1509.06
263.233 795.237
163.06 785.05
679.392 704.719
499.326 692.831
337.275 655.083
325.114 609.736
661.373 398.662
353.269 368.307
354.276 348.306
823.432 329.255
841.439 324.76
245.226 307.
858.747 221.556
355.454 197.571
179.177 169.551
487.163 153.96
516.321 144.225
356.279 118.778
355.567 115.322
858.863 114.42
859.048 98.0801
489.152 94.0025
823.533 92.4879
91.0398 88.1364
355.745 80.5294
517.526 80.3218
859.595 79.0909
859.225 75.3361
61.0309 70.125
515.302 69.3846
497.314 69.2727
355.968 65.2045
263.308 65.0417
859.456 62.4712
517.706 62.125
335.258 61.6
261.225 60.375
326.117 60.125
356.037 59.44
859.344 59.0278
517.57 58.5208
151.146 57.5294
281.252 56.6576
660.342 53.245
857.546 51.0167
99.0394 49.6541
661.519 49.5625
387.894 49.375
861.181 48.8935
145.049 48.1118
518.354 47.6814
519.141 45.1818
356.834 45.0313
183.136 44.0667
356.783 43.125
859.779 43.0909
860.154 42.3636
678.378 42.1875
859.895 42.0556
356.187 42.0227
103.04 41.3906
680.458 41.375
518.481 41.225
860.497 40.1429
85.0268 39.5
243.203 39.2045
517.768 38.5329
517.874 38.1359
325.489 37.7202
93.0538 37.05
356.435 37.0417
498.311 37.
163.173 36.5
518.165 35.9423
355.861 35.405
264.297 35.3393
357.429 34.4402
265.248 34.35
680.26 34.0592
679.813 34.0536
195.131 33.625
353.349 33.0667
119.084 32.6
337.402 32.5208
353.414 32.3603
357.808 32.1023
841.628 32.0865
425.303 32.0313
263.373 32.
571.489 31.9205
519.895 31.445
857.462 31.405
680.651 30.1635
519.447 30.1488
862.77 30.125
356.682 30.125
325.029 30.025
512.117 30.0083
862.711 29.25
482.435 29.245
660.403 29.
325.679 28.7813
325.345 28.4083
861.521 28.3333
842.395 28.2083
499.457 28.2
860.346 28.1635
255.1 28.0066
841.775 27.8
407.242 27.6544
825.718 27.5714
356.479 27.4808
337.792 27.1488
661.773 27.1023
451.323 27.006
860.858 26.2857
860.972 26.0357
197.187 26.
641.525 25.7961
516.399 25.75
342.142 25.75
860.585 25.6576
661.605 25.5625
289.082 25.2813
325.281 25.25
518.681 25.1118
679.649 25.1
866.358 25.025
678.484 25.0208
499.53 25.0139
842.199 24.125
163.451 24.125
861.239 24.1
481.289 24.0865
338.309 24.075
679.949 24.0083
500.633 24.006
356.367 23.7788
343.053 23.5707
518.824 23.45
861.395 23.375
362.558 23.3333
517.92 23.25
500.154 23.225
864.45 23.2
362.164 22.8929
499.649 22.7813
309.7 22.4712
354.436 22.3603
857.978 22.1667
861.074 22.1111
860. 22.0833
649.57 22.0536
500.935 21.8
165.082 21.75
85.0924 21.675
864.657 21.625
356.958 21.5625
860.665 21.5568
83.2956 21.5329
354.948 21.4464
357.01 21.4083
465.389 21.3636
842.774 21.2841
503.374 21.1635
354.533 21.075
358.807 21.0662
1024.38 21.0066
823.93 21.
357.975 21.
263.433 20.875
121.1 20.7788
262.227 20.6806
866.894 20.5956
499.833 20.4464
518.006 20.2917
499.599 20.2426
463.308 20.1635
828.143 20.125
488.178 20.125
99.0735 20.0865
247.257 20.0536
1310.82 20.
1377.53 19.675
532.427 19.5
661.865 19.2
843.576 19.1667
87.3864 19.1488
338.15 19.1111
164.056 19.0625
850.263 19.0083
163.369 19.006
106.092 19.0054
500.082 19.
163.309 19.
862.206 18.875
518.414 18.7788
354.093 18.7202
620.539 18.675
357.248 18.5956
245.945 18.4712
271.391 18.4444
501.025 18.4083
861.836 18.3333
263.691 18.2841
222.858 18.2813
263.902 18.2404
85.056 18.2404
245.405 18.225
132.098 18.1635
719.906 18.1488
515.416 18.125
354.748 18.125
263.55 18.0417
163.683 18.0313
768.228 18.0227
358.319 18.0114
861.626 18.
179.616 17.8929
358.856 17.8
283.264 17.7788
300.721 17.375
1084.33 17.2857
336.363 17.1667
281.321 17.1667
843.312 17.125
366.936 17.0662
123.109 17.0417
1582.78 17.0357
1145.62 17.025
314.449 17.0114
499.723 17.0096
524.401 17.
263.581 16.9205
165.171 16.9205
828.858 16.6667
367.498 16.5714
873.791 16.5329
713.532 16.5313
677.358 16.375
842.038 16.3333
255.183 16.3214
683.852 16.25
672.614 16.25
488.347 16.25
223.784 16.25
1467.22 16.2
1067.28 16.1488
280.197 16.125
111.277 16.125
263.977 16.1
915.942 16.0909
55.0131 16.0865
325.579 16.0625
245.783 16.0417
862.568 16.0357
823.766 16.0357
522.553 16.0357
1145.71 16.0278
357.464 16.0179
234.233 16.0139
338.814 16.0096
681.287 16.0083
626.292 16.0083
436.805 16.0083
682.504 16.
1425.37 15.9205
592.215 15.8
1269.4 15.7788
433.859 15.7788
920.34 15.6806
564.548 15.675
945.012 15.6667
267.838 15.6667
88.5904 15.5956
360.824 15.5
1187.42 15.4444
965.643 15.4444
781.847 15.4444
327.481 15.4444
1311.77 15.4083
510.633 15.4083
327.947 15.4083
119.129 15.3472
909.748 15.3214
843.96 15.3214
1080.33 15.2857
499.969 15.2841
339.331 15.2813
887.151 15.25
518.965 15.25
944.752 15.225
203.185 15.2
147.894 15.1645
1068.8 15.1635
860.756 15.1607
684.162 15.1607
289.341 15.1607
392.607 15.125
318.264 15.125
558.736 15.1111
531.733 15.0865
1502.47 15.075
824.407 15.075
994.044 15.0662
889.678 15.0662
557.478 15.0662
338.679 15.0625
145.695 15.0625
868.743 15.0417
601.089 15.0417
358.735 15.0417
357.129 15.0417
375.756 15.0357
337.74 15.0313
150.139 15.0313
863.392 15.0278
359.578 15.0278
864.006 15.0139
1517.01 15.0114
444.208 15.006
1022.01 15.
905.639 15.
663.266 14.8929
893.931 14.8
331.617 14.7788
166.944 14.6667
518.6 14.625
1510.14 14.5956
312.381 14.5956
451.26 14.5714
359.293 14.5568
1175.41 14.5
880.705 14.5
125.877 14.5
1014.84 14.45
519.943 14.4464
387.393 14.4083
932.7 14.3472
293.702 14.3472
489.899 14.3224
697.844 14.2857
231.689 14.25
163.78 14.25
878.198 14.2404
251.155 14.2404
1025.46 14.2083
337.592 14.2083
330.005 14.2083
228.305 14.2083
289.14 14.2
92.0525 14.1667
868.897 14.125
461.49 14.125
67.9983 14.125
828.474 14.1111
1515.04 14.1023
1596.17 14.0865
336.262 14.0833
1241.94 14.075
398.715 14.075
68.1236 14.075
65.5758 14.075
863.914 14.0592
627.496 14.05
338.772 14.0417
264.35 14.0417
85.5136 14.0417
393.186 14.0357
1313.14 14.0313
841.938 14.0278
734.023 14.0139
1030.66 14.0096
328.28 14.0096
862.046 14.0083
524.65 14.0083
124.275 14.0083
1446.06 14.0074
1081.34 14.
850.186 13.9205
753.209 13.9205
1246.43 13.8929
349.903 13.8929
172.951 13.8929
227.393 13.875
682.603 13.8
1204.76 13.7788
949.499 13.7788
351.566 13.7788
1090.07 13.6806
1121.39 13.6667
895.004 13.6667
623.028 13.5956
497.728 13.5956
80.4356 13.5956
964.168 13.5714
357.862 13.5714
284.985 13.5
387.101 13.4712
571.581 13.45
405.131 13.45
619.558 13.3603
960.856 13.3472
699.868 13.3214
147.011 13.3214
546.494 13.2841
365.083 13.2841
771.566 13.2813
688.217 13.2813
390.375 13.25
1409.67 13.2404
1367.27 13.2
334.169 13.2
657.198 13.1838
594.731 13.1667
507.333 13.1667
501.471 13.1635
913.116 13.125
680.092 13.125
500.757 13.125
372.42 13.125
633.308 13.1023
326.653 13.1023
80.0303 13.1023
61.6026 13.1023
1160.83 13.0865
326.373 13.0865
41.4646 13.0865
712.945 13.075
247.861 13.075
569.593 13.0662
1240.89 13.0625
1485.89 13.05
357.691 13.05
307.683 13.0417
281.36 13.0417
163.822 13.0417
1072.45 13.0357
1382.39 13.0313
540.3 13.0313
432.253 13.0313
376.045 13.0313
204.084 13.0179
846.477 13.0139
1285.52 13.0114
913.776 13.0114
883.385 13.0114
431.943 13.0114
1304.27 13.0096
536.844 13.0096
297.714 13.0096
258.635 13.0096
179.247 13.0096
174.058 13.0096
121.879 13.0096
965.963 13.0083
326.994 13.0083
1376.77 13.
900.526 13.
867.96 13.
519.06 13.
377.112 13.
294.275 13.
1163.31 12.9205
828.798 12.9205
567.553 12.9205
534.224 12.9205
247.089 12.9205
1159.28 12.875
395.991 12.875
237.373 12.875
744.884 12.8
518.118 12.8
487.919 12.8
372.226 12.8
196.967 12.8
319.161 12.7788
407.127 12.6806
317.364 12.6806
511.73 12.675
1331.18 12.6667
418.826 12.5625
1384.73 12.5568
1108.5 12.5568
472.512 12.5568
320.509 12.5568
380.924 12.4712
327.055 12.4712
1224.08 12.45
162.354 12.4464
1427.15 12.4083
1235.59 12.375
357.074 12.375
254.825 12.375
214.196 12.375
124.947 12.375
179.304 12.3603
404.521 12.3472
382.064 12.3472
337.647 12.3472
386.667 12.3333
1176.16 12.3214
1270.28 12.2841
891.082 12.2841
276.824 12.2841
83.1598 12.2841
1566.92 12.2813
581.389 12.25
415.303 12.25
337.476 12.25
928.589 12.2404
660.479 12.2404
340.377 12.2404
215.145 12.2404
1063.84 12.2083
399.447 12.2083
97.5055 12.2083
1067.95 12.2
539.169 12.2
527.566 12.2
485.599 12.2
372.267 12.2
1453.3 12.1667
880.39 12.1667
737.658 12.1667
567.095 12.1667
57.314 12.1667
571.656 12.1607
1517.67 12.1429
1214.1 12.1429
376.311 12.1429
1363.34 12.125
1337.07 12.125
525.463 12.125
505.969 12.125
413.193 12.125
245.473 12.125
211.731 12.125
1187.26 12.1023
897.915 12.1023
618.375 12.1023
520.905 12.1023
233.729 12.1023
97.1606 12.1023
1434.65 12.0865
1322.67 12.0865
323.894 12.0865
246.087 12.0865
662.009 12.075
413.292 12.075
638.339 12.0625
911.008 12.0592
1197.97 12.05
570.222 12.05
1196.37 12.0417
1032.63 12.0417
535.478 12.0417
431.531 12.0417
297.301 12.0417
155.928 12.0417
66.1476 12.0417
505.347 12.0357
487.86 12.0313
646.916 12.0179
263.485 12.0179
1557.48 12.0139
1298.07 12.0114
877.792 12.0114
354.987 12.0114
350.372 12.0114
344.181 12.0114
70.5994 12.0114
1590.72 12.0096
490.762 12.0096
339.299 12.0096
253.985 12.0096
158.903 12.0096
152.556 12.0083
1572.86 12.
1465.55 12.
1032.79 12.
927.838 12.
633.682 12.
521.362 12.
516.56 12.
486.179 12.
482.988 12.
348.359 12.
170.308 12.
113.168 12.
1533.16 11.9205
947.548 11.9205
484.38 11.875
407.31 11.875
1309.77 11.8
709.299 11.8
528.072 11.8
352.868 11.8
42.7416 11.8
401.03 11.7788
1202.44 11.6806
1084.43 11.6806
1075.15 11.6806
885.861 11.6806
600.183 11.6806
600.099 11.6806
976.062 11.6667
809.886 11.6667
340.593 11.625
163.605 11.625
1048.09 11.5714
239.749 11.5714
56.1625 11.5714
362.011 11.5625
93.5401 11.5625
91.1158 11.5568
89.779 11.5568
74.2001 11.5568
148.574 11.5
1320.48 11.4712
407.941 11.4712
328.426 11.4712
167.687 11.4712
162.008 11.4712
1081.98 11.45
826.494 11.45
246.679 11.45
1544.61 11.4464
98.9704 11.4083
40.595 11.4083
1562.34 11.375
1410.28 11.375
680.947 11.375
340.323 11.375
147.664 11.375
56.3208 11.375
970.576 11.3472
281.099 11.3472
63.135 11.3472
365.471 11.3333
356.582 11.3333
335.452 11.3333
630.499 11.3214
508.507 11.3214
131.951 11.3214
1010.18 11.2841
971.06 11.2841
816.401 11.2841
666.468 11.2841
139.153 11.2841
134.337 11.2841
184.317 11.2813
537.386 11.25
487.484 11.25
456.214 11.25
363.621 11.25
70.9937 11.25
61.0067 11.25
842.664 11.2404
139.795 11.2404
93.4368 11.2404
1051.1 11.2083
1300.49 11.2
681.159 11.2
495.888 11.2
267.722 11.2
182.284 11.2
120.611 11.2
60.4965 11.2
1008.78 11.1667
838.612 11.1667
359.448 11.1667
357.322 11.1667
88.8544 11.1667
88.8058 11.1667
55.5287 11.1667
273.715 11.1607
123.136 11.1607
1510.88 11.1429
863.679 11.1429
262.184 11.1429
1222.73 11.125
925.657 11.125
516.65 11.125
416.529 11.125
379.832 11.125
313.029 11.125
264.778 11.125
141.411 11.125
132.827 11.125
77.5081 11.125
56.8032 11.125
1477.38 11.1023
1395.19 11.1023
1294.98 11.1023
1001.32 11.1023
693.397 11.1023
688.984 11.1023
661.95 11.1023
502.21 11.1023
282.909 11.1023
645.459 11.0865
524.572 11.0865
324.441 11.0865
288.37 11.0865
274.39 11.0865
1076.59 11.0833
402.833 11.0833
1492.3 11.075
907.467 11.075
120.511 11.075
358.417 11.0662
141.248 11.0662
985.412 11.05
528.199 11.05
168.875 11.05
100.411 11.05
1338.74 11.0417
1247.19 11.0417
1018.45 11.0417
865.228 11.0417
533.557 11.0417
470.422 11.0417
248.05 11.0417
1241.36 11.0357
464.623 11.0357
307.218 11.0357
163.544 11.0357
100.085 11.0357
844.129 11.0179
680.738 11.0179
1387.48 11.0139
1219.98 11.0139
1157. 11.0139
869.648 11.0139
867.639 11.0139
167.805 11.0139
1570.39 11.0114
1443.64 11.0114
1431.61 11.0114
1110.93 11.0114
1098.3 11.0114
819.464 11.0114
325.949 11.0114
317.616 11.0114
176.439 11.0114
41.5236 11.0114
1507.29 11.0096
1368.26 11.0096
211.015 11.0096
89.4384 11.0096
40.8472 11.0096
749.2 11.0083
515.545 11.0083
384.253 11.0083
1272.71 11.0074
962.103 11.
921.55 11.
570.113 11.
567.713 11.
491.345 11.
382.112 11.
265.31 11.
233.414 11.
196.022 11.
119.338 11.
1537.97 10.9205
706.498 10.9205
474.811 10.9205
345.472 10.9205
205.808 10.9205
95.8795 10.9205
76.4347 10.9205
1117.76 10.875
322.715 10.875
863.835 10.8
509.338 10.8
1088.16 10.75
805.967 10.75
589.776 10.75
106.219 10.75
59.6422 10.75
1479.61 10.6806
1022.26 10.6806
910.374 10.6806
627.205 10.6806
145.807 10.6806
963.83 10.6667
495.751 10.6667
145.972 10.6667
536.346 10.625
161.204 10.625
1174.24 10.5625
1099.51 10.5625
520.613 10.5625
378.856 10.5625
343.01 10.5625
338.09 10.5625
198.861 10.5625
137.674 10.5625
912.112 10.5568
661.112 10.5568
599.241 10.5568
369.419 10.5568
174.316 10.5568
171.852 10.5568
79.8755 10.5568
46.6607 10.5568
592.673 10.5
550.575 10.4712
509.878 10.4712
506.959 10.4712
405.227 10.4712
182.138 10.4712
1484.01 10.45
803.573 10.45
614.055 10.45
436.242 10.45
388.079 10.45
190.882 10.45
186.737 10.45
1379.56 10.4464
1123.05 10.4464
903.705 10.4464
865.722 10.4464
588.694 10.4464
521.803 10.4464
120.817 10.4464
1334.57 10.375
1311.15 10.375
997.027 10.375
849.814 10.375
552.592 10.375
1451.23 10.3472
712.652 10.3472
338.559 10.3472
144.823 10.3472
90.4534 10.3472
1521.46 10.3333
1421.3 10.3333
1005.54 10.3333
773.869 10.3333
291.844 10.3333
163.487 10.3333
158.129 10.3333
1435.45 10.2841
1213.78 10.2841
1163.48 10.2841
857.745 10.2841
736.897 10.2841
144.927 10.2841
891.393 10.25
776.599 10.25
224.726 10.25
198.119 10.25
100.807 10.25
1571.84 10.2404
897.401 10.2404
863.46 10.2404
741.334 10.2404
303.574 10.2404
53.4693 10.2404
1000.08 10.225
755.101 10.225
536.48 10.225
1077.05 10.2083
1375.64 10.2
1201.1 10.2
1189.73 10.2
715.531 10.2
603.621 10.2
112.171 10.2
63.8202 10.2
1348.23 10.1667
1270.96 10.1667
1025.04 10.1667
1007.85 10.1667
693.291 10.1667
140.283 10.1667
124.032 10.1667
83.474 10.1667
44.7702 10.1667
44.5252 10.1667
863.154 10.1607
117.933 10.1607
110.344 10.1607
921.185 10.1429
406.288 10.1429
266.375 10.1429
67.7741 10.1429
998.852 10.125
932.869 10.125
835.918 10.125
521.167 10.125
485.231 10.125
415.898 10.125
368.75 10.125
341.561 10.125
328.217 10.125
246.034 10.125
882.789 10.1023
487.696 10.1023
126.288 10.1023
123.86 10.1023
123.306 10.1023
75.5492 10.1023
65.3719 10.1023
50.5367 10.1023
48.31 10.1023
1418.31 10.0865
1158.68 10.0865
792.082 10.0865
435.833 10.0865
382.907 10.0865
347.686 10.0865
260.564 10.0865
111.317 10.0865
967.618 10.0625
487.355 10.0625
1126.81 10.05
987.409 10.05
835.264 10.05
802.823 10.05
733.389 10.05
701.96 10.05
667.503 10.05
488.936 10.05
481.655 10.05
337.529 10.05
334.243 10.05
270.787 10.05
194.966 10.05
174.361 10.05
130.337 10.05
124.064 10.05
56.3555 10.05
998.582 10.0417
572.002 10.0417
360.1 10.0417
311.651 10.0417
234.834 10.0417
165.963 10.0417
163.573 10.0417
126.488 10.0417
104.558 10.0417
55.3282 10.0417
40.7886 10.0417
1327.73 10.0357
1183.66 10.0357
299.04 10.0357
264.136 10.0357
92.79 10.0357
1051.25 10.025
371.693 10.025
490.039 10.0179
317.676 10.0179
148.99 10.0179
1535.85 10.0139
1445.14 10.0139
1198.72 10.0139
574.594 10.0139
480.813 10.0139
385.077 10.0139
322.864 10.0139
77.5388 10.0139
1523.53 10.0114
1480.24 10.0114
1327.59 10.0114
1216.8 10.0114
1161.28 10.0114
906.122 10.0114
804.268 10.0114
650.198 10.0114
450.788 10.0114
421.142 10.0114
171.573 10.0114
166.383 10.0114
164.762 10.0114
156.874 10.0114
80.9293 10.0114
1444.75 10.0096
1279.59 10.0096
803.132 10.0096
288.175 10.0096
917.347 10.0083
493.316 10.0083
416.056 10.0083
358.482 10.0083
1339.51 10.
1128.39 10.
1067.02 10.
965.473 10.
912.27 10.
870.155 10.
798.01 10.
479.834 10.
455.311 10.
431.354 10.
364.368 10.
321.086 10.
247.951 10.
111.245 10.
72.3767 10.
51.564 10.
