# Supplementary material for: Functional Genomics of Novel Secondary Metabolites from Diverse Cyanobacteria Using Untargeted Metabolomics
Source: Mar Drugs. 2013 Sep 30;11(10):3617–31. doi: 10.3390/md11103617 (PMC3826126; doi:10.3390/md11103617)
Supplement: Supplementary File 3 — Supplementary msms data (ZIP, 1417 KB) [file marinedrugs-11-03617-s003.zip › msms/225.Negative.txt]

// 225. 5Hex+C7H16O7 C37H66O32 Negative
1021.35 7299.35
1022.35 1728.03
1021.62 382.082
1022.1 193.817
1021.88 187.547
1022.83 184.737
1022.71 175.308
1022.63 155.521
1023.17 134.735
1023.4 130.345
1023.62 105.657
707.208 98.1776
1024.08 90.338
545.156 80.4923
211.094 80.35
1022.93 79.125
1023.24 72.2727
1023.77 70.0801
1024.37 68.1856
1024.62 67.1184
1025.03 59.6955
1024.89 57.1406
514.384 55.7872
162.598 55.4712
1176.65 54.694
89.0222 54.2353
1025.7 53.2727
1025.32 51.075
647.194 49.7872
467.135 49.0417
1027.25 48.7143
1024.45 48.075
972.626 46.0417
1034.25 44.3472
1418.55 41.0083
87.7165 40.3333
1280.67 39.5602
1026.93 39.25
125.024 39.0662
1438.72 38.8935
251.071 38.8182
1023.88 38.0625
265.046 37.8897
1663.45 37.3906
311.746 37.1406
95.4407 37.0038
1524.07 36.2353
78.4688 36.1406
129.056 36.0167
268.45 36.0083
191.32 35.3269
897.494 35.3224
1026.07 34.6429
697.24 34.4083
485.802 34.2353
1025.79 34.1488
48.3039 34.1157
1027.73 34.0833
1501.01 34.0667
720.015 34.0667
1028.54 34.0227
733.328 33.6429
1013.85 33.0667
1025.5 33.0278
1026.14 32.9205
147.544 32.6576
1011.81 32.625
482.767 32.5682
1025.18 32.25
327.507 32.1976
1610.28 32.1607
977.3 32.0714
761.056 32.0321
1183.25 32.005
1407.05 31.405
545.473 31.3636
1029.63 31.338
137.403 31.1645
1697.52 31.1359
848.585 31.1359
1037.92 31.125
66.4448 31.0833
275.513 31.0489
1024.54 31.0066
1679.28 30.6923
1064.06 30.5313
300.496 30.5208
956.251 30.4444
818.678 30.225
1164.47 30.1875
399.09 30.125
405.537 30.1
268.563 30.0833
160.754 30.0227
384.116 30.0208
1039.15 30.
222.773 30.
1649.19 29.7788
275.876 29.75
443.144 29.5682
1184.21 29.4821
476.826 29.4083
1617.72 29.3333
1206.12 29.3333
838.454 29.3266
125.076 29.2857
339.237 29.125
1038.68 29.0833
309.897 29.0625
1636.62 29.0208
110.251 29.0192
135.884 29.0046
1208.57 28.5707
1075.12 28.5682
173.254 28.5682
187.596 28.5602
263.747 28.375
113.985 28.3393
1266.83 28.3077
1026.8 28.2813
587.198 28.2426
1301.02 28.1359
55.0026 28.1359
1155.1 28.125
1288.2 28.0769
243.489 28.025
819.454 28.0208
760.772 28.0179
266.512 27.9205
1163.38 27.5682
458.25 27.5602
1553.23 27.5313
697.555 27.3393
1207.76 27.3224
49.9257 27.245
831.545 27.2426
582.855 27.225
183.283 27.125
1267.22 27.045
377.654 27.045
118.34 27.025
1020.18 27.006
890.51 27.006
253.138 27.006
943.628 27.
910.818 26.9231
602.165 26.9
50.7144 26.845
427.85 26.8409
558.76 26.805
204.205 26.605
1076.27 26.5707
43.7997 26.5602
1541.21 26.5216
41.3356 26.4712
1408.96 26.4444
927.681 26.4444
148.077 26.4444
1633.3 26.4
122.008 26.3636
1090.37 26.2917
519.511 26.2857
654.625 26.2841
1100.36 26.2663
88.0066 26.225
1026.69 26.1645
751.07 26.1607
1298.4 26.1429
383.106 26.1359
1107.81 26.1136
281.091 26.1118
195.703 26.0833
768.502 26.0769
1015.33 26.075
105.815 26.0489
208.641 26.045
1598.08 26.0313
257.1 26.0227
1098.69 26.0208
1069.57 26.0192
782.124 26.0054
1026.53 26.005
1198.35 26.
82.8237 25.8929
348.143 25.75
179.045 25.75
1114.31 25.6544
1336.6 25.6
167.273 25.6
386.778 25.5707
681.322 25.5602
320.825 25.5208
53.9936 25.4803
1175.02 25.4545
595.493 25.4444
492.251 25.4402
407.523 25.4402
1284.51 25.4083
783.462 25.375
1360.36 25.3603
1256.13 25.3603
1227.98 25.3333
1026.23 25.3224
60.8124 25.3224
1020.66 25.2917
1280.92 25.2663
963.362 25.225
256.502 25.2083
1468.02 25.1731
325.21 25.1731
1395.32 25.0833
1174.4 25.045
1059.45 25.0417
1692.07 25.025
389.004 25.0208
893.438 25.0074
378.902 25.005
1691.89 25.
1448.32 25.
1025.92 25.
546.603 24.9205
168.66 24.9013
900.827 24.7961
1564.63 24.7778
603.3 24.75
404.661 24.75
100.72 24.6875
668.029 24.6576
384.858 24.6576
87.6326 24.6429
1296.5 24.625
157.116 24.5707
587.278 24.5682
250.013 24.5682
1036.31 24.5329
281.62 24.5
58.8633 24.4545
1178.57 24.4444
1103.08 24.4444
809.792 24.4402
124.494 24.3636
1485.12 24.3333
604.054 24.3077
192.722 24.3077
753.128 24.2663
770.375 24.25
238.646 24.25
1102.68 24.2404
247.765 24.225
315.34 24.2228
115.436 24.2228
411.829 24.2083
149.385 24.1875
539.185 24.1667
579.996 24.1645
1685.71 24.1635
707.392 24.1429
54.4266 24.125
223.064 24.1157
1233.33 24.1
1076.32 24.0592
933.725 24.0592
228.703 24.0592
60.843 24.0592
552.491 24.0536
618.186 24.045
1026.37 24.0417
1670.58 24.025
1024.23 24.025
255.651 24.025
975.634 24.0096
1035.43 24.0054
1075.68 24.
333.83 24.
241.865 24.
111.929 24.
55.7873 24.
613.674 23.8929
711.933 23.8897
76.7855 23.875
1438.55 23.7961
1407.44 23.7961
70.2938 23.7813
559.874 23.75
1100.84 23.7202
307.274 23.7202
1105.81 23.6544
466.733 23.6544
61.123 23.6544
572.512 23.6
1330.17 23.5329
1139.73 23.5329
457.632 23.5313
155.203 23.5208
66.6973 23.5208
1051.8 23.5
227.096 23.4821
79.9016 23.4821
257.535 23.4803
106.761 23.4444
419.381 23.4402
338.628 23.4083
94.4237 23.4083
130.077 23.4
92.0909 23.4
1043.4 23.375
774.151 23.3636
222.817 23.3636
1039.39 23.3611
179.432 23.3224
144.208 23.3224
971.56 23.2917
321.707 23.2663
210.449 23.25
810.042 23.2426
460.513 23.225
1317.15 23.2083
216.626 23.1875
968.865 23.1731
435.725 23.1731
388.517 23.1429
1138.59 23.125
933.793 23.125
290.501 23.125
987.305 23.1118
199.792 23.1
257.449 23.0833
1467.84 23.0769
750.269 23.0769
1026.63 23.075
193.582 23.0592
63.8187 23.0592
184.12 23.0536
145.428 23.0536
263.486 23.0489
817.111 23.0417
146.123 23.0417
1688.57 23.0357
1225.18 23.0278
1386.91 23.025
1084.85 23.0227
561.536 23.0192
723.77 23.0074
421.87 23.0074
81.7137 23.0066
283.076 23.006
1028.07 23.0046
1279.06 23.
1214.89 23.
593.819 23.
367.734 23.
55.8986 23.
123.547 22.9205
572.916 22.9185
1049.64 22.8897
41.8789 22.8897
794.209 22.875
1063.54 22.7788
826.595 22.75
149.459 22.75
1052.95 22.7202
140.817 22.6944
98.5424 22.6944
428.797 22.675
1050.51 22.625
94.0585 22.625
61.9758 22.6
217.105 22.5956
1404.91 22.5682
932.573 22.5
503.187 22.5
531.187 22.4545
396.92 22.4444
290.952 22.4083
286.572 22.4083
168.74 22.4083
1104.37 22.4
211.371 22.4
61.6066 22.3611
1481.94 22.3603
1206.58 22.3393
370.882 22.3224
255.055 22.3224
1517.08 22.2917
642.477 22.2917
850.243 22.2841
1653.02 22.2813
86.3502 22.2663
820.913 22.25
811.362 22.25
321.543 22.25
438.508 22.2426
1346.52 22.225
392.381 22.225
106.494 22.225
115.336 22.2083
410.638 22.1838
1021.19 22.1667
617.801 22.1645
94.9542 22.1645
772.311 22.1635
1577.69 22.1488
564.784 22.1488
738.841 22.1429
1597.69 22.125
1202.64 22.125
899.167 22.1136
1034.52 22.1118
1547.91 22.1111
1363.41 22.1111
1020.29 22.075
510.631 22.0662
164.848 22.0662
103.535 22.0662
532.835 22.0592
224.521 22.0592
132.091 22.0536
724.155 22.0278
648.181 22.0278
258.609 22.0227
821.587 22.0192
369.681 22.0192
515.717 22.0096
974.133 22.0083
225.587 22.0066
991.267 22.006
1243.27 22.005
1280.18 22.
757.524 22.
362.153 22.
242.293 22.
205.453 22.
1640.78 21.9013
927.493 21.9013
66.7609 21.8929
1543.19 21.8897
744.915 21.8182
548.865 21.7813
364.139 21.7788
216.758 21.7788
494.17 21.7202
312.676 21.6944
535.374 21.675
66.2241 21.675
589.493 21.625
167.146 21.625
180.595 21.6
1306.86 21.5956
1495.69 21.5714
1131.53 21.5714
573.294 21.5714
112.134 21.5714
459.024 21.5682
957.897 21.5329
1136.44 21.5313
1163.01 21.5
671.912 21.5
122.957 21.5
387.165 21.4821
832.399 21.4803
681.091 21.4083
853.642 21.375
932.452 21.3611
85.1583 21.3611
471.343 21.3603
375.397 21.3224
1179.59 21.3214
424.218 21.2917
380.532 21.2917
213.15 21.2917
507.381 21.25
463.883 21.25
826.986 21.225
740.245 21.1875
78.6972 21.1875
1029.78 21.1838
196.944 21.1838
1432.56 21.1635
339.77 21.1488
59.5189 21.1488
1036.91 21.1429
1495. 21.125
1036.2 21.125
448.003 21.125
41.3659 21.125
709.276 21.1118
1167.85 21.1111
593.387 21.1
1335.13 21.0909
980.49 21.0909
1487.66 21.0833
1418.9 21.0662
550.137 21.0662
1004.93 21.0592
965.445 21.0592
1305.91 21.0489
245.801 21.0417
485.12 21.0313
1668.01 21.0278
1341.75 21.0278
160.007 21.0278
86.4673 21.025
477.513 21.0083
375.52 21.0083
671.177 21.006
1652.14 21.005
1614.31 21.
1602.64 21.
1424.19 21.
788.394 20.9205
1197.56 20.9
826.425 20.9
158.155 20.8929
322.167 20.8897
235.151 20.8182
443.975 20.7788
40.6862 20.7788
1223.46 20.75
456.125 20.75
1304.87 20.7202
1054.97 20.7202
467.309 20.7202
88.3638 20.7202
810.185 20.6944
626.448 20.6944
84.9285 20.6944
1026.43 20.675
82.3714 20.675
1426.15 20.6667
575.201 20.6667
1111.98 20.6576
1427.16 20.6544
243.865 20.625
169.425 20.625
285.479 20.5956
625.253 20.5714
943.202 20.5329
1063.79 20.5
142.214 20.5
1299.83 20.4821
251.174 20.4821
832.465 20.4803
225.065 20.4803
190.18 20.4803
721.604 20.45
888.752 20.4444
700.715 20.4444
226.958 20.4444
1560.76 20.4083
1094.39 20.4083
211.225 20.4083
69.3578 20.4083
1586.15 20.4
1427.02 20.3603
1356.32 20.3603
981.855 20.3603
429.694 20.3603
293.011 20.3603
102.912 20.3603
286.411 20.3333
1659.1 20.3224
1338.25 20.3224
468.236 20.3224
60.1562 20.3214
544.255 20.2917
374.289 20.2917
1077.5 20.2857
1030.41 20.2857
1067.27 20.2813
986.816 20.2813
1034.98 20.25
697.295 20.25
171.477 20.25
255.112 20.2404
231.901 20.2404
1125.91 20.225
439.38 20.225
128.417 20.225
1011.91 20.2083
587.581 20.1838
354.617 20.1838
272.262 20.1838
42.0834 20.1667
1327.98 20.1645
407.36 20.1645
53.7105 20.1488
1156.88 20.1429
1030.22 20.1429
1446.61 20.125
246.754 20.125
1687.93 20.1118
79.3693 20.1111
1297.14 20.1
816.063 20.1
139.378 20.1
48.2082 20.1
1114.04 20.075
634.616 20.0662
896.486 20.0592
364.271 20.0592
1052.58 20.0417
309.992 20.0417
75.0559 20.0313
221.697 20.0278
772.971 20.025
171.038 20.025
1082.34 20.0227
546.997 20.0227
1609.36 20.0074
637.419 20.0074
551.495 20.0074
86.9581 20.0074
1353.45 20.
1178.73 20.
1027.62 20.
791.814 20.
399.803 20.
388.371 20.
357.394 20.
175.426 20.
158.915 20.
809.228 19.9205
773.103 19.8929
186.105 19.8929
70.3753 19.8929
1074.86 19.8897
60.0596 19.8182
841.286 19.8
1415.41 19.7961
1133.79 19.7961
1088.18 19.7961
740.637 19.7961
793.052 19.7813
377.073 19.7813
338.775 19.7813
1596.17 19.7788
1552.44 19.7788
290.779 19.6944
1116.26 19.675
514.454 19.675
360.561 19.675
1239.37 19.6667
315.389 19.625
163.661 19.625
359.792 19.5329
1562.02 19.5313
1384.88 19.5
378.547 19.5
168.534 19.5
135.074 19.5
155.825 19.4821
517.915 19.45
1473.19 19.4464
757.945 19.4444
638.018 19.4083
618.382 19.375
350.037 19.3603
75.473 19.3603
1054.54 19.3333
1577.24 19.3224
348.334 19.3224
1475.7 19.3214
188.199 19.3214
834.015 19.2917
1184.62 19.2857
853.121 19.2857
1641.98 19.2813
1374.46 19.25
789.427 19.25
463.427 19.25
346.39 19.25
832.763 19.2426
551.362 19.2083
132.156 19.2083
1166.11 19.2045
1600.41 19.1838
1304.97 19.1838
141.898 19.1838
133.471 19.1838
585.759 19.1635
131.489 19.1635
602.476 19.1429
1429.79 19.125
1377.28 19.125
655.553 19.125
78.1914 19.125
1681.28 19.1111
1005.33 19.1111
337.893 19.1111
69.7153 19.1111
1008.62 19.1
485.966 19.075
249.587 19.075
192.015 19.075
191.356 19.075
1432.18 19.0662
463.168 19.0662
395.243 19.0662
51.9244 19.0662
1432.47 19.0417
631.36 19.0357
1274. 19.0313
301.456 19.0313
128.755 19.0313
71.4139 19.0313
586.68 19.0278
451.823 19.0278
364.195 19.0278
560.443 19.025
498.408 19.025
222.047 19.025
595.287 19.0114
633.289 19.0096
576.004 19.0096
515.653 19.0096
1140.51 19.0083
222.164 19.0083
903.739 19.0074
499.483 19.0074
446.602 19.0074
320.034 19.0074
208.508 19.0074
193.534 19.0074
756.654 19.0066
1552.2 19.0054
1430.36 19.
1266.51 19.
968.74 19.
858.695 19.
652.055 19.
226.336 19.
135.483 19.
754.333 18.9205
1189.84 18.8929
300.072 18.8929
77.9554 18.8929
597.415 18.8897
149.646 18.8897
1461.49 18.875
1215.2 18.875
67.238 18.8
599.98 18.7813
101.016 18.7202
371.171 18.6944
213.31 18.6944
1150.27 18.675
1084.93 18.675
46.7273 18.675
987.235 18.6544
168.08 18.6544
1146.56 18.625
384.635 18.5714
167.015 18.5714
1420.08 18.5568
1065.25 18.5313
472.936 18.5
1496.17 18.4712
990.484 18.4712
1568.22 18.4444
58.5333 18.4444
662.673 18.4083
502.186 18.4083
422.917 18.4083
183.539 18.4083
151.507 18.4
1606.57 18.375
1547.11 18.375
1501.54 18.375
1334.07 18.375
752.72 18.3603
234.835 18.3603
549.279 18.3214
148.154 18.3214
118.464 18.3214
1230.13 18.25
887.829 18.25
643.737 18.25
441.706 18.25
259.559 18.25
199.606 18.25
182.987 18.25
153.722 18.25
120.821 18.25
1654.18 18.2404
137.262 18.2404
551.079 18.2083
428.65 18.2083
297.895 18.2083
285.075 18.2083
859.894 18.1635
346.088 18.1635
1456.27 18.1429
1440.77 18.1429
977.227 18.1429
956.761 18.125
885.321 18.125
749.807 18.125
522.505 18.125
468.163 18.125
100.55 18.125
86.1666 18.125
73.2164 18.125
47.9697 18.125
47.4674 18.125
1623.99 18.1111
517.698 18.1111
183.755 18.1111
869.016 18.1
1205.04 18.0865
986.309 18.0865
628.196 18.075
76.979 18.075
319.686 18.0662
254.306 18.0662
125.872 18.0662
55.0417 18.0625
508.834 18.0536
1094.25 18.0417
193.096 18.0357
162.692 18.0357
1440.32 18.0313
1407.87 18.0313
1326.56 18.0313
1198.53 18.0313
669.931 18.0313
156.899 18.0313
1165.19 18.0139
178.305 18.0139
885.252 18.0114
324.116 18.0096
1612.88 18.0083
1570.03 18.0083
1518.91 18.0083
1113.2 18.0083
1028.68 18.0083
515.866 18.0083
227.44 18.0083
96.9593 18.0083
1462.01 18.0074
901.794 18.0074
874.581 18.0074
405.063 18.0074
636.075 18.006
1681.77 18.
1544.74 18.
1143.39 18.
1057.42 18.
606.548 18.
445.404 18.
345.155 18.
125.908 17.9205
672.88 17.8929
637.582 17.8929
626.685 17.8929
535.209 17.8929
196.344 17.8929
177.949 17.8929
57.5823 17.8897
51.8717 17.8897
1137.97 17.8
1398.22 17.7961
1292.25 17.7788
95.8485 17.675
40.3584 17.675
918.813 17.6667
472.557 17.6667
1654. 17.5956
1115.48 17.5956
952.232 17.5956
461.438 17.5956
855.02 17.5714
718.89 17.5714
1224.49 17.5568
293.411 17.5568
150.716 17.5568
233.269 17.5313
72.5286 17.5313
1223.69 17.5
1035.17 17.5
261.39 17.5
1567.61 17.4821
1235.25 17.4712
497.169 17.4444
58.6209 17.4444
1132.92 17.4083
1110.71 17.4083
469.429 17.4083
380.117 17.4083
260.546 17.4083
106.233 17.4083
1117.54 17.375
878.049 17.375
735.13 17.375
711.272 17.375
148.878 17.375
282.912 17.3603
166.344 17.3603
283.817 17.3214
316.119 17.2841
1659.66 17.2813
1594.92 17.2813
1467.34 17.25
697.601 17.25
553.697 17.25
1105.71 17.2426
1566.56 17.2404
1542.12 17.2404
818.419 17.2404
239.979 17.2404
223.922 17.2404
212.513 17.2404
105.573 17.2404
94.8588 17.2404
906.669 17.225
522.256 17.2083
328.109 17.2083
723.493 17.2045
824.266 17.1838
241.436 17.1667
231.805 17.1667
152.179 17.1667
76.1712 17.1667
1220.33 17.1635
1072.95 17.1635
1042.73 17.1635
937.025 17.1635
518.864 17.1635
1528.5 17.1429
1080.5 17.1429
1066.18 17.1429
462.8 17.1429
202.293 17.1429
1564.53 17.125
1212.71 17.125
1033. 17.125
842.124 17.125
691.682 17.125
620.093 17.125
146.17 17.125
60.1049 17.125
1563.23 17.1111
1110.24 17.1111
83.3844 17.1111
45.36 17.1111
503.474 17.1023
337.545 17.1
217.335 17.1
1103.51 17.0865
516.525 17.0865
124.377 17.0865
1657.85 17.075
712.426 17.075
475.841 17.075
197.765 17.075
1074.03 17.0662
909.759 17.0662
726.408 17.0662
631.834 17.0662
291.396 17.0662
215.683 17.0662
397.532 17.0625
796.963 17.05
1112.81 17.0417
911.273 17.0417
439.171 17.0417
365.567 17.0417
202.84 17.0417
128.895 17.0417
1429.21 17.0357
1059.27 17.0357
1045.83 17.0357
834.065 17.0357
501.252 17.0357
1438.93 17.0313
1402.65 17.0313
1243.67 17.0313
1076.87 17.0313
907.652 17.0313
230.718 17.0278
358.38 17.025
120.549 17.0139
531.117 17.0114
108.197 17.0114
1440.67 17.0096
1334.54 17.0096
44.3242 17.0096
1591.95 17.0083
643.639 17.0083
430.388 17.0083
362.527 17.0083
234.579 17.0083
69.6783 17.0083
47.5699 17.0083
1144.75 17.0074
563.982 17.0074
203.362 17.0074
157.323 17.0074
133.358 17.0074
131.21 17.0074
1176.44 17.006
138.612 17.
489.745 16.9205
289.469 16.9205
244.094 16.9205
1576.4 16.9
470.735 16.8929
589.238 16.8897
323.561 16.8897
274.736 16.8897
209.371 16.8897
42.0475 16.8897
355.551 16.8
1473.51 16.7813
744.629 16.7813
400.318 16.7813
1263.81 16.7788
700.06 16.7788
296.366 16.6944
1405.25 16.675
388.087 16.675
330.654 16.675
464.707 16.6667
40.546 16.6667
416.243 16.5956
117.004 16.5956
611.196 16.5714
1027.99 16.5329
451.069 16.5329
1056.58 16.5
218.012 16.5
98.848 16.5
47.0518 16.5
1053.09 16.4821
326.502 16.4821
1086.21 16.4712
974.433 16.4712
206.699 16.4712
95.602 16.4712
1642.17 16.4083
1575.11 16.4083
1186.79 16.4083
790.757 16.4083
690.952 16.375
98.6391 16.375
610.996 16.3472
1688.84 16.3214
1393.82 16.3214
815.132 16.3214
725.187 16.3214
535.508 16.3214
443.22 16.3214
171.795 16.3214
72.786 16.3214
1049.35 16.2917
999.603 16.2857
918.286 16.2857
805.666 16.2857
269.794 16.2857
211.2 16.2857
198.26 16.2857
177.988 16.2857
1421.53 16.2813
494.72 16.2813
313.844 16.2813
308.901 16.2813
176.879 16.2813
1557.44 16.25
1356.24 16.25
1104.84 16.25
1014.37 16.25
874.708 16.25
774.748 16.25
767.645 16.25
174.279 16.25
872.196 16.2404
207.955 16.2404
127.75 16.2404
373.801 16.2083
345.06 16.2083
125.275 16.2083
437.902 16.2
1397.94 16.1838
921.667 16.1838
269.057 16.1838
48.7067 16.1838
1558.68 16.1667
796.219 16.1667
396.723 16.1667
319.89 16.1667
219.663 16.1667
114.453 16.1645
551.616 16.1488
340.255 16.1429
283.289 16.1429
1253.46 16.125
1125.74 16.125
957.099 16.125
835.132 16.125
701.646 16.125
490.295 16.125
474.309 16.125
336.998 16.125
144.836 16.125
94.4637 16.125
50.25 16.125
1133.71 16.1023
485.171 16.1
1403.25 16.0865
1333.42 16.0865
257.973 16.075
585.127 16.0662
1492.95 16.0592
1646.04 16.0417
1304.61 16.0417
1136.12 16.0417
1071.26 16.0417
920.944 16.0417
626.939 16.0417
581.055 16.0417
495.428 16.0417
270.011 16.0417
266.813 16.0417
71.377 16.0417
1417.82 16.0357
1310.17 16.0357
748.717 16.0357
719.861 16.0357
1392.82 16.0313
876.106 16.0313
101.211 16.0114
72.1465 16.0114
989.875 16.0096
1619.1 16.0083
953.857 16.0083
647.791 16.0083
127.283 16.0083
1199.98 16.0074
555.322 16.0074
569.956 16.0066
1245.18 16.
1118.79 16.
333.652 16.
122.267 16.
75.1156 16.
1498.48 15.9205
1233.12 15.9205
1151.25 15.9205
966.164 15.9205
1005.02 15.8929
520.181 15.8929
1017.55 15.8897
44.0672 15.875
140.392 15.8
135.975 15.8
1323.4 15.7813
712.505 15.7813
282.249 15.7813
194.973 15.7813
971.207 15.7788
449.661 15.7788
68.199 15.7788
658.91 15.6806
313.1 15.6806
1338.42 15.675
1119.72 15.675
734.477 15.675
428.867 15.675
164.782 15.675
106.318 15.675
409.343 15.6667
83.76 15.6667
1558.59 15.5956
344.178 15.5714
200.983 15.5714
225.1 15.5625
1357.55 15.5568
809.591 15.5568
314.283 15.5568
189.45 15.5568
146.897 15.5
1030.95 15.4712
604.901 15.4712
122.483 15.4712
96.0582 15.4712
782.312 15.45
683.322 15.45
280.381 15.45
1285.18 15.4464
1035.03 15.4464
901.869 15.4083
456.197 15.4083
170.291 15.4083
77.8302 15.4083
1548.73 15.375
1033.43 15.375
1000.41 15.375
899.018 15.375
823.162 15.375
527.618 15.375
91.7215 15.375
55.2247 15.375
1072.19 15.3472
633.415 15.3472
1624.45 15.3214
1611.09 15.3214
1542.74 15.3214
1453.87 15.3214
1293.29 15.3214
1033.79 15.3214
861.483 15.3214
363.442 15.3214
169.343 15.3214
74.669 15.3214
1693.76 15.2857
1606.46 15.2857
808.482 15.2857
297.218 15.2857
172.4 15.2857
1396.86 15.2841
859.398 15.2841
841.778 15.2841
223.123 15.2841
62.5537 15.2841
1576.26 15.25
966.633 15.25
900.693 15.25
661.027 15.25
547.527 15.25
260.736 15.25
172.13 15.25
166.285 15.25
135.507 15.25
62.8387 15.25
53.929 15.25
1076.1 15.2404
1046.13 15.2404
939.494 15.2404
368.505 15.2404
56.0962 15.2404
1321.62 15.2083
1188.2 15.2083
335.486 15.2083
180.97 15.2083
95.2615 15.2083
67.4099 15.2083
1594.99 15.2
81.4714 15.2
1070.52 15.1667
710.278 15.1635
244.297 15.1635
1264.1 15.1429
1045.53 15.1429
143.741 15.1429
52.7785 15.1429
1532.45 15.125
1322.09 15.125
901.389 15.125
484.67 15.125
479.798 15.125
456.036 15.125
261.852 15.125
189.554 15.125
176.235 15.125
60.582 15.125
1660.93 15.1111
723.924 15.1111
328.97 15.1111
285.694 15.1111
1373.99 15.0865
739.17 15.0865
110.702 15.0865
608.13 15.0833
1342.01 15.075
1250.71 15.075
1043.74 15.075
879.994 15.075
508.976 15.075
507.323 15.075
130.045 15.075
88.5302 15.075
655.89 15.0662
1094.82 15.0625
1295.16 15.05
1677.39 15.0417
1214.42 15.0417
1149.51 15.0417
1031.24 15.0417
779.904 15.0417
587.998 15.0417
442.596 15.0417
333.468 15.0417
276.157 15.0417
79.15 15.0417
1465.27 15.0357
1331.55 15.0357
905.117 15.0313
343.2 15.0313
58.0126 15.0313
45.7621 15.0313
141.299 15.0278
1647.34 15.0114
241.678 15.0114
174.305 15.0114
1279.5 15.0096
588.207 15.0096
164.928 15.0096
467.546 15.0083
398.838 15.0083
281.267 15.0083
80.2509 15.0083
1318.04 15.0074
326.916 15.0074
211.314 15.0074
1426.82 15.
1086.82 15.
859.804 15.
453.981 15.
229.952 15.
163.196 15.
76.3569 15.
1010.61 14.9205
989.689 14.9205
221.121 14.9205
209.572 14.9205
139.633 14.9205
1413.32 14.8929
554.152 14.8929
338.211 14.8929
997.245 14.8897
430.802 14.8897
219.826 14.8897
1279.33 14.875
795.337 14.875
109.258 14.875
1308.4 14.8
639.64 14.8
607.951 14.8
535.849 14.8
1072.51 14.7813
638.305 14.7788
371.007 14.7788
207.482 14.7788
111.12 14.7788
1260.95 14.75
1047.24 14.6944
1414.25 14.6806
1009.98 14.675
169.462 14.675
897.194 14.6667
87.7572 14.6667
791.016 14.625
1048.43 14.5956
262.298 14.5956
143.651 14.5956
56.3237 14.5956
1582.18 14.5714
547.053 14.5714
168.449 14.5
131.914 14.5
718.077 14.4712
688.159 14.4712
448.652 14.4712
271.092 14.4712
449.983 14.45
382.509 14.45
344.594 14.45
41.093 14.45
1380.73 14.4083
973.133 14.4083
336.064 14.4083
884.653 14.375
802.751 14.375
440.944 14.375
257.34 14.375
105.298 14.375
100.802 14.375
1388.85 14.3603
1057.37 14.3603
1118.11 14.3472
884.822 14.3472
486.329 14.3472
483.29 14.3472
1490.49 14.3214
543.587 14.3214
517.581 14.3214
471.976 14.3214
355.383 14.3214
221.419 14.2857
199.568 14.2857
179.681 14.2857
211.49 14.2841
202.961 14.2841
73.8064 14.2841
1604.84 14.2813
846.952 14.2813
659.872 14.2813
96.6309 14.2813
1027.5 14.25
512.643 14.25
235.926 14.25
130.324 14.25
1370.57 14.2404
1119.31 14.2404
1048.76 14.2404
1012.55 14.2404
211.014 14.2404
142.089 14.2404
1610.03 14.2083
413.174 14.2083
159.341 14.2083
1378.47 14.2
1216.15 14.2
1036.4 14.2
1290.22 14.1838
1038.31 14.1838
1557.76 14.1667
659.593 14.1667
511.447 14.1667
243.533 14.1667
160.595 14.1667
55.5391 14.1667
471.084 14.1635
1034.04 14.1607
118.65 14.1607
1148.92 14.1429
871.011 14.1429
533.47 14.1429
283.356 14.1429
123.047 14.1429
1669.45 14.125
1057.86 14.125
831.477 14.125
690.323 14.125
690.26 14.125
532.194 14.125
471.285 14.125
202.029 14.125
116.883 14.125
105.783 14.125
75.8422 14.125
1037.79 14.1023
699.217 14.1023
361.696 14.1023
172.089 14.1023
1127.49 14.0865
904.255 14.0865
876.869 14.0865
132.962 14.0865
105.08 14.0865
101.177 14.0865
76.0517 14.0865
1155.39 14.0833
1000.2 14.0833
173.286 14.075
1359.16 14.0662
935.264 14.05
859.755 14.05
1548.89 14.0417
1484.27 14.0417
1272.63 14.0417
1237.26 14.0417
1049.76 14.0417
1031.35 14.0417
860.459 14.0417
701.981 14.0417
591.337 14.0417
114.624 14.0417
99.7355 14.0417
419.157 14.0357
241.749 14.0357
181.41 14.0357
1630.69 14.0313
1445.95 14.0313
1184.45 14.0313
951.187 14.0313
516.864 14.0313
47.6332 14.0313
43.331 14.0179
984.405 14.0139
1582.09 14.0114
1284.36 14.0114
1256.04 14.0114
1176.35 14.0114
921.563 14.0114
585.598 14.0114
446.251 14.0114
132.124 14.0114
126.284 14.0114
82.3156 14.0114
1506.81 14.0096
1340.96 14.0096
1260.68 14.0096
1039.27 14.0096
1035.34 14.0096
1028.86 14.0096
917.065 14.0096
375.298 14.0096
131.236 14.0096
1086.63 14.0083
1070.93 14.0083
1009.55 14.0083
592.438 14.0083
582.566 14.0083
302.401 14.0083
133.042 14.0083
1403.51 14.0074
581.82 14.0074
95.161 14.0074
820.143 14.0066
1401. 14.
1282.57 14.
1279.21 14.
1269.03 14.
1227.18 14.
1107.13 14.
1038.97 14.
873.142 14.
813.128 14.
614.794 14.
557.2 14.
506.33 14.
351.699 14.
315.129 14.
193.052 14.
68.6408 14.
44.4655 14.
1509.62 13.9205
1198.86 13.9205
1096.59 13.9205
1206.74 13.8929
1108.97 13.8929
1586.75 13.8
1555.35 13.8
1307.93 13.8
1002.01 13.8
732.525 13.8
725.739 13.8
640.034 13.8
509.049 13.8
192.274 13.8
162.726 13.8
80.4069 13.8
639.36 13.7813
1663.94 13.7788
1122.02 13.7788
660.596 13.7788
647.339 13.7788
545.916 13.7788
336.896 13.7788
172.158 13.7788
87.564 13.7788
59.1944 13.75
55.8579 13.75
1504.29 13.6806
1221.42 13.6806
634.698 13.6806
549.041 13.6806
417.369 13.6806
142.586 13.6806
128.843 13.6806
1017.04 13.6667
529.524 13.6667
493.411 13.6667
384.163 13.6667
108.569 13.6667
81.1927 13.6667
59.3147 13.6667
1042.54 13.5714
575.647 13.5714
538.179 13.5714
269.237 13.5714
155.061 13.5714
1274.45 13.5625
335.587 13.5625
1644.88 13.5568
1325.67 13.5568
1094.09 13.5568
455.718 13.5568
231.765 13.5568
1656.61 13.5
75.8125 13.5
1598.4 13.4712
1417.41 13.4712
175.473 13.4712
136.264 13.4712
846.081 13.45
624.909 13.45
1585.26 13.4083
490.689 13.4083
183.181 13.4083
1157.76 13.375
943.86 13.375
908.017 13.375
551.846 13.375
423.631 13.375
261.916 13.375
153.154 13.375
83.1674 13.375
1526.59 13.3472
971.305 13.3472
944.067 13.3472
869.755 13.3472
516.327 13.3472
373.311 13.3472
1390.85 13.3333
1263.23 13.3333
760.166 13.3333
1411.68 13.3214
810.559 13.3214
369.01 13.3214
63.8511 13.3214
57.3858 13.3214
1262.57 13.2841
1167.54 13.2841
1151.87 13.2841
521.862 13.2841
288.082 13.2841
104.792 13.2841
90.6659 13.2841
59.1828 13.2841
57.7549 13.2841
80.2189 13.2813
1148.51 13.25
569.266 13.25
168.928 13.25
127.204 13.25
865.694 13.2404
561.876 13.2404
414.328 13.2404
273.416 13.2404
247.374 13.2404
119.139 13.2404
415.981 13.225
1684.45 13.2083
1220.11 13.2083
846.369 13.2083
1603.09 13.2
1044.18 13.2
1007.22 13.2
711.083 13.2
686.398 13.2
330.186 13.2
120.574 13.2
676.188 13.1838
1678.72 13.1667
1645.97 13.1667
1433.41 13.1667
867.076 13.1667
861.853 13.1667
783.854 13.1667
274.934 13.1667
160.21 13.1667
1521.55 13.1635
1469.08 13.1635
669.521 13.1635
376.768 13.1635
102.329 13.1635
1562.42 13.1607
1168.65 13.1607
224.673 13.1607
1007.84 13.1429
910.364 13.1429
823.329 13.1429
431.728 13.1429
1405.47 13.125
1238.32 13.125
1198.73 13.125
1001.71 13.125
656.079 13.125
432.473 13.125
143.222 13.125
103.119 13.125
85.3039 13.125
919.287 13.1111
714.261 13.1023
319.348 13.1023
253.274 13.1023
180.531 13.1023
133.405 13.1023
1526.11 13.0865
1396.12 13.0865
1018.63 13.0865
985.447 13.0865
662.597 13.0865
579.046 13.0865
325.323 13.0865
240.353 13.0865
1372.03 13.0833
1287.2 13.075
1104.49 13.075
676.113 13.075
253.33 13.075
149.112 13.075
62.1142 13.075
459.637 13.0662
192.19 13.0662
800.736 13.05
527.177 13.05
431.027 13.05
429.944 13.05
377.364 13.05
236.099 13.05
1442.14 13.0417
1435.68 13.0417
1421.93 13.0417
1413.78 13.0417
1257.39 13.0417
1213.18 13.0417
980.58 13.0417
783.941 13.0417
759.524 13.0417
739.939 13.0417
442.423 13.0417
265.312 13.0417
163.609 13.0417
147.243 13.0417
131.401 13.0417
1562.28 13.0357
1432.31 13.0357
1264.44 13.0357
1140.36 13.0357
776.942 13.0357
701.763 13.0357
492.161 13.0357
114.937 13.0357
67.8057 13.0357
1234.01 13.0313
1120.04 13.0313
180.431 13.0313
1100.14 13.025
1069.1 13.025
111.747 13.025
89.7688 13.025
578.165 13.0179
641.243 13.0139
619.611 13.0139
432.335 13.0139
249.216 13.0114
126.722 13.0114
1168.73 13.0096
863.301 13.0096
533.179 13.0096
322.406 13.0096
332.116 13.0083
151.472 13.0083
1464.9 13.
1135.23 13.
1059.13 13.
1041.04 13.
971.47 13.
810.444 13.
617.431 13.
555.606 13.
516.656 13.
306.294 13.
298.4 13.
291.641 13.
263.424 13.
227.527 13.
148.379 13.
1650.38 12.9205
912.26 12.9205
655.088 12.9205
564.453 12.9205
103.672 12.9205
1455.73 12.8929
889.044 12.8929
105.269 12.8929
1621.12 12.875
139.118 12.875
1529.94 12.8
1524.73 12.8
1479.42 12.8
1410.85 12.8
1341.64 12.8
477.221 12.8
665.582 12.7788
561.036 12.7788
438.966 12.75
71.3388 12.75
1537.65 12.6806
866.867 12.6806
840.838 12.6806
686.21 12.6806
339.354 12.6806
79.5245 12.6806
1647.91 12.6667
1522.82 12.6667
1370.94 12.6667
1093.57 12.6667
433.888 12.6667
258.767 12.6667
173.061 12.6667
87.4942 12.6667
113.963 12.5714
492.754 12.5625
421.466 12.5625
271.031 12.5625
215.106 12.5625
190.649 12.5625
1056.68 12.5568
274.784 12.5568
1348.92 12.4712
1085.08 12.4712
904.412 12.4712
584.602 12.4712
544.63 12.4712
286.237 12.4712
143.83 12.4712
1522. 12.45
1443.51 12.45
850.002 12.45
217.73 12.45
865.602 12.4464
436.606 12.4464
1101.49 12.375
500.137 12.375
1450.96 12.3472
1271.04 12.3472
316.883 12.3472
1609.06 12.3333
571.453 12.3333
749.988 12.3214
93.2095 12.3214
1196.51 12.2841
1032.94 12.2841
851.741 12.2841
839.863 12.2841
737.055 12.2841
251.445 12.2841
1416.61 12.2813
1140.66 12.25
1125.49 12.25
685.991 12.25
1237.13 12.2404
416.113 12.2404
99.2954 12.2404
72.6162 12.225
183.406 12.2083
1693.82 12.2
1538.15 12.2
1308.93 12.2
601.366 12.2
580.989 12.2
279.597 12.2
279.434 12.2
252.081 12.2
228.304 12.2
1104.11 12.1667
799.116 12.1667
551.199 12.1667
434.077 12.1667
267.003 12.1667
104.213 12.1667
50.9762 12.1607
1266.42 12.1429
1181.72 12.1429
271.128 12.1429
1257.3 12.125
1108.05 12.125
1063.06 12.125
1028.24 12.125
801.612 12.125
606.626 12.125
481.744 12.125
242.552 12.125
196.622 12.125
180.343 12.125
86.5285 12.125
85.5614 12.125
40.2519 12.125
1629.19 12.1023
1443.34 12.1023
550.217 12.1023
265.209 12.1023
114.477 12.1023
111.62 12.1023
1132.48 12.0865
1086.27 12.0865
678.319 12.0865
648.312 12.0865
350.904 12.0865
317.835 12.0865
93.2374 12.0865
806.894 12.0625
1446.06 12.05
1175.54 12.05
945.629 12.05
725.451 12.05
82.9662 12.05
1674.59 12.0417
1645.23 12.0417
1606.22 12.0417
1364.74 12.0417
1174.72 12.0417
1029.87 12.0417
720.235 12.0417
686.57 12.0417
154.975 12.0417
84.1779 12.0417
812.483 12.0357
120.695 12.0357
96.1022 12.0357
92.3324 12.0357
1580.65 12.0313
1560.97 12.0313
518.557 12.0179
1042.94 12.0139
997.369 12.0139
757.331 12.0139
51.8872 12.0139
1679.68 12.0114
1524.38 12.0114
673.211 12.0114
369.505 12.0114
161.205 12.0114
112.105 12.0114
1569.72 12.0096
768.216 12.0096
671.741 12.0096
372.153 12.0096
317.059 12.0096
133.835 12.0096
76.7579 12.0096
65.3611 12.0096
842.772 12.0083
1523.71 12.
1442.8 12.
1368.8 12.
1227.48 12.
1133.87 12.
1126.52 12.
1031.1 12.
1030.02 12.
957.664 12.
876.954 12.
876.242 12.
822.384 12.
801.037 12.
799.724 12.
797.595 12.
567.838 12.
518.93 12.
447.868 12.
384.436 12.
365.606 12.
306.429 12.
269.537 12.
126.454 12.
93.6416 12.
74.5061 12.
55.1389 12.
1506.42 11.9205
1255.3 11.9205
1229.94 11.9205
1176.25 11.9205
462.285 11.9205
291.722 11.9205
260.439 11.9205
242.224 11.9205
90.0966 11.9205
51.1377 11.9205
1591.66 11.875
1495.95 11.875
1032.45 11.875
215.906 11.875
191.559 11.875
1381.12 11.8
1159.15 11.8
1015.97 11.8
937.322 11.8
921.192 11.8
864.839 11.8
101.25 11.8
82.1926 11.8
1373.35 11.7788
1155.63 11.7788
286.704 11.7788
78.3732 11.7788
359.21 11.75
213.765 11.75
1583.29 11.6806
1564.83 11.6806
1335.64 11.6806
847.102 11.6806
838.73 11.6806
398.114 11.6806
309.358 11.6806
72.0867 11.6806
1529.26 11.6667
573.172 11.6667
182.021 11.6667
161.126 11.6667
127.588 11.6667
1421.01 11.5714
84.9034 11.5714
1496.72 11.5625
996.658 11.5625
740.474 11.5625
1165.38 11.5568
159.639 11.5568
116.248 11.5568
801.53 11.4712
697.807 11.4712
355.794 11.4712
144.696 11.4712
1492.33 11.45
1129.1 11.45
1048.26 11.45
906.741 11.45
814.098 11.45
586.524 11.45
420.009 11.45
391.911 11.45
50.1533 11.45
43.6979 11.45
1100.27 11.4464
742.47 11.4464
1172.03 11.4083
443.508 11.4083
1664.92 11.375
1346.23 11.375
286.759 11.375
143.089 11.375
97.9988 11.375
84.2133 11.375
1668.83 11.3472
1172.51 11.3472
1169.89 11.3472
692.751 11.3472
244.555 11.3472
192.14 11.3472
102.865 11.3472
91.5425 11.3472
89.1014 11.3472
390.889 11.3333
62.6647 11.3333
1588.63 11.2841
1327.78 11.2841
329.105 11.2841
181.974 11.2841
166.079 11.2841
449.549 11.2813
1568.65 11.25
1372.69 11.25
1014.68 11.25
189.371 11.25
1402.09 11.2404
1148.36 11.2404
1053.94 11.2404
1048.71 11.2404
670.257 11.2404
567.32 11.2404
503.28 11.2404
414.257 11.2404
410.419 11.2404
949.209 11.2083
419.439 11.2083
1480.4 11.2
1012.08 11.2
732.087 11.2
242.445 11.2
137.653 11.2
122.602 11.2
722.939 11.1667
690.834 11.1667
544.388 11.1667
270.073 11.1667
258.166 11.1667
121.521 11.1667
114.839 11.1667
74.912 11.1667
434.576 11.1607
307.362 11.1429
271.487 11.1429
195.828 11.1429
103.39 11.1429
1628.77 11.125
1449.73 11.125
1264.2 11.125
838.977 11.125
673.487 11.125
422.329 11.125
182.797 11.125
181.371 11.125
76.5877 11.125
1347.82 11.1023
1069.66 11.1023
925.184 11.1023
521.092 11.1023
481.218 11.1023
181.04 11.1023
147.403 11.1023
74.6992 11.1023
1240.1 11.0865
1216.57 11.0865
1194.73 11.0865
972.077 11.0865
490.773 11.0833
113.272 11.0833
1505.12 11.0625
1065.08 11.0625
110.78 11.0625
71.3223 11.0625
908.446 11.05
78.3266 11.05
1694.31 11.0417
1590.41 11.0417
1322.33 11.0417
974.973 11.0417
668.804 11.0417
420.977 11.0417
188.696 11.0417
88.3202 11.0417
72.1905 11.0417
1556.47 11.0357
46.8144 11.0357
1064.79 11.025
965.763 11.025
318.14 11.025
1332.56 11.0179
1214.69 11.0179
864.481 11.0179
599.85 11.0179
161.053 11.0179
155.089 11.0179
689.164 11.0139
628.326 11.0139
217.656 11.0139
139.967 11.0139
57.5422 11.0139
1659.25 11.0114
1309.59 11.0114
889.126 11.0114
395.334 11.0114
142.548 11.0114
1632.22 11.0096
1122.15 11.0096
923.982 11.0096
811.863 11.0096
59.7046 11.0096
132.565 11.0083
261.963 11.0074
1638.38 11.
1510.1 11.
1442.63 11.
1346.46 11.
1298.77 11.
1029.43 11.
628.699 11.
617.688 11.
589.055 11.
547.48 11.
445.61 11.
276.984 11.
236.514 11.
215.977 11.
157.833 11.
118.147 11.
47.4002 11.
1476.46 10.9205
1409.27 10.9205
1322.86 10.9205
1127. 10.9205
960.16 10.9205
305.901 10.9205
47.7175 10.9205
1622.43 10.875
964.19 10.875
846.46 10.875
508.272 10.875
40.0287 10.875
1622.36 10.8
1426.28 10.8
1137.16 10.8
680.34 10.8
570.152 10.8
423.382 10.8
290.686 10.8
221.505 10.75
151.927 10.75
1097.05 10.6806
998.703 10.6806
962.753 10.6806
862.953 10.6806
823.471 10.6806
431.292 10.6806
394.165 10.6806
247.624 10.6806
232.222 10.6806
57.0148 10.6806
1404.46 10.6667
1072.88 10.6667
706.98 10.6667
46.5254 10.6667
1663.16 10.625
779.171 10.625
595.698 10.625
101.151 10.625
70.3408 10.625
1666. 10.5625
1301.12 10.5625
841.398 10.5625
825.034 10.5625
811.95 10.5625
542.207 10.5625
452.94 10.5625
430.068 10.5625
423.928 10.5625
48.4458 10.5625
1607.43 10.5568
1202.32 10.5568
926.93 10.5568
867.883 10.5568
358.892 10.5568
210.417 10.5568
136.065 10.5568
93.36 10.5568
182.391 10.4712
939.091 10.45
895.597 10.45
772.697 10.45
644.688 10.45
1635.01 10.4464
320.133 10.4464
197.931 10.4464
88.6417 10.4464
85.6983 10.4464
83.292 10.4464
1166.74 10.375
894.222 10.375
698.263 10.375
252.382 10.375
230.266 10.375
113.358 10.375
1012.42 10.3472
974.278 10.3472
868.912 10.3472
719.152 10.3472
622.178 10.3472
487.721 10.3472
477.795 10.3472
463.627 10.3472
407.883 10.3472
247.247 10.3472
1541.65 10.3333
267.625 10.3333
226.1 10.3333
1601.77 10.2841
1451.65 10.2841
1449.94 10.2841
1035.61 10.2841
586.845 10.2841
541.212 10.2841
197.491 10.2841
148.511 10.2841
98.5836 10.2841
60.0018 10.2841
1338.75 10.25
758.659 10.25
398.402 10.25
372.029 10.25
322.497 10.25
316.51 10.25
222.476 10.25
73.5803 10.25
70.1168 10.25
64.3745 10.25
1481.66 10.2404
1225.7 10.2404
1012.88 10.2404
893.778 10.2404
89.6332 10.2404
741.65 10.2
471.615 10.2
460.006 10.2
346.433 10.2
334.941 10.2
197.394 10.2
150.683 10.2
75.8874 10.2
1392.35 10.1667
945.366 10.1667
634.111 10.1667
624.211 10.1667
418.887 10.1667
1365.76 10.1607
1109.76 10.1607
1078.61 10.1607
439.442 10.1607
64.4297 10.1607
1616.57 10.1429
1200.1 10.125
1038.82 10.125
830.873 10.125
476.691 10.125
248.904 10.125
162.64 10.125
161.089 10.125
989.353 10.1023
910.502 10.1023
542.078 10.1023
526.809 10.1023
484.263 10.1023
471.876 10.1023
1277.02 10.0865
1134.73 10.0865
781.771 10.0865
600.876 10.0865
580.618 10.0865
471.167 10.0865
1094.04 10.0833
826.705 10.0833
741.979 10.0833
202.571 10.075
1474.9 10.0625
1205.49 10.0625
1200.86 10.0625
789.236 10.0625
285.132 10.0625
41.6427 10.0625
598.617 10.05
520.465 10.05
469.813 10.05
412.441 10.05
125.782 10.05
48.0969 10.05
1361. 10.0417
814.428 10.0417
699.807 10.0417
606.336 10.0417
276.084 10.0417
47.6095 10.0417
1517.28 10.0179
1051.03 10.0179
1003.02 10.0179
713.083 10.0179
388.948 10.0179
259.862 10.0179
1488.9 10.0139
928.672 10.0139
919.756 10.0139
847.986 10.0139
703.525 10.0139
607.395 10.0139
531.025 10.0139
394.116 10.0139
351.645 10.0139
341.652 10.0139
50.3718 10.0139
45.3792 10.0139
1529. 10.0114
1504.48 10.0114
1289.97 10.0114
765.123 10.0114
717.481 10.0114
666.969 10.0114
538.456 10.0114
488.432 10.0114
308.951 10.0114
226.741 10.0114
188.908 10.0114
76.7077 10.0114
85.7762 10.0096
410.059 10.0083
355.685 10.0083
1680.83 10.
1532.9 10.
1531.59 10.
1473.68 10.
1352.09 10.
1091.13 10.
1075.85 10.
1067.53 10.
1040. 10.
874.259 10.
793.733 10.
706.491 10.
585.383 10.
480.696 10.
339.828 10.
323.384 10.
150.937 10.
140.191 10.
101.979 10.
56.8924 10.
53.463 10.
