# Supplementary material for: Functional Genomics of Novel Secondary Metabolites from Diverse Cyanobacteria Using Untargeted Metabolomics
Source: Mar Drugs. 2013 Sep 30;11(10):3617–31. doi: 10.3390/md11103617 (PMC3826126; doi:10.3390/md11103617)
Supplement: Supplementary File 3 — Supplementary msms data (ZIP, 1417 KB) [file marinedrugs-11-03617-s003.zip › msms/43.Positive.txt]

// 43.   Positive
740.461 1475.63
723.423 424.188
133.086 162.531
89.0584 147.013
741.462 109.165
740.671 108.327
161.112 99.875
45.0347 93.3393
353.221 76.2
724.438 60.3611
61.0317 54.4712
205.144 54.125
723.565 52.9423
740.961 51.3472
740.82 46.125
741.062 43.0179
741.829 42.0417
741.161 40.4083
858.163 38.3472
740.356 36.3333
431.649 35.875
52.2461 33.4583
741.655 32.4808
265.201 32.3333
309.194 31.7788
876.858 31.3289
763.165 30.6429
723.965 30.4803
723.739 30.2404
61.691 30.225
1216.79 30.1875
507.987 29.5577
818.411 29.245
135.106 28.4083
666.113 28.2663
419.067 28.1667
1481.94 27.8929
1221.25 27.8897
74.9694 27.7961
295.049 27.7202
1326.64 27.5577
967.108 27.3077
353.348 27.2841
741.278 27.
391.537 26.9
89.0973 26.7961
632.934 26.4464
725.056 26.3224
741.9 26.2083
75.582 26.0417
742.7 26.0114
67.555 26.006
119.708 26.005
179.54 25.6576
405.036 25.6544
1105.11 25.3611
938.744 25.2045
334.772 25.1645
782.112 25.0227
269.544 24.9
46.3414 24.8897
41.2271 24.875
1468.54 24.7202
175.576 24.4444
914.668 24.3967
563.796 24.3333
523.637 24.3333
488.219 24.125
408.669 24.0909
356.367 24.0227
140.445 23.7778
1013.29 23.2917
626.248 23.2917
503.217 23.1645
1093.16 23.125
1004.87 23.1118
1126.52 23.1
805.823 23.0909
1425.5 23.0662
485.297 23.0625
1587.14 23.0592
799.931 23.0489
296.069 23.0278
783.908 23.0074
259.854 23.005
843.177 23.
737.713 22.7202
158.962 22.6667
1208.9 22.6
819.957 22.6
64.3283 22.6
176.544 22.5956
742.029 22.4464
552.091 22.4444
674.436 22.4
322.46 22.3393
124.526 22.3333
305.206 22.3224
1132.81 22.2917
1278.56 22.25
962.43 22.2228
89.1287 22.2
1371.83 22.0909
40.7635 22.05
1158.87 22.025
271.449 22.0096
283.143 22.0083
744.167 22.005
158.71 21.8897
792.87 21.7961
99.687 21.7788
169.75 21.675
69.329 21.5568
1192.58 21.5208
1240.21 21.4545
1342.54 21.4444
1256.03 21.3603
294.533 21.2917
423.074 21.25
1256.36 21.1838
296.109 21.1488
1507.44 21.1111
501.535 21.0592
267.556 21.0592
250.326 21.0417
879.149 21.0313
658.478 21.0278
415.6 21.0278
1335.89 21.006
724.591 21.006
454.922 21.
293.817 21.
193.773 21.
1480.44 20.9205
462.168 20.8929
1341.37 20.7202
301.613 20.675
1432.82 20.6544
1656.88 20.625
160.436 20.6
625.985 20.5568
910.044 20.5
1340.32 20.45
229.906 20.45
434.749 20.4083
262.719 20.4083
1453.64 20.3636
479.06 20.3333
129.862 20.3224
805.579 20.25
546.253 20.225
101.24 20.2083
1061.59 20.1645
458.044 20.1645
261.065 20.0909
214.229 20.0909
861.54 20.0833
1114.88 20.0662
617.904 20.0592
268.884 20.0417
939.708 20.0357
796.403 20.0227
207.896 20.0074
80.6187 20.0066
1135.49 20.
725.373 20.
626.647 20.
577.244 20.
1552.79 19.9
107.98 19.8929
483.321 19.8182
59.5831 19.7813
149.983 19.7778
121.893 19.7202
309.961 19.6944
134.499 19.6944
773.272 19.675
88.3537 19.6544
57.7458 19.605
145.336 19.5714
1076.71 19.5682
1602.24 19.5568
1335.16 19.5329
216.998 19.5329
728.133 19.5313
627.843 19.5
1275.31 19.4821
759.395 19.45
43.5413 19.4444
951.289 19.4083
92.0838 19.4
811.265 19.3603
121.406 19.3603
1653.98 19.3472
695.635 19.2917
551.753 19.2917
185.67 19.2917
58.2343 19.2917
1554.4 19.2813
686.554 19.2663
63.3936 19.2404
1426.3 19.225
856. 19.225
616.78 19.225
539.949 19.225
528.363 19.2083
73.4378 19.2083
566.368 19.1838
1554.51 19.125
991.812 19.125
119.137 19.125
633.223 19.1118
1005.52 19.1111
769.028 19.1023
84.518 19.1023
45.1585 19.0833
1671.53 19.075
574.714 19.0662
394.891 19.0662
866.845 19.0592
227.423 19.0592
45.208 19.05
1074.73 19.0417
168.437 19.0417
118.451 19.0313
1179.16 19.0278
278.899 19.0278
1193.75 19.025
885.122 19.025
854.074 19.0208
850.578 19.0083
1151.51 19.0074
1042.9 19.0074
143.788 19.0066
750.399 19.006
1697.25 19.
580.814 19.
269.116 19.
230.474 19.
1421.96 18.9205
58.9333 18.9205
543.497 18.9
1159.09 18.8929
304.154 18.8929
815.846 18.8
572.037 18.7961
246.409 18.7788
863.633 18.7778
594.904 18.75
544.486 18.6944
296.672 18.6944
659.548 18.675
302.438 18.6667
743.314 18.6544
1182.92 18.625
1228.79 18.5714
342.045 18.5682
1537.19 18.5329
1199.14 18.5329
672.919 18.5329
316.728 18.5
81.4077 18.4
614.889 18.3636
729.35 18.3603
724.791 18.3603
555.663 18.3603
331.698 18.3224
83.9529 18.25
914.233 18.2426
470.65 18.2426
165.282 18.225
795.804 18.2083
1001.29 18.1838
787.359 18.1838
271.356 18.1667
762.088 18.1645
282.412 18.1645
645.068 18.1429
570.384 18.1429
1060.47 18.125
768.332 18.125
725.138 18.125
217.467 18.125
121.231 18.125
48.0355 18.1118
1290.27 18.1111
75.7864 18.1111
961.625 18.1023
1657.39 18.0833
1191.28 18.0833
885.019 18.0769
1042.41 18.075
825.835 18.075
128.637 18.0662
482.047 18.05
1669.83 18.0417
213.793 18.0357
1339.9 18.0313
785.047 18.0313
427.55 18.0313
908.141 18.0278
344.188 18.025
1661.68 18.0227
272.403 18.0227
914.562 18.0083
720.643 18.0083
327.179 18.0083
1167.86 18.0074
181.641 18.0074
56.6194 18.0074
188.42 18.0066
74.1151 18.0066
1019.99 18.006
532.044 18.0054
742.496 18.
648.841 18.
381.103 18.
661.541 17.9
1638.93 17.8897
201.042 17.8897
51.3693 17.8897
891.731 17.7961
231.397 17.7961
1502.13 17.7813
353.4 17.7202
107.276 17.6944
424.979 17.6806
1332.1 17.675
422.71 17.675
1659.63 17.5956
471.357 17.5956
1464.64 17.5714
902.596 17.5568
1010.76 17.5
968.051 17.4821
1184. 17.4712
676.881 17.45
582.218 17.4464
419.01 17.4083
109.437 17.4083
1154.99 17.375
862.322 17.375
369.316 17.375
53.7703 17.375
1186.2 17.3603
667.965 17.3603
1633.53 17.3224
1395.07 17.2857
977.926 17.2857
594.671 17.2841
183.396 17.2841
794.627 17.2813
297.204 17.2813
1385.59 17.25
827.832 17.25
145.641 17.25
93.7516 17.225
1628.76 17.2083
55.7609 17.2083
1248.98 17.2
262.827 17.1667
1666.27 17.1645
747.749 17.1645
210.473 17.1645
558.683 17.1635
254.454 17.1607
873.316 17.1488
228.998 17.1488
68.7704 17.1488
357.221 17.1429
63.4251 17.1429
1606.4 17.125
1440.36 17.125
1269.59 17.125
615.244 17.125
220.466 17.125
743.654 17.1118
1442.09 17.1111
148.832 17.1111
922.669 17.1023
56.9124 17.1023
714.052 17.0909
311.384 17.0865
821.74 17.075
1265.33 17.0662
184.61 17.0662
1313.15 17.0592
121.488 17.0417
66.0707 17.0357
495.473 17.0313
598.003 17.0278
48.1833 17.0278
44.3766 17.0278
1190.17 17.025
943.981 17.025
806.977 17.0179
703.954 17.0096
1561.23 17.0083
1391.04 17.0083
890.088 17.0083
250.248 17.0083
161.233 17.0074
54.0206 17.0074
280.931 17.0066
1250.48 17.
1207.7 17.
878.793 17.
453.915 17.
416.572 17.
362.819 17.
315.267 17.
1355.15 16.9205
608.218 16.9
164.325 16.7961
539.672 16.7813
1309.16 16.7788
1021.21 16.7788
418.323 16.7788
340.574 16.7202
148.504 16.6944
778.92 16.6806
1517.16 16.675
383.367 16.675
731.462 16.625
885.312 16.5714
410.151 16.5714
282.067 16.5714
243.753 16.5625
455.579 16.5568
45.1327 16.5568
1250.02 16.5
827.638 16.5
160.242 16.5
526.433 16.4712
177.822 16.4712
125.754 16.4712
124.411 16.4712
670.395 16.4444
390.644 16.4444
1668.82 16.4083
1348.47 16.4083
707.471 16.4083
445.056 16.4083
83.7625 16.4083
80.8935 16.4083
1266.87 16.375
89.4091 16.375
133.305 16.3603
383.263 16.3472
1456.33 16.3214
821.246 16.3214
994.689 16.2857
61.8634 16.2857
42.6624 16.2857
1614.32 16.2813
341.018 16.2813
279.588 16.2813
1289.55 16.25
764.304 16.25
218.045 16.25
846.695 16.2426
86.2974 16.2426
65.2363 16.2426
456.55 16.2404
269.283 16.225
1569.98 16.2083
1422.45 16.2083
329.563 16.2083
105.409 16.2083
1370.11 16.1875
151.394 16.1838
41.7937 16.1838
819.871 16.1667
638.741 16.1667
588.889 16.1667
1527.28 16.1645
803.272 16.1645
1542.11 16.1635
926.208 16.1635
541.582 16.1635
42.155 16.1635
745.468 16.1607
532.995 16.1429
306.159 16.1429
65.9494 16.1429
522.547 16.1359
1032.52 16.125
375.246 16.125
232.417 16.125
102.848 16.125
1269.28 16.1111
900.183 16.1111
1358.12 16.1
1076.2 16.0865
357.179 16.0865
339.285 16.0865
1206.09 16.0833
286.506 16.0833
368.867 16.075
312.03 16.0662
162.093 16.0592
755.869 16.05
1529.1 16.0417
957.096 16.0417
713.44 16.0417
518.508 16.0417
386.564 16.0417
48.1076 16.0417
255.77 16.0357
240.157 16.0357
1510.38 16.0313
1511.85 16.0278
558.556 16.025
137.665 16.025
81.1854 16.025
1048.92 16.0139
1361.47 16.0114
800.807 16.0114
426.733 16.0096
80.0847 16.0096
1185.21 16.0083
1053.79 16.0083
195.453 16.0083
1507.22 16.0074
1015.68 16.0074
779.823 16.0074
703.042 16.0074
457.982 16.0074
257.725 16.0074
284.215 16.0066
54.8277 16.0066
1368.61 16.
856.218 16.
464.935 16.
288.287 16.
227.751 16.
135.03 16.
61.9824 16.
165.801 15.9205
128.894 15.9205
618.905 15.8929
530.674 15.8929
101.766 15.8929
1417.6 15.8897
1058.87 15.8897
634.838 15.8897
342.565 15.8897
197.564 15.8897
560.732 15.8
51.9967 15.7788
1155.14 15.6806
727.374 15.6806
1387.87 15.675
753.743 15.675
605.815 15.675
249.326 15.675
58.4451 15.675
289.368 15.6667
244.278 15.6667
225.365 15.6667
908.988 15.5956
929.127 15.5568
839.289 15.5329
328.841 15.5
1313.06 15.45
440.195 15.45
106.616 15.45
1345.99 15.4083
420.075 15.4083
1607.52 15.375
493.564 15.375
175.346 15.375
122.328 15.375
1260.65 15.3603
315.511 15.3603
281.248 15.3603
220.121 15.3603
233.735 15.3472
99.9793 15.3472
1085.19 15.3333
253.174 15.3224
938.499 15.3214
228.797 15.3214
49.0343 15.3214
688.233 15.2841
45.4633 15.2813
1303.95 15.25
743.487 15.25
443.956 15.25
235.194 15.25
62.6912 15.25
57.9125 15.25
786.442 15.2404
319.471 15.225
430.589 15.2083
239.11 15.2083
231.58 15.2083
1271.16 15.2
736.294 15.2
46.2007 15.2
1540.38 15.1838
935.885 15.1838
207.525 15.1838
81.9252 15.1838
934.727 15.1667
102.564 15.1667
131.768 15.1645
1291.39 15.1635
134.841 15.1635
998.964 15.1607
1221.5 15.1429
919.31 15.1429
282.951 15.1429
1592.21 15.125
1496. 15.125
1424.85 15.125
1352.13 15.125
1291.8 15.125
1279.73 15.125
1226.08 15.125
829.278 15.125
648.722 15.125
508.242 15.125
354.425 15.125
53.8187 15.125
42.3556 15.125
1217.08 15.1111
512.668 15.1111
192.006 15.1111
45.7575 15.1023
1550.86 15.0865
828.141 15.0865
571.396 15.0865
503.95 15.075
202.285 15.075
40.1074 15.075
1421.35 15.0662
906.674 15.0662
1435.57 15.0625
1032.36 15.0625
236.858 15.0625
1669.12 15.05
1450.57 15.05
1050.28 15.0417
914.35 15.0417
909.505 15.0417
660.625 15.0417
581.753 15.0417
515.947 15.0417
357.513 15.0417
314.907 15.0417
179.278 15.0417
146.951 15.0417
469.976 15.0357
181.239 15.0357
135.383 15.0357
132.321 15.0357
1322.01 15.0313
406.911 15.0313
114.415 15.0313
505.133 15.0179
755.414 15.0139
366.735 15.0139
929.76 15.0114
844.559 15.0114
405.71 15.0114
121.078 15.0114
1109.68 15.0096
957.582 15.0096
514.616 15.0096
79.3174 15.0096
1544.28 15.0083
1402.96 15.0083
748.647 15.0083
720.203 15.0083
100.325 15.0083
59.003 15.0083
785.48 15.0074
375.953 15.0074
267.734 15.0066
88.1041 15.006
1687.59 15.
1528.87 15.
1482.99 15.
1120.64 15.
756.138 15.
590.296 15.
188.306 15.
146.535 15.
72.3698 15.
43.5256 15.
1317.02 14.9205
1290.03 14.8929
1068.32 14.8929
793.79 14.8929
526.65 14.8929
1003.63 14.8897
1296.61 14.8
920.45 14.8
775.855 14.8
531.406 14.8
422.456 14.8
1284.54 14.7813
706.908 14.7813
502.885 14.7813
254.956 14.7813
160.74 14.7813
1323.19 14.7788
440.658 14.7788
279.782 14.7788
451.258 14.75
1180.25 14.6944
409.337 14.6806
1604.46 14.675
976.986 14.675
662.16 14.675
171.546 14.6667
1664.36 14.5625
366.411 14.5625
719.754 14.5568
1480.59 14.5
679.175 14.5
451.886 14.5
398.479 14.5
1336.11 14.4712
623.883 14.4712
308.638 14.4712
180.393 14.4712
1199.37 14.45
199.409 14.45
121.569 14.45
295.681 14.4464
87.0393 14.4464
1153.27 14.4083
346.936 14.4083
229.258 14.4083
65.0776 14.4083
1537.29 14.375
1409.8 14.375
1396.64 14.375
982.821 14.375
422.282 14.375
396.629 14.375
178.554 14.375
41.1658 14.375
1454.47 14.3472
746.681 14.3472
208.357 14.3472
1677.42 14.3333
1673.43 14.3214
877.96 14.3214
839.041 14.3214
373.149 14.3214
1261.71 14.2857
81.9893 14.2857
402.289 14.2841
329.253 14.2841
107.31 14.2841
1214.1 14.2813
48.6378 14.2813
1149.62 14.25
1096.89 14.25
444.711 14.25
358.826 14.25
140.7 14.25
61.8899 14.25
1444.79 14.2404
734.974 14.2404
312.323 14.2404
170.956 14.2404
613.559 14.225
339.439 14.225
626.148 14.2083
537.595 14.2083
491.173 14.2083
212.84 14.2083
204.868 14.2083
57.7282 14.2083
44.1897 14.2083
278.267 14.2
1176.14 14.1838
1411.06 14.1667
914.452 14.1667
476.005 14.1667
94.9085 14.1667
1226.31 14.1635
1108.69 14.1635
986.233 14.1635
775.101 14.1635
611.04 14.1635
529.489 14.1635
409.264 14.1635
230.964 14.1635
1483.59 14.1607
1528.62 14.1429
1222.88 14.1429
1116.85 14.1429
987.99 14.1429
924.336 14.1429
867.452 14.1429
822.102 14.1429
542.227 14.1429
524.015 14.1429
183.646 14.1429
77.1742 14.1429
1471.56 14.125
1229.57 14.125
625.833 14.125
410.844 14.125
310.757 14.125
141.496 14.125
140.038 14.125
115.718 14.125
75.1792 14.125
704.394 14.1023
256.2 14.1023
208.02 14.1023
686.764 14.0865
589.711 14.0865
398.908 14.0865
251.736 14.0865
224.186 14.0865
51.0192 14.0865
891.134 14.0833
681.933 14.0833
760.76 14.075
473.148 14.075
460.413 14.075
294.052 14.075
273.141 14.075
248.114 14.075
122.957 14.075
67.4232 14.075
859.204 14.0662
811.966 14.0662
1364.67 14.0625
742.888 14.0625
701.117 14.0625
133.674 14.0625
57.4886 14.0625
1497.52 14.0592
1473.63 14.05
1360.71 14.05
1525. 14.0417
1187.44 14.0417
727.592 14.0417
560.661 14.0417
485.729 14.0417
327.294 14.0417
284.025 14.0417
277.107 14.0417
230.673 14.0417
180.595 14.0417
73.2054 14.0417
641.493 14.0357
453.372 14.0357
79.9975 14.0357
55.3422 14.0357
653.738 14.0313
358.576 14.0313
195.884 14.0313
68.003 14.0278
518.966 14.0179
171.586 14.0179
1049.25 14.0114
373.536 14.0114
79.7363 14.0114
1695.2 14.0096
1063.01 14.0096
921.604 14.0096
921.135 14.0096
548.528 14.0096
345.954 14.0096
131.86 14.0096
113.754 14.0096
1405.82 14.0083
1189.87 14.0083
1001.54 14.0083
638.884 14.0083
637.064 14.0083
445.2 14.0083
1078.98 14.0074
936.042 14.0074
357.731 14.0074
127.276 14.0074
212.038 14.0066
382.434 14.006
1416.03 14.
1383.75 14.
1140.61 14.
1037.88 14.
738.863 14.
422.048 14.
383.471 14.
368.488 14.
225.935 14.
224.049 14.
85.0235 14.
1443.64 13.9205
249.937 13.9205
1418.05 13.8929
1272.93 13.875
1221. 13.8
1015.32 13.8
916.821 13.8
555.964 13.8
421.385 13.8
337.508 13.8
185.207 13.8
167.434 13.8
121.617 13.8
747.062 13.7813
1339.21 13.7788
706.407 13.7788
326.598 13.7788
47.5185 13.7788
1561.94 13.6806
1429.46 13.6806
888.045 13.6806
171.409 13.6806
152.93 13.6806
145.743 13.6806
123.838 13.6806
78.1806 13.6806
1161.53 13.675
692.949 13.675
496.176 13.675
352.055 13.675
238.165 13.675
1241.87 13.6667
702.53 13.6667
1632.74 13.5714
1560.87 13.5714
233.651 13.5714
422.762 13.5625
172.74 13.5625
1585.7 13.5568
1233.59 13.5568
1021.94 13.5568
437.465 13.5568
174.178 13.5568
1547.36 13.5
1429.54 13.5
1097.37 13.5
801.155 13.5
151.302 13.5
1535.12 13.4712
1152.57 13.4712
1127.96 13.4712
999.768 13.4712
613.698 13.4712
387.403 13.4712
191.452 13.4712
158.46 13.4712
101.615 13.4712
1458.13 13.45
1202.76 13.45
959.741 13.45
866.031 13.45
865.829 13.45
335.111 13.45
275.045 13.45
201.44 13.45
93.6616 13.45
692.445 13.4464
393.448 13.4464
319.782 13.4464
1233.18 13.4083
627.339 13.4083
427.811 13.4083
312.414 13.4083
1658.89 13.375
1216.19 13.375
1167.67 13.375
887.934 13.375
887.575 13.375
841.778 13.375
719.652 13.375
630.468 13.375
581.586 13.375
462.836 13.375
405.792 13.375
339.56 13.375
303.583 13.375
253.657 13.375
158.819 13.375
123.518 13.375
104.077 13.375
94.369 13.375
48.2952 13.375
588.446 13.3603
505.456 13.3603
291.885 13.3603
1689.75 13.3472
1644.96 13.3472
1339.35 13.3472
1304.83 13.3472
1146.56 13.3472
1125.68 13.3472
872.602 13.3472
531.823 13.3472
464.438 13.3472
269.078 13.3472
133.919 13.3472
61.5041 13.3472
1068.52 13.3333
579.333 13.3333
565.568 13.3333
1635.86 13.3214
810.27 13.3214
785.736 13.3214
628.89 13.3214
540.988 13.3214
371.391 13.3214
212.999 13.3214
48.4104 13.3214
1051.74 13.2841
808.902 13.2841
468.721 13.2841
354.303 13.2841
248.919 13.2841
44.4916 13.2841
611.952 13.2813
248.466 13.2813
76.1709 13.2813
50.7823 13.2813
946.699 13.25
603.891 13.25
411.401 13.25
1662.57 13.2404
1458.98 13.2404
662.481 13.2404
622.326 13.2404
603.774 13.2404
594.535 13.2404
233.912 13.2404
116.483 13.2404
98.7478 13.2404
769.184 13.225
365.644 13.225
1122.23 13.2083
866.119 13.2083
617.363 13.2083
562.937 13.2083
351.99 13.2083
268.569 13.2083
267.078 13.2083
1622.04 13.2
1501.38 13.2
958.382 13.2
548.191 13.2
433.695 13.2
41.1953 13.2
1503.18 13.1667
1427.1 13.1667
1372.66 13.1667
656.259 13.1667
376.464 13.1667
152.75 13.1667
55.4618 13.1667
1470.08 13.1635
1151.81 13.1635
534.841 13.1635
52.9704 13.1635
1349.75 13.1429
478.433 13.1429
374.578 13.1429
127.354 13.1429
110.527 13.1429
60.1604 13.1429
1675.28 13.125
1568.85 13.125
1564.65 13.125
1135.04 13.125
981.223 13.125
813.607 13.125
743.571 13.125
524.714 13.125
476.78 13.125
434.836 13.125
426.668 13.125
176.443 13.125
174.793 13.125
80.6778 13.125
74.5818 13.125
41.6364 13.125
812.423 13.1111
49.1624 13.1111
1634.36 13.1023
1246.37 13.1023
625.445 13.1023
531.885 13.1023
155.138 13.1023
141.012 13.1023
1639.44 13.0865
1574.95 13.0865
1392.62 13.0865
1220.36 13.0865
685.713 13.0865
514.668 13.0865
350.133 13.0865
298.806 13.0865
170.686 13.0865
249.965 13.0833
1203.78 13.075
1183.02 13.075
767.601 13.075
409.156 13.075
292.297 13.075
282.517 13.075
163.503 13.075
123.193 13.075
1231.83 13.0662
804.881 13.0662
361.62 13.0662
308.116 13.0662
1015.11 13.0625
530.712 13.0625
501.271 13.0625
359.512 13.0625
252.408 13.0625
203.214 13.0625
1665.68 13.05
1438.09 13.05
1433.96 13.05
658.42 13.05
198.223 13.05
83.2838 13.05
1633.16 13.0417
1552.32 13.0417
1437.4 13.0417
1411.69 13.0417
1397.23 13.0417
1365.89 13.0417
1199.23 13.0417
916.186 13.0417
880.169 13.0417
868.431 13.0417
808.053 13.0417
645.183 13.0417
482.854 13.0417
411.523 13.0417
171.023 13.0417
146.424 13.0417
129.516 13.0417
129.036 13.0417
1623.59 13.0357
1425.93 13.0357
1409.99 13.0357
992.371 13.0357
927.265 13.0357
475.256 13.0357
340.235 13.0357
189.98 13.0357
59.3632 13.0357
1662.85 13.0313
1409.32 13.0313
236.663 13.0313
1497.74 13.025
827.559 13.0179
708.095 13.0179
862.92 13.0139
850.76 13.0139
810.79 13.0139
584.327 13.0139
468.474 13.0139
342.924 13.0139
260.921 13.0139
1515.02 13.0114
1463.99 13.0114
1101.37 13.0114
854.426 13.0114
796.322 13.0114
784.357 13.0114
600.612 13.0114
118.115 13.0114
55.8333 13.0114
1502.36 13.0096
957.688 13.0096
946.94 13.0096
639.13 13.0096
524.802 13.0096
412.418 13.0096
325.965 13.0096
204.147 13.0096
150.816 13.0096
93.9625 13.0096
1049.55 13.0083
1043.14 13.0083
1041.47 13.0083
1030.04 13.0083
644.587 13.0083
461.052 13.0083
193.088 13.0074
815.954 13.0066
1510.03 13.
1411.57 13.
1401.8 13.
1118.56 13.
1102.06 13.
949.427 13.
830.059 13.
820.099 13.
725.704 13.
673.171 13.
567.172 13.
359.173 13.
245.172 13.
189.036 13.
139.165 13.
98.3551 13.
76.6115 13.
75.976 13.
41.8158 13.
1625.1 12.9205
984.597 12.9205
868.138 12.9205
837.105 12.9205
744.829 12.9205
1098.59 12.8929
887.308 12.8929
717.365 12.8929
607.627 12.8929
1649.11 12.875
1378.38 12.875
1131.49 12.875
212.727 12.875
85.8091 12.875
79.6263 12.875
1269.85 12.8
666.341 12.8
99.3098 12.8
92.1189 12.8
1506.25 12.7788
1334.27 12.7788
934.199 12.7788
686.242 12.7788
567.019 12.7788
140.477 12.7788
118.964 12.7788
116.598 12.75
89.2017 12.75
1414.78 12.6806
1345.07 12.6806
1261.37 12.6806
1162.36 12.6806
878.379 12.6806
685.436 12.6806
621.022 12.6806
61.1031 12.6806
45.2418 12.6806
45.1687 12.6806
1517.65 12.675
1255.12 12.675
1096.31 12.675
975.464 12.675
1625.97 12.6667
1205.87 12.6667
1010.09 12.6667
666.428 12.6667
522.222 12.6667
510.999 12.6667
232.393 12.6667
66.9358 12.6667
917.61 12.5714
895.567 12.5714
562.694 12.5714
750.943 12.5625
746.037 12.5625
527.399 12.5625
292.261 12.5625
129.181 12.5625
124.689 12.5625
66.6102 12.5625
1495.34 12.5568
675.569 12.5568
469.047 12.5568
467.56 12.5568
403.523 12.5568
245.838 12.5568
97.2717 12.5568
1383.87 12.5
932.891 12.5
369.704 12.5
136.401 12.5
1479.86 12.4712
1253.56 12.4712
307.334 12.4712
140.062 12.4712
76.1304 12.4712
1662.19 12.45
1353.51 12.45
1204.28 12.45
1072.56 12.45
1026.11 12.45
44.45 12.45
1691.82 12.4464
944.362 12.4464
757.834 12.4464
399.519 12.4464
243.152 12.4464
110.212 12.4464
1662.36 12.4083
1542.81 12.4083
464.651 12.4083
318.121 12.4083
303.449 12.4083
1525.18 12.375
1318.01 12.375
1118.09 12.375
892.689 12.375
778.274 12.375
512.89 12.375
441.763 12.375
376.652 12.375
356.718 12.375
345.774 12.375
324.065 12.375
269.387 12.375
194.308 12.375
54.3203 12.375
1673.07 12.3472
1233.01 12.3472
1125.59 12.3472
455.335 12.3472
282.125 12.3472
232.337 12.3472
1396.2 12.3333
768.914 12.3333
154.807 12.3333
1486.65 12.3214
596.744 12.3214
496.314 12.3214
321.173 12.3214
317.569 12.3214
221.339 12.3214
189.562 12.3214
184.252 12.3214
65.5543 12.3214
1474.64 12.2841
1320.76 12.2841
1092.38 12.2841
1022.13 12.2841
1013.08 12.2841
914.767 12.2841
587.253 12.2841
513.046 12.2841
392.312 12.2841
245.135 12.2841
95.428 12.2841
75.8966 12.2841
1426.19 12.2813
1389.54 12.2813
1225.85 12.2813
1196.66 12.2813
440.835 12.2813
364.239 12.2813
1395.45 12.25
951.52 12.25
380.801 12.25
357.874 12.25
310.603 12.25
50.0724 12.25
1536.34 12.2404
1498.18 12.2404
1427.79 12.2404
1375.14 12.2404
1107.7 12.2404
883.98 12.2404
765.667 12.2404
713.883 12.2404
264.593 12.2404
220.054 12.2404
82.528 12.2404
65.4665 12.2404
62.7334 12.2404
869.506 12.225
306.092 12.225
494.504 12.2083
425.61 12.2083
187.461 12.2083
115.699 12.2083
115.268 12.2083
99.7404 12.2083
1443.13 12.2
962.141 12.2
601.47 12.2
549.577 12.2
264.695 12.2
145.123 12.2
130.73 12.2
107.037 12.2
86.0133 12.2
1384.55 12.1667
1134.24 12.1667
1067.89 12.1667
995.532 12.1667
842.878 12.1667
777.378 12.1667
758.471 12.1667
444.898 12.1667
400.592 12.1667
221.118 12.1667
181.88 12.1667
150.598 12.1667
150.444 12.1667
113.724 12.1667
109.338 12.1667
80.8295 12.1667
70.761 12.1667
50.3869 12.1667
1302.13 12.1429
1244.91 12.1429
669.564 12.1429
563.508 12.1429
143.836 12.1429
1648. 12.125
1311.55 12.125
985.739 12.125
758.69 12.125
727.912 12.125
702.723 12.125
683.482 12.125
415.835 12.125
208.64 12.125
198.046 12.125
173.185 12.125
108.11 12.125
81.8728 12.125
70.6886 12.125
69.6611 12.125
65.1935 12.1111
1567.19 12.1023
1313.75 12.1023
855.682 12.1023
762.467 12.1023
746.231 12.1023
678.755 12.1023
638.986 12.1023
606.438 12.1023
510.582 12.1023
368.999 12.1023
367.615 12.1023
158.113 12.1023
1514.12 12.0865
1139.11 12.0865
1130.65 12.0865
1079.79 12.0865
824.468 12.0865
715.078 12.0865
605.987 12.0865
519.135 12.0865
318.162 12.0865
303.848 12.0865
236.919 12.0865
196.71 12.0865
85.1345 12.0865
64.5889 12.0865
48.8296 12.0865
1408.03 12.0833
283.435 12.0833
185.726 12.0833
444.548 12.075
1584.15 12.0625
1581.98 12.0625
1066.97 12.0625
466.061 12.0625
352.817 12.0625
90.9775 12.0625
48.686 12.0625
1690.6 12.05
1439.74 12.05
1312.01 12.05
1257.78 12.05
886.417 12.05
779.967 12.05
714.449 12.05
687.124 12.05
1674.02 12.0417
1631.4 12.0417
1606.89 12.0417
1531.48 12.0417
1472.57 12.0417
1300.42 12.0417
1015.95 12.0417
951.017 12.0417
758.077 12.0417
539.137 12.0417
511.838 12.0417
460.292 12.0417
448.591 12.0417
439.097 12.0417
307.051 12.0417
303.349 12.0417
300.376 12.0417
265.567 12.0417
207.591 12.0417
183.827 12.0417
107.228 12.0417
93.2771 12.0417
81.806 12.0417
79.4349 12.0417
946.817 12.0357
205.812 12.0357
164.707 12.0357
148.741 12.0357
102.401 12.0357
83.5928 12.0357
1237.2 12.0313
122.602 12.0313
931.471 12.025
337.681 12.025
968.959 12.0179
857.561 12.0179
89.177 12.0179
56.7664 12.0179
1133.39 12.0139
211.729 12.0139
1571.09 12.0114
1025.58 12.0114
812.096 12.0114
635.629 12.0114
319.43 12.0114
280.384 12.0114
230.761 12.0114
219.57 12.0114
205.919 12.0114
119.069 12.0114
89.3071 12.0114
56.215 12.0114
1678.33 12.0096
1272.7 12.0096
963.778 12.0096
891.233 12.0096
858.953 12.0096
831.887 12.0096
813.73 12.0096
312.891 12.0096
265.872 12.0096
240.574 12.0096
1331.44 12.0083
1097.2 12.0083
468.66 12.0083
246.591 12.0083
184.361 12.0083
133.483 12.0083
1493.11 12.
1407.76 12.
1400.66 12.
1355.71 12.
1211.49 12.
1077.48 12.
1072.75 12.
1004.2 12.
1002.74 12.
996.3 12.
879.226 12.
861.405 12.
850.525 12.
737.991 12.
679.368 12.
502.305 12.
485.457 12.
466.789 12.
417.172 12.
371.899 12.
361.569 12.
359.629 12.
337.893 12.
314.311 12.
251.564 12.
247.068 12.
153.466 12.
141.755 12.
129.307 12.
97.5189 12.
86.3758 12.
75.3481 12.
1312.26 11.9205
1049.46 11.9205
431.793 11.9205
425.791 11.9205
417.604 11.9205
403.594 11.9205
197.107 11.9205
116.11 11.9205
1647.44 11.875
378.953 11.875
333.124 11.875
1575.42 11.8
1450.91 11.8
1384.73 11.8
1343.58 11.8
720.039 11.8
228.025 11.8
216.876 11.8
82.2955 11.8
1569.37 11.7788
1007.85 11.7788
883.506 11.7788
620.63 11.7788
368.583 11.7788
253.605 11.7788
237.98 11.7788
72.0445 11.7788
62.3038 11.7788
79.4221 11.75
1643.9 11.6806
1300.82 11.6806
1136.3 11.6806
1032.7 11.6806
1007.07 11.6806
776.837 11.6806
716.789 11.6806
703.721 11.6806
512.469 11.6806
418.861 11.6806
376.994 11.6806
297.517 11.6806
91.3908 11.6806
1605.13 11.6667
1535.27 11.6667
1262.39 11.6667
985.558 11.6667
769.081 11.6667
522.078 11.6667
313.349 11.6667
264.018 11.6667
217.091 11.6667
199.563 11.6667
166.721 11.6667
81.6671 11.6667
43.221 11.6667
1694.9 11.625
633.026 11.625
1684.09 11.5714
1204.16 11.5714
1116.56 11.5714
675.924 11.5714
118.882 11.5714
50.9045 11.5714
1072.51 11.5625
1005.24 11.5625
736.441 11.5625
594.208 11.5625
574.092 11.5625
514.516 11.5625
431.94 11.5625
369.821 11.5625
362.06 11.5625
315.548 11.5625
301.244 11.5625
290.718 11.5625
214.887 11.5625
190.694 11.5625
188.244 11.5625
171.048 11.5625
133.971 11.5625
111.307 11.5625
52.4517 11.5625
1138.24 11.5568
1100.8 11.5568
1090.24 11.5568
1038.72 11.5568
1021.13 11.5568
802.74 11.5568
687.632 11.5568
479.71 11.5568
394.142 11.5568
305.169 11.5568
280.002 11.5568
166.899 11.5568
107.636 11.5568
102.342 11.5568
1288.71 11.4712
1125.52 11.4712
924.581 11.4712
488.625 11.4712
397.914 11.4712
95.8548 11.4712
48.5821 11.4712
1581.9 11.45
1506.64 11.45
1374.62 11.45
1328.54 11.45
1177.37 11.45
1173.33 11.45
973.51 11.45
948.972 11.45
882.683 11.45
362.756 11.45
323.166 11.45
275.601 11.45
162.598 11.45
128.177 11.45
110.101 11.45
48.4892 11.45
1502.79 11.4464
1472.37 11.4464
1253.75 11.4464
1198.91 11.4464
1176.4 11.4464
1092.96 11.4464
752.116 11.4464
509.732 11.4464
388.323 11.4464
102.817 11.4464
1354.74 11.375
1350.82 11.375
1158.99 11.375
1148.64 11.375
754.997 11.375
703.788 11.375
508.68 11.375
418.114 11.375
344.476 11.375
205.065 11.375
173.61 11.375
115.22 11.375
104.61 11.375
93.4021 11.375
46.8685 11.375
1586.2 11.3472
1581.24 11.3472
1391.91 11.3472
1314.68 11.3472
1177.6 11.3472
1116.44 11.3472
1084.29 11.3472
1048.08 11.3472
935.741 11.3472
829.216 11.3472
460.877 11.3472
427.092 11.3472
353.8 11.3472
133.442 11.3472
131.244 11.3472
129.234 11.3472
95.111 11.3472
54.5574 11.3472
1334.6 11.3333
360.745 11.3333
72.1717 11.3333
41.9591 11.3333
1235.73 11.3214
1182.31 11.3214
711.284 11.3214
433.732 11.3214
152.255 11.3214
1507.36 11.2841
1044.99 11.2841
1010.37 11.2841
925.938 11.2841
870.609 11.2841
605.072 11.2841
475.757 11.2841
438.962 11.2841
323.344 11.2841
292.209 11.2841
141.632 11.2841
76.2105 11.2841
44.5854 11.2841
1423.31 11.25
1175.64 11.25
1016.32 11.25
872.788 11.25
535.536 11.25
437.927 11.25
421.451 11.25
377.534 11.25
191.584 11.25
111.225 11.25
86.9454 11.25
60.7863 11.25
1519.1 11.2404
1064.15 11.2404
835.36 11.2404
680.518 11.2404
399.149 11.2404
305.407 11.2404
304.287 11.2404
242.962 11.2404
204.622 11.2404
109.009 11.2404
92.4195 11.2404
1556.94 11.225
607.562 11.225
143.998 11.225
59.9502 11.225
1225.02 11.2083
510.375 11.2083
221.757 11.2083
206.511 11.2083
1583.67 11.2
1512.83 11.2
1512.72 11.2
1466.71 11.2
1459.08 11.2
1407.02 11.2
1376.16 11.2
1074.41 11.2
945.743 11.2
759.117 11.2
719.497 11.2
616.482 11.2
536.89 11.2
523.124 11.2
465.391 11.2
450.935 11.2
443.473 11.2
360.565 11.2
305.078 11.2
163.364 11.2
147.402 11.2
73.103 11.2
1307.01 11.1667
1303.6 11.1667
1200.27 11.1667
1155.76 11.1667
1045.63 11.1667
923.831 11.1667
890.174 11.1667
850.912 11.1667
630.7 11.1667
555.824 11.1667
550.314 11.1667
530.433 11.1667
249.008 11.1667
55.1335 11.1667
1415.02 11.1607
1169.59 11.1607
862.014 11.1607
653.091 11.1607
548.33 11.1607
470.793 11.1607
461.95 11.1607
128.924 11.1607
1558.49 11.1429
775.334 11.1429
654.867 11.1429
462.961 11.1429
97.5047 11.1429
1687.66 11.125
1670.08 11.125
1559.99 11.125
1400.15 11.125
1396.83 11.125
1299.51 11.125
1194.24 11.125
888.891 11.125
791.819 11.125
732.826 11.125
708.437 11.125
673.318 11.125
571.478 11.125
503.288 11.125
473.354 11.125
429.555 11.125
406.749 11.125
372.247 11.125
285.534 11.125
274.82 11.125
267.659 11.125
227.051 11.125
221.217 11.125
200.53 11.125
124.824 11.125
1619.46 11.1023
1124.34 11.1023
1031.95 11.1023
966.804 11.1023
895.839 11.1023
813.043 11.1023
698.115 11.1023
653.548 11.1023
552.426 11.1023
455.729 11.1023
177.022 11.1023
131.485 11.1023
117.431 11.1023
1436.87 11.0865
1424.2 11.0865
1326.05 11.0865
1168.88 11.0865
1029.6 11.0865
549.387 11.0865
173.044 11.0865
164.295 11.0865
143.218 11.0865
132.439 11.0865
59.4383 11.0865
42.6497 11.0865
188.505 11.0833
88.7711 11.0833
59.8046 11.0833
55.0138 11.0833
1099.78 11.075
736.747 11.075
556.865 11.075
497.732 11.075
436.181 11.075
387.165 11.075
364.753 11.075
134.611 11.0662
1658.24 11.0625
1242.73 11.0625
1194.44 11.0625
1134.87 11.0625
944.49 11.0625
469.602 11.0625
406.459 11.0625
272.365 11.0625
117.817 11.0625
1522.2 11.05
1467.57 11.05
1373.95 11.05
1335.01 11.05
1286.65 11.05
1172.9 11.05
758.629 11.05
749.897 11.05
743.167 11.05
742.364 11.05
636.685 11.05
588.933 11.05
469.082 11.05
268.785 11.05
183.165 11.05
182.785 11.05
43.3183 11.05
1508.13 11.0417
1387.96 11.0417
1317.16 11.0417
1139.88 11.0417
886.062 11.0417
768.475 11.0417
611.655 11.0417
591.939 11.0417
473.262 11.0417
357.449 11.0417
339.728 11.0417
282.238 11.0417
263.384 11.0417
231.745 11.0417
198.353 11.0417
123.371 11.0417
111.626 11.0417
47.7944 11.0417
1375.02 11.0357
845.041 11.0357
748.204 11.0357
555.892 11.0357
547.804 11.0357
421.824 11.0357
361.86 11.0357
61.236 11.0357
842.129 11.0313
1405.63 11.025
675.236 11.025
330.085 11.025
298.757 11.025
1471.4 11.0179
1095.62 11.0179
1043.97 11.0179
419.476 11.0179
321.799 11.0179
135.181 11.0179
1583.49 11.0139
1464.8 11.0139
1179.74 11.0139
1067.03 11.0139
861.843 11.0139
527.259 11.0139
514.836 11.0139
437.57 11.0139
1608.87 11.0114
1541.73 11.0114
1472.07 11.0114
1347.52 11.0114
1193.43 11.0114
1001.99 11.0114
819.459 11.0114
818.656 11.0114
667.179 11.0114
382.121 11.0114
334.867 11.0114
276.808 11.0114
273.463 11.0114
197.651 11.0114
143.033 11.0114
137.618 11.0114
124.506 11.0114
122.761 11.0114
114.844 11.0114
73.9031 11.0114
61.1284 11.0114
45.0739 11.0114
43.2693 11.0114
41.2767 11.0114
967. 11.0096
908.814 11.0096
458.657 11.0096
389.129 11.0096
318.213 11.0096
314.078 11.0096
308.519 11.0096
952.236 11.0083
814.351 11.0083
567.813 11.0083
76.7369 11.0083
49.8719 11.0083
1343.97 11.0074
1460.77 11.
1343.76 11.
1231.57 11.
1065.16 11.
1038.2 11.
1010.99 11.
917.123 11.
828.927 11.
636.323 11.
622.155 11.
556.419 11.
516.345 11.
490.132 11.
349.645 11.
331. 11.
303.683 11.
287.896 11.
287.731 11.
272.824 11.
225.1 11.
223.526 11.
183.498 11.
104.956 11.
97.8671 11.
84.9549 11.
73.3477 11.
70.0015 11.
53.2361 11.
1246.23 10.9205
1201.17 10.9205
1189.96 10.9205
1066.83 10.9205
913.904 10.9205
608.306 10.9205
364.155 10.9205
202.198 10.9205
171.14 10.9205
124.919 10.9205
1445.43 10.875
1345.32 10.875
1182.68 10.875
586.19 10.875
431.498 10.875
240.232 10.875
137.568 10.875
89.5103 10.875
1418.48 10.8
1417.3 10.8
1412.74 10.8
1308.26 10.8
1276.94 10.8
1076.47 10.8
1028.9 10.8
1002.04 10.8
910.34 10.8
900.068 10.8
798.641 10.8
787.719 10.8
758.792 10.8
752.687 10.8
587.108 10.8
452.181 10.8
307.219 10.8
252.358 10.8
158.875 10.8
58.7879 10.8
1367.79 10.75
1290.67 10.75
745.331 10.75
595.002 10.75
397.953 10.75
52.6629 10.75
1551.86 10.6806
1381.72 10.6806
1263.09 10.6806
1126.97 10.6806
1067.65 10.6806
870.345 10.6806
659.718 10.6806
554.735 10.6806
472.719 10.6806
460.355 10.6806
449.87 10.6806
370.104 10.6806
367.545 10.6806
360.317 10.6806
219.295 10.6806
150.315 10.6806
137.475 10.6806
123.921 10.6806
109.982 10.6806
51.7063 10.6806
47.8248 10.6806
43.8351 10.6806
1589.33 10.6667
1085.94 10.6667
972.908 10.6667
874.233 10.6667
446.799 10.6667
416.876 10.6667
241.705 10.6667
236.612 10.6667
162.429 10.6667
146.591 10.6667
114.95 10.6667
104.451 10.6667
1586.74 10.625
469.138 10.625
1453.79 10.5625
788.668 10.5625
563.137 10.5625
176.005 10.5625
107.606 10.5625
68.677 10.5625
68.1842 10.5625
1618.93 10.5568
1120.34 10.5568
1021.68 10.5568
930.841 10.5568
930.532 10.5568
656.424 10.5568
624.99 10.5568
561.486 10.5568
412.711 10.5568
381.35 10.5568
323.207 10.5568
176.582 10.5568
110.654 10.5568
48.7943 10.5568
1237.37 10.5
385.831 10.5
99.5375 10.5
1410.63 10.4712
1356.07 10.4712
884.628 10.4712
453.446 10.4712
148.329 10.4712
1675.63 10.45
1645.14 10.45
1566.42 10.45
1515.26 10.45
1430.52 10.45
1173.1 10.45
1040.56 10.45
1023.63 10.45
980.996 10.45
744.544 10.45
721.005 10.45
526.099 10.45
465.567 10.45
453.248 10.45
452.801 10.45
361.128 10.45
347.19 10.45
257.549 10.45
234.06 10.45
172.157 10.45
116.365 10.45
110.727 10.45
85.3946 10.45
40.1467 10.45
1493.5 10.4464
916.423 10.4464
674.861 10.4464
372.857 10.4464
346.718 10.4464
285.759 10.4464
193.552 10.4464
1359.55 10.375
1341.64 10.375
748.816 10.375
335.812 10.375
125.156 10.375
1553.79 10.3472
1492.94 10.3472
1412.83 10.3472
1365.16 10.3472
1353.25 10.3472
1306.24 10.3472
1304.1 10.3472
1295.9 10.3472
984.012 10.3472
630.214 10.3472
374.077 10.3472
355.094 10.3472
194.29 10.3472
170.386 10.3472
162.157 10.3472
106.812 10.3472
55.2137 10.3472
53.4236 10.3472
1659.01 10.3333
1443.26 10.3333
1436.48 10.3333
1376.96 10.3333
931.537 10.3333
349.818 10.3333
214.78 10.3333
1270.63 10.3214
112.195 10.3214
108.596 10.3214
1669.54 10.2841
1655.45 10.2841
1446.46 10.2841
1145.98 10.2841
1081.84 10.2841
1077.93 10.2841
1013.4 10.2841
954.021 10.2841
952.695 10.2841
714.281 10.2841
667.889 10.2841
581.478 10.2841
547.455 10.2841
454.531 10.2841
374.545 10.2841
332.984 10.2841
258.001 10.2841
136.438 10.2841
106.89 10.2841
105.938 10.2841
1688.7 10.25
1683.56 10.25
1603.54 10.25
1478.53 10.25
1185.71 10.25
1020.76 10.25
996.655 10.25
902.215 10.25
609.237 10.25
520.809 10.25
463.925 10.25
421.258 10.25
355.835 10.25
285.855 10.25
214.832 10.25
146.839 10.25
146.265 10.25
1583.92 10.2404
1224.14 10.2404
965.967 10.2404
925.295 10.2404
773.565 10.2404
751.451 10.2404
624.773 10.2404
591.688 10.2404
584.589 10.2404
534.717 10.2404
345.337 10.2404
309.526 10.2404
137.8 10.2404
118.302 10.2404
72.5746 10.2404
50.3545 10.2404
1217.55 10.225
481.177 10.225
228.068 10.225
213.95 10.225
167.179 10.2083
1670.57 10.2
1509.54 10.2
1476.95 10.2
1441.85 10.2
1438.7 10.2
1431.21 10.2
1417.42 10.2
1409.02 10.2
1357.57 10.2
1314.87 10.2
1306.68 10.2
1178.73 10.2
1096.82 10.2
1054.17 10.2
1047.86 10.2
596.141 10.2
331.156 10.2
313.956 10.2
1621.05 10.1667
1385.15 10.1667
1341.13 10.1667
1262.5 10.1667
1261.01 10.1667
1215.58 10.1667
1106.06 10.1667
945.442 10.1667
878.708 10.1667
829.757 10.1667
808.998 10.1667
626.807 10.1667
593.25 10.1667
581.201 10.1667
576.171 10.1667
199.007 10.1667
122.089 10.1667
87.203 10.1667
79.4808 10.1667
1473.14 10.1607
1373.58 10.1607
1271.3 10.1607
1105.41 10.1607
1071.56 10.1607
921.433 10.1607
871.469 10.1607
142.423 10.1607
80.7258 10.1607
1234.06 10.1429
1064.86 10.1429
762.578 10.1429
727.107 10.1429
694.819 10.1429
488.307 10.1429
484.151 10.1429
480.151 10.1429
217.613 10.1429
1316.66 10.125
1175.96 10.125
1016.9 10.125
756.848 10.125
666.835 10.125
627.765 10.125
566.026 10.125
313.449 10.125
243.925 10.125
217.791 10.125
184.073 10.125
134.658 10.125
118.674 10.125
100.268 10.125
1559.64 10.1023
1537.49 10.1023
1243.15 10.1023
1215.86 10.1023
1180.48 10.1023
1047.38 10.1023
894.177 10.1023
831.259 10.1023
759.734 10.1023
632.572 10.1023
306.48 10.1023
300.323 10.1023
228.209 10.1023
224.864 10.1023
146.077 10.1023
54.8957 10.1023
1549.19 10.0865
1465.85 10.0865
1460. 10.0865
781.92 10.0865
533.909 10.0865
330.833 10.0865
274.886 10.0865
187.36 10.0865
172.103 10.0865
137.954 10.0865
128.721 10.0865
44.7399 10.0865
43.9046 10.0865
1698.55 10.0833
1477.57 10.0833
742.602 10.0833
720.139 10.0833
551.682 10.0833
493.942 10.0833
269.789 10.0833
95.4836 10.0833
895.617 10.075
846.924 10.075
716.534 10.075
267.612 10.075
176.779 10.075
60.2004 10.075
59.3147 10.075
1356.89 10.0625
1342.33 10.0625
1254.96 10.0625
1224.5 10.0625
966.518 10.0625
944.719 10.0625
663.435 10.0625
401.59 10.0625
291.396 10.0625
275.085 10.0625
209.692 10.0625
1670.34 10.05
1586.09 10.05
1318.53 10.05
1316.1 10.05
1295.17 10.05
1157.8 10.05
1127.52 10.05
955.969 10.05
952.572 10.05
894.435 10.05
873.994 10.05
642.596 10.05
501.651 10.05
428.783 10.05
370.685 10.05
303.179 10.05
220.657 10.05
207.417 10.05
95.1657 10.05
1474.35 10.0417
1473.96 10.0417
1081.28 10.0417
1001.09 10.0417
781.968 10.0417
772.689 10.0417
678.233 10.0417
557.351 10.0417
517.895 10.0417
516.79 10.0417
294.023 10.0417
282.325 10.0417
177.618 10.0417
155.695 10.0417
79.9719 10.0417
79.3532 10.0417
1675.05 10.0357
1100.92 10.0357
841.564 10.0357
447.33 10.0357
404.096 10.0357
209.991 10.0357
84.6963 10.0357
47.0645 10.0357
226.516 10.0313
1396.38 10.025
1310.78 10.025
971.318 10.025
196.75 10.025
105.325 10.025
67.8891 10.025
1682.41 10.0179
1317.89 10.0179
1238.37 10.0179
294.828 10.0179
293.089 10.0179
283.365 10.0179
215.211 10.0179
139.033 10.0179
1662.09 10.0139
1440.57 10.0139
1406.14 10.0139
1383.27 10.0139
1297.77 10.0139
1069.18 10.0139
1015.4 10.0139
921.274 10.0139
901.662 10.0139
843.809 10.0139
836.105 10.0139
803.565 10.0139
755.524 10.0139
738.287 10.0139
667.076 10.0139
614.392 10.0139
574.907 10.0139
533.155 10.0139
518.717 10.0139
459.982 10.0139
387.256 10.0139
363.409 10.0139
298.341 10.0139
287.216 10.0139
240.015 10.0139
193.414 10.0139
138.217 10.0139
115.139 10.0139
107.115 10.0139
68.5284 10.0139
63.5802 10.0139
62.5927 10.0139
1242.14 10.0114
981.896 10.0114
950.822 10.0114
571.916 10.0114
445.853 10.0114
341.271 10.0114
296.148 10.0114
281.988 10.0114
113.15 10.0114
101.378 10.0114
93.1204 10.0114
1251.81 10.0096
1168.23 10.0096
1051.92 10.0096
941.255 10.0096
371.789 10.0096
296.77 10.0096
59.1031 10.0096
1435.33 10.0083
351.871 10.0083
262.102 10.0083
1666.36 10.
1651.74 10.
1648.95 10.
1595.25 10.
1545.02 10.
1413.9 10.
1404.94 10.
1387.43 10.
1377.11 10.
1335.29 10.
1255.53 10.
1169.12 10.
1087.48 10.
1061.2 10.
957.28 10.
948.386 10.
947.919 10.
912.099 10.
730.68 10.
703.559 10.
689.973 10.
651.002 10.
571.005 10.
540.068 10.
451.291 10.
405.168 10.
386.14 10.
317.376 10.
213.124 10.
207.071 10.
182.626 10.
106.399 10.
101.124 10.
98.9354 10.
77.2319 10.
64.9578 10.
61.393 10.
58.6811 10.
42.3361 10.
