# Supplementary material for: Functional Genomics of Novel Secondary Metabolites from Diverse Cyanobacteria Using Untargeted Metabolomics
Source: Mar Drugs. 2013 Sep 30;11(10):3617–31. doi: 10.3390/md11103617 (PMC3826126; doi:10.3390/md11103617)
Supplement: Supplementary File 3 — Supplementary msms data (ZIP, 1417 KB) [file marinedrugs-11-03617-s003.zip › msms/198.Positive.txt]

// 198. Acetylarginine C8H16N4O3 Positive
217.129 1763.6
200.102 312.023
158.081 238.582
157.093 123.235
116.068 120.445
113.067 113.132
70.0658 99.5
130.094 84.282
175.125 82.5682
217.236 70.2308
115.098 59.4464
112.084 50.125
217.316 49.1488
114.055 40.2857
113.111 31.7788
70.0829 29.675
217.597 29.0054
217.412 27.4821
60.0503 26.125
217.49 25.125
217.812 22.3472
218.264 22.1667
155.073 22.1667
111.115 22.1635
156.706 21.8929
182.119 21.4083
130.148 21.3224
323.004 21.2426
157.137 21.0417
72.045 20.125
217.631 20.0865
45.0124 20.0662
218.757 20.0278
70.1596 19.2857
159.8 19.2813
63.5328 19.0662
217.526 19.0417
71.0462 18.4464
139.031 18.1488
1224.59 17.7788
175.348 17.2426
707.137 16.9205
174.093 16.6806
394.3 16.4821
890.539 16.375
276.262 16.0066
217.385 15.5714
116.189 15.5625
1172.97 15.45
158.15 15.375
1447.25 15.3214
800.121 15.25
200.438 15.25
115.263 15.1667
204.763 15.0417
752.871 15.0096
98.0383 15.
51.3477 14.6667
1296.63 14.5714
1151.17 14.5714
199.109 14.2857
808.607 14.125
200.2 14.0833
1484.05 14.0417
297.181 14.
99.1595 13.675
700.867 13.4083
112.312 13.375
51.5305 13.3472
408.172 13.3214
108.266 13.25
121.899 13.2404
1587.52 13.2083
199.154 13.1667
384.657 13.1429
316.504 13.1429
215.511 13.125
600.612 13.1023
202.141 13.1023
87.9926 13.1023
629.664 13.0865
310.419 13.0865
64.9928 13.05
665.933 13.0417
177.919 13.0417
174.807 13.0417
586.49 13.0357
898.221 13.0139
73.0266 13.0139
915.697 13.0096
781.156 13.0096
582.515 13.0083
142.49 13.0066
1485. 13.
218.203 12.8
1576.18 12.5714
74.0194 12.5714
1265.93 12.4712
877.35 12.4712
167.666 12.45
128.109 12.45
323.583 12.3472
116.315 12.3472
650.037 12.2841
830.879 12.2
732.142 12.2
108.974 12.2
430.598 12.1429
338.182 12.1429
464.795 12.125
484.929 12.1023
646.55 12.0865
222.406 12.0865
278.254 12.0833
361.993 12.075
240.378 12.05
116.131 12.05
446.468 12.0357
106.671 12.0357
286.049 12.0114
254.707 12.0114
715.791 12.0096
939.299 12.0083
710.59 12.0083
1549.14 12.006
285.294 12.
123.059 12.
105.244 12.
40.3039 12.
568.149 11.9205
140.096 11.8
100.925 11.8
116.239 11.75
1319.3 11.6806
714.254 11.6806
543.624 11.6806
642.06 11.6667
918.682 11.5714
1514.76 11.5625
378.534 11.5568
542.406 11.4712
542.296 11.45
201.515 11.45
412.216 11.4464
218.168 11.375
357.655 11.3472
527.843 11.3214
778.361 11.25
466.353 11.2404
674.328 11.2
412.652 11.2
1317.29 11.1667
1055.87 11.1607
1170.27 11.125
356.862 11.125
732.856 11.1023
630.121 11.0833
1321.52 11.075
212.858 11.075
652.566 11.0625
1353.15 11.05
138.93 11.05
488.593 11.0417
372.376 11.0417
221.502 11.0417
218.308 11.0417
710.269 11.0357
1113.98 11.025
175.285 11.0114
76.8798 11.0114
1085.96 11.
903.672 11.
570.166 11.
425.42 11.
1372.57 10.9205
761.024 10.9205
732.691 10.9205
66.2677 10.9205
1301.88 10.8
271.113 10.8
45.038 10.6806
1476.01 10.6667
1012.23 10.5625
488.838 10.5625
119.928 10.5625
808.042 10.5568
680.322 10.5568
218.072 10.5568
200.806 10.5568
358.883 10.4712
46.5394 10.4712
1241.69 10.45
164.467 10.45
1294.17 10.375
789.307 10.3472
493.851 10.3472
221.537 10.3472
178.001 10.3472
817.326 10.3333
1255.52 10.2841
515.453 10.2841
462.216 10.25
225.345 10.25
262.945 10.2404
131.346 10.2404
117.903 10.2404
93.5424 10.2404
950.322 10.2
254.634 10.2
436.79 10.1667
130.481 10.1667
210.166 10.1607
1452.57 10.1429
1440.33 10.1429
1128.73 10.1429
615.159 10.1429
209.271 10.1429
65.9571 10.1429
222.5 10.125
199.443 10.125
257.016 10.1023
148.111 10.1023
1056.84 10.0865
750.547 10.0865
655.92 10.0865
200.247 10.075
143.257 10.075
694.074 10.05
429.518 10.05
209.18 10.05
101.523 10.05
60.8408 10.05
48.5136 10.05
1184.74 10.0417
1175.19 10.0417
85.9469 10.0417
763.455 10.0139
296.608 10.0139
282.938 10.0139
81.3941 10.0139
67.0831 10.0139
1168.08 10.0114
258.395 10.0114
219.46 10.0114
114.17 10.0114
410.164 10.0096
89.7804 10.0096
1220.35 10.0083
307.76 10.0083
1393.49 10.
1249.83 10.
1207.78 10.
1103.01 10.
862.212 10.
712.943 10.
429.417 10.
346.459 10.
165.476 10.
128.889 10.
114.568 10.
43.509 10.
