# Supplementary material for: Functional Genomics of Novel Secondary Metabolites from Diverse Cyanobacteria Using Untargeted Metabolomics
Source: Mar Drugs. 2013 Sep 30;11(10):3617–31. doi: 10.3390/md11103617 (PMC3826126; doi:10.3390/md11103617)
Supplement: Supplementary File 3 — Supplementary msms data (ZIP, 1417 KB) [file marinedrugs-11-03617-s003.zip › msms/113.Positive.txt]

// 113.  C8H14N2O5S Positive
251.07 26983.6
223.074 3066.48
152.039 2298.24
180.033 970.254
114.056 481.333
233.058 444.216
179.051 428.
251.253 411.481
251.301 378.183
170.105 339.671
221.059 286.813
251.395 281.667
72.0477 281.009
251.49 260.722
251.673 208.796
251.822 178.157
251.942 169.244
70.0679 160.634
251.578 146.781
223.179 131.512
98.0643 126.125
252.038 106.184
69.0578 101.01
252.333 101.003
113.107 99.25
143.079 96.0694
138.02 95.0125
207.044 86.0119
139.083 73.9423
193.062 71.4321
108.013 71.375
141.1 71.2476
42.034 69.6402
72.0812 67.0833
252.508 67.0592
223.252 64.
252.66 62.0032
252.195 61.5682
97.0737 61.2
45.0357 61.1
252.111 60.0083
127.124 56.4545
152.133 56.3472
253.442 56.
44.0481 55.5625
252.718 54.0192
252.571 54.0038
152.205 53.6944
222.109 53.6429
127.083 53.4464
253.224 53.175
233.113 53.0536
111.092 52.45
142.105 50.0038
252.933 48.6036
179.126 47.0536
134.022 43.25
253.08 41.
223.386 40.605
252.774 39.2426
86.0575 38.075
125.068 37.6814
73.0271 37.4464
252.827 37.2813
223.686 36.4
59.0512 35.5
224.473 34.8
180.228 34.5707
223.447 34.5682
109.108 34.025
143.133 34.0054
152.254 33.6806
138.053 33.1731
68.0506 32.8929
223.353 32.5208
205.071 32.2083
221.192 32.1838
189.028 31.4402
254.231 31.2663
226.783 31.1359
253.577 31.1136
183.787 31.0769
223.846 31.0313
180.126 30.3214
152.293 30.0114
152.491 30.0096
178.046 29.4083
233.155 29.125
169.499 29.125
234.272 27.875
255.474 27.1731
180.421 27.0625
221.347 27.
