# Supplementary material for: Functional Genomics of Novel Secondary Metabolites from Diverse Cyanobacteria Using Untargeted Metabolomics
Source: Mar Drugs. 2013 Sep 30;11(10):3617–31. doi: 10.3390/md11103617 (PMC3826126; doi:10.3390/md11103617)
Supplement: Supplementary File 3 — Supplementary msms data (ZIP, 1417 KB) [file marinedrugs-11-03617-s003.zip › msms/46.Negative.txt]

// 46.   Negative
674.484 305441.
675.488 52166.1
113.022 1843.47
675.805 1139.34
71.0116 745.722
85.0282 515.241
656.467 508.166
675.996 472.73
677.108 430.07
676.311 424.042
676.419 407.726
675.914 407.639
676.11 404.676
676.185 392.623
498.455 376.931
89.0261 361.51
678.587 348.703
676.818 338.922
677.913 316.991
