# Supplementary material for: Functional Genomics of Novel Secondary Metabolites from Diverse Cyanobacteria Using Untargeted Metabolomics
Source: Mar Drugs. 2013 Sep 30;11(10):3617–31. doi: 10.3390/md11103617 (PMC3826126; doi:10.3390/md11103617)
Supplement: Supplementary File 3 — Supplementary msms data (ZIP, 1417 KB) [file marinedrugs-11-03617-s003.zip › msms/218.Negative.txt]

// 218. 5Hex C30H52O26 Negative
827.268 5401.97
828.268 913.341
827.564 213.314
827.67 163.5
383.12 131.044
828.464 128.125
827.885 120.857
827.965 120.13
828.948 114.163
545.167 110.735
828.74 90.3068
1587.39 80.625
828.08 78.0076
829.098 75.0208
828.6 69.8514
829.405 66.8028
829.271 61.0801
328.145 49.1422
485.145 49.0526
831.217 47.3906
372.777 47.25
148.311 47.0893
503.149 46.0388
815.566 46.0304
830.099 45.6
72.2035 45.3674
341.102 44.0947
830.718 44.045
286.489 44.0147
876.474 42.8
647.27 41.1653
1342.62 41.0156
647.181 40.7961
1620.26 39.7222
1058.37 39.6955
268.896 39.605
406.008 38.3878
830.156 38.0536
776.202 38.0417
743.648 37.8409
1659.48 37.6705
415.495 37.575
829.738 37.5313
1670.32 37.3333
1670.2 37.3269
1208.26 37.2857
732.074 37.205
249.055 37.1607
833.776 37.
831.479 37.
425.139 36.875
467.123 36.845
220.414 36.6705
831.992 36.3266
689.99 36.1429
601.145 36.0179
893.926 36.
1172.36 35.7961
1567.57 35.6667
71.3606 35.6
174.925 35.3393
842.898 35.25
801.935 35.2228
1656.89 35.1607
883.532 35.0179
648.264 35.0046
76.9255 35.0043
753.206 34.9231
419.521 34.6814
722.915 34.225
343.71 34.1912
829.512 34.1429
831.002 34.125
113.241 34.125
126.866 34.05
61.1268 34.0179
109.506 33.5313
47.0772 33.25
89.0184 33.245
830.619 33.1731
749.198 33.15
1440.96 33.1331
1326.36 33.1157
183.673 32.7857
117.745 32.7824
816.812 32.6923
47.9056 32.4545
830.766 32.4
554.846 32.0909
149.849 32.0321
1290.36 32.025
199.98 32.004
833.952 31.6667
600.038 31.6544
1043.73 31.6
1418.88 31.5329
776.772 31.4083
503.242 31.2404
382.623 31.1607
93.7546 31.1607
308.408 31.1078
835.182 31.0227
170.314 31.0227
647.711 31.006
801.525 31.
841.24 30.8182
1211.71 30.7692
253.292 30.4821
275.19 30.4808
286.795 30.375
895.06 30.3333
176.401 30.2663
1330.65 30.25
378.959 30.2308
772.964 30.1488
519.463 30.125
485.308 30.0363
143.029 30.
244.585 29.8409
173.275 29.805
197.49 29.7813
495.33 29.7284
544.256 29.6875
54.4437 29.6
252.85 29.5707
1676.23 29.5682
119.774 29.5602
45.0533 29.405
900.985 29.2857
275.885 29.1359
1071.05 29.125
762.886 29.0662
382.299 29.0625
1006.85 29.0417
1698.33 29.0208
112.529 29.
64.9483 29.
1485.02 28.9231
1286.14 28.845
383.248 28.6875
139.604 28.5682
119.841 28.5682
272.186 28.5208
893.117 28.4821
70.6641 28.4545
1193.85 28.4464
154.619 28.4
1005.31 28.2857
272.357 28.2663
352.065 28.245
1608.03 28.225
918.11 28.225
69.4876 28.1731
497.091 28.1645
772.328 28.125
690.757 28.125
250.883 28.0536
465.401 28.0417
412.975 28.0417
878.273 28.0278
123.011 28.0278
1113.43 28.025
368.074 28.0208
835.564 28.0179
184.596 28.0179
1406.52 28.0046
205.682 28.0043
931.538 28.
47.2227 27.875
907.577 27.845
1217.91 27.7778
832.666 27.75
319.468 27.6944
948.224 27.6667
830.88 27.5956
103.827 27.5568
1229.3 27.5208
1165.15 27.4083
479.663 27.3611
1180.96 27.245
82.8677 27.225
516.732 27.1875
833.116 27.1645
43.9603 27.1645
416.44 27.1157
1511.6 27.1078
839.974 27.1008
1630.23 27.1
240.149 27.0417
484.116 27.025
540.29 27.006
168.458 27.0043
310.312 27.
120.445 27.
117.098 26.7202
1684.86 26.6713
279.935 26.6576
318.612 26.605
128.106 26.5682
63.1381 26.5208
1442.94 26.4821
292.543 26.4821
545.785 26.3611
215.909 26.3393
88.0708 26.3393
829.824 26.3214
851.537 26.2917
492.89 26.2727
143.378 26.2045
275.533 26.1875
404.497 26.1359
225.486 26.125
210.1 26.1111
595.702 26.0833
1156.85 26.0769
970.915 26.025
751.605 26.025
97.3516 26.025
780.276 26.0208
612.272 26.0054
973.283 26.005
627.389 26.0046
1329.04 26.
291.499 26.
1012.13 25.9013
842.34 25.9013
1290. 25.8897
1335.37 25.845
1589.81 25.8409
110.651 25.8182
1594.41 25.7961
440.493 25.7961
907.134 25.7778
865.738 25.75
172.731 25.75
60.3241 25.7202
594.378 25.6875
261.344 25.6576
189.31 25.625
113.217 25.625
1083.96 25.5682
1251.56 25.5
1213.63 25.4803
1332.96 25.4083
409.922 25.3333
1654.89 25.2917
1261.25 25.2857
409.864 25.2228
672.613 25.1875
51.9182 25.1875
1142.04 25.1838
833.627 25.1359
328.201 25.125
174.14 25.125
58.3378 25.125
938.008 25.1111
219.096 25.0909
201.148 25.0909
42.1936 25.0909
42.2121 25.0625
182.694 25.0592
1399.85 25.0536
467.368 25.0489
109.538 25.045
1543.62 25.0417
1401.99 25.0227
1051.09 25.0227
751.881 25.0208
1521.04 25.0192
1402.49 25.0074
1216.75 25.0074
488.826 25.006
1017.85 25.005
418.64 25.005
830.29 25.
829.564 25.
294.092 25.
757.66 24.9
303.357 24.9
1402.87 24.8897
1374.46 24.845
1373.72 24.845
114.878 24.845
1134.99 24.7961
1670.78 24.7202
1417.39 24.5956
525.205 24.5682
390.008 24.5329
135.206 24.5329
456.872 24.45
1687.6 24.4444
967.748 24.4444
620.303 24.4083
84.7261 24.4
398.666 24.375
750.849 24.3393
1600.71 24.2917
1595.42 24.2426
142.012 24.2426
1241.48 24.225
760.186 24.225
474.64 24.225
92.5826 24.225
88.5757 24.225
411.556 24.2045
473.082 24.1875
1237.6 24.1645
593.969 24.1359
582.742 24.1359
207.807 24.1359
108.354 24.1157
1388.92 24.1136
1236.18 24.1136
314.278 24.1118
894.986 24.1
431.478 24.1
407.973 24.0833
1047.23 24.0662
426.601 24.0536
1028.39 24.0489
778.885 24.0227
297.353 24.0227
1398.22 24.0208
382.5 24.0054
1347.03 24.
341.17 24.
52.4546 23.8929
1339.17 23.8897
1055.83 23.8897
286.62 23.875
125.669 23.8182
1295.8 23.7813
197.004 23.7813
1520.24 23.75
616.345 23.6576
247.975 23.6544
1088.77 23.5956
863.829 23.5956
705.156 23.5956
383.193 23.5956
1280.84 23.5682
145.498 23.5329
1096.26 23.5313
617.057 23.5208
874.252 23.4808
785.442 23.4712
535.745 23.4402
493.929 23.4
203.919 23.4
891.852 23.3636
452.56 23.3611
1079.42 23.3603
647.012 23.3224
44.4138 23.3077
225.377 23.2857
1278.36 23.2663
628.869 23.25
349.498 23.2404
125.476 23.225
1145.61 23.2045
1379.71 23.1645
1097.75 23.1645
549.932 23.1645
344.932 23.1645
395.625 23.1635
436.454 23.1359
920.875 23.125
520.524 23.1118
1600.14 23.1111
1143.21 23.1
785.196 23.1
1344.57 23.0909
258.628 23.0833
231.222 23.0833
298.628 23.0662
121.414 23.0625
1127.25 23.0592
75.0032 23.0592
818.595 23.0536
510.125 23.0536
1150.27 23.0489
830.356 23.045
1378.57 23.025
319.953 23.025
263.537 23.025
1138.78 23.0227
132.593 23.0096
1333.32 23.0083
1447.77 23.0066
681.078 23.0066
797.835 23.006
45.5943 23.006
94.828 23.0054
1618.85 23.
1209.03 23.
181.604 23.
60.6218 23.
1040.08 22.9
1237.13 22.8929
165.461 22.7961
470.321 22.75
192.441 22.75
953.55 22.7202
785.314 22.7202
1250.91 22.675
395.524 22.675
1377.46 22.6544
1045.98 22.6544
83.2264 22.6544
1578.55 22.625
787.196 22.625
580.13 22.625
471.449 22.5956
430.181 22.5682
542.719 22.5
252.937 22.5
204.01 22.4821
48.953 22.4821
167.903 22.4803
955.259 22.4712
142.549 22.4444
1383.6 22.4083
1114.74 22.4083
125.558 22.4083
268.532 22.405
131.383 22.4
648.677 22.375
1657.34 22.3636
838.249 22.3636
159.774 22.3611
50.6722 22.3611
197.942 22.3603
787.594 22.3393
79.1534 22.3393
1338.57 22.3333
560.935 22.3224
1563.82 22.3214
840.758 22.3214
65.1908 22.3214
163.301 22.2917
1217.69 22.2857
665.233 22.2813
127.983 22.2813
471.141 22.2663
1353.07 22.25
836.398 22.25
525.86 22.25
196.327 22.25
98.2779 22.25
541.773 22.2426
809.475 22.225
285.482 22.225
397.947 22.2083
935.977 22.1838
526.611 22.1838
428.033 22.1838
760.987 22.1731
837.101 22.1667
377.71 22.1645
373.807 22.1607
1108.71 22.1488
442.133 22.1488
1397.1 22.125
1321.43 22.1118
1078.06 22.1118
474.467 22.1111
325.024 22.1111
264.101 22.1111
1163.67 22.1023
1280.7 22.1
1137.97 22.0865
1024.77 22.0662
340.922 22.0662
1662.68 22.0536
159.929 22.0536
44.1432 22.0489
137.614 22.0227
55.5783 22.0083
1173.7 22.0074
848.68 22.0074
109.179 22.0074
44.4749 22.0066
1491.4 22.006
1097.09 22.006
1034.37 22.006
435.83 22.006
169.963 22.006
560.054 22.0054
120.866 22.005
1119.85 22.
913.487 22.
730.299 22.
671.618 22.
583.13 22.
257.064 22.
245.247 22.
717.922 21.9185
1158.24 21.9013
94.4249 21.8929
1670.99 21.8897
834.292 21.7961
560.481 21.7778
349.558 21.7778
213.866 21.7778
937.316 21.75
143.766 21.75
40.5705 21.75
1451.17 21.6944
54.8161 21.6806
714.192 21.675
376.994 21.675
201.417 21.6576
694.726 21.6544
1073.48 21.625
623.565 21.625
245.309 21.625
1500.47 21.6
1651.95 21.5956
239.802 21.5956
488.883 21.5714
1388.02 21.5682
637.951 21.5682
312.91 21.5329
136.854 21.5
923.631 21.4803
690.308 21.4803
344.344 21.4712
611.937 21.45
1314.95 21.4444
535.641 21.4444
155.425 21.4444
1565.99 21.4083
761.844 21.4083
558.411 21.375
481.684 21.375
98.9498 21.3636
1368.55 21.3611
1438.49 21.3603
974.626 21.3603
170.69 21.3393
1335.26 21.3224
818.68 21.3224
566.568 21.3224
439.548 21.3224
1486.16 21.3214
201.253 21.2917
1041.12 21.2813
901.594 21.2813
346.613 21.2813
394.394 21.25
473.851 21.2426
1530.41 21.225
1072.05 21.225
823.178 21.225
100.444 21.225
56.2051 21.225
49.2338 21.225
327.59 21.1875
1529.87 21.1838
577.831 21.1838
526.939 21.1838
304.907 21.1838
1580.93 21.1645
613.165 21.1645
547.008 21.1645
371.224 21.1645
55.4901 21.1359
960.226 21.125
858.05 21.125
408.157 21.125
106.776 21.125
785.586 21.1118
708.897 21.1118
1069.63 21.1111
573.487 21.1111
568.546 21.1
237.37 21.1
189.091 21.1
91.2805 21.0909
1097.02 21.0865
375.419 21.0833
610.241 21.075
92.3733 21.075
776.584 21.0662
504.178 21.0662
1630.95 21.0592
894.883 21.0592
759.471 21.0592
193.926 21.0592
1674.68 21.0536
290.508 21.0536
822.034 21.0417
247.507 21.0417
781.846 21.0313
301.456 21.0313
179.726 21.0278
128.399 21.0278
1488.86 21.025
1281. 21.025
414.455 21.025
1581.84 21.0096
1094.11 21.0083
892.327 21.0083
832.883 21.0083
616.294 21.0083
115.912 21.0083
61.4168 21.0083
59.7242 21.0066
546.339 21.006
111.211 21.006
718.09 21.005
1480.4 21.
1416.45 21.
1354.7 21.
1300.16 21.
1056.82 21.
685.24 21.
550. 21.
522.831 21.
337.89 21.
879.563 20.9185
40.4453 20.9
591.589 20.8929
47.9902 20.8929
899.057 20.8897
462.886 20.7961
86.4807 20.7961
929.426 20.7788
355.066 20.7788
40.6654 20.75
503.601 20.6944
48.1749 20.6944
613.346 20.675
568.078 20.675
322.358 20.6667
461.51 20.625
394.337 20.625
229.958 20.625
1135.1 20.5714
821.306 20.5714
697.898 20.5714
531.363 20.5714
672.35 20.5568
292.484 20.5329
60.6713 20.5329
607.567 20.5313
659.86 20.5
1185.98 20.4821
431.76 20.4712
916.743 20.4444
1291.21 20.4083
902.26 20.4083
326.925 20.4083
286.08 20.4083
932.299 20.4
793.631 20.4
479.38 20.375
1271.04 20.3611
424.26 20.3603
369.68 20.3603
198.031 20.3603
475.856 20.3333
1599.55 20.3224
199.438 20.3224
161.367 20.3224
160.183 20.3224
75.5006 20.3224
476.463 20.3214
820.531 20.2917
415.715 20.2917
371.507 20.2857
880.732 20.2813
460.937 20.2813
40.1033 20.2813
292.778 20.25
1610.82 20.2426
53.8733 20.2426
1660.67 20.225
1037.04 20.225
802.222 20.225
205.618 20.225
1190.8 20.2083
477.217 20.2083
119.723 20.2045
256.028 20.1838
211.973 20.1838
1105.79 20.1645
717.429 20.1645
534.645 20.1645
829.947 20.1607
104.343 20.1488
1406.85 20.125
833.864 20.125
832.058 20.125
405.754 20.125
317.24 20.125
272.233 20.125
247.416 20.125
213.452 20.1111
1636. 20.0662
57.7877 20.0662
221.162 20.0592
196.158 20.0592
97.0781 20.0592
78.4351 20.0592
71.8328 20.0592
1198.89 20.0417
791.463 20.0417
72.0468 20.0417
1581.27 20.0357
886.847 20.0357
782.822 20.0357
458.285 20.0357
983.999 20.0313
760.545 20.0313
1052.45 20.0278
1426.81 20.0208
1574.12 20.0179
934.993 20.0139
376.541 20.0139
1047.43 20.0096
825.564 20.0083
653.311 20.0083
1483.31 20.0074
1312.09 20.0074
104.554 20.0074
259.098 20.0066
447.509 20.006
440.809 20.006
151.199 20.006
96.9032 20.006
412.568 20.0054
923.399 20.
765.105 20.
441.675 20.
219.005 20.
102.584 20.
153.501 19.9205
138.662 19.8929
804.394 19.8897
201.174 19.8897
379.45 19.7961
1442.46 19.7813
340.078 19.7813
461.87 19.7788
1022.3 19.6944
422.154 19.6944
183.222 19.6944
352.78 19.625
1427.17 19.5956
1341.71 19.5956
43.7715 19.5956
1441.71 19.5714
1410.62 19.5714
692.725 19.5714
386.429 19.5714
840.532 19.5625
52.3137 19.5568
871.652 19.5313
113.607 19.5313
1115.35 19.5
699.236 19.5
635.962 19.5
417.99 19.5
120.104 19.4712
356.006 19.45
824.783 19.4083
60.5239 19.4
1439.15 19.3636
1547.78 19.3603
1070.93 19.3603
684.717 19.3603
144.071 19.3603
969.802 19.2917
478.043 19.2813
1620.62 19.25
1450.77 19.25
834.95 19.25
564.388 19.25
279.44 19.25
1675.37 19.2426
752.153 19.2426
108.475 19.2426
942.366 19.225
717.491 19.225
129.119 19.2
1643.12 19.1838
1491.22 19.1838
1044.66 19.1838
383.813 19.1838
225.753 19.1667
1029.07 19.1488
862.368 19.1488
675.468 19.1488
102.264 19.1429
553.701 19.1359
1492.3 19.125
990.154 19.125
809.199 19.125
467.169 19.125
414.206 19.125
257.431 19.125
54.8733 19.125
198.817 19.1118
1252.91 19.1111
1052.37 19.1111
734.842 19.1111
113.641 19.1
793.55 19.0909
299.193 19.0909
1672.6 19.075
728.658 19.075
404.025 19.075
62.2469 19.075
1522.8 19.0592
954.591 19.0592
653.467 19.0592
545.281 19.0592
338.167 19.0592
86.0648 19.0592
1507.67 19.0417
1334.25 19.0417
133.644 19.0417
70.4633 19.0417
906.903 19.0357
608.112 19.0357
861.898 19.0313
313.682 19.0313
194.309 19.0313
401.485 19.0278
342.266 19.0278
304.697 19.0278
52.2778 19.0278
1228.45 19.025
1119.18 19.0096
593.792 19.0083
164.143 19.0083
1348.13 19.0074
975.894 19.0074
219.903 19.0074
141.607 19.0074
73.5273 19.0074
305.668 19.0066
183.881 19.0066
172.925 19.0066
1149.07 19.0054
1098.68 19.
566.733 19.
543.21 19.
246.138 19.
56.9686 19.
1057.2 18.9205
150.914 18.9205
529.231 18.9
1056.72 18.8929
742.023 18.8929
1542.79 18.8897
1213.32 18.8897
961.244 18.8897
466.07 18.8182
1293.44 18.7813
156.107 18.7813
118.805 18.7813
57.706 18.7813
845.806 18.7788
488.211 18.7788
1226.95 18.7778
600.683 18.75
1115.87 18.6944
837.426 18.6806
349.59 18.6806
80.8768 18.6806
917.286 18.675
485.369 18.675
1437.25 18.6544
234.138 18.625
149.052 18.625
1035.33 18.5956
531.14 18.5956
894.811 18.5714
695.623 18.5714
360.876 18.5714
1550.71 18.5329
1200.9 18.5329
665.546 18.5329
917.846 18.5
531.703 18.5
175.201 18.5
766.941 18.4821
1367.58 18.4712
1128.61 18.4712
221.56 18.4712
1111.74 18.4444
1637.51 18.4083
1349.19 18.4083
1343.26 18.4083
782.877 18.4083
687.059 18.4083
286.953 18.4083
785.936 18.4
1410.73 18.375
936.252 18.375
305.135 18.375
215.337 18.375
203.026 18.375
141.42 18.375
716.606 18.3611
194.551 18.3611
1326.47 18.3603
1078.94 18.3603
834.668 18.3603
529.915 18.3603
453.199 18.3603
604.205 18.3224
413.965 18.3224
40.3829 18.3224
1282.44 18.3214
840.192 18.3214
118.615 18.3214
1110.12 18.2917
583.199 18.2917
1322.89 18.2857
932.62 18.2857
1640.3 18.2841
1665.41 18.25
85.177 18.25
68.1264 18.25
64.63 18.2426
132.707 18.2404
994.559 18.2083
830.456 18.2083
192.374 18.2083
269.03 18.2045
85.1468 18.2
59.2946 18.2
524.893 18.1667
475.363 18.1667
670.935 18.1645
1202.14 18.1635
863.169 18.1635
261.404 18.1635
671.352 18.1429
402.667 18.1429
41.7338 18.1429
1289.58 18.125
1071.84 18.125
660.581 18.125
421.353 18.125
244.871 18.125
176.895 18.125
90.1418 18.125
51.7038 18.125
1634.45 18.1118
618.453 18.1111
1536.44 18.1023
1175.02 18.1
730.206 18.1
153.05 18.1
249.915 18.0865
49.0005 18.0865
754.301 18.075
580.049 18.075
322.808 18.075
216.711 18.075
198. 18.0662
61.6429 18.0662
1393.73 18.0592
390.338 18.0592
212.616 18.0592
41.1472 18.0592
1259.26 18.0489
350.211 18.0417
265.008 18.0417
169.43 18.0417
82.2831 18.0417
1348.88 18.0357
837.269 18.0357
1570.88 18.0313
1342.26 18.0313
1206.7 18.0313
979.029 18.0313
127.014 18.0313
944.706 18.0278
508.716 18.0278
330.583 18.0278
81.9644 18.0278
245.667 18.025
96.7116 18.025
1201. 18.0227
391.867 18.0227
773.012 18.0139
1642.75 18.0083
1628.75 18.0083
1049.7 18.0083
785.699 18.0083
389.32 18.0083
1263.31 18.0074
347.191 18.0074
142.652 18.0074
46.6439 18.0074
1411.94 18.0066
552.987 18.0066
70.4316 18.0066
1098.49 18.006
1663.26 18.
1279. 18.
1166.85 18.
869.431 18.
838.834 18.
730.423 18.
435.306 18.
400.739 18.
235.775 18.
70.6481 18.
1395.32 17.9205
880.248 17.9205
665.923 17.9205
395.09 17.9205
54.3486 17.9
1390.42 17.8897
419.323 17.8897
251.158 17.8897
59.3335 17.8
1045.27 17.7813
1000.24 17.7813
214.208 17.7813
204.658 17.7813
1289.19 17.7788
1339.5 17.6944
850.117 17.6944
910.584 17.675
909.375 17.625
627.146 17.625
570.165 17.625
542.464 17.5956
89.8583 17.5956
751.485 17.5714
1138.15 17.5568
1597.99 17.5329
607.383 17.5313
695.014 17.5
499.265 17.5
1493.72 17.4712
648.195 17.4712
383.002 17.4712
299.706 17.4712
269.112 17.4712
820.93 17.4464
1326.74 17.4083
1311.32 17.4083
735.562 17.4083
501.427 17.4083
349.333 17.4083
335.28 17.4083
265.379 17.4083
206.228 17.4083
61.575 17.4083
1307.18 17.375
1172.8 17.375
1045.55 17.375
1032.5 17.375
76.8642 17.375
55.3144 17.375
67.2252 17.3611
546.07 17.3603
533.217 17.3603
75.2022 17.3603
48.3785 17.3472
496.924 17.3224
1352.31 17.3214
953.474 17.3214
799.06 17.3214
343.846 17.3214
1615.09 17.2857
292.644 17.2857
52.7652 17.2857
1303.22 17.2841
1426.46 17.2813
826.169 17.2813
688.83 17.2813
1295.49 17.25
1178.7 17.25
1175.31 17.25
209.781 17.25
43.0051 17.25
471.798 17.2404
71.3825 17.2404
1483.03 17.2083
867.489 17.2083
594.513 17.2083
1392.33 17.2
215.146 17.1838
674.142 17.1667
572.337 17.1667
928.123 17.1645
50.2964 17.1488
1638.83 17.1429
991.632 17.1429
666.329 17.1429
562.824 17.1429
439.979 17.1429
147.363 17.1429
1582.1 17.125
1347.35 17.125
1305.1 17.125
803.294 17.125
783.42 17.125
411.057 17.125
198.218 17.125
65.6332 17.125
454.455 17.1111
155.934 17.1111
76.9858 17.1111
42.1602 17.1111
1023.53 17.1023
175.452 17.1023
1351.93 17.1
478.932 17.0865
1309.87 17.075
1119.93 17.075
1090.87 17.075
813.146 17.075
973.516 17.0662
671.692 17.0662
135.919 17.0662
68.3985 17.0662
562.132 17.05
414.392 17.0417
276.862 17.0417
1573.58 17.0357
936.115 17.0357
901.046 17.0357
638.847 17.0357
508.961 17.0357
1413.75 17.0313
940.52 17.0313
633.084 17.0313
518.674 17.0313
205.731 17.0313
41.6041 17.0313
1695.66 17.025
1319.59 17.025
1470.46 17.0179
831.86 17.0139
858.654 17.0114
209.141 17.0114
976.199 17.0096
796.36 17.0096
82.4787 17.0096
1569.13 17.0083
1495.96 17.0083
1348.8 17.0083
1340.51 17.0083
1327.17 17.0083
1289.86 17.0083
1245.54 17.0083
785.068 17.0083
740.026 17.0083
473.921 17.0083
449.077 17.0083
342.778 17.0083
157.898 17.0083
153.312 17.0083
84.6134 17.0083
60.4079 17.0083
1242.18 17.0074
762.822 17.0074
642.763 17.0074
639.108 17.0074
393.002 17.0074
838.165 17.0066
246.467 17.0066
148.527 17.0066
1269.92 17.
1134.18 17.
1024.94 17.
469.488 17.
451.821 17.
388.01 17.
368.734 17.
223.151 17.
119.905 17.
65.1108 17.
558.626 16.9205
385.437 16.9205
233.595 16.9205
1668.93 16.8929
333.467 16.8929
66.1644 16.8929
678.9 16.7813
79.6584 16.7813
69.1071 16.7813
1076.07 16.7788
746.921 16.7788
49.3072 16.7788
1052.97 16.6944
63.4601 16.6944
403.36 16.675
58.1331 16.675
1618.96 16.6667
823.015 16.6667
294.295 16.6667
241.498 16.6667
202.945 16.6667
1409.95 16.625
1193.21 16.5956
942.678 16.5714
774.163 16.5714
587.129 16.5625
1691.83 16.5568
1670.46 16.5568
1605.75 16.5568
1582.02 16.5568
483.817 16.5568
311.714 16.5568
1307.36 16.5329
1184.41 16.5
773.616 16.5
627.29 16.5
486.294 16.5
245.641 16.5
215.239 16.5
78.1963 16.5
77.3335 16.5
1022.01 16.4821
360.357 16.4821
1222.73 16.4712
1202.86 16.4712
1051.56 16.4712
1035.21 16.4712
1008.3 16.4712
677.402 16.4712
1325.99 16.45
569.328 16.45
40.772 16.45
1425.95 16.4083
936.56 16.4083
795.849 16.4083
648.616 16.4083
1564.82 16.4
845.848 16.375
542.883 16.375
157.63 16.375
1006.64 16.3603
804.756 16.3603
136.488 16.3603
76.3736 16.3603
856.579 16.3472
895.981 16.3224
866.579 16.3224
63.9627 16.3224
274.973 16.3214
71.6677 16.2917
903.255 16.2857
782.733 16.2857
1507.49 16.2841
1116.71 16.2813
1044.51 16.2813
764.69 16.2813
702.38 16.2813
583.338 16.2813
269.143 16.2813
130.38 16.2813
129.408 16.2813
59.115 16.2813
1514.32 16.25
969.646 16.25
1083.07 16.2426
1205.87 16.2404
590.166 16.2404
217.827 16.2404
93.582 16.2404
1561.92 16.2083
799.322 16.2083
773.442 16.2083
82.4581 16.2083
171.391 16.2
52.9335 16.2
600.633 16.1838
455.127 16.1838
409.212 16.1838
1102.71 16.1731
467.949 16.1667
92.6379 16.1667
107.943 16.1645
1310.98 16.1635
1217.08 16.1635
423.938 16.1635
165.109 16.1635
113.46 16.1635
1441.63 16.1429
1006.97 16.1429
715.344 16.1429
708.313 16.1429
327.517 16.1429
273.587 16.1429
228.297 16.1429
223.476 16.1429
95.7168 16.1429
1529.34 16.125
1194.02 16.125
1075.17 16.125
588.353 16.125
555.238 16.125
466.508 16.125
302.95 16.125
222.196 16.125
112.83 16.125
100.265 16.125
85.9081 16.125
1345.29 16.1111
1228.01 16.1111
688.318 16.1111
1528.55 16.0865
1142.8 16.0865
893.547 16.0865
629.687 16.0865
79.9694 16.0865
1613.64 16.075
1447.27 16.075
862.436 16.075
637.459 16.075
246.682 16.075
49.5921 16.075
1500.57 16.0662
921.938 16.0662
582.148 16.0662
187.04 16.0662
126.582 16.0536
1095.34 16.05
224.856 16.05
1321.34 16.0417
817.029 16.0417
721.639 16.0417
330.944 16.0417
80.5578 16.0417
55.2019 16.0417
959.926 16.0357
374.565 16.0357
645.467 16.0313
201.831 16.0114
1082.63 16.0096
942.242 16.0096
727.268 16.0096
425.336 16.0096
264.548 16.0096
1661.11 16.0083
1496.4 16.0083
1461.23 16.0083
1252.75 16.0083
1119.68 16.0083
1076.54 16.0083
923.33 16.0083
852.125 16.0083
686.17 16.0083
655.376 16.0083
507.015 16.0083
487.459 16.0083
433.837 16.0083
159.025 16.0083
1074.54 16.0074
307.042 16.0074
130.498 16.0066
1664.67 16.
1362.4 16.
922.686 16.
910.096 16.
860.855 16.
687.581 16.
561.492 16.
457.109 16.
387.694 16.
179.273 16.
127.764 16.
125.7 16.
46.1328 16.
291.051 15.9205
1155.12 15.8929
950.477 15.8929
811.714 15.8929
449.563 15.8929
435.727 15.8929
313.107 15.8929
288.97 15.8929
202.11 15.8929
81.0298 15.8929
1399.02 15.8897
547.573 15.8897
50.8225 15.8897
257.583 15.875
1244.11 15.8
1122.88 15.8
1036.76 15.8
567.994 15.8
90.5574 15.8
1565.62 15.7813
678.034 15.7813
1020.39 15.7788
332.463 15.7788
79.9887 15.7788
74.5265 15.7788
1361.37 15.6944
546.728 15.6944
148.029 15.6806
1208.86 15.675
839.197 15.675
117.011 15.675
1402.99 15.6667
1070.49 15.6667
439.7 15.6667
284.464 15.6667
434.853 15.5956
534.198 15.5714
494.019 15.5714
164.013 15.5714
749.758 15.5568
622.816 15.5568
557.126 15.5568
363.072 15.5568
497.896 15.5
293.253 15.5
201.376 15.5
1226.76 15.4712
1102.86 15.4712
598.107 15.4712
578.337 15.4712
554.053 15.4712
441.075 15.4712
291.095 15.4712
219.307 15.4712
799.43 15.45
787.023 15.45
459.921 15.45
826.817 15.4083
754.083 15.4083
711.658 15.4083
577.583 15.4083
560.571 15.4083
554.309 15.4083
476.216 15.4083
92.8962 15.4083
88.5326 15.4083
644.461 15.375
578.884 15.375
531.091 15.375
145.537 15.375
114.251 15.375
1059.84 15.3603
292.336 15.3603
181.442 15.3603
1272.2 15.3472
388.323 15.3472
155.096 15.3472
76.3224 15.3472
48.9355 15.3472
640.615 15.3224
1360.52 15.3214
1130.21 15.3214
891.595 15.3214
824.113 15.3214
817.892 15.3214
784.12 15.3214
365.517 15.3214
361.836 15.3214
142.379 15.3214
67.2431 15.3214
458.057 15.2857
1454.72 15.2841
861.071 15.2841
710.539 15.2841
662.708 15.2841
302.659 15.2841
1190.03 15.2813
240.86 15.2813
1164.1 15.25
1085.73 15.25
904.66 15.25
615.76 15.25
385.07 15.25
189.792 15.25
40.0703 15.25
974.122 15.2404
838.714 15.2404
252.357 15.2404
240.959 15.2404
222.647 15.2404
212.583 15.2404
91.3457 15.2404
77.4636 15.2404
59.1853 15.225
1609.83 15.2083
1405.36 15.2083
1340.86 15.2083
930.883 15.2083
652.502 15.2083
558.05 15.2083
464.549 15.2083
329.189 15.2083
90.1241 15.2083
886.538 15.2
646.047 15.2
269.254 15.2
140.689 15.1838
1118.55 15.1667
73.906 15.1645
1447.38 15.1635
1262.97 15.1635
344.151 15.1635
829.65 15.1607
1129.34 15.1429
976.36 15.1429
756.333 15.1429
104.057 15.1429
1499.95 15.125
1365.25 15.125
1009.82 15.125
945.604 15.125
922.93 15.125
840.455 15.125
751.995 15.125
688.122 15.125
581.837 15.125
416.124 15.125
360.039 15.125
338.372 15.125
274.426 15.125
170.172 15.125
157.709 15.125
98.1875 15.125
42.518 15.125
683.231 15.1023
625.698 15.1023
278.335 15.1023
203.339 15.0865
176.591 15.0865
42.8247 15.0865
1157.49 15.075
489.811 15.075
1681.32 15.0662
1006.72 15.0662
269.857 15.0662
56.5491 15.0662
819.546 15.0592
1306.1 15.05
876.182 15.05
1472.11 15.0417
1406.16 15.0417
643.998 15.0417
573.235 15.0417
243.776 15.0417
182.132 15.0417
1698.21 15.0357
1108.1 15.0357
906.488 15.0357
880.462 15.0357
755.593 15.0357
420.271 15.0357
122.395 15.0357
58.281 15.0357
1106.19 15.0313
1029.62 15.0313
677.584 15.0313
468.124 15.0313
53.2557 15.0313
830.553 15.0139
494.232 15.0139
190.187 15.0139
90.9762 15.0139
983.263 15.0114
712.177 15.0114
282.123 15.0114
83.0726 15.0114
1337.13 15.0096
1254.55 15.0096
1223.9 15.0096
1082.56 15.0096
267.763 15.0096
151.044 15.0096
44.3451 15.0096
1629.96 15.0083
825. 15.0083
751.08 15.0083
730.721 15.0083
663.186 15.0083
524.469 15.0083
508.405 15.0083
326.699 15.0083
309.589 15.0083
251.81 15.0083
155.34 15.0083
95.2748 15.0083
572.993 15.0074
511.381 15.0074
598.614 15.0066
1504.2 15.
1288.52 15.
1232.11 15.
1129.89 15.
998.192 15.
799.969 15.
77.4288 15.
50.2051 15.
1510.99 14.9205
1441.27 14.9205
680.997 14.9205
582.24 14.9205
43.9317 14.9205
1677.39 14.8929
869.782 14.8929
365.653 14.8929
341.522 14.8929
923.019 14.8897
1224.21 14.8
903.875 14.8
302.587 14.8
195.666 14.8
735.141 14.7788
204.749 14.7788
831.536 14.75
486.85 14.6944
1517.61 14.6806
721.88 14.6806
553.601 14.6806
519.961 14.6806
473.352 14.6806
321.857 14.6806
277.158 14.6806
915.845 14.675
376.462 14.675
1312.6 14.6667
835.493 14.6667
545.566 14.6667
467.83 14.6667
328.791 14.6667
297.998 14.6667
1300.56 14.5956
50.0978 14.5956
1066.19 14.5714
1026.32 14.5714
741.692 14.5714
570.612 14.5714
369.275 14.5714
160.126 14.5714
1645.2 14.5568
935.305 14.5568
718.562 14.5568
646.869 14.5568
153.573 14.5568
81.8361 14.5568
64.1036 14.5568
1215.96 14.5329
412.044 14.5329
1111.15 14.5
567.466 14.5
423.654 14.5
1670.03 14.4712
1582.7 14.4712
1336.69 14.4712
1320.29 14.4712
326.511 14.4712
1604.22 14.45
1532.04 14.45
1269.6 14.45
325.259 14.45
1678.04 14.4083
1173. 14.4083
810.014 14.4083
809.395 14.4083
488.165 14.4083
306.33 14.4083
230.197 14.4083
915.689 14.375
852.424 14.375
705.605 14.375
692.595 14.375
602.664 14.375
582.976 14.375
551.763 14.375
211.572 14.375
194.14 14.375
82.3175 14.3603
1123.08 14.3214
979.475 14.3214
937.026 14.3214
786.705 14.3214
436.586 14.3214
813.218 14.2857
631.821 14.2857
704.445 14.2841
569.723 14.2841
548.968 14.2841
517.602 14.2841
227.46 14.2841
223.304 14.2841
145.166 14.2841
42.0444 14.2841
1465.02 14.2813
1680.85 14.25
1519.59 14.25
1134.31 14.25
966.192 14.25
776.912 14.25
591.299 14.25
585.685 14.25
180.346 14.25
110.594 14.25
1495.54 14.2404
1305.83 14.2404
1167.92 14.2404
927.424 14.2404
786.432 14.2404
597.312 14.2404
590.901 14.2404
470.99 14.2404
389.807 14.2404
386.364 14.2404
275.752 14.2404
141.124 14.2404
106.81 14.2404
64.7995 14.2404
495.002 14.225
1518.27 14.2083
214.13 14.2083
110.271 14.2083
934.168 14.2
351.023 14.2
200.232 14.2
180.549 14.2
141.477 14.2
1691.18 14.1838
1616.04 14.1838
657.119 14.1838
197.187 14.1838
1656.35 14.1667
1281.78 14.1667
841.154 14.1667
480.687 14.1667
469.737 14.1667
436.812 14.1667
239.865 14.1667
231.765 14.1667
134.36 14.1667
97.1229 14.1667
82.6552 14.1667
1575.34 14.1635
743.022 14.1635
740.452 14.1635
675.533 14.1635
663.512 14.1635
102.36 14.1635
841.901 14.1429
815.811 14.1429
626.514 14.1429
448.225 14.1429
270.875 14.1429
234.168 14.1429
70.8552 14.1429
1363.51 14.125
1308.2 14.125
956.353 14.125
599.203 14.125
547.946 14.125
383.751 14.125
276.112 14.125
114.338 14.125
89.7789 14.125
55.0083 14.125
40.9081 14.125
1644.72 14.1023
775.785 14.1023
707.793 14.1023
1570.45 14.0865
1527.34 14.0865
1443.48 14.0865
1107.14 14.0865
733.709 14.0865
720.318 14.0865
83.758 14.0865
1048.77 14.075
837.618 14.075
779.812 14.075
244.671 14.075
882.163 14.0662
452.418 14.0662
846.964 14.0625
62.4818 14.0625
924.251 14.05
702.989 14.05
199.712 14.05
66.6852 14.05
736.069 14.0417
673.401 14.0417
445.338 14.0417
365.722 14.0417
215.468 14.0417
171.947 14.0417
106.745 14.0417
1672.72 14.0357
1576.13 14.0357
1398.71 14.0357
1363.63 14.0357
504.963 14.0357
327.818 14.0357
222.552 14.0357
603.811 14.0313
191.77 14.0179
661.928 14.0139
177.711 14.0139
1505.33 14.0114
1123.35 14.0114
800.503 14.0114
762.315 14.0114
192.136 14.0114
175.777 14.0114
1583.75 14.0096
1177.02 14.0096
1172.94 14.0096
1146.56 14.0096
863.698 14.0096
739.601 14.0096
295.026 14.0096
289.055 14.0096
259.864 14.0096
251.238 14.0096
178.43 14.0096
162.19 14.0096
152.887 14.0096
92.3233 14.0096
1551.22 14.0083
876.862 14.0083
798.091 14.0083
772.264 14.0083
438.769 14.0083
396.542 14.0083
278.691 14.0083
251.683 14.0083
220.795 14.0083
131.356 14.0083
1470.85 14.
1457.57 14.
1424.91 14.
1407.42 14.
1322.56 14.
1162.57 14.
1085.4 14.
938.694 14.
808.261 14.
777.471 14.
636.793 14.
406.874 14.
380.236 14.
345.757 14.
273.388 14.
168.257 14.
119.116 14.
80.3389 14.
58.3772 14.
49.2598 14.
848.757 13.9205
846.918 13.9205
833.505 13.9205
625.845 13.9205
594.296 13.9205
447.623 13.9205
291.422 13.9205
145.26 13.9205
46.3144 13.9205
1681.05 13.8929
765.406 13.8929
516.383 13.8929
482.363 13.8929
437.043 13.8929
109.39 13.8929
63.7943 13.8929
1469.39 13.875
1466.06 13.875
1494.29 13.8
1484.1 13.8
1120.5 13.8
695.288 13.8
455.905 13.8
389.912 13.8
60.4374 13.8
1690.05 13.7813
930.447 13.7813
379.049 13.7788
323.922 13.7788
1201.17 13.6806
963.561 13.6806
843.969 13.6806
772.656 13.6806
453.889 13.6806
356.383 13.6806
1030.69 13.675
941.19 13.675
745.144 13.675
330.241 13.675
57.4926 13.675
846.832 13.6667
797.9 13.6667
676.276 13.6667
332.432 13.6667
268.661 13.6667
198.696 13.6667
172.634 13.6667
100.53 13.6667
59.8492 13.6667
1187.3 13.5714
839.478 13.5714
824.607 13.5714
725.432 13.5714
1586.96 13.5625
700.236 13.5625
322.515 13.5625
1480.49 13.5568
1089.74 13.5568
1016.57 13.5568
892.482 13.5568
413.624 13.5568
156.383 13.5568
103.157 13.5568
1635.6 13.5
952.947 13.5
443.966 13.5
421.942 13.4712
108.509 13.4712
93.157 13.4712
45.7993 13.4712
41.1623 13.4712
879.982 13.45
851.255 13.45
235.048 13.45
182.603 13.45
147.131 13.4464
144.935 13.4464
1257.15 13.4083
455.446 13.4083
1484.42 13.375
1261.18 13.375
1095.82 13.375
615.396 13.375
279.689 13.375
109.815 13.375
67.1635 13.375
42.2835 13.375
1271.75 13.3472
1224.29 13.3472
1168.15 13.3472
597.028 13.3472
52.7354 13.3472
1616.36 13.3214
1010.01 13.3214
462.256 13.3214
350.444 13.3214
1650.76 13.2841
1525.35 13.2841
1261.46 13.2841
1087.45 13.2841
1034. 13.2841
836.274 13.2841
789.535 13.2841
637.779 13.2841
544.628 13.2841
536.978 13.2841
205.971 13.2841
187.416 13.2841
126.067 13.2841
57.111 13.2841
1464.47 13.2813
482.8 13.2813
264.343 13.2813
223.716 13.2813
97.0274 13.2813
1177.49 13.25
650.023 13.25
282.467 13.25
262.43 13.25
826.349 13.2404
239.44 13.2404
234.331 13.2404
922.199 13.2083
843.597 13.2083
419.708 13.2083
76.444 13.2083
1662.3 13.2
1489.61 13.2
1394.37 13.2
1341.39 13.2
840.653 13.2
786.543 13.2
759.801 13.2
295.379 13.2
260.639 13.2
298.757 13.1838
1595.52 13.1667
720.011 13.1667
258.002 13.1667
250.086 13.1667
223.519 13.1667
101.276 13.1667
1131.41 13.1635
1002.55 13.1635
872.007 13.1635
277.413 13.1635
264.3 13.1635
1524.03 13.1429
139.454 13.1429
1558.86 13.125
1460.75 13.125
1456.95 13.125
1229.13 13.125
1220.72 13.125
914.881 13.125
764.27 13.125
665.656 13.125
640.385 13.125
579.873 13.125
483.713 13.125
440.394 13.125
424.208 13.125
408.055 13.125
376.213 13.125
200.154 13.125
192.016 13.125
120.753 13.1111
1087.01 13.1023
890.315 13.1023
787.896 13.1023
468.459 13.1023
430.479 13.1023
133.215 13.1023
1295.68 13.0865
437.124 13.0865
378.868 13.0865
316.549 13.0865
200.929 13.0865
106.059 13.0865
49.5598 13.0865
61.1053 13.0833
1614.75 13.075
491.143 13.075
200.401 13.075
277.343 13.0662
188.242 13.0625
120.803 13.0625
77.0317 13.0625
1617.4 13.05
1073.08 13.05
668.46 13.05
649.9 13.05
462.144 13.05
1259.99 13.0417
929.683 13.0417
918.607 13.0417
870.225 13.0417
771.013 13.0417
732.008 13.0417
726.959 13.0417
586.052 13.0417
428.074 13.0417
394.173 13.0417
382.019 13.0417
254.353 13.0417
211.359 13.0417
198.785 13.0417
134.171 13.0417
121.809 13.0417
117.539 13.0417
53.3728 13.0417
45.2924 13.0417
1385.03 13.0357
1327.42 13.0357
482.876 13.0357
48.5966 13.0313
248.71 13.0179
1009.06 13.0139
736.458 13.0139
47.5165 13.0114
1212.28 13.0096
976.61 13.0096
929.083 13.0096
820.104 13.0096
635.074 13.0096
573.816 13.0096
513.027 13.0096
452.894 13.0096
343.603 13.0096
1396.78 13.0083
1371.62 13.0083
1027.6 13.0083
565.109 13.0083
254.974 13.0083
50.7484 13.0083
1540.6 13.
1379.62 13.
1065.81 13.
993.871 13.
897.919 13.
844.346 13.
777.998 13.
741.846 13.
722.61 13.
718.765 13.
418.98 13.
297.15 13.
256.706 13.
137.708 13.
124.374 13.
109.772 13.
107.275 13.
41.7168 13.
1616.18 12.9205
1531.88 12.9205
1494.91 12.9205
1267.26 12.9205
1233. 12.9205
1073.63 12.9205
738.828 12.9205
387.754 12.9205
212.947 12.9205
203.892 12.9205
200.55 12.9205
84.0486 12.9205
442.955 12.8929
1026.23 12.875
414.671 12.875
297.862 12.875
221.481 12.875
71.0846 12.875
1624.03 12.8
1612.53 12.8
904.5 12.8
886.615 12.8
643.106 12.8
486.576 12.8
344.648 12.8
190.301 12.8
124.884 12.8
92.7662 12.8
80.7674 12.8
1082.75 12.7788
107.154 12.7788
354.32 12.75
1475.66 12.6806
1190.25 12.6806
841.829 12.6806
458.155 12.6806
343.225 12.6806
288.593 12.6806
113.379 12.675
1215.8 12.6667
907.924 12.6667
49.3293 12.6667
172.59 12.625
1401.44 12.5714
622.964 12.5714
171.64 12.5714
1439.92 12.5625
1135.85 12.5625
848.035 12.5625
777.617 12.5625
459.075 12.5625
240.501 12.5625
188.694 12.5625
1520.88 12.5568
1288.19 12.5568
474.838 12.5568
361.719 12.5568
55.8286 12.5568
638.37 12.5
538.255 12.5
831.629 12.4712
549.263 12.4712
395.665 12.4712
246.773 12.4712
1512.8 12.45
1455.45 12.45
679.55 12.45
611.878 12.45
555.039 12.45
261.031 12.45
79.8222 12.45
60.2556 12.45
334.284 12.4464
783.304 12.4083
1165.73 12.375
1012.22 12.375
816.747 12.375
530.454 12.375
410.407 12.375
384.768 12.375
337.473 12.375
186.726 12.375
70.048 12.375
1627.02 12.3472
1568.01 12.3472
1555.83 12.3472
1369.28 12.3472
1285.27 12.3472
1236.84 12.3472
1077.67 12.3472
758.394 12.3472
733.084 12.3472
624.697 12.3472
607.995 12.3472
450.632 12.3472
270.364 12.3472
1471.24 12.3333
821.357 12.3333
1230.54 12.3214
1029.77 12.3214
1289.65 12.2841
986.515 12.2841
971.192 12.2841
855.001 12.2841
658.63 12.2841
633.601 12.2841
534.263 12.2841
446.844 12.2841
264.035 12.2841
220.225 12.2841
198.184 12.2841
120.936 12.2841
509.814 12.2813
1614.07 12.25
1487.65 12.25
871.891 12.25
648.465 12.25
638.189 12.25
604.033 12.25
441.504 12.25
45.8268 12.25
1678.79 12.2404
1522.42 12.2404
1380.46 12.2404
949.872 12.2404
786.256 12.2404
700.62 12.2404
509.905 12.2404
490.37 12.2404
446.189 12.2404
85.9641 12.2404
62.8632 12.2404
301.34 12.225
79.4207 12.225
832.156 12.2083
584.362 12.2083
538.029 12.2083
143.07 12.2083
1554.51 12.2
1477.38 12.2
268.12 12.2
128.704 12.2
107.764 12.2
90.462 12.2
49.745 12.2
1206.13 12.1667
964.083 12.1667
344.112 12.1667
181.782 12.1667
99.4861 12.1667
65.0578 12.1667
448.064 12.1607
384.699 12.1429
153.454 12.1429
76.7297 12.1429
1185.39 12.125
946.872 12.125
888.443 12.125
875.962 12.125
568.812 12.125
457.225 12.125
424.468 12.125
361.359 12.125
143.306 12.125
98.6188 12.125
78.811 12.125
1460.87 12.1023
1075.46 12.1023
1009.25 12.1023
440.304 12.1023
362.12 12.1023
310.807 12.1023
86.1022 12.1023
872.897 12.0865
225.596 12.0865
49.8586 12.0865
766.589 12.0833
430.552 12.0833
68.0144 12.0833
715.099 12.075
678.181 12.075
405.535 12.075
123.335 12.075
147.176 12.0662
1250.33 12.0625
573.54 12.0625
52.953 12.0625
959.091 12.05
710.603 12.05
639.384 12.05
552.219 12.05
1526.02 12.0417
1487.8 12.0417
1446.96 12.0417
1419.57 12.0417
1284.08 12.0417
1178.56 12.0417
1002.4 12.0417
963.983 12.0417
843.104 12.0417
820.038 12.0417
731.12 12.0417
508.134 12.0417
411.653 12.0417
393.797 12.0417
386.33 12.0417
357.275 12.0417
164.623 12.0417
161.289 12.0417
131.849 12.0417
113.861 12.0417
1567.66 12.0357
384.643 12.0357
104.115 12.0313
536.209 12.0179
1221.09 12.0139
1110.81 12.0139
667.733 12.0139
645.685 12.0139
493.292 12.0139
432.728 12.0139
339.358 12.0139
1512.54 12.0114
1199.69 12.0114
776.984 12.0114
325.354 12.0114
163.447 12.0114
158.411 12.0114
1337.61 12.0096
881.074 12.0096
876.591 12.0096
377.208 12.0096
184.168 12.0096
115.659 12.0096
111.659 12.0096
50.057 12.0096
1694.48 12.0083
76.2788 12.0083
55.2429 12.0083
468.806 12.0074
289.707 12.0074
1572.27 12.
1525.7 12.
1501.25 12.
1473.93 12.
1160.8 12.
1127.63 12.
1034.55 12.
908.214 12.
897.353 12.
809.1 12.
802.012 12.
684.401 12.
666.21 12.
663.323 12.
374.055 12.
363.932 12.
332.884 12.
285.617 12.
220.37 12.
218.156 12.
204.952 12.
186.211 12.
171.085 12.
108.874 12.
89.0366 12.
60.9299 12.
47.6231 12.
768.311 11.9205
762.052 11.9205
692.025 11.9205
668.598 11.9205
212.06 11.9205
204.613 11.9205
109.366 11.9205
108.404 11.9205
1347.19 11.875
1148.07 11.875
822.41 11.875
656.201 11.875
649.76 11.875
489.247 11.875
356.144 11.875
333.385 11.875
209.649 11.875
128.656 11.875
1558.31 11.8
1504.82 11.8
1443.03 11.8
1276.83 11.8
585.267 11.8
375.856 11.8
135.241 11.8
98.39 11.8
43.2294 11.8
1432.4 11.7788
1427.42 11.7788
891.754 11.7788
818.451 11.7788
769.786 11.7788
243.688 11.7788
976.923 11.75
934.337 11.75
930.646 11.75
811.326 11.75
1647.87 11.6806
1020.9 11.6806
184.474 11.6806
167.606 11.6806
64.8146 11.6806
1523.83 11.6667
883.862 11.6667
702.778 11.6667
148.459 11.6667
89.2299 11.6667
69.943 11.6667
1249.65 11.625
1246.4 11.625
1453.55 11.5714
691.313 11.5714
433.408 11.5714
111.296 11.5714
820.18 11.5625
783.507 11.5625
563.29 11.5625
532.683 11.5625
384.415 11.5625
1588.23 11.5568
1469.21 11.5568
1201.43 11.5568
1128.82 11.5568
1065.25 11.5568
1040.72 11.5568
419.675 11.5568
257.783 11.5568
134.322 11.5568
57.2873 11.5568
1223.57 11.5
1327.05 11.4712
1234.08 11.4712
312.628 11.4712
1695.47 11.45
1648.02 11.45
1130.06 11.45
871.202 11.45
724.965 11.45
358.573 11.45
240.627 11.45
1366.8 11.4464
751.294 11.4464
608.163 11.4464
198.925 11.4464
934.434 11.4083
1203.76 11.375
1169.82 11.375
458.716 11.375
383.566 11.375
70.8887 11.375
1204.45 11.3472
1075.86 11.3472
915.337 11.3472
639.163 11.3472
468.878 11.3472
249.327 11.3472
169.581 11.3472
469.062 11.3333
1641.96 11.3214
1028.19 11.3214
636.418 11.3214
72.2996 11.3214
886.986 11.2841
836.622 11.2841
425.051 11.2841
157.081 11.2841
62.9591 11.2841
1060.96 11.25
1033.32 11.25
742.94 11.25
459.314 11.25
394.705 11.25
351.224 11.25
201. 11.25
49.7745 11.25
1363.44 11.2404
882.69 11.2404
686.441 11.2404
637.097 11.2404
497.193 11.2404
306.039 11.2404
1188.66 11.225
1515.92 11.2083
280.174 11.2083
173.483 11.2083
129.205 11.2083
1586.15 11.2
1568.31 11.2
925.819 11.2
90.8482 11.2
81.6427 11.2
57.444 11.2
1437.67 11.1667
1162.84 11.1667
928.349 11.1667
619.736 11.1667
598.292 11.1667
547.826 11.1667
532.093 11.1667
986.387 11.1607
832.771 11.1607
527.214 11.1607
1637.8 11.1429
1568.53 11.125
1238.82 11.125
1182.59 11.125
875.47 11.125
835.96 11.125
564.944 11.125
523.951 11.125
453.782 11.125
391.05 11.125
372.169 11.125
231.46 11.125
76.2542 11.125
1372.61 11.1023
999.424 11.1023
779.397 11.1023
380.285 11.1023
123.775 11.1023
1593.62 11.0865
1112.41 11.0865
1076.22 11.0865
668.504 11.0865
614.329 11.0865
248.548 11.0865
160.792 11.0865
667.953 11.0833
604.458 11.0833
798.916 11.075
682.993 11.075
1569.93 11.0625
1208.12 11.0625
992.32 11.0625
898.278 11.0625
833.017 11.0625
676.629 11.0625
530.364 11.0625
528.49 11.0625
238.076 11.0625
156.614 11.0625
1431.81 11.05
1002.78 11.05
962.927 11.05
940.695 11.05
559.675 11.05
534.513 11.05
486.167 11.05
171.595 11.05
165.791 11.05
74.7108 11.05
874.353 11.0417
720.994 11.0417
681.242 11.0417
575.134 11.0417
322.982 11.0417
308.157 11.0417
101.006 11.0417
58.0669 11.0417
54.5933 11.0417
1590.42 11.0357
499.673 11.0357
116.603 11.025
1384.72 11.0139
1137.31 11.0139
606.996 11.0139
117.13 11.0139
67.7837 11.0139
43.8012 11.0139
1559.07 11.0114
1301.13 11.0114
1160.32 11.0114
948.46 11.0114
826.069 11.0114
426.116 11.0114
366.176 11.0114
331.531 11.0114
278.546 11.0114
186.062 11.0114
47.4099 11.0114
1583.48 11.0096
1294.63 11.0096
1188.57 11.0096
745.971 11.0096
497. 11.0096
210.599 11.0083
1678.16 11.
1586.59 11.
1551.31 11.
1518.67 11.
1398.1 11.
1182.81 11.
881.363 11.
847.795 11.
614.797 11.
578.023 11.
488.475 11.
480.267 11.
437.52 11.
411.858 11.
284.563 11.
202.637 11.
198.75 11.
148.953 11.
43.8657 11.
41.0021 11.
884.944 10.9205
748.904 10.9205
690.88 10.9205
639.663 10.9205
625.157 10.9205
580.274 10.9205
557.81 10.9205
101.394 10.9205
1589.45 10.875
855.426 10.875
676.474 10.875
568.293 10.875
246.516 10.875
1511.79 10.8
1282.51 10.8
1140.07 10.8
1131.21 10.8
1017.38 10.8
944.887 10.8
578.675 10.8
413.48 10.8
337.763 10.8
279.812 10.8
138.849 10.8
1628.58 10.75
1531.25 10.75
1118.24 10.75
1062.57 10.75
877.702 10.75
393.416 10.75
372.854 10.75
46.4621 10.75
1374.08 10.6806
1194.75 10.6806
1186.18 10.6806
1175.21 10.6806
1108.56 10.6806
1011.59 10.6806
775.042 10.6806
679.469 10.6806
428.884 10.6806
399.585 10.6806
394.624 10.6806
294.174 10.6806
182.465 10.6806
127.688 10.6806
1434.16 10.6667
1327.95 10.6667
574.065 10.6667
74.1532 10.6667
1566.78 10.625
1488.47 10.625
1282.88 10.625
561.635 10.625
152.961 10.625
152.473 10.625
127.858 10.625
97.9634 10.625
709.88 10.5625
633.944 10.5625
561.406 10.5625
249.676 10.5625
235.984 10.5625
47.4599 10.5625
1657.71 10.5568
1655.68 10.5568
1359.09 10.5568
1265.77 10.5568
1256.1 10.5568
1179.93 10.5568
543.795 10.5568
501.29 10.5568
275.344 10.5568
247.296 10.5568
166.339 10.5568
83.6682 10.5568
605.234 10.4712
444.208 10.4712
267.005 10.4712
1404.66 10.45
1282.99 10.45
1005.25 10.45
885.895 10.45
690.21 10.45
502.441 10.45
53.4656 10.45
50.8838 10.45
674.615 10.4464
260.129 10.4464
137.887 10.4464
106.612 10.4464
1599.78 10.375
1042.81 10.375
591.989 10.375
581.555 10.375
471.216 10.375
413.22 10.375
370.999 10.375
345.688 10.375
275.681 10.375
174.882 10.375
138.941 10.375
1620.78 10.3472
1271.38 10.3472
332.734 10.3472
120.368 10.3472
342.358 10.3333
88.9964 10.3214
1536.83 10.2841
1054.75 10.2841
868.181 10.2841
678.598 10.2841
507.953 10.2841
433.371 10.2841
167.226 10.2841
1644.18 10.25
1406.73 10.25
1369.43 10.25
1347.97 10.25
1196.65 10.25
1026.57 10.25
877.097 10.25
458.337 10.25
349.445 10.25
115.461 10.25
81.239 10.25
837.552 10.2404
398.129 10.2404
107.581 10.2404
1554.88 10.225
908.899 10.225
329.972 10.225
1666.25 10.2
1592.68 10.2
1532.43 10.2
1348.72 10.2
196.921 10.2
172.294 10.2
94.3374 10.2
74.9689 10.2
62.3328 10.2
45.7757 10.2
1374.37 10.1667
832.966 10.1667
395.288 10.1667
297.195 10.1667
177.742 10.1667
146.891 10.1667
110.223 10.1667
1513.4 10.1607
1488.65 10.1607
936.831 10.1607
821.168 10.1607
747.868 10.1607
712.831 10.1607
615.198 10.1607
510.174 10.1607
467.477 10.1607
85.7401 10.1607
61.6197 10.1607
1008.15 10.1429
111.417 10.1429
1420.18 10.125
1256.91 10.125
1085.8 10.125
1000.46 10.125
881.192 10.125
847.062 10.125
784.507 10.125
744.187 10.125
369.174 10.125
187.684 10.125
103.986 10.125
81.5141 10.125
473.78 10.1023
208.286 10.1023
90.8214 10.1023
46.6987 10.1023
1392.78 10.0865
913.937 10.0865
249.452 10.0865
237.759 10.0865
138.28 10.0865
95.5602 10.0865
901.817 10.0833
542.02 10.0833
499.184 10.0833
55.4012 10.0833
1275.15 10.075
417.457 10.075
62.8906 10.075
1383.99 10.0625
914.284 10.0625
631.988 10.0625
354.486 10.0625
247.096 10.0625
180.664 10.0625
1255.77 10.05
1230.74 10.05
926.012 10.05
839.078 10.05
741.503 10.05
710.114 10.05
419.59 10.05
187.087 10.05
119.21 10.05
105.464 10.05
96.813 10.05
92.6539 10.05
49.1974 10.05
1066.01 10.0417
378.366 10.0417
350.411 10.0417
347.863 10.0417
1132.97 10.0357
629.615 10.0357
403.956 10.0357
1066.86 10.025
55.9685 10.025
735.462 10.0179
423.849 10.0179
276.808 10.0179
184.075 10.0179
151.417 10.0179
56.592 10.0179
1672.08 10.0139
1581.75 10.0139
1284.33 10.0139
1006.03 10.0139
995.299 10.0139
803.099 10.0139
735.401 10.0139
669.66 10.0139
651.55 10.0139
429.873 10.0139
359.932 10.0139
282.499 10.0139
247.259 10.0139
206.57 10.0139
1687.06 10.0114
1539.12 10.0114
1110.48 10.0114
1057.6 10.0114
970.444 10.0114
876.082 10.0114
826.926 10.0114
663.787 10.0114
609.751 10.0114
442.832 10.0114
331.239 10.0114
266.705 10.0114
252.729 10.0114
222.091 10.0114
91.4064 10.0114
48.441 10.0114
1500.84 10.0096
1249.97 10.0096
958.755 10.0096
890.776 10.0096
774.303 10.0096
443.519 10.0096
397.078 10.0096
44.5972 10.0096
1346.7 10.
1341.53 10.
1326.57 10.
1285.37 10.
1058.73 10.
973.444 10.
963.728 10.
466.762 10.
307.252 10.
281.325 10.
242.873 10.
211.09 10.
178.369 10.
131.304 10.
77.3607 10.
