# Supplementary material for: Functional Genomics of Novel Secondary Metabolites from Diverse Cyanobacteria Using Untargeted Metabolomics
Source: Mar Drugs. 2013 Sep 30;11(10):3617–31. doi: 10.3390/md11103617 (PMC3826126; doi:10.3390/md11103617)
Supplement: Supplementary File 3 — Supplementary msms data (ZIP, 1417 KB) [file marinedrugs-11-03617-s003.zip › msms/151.Positive.txt]

// 151. putative betaine C7H13NO2 Positive
144.101           6
1.61908 10
144.209 95108.3
144.25 31006.6
58.0652 28488.3
84.0805 24990.2
144.325 15398.3
144.355 14842.8
144.388 10210.1
144.416 9206.14
144.438 8847.01
144.467 8067.33
144.496 7281.83
144.528 7242.31
144.586 5923.27
144.613 5649.75
144.653 5151.81
144.695 4856.9
144.742 4141.27
102.055 3718.45
144.823 3531.84
144.882 3105.01
144.942 2722.77
144.971 2662.89
145.009 2518.33
145.105 2483.28
98.0953 2423.08
145.046 2099.88
99.0436 1840.57
42.0343 1829.13
72.08 1724.07
145.244 1706.2
145.185 1665.77
