# Supplementary material for: Functional Genomics of Novel Secondary Metabolites from Diverse Cyanobacteria Using Untargeted Metabolomics
Source: Mar Drugs. 2013 Sep 30;11(10):3617–31. doi: 10.3390/md11103617 (PMC3826126; doi:10.3390/md11103617)
Supplement: Supplementary File 3 — Supplementary msms data (ZIP, 1417 KB) [file marinedrugs-11-03617-s003.zip › msms/71.Positive.txt]

// 71.   Positive
614.5 29917.8
160.06 1918.78
614.753 695.309
614.822 595.008
614.927 534.058
596.488 455.187
114.055 428.001
615.198 411.202
615.123 380.556
615.007 363.333
615.355 313.681
615.5 266.286
615.603 266.186
68.0491 229.804
615.705 224.76
560.473 203.716
616.304 188.267
616.086 184.25
616.008 182.322
615.911 142.322
616.974 136.5
578.478 127.512
616.797 126.386
142.055 123.344
84.0419 115.13
616.66 108.917
616.387 107.112
616.506 95.405
130.046 81.5556
617.57 73.0262
617.115 67.1429
568.485 65.0239
617.392 64.0036
618.418 60.037
617.254 56.1635
109.1 54.2457
606.803 48.3224
613.972 46.006
619.375 45.375
448.451 44.1136
617.332 42.125
619.93 41.1731
618.083 41.0179
617.762 40.075
619.058 39.6
160.193 39.5568
598.823 38.2426
621.454 37.245
160.244 37.
1054.31 36.1078
618.518 36.0417
626.341 35.375
618.204 35.0038
621.377 34.25
618.765 34.2
618.631 34.006
627.352 33.004
160.376 32.6544
613.811 32.0909
620.768 32.05
620.262 31.75
623.48 31.675
132.519 31.4491
620.1 31.2404
102.055 31.1429
552.439 30.1118
