# Supplementary material for: Functional Genomics of Novel Secondary Metabolites from Diverse Cyanobacteria Using Untargeted Metabolomics
Source: Mar Drugs. 2013 Sep 30;11(10):3617–31. doi: 10.3390/md11103617 (PMC3826126; doi:10.3390/md11103617)
Supplement: Supplementary File 3 — Supplementary msms data (ZIP, 1417 KB) [file marinedrugs-11-03617-s003.zip › msms/160.Positive.txt]

// 160.  C8H13NO6 Positive
142.049 1909.31
174.076 681.659
170.044 670.291
156.064 663.563
220.085 477.22
114.054 461.681
202.068 391.742
1220.28 176.906
98.0592 172.457
96.044 129.202
84.0405 128.36
90.0598 100.133
142.128 99.6875
128.066 93.5714
170.093 89.8597
68.0504 87.1331
160.054 69.2966
142.216 53.
68.0665 46.0909
142.264 45.004
142.182 44.125
187.079 42.0083
85.0253 41.4706
124.037 35.1875
114.929 33.0667
68.2802 33.006
96.0879 30.3611
220.213 27.3214
145.072 27.0083
220.154 26.225
157.269 25.625
79.0495 25.4083
174.199 25.075
142.448 24.3636
166.418 23.7202
952.319 23.006
1358.65 22.2426
1429.29 21.4821
201.298 21.45
68.5268 21.45
84.2916 21.006
546.75 20.5682
157.225 20.125
84.8552 20.0074
748.608 19.6
629.779 19.225
170.172 19.0909
807.226 19.0536
42.9704 18.7813
114.77 18.6944
939.636 18.625
1213.98 18.5329
142.396 18.3333
220.947 18.2083
51.4278 18.1838
170.276 18.0417
220.291 18.0227
220.394 18.0083
156.249 18.
202.968 17.7788
274.04 17.675
780.502 17.5956
127.687 17.5956
114.153 17.5313
1076.56 17.4712
142.674 17.0662
54.0362 17.0625
50.5972 17.0313
204.614 17.0278
522.225 17.025
344.127 17.0074
1574.07 16.7813
634.022 16.6667
102.05 16.2857
151.587 16.2813
1192.09 16.25
174.392 16.225
1161.35 16.1838
160.989 16.1838
221.047 16.125
202.171 16.125
156.206 16.1111
56.8024 16.1023
85.0714 16.0865
353.906 16.05
268.218 16.0357
131.029 16.0179
66.7492 16.0074
1595.39 16.0066
435.569 16.006
1356.49 15.8929
229.943 15.8
1233.32 15.7813
1515.83 15.5
1176.21 15.5
255.292 15.5
174.286 15.45
72.5663 15.2813
535.449 15.2404
176.719 15.2404
1096.54 15.2083
446.818 15.1429
199.987 15.125
650.664 15.1111
114.191 15.0662
553.062 15.0313
175.39 15.0096
90.4207 15.0096
428.164 15.
1494.63 14.9205
49.8639 14.8
463.451 14.7813
468.431 14.5714
710.162 14.3214
462.439 14.2813
98.1449 14.2813
156.177 14.25
1314.22 14.2404
142.301 14.2
1394.1 14.1667
158.887 14.1667
1099.25 14.1429
963.204 14.125
186.989 14.125
115.273 14.125
184.097 14.1023
131.207 14.075
737.313 14.05
825.425 14.0417
1579.46 14.0357
156.5 14.0139
881.274 14.0114
392.629 14.0096
84.0719 14.0096
118.344 14.0083
92.7959 14.0083
84.3968 14.0083
572.042 14.
154.572 13.8929
1449.23 13.8
73.4656 13.6667
225.188 13.5568
578.423 13.5
186.631 13.4712
103.656 13.4712
101.067 13.4712
385.679 13.4083
507.239 13.375
202.681 13.375
115.071 13.375
768.697 13.3333
397.605 13.3214
64.8121 13.3214
42.3161 13.2841
436.705 13.2813
539.52 13.25
536.749 13.2404
163.634 13.2404
657.887 13.2083
430.752 13.2083
740.617 13.2
90.0991 13.2
175.208 13.1667
94.6432 13.1635
1362.88 13.1429
107.559 13.075
775.42 13.0662
166.501 13.0662
762.395 13.0417
676.932 13.0417
1254.47 13.0357
277.081 13.0357
859.81 13.0313
1402.8 13.0179
108.924 13.0114
58.5298 13.0114
277.004 13.0096
212.664 13.0096
551.03 13.0083
163.916 13.0083
500.349 13.
160.422 13.
143.249 13.
471.392 12.9205
205.183 12.9205
600.854 12.8929
61.4003 12.8929
1335.3 12.7788
1329.83 12.6806
830.199 12.6806
403.72 12.6806
663.557 12.675
142.627 12.6667
77.5591 12.6667
894.332 12.5714
597.165 12.5714
880.747 12.5
1595.85 12.4712
1319.44 12.4712
292.744 12.4712
80.3518 12.4712
1227.55 12.45
537.198 12.45
236.845 12.45
86.7506 12.45
52.8264 12.45
79.077 12.4464
69.3688 12.4464
420.424 12.4083
878.302 12.375
349.718 12.375
56.3681 12.375
519.633 12.3472
67.721 12.2841
436.047 12.2813
157.612 12.2813
104.633 12.2813
736.646 12.2404
591.216 12.2404
187.95 12.2404
1228.1 12.225
180.74 12.2083
1370.02 12.2
370.156 12.2
354.2 12.2
1550. 12.1667
496.871 12.1667
101.372 12.1667
907.065 12.1607
1167.29 12.1429
1159.44 12.1429
218.772 12.1429
83.2535 12.1429
925.945 12.125
638.716 12.125
546.707 12.125
349.391 12.125
116.203 12.125
144.819 12.1023
94.5634 12.1023
62.5404 12.1023
1024.96 12.0833
162.934 12.0833
424.368 12.075
174.526 12.0662
1509.16 12.0625
908.939 12.0417
286.63 12.0417
171.042 12.0417
1040.74 12.0357
1575.25 12.025
285.943 12.025
521.073 12.0139
946.759 12.0114
1490.88 12.0096
883.213 12.0096
258.09 12.0096
242.817 12.0096
170.344 12.0096
937.441 12.0083
1506.71 12.
1452.2 12.
1427.23 12.
1364.89 12.
1113.35 12.
645.917 12.
337.822 12.
264.898 12.
167.63 12.
66.1422 12.
40.1902 12.
1460.53 11.9205
610.357 11.9205
503.344 11.9205
322.897 11.9205
100.803 11.9205
833.978 11.8
1213.2 11.7788
294.02 11.7788
159.2 11.7788
679.934 11.6667
399.619 11.6667
214.038 11.6667
97.6789 11.6667
42.0304 11.5714
531.754 11.5625
337.037 11.5625
80.2735 11.5625
1067.58 11.5568
184.485 11.5568
46.2112 11.5568
809.1 11.4712
265.739 11.4712
166.368 11.4712
113.337 11.4712
917.887 11.45
140.813 11.45
144.346 11.4464
1122.66 11.4083
114.291 11.4083
734.532 11.375
546.455 11.375
142.947 11.375
90.7865 11.375
1256.13 11.3472
198.546 11.3472
543.855 11.3333
134.435 11.3214
69.869 11.3214
886.398 11.2841
608.244 11.2841
433.573 11.2841
1125.74 11.25
315.726 11.25
648.868 11.2404
1490.31 11.2083
1051.24 11.2083
133.5 11.2083
241.391 11.1667
110.61 11.1667
845.418 11.1607
914.347 11.1429
120.686 11.1429
100.652 11.1429
1479.24 11.125
268.598 11.125
174.231 11.125
122.036 11.125
327.387 11.1023
118.163 11.1023
90.1378 11.1023
84.6073 11.1023
1069.39 11.0865
87.911 11.0865
481.689 11.0833
1107.51 11.075
839.855 11.075
1558.09 11.05
1234.46 11.05
788.699 11.05
1363.83 11.0417
1065.8 11.0417
834.336 11.0417
422.647 11.0417
306.424 11.0417
246.068 11.0417
102.192 11.0417
98.1107 11.0417
47.2048 11.0417
1548.65 11.0357
466.735 11.0357
166.996 11.0357
1201.4 11.0313
75.4239 11.0313
1572.79 11.0114
1063.84 11.0114
979.629 11.0114
819.151 11.0114
815.482 11.0114
776.345 11.0114
220.751 11.0114
123.407 11.0114
779.578 11.0096
655.597 11.0096
606.029 11.0096
600.57 11.0096
193.973 11.0096
1372.95 11.
1127.73 11.
1096.67 11.
1036.79 11.
778.821 11.
655.421 11.
639.932 11.
580.692 11.
461.983 11.
142.359 11.
1104.91 10.9205
923.66 10.9205
860.571 10.9205
344.757 10.9205
125.422 10.9205
223.042 10.875
1037.98 10.8
1009.6 10.8
171.522 10.8
96.1705 10.8
1552.87 10.6806
1029.61 10.6806
607.873 10.6806
432.474 10.6806
375.551 10.6806
1552.15 10.6667
1463.06 10.6667
828.921 10.6667
311.894 10.6667
1067.35 10.5625
1002.74 10.5625
842.059 10.5625
114.216 10.5625
96.4648 10.5625
1521.29 10.5568
1267.3 10.5568
1097.28 10.5568
876.047 10.5568
215.549 10.5568
922.785 10.4712
590.2 10.4712
74.0722 10.4712
1151.09 10.45
907.848 10.45
458.446 10.45
322.576 10.45
117.353 10.4464
94.2886 10.4464
102.894 10.375
62.7536 10.375
1387.35 10.3472
1229.99 10.3472
668.713 10.3472
628.929 10.3472
53.7881 10.3472
1585.69 10.3333
1481.99 10.3333
843.284 10.3333
294.231 10.3333
128.124 10.3333
645.764 10.3214
96.1406 10.3214
870.729 10.2841
643.29 10.2841
574.717 10.2841
821.757 10.25
283.459 10.25
66.1926 10.25
473.704 10.2404
180.378 10.2404
86.2487 10.2404
1139.99 10.225
1236.07 10.2
1015.78 10.2
871.456 10.2
766.306 10.2
440.063 10.2
67.7453 10.2
1519.5 10.1667
644.454 10.1667
437.052 10.1667
297.229 10.1667
247.661 10.1667
189.405 10.1667
184.72 10.1667
181.318 10.1667
166.264 10.1667
53.5482 10.1667
1425.77 10.1607
679.14 10.1429
292.331 10.1429
267.384 10.1429
1501.98 10.125
1358.1 10.125
524.465 10.125
440.785 10.125
290.939 10.125
197.579 10.125
112.379 10.125
56.9841 10.125
1483.7 10.1023
1298.34 10.1023
890.685 10.1023
848.159 10.1023
813.276 10.1023
122.099 10.1023
107.055 10.1023
637.507 10.0865
631.822 10.0865
465.561 10.0865
111.588 10.0865
90.6224 10.0865
1426.24 10.075
1340.77 10.0625
932.973 10.0625
395.71 10.0625
237.196 10.0625
77.2101 10.0625
1590.54 10.05
1287.36 10.05
994.783 10.05
787.14 10.05
296.134 10.05
295.631 10.05
215.245 10.05
1570.34 10.0417
1350.22 10.0417
803.439 10.0417
495.862 10.0417
331.921 10.0417
97.0018 10.0417
84.6548 10.0417
173.106 10.0179
171.31 10.0179
162.3 10.0179
91.1476 10.0179
921.323 10.0139
908.657 10.0139
645.269 10.0139
253.291 10.0139
219.671 10.0139
110.351 10.0139
1362.52 10.0114
869.664 10.0114
498.698 10.0114
342.259 10.0114
271.531 10.0114
166.648 10.0114
57.6261 10.0114
1448.19 10.0096
722.766 10.0096
542.338 10.0096
382.603 10.0096
268.406 10.0096
97.205 10.0096
1288.29 10.0083
1068.85 10.0083
200.651 10.0074
1527.62 10.
1509.9 10.
1290.83 10.
1189.46 10.
1037.01 10.
865.21 10.
817.987 10.
765.894 10.
663.098 10.
405.45 10.
328.424 10.
245.502 10.
191.899 10.
157.361 10.
113.079 10.
