# Supplementary material for: Functional Genomics of Novel Secondary Metabolites from Diverse Cyanobacteria Using Untargeted Metabolomics
Source: Mar Drugs. 2013 Sep 30;11(10):3617–31. doi: 10.3390/md11103617 (PMC3826126; doi:10.3390/md11103617)
Supplement: Supplementary File 3 — Supplementary msms data (ZIP, 1417 KB) [file marinedrugs-11-03617-s003.zip › msms/58.Positive.txt]

// 58. Uridine C9H12N2O6 Positive
113.035 1614.44
245.123 140.564
57.0349 79.7614
70.0308 71.125
133.052 61.
115.049 46.7202
97.0334 42.125
96.0048 39.1635
87.0471 34.75
113.516 34.0313
73.0263 31.0662
133.092 31.0357
62.0751 31.0074
244.147 30.125
227.105 28.0625
115.093 25.875
113.397 25.7813
113.333 24.005
113.16 22.75
96.097 22.0489
1149.01 20.7961
113.212 20.0096
245.343 19.3224
524.502 19.1635
401.741 19.
95.0204 17.9205
1469.97 17.7202
460.952 17.1645
230.457 17.1
430.018 17.0313
71.0149 17.025
530.424 17.0083
113.258 16.8
103.043 16.5625
119.57 16.1838
164.189 16.1
1105.34 16.075
936.323 16.075
43.021 16.075
1482.01 15.8929
1354.4 15.5714
1145.38 15.4712
909.072 15.4712
982.038 15.2404
977.626 15.1645
277.63 15.1635
1092.47 15.125
159.15 15.075
1589.22 15.0417
270.345 15.0096
210.458 15.
1382.53 14.8
547.831 14.625
589.494 14.5
446.736 14.4444
133.171 14.3214
227.502 14.25
1316.57 14.2404
446.554 14.2404
835.25 14.1
965.77 14.0865
308.465 14.0865
440.823 14.0662
1407.72 14.05
132.675 14.05
1568.96 14.0179
85.0287 14.0179
1245.58 14.0074
969.074 13.875
253.049 13.875
270.888 13.8
85.9291 13.8
500.93 13.7813
842.07 13.675
1390.36 13.45
903.873 13.4464
641.363 13.4083
241.848 13.375
922.144 13.1838
142.545 13.1667
1550.71 13.1635
663.254 13.1635
1572.28 13.1429
1081.74 13.1429
126.798 13.1429
1103.41 13.125
760.344 13.125
42.7316 13.125
107.46 13.0865
113.699 13.075
78.3179 13.075
697.704 13.0417
636.822 13.0417
48.0969 13.0417
408.277 13.0357
1516.03 13.0139
157.334 13.0114
361.374 13.0074
1424.56 13.
48.9414 13.
118.634 12.6806
995.157 12.675
128.5 12.5714
1489.97 12.5568
1020.9 12.5568
97.4948 12.4083
677.682 12.375
751.583 12.3472
113.57 12.3472
1159.42 12.2841
1140.1 12.2841
182.506 12.25
235.599 12.2404
94.6205 12.2404
786.645 12.2083
1072.45 12.1838
1486.84 12.1667
1113.09 12.1667
877.522 12.1667
150.47 12.1667
1481.52 12.1429
43.3824 12.1429
1500.3 12.125
828.963 12.125
114.084 12.125
1160.73 12.1023
614.409 12.1023
1491.06 12.05
455.557 12.0357
680.74 12.0179
788.541 12.0139
585.688 12.0139
303.006 12.0139
94.3807 12.0139
1024.44 12.0114
117.201 12.0114
107.163 12.0114
1349.2 12.0096
1222.04 12.0096
630.558 12.0096
1117.49 12.0083
616.228 12.0083
1156.68 12.
555.574 12.
540.209 12.
115.872 12.
847.254 11.875
962.272 11.8
352.675 11.8
134.76 11.8
861.177 11.7788
1135.26 11.75
113.798 11.6667
575.965 11.5625
405.731 11.5625
1563.7 11.45
1539.79 11.45
141.008 11.4464
589.952 11.4083
981.464 11.375
62.2295 11.375
821.265 11.3333
1343.73 11.3214
237.705 11.3214
915.911 11.2841
810.212 11.2841
632.301 11.2841
287.06 11.2841
244.752 11.2841
114.334 11.25
1308.5 11.2404
1207.52 11.2
559.186 11.2
293.628 11.2
180.895 11.2
166.295 11.2
1182.48 11.1667
1181.16 11.1667
720.322 11.1667
1089.8 11.125
1229.32 11.0865
940.393 11.075
253.293 11.075
178.661 11.05
169.725 11.05
52.4609 11.05
1549.42 11.0417
1510.92 11.0417
918.752 11.0417
732.535 11.0417
200.824 11.0417
1270.28 11.0139
1135.46 11.0114
97.6304 11.0114
1087.91 11.0096
117.506 11.0096
1085.28 11.0083
574.733 11.0083
557.371 11.0083
1424.39 11.
1165.21 11.
1127.19 11.
513.481 11.
143.189 11.
125.476 11.
75.8985 11.
49.8573 11.
595.8 10.9205
431.104 10.9205
282.009 10.8
62.0381 10.8
1097.74 10.6806
995.91 10.6667
228.506 10.6667
191.178 10.6667
154.685 10.6667
113.843 10.5625
191.627 10.5568
66.2778 10.5568
206.928 10.5
950.642 10.45
479.394 10.45
435.952 10.45
46.1576 10.45
918.194 10.4464
856.697 10.4464
61.8562 10.4464
46.5886 10.4464
419.698 10.375
392.404 10.375
45.3281 10.375
319.08 10.3472
221.416 10.3472
1135.19 10.2841
1071.01 10.2841
853.393 10.2841
135.522 10.2841
112.305 10.2841
63.5006 10.2841
40.3804 10.2841
316.299 10.25
1381.67 10.2404
1273.45 10.2404
269.517 10.2404
1224.1 10.2
1209.16 10.2
505.453 10.2
346.344 10.2
291.52 10.2
1550.88 10.1667
1160.97 10.1667
52.199 10.1607
149.571 10.1429
66.3965 10.125
1416.14 10.1023
211.723 10.1023
93.3596 10.1023
40.9464 10.1023
1367.12 10.0865
1186.58 10.0865
445.647 10.0865
348.874 10.0865
114.716 10.0865
149.614 10.075
432.432 10.0625
390.15 10.0625
326.002 10.0625
315.232 10.0625
1490.97 10.05
1031.71 10.05
45.5827 10.05
1546.56 10.0417
1200.69 10.0417
104.365 10.0417
90.5093 10.0417
44.2545 10.0417
189.612 10.0357
100.775 10.025
767.88 10.0179
867.793 10.0139
850.483 10.0139
620.287 10.0139
484.086 10.0139
318.383 10.0139
206.373 10.0139
1316.41 10.0114
1055.58 10.0114
915.806 10.0114
882.774 10.0114
532.673 10.0114
359.025 10.0114
46.0714 10.0114
316.698 10.0096
146.463 10.0096
69.0299 10.0096
1347.58 10.0083
1586.25 10.
1470.31 10.
1410.39 10.
1065.65 10.
1058.86 10.
769.802 10.
489.9 10.
485.643 10.
464.624 10.
448.627 10.
435.44 10.
142.057 10.
76.9903 10.
