# Supplementary material for: Functional Genomics of Novel Secondary Metabolites from Diverse Cyanobacteria Using Untargeted Metabolomics
Source: Mar Drugs. 2013 Sep 30;11(10):3617–31. doi: 10.3390/md11103617 (PMC3826126; doi:10.3390/md11103617)
Supplement: Supplementary File 3 — Supplementary msms data (ZIP, 1417 KB) [file marinedrugs-11-03617-s003.zip › msms/235.Positive.txt]

// 235. 7Hex+C7H16O7 C49H86O42 Positive
1364.49 12871.2
1347.46 1904.22
973.322 936.429
1365.51 825.555
1364.81 603.846
1135.38 569.79
649.214 565.316
811.267 564.528
1185.4 552.119
1364.97 526.674
699.25 514.945
861.311 489.38
1023.36 481.653
325.111 316.976
1365.18 303.24
487.162 285.617
537.214 285.03
1365.69 278.199
1365.84 248.907
1347.68 247.1
213.101 227.25
1366.19 164.215
1366.33 162.25
1348.47 158.905
375.157 156.488
1366.05 156.361
1367.13 133.12
1366.65 117.215
973.448 114.663
1366.55 106.045
1347.88 104.017
487.232 95.4571
1135.55 87.75
1367.86 80.
1348.11 79.0658
811.389 77.125
1367.51 76.5556
1349. 72.0227
1368.13 69.1424
1369.02 69.1304
1400.93 67.5156
973.523 66.4405
163.062 66.4286
537.291 60.245
861.447 60.1111
1369.72 60.0662
1369.91 56.5833
1369.15 55.9073
1370.64 55.0556
1368.53 54.2457
1356.47 54.0909
1315.93 54.0588
1367.62 54.0167
1367.37 50.1136
1348.32 50.1078
1136.37 48.0388
1369.28 44.3218
1368.77 43.0714
43.3275 42.3214
1136.53 42.
163.149 41.5625
1368.31 41.0096
1350.8 40.3077
974.351 40.1635
649.433 39.0357
1410.66 38.805
699.377 37.0592
1370.4 37.0313
325.203 36.405
488.151 36.225
988.8 36.1111
973.606 36.0909
1349.67 36.0054
812.245 35.7961
1023.6 35.7788
811.929 35.045
1185.86 34.8
479.196 33.875
1374.3 33.5714
864.135 33.5625
814.856 33.1645
487.618 33.125
811.654 33.0662
347.008 32.5682
1370.24 32.4879
1135.63 32.45
538.072 31.3333
1135.7 31.2813
1349.54 31.2045
145.071 31.1838
1357.1 31.1
1376.63 30.7961
1350.38 30.3636
793.226 30.2727
1358.42 30.125
700.226 30.125
862.259 29.3224
1349.41 29.225
1351.14 28.4083
493.871 28.1008
1372.57 28.0167
1368.66 27.
1196.19 27.
1529.74 26.7778
1159.31 26.7202
1376.8 26.405
1526.56 26.2841
326.112 26.125
1350.91 25.8
650.209 25.2228
1188.93 25.1008
1136.06 25.006
649.37 24.8929
1381.78 24.4464
489.136 24.4444
974.767 24.375
1359.69 24.125
700.032 24.0083
454.439 24.0038
1371.5 23.8929
1380.45 23.875
1356.8 23.7788
1375.24 23.3214
1186.3 23.25
1382.31 23.1875
212.936 23.125
1350.01 23.0139
1351.33 23.
115.035 22.8897
812.823 22.8
1396.87 22.75
1016.59 22.7202
1370.88 22.6806
1025.52 22.5682
1352.04 22.5329
1186.75 22.4464
669.139 22.2917
1415.38 22.1635
1385.08 22.0769
973.964 22.0417
1186.01 22.0357
49.4349 22.0227
1137.33 21.375
1371.07 21.3603
73.5212 21.3333
647.842 21.2917
552.25 21.2917
1569.26 21.25
1271.73 21.25
1373.43 21.2426
1352.21 21.125
588.47 21.0227
1135.9 21.0179
945.097 21.006
813.804 21.
1361.88 20.8929
815.977 20.8929
649.513 20.8
759.943 20.675
375.366 20.675
1410. 20.6667
1185.66 20.5625
1186.13 20.45
1370.11 20.2917
1263.36 20.2813
1139.58 20.2404
128.394 20.1359
1380.13 20.125
973.725 20.125
813.954 20.125
1287.85 20.075
1529.87 20.0592
832.46 20.0227
239.675 20.0227
1202.72 20.0139
159.965 20.0074
325.995 19.675
1561.51 19.4444
496.687 19.3224
963.012 19.25
185.273 19.1645
1305.24 19.1635
1363.54 19.1023
1356.02 19.1023
1540.44 19.1
876.511 19.0592
145.45 19.05
706.31 19.0083
538.911 19.0066
167.893 19.
1356.26 18.9205
1193.83 18.8929
812.624 18.8
670.208 18.7202
81.0555 18.6806
1492.2 18.5956
1387.51 18.5714
1374.06 18.45
905.161 18.4083
1026.62 18.3603
1359.03 18.3214
333.537 18.3214
649.808 18.2813
793.414 18.2083
199.516 18.2083
757.953 18.1667
1378.77 18.1635
867.595 18.1429
484.358 18.1429
170.718 18.1429
1402.76 18.125
1376.56 18.125
1360.62 18.0833
1039.01 18.0769
1502.97 18.075
670.578 18.0536
1024.09 18.05
975.4 18.0357
93.7686 18.0278
1412.97 18.025
1357.29 18.0179
812.074 18.0096
649.622 18.0096
364.6 18.0096
1481.55 18.0066
1139.97 18.
1491.65 17.8929
1361.5 17.8897
1136.87 17.875
218.449 17.6944
177.071 17.6944
325.632 17.6667
537.668 17.5568
165.192 17.5568
779.488 17.5
1350.72 17.4464
542.539 17.4083
378.043 17.4
1136.67 17.375
860.591 17.3603
1371.57 17.3472
1014.76 17.2917
1350.55 17.2841
145.857 17.25
128.018 17.25
1062.26 17.1838
252.589 17.1667
580.383 17.1645
84.8365 17.1635
1387.36 17.1429
938.901 17.125
175.685 17.125
268.846 17.1111
124.74 17.0833
164.731 17.0592
55.3023 17.0536
1138.81 17.0417
321.247 17.0313
1381.92 17.0278
1354.49 17.0074
98.3039 17.0066
1382.12 17.
1353.37 17.
1097.6 17.
563.191 17.
481.223 17.
260.275 17.
709.549 16.675
55.6855 16.675
1407.51 16.5956
1362.64 16.5956
74.5765 16.5956
1137.21 16.5714
368.077 16.5714
1355.89 16.4464
1248.68 16.375
438.581 16.375
263.724 16.2917
68.0947 16.2917
1317.21 16.2857
620.907 16.2663
974.114 16.25
652.383 16.25
787.422 16.225
591.237 16.1667
1354.04 16.1607
1140.36 16.125
373.424 16.125
261.468 16.1111
1469.35 16.1023
1371.69 16.1023
862.677 16.1023
1150.49 16.0662
817.128 16.0536
836.035 16.0417
522.221 16.025
1379.41 16.0139
487.412 16.0139
1087.18 16.0114
238.745 16.0096
916.527 16.0083
1351.5 16.
464.421 16.
1411.07 15.9205
814.669 15.8929
437.937 15.7961
938.296 15.7788
1455.62 15.6944
697.168 15.675
385.742 15.675
1384.98 15.625
1450.1 15.5714
1302.62 15.5625
1386.91 15.5568
1410.46 15.5
220.38 15.5
531.594 15.4083
126.499 15.4083
61.7095 15.4083
845.779 15.375
451.219 15.375
245.691 15.375
517.884 15.3603
1354.69 15.3472
1450.52 15.2857
86.1339 15.2857
92.9938 15.2813
1375.61 15.2083
1043.74 15.2083
842.803 15.1667
1449.42 15.1645
1422.6 15.1635
1188.8 15.1635
717.677 15.1635
1541.56 15.1607
186.094 15.1607
113.82 15.125
1405.75 15.1
562.963 15.1
1527.76 15.075
1373.1 15.075
1359.45 15.075
834.147 15.0662
78.4944 15.0662
1508.95 15.0417
633.964 15.0417
592.07 15.0417
607.125 15.0357
470.079 15.0313
864.865 15.0278
187.902 15.025
53.0802 15.025
1509.34 15.0179
325.585 15.0179
441.807 15.0114
1400.45 15.0096
1359.57 15.0096
862.391 15.0096
1571.94 15.0083
1554.5 15.0083
791.671 15.0083
498.617 15.0083
266.512 15.0083
71.2357 15.0083
1369.39 15.
982.616 15.
926.573 15.
810.2 15.
792.187 15.
685.052 14.9205
1432.55 14.8929
1549.12 14.8897
1594.97 14.875
472.299 14.8
48.3799 14.8
177.631 14.6806
328.223 14.675
176.804 14.675
148.92 14.675
82.5958 14.5714
375.262 14.5625
980.682 14.5568
86.2156 14.5568
1264.48 14.5329
1433.97 14.5
290.652 14.5
42.9848 14.5
751.214 14.4712
178.773 14.4712
1258.89 14.45
670.72 14.4464
433.4 14.4464
1192.88 14.4083
884.457 14.375
421.044 14.3603
155.705 14.3603
650.854 14.3333
213.285 14.3333
497.773 14.3214
487.488 14.3214
200.512 14.3214
90.4043 14.3214
1143.72 14.2857
568.496 14.2841
130.682 14.2841
56.2986 14.2841
96.602 14.2813
1376.7 14.25
285.142 14.25
268.365 14.25
103.992 14.25
1399.23 14.2404
1340.67 14.2404
674.796 14.2404
608.058 14.2404
552.142 14.2083
1391.07 14.1838
1407.02 14.1667
430.477 14.1667
1250.6 14.1635
1084.48 14.1635
972.432 14.1635
776.316 14.1635
490.051 14.1635
1452.72 14.1429
54.1159 14.1429
1433.46 14.125
1378.31 14.125
1340.39 14.125
449.29 14.125
424.035 14.125
325.29 14.125
1004.39 14.1023
487.755 14.1023
107.138 14.1023
163.235 14.0865
158.57 14.0865
1023.84 14.075
869.335 14.075
538.964 14.075
48.3256 14.075
1371.27 14.0625
1346.47 14.0625
110.592 14.0625
77.1798 14.0625
1474.54 14.05
1371.88 14.05
1088.48 14.05
990.676 14.05
1536.92 14.0417
1375.93 14.0417
537.475 14.0417
349.897 14.0417
260.469 14.0417
68.0019 14.0417
62.8037 14.0417
54.147 14.0417
361.521 14.0357
1580.05 14.0313
1312.92 14.0313
558.487 14.0313
378.711 14.0313
795.221 14.0278
354.024 14.0278
1087.74 14.0139
1395.16 14.0114
1362.36 14.0114
461.888 14.0114
255.601 14.0114
97.6235 14.0114
589.346 14.0096
1372.42 14.0083
861.991 14.0083
742.762 14.0083
598.658 14.0066
326.825 14.0066
1527.43 14.
1357.77 14.
1004.03 14.
826.043 14.
786.217 14.
550.528 14.
502.693 14.
479.465 14.
326.535 14.
278.932 14.
131.818 14.
699.443 13.875
1371.97 13.8
499.432 13.8
73.7553 13.8
974.521 13.7788
116.706 13.7788
1314.47 13.75
1384.86 13.6806
1372.8 13.6806
1096.27 13.6806
485.08 13.6806
188.539 13.5714
487.302 13.5625
1044.66 13.5568
403.256 13.5568
1190.89 13.5
124.99 13.5
1053.08 13.4712
1375.84 13.45
1052.86 13.45
761.325 13.45
487.529 13.45
1063.88 13.4464
837.884 13.4464
1164.27 13.4083
1355.59 13.375
1141.6 13.375
126.402 13.375
1560.99 13.3472
1386.13 13.3333
278.661 13.3333
1147.47 13.3214
1005.57 13.3214
872.583 13.2841
1043.04 13.2813
1023.91 13.2813
844.469 13.2813
829.736 13.2813
55.132 13.2813
67.5491 13.25
1409.08 13.2404
693.465 13.2404
488.4 13.2404
233.57 13.2404
88.5141 13.2404
77.6591 13.2404
334.418 13.2083
333.466 13.2083
1386.65 13.2
700.12 13.2
614.343 13.2
525.5 13.2
1372.34 13.1838
825.566 13.1838
901.1 13.1667
814.362 13.1667
745.497 13.1667
66.5767 13.1667
1064.64 13.1607
603.457 13.1607
789.61 13.1429
731.781 13.1429
682.258 13.1429
176.058 13.1429
66.9791 13.1429
1353.7 13.125
1026.77 13.125
963.466 13.125
861.575 13.125
326.275 13.125
213.755 13.125
82.1338 13.125
75.7031 13.125
323.386 13.1111
564.241 13.1023
1444.35 13.0865
523.281 13.0865
91.8262 13.0865
163.287 13.0833
1422.27 13.075
1309.1 13.075
76.6881 13.075
1204.17 13.0662
1567.38 13.0592
1401.65 13.05
1144.46 13.05
1559. 13.0417
1457.46 13.0417
1311.45 13.0417
1118.07 13.0417
552.026 13.0417
310.934 13.0417
75.5305 13.0417
68.3391 13.0417
96.1969 13.0313
1410.15 13.0278
105.254 13.025
569.149 13.0179
1507.06 13.0139
746.921 13.0139
532.322 13.0114
1594.23 13.0096
619.865 13.0096
1210.28 13.0083
1108.49 13.0083
154.108 13.0083
1593.97 13.
1406.07 13.
1024.33 13.
573.943 13.
557.959 13.
551.08 13.
319.975 13.
1352.87 12.9205
930.162 12.9205
327.679 12.9205
214.2 12.9205
1242.9 12.8929
