# Supplementary material for: Functional Genomics of Novel Secondary Metabolites from Diverse Cyanobacteria Using Untargeted Metabolomics
Source: Mar Drugs. 2013 Sep 30;11(10):3617–31. doi: 10.3390/md11103617 (PMC3826126; doi:10.3390/md11103617)
Supplement: Supplementary File 3 — Supplementary msms data (ZIP, 1417 KB) [file marinedrugs-11-03617-s003.zip › msms/3.Positive.txt]

// 3.  C22H41NO5 Positive
271.139 32468.9
383.266 12143.
121.051 9856.94
57.0595 7510.13
89.0474 7394.41
165.077 6732.83
45.0242 6241.27
133.072 4044.4
209.102 2393.01
400.293 1670.68
177.099 1282.73
277.2 1152.3
147.066 935.064
233.174 926.21
93.0577 797.01
272.145 700.772
227.115 661.512
183.089 624.44
77.026 557.853
121.146 376.04
383.444 374.048
383.609 352.744
71.0728 295.004
91.0438 280.282
384.282 272.05
103.039 253.186
57.1144 252.63
151.08 237.678
89.1313 233.001
87.0317 209.267
119.069 197.364
133.175 184.35
383.506 184.235
41.0282 180.929
271.793 179.337
45.0849 178.532
122.056 174.848
135.066 173.454
149.08 165.087
121.18 158.222
272.415 157.341
121.21 149.41
384.438 147.551
383.701 136.894
166.082 126.571
271.416 126.423
272.695 124.997
177.165 118.307
121.27 118.167
57.1835 115.885
383.8 114.2
383.957 114.075
271.534 113.705
273.306 112.654
118.059 112.571
105.055 111.686
129.058 111.5
119.037 109.613
57.1492 108.728
121.316 107.741
271.942 107.617
383.879 107.266
165.35 107.086
165.228 106.778
384.201 106.432
167.091 104.367
384.371 103.307
89.1638 103.083
384.115 100.042
133.215 99.7794
89.4238 96.4628
45.1128 95.2857
113.12 94.5602
89.3312 91.0363
165.465 90.225
90.0525 89.2893
95.0395 87.5125
165.272 85.2469
89.2218 84.5652
271.845 84.5197
208.842 84.0417
121.471 81.25
209.215 81.
165.376 79.3603
121.839 78.25
271.7 77.3764
272.012 77.3312
273.573 75.1111
272.346 74.4242
163.097 73.125
384.587 72.1976
387.91 71.0321
400.703 69.8421
165.317 69.7614
278.2 69.2917
121.417 69.2727
133.263 69.2222
89.2667 69.0526
57.2674 68.8125
401.288 68.4464
101.048 67.4808
114.027 67.3365
273.458 67.3144
57.2361 67.3088
372.198 67.
271.473 66.9546
272.264 66.4433
121.622 66.0024
168. 65.9263
272.464 65.0306
121.53 64.2083
121.748 63.3214
384.519 63.2112
121.786 63.1361
121.436 62.7601
117.052 62.6814
45.1291 61.5
274.278 61.225
384.668 61.1424
400.584 61.045
165.52 61.0321
166.124 61.003
121.352 60.875
384.807 60.225
402.077 60.1125
139.059 59.225
191.093 57.8523
253.119 57.4879
133.563 57.0662
209.405 56.9073
121.676 56.4083
89.6212 56.2717
89.9568 56.0321
57.1986 54.75
273.143 54.128
209.278 53.625
165.826 53.5707
166.563 53.4491
121.377 53.1875
137.048 52.75
57.4024 52.5208
45.5712 52.25
46.4529 52.1739
57.3448 52.025
401.193 50.9412
234.183 50.3603
273.496 50.3397
89.4565 50.3393
166.198 50.0179
134.077 49.6667
165.662 48.2228
107.069 48.0341
251.579 48.0043
719.442 48.
121.593 48.
165.638 47.6806
209.651 47.645
122.265 47.5707
57.324 47.45
400.823 47.4321
268.42 47.3269
122.113 47.2813
133.396 47.2426
264.194 47.1136
89.7718 47.1136
272.085 46.7123
274.673 46.4583
385.127 46.3676
274.189 46.3491
277.347 46.2
385.368 46.1429
45.4894 46.0029
45.1462 45.7813
273.253 45.5659
385.501 45.1429
45.2558 45.075
273.423 45.0054
79.0372 45.004
45.1937 44.8897
274.357 44.6
122.982 44.3333
384.713 44.1645
71.9091 44.0167
275.963 43.875
78.0341 43.7824
272.628 43.3686
400.776 43.0667
400.481 42.4712
163.061 42.1111
89.3774 42.0357
145.045 42.0208
148.067 42.0114
278.243 41.6667
387.182 41.5682
385.633 41.4167
58.0133 41.25
91.1014 41.1645
139.086 41.125
183.153 41.0417
89.737 41.
170.338 40.9263
274.735 40.8
89.6563 40.5714
57.4978 40.4083
45.2199 40.3491
273.848 40.0658
91.1465 40.0417
91.3471 39.9205
273.061 39.336
183.209 39.2457
165.593 39.1157
95.0713 39.0114
133.626 38.9
59.8018 38.8182
89.8156 38.7202
90.0915 38.5
178.377 38.375
57.7684 38.2228
121.717 38.175
385.742 38.1607
147.635 38.1607
385.923 38.0417
231.166 38.0208
227.198 38.0083
94.3132 38.0054
166.161 38.0036
274.076 37.4321
133.462 37.4083
389.264 37.3906
88.4873 37.3611
400.426 37.3333
57.3797 37.0662
121.989 37.0526
133.413 37.05
227.747 37.0074
178.722 37.004
227.577 37.
90.3119 37.
384.952 36.6875
133.369 36.5313
271.625 36.3517
124.193 36.3224
133.332 36.1653
401.017 36.1607
182.408 36.1488
385.072 36.0417
572.936 36.0341
209.865 35.7961
164.293 35.6944
274.116 35.5625
872.792 35.4879
107.192 35.4808
272.853 35.4738
87.8045 35.3224
272.796 35.3144
90.6794 35.2727
60.606 35.2457
312.925 35.125
210.117 35.125
114.061 35.0046
169.009 35.004
45.8316 34.7813
166.752 34.5602
113.503 34.556
1209.42 34.4583
77.1051 34.1607
166.318 34.1136
276.033 34.1111
1011.89 33.9073
48.4553 33.875
193.128 33.7778
396.344 33.6544
122.627 33.5329
122.293 33.245
525.586 33.205
541.538 33.1607
289.422 33.0769
43.0425 33.025
524.591 33.0083
387.312 33.
61.7669 32.7857
177.678 32.7778
59.7043 32.6713
1034.44 32.6402
274.529 32.5707
1149.99 32.4803
