# Supplementary material for: Functional Genomics of Novel Secondary Metabolites from Diverse Cyanobacteria Using Untargeted Metabolomics
Source: Mar Drugs. 2013 Sep 30;11(10):3617–31. doi: 10.3390/md11103617 (PMC3826126; doi:10.3390/md11103617)
Supplement: Supplementary File 3 — Supplementary msms data (ZIP, 1417 KB) [file marinedrugs-11-03617-s003.zip › msms/92.Positive.txt]

// 92.   Positive
309.119 20440.4
241.071 7556.27
87.0452 6779.07
259.082 6203.16
490.214 3688.64
163.059 3251.43
243.086 1929.66
147.066 1726.9
97.0291 1666.64
211.06 1538.86
327.13 1339.23
225.075 961.641
145.051 770.701
293.124 733.307
291.107 677.778
309.272 647.932
455.178 528.566
129.054 450.544
277.093 411.523
309.402 358.529
193.051 354.347
473.189 350.35
309.351 320.885
405.139 272.565
111.043 253.083
261.095 227.132
309.525 207.368
69.0371 206.184
309.628 195.493
241.212 193.175
309.554 187.225
127.039 187.148
259.232 177.005
273.097 169.692
87.128 156.348
85.0291 155.556
490.382 151.25
97.0681 142.716
241.277 141.13
87.1563 130.006
131.03 129.367
310.252 114.721
309.95 113.142
355.109 110.9
223.073 109.076
213.074 103.533
129.089 101.575
241.358 101.51
87.2809 101.066
181.057 100.347
115.045 98.8026
99.0439 98.6429
173.046 95.6955
259.317 91.125
241.995 90.125
165.062 90.075
310.82 89.25
244.374 86.4142
241.438 84.8438
60.0779 82.4464
490.487 82.338
241.897 80.6
119.045 80.2023
225.161 79.875
95.0454 78.9209
310.362 77.9013
113.022 77.3603
409.137 74.6791
491.008 74.2355
241.55 73.125
423.158 73.0536
259.53 72.0321
327.247 70.4402
310.921 70.1538
259.404 70.0363
255.098 69.125
242.057 69.
97.1033 68.605
320.232 68.2
87.1797 67.1176
147.176 66.3333
243.27 66.1731
211.14 65.0074
311.117 64.875
1468.66 64.4694
293.198 63.8167
163.244 62.1571
117.058 62.1488
242.115 61.875
259.757 61.2857
164.089 61.1657
91.0436 61.0638
87.6978 60.0762
87.2217 60.045
211.198 59.0109
490.579 57.4464
87.5389 57.247
387.136 57.1667
241.648 56.6814
243.202 56.0489
241.767 56.0074
165.56 55.2632
147.345 55.1324
259.7 53.5329
473.269 53.3201
111.071 52.1838
211.514 52.0156
310.603 51.3333
310.664 51.006
405.218 50.675
147.229 50.4402
241.838 50.3689
261.542 50.2813
195.063 50.2321
490.689 50.0096
125.022 49.4464
310.448 49.3472
277.166 49.0066
225.201 48.6
260.049 48.4803
259.884 47.1607
87.5904 47.0526
206.086 46.9764
260.44 46.225
491.095 45.0179
163.575 44.6
165.109 44.3674
163.371 44.0536
261.463 43.5956
328.024 43.5
242.29 43.15
291.233 42.4402
311.041 42.375
369.119 42.2045
489.832 42.175
145.163 42.0909
247.212 42.0769
157.037 41.5602
147.281 41.4879
491.57 41.3491
87.4473 41.25
249.405 41.0769
260.115 41.
87.7714 40.6429
326.153 40.1838
132.065 40.0833
163.441 39.9013
147.402 39.8897
163.697 39.5208
163.738 39.375
87.6688 39.1111
59.0451 39.0909
212.924 39.0208
261.177 38.5208
225.566 38.3603
406.28 38.
322.789 37.5602
337.097 37.3224
499.584 36.205
69.0688 36.125
242.391 36.05
164.048 36.0417
243.488 35.4464
243.633 35.1429
97.1324 35.0083
455.785 35.005
312.345 34.9
219.618 34.5956
491.213 34.4821
243.362 34.245
255.153 34.125
320.285 34.0769
243.416 34.0769
492.264 34.025
312.233 34.
88.5015 33.6544
260.207 33.4083
87.3319 33.1607
70.0419 33.1488
327.443 33.125
242.799 33.125
139.045 33.125
246.707 33.0363
144.976 33.0114
491.864 33.
229.076 33.
87.4089 32.3224
175.051 32.2
202.099 32.1731
283.576 32.1136
225.758 32.0321
310.521 32.025
97.1835 32.0192
312.075 32.0156
455.332 31.875
312.146 31.5625
170.119 31.4
315.142 31.1488
275.161 31.1118
249.594 31.0227
313.359 30.8182
242.943 30.7284
260.28 30.4083
87.3716 30.1667
245.126 30.1655
492.18 30.1429
97.4325 30.1359
311.849 30.1118
277.626 30.0865
225.484 30.0865
88.5363 30.0192
293.59 29.5625
119.299 29.3636
309.022 29.0417
771.051 29.
275.096 28.8929
171.068 28.8
293.29 28.7202
1579.17 28.3603
88.2872 28.25
211.228 28.1607
263.465 28.125
162.966 28.125
570.589 28.1111
189.068 28.0417
231.092 28.
308.248 27.8409
43.025 27.8
185.392 27.6923
402.063 27.6875
211.258 27.675
168.102 27.4808
211.389 27.375
437.151 27.3611
1357.25 27.2269
491.458 27.075
268.857 27.0714
473.079 27.045
1531.98 27.0363
261.718 27.0208
243.443 27.0046
476.412 27.
480.899 26.9698
49.0886 26.7813
244.108 26.7788
164.118 26.7788
251.485 26.6544
167.068 26.6544
491.645 26.5956
193.123 26.5956
973.692 26.5714
84.0903 26.5
122.138 26.4167
1444.65 26.2045
1186.13 26.1607
164.174 26.1488
307.467 26.0833
514.633 26.0536
306.865 26.0489
185.087 26.
424.311 25.7961
433.753 25.605
313.152 25.45
295.546 25.3611
242.183 25.2813
896.896 25.15
311.485 25.125
292.352 25.0833
89.6392 25.0769
491.764 25.0625
405.847 25.025
465.868 25.
1431.47 24.9185
314.499 24.845
88.7163 24.5625
97.5352 24.4083
67.7185 24.338
312.491 24.3077
473.318 24.2813
416.58 24.2045
557.028 24.1
1263.85 24.0208
283.805 24.0156
493.224 24.005
119.206 24.005
355.201 24.
97.2626 24.
442.573 23.8929
231.129 23.8929
87.475 23.875
306.958 23.7813
451.775 23.7202
167.818 23.6944
373.109 23.5956
129.28 23.5602
374.865 23.4821
971.376 23.4402
306.455 23.3603
242.645 23.3472
531.584 23.245
355.526 23.225
270.518 23.225
293.404 23.1635
260.363 23.1635
1407.61 23.125
86.0602 23.125
260.322 23.075
69.4828 23.0592
408.842 23.0313
292.42 23.0278
332.87 23.0114
1229.4 23.0083
211.48 23.006
77.0526 22.9013
262.042 22.7813
306.306 22.5956
318.461 22.5329
277.418 22.4803
257.758 22.4083
291.842 22.405
127.935 22.375
181.187 22.3224
131.142 22.2857
140.333 22.2426
617.716 22.225
314.059 22.225
234.218 22.1838
89.1129 22.1667
291.342 22.1645
328.6 22.1607
225.993 22.1607
860.88 22.1488
569.535 22.125
71.6892 22.125
163.917 22.0833
1064.24 22.0536
650.938 22.0536
564.066 22.0417
379.427 22.0417
261.933 22.0278
774.666 22.0208
277.363 22.0083
405.328 22.0074
102.257 22.0054
504.804 22.005
234.877 22.0046
308.304 22.
227.11 22.
508.176 21.9013
455.952 21.8929
844.546 21.875
387.219 21.7813
933.362 21.75
344.141 21.6806
974.302 21.5956
90.9083 21.5956
477.433 21.4803
484.967 21.4712
1474.03 21.4083
360.474 21.4083
319.096 21.3636
244.218 21.3611
295.096 21.3472
112.978 21.3393
249.129 21.3333
213.217 21.3224
97.6482 21.3214
130.928 21.25
451.004 21.225
459.009 21.2228
455.419 21.1838
318.207 21.1359
614.517 21.125
225.242 21.125
144.122 21.125
134.296 21.125
227.025 21.1111
1247.08 21.0662
291.392 21.0662
211.747 21.0592
262.433 21.05
167.1 21.0417
672.139 21.0313
312.388 21.0313
280.265 21.0208
206.116 21.0179
90.6945 21.0074
324.79 21.0054
357.862 21.005
260.748 21.005
211.63 21.
173.767 21.
127.217 21.
246.669 20.9
329.023 20.7813
1000.32 20.75
467.409 20.75
278.348 20.5
876.209 20.4821
