# Supplementary material for: Functional Genomics of Novel Secondary Metabolites from Diverse Cyanobacteria Using Untargeted Metabolomics
Source: Mar Drugs. 2013 Sep 30;11(10):3617–31. doi: 10.3390/md11103617 (PMC3826126; doi:10.3390/md11103617)
Supplement: Supplementary File 3 — Supplementary msms data (ZIP, 1417 KB) [file marinedrugs-11-03617-s003.zip › msms/245.Negative.txt]

// 245. 12Hex+C7H16O7 C79H136O67 Negative
1077.86 9398.29
1077.36 8671.68
1078.36 2879.31
1078.54 622.686
1078.86 549.11
1077.62 470.802
1078.98 333.084
1079.08 259.
1080. 219.602
1079.53 202.539
1079.3 181.796
1079.78 157.845
1079.18 154.723
1080.42 140.422
1080.09 134.444
1081.28 117.265
1082.11 103.516
1080.33 98.1571
1081.48 97.641
1110.66 95.0313
143.637 86.8963
1080.8 86.7686
1081.1 86.5625
1080.23 86.0556
638.446 85.0212
1084.63 84.3242
1082.68 82.9073
1081.67 80.5202
1080.66 80.2083
1081.38 79.3472
211.072 77.2273
1080.48 72.875
1080.56 70.6576
1080.89 70.6129
1081.59 70.
996.832 69.5568
580.4 64.1406
1093.71 61.5984
99.0037 61.4899
1082.39 60.9073
1086.27 60.6447
1081.91 60.375
1065.77 54.7647
503.142 52.4321
125.022 52.0556
1082.04 50.5152
1083.32 47.5
1082.97 47.
211.115 46.5625
1083.81 46.4737
326.141 46.0658
1085.92 45.7656
1082.89 45.025
1083.5 45.0208
1083.72 44.3878
1083.11 44.2813
520.464 44.1359
113.02 44.0179
1243.49 42.7206
1533.5 42.6806
1108.38 40.75
326.013 40.3967
143.717 40.3603
579.394 40.225
1537.35 40.2196
63.3193 40.1875
1085. 40.1429
1085.09 39.8167
1081.8 39.5602
94.4044 39.5216
1348.48 39.2457
1090.38 39.1324
1092.06 38.8167
63.053 38.4545
1096.66 38.2893
997.804 38.2656
1072.77 38.2105
1083.58 38.2045
1122.91 38.1607
1504.03 37.6875
1622.3 37.3472
1083.93 37.2667
1031.78 37.
987.841 36.9698
373.141 36.75
355.156 36.6923
59.0151 36.625
1189.98 36.1655
1099.4 35.962
994.841 35.9
277.175 35.6705
1307.57 35.6
1090.29 35.4821
144.349 35.1653
520.35 35.1488
500.227 35.1078
1082.76 35.0592
660.666 35.0388
1046.89 35.0313
46.8832 35.0139
274.613 34.3266
477.719 34.15
306.251 34.0667
1084.23 34.045
60.9977 34.0278
1122.14 34.0038
1279.62 33.5577
443.129 33.5208
1092.55 33.3967
898.015 33.338
112.983 33.2667
745.696 33.0667
1077.05 33.0662
234.265 33.0417
1088. 33.0192
936.332 33.0147
444.408 32.8167
1086.35 32.7813
678.171 32.6402
1223.74 32.5208
1082.48 32.25
708.182 32.15
1087.78 32.1429
106.249 32.1157
780.937 32.0909
1423.53 32.0179
1085.3 31.6544
1099.85 31.645
824.804 31.5329
186.133 31.4808
278.655 31.4464
1087.64 31.375
1074.24 31.25
89.0212 31.25
502.316 31.2045
172.95 31.1645
679.373 31.125
1282.1 31.0769
593.68 31.0227
667.261 31.006
421.555 31.0046
917.34 31.
839.793 30.7961
1091.48 30.75
125.043 30.6667
399.472 30.5329
1084.28 30.4808
119.287 30.4464
71.0106 30.405
1265.45 30.2727
418.586 30.2457
491.655 30.2112
1227.12 30.1488
1500.27 30.1157
1668.65 30.0769
142.011 30.0667
812.842 30.0625
1218.43 30.0417
65.9706 30.0208
1353. 30.0167
1133.32 30.0074
199.269 30.004
1154.75 30.
445.97 29.962
64.3843 29.8182
1126.14 29.7857
1012.43 29.7202
1355.43 29.625
64.8421 29.625
362.037 29.605
627.554 29.5329
306.483 29.4808
655.972 29.4803
1153.61 29.3611
707.459 29.2857
1349.33 29.2663
139.843 29.2228
203.514 29.2
233.312 29.1157
440.838 29.0909
1073.16 29.045
735.281 29.025
668.805 29.025
1109.48 29.0046
1087.21 29.
241.619 28.9698
987.911 28.75
454.319 28.7202
1117.1 28.6944
81.5966 28.5208
1345.4 28.4808
363.586 28.4808
101.341 28.4808
1308.74 28.445
737.019 28.4444
1059.58 28.4402
69.1183 28.4083
657.021 28.3333
1067.84 28.25
1092.79 28.2404
326.97 28.2269
1285.75 28.2045
905.165 28.1645
559.746 28.125
1697.8 28.1157
1442.46 28.0909
1094.53 28.0714
1340.01 28.0489
665.475 28.0489
1194.39 28.0278
80.8495 28.0208
152.584 28.0179
1513.12 28.005
79.0864 28.
759.544 27.9231
502.897 27.845
1446.16 27.7202
103.289 27.6713
1102.72 27.6544
1117.83 27.605
43.8892 27.605
562.564 27.6
85.153 27.5682
1197.82 27.5602
808.228 27.5208
679.893 27.5208
1084.13 27.5
1419.38 27.4
545.256 27.3603
256.663 27.338
449.319 27.2857
310.188 27.2727
706.734 27.2269
1004.94 27.225
693.835 27.2045
126.782 27.2045
1289.47 27.1731
390.976 27.125
595.454 27.0769
1092.94 27.0592
923.352 27.0417
1349.05 27.025
148.737 27.0192
812.384 27.005
636.827 27.005
118.648 27.005
104.813 27.0043
1069.99 27.
953.008 26.8182
650.236 26.7961
168.03 26.7961
1221.74 26.7824
567.166 26.7813
1088.71 26.75
520.026 26.6875
179.269 26.6667
827.049 26.6576
1320.25 26.625
767.269 26.6
532.087 26.5707
1231.36 26.5577
1084.03 26.5313
49.0777 26.5208
129.88 26.4545
451.679 26.4464
1095.07 26.4083
1073.62 26.4083
183.483 26.3611
247.613 26.3603
458.599 26.3393
1137.24 26.3333
866.249 26.2917
299.085 26.225
1088.3 26.1875
1183.52 26.1731
271.197 26.1731
233.102 26.1731
271.881 26.1488
246.316 26.1359
706.019 26.125
148.446 26.1136
1604.37 26.1111
1084.53 26.1
1097.05 26.0536
1184.67 26.0489
546.85 26.0357
269.416 26.0313
1293.2 26.0054
673.063 26.005
803.835 26.
451.21 26.
137.178 26.
96.7053 25.9
193.269 25.8409
809.239 25.8182
1561.59 25.7961
347.991 25.7961
244.002 25.6923
687.883 25.5956
607.662 25.5682
1504.92 25.5329
880.391 25.5
564.603 25.4083
767.423 25.3636
194.384 25.3333
1076.88 25.3214
179.078 25.2727
679.991 25.2663
351.606 25.25
1040.62 25.2426
1378.25 25.1359
586.306 25.125
1192.67 25.1136
571.453 25.1118
73.0474 25.1
495.168 25.0833
283.387 25.0833
147.101 25.075
1286.51 25.0536
742.319 25.0536
988.159 25.05
520.91 25.0489
563.738 25.045
193.083 25.0278
220.899 25.025
747.917 25.0227
1023.33 25.0192
1493.96 25.006
45.6635 25.0054
747.76 25.005
1211.71 25.
492.798 25.
463.836 25.
228.238 25.
266.181 24.9
1124.9 24.875
1286.68 24.8182
354.631 24.8182
635.32 24.7813
695.443 24.7778
500.126 24.75
334.829 24.7202
787.948 24.605
1074.13 24.5956
455.109 24.5707
819.844 24.5329
235.835 24.5313
77.4044 24.5208
598.428 24.5
952.435 24.4545
292.758 24.4444
162.688 24.4
864.079 24.3393
1549.35 24.3333
1176.32 24.3224
1427.52 24.2857
1069.88 24.2813
1469.85 24.2663
714.937 24.225
604.1 24.225
420.461 24.225
1095.54 24.2083
1116.74 24.1838
176.089 24.1488
428.855 24.1359
1516.02 24.125
424.524 24.125
325.743 24.125
759.156 24.1118
1653.31 24.0909
580.564 24.0909
72.6317 24.0909
1042.87 24.0833
1308.53 24.0536
1182.75 24.045
610.61 24.0417
205.586 24.0417
1147.07 24.0278
81.804 24.0278
1272.23 24.0227
137.716 24.0227
1110.8 24.0139
1263.5 24.0083
204.538 24.0083
1075.79 24.006
579.777 24.0054
632.483 24.
91.1088 24.
1000.13 23.9013
740.326 23.9
591.219 23.875
1357.11 23.8182
1130.15 23.7961
67.5526 23.7961
1252.46 23.7778
41.954 23.7778
1097.38 23.75
459.37 23.75
197.61 23.75
1109.91 23.7202
115.043 23.6944
1235.08 23.625
878.907 23.625
574.857 23.625
408.819 23.5329
52.2184 23.5313
1601.55 23.5208
154.145 23.5208
621.156 23.5
1086.02 23.4712
678.676 23.4545
726.95 23.4444
1678.12 23.4402
503.976 23.4402
1067.96 23.4083
288.332 23.4083
136.487 23.4083
41.0265 23.3636
1267.91 23.3611
99.5829 23.3603
720.065 23.3472
1603.38 23.3214
399.628 23.2813
987.011 23.25
1500.94 23.2228
1027.77 23.1645
768.161 23.1635
1599.79 23.1488
195.415 23.1429
52.29 23.1429
1438.96 23.1359
183.191 23.1359
758.269 23.125
625.849 23.125
78.5869 23.125
505.055 23.1111
379.998 23.1111
300.623 23.0909
1494.95 23.0833
1228.82 23.0662
209.488 23.0536
179.496 23.0536
536.492 23.0489
231.478 23.0489
498.959 23.0278
1391.49 23.025
890.081 23.025
193.155 23.0227
299.809 23.0083
98.6373 23.0083
98.3906 23.0083
388.069 23.0066
287.753 23.006
582.774 23.0054
474.819 23.0054
469.305 23.0054
151.003 23.0054
103.02 23.0054
857.058 23.
811.633 23.
729.158 23.
426.58 23.
59.393 23.
1170.3 22.9423
566.028 22.9
1107.64 22.875
919.589 22.875
759.91 22.875
990.073 22.8182
641.042 22.8182
305.211 22.8182
1094.39 22.7813
936.66 22.7813
120.148 22.7788
290.309 22.7778
1301.49 22.675
135.548 22.675
531.384 22.6576
1550.91 22.6544
842.179 22.6544
1576.32 22.625
1285.02 22.625
193.979 22.625
181.568 22.625
1679.22 22.5956
49.0415 22.5682
1619.78 22.5329
1329.98 22.5329
462.654 22.5329
536.859 22.5
1085.45 22.4402
1298.93 22.4
1141.88 22.4
1089.47 22.375
520.858 22.3636
42.675 22.3224
489.505 22.2857
660.724 22.2813
75.7644 22.25
1290.75 22.245
1434.67 22.2426
153.776 22.225
899.471 22.1875
1187.47 22.1645
1146.2 22.1429
813.805 22.125
81.2663 22.125
330.556 22.1136
1407.05 22.1118
1311.94 22.1118
445.373 22.1118
341.157 22.1
52.0093 22.0909
1204.86 22.0833
115.604 22.0662
1126.91 22.0536
905.563 22.0536
320.436 22.0536
281.173 22.045
1624.41 22.0417
1467.42 22.0278
1446.36 22.0278
490.779 22.0278
1131.19 22.025
1070.14 22.025
128.588 22.0227
175.131 22.0083
159.019 22.0083
475.755 22.0066
310.698 22.006
59.2085 22.006
1477.37 22.0054
1429.66 22.
1179.11 22.
900.915 22.
806.485 22.
277.678 22.
253.998 22.
475.501 21.8929
1513.22 21.8897
1193.96 21.875
996.345 21.875
1324.55 21.7961
708.773 21.7961
784.379 21.7813
762.96 21.7778
689.471 21.7778
1138.52 21.6944
89.9546 21.675
974.946 21.6667
490.215 21.6544
343.36 21.625
440.321 21.5956
582.3 21.5714
864.716 21.5329
197.334 21.5329
1582.24 21.5208
907.952 21.5
1652.43 21.4821
352.487 21.4821
134.276 21.4821
1020.33 21.4803
710.948 21.4803
545.195 21.4712
55.3725 21.45
486.63 21.4464
1541.19 21.4444
83.7734 21.4083
73.0267 21.4083
1415.61 21.4
1268.29 21.4
80.1704 21.4
1564.91 21.3611
109.168 21.3603
951.416 21.3224
1087.4 21.3214
378.279 21.2917
834.28 21.2813
122.104 21.2813
63.899 21.2663
1354.96 21.25
520.808 21.25
86.4329 21.25
49.1132 21.25
1095.9 21.2404
82.3534 21.2404
839.867 21.225
276.536 21.225
1642.37 21.2228
119.43 21.2228
392.821 21.2083
440.139 21.1875
150.622 21.1838
1109.8 21.1645
1254.31 21.1488
1209.8 21.1359
1550.58 21.125
1084.47 21.125
970.064 21.125
663.58 21.125
94.0489 21.125
956.956 21.1136
836.418 21.1118
1091.56 21.1111
839.183 21.1111
336.801 21.1111
223.229 21.1
113.562 21.1
111.95 21.1
645.18 21.0909
434.067 21.0909
1637.07 21.0833
1527.55 21.0833
1118.83 21.075
1086.13 21.075
1129.8 21.0662
969.363 21.0662
1650.22 21.0536
42.7839 21.0536
248.753 21.0417
165.259 21.0417
462.848 21.0357
1508.58 21.0313
795.525 21.0278
522.546 21.0278
418.402 21.025
119.035 21.025
873.276 21.0227
771.649 21.0227
182.463 21.0208
1648.01 21.0083
1206.37 21.0083
1188.99 21.0083
1055.09 21.0083
816.7 21.0083
157.944 21.0083
149.337 21.0083
1459.09 21.0074
45.5861 21.0074
444.959 21.0066
98.2052 21.0066
1312.02 21.006
1071.46 21.006
73.204 21.0054
1182.26 21.
1086.87 21.
594.365 21.
422.202 21.
1457.77 20.9205
1393.53 20.9205
1253.43 20.9205
1189.6 20.9
515.445 20.9
144.993 20.8929
1683.53 20.8897
126.193 20.8
957.293 20.7961
954.2 20.7961
1352.91 20.7813
525.099 20.7813
482.071 20.7813
117.768 20.7813
908.949 20.675
737.619 20.675
1214.91 20.6576
764.11 20.6576
1467.51 20.625
1171.99 20.625
1117.56 20.625
1107.18 20.625
383.255 20.625
58.1419 20.625
1093.81 20.5956
358.988 20.5956
189.886 20.5714
1555.35 20.5682
1089.58 20.5568
1686.79 20.5329
1312.78 20.5329
1158.37 20.5329
344.722 20.5329
1681.82 20.5313
1645.34 20.5
1410.07 20.5
573.402 20.5
772.441 20.4712
1437.97 20.4444
529.802 20.4083
205.273 20.4
1417.84 20.375
1673.29 20.3636
944.818 20.3636
168.593 20.3636
1209.44 20.3603
977.6 20.3603
765.441 20.3603
244.842 20.3603
95.2369 20.3603
1374.98 20.3472
744.507 20.3224
608.245 20.3214
1429.83 20.2917
714.431 20.2917
422.909 20.2917
242.211 20.2857
149.125 20.2857
172.318 20.2813
1447.88 20.25
1302.42 20.25
767.643 20.25
73.9259 20.25
1418.46 20.2426
166.728 20.2404
1426.32 20.225
348.741 20.2083
1457.19 20.1838
527.244 20.1645
361.371 20.1645
281.039 20.1645
997.07 20.1635
218.687 20.1635
1556.08 20.1607
1259.72 20.1488
430.636 20.1488
64.6476 20.1488
1473.24 20.125
1129.49 20.125
375.139 20.125
185.164 20.125
1641.36 20.1111
462.504 20.1111
443.666 20.1111
213.286 20.1111
1610.89 20.0865
1031.36 20.0662
982.336 20.0662
155.084 20.0592
448.652 20.0489
573.065 20.0357
625.759 20.0313
1535.15 20.0278
1166.71 20.0278
1002.78 20.0278
544.536 20.0278
1445.92 20.025
1305.24 20.025
573.175 20.0114
1390.17 20.0096
408.018 20.0083
578.84 20.0074
339.075 20.0074
453.703 20.006
102.352 20.006
1156.35 20.
1009.32 20.
1005.44 20.
900.072 20.
628.168 20.
455.454 20.
116.802 20.
44.8849 20.
728.913 19.9
1227.33 19.8929
65.3249 19.8929
1217.45 19.8897
1096.15 19.8897
140.741 19.8
1585.28 19.7813
1422.81 19.7813
794.471 19.7813
372.555 19.7813
351.102 19.7813
339.342 19.7813
929.537 19.7788
66.0305 19.7788
45.0796 19.7788
159.989 19.6944
105.324 19.6944
126.804 19.6667
1221.89 19.6544
1112.8 19.625
1100.19 19.5956
765.594 19.5714
586.871 19.5714
129.107 19.5714
109.442 19.5714
77.4583 19.5714
1392.45 19.5329
1238.02 19.5329
1007.03 19.5329
808.583 19.5329
57.0031 19.5329
147.718 19.5
72.1564 19.5
1519.52 19.4712
1111.38 19.4712
428.8 19.4464
314.688 19.4444
1530.1 19.4083
590.709 19.4083
528.062 19.4083
85.4826 19.4083
1425.92 19.375
1073.43 19.3636
520.963 19.3636
335.911 19.3611
334.464 19.3611
184.989 19.3611
312.013 19.3224
508.37 19.2917
1543.73 19.2857
491.408 19.2857
378.58 19.2813
457.529 19.2663
1324.23 19.25
1210.62 19.25
1068.73 19.25
673.584 19.25
651.262 19.25
311.208 19.25
95.9616 19.25
43.3103 19.25
1390.49 19.2426
1146.61 19.2404
909.155 19.2404
520.102 19.2404
1674.43 19.225
1350.8 19.225
410.154 19.225
452.761 19.2083
180.65 19.2083
121.656 19.2083
69.493 19.2045
487.332 19.1838
81.1581 19.1838
1074.03 19.1667
600.972 19.1667
353.594 19.1645
778.043 19.1488
714.015 19.1429
95.7788 19.1429
1375.57 19.125
1345.12 19.125
515.265 19.125
432.997 19.125
182.865 19.1023
1152.36 19.1
1668.86 19.075
1230.79 19.075
1210.73 19.075
515.173 19.075
360.141 19.075
1069.53 19.0662
986.757 19.0662
648.429 19.0662
544.442 19.0662
475.343 19.0662
273.598 19.0662
215.29 19.0662
152.237 19.0662
1503. 19.0625
176.334 19.0625
1101.86 19.0592
929.893 19.0592
154.65 19.0592
151.284 19.0592
1359.18 19.0536
1347.61 19.0536
1101.93 19.0536
375.688 19.0489
1371.46 19.0417
62.3694 19.0357
1153.06 19.0313
286.481 19.0313
224.103 19.0313
165.505 19.0313
1181.49 19.025
749.877 19.025
463.132 19.0139
1337.49 19.0096
58.1678 19.0096
1119.19 19.0083
505.468 19.0074
387.043 19.0074
170.039 19.0074
1592.49 19.0066
844.635 19.0066
76.3593 19.0066
1418.76 19.006
1005.15 19.006
413.991 19.006
189.424 19.006
43.0203 19.006
1673.52 19.
947.605 19.
903.1 19.
626.034 19.
482.451 19.
437.654 19.
379.73 19.
342.279 19.
95.4109 19.
302.22 18.9205
1551.58 18.9
1088.58 18.8929
1354.73 18.8897
989.479 18.875
78.7102 18.8182
596.673 18.7961
548.354 18.7961
1029.05 18.7813
495.297 18.7813
235.559 18.7813
825.23 18.7788
818.05 18.7778
177.969 18.75
802.099 18.7202
73.0968 18.6944
1137.64 18.675
757.539 18.675
715.107 18.675
283.182 18.675
208.079 18.675
51.4645 18.675
1655.82 18.6667
115.534 18.6667
1555.73 18.6544
1615.58 18.625
1155.69 18.625
1674.79 18.5956
1269.74 18.5956
563.576 18.5956
318.165 18.5956
1140.97 18.5714
554.133 18.5714
296.918 18.5714
153.028 18.5714
84.6195 18.5714
64.7848 18.5714
1232.21 18.5568
763.308 18.5313
639.071 18.5
607.115 18.5
167.186 18.5
140.89 18.5
1215.28 18.4712
1145.54 18.4712
1103.95 18.4712
83.0722 18.4712
1433.16 18.45
1249.37 18.4444
1184.59 18.4444
1067.45 18.4444
855.506 18.4444
708.424 18.4444
111.019 18.4444
1360.4 18.4083
1156.52 18.4083
1029.36 18.4083
46.2133 18.4083
777.268 18.375
647.693 18.375
318.793 18.375
162.975 18.3611
1478.74 18.3603
1107.49 18.3603
987.983 18.3603
166.037 18.3603
1224.01 18.3224
1058.8 18.3224
281.068 18.3224
51.9598 18.2917
1692.95 18.2857
406.454 18.2857
75.6173 18.2857
42.1842 18.2857
1009.76 18.2813
615.113 18.2813
1331.46 18.25
412.867 18.25
250.768 18.25
107.237 18.25
129.974 18.2426
83.9491 18.2426
1102.25 18.2404
1036.73 18.2404
524.645 18.2404
98.9152 18.2404
1382.41 18.225
505.842 18.225
687.632 18.2083
616.281 18.2083
352.614 18.2083
93.3225 18.2083
48.0795 18.2083
1514.97 18.2
1571.43 18.1838
671.058 18.1838
627.322 18.1838
350.242 18.1838
1645.2 18.1667
504.551 18.1667
1150.57 18.1645
1118.21 18.1645
1636.16 18.1635
461.992 18.1635
1434.97 18.1429
751.633 18.1429
1627.7 18.125
999.864 18.125
600.511 18.125
319.353 18.125
257.383 18.125
60.8098 18.125
1539.62 18.1023
983.791 18.1
642.056 18.1
1596.58 18.075
769.946 18.075
735.203 18.075
567.047 18.075
947.39 18.0662
579.722 18.0662
454.165 18.0662
416.98 18.0662
189.928 18.0662
1579.91 18.0592
1273.29 18.0592
234.705 18.0592
139.043 18.0592
199.002 18.0536
1105.97 18.0417
151.839 18.0417
145.573 18.0417
103.664 18.0417
92.9687 18.0417
40.9038 18.0417
1525.23 18.0357
1493.51 18.0357
781.626 18.0357
568.085 18.0357
1336.17 18.0313
1174.97 18.0313
793.167 18.0313
705.258 18.0313
603.406 18.0313
567.511 18.0313
385.68 18.0313
288.385 18.0278
1222. 18.025
1179.6 18.025
1538.11 18.0179
59.6895 18.0179
1361.92 18.0139
87.7206 18.0096
868.626 18.0083
837.723 18.0083
729.685 18.0083
602.647 18.0083
245.417 18.0083
221.45 18.0083
178.944 18.0083
133.116 18.0083
131.292 18.0083
333.1 18.0074
235.61 18.0074
879.533 18.0066
400.742 18.0066
685.755 18.006
697.354 18.
689.089 18.
361.58 18.
356.931 18.
147.636 18.
126.363 18.
50.4513 18.
178.543 17.9205
141.306 17.9205
1613.36 17.8929
1181.82 17.8929
653.445 17.8897
400.927 17.8897
712.808 17.8
98.5893 17.8
1694.4 17.7961
435.036 17.7813
145.702 17.7813
1692.03 17.7788
1515.82 17.7788
1448.03 17.7788
1227.21 17.7788
320.922 17.7788
312.333 17.7788
199.41 17.75
94.0166 17.6944
1686.26 17.6806
353.127 17.6806
710.009 17.675
478.937 17.675
1095.37 17.6667
567.248 17.6667
206.199 17.6667
56.3545 17.6667
1579.69 17.5956
987.731 17.5956
332.61 17.5956
331.639 17.5956
163.837 17.5956
106.61 17.5956
1382.04 17.5714
1288.69 17.5714
339.189 17.5714
60.6748 17.5714
1070.78 17.5568
492.4 17.5568
112.75 17.5568
1527.29 17.5329
539.993 17.5313
1607.45 17.5
1166.05 17.5
355.034 17.5
164.156 17.5
145.798 17.5
971.41 17.4712
1367. 17.45
560.827 17.45
565.468 17.4083
280.333 17.4083
111.109 17.4083
143.366 17.4
1263.15 17.375
1109.16 17.375
971.757 17.375
226.662 17.375
46.1195 17.375
962.064 17.3603
757.298 17.3603
551.16 17.3603
517.869 17.3603
220.151 17.3603
73.592 17.3603
54.3783 17.3603
941.177 17.3224
428.652 17.3214
365.993 17.3214
596.872 17.2857
479.915 17.2841
1544.62 17.2813
1172.3 17.2813
412.49 17.2813
211.45 17.2813
823.172 17.25
539.775 17.25
288.074 17.25
280.818 17.25
184.185 17.25
54.5366 17.25
1634.46 17.2426
125.382 17.2426
1445.01 17.2404
310.959 17.2404
101.03 17.2404
587.014 17.225
1099.05 17.2083
660.035 17.2083
86.7046 17.2083
74.2872 17.2
1167.3 17.1838
1135.81 17.1838
1601.64 17.1667
697.246 17.1667
554.525 17.1667
473.258 17.1667
211.849 17.1667
961.601 17.1645
551.698 17.1645
1229.18 17.1635
469.36 17.1635
197.585 17.1635
376.399 17.1488
938.857 17.1429
795.881 17.1429
307.646 17.1429
306.772 17.1429
197.912 17.1429
66.6342 17.1429
1466.18 17.125
1116.11 17.125
1069.22 17.125
877.717 17.125
445.688 17.125
336.139 17.125
175.611 17.125
94.3801 17.125
83.1152 17.125
1465.82 17.1111
513.574 17.1023
99.7954 17.0909
1536.16 17.0865
1405.93 17.0865
1375.04 17.0865
992.306 17.0865
640.184 17.0865
599.432 17.0865
270.509 17.0865
96.8253 17.0865
1253.64 17.0833
1590.98 17.075
1091.69 17.075
693.306 17.075
428.131 17.075
401.924 17.075
351.884 17.075
281.356 17.075
247.648 17.075
195.462 17.075
176.037 17.075
116.326 17.075
87.8282 17.075
932.952 17.0662
61.4053 17.0662
45.2849 17.0662
1521.54 17.0592
754.055 17.0592
452.982 17.0592
180.096 17.05
1680.61 17.0417
1303.47 17.0417
839.732 17.0417
680.284 17.0417
87.4149 17.0417
53.227 17.0417
1097.91 17.0357
411.454 17.0357
316.623 17.0357
170.173 17.0357
1458.24 17.0313
1271.9 17.0313
513.991 17.0313
457.627 17.0313
394.016 17.0313
244.216 17.0313
95.46 17.0313
74.5086 17.0313
1665.03 17.0278
816.291 17.0278
466.356 17.0278
449.963 17.0278
386.164 17.0278
242.839 17.0278
108.904 17.0278
263.283 17.025
366.43 17.0114
297.632 17.0114
112.643 17.0114
754.937 17.0096
182.146 17.0096
102.793 17.0096
550.138 17.0083
280.492 17.0083
161.661 17.0083
62.5565 17.0083
1591.71 17.0074
1313.28 17.0074
767.327 17.0074
504.927 17.0074
81.0805 17.0074
51.7617 17.0074
543.093 17.0066
477.306 17.0066
1467.08 17.
1301.72 17.
1180.53 17.
1087.13 17.
286.908 17.
42.2386 17.
1625.2 16.9205
86.2015 16.9205
467.3 16.8929
950.199 16.8897
90.0054 16.7961
1434.13 16.7813
1138.07 16.7813
624.83 16.7813
322.914 16.7813
134.755 16.7813
345.884 16.7788
1085.56 16.75
1565.98 16.6806
1072.95 16.6806
1241.77 16.675
1133.94 16.675
1014.34 16.675
674.449 16.675
332.715 16.675
118.936 16.675
1094.79 16.6667
126.987 16.6667
75.3799 16.6667
45.0259 16.6667
889.799 16.625
345.503 16.625
233.439 16.625
1108.18 16.5956
362.32 16.5956
1680.24 16.5714
1174.73 16.5714
576.873 16.5714
460.636 16.5714
170.486 16.5714
1152.81 16.5625
450.591 16.5625
1169.16 16.5568
117.406 16.5313
1504.67 16.5
1214.1 16.5
863.668 16.5
1598.84 16.4712
1558.43 16.4712
1553.45 16.4712
1548.49 16.4712
1099.69 16.4712
830.21 16.4712
746.975 16.4712
347.836 16.4712
239.963 16.4712
167.399 16.4712
568.34 16.45
593.932 16.4444
1679.94 16.4083
1543.66 16.4083
1526.21 16.4083
1480.52 16.4083
1430.66 16.4083
1290.26 16.4083
1111.56 16.4083
700.957 16.4083
492.587 16.4083
108.547 16.4083
41.508 16.4083
680.036 16.4
1201.48 16.375
1192.77 16.375
1164.64 16.375
602.457 16.375
541.197 16.375
304.557 16.375
290.967 16.375
237.924 16.375
90.6119 16.375
70.7425 16.375
599.782 16.3603
1089.1 16.3472
873.44 16.3472
101.379 16.3333
1288.14 16.3214
1002.62 16.3214
327.156 16.3214
264.83 16.3214
471.79 16.2917
1449.92 16.2857
959.642 16.2857
193.327 16.2857
1120.63 16.2841
73.1148 16.2841
1378.7 16.2813
673.985 16.2813
268.3 16.2813
1114.15 16.25
444.995 16.25
1676.29 16.2404
1113.26 16.2404
239.077 16.2404
192.501 16.2404
185.791 16.2404
360.838 16.225
121.094 16.225
1460.67 16.2083
1115.04 16.2083
474.046 16.2083
903.248 16.2
296.356 16.2
1521.18 16.1838
962.686 16.1838
214.501 16.1838
169.284 16.1667
107.325 16.1667
77.2183 16.1667
1103.46 16.1635
226.609 16.1635
117.468 16.1635
1468.05 16.1429
1385.47 16.1429
735.562 16.1429
68.0396 16.1429
58.0277 16.1429
1235.44 16.125
1123.7 16.125
1016.49 16.125
964.628 16.125
867.96 16.125
817.159 16.125
697.649 16.125
611.44 16.125
104.848 16.125
45.7139 16.125
131.357 16.1111
1643.64 16.1023
1089.36 16.1023
1361.14 16.0865
1234.73 16.0865
932.549 16.0865
827.212 16.0865
76.8555 16.0865
1097.26 16.0833
1104.75 16.075
137.507 16.075
1263.66 16.0662
1249.15 16.0662
438.338 16.0662
895.909 16.0625
567.812 16.0592
347.3 16.0592
1037.63 16.0417
652.994 16.0417
623.11 16.0417
539.34 16.0417
530.427 16.0417
514.334 16.0417
369.17 16.0417
304.619 16.0417
356.109 16.0357
213.771 16.0357
872.311 16.0313
347.705 16.0313
178.76 16.0313
1578.39 16.0278
1176.09 16.0278
165.063 16.0278
1183.7 16.025
662.76 16.0139
282.357 16.0139
744.115 16.0114
888.97 16.0096
653.076 16.0096
510.491 16.0096
368.198 16.0096
133.076 16.0096
1583.99 16.0083
1142.14 16.0083
1067. 16.0083
617.66 16.0083
478.637 16.0083
387.133 16.0083
276.153 16.0083
187.402 16.0083
73.534 16.0083
50.378 16.0083
41.4778 16.0083
972.95 16.0074
731.496 16.0074
1340.68 16.0066
1123.14 16.0066
836.944 16.0066
170.405 16.0066
1670.36 16.
1182.66 16.
1153.31 16.
1093.43 16.
790.661 16.
759.713 16.
701.262 16.
651.482 16.
521.159 16.
467.892 16.
327.862 16.
315.243 16.
91.6208 16.
1666.32 15.8929
382.484 15.8929
325.447 15.8929
602.888 15.8897
66.7771 15.8
85.8534 15.7961
1095.78 15.7813
534.441 15.7788
216.994 15.7788
96.7363 15.7788
89.4771 15.7788
1273.9 15.6806
1220.19 15.6806
1071.56 15.6806
773.392 15.6806
720.393 15.6806
408.677 15.6806
113.109 15.6806
92.3316 15.6806
80.4397 15.6806
1604.83 15.675
1564.3 15.675
292.947 15.675
160.207 15.675
124.178 15.675
1641.56 15.6667
985.673 15.6667
819.383 15.6667
672.569 15.6667
286.203 15.6667
102.444 15.6667
883.027 15.625
250.727 15.625
1264.83 15.5956
789.157 15.5956
588.933 15.5714
191.345 15.5714
43.9352 15.5714
976.114 15.5625
1347.1 15.5568
913.263 15.5568
345.991 15.5568
170.934 15.5568
884.264 15.5
1417.1 15.4712
999.409 15.4712
977.921 15.4712
753.895 15.4712
493.687 15.4712
162.564 15.4712
149.17 15.4712
434.165 15.45
1260.49 15.4083
1143.55 15.4083
758.736 15.4083
480.42 15.4083
192.597 15.4083
190.055 15.4083
150.94 15.4083
1128.87 15.375
976.703 15.375
756.792 15.375
678.864 15.375
330.587 15.375
227.479 15.375
101.869 15.375
66.1135 15.375
1327.56 15.3472
825.132 15.3472
1157.68 15.3333
1172.14 15.3224
1103.28 15.3224
1369.63 15.3214
631.116 15.3214
322.459 15.3214
94.3333 15.3214
1334.36 15.2857
634.781 15.2857
602.258 15.2857
158.675 15.2857
817.254 15.2841
639.472 15.2841
687.316 15.2813
498.794 15.2813
1509.72 15.25
1507.66 15.25
1084.86 15.25
895.052 15.25
846.388 15.25
635.923 15.25
462.905 15.25
393.345 15.25
294.551 15.25
1334.1 15.2404
1148.1 15.2404
1106.12 15.2404
123.928 15.2404
98.5068 15.2404
1625.32 15.2083
1302.05 15.2083
855.406 15.2083
756.463 15.2083
451.107 15.2083
390.136 15.2083
150.293 15.2083
45.5205 15.2083
1054.96 15.1838
210.244 15.1838
176.455 15.1838
1192.07 15.1667
76.7247 15.1667
1443.82 15.1635
480.222 15.1635
463.717 15.1635
122.038 15.1635
46.4551 15.1635
1270. 15.1607
348.018 15.1607
1419.21 15.1429
854.218 15.1429
1404.65 15.125
1387.96 15.125
1280.96 15.125
1256.34 15.125
1197.4 15.125
1161. 15.125
980.42 15.125
804.846 15.125
770.746 15.125
711.188 15.125
625.916 15.125
624.734 15.125
536.937 15.125
144.613 15.125
137.454 15.125
92.7 15.125
90.5628 15.125
67.0507 15.125
65.5697 15.125
1542.28 15.1111
719.108 15.1111
202.826 15.1111
325.812 15.1023
1286.21 15.0865
901.688 15.0865
830.443 15.0865
402.797 15.0865
342.523 15.0865
269.83 15.0865
158.946 15.0865
1606.58 15.075
1364.8 15.075
1157.11 15.075
1093.09 15.075
990.828 15.075
695.933 15.075
615.995 15.075
400.604 15.075
349.684 15.075
90.8821 15.075
494.326 15.0662
93.2123 15.0662
54.6615 15.0662
1137.88 15.05
780.472 15.05
363.826 15.05
356.973 15.05
1203.27 15.0417
1099.99 15.0417
1097.62 15.0417
1093.61 15.0417
743.959 15.0417
726.8 15.0417
672.379 15.0417
562.234 15.0417
373.991 15.0417
133.672 15.0417
86.4966 15.0417
58.8837 15.0417
1166.81 15.0357
151.08 15.0357
91.681 15.0357
962.827 15.0313
154.793 15.025
1088.23 15.0179
375.381 15.0179
868.406 15.0139
1513.64 15.0114
1287.03 15.0114
1244.72 15.0114
1071.68 15.0114
839.946 15.0114
781.435 15.0114
1197.89 15.0096
1108.58 15.0096
1017.6 15.0096
101.502 15.0096
67.5724 15.0096
1506.09 15.0083
1129.99 15.0083
1125.2 15.0083
898.342 15.0083
755.161 15.0083
249.219 15.0083
235.39 15.0083
228.931 15.0083
856.312 15.0074
75.1329 15.0066
1678.5 15.
1483.04 15.
1363.19 15.
1240.76 15.
1154.19 15.
899.076 15.
856.128 15.
800.039 15.
781.899 15.
655.333 15.
505.803 15.
431.266 15.
423.003 15.
324.68 15.
322.604 15.
316.949 15.
279.026 15.
231.713 15.
88.043 15.
66.896 15.
1252.9 14.9205
1194.12 14.9205
1139.53 14.9205
777.654 14.9205
701.697 14.9205
641.96 14.9205
547.838 14.9205
1205.1 14.8929
979.254 14.8929
1228.75 14.875
523.378 14.875
1577.1 14.8
1181.33 14.8
1143.81 14.8
775.558 14.8
127.379 14.8
66.2026 14.8
976.548 14.7813
380.055 14.7813
144.033 14.7788
297.177 14.6944
132.945 14.6944
1599.34 14.6806
1335.58 14.6806
338.281 14.6806
280.064 14.6806
164.413 14.6806
1495.62 14.675
1295.7 14.675
1250.95 14.675
436.829 14.675
384.49 14.675
758.896 14.6667
211.497 14.6667
510.194 14.5956
453.483 14.5956
1420.72 14.5714
811.256 14.5714
1608.4 14.5568
607.265 14.5568
373.191 14.5568
108.685 14.5568
82.0881 14.5568
1111.86 14.5
887.879 14.5
72.3637 14.5
1491.69 14.4712
1196.85 14.4712
1585.7 14.45
1061.99 14.45
682.35 14.45
485.99 14.45
481.567 14.45
428.555 14.45
269.273 14.45
193.487 14.45
647.651 14.4464
572.738 14.4464
1310.5 14.4083
1196.23 14.4083
1124.8 14.4083
506.68 14.4083
1623.9 14.375
1495.92 14.375
1362.86 14.375
1106.84 14.375
742.098 14.375
721.993 14.375
599.045 14.375
231.348 14.375
164.652 14.375
1447.19 14.3603
1018.26 14.3472
921.174 14.3472
724.778 14.3472
189.326 14.3472
41.6575 14.3333
1248.3 14.3214
1113.72 14.3214
880.044 14.3214
732.97 14.3214
41.3279 14.3214
953.277 14.2857
930.528 14.2857
247.119 14.2857
614.52 14.2841
74.0782 14.2841
41.5595 14.2841
998.254 14.2813
257.72 14.2813
222.195 14.2813
103.993 14.2813
1486.39 14.25
1425.06 14.25
1183.85 14.25
733.372 14.25
668.904 14.25
389.288 14.25
235.142 14.25
121.217 14.25
1436.31 14.2404
1262.08 14.2404
878.108 14.2404
749.141 14.2404
613.197 14.2404
342.48 14.2404
239.716 14.2404
56.7222 14.2404
842.749 14.225
495.366 14.225
1294.64 14.2083
1090.61 14.2083
1032.53 14.2083
503.77 14.2083
212.284 14.2083
1514.47 14.2
1238.78 14.2
1135.65 14.2
1105.43 14.2
706.595 14.2
112.848 14.2
309.145 14.1838
777.102 14.1667
659.238 14.1667
553.759 14.1667
493.612 14.1667
449.758 14.1667
383.119 14.1667
355.57 14.1667
196.834 14.1667
97.8649 14.1645
1618.55 14.1635
606.864 14.1635
369.897 14.1635
340.293 14.1635
279.498 14.1635
296.38 14.1607
112.228 14.1607
1520.31 14.1429
1226.92 14.1429
1035.26 14.1429
969.201 14.1429
926.349 14.1429
1476.39 14.125
1177.54 14.125
1167.75 14.125
1156.76 14.125
1141.06 14.125
856.784 14.125
423.956 14.125
398.674 14.125
285.682 14.125
282.977 14.125
160.583 14.125
133.927 14.125
89.7415 14.125
84.6357 14.125
57.9313 14.125
307.123 14.1023
85.4603 14.1023
1526.79 14.0865
964.268 14.0865
873.665 14.0865
786.277 14.0865
567.921 14.0865
498.423 14.0865
349.31 14.0865
217.92 14.0865
214.912 14.0865
120.817 14.0865
99.5096 14.0865
518.615 14.0833
1586.62 14.075
684.6 14.075
332.066 14.075
302.344 14.075
493.18 14.0662
381.606 14.0625
161.228 14.0625
52.7312 14.0625
1505.87 14.0592
1317.89 14.05
677.006 14.05
433.052 14.05
141.043 14.05
136.802 14.05
1588.29 14.0417
1512.11 14.0417
1431.8 14.0417
1131.59 14.0417
1091.35 14.0417
979.476 14.0417
955.064 14.0417
903.634 14.0417
852.812 14.0417
737.177 14.0417
474.511 14.0417
371.371 14.0417
299.512 14.0417
1179.47 14.0357
515.837 14.0357
449.514 14.0357
367.275 14.0357
326.391 14.0357
168.793 14.0357
54.5006 14.0357
40.3903 14.0357
1490.35 14.0313
1395.87 14.0313
652.374 14.0313
96.0991 14.0313
41.1603 14.025
1655.92 14.0179
1556.44 14.0114
947.231 14.0114
88.2851 14.0114
43.6161 14.0114
1586.98 14.0096
1469.46 14.0096
960.891 14.0096
856.983 14.0096
815.98 14.0096
242.973 14.0096
134.847 14.0096
1654.78 14.0083
1624.86 14.0083
1188.4 14.0083
1117.26 14.0083
225.712 14.0083
111.067 14.0083
847.217 14.0074
499.369 14.0074
472.064 14.0074
160.938 14.0074
90.7346 14.0074
87.276 14.0074
42.8964 14.0066
1583.67 14.
1550.21 14.
1457.3 14.
1342.36 14.
1330.55 14.
1276.22 14.
1089.78 14.
964.677 14.
837.159 14.
651.533 14.
555.005 14.
423.834 14.
398.38 14.
378.854 14.
353.821 14.
332.975 14.
222.639 14.
205.807 14.
111.26 14.
107.926 14.
72.339 14.
679.15 13.9205
506.297 13.9205
385.381 13.9205
170.761 13.9205
77.6581 13.9205
1666.2 13.8929
1604.03 13.8929
996.412 13.8929
255.262 13.8929
198.616 13.8929
756.74 13.875
174.486 13.875
508.817 13.8
183.654 13.8
181.03 13.8
1001.37 13.7788
925.203 13.7788
485.946 13.7788
377.225 13.7788
177.508 13.7788
173.449 13.7788
1215.05 13.75
707.228 13.75
115.158 13.75
1647.42 13.6806
252.072 13.6806
50.9065 13.6806
1038.16 13.675
666.201 13.675
206.812 13.675
1105.63 13.6667
1068.27 13.6667
925.77 13.6667
821.557 13.6667
777.376 13.6667
653.665 13.6667
526.025 13.6667
295.67 13.6667
103.878 13.6667
1622.45 13.625
368.522 13.625
191.812 13.5956
1153.74 13.5714
1090.56 13.5714
566.964 13.5714
272.038 13.5714
89.711 13.5714
82.5735 13.5714
46.2338 13.5714
904.609 13.5625
874.997 13.5625
1330.63 13.5568
1129.56 13.5568
772.107 13.5568
1246.67 13.5
1150.67 13.5
716.883 13.5
504.478 13.5
1593.65 13.4712
274.747 13.4712
1638.16 13.45
1485.5 13.45
1402.73 13.45
1275.6 13.45
1138.72 13.45
1096.8 13.45
1051.61 13.45
1043.83 13.45
1034.8 13.45
958.917 13.45
754.413 13.45
1542.74 13.4464
1688.25 13.4083
918.07 13.4083
1169.34 13.375
935.797 13.375
373.802 13.375
201.069 13.375
191.123 13.375
186.479 13.375
162.445 13.375
732.535 13.3603
1561.16 13.3472
1357.98 13.3472
1076.11 13.3472
886.201 13.3472
765.689 13.3472
483.392 13.3472
178.009 13.3472
130.992 13.3472
81.8911 13.3472
123.268 13.3333
1536.97 13.3214
1394.03 13.3214
768.311 13.3214
371.745 13.3214
1043.49 13.2841
862.574 13.2841
787.095 13.2841
603.535 13.2841
305.872 13.2841
212.775 13.2841
140.913 13.2841
135.185 13.2841
123.03 13.2841
64.9698 13.2841
1451.4 13.2813
148.381 13.2813
1159.77 13.25
447.203 13.25
250.391 13.25
57.0925 13.25
50.246 13.25
43.5243 13.25
1005.91 13.2404
832.458 13.2404
814.753 13.2404
559.691 13.2404
511.526 13.2404
337.548 13.2404
77.49 13.2404
1239.64 13.225
1117.01 13.2083
916.335 13.2083
1679.43 13.2
1142.56 13.2
920.829 13.2
580.479 13.2
120.785 13.2
70.3017 13.2
1228.3 13.1838
1206.51 13.1667
1169.96 13.1667
476.355 13.1667
451.837 13.1667
197.469 13.1667
162.06 13.1667
119.981 13.1667
108.343 13.1667
1642.57 13.1645
1150.83 13.1635
844.357 13.1635
583.72 13.1635
832.942 13.1607
176.895 13.1607
1506.71 13.1429
1377.93 13.1429
1220.8 13.1429
1002.17 13.1429
346.99 13.1429
291.242 13.1429
229.669 13.1429
127.564 13.1429
51.1904 13.1429
1249.09 13.125
1235.67 13.125
561.793 13.125
142.658 13.125
131.534 13.125
114.747 13.125
42.6374 13.125
40.9891 13.125
1070.86 13.1111
1689.38 13.1023
1489.49 13.1023
1055.54 13.1023
898.733 13.1023
220.985 13.1023
203.275 13.1023
141.833 13.1023
1204.6 13.0865
1098.8 13.0865
1032.42 13.0865
918.642 13.0865
872.48 13.0865
524.893 13.0865
503.577 13.0865
161.091 13.0865
73.1589 13.0833
1021.13 13.075
732.845 13.075
559.57 13.075
115.432 13.075
76.4589 13.0625
1456.25 13.05
660.564 13.05
494.682 13.05
121.472 13.05
59.0533 13.05
45.1307 13.05
1643.43 13.0417
1599.7 13.0417
1213.63 13.0417
1200.06 13.0417
1098.97 13.0417
979.651 13.0417
835.155 13.0417
682.479 13.0417
677.797 13.0417
588.43 13.0417
161.419 13.0417
147.924 13.0417
125.164 13.0417
122.929 13.0417
92.809 13.0417
1465.07 13.0357
1338.73 13.0357
866.399 13.0357
749.547 13.0357
246.621 13.0357
152.279 13.0357
130.074 13.0357
780.218 13.0313
239.547 13.0313
1202.81 13.025
1087.92 13.0179
1222.71 13.0139
1038.45 13.0139
389.617 13.0139
1539.02 13.0114
1171.4 13.0114
1033.99 13.0114
418.233 13.0114
380.478 13.0114
79.8933 13.0114
1482.05 13.0096
1429.33 13.0096
1361.33 13.0096
1207.27 13.0096
849.637 13.0096
540.16 13.0096
375.499 13.0096
366.178 13.0096
203.553 13.0096
157.34 13.0096
146.698 13.0096
1676.45 13.0083
1489.11 13.0083
1374.45 13.0083
1359.03 13.0083
755.865 13.0083
230.572 13.0083
1119.04 13.0074
434.675 13.0074
1110.11 13.
1104.35 13.
1096.31 13.
1022.85 13.
999.502 13.
875.291 13.
835.685 13.
807.03 13.
658.283 13.
485.198 13.
299.041 13.
281.548 13.
254.985 13.
232.285 13.
143.434 13.
139.07 13.
104.075 13.
103.567 13.
100.564 13.
70.1871 13.
1679.51 12.9205
687.821 12.9205
537.828 12.9205
446.995 12.9205
217.233 12.9205
1616.51 12.8929
988.345 12.8929
56.4513 12.8929
915.286 12.875
635.144 12.875
365.121 12.875
130.149 12.875
1121.89 12.8
1068.88 12.8
1054.43 12.8
547.583 12.8
484.437 12.8
477.949 12.8
177.914 12.8
1634.71 12.7788
1240.08 12.7788
1129.36 12.7788
537.902 12.7788
469.755 12.7788
113.961 12.7788
108.279 12.7788
87.9957 12.7788
54.4762 12.7788
1596.96 12.75
587.84 12.75
353.902 12.75
998.808 12.6806
904.38 12.6806
845.078 12.6806
725.368 12.6806
171.796 12.6806
117.128 12.6806
52.9498 12.6806
1193.24 12.675
649.467 12.675
1286.15 12.6667
903.716 12.6667
805.512 12.6667
724.59 12.6667
716.655 12.6667
475.028 12.6667
341.021 12.6667
264.31 12.6667
202.331 12.6667
147.888 12.6667
1283.04 12.625
253.655 12.625
867.615 12.5714
254.273 12.5714
1292.2 12.5625
806.43 12.5625
503.221 12.5625
187.07 12.5625
71.9334 12.5625
859.907 12.5568
690.461 12.5568
269.598 12.5568
171.612 12.5568
130.807 12.5
75.287 12.5
526.996 12.4712
505.663 12.4712
139.726 12.4712
44.9767 12.4712
1688.57 12.45
1497.02 12.45
1036.12 12.45
650.053 12.45
342.786 12.45
114.785 12.45
1017.41 12.4464
952.746 12.4464
641.18 12.4464
1357.62 12.4083
361.491 12.4083
1266.03 12.375
1041.96 12.375
1031.56 12.375
998.087 12.375
359.154 12.375
328.941 12.375
98.4557 12.375
1340.8 12.3472
1226.81 12.3472
1000.19 12.3472
396.12 12.3472
383.218 12.3472
306.524 12.3472
251.365 12.3472
170.56 12.3472
127.822 12.3472
74.2153 12.3472
1281.82 12.3333
1520.17 12.3214
733.946 12.3214
683.806 12.3214
549.897 12.3214
385.782 12.3214
1658.93 12.2841
1204.37 12.2841
1156.12 12.2841
591.423 12.2841
418.982 12.2841
285.214 12.2841
172.845 12.2841
95.6106 12.2841
85.6826 12.2841
1590.04 12.2813
1437.18 12.2813
1121.25 12.25
1047.83 12.25
146.412 12.25
130.201 12.25
45.2571 12.25
1546.89 12.2404
1242.07 12.2404
1151.35 12.2404
1128.35 12.2404
1099.48 12.2404
1054.83 12.2404
960.571 12.2404
446.374 12.2404
359.805 12.2404
214.107 12.2404
145.631 12.2404
83.6432 12.2404
214.521 12.225
1625.71 12.2083
1343.78 12.2083
1257.34 12.2083
1191.87 12.2083
758.103 12.2083
1139.9 12.2
945.414 12.2
817.668 12.2
752.595 12.2
461.494 12.2
408.924 12.2
176.402 12.2
52.7893 12.2
1047.37 12.1838
1599.03 12.1667
1485.09 12.1667
1347.88 12.1667
1196.35 12.1667
1074.55 12.1667
779.353 12.1667
461.544 12.1667
441.125 12.1667
307.967 12.1667
114.192 12.1667
886.897 12.1607
729.511 12.1607
1649.4 12.1429
775.935 12.1429
331.513 12.1429
219.607 12.1429
205.536 12.1429
120.282 12.1429
1407.59 12.125
1247. 12.125
1216.78 12.125
1178.03 12.125
1143.93 12.125
991.927 12.125
893.639 12.125
680.955 12.125
651.717 12.125
640.546 12.125
617.192 12.125
594.198 12.125
474.956 12.125
467.048 12.125
282.737 12.125
209.645 12.125
180.934 12.125
152.746 12.125
138.851 12.125
105.544 12.125
85.3289 12.125
73.2584 12.125
1329.4 12.1023
879.347 12.1023
779.929 12.1023
483.332 12.1023
433.756 12.1023
324.891 12.1023
104.578 12.1023
84.6947 12.1023
69.8658 12.1023
1455.26 12.0865
1406.83 12.0865
1092.28 12.0865
194.566 12.0865
1649.76 12.0833
1332.28 12.075
1313.86 12.075
187.904 12.075
851.74 12.0625
1644.22 12.05
986.595 12.05
955.978 12.05
433.685 12.05
143.537 12.05
1335.31 12.0417
1183.37 12.0417
1144.15 12.0417
951.668 12.0417
919.406 12.0417
788.399 12.0417
741.586 12.0417
532.334 12.0417
468.962 12.0417
424.858 12.0417
278.442 12.0417
133.771 12.0417
99.6238 12.0417
90.1028 12.0417
80.5261 12.0417
56.171 12.0417
1062.44 12.0357
597.203 12.0357
243.795 12.0357
196.32 12.0357
59.6582 12.0357
1530.2 12.0179
1406.64 12.0179
1303.6 12.0179
1623.22 12.0139
433.422 12.0139
320.969 12.0139
171.693 12.0139
1171.2 12.0114
1040.32 12.0114
1011.84 12.0114
334.607 12.0114
316.837 12.0114
271.584 12.0114
237.857 12.0114
52.3154 12.0114
1360.64 12.0096
1272.4 12.0096
1271.13 12.0096
1266.8 12.0096
1248.68 12.0096
1018.99 12.0096
757.93 12.0096
560.587 12.0096
501.561 12.0096
347.898 12.0096
308.159 12.0096
129.434 12.0096
105.706 12.0096
102.202 12.0096
101.41 12.0096
1106.92 12.0083
702.416 12.0083
630.611 12.0083
92.8642 12.0083
84.1576 12.0083
41.7597 12.0083
1622.07 12.
1601.14 12.
1571.07 12.
1178.25 12.
1173.22 12.
1108.05 12.
1085.7 12.
1071.74 12.
1066.87 12.
888.014 12.
855.725 12.
664.294 12.
649.013 12.
630.899 12.
469.12 12.
346.702 12.
211.8 12.
132.025 12.
122.65 12.
88.9159 12.
1652.27 11.9205
1434.39 11.9205
1260.84 11.9205
1134.85 11.9205
869.308 11.9205
600.703 11.9205
393.77 11.9205
1692.76 11.875
1438.71 11.875
898.844 11.875
336.648 11.875
303.805 11.875
1412.47 11.8
1282.8 11.8
1175.31 11.8
1157.44 11.8
1118.02 11.8
761.177 11.8
433.629 11.8
417.324 11.8
191.523 11.8
62.9834 11.8
1410.81 11.7788
533.156 11.7788
480.128 11.7788
473.599 11.7788
295.128 11.7788
177.02 11.7788
1637.66 11.75
1125.75 11.75
768.954 11.75
714.254 11.75
276.31 11.75
188.484 11.75
1204.28 11.6806
1126.41 11.6806
1068.1 11.6806
677.698 11.6806
469.922 11.6806
392.683 11.6806
326.294 11.6806
271.295 11.6806
257.161 11.6806
59.471 11.6806
1662.79 11.6667
1399.09 11.6667
1092.39 11.6667
715.352 11.6667
535.946 11.6667
422.365 11.6667
241.504 11.6667
58.8037 11.6667
840.495 11.5714
184.621 11.5714
1449.6 11.5625
1325.92 11.5625
1248.78 11.5625
662.017 11.5625
642.138 11.5625
400.05 11.5625
245.288 11.5625
1627.9 11.5568
1593.04 11.5568
1577.87 11.5568
1318.53 11.5568
1211.1 11.5568
1208.14 11.5568
1182.83 11.5568
1024.58 11.5568
819.056 11.5568
392.621 11.5568
211.182 11.5568
106.448 11.5568
90.2289 11.5568
1654.11 11.4712
1368.74 11.4712
1198.39 11.4712
1042.31 11.4712
692.643 11.4712
633.132 11.4712
169.636 11.4712
67.983 11.4712
47.8573 11.4712
1577.71 11.45
1404.77 11.45
1393.7 11.45
1341.24 11.45
1107.83 11.45
1066.64 11.45
79.9916 11.45
802.985 11.4464
720.666 11.4464
351.322 11.4464
1110.53 11.375
1089.19 11.375
776.572 11.375
96.021 11.375
1663.18 11.3472
1248.83 11.3472
813.874 11.3472
696.223 11.3472
634.224 11.3472
566.336 11.3472
486.142 11.3472
396.485 11.3472
330.775 11.3472
275.514 11.3472
216.914 11.3472
117.881 11.3472
96.3306 11.3472
42.4317 11.3472
984.431 11.3333
201.228 11.3333
1628.72 11.2841
1155.39 11.2841
662.522 11.2841
471.107 11.2841
219.743 11.2841
130.328 11.2841
101.191 11.2841
605.674 11.2813
409.864 11.2813
1691.86 11.25
1264.58 11.25
859.016 11.25
488.216 11.25
478.832 11.25
270.177 11.25
226.033 11.25
223.668 11.25
1338.62 11.2404
1165.05 11.2404
1104.6 11.2404
487.674 11.2404
445.455 11.2404
97.8308 11.2404
1420.52 11.225
724.294 11.2083
1400.56 11.2
1302.76 11.2
1286.8 11.2
1212.19 11.2
994.963 11.2
866.921 11.2
809.072 11.2
376.354 11.2
238.086 11.2
228.844 11.2
174.944 11.2
97.7171 11.2
1435.6 11.1667
200.808 11.1667
94.678 11.1667
1332.57 11.1607
1202.65 11.1607
1046.55 11.1607
902.752 11.1607
724.482 11.1607
221.212 11.1607
137.741 11.1607
103.257 11.1607
619.241 11.1429
341.262 11.1429
272.425 11.1429
236.666 11.1429
1611.16 11.125
1421.61 11.125
927.945 11.125
911.899 11.125
575.774 11.125
512.863 11.125
383.955 11.125
146.861 11.125
104.988 11.125
72.5922 11.125
64.1799 11.125
1580.55 11.1023
1087.32 11.1023
832.625 11.1023
830.542 11.1023
827.278 11.1023
316.246 11.1023
262.402 11.1023
138.8 11.1023
102.115 11.1023
90.3151 11.1023
46.2732 11.1023
1463.25 11.0865
1225.41 11.0865
811.487 11.0865
516.019 11.0865
423.274 11.0865
357.754 11.0865
279.629 11.0865
1353.37 11.0833
690.591 11.0833
261.838 11.0833
1669.4 11.075
766.676 11.075
1657.09 11.0625
1592.9 11.0625
1341.05 11.0625
1304.12 11.0625
762.699 11.0625
702.703 11.0625
538.071 11.0625
443.823 11.0625
301.748 11.0625
221.282 11.0625
52.104 11.0625
1455.66 11.05
1320.33 11.05
1236.83 11.05
1073.03 11.05
1047.72 11.05
945.733 11.05
937.998 11.05
572.942 11.05
321.082 11.05
304.15 11.05
231.652 11.05
218.327 11.05
105.306 11.05
101.439 11.05
1576.14 11.0417
1458.41 11.0417
449.38 11.0417
414.049 11.0417
383.59 11.0417
328.038 11.0417
135.366 11.0417
420.297 11.0357
982.228 11.0278
1368.91 11.0179
1266.33 11.0179
1392.86 11.0139
807.184 11.0139
1557.48 11.0114
1065.18 11.0114
1012.37 11.0114
619.042 11.0114
524.341 11.0114
331.993 11.0114
308.209 11.0114
130.564 11.0114
115.857 11.0114
110.38 11.0114
68.8308 11.0114
1513.37 11.0096
977.727 11.0096
666.096 11.0096
539.255 11.0096
159.293 11.0096
1585.09 11.0083
1314.98 11.0083
1111.12 11.0083
1036.27 11.0083
733.806 11.0083
1586.34 11.
1225.26 11.
1195.97 11.
1148.36 11.
1097.49 11.
1065.92 11.
893.006 11.
813.568 11.
745.921 11.
640.931 11.
440.018 11.
403.919 11.
350.756 11.
293.274 11.
259.709 11.
205.002 11.
62.7752 11.
1687.17 10.9205
1336.07 10.9205
1229.47 10.9205
1127.97 10.9205
1120.98 10.9205
1071.16 10.9205
355.907 10.9205
260.127 10.9205
157.242 10.9205
40.5591 10.9205
367.599 10.875
192.761 10.875
95.8045 10.875
1462.02 10.8
1255.75 10.8
873.84 10.8
836.27 10.8
583.443 10.8
550.026 10.8
476.084 10.8
393.428 10.8
332.57 10.8
229.48 10.8
176.123 10.8
165.426 10.8
116.219 10.8
1601.31 10.75
1444.89 10.75
1183.61 10.75
1132.69 10.75
1122.53 10.6806
1020.05 10.6806
596.303 10.6806
568.431 10.6806
305.083 10.6806
192.349 10.6806
79.3549 10.6806
50.2575 10.6806
47.4904 10.6806
46.7721 10.6806
1511.39 10.6667
1365.99 10.6667
1018.68 10.6667
982.769 10.6667
802.652 10.6667
763.525 10.6667
304.781 10.6667
293.31 10.6667
180.427 10.6667
53.4073 10.6667
787.845 10.625
587.201 10.625
443.444 10.625
177.762 10.625
1674.52 10.5625
1523.7 10.5625
1440.15 10.5625
1279.47 10.5625
1100.88 10.5625
872.83 10.5625
832.801 10.5625
459.242 10.5625
454.882 10.5625
342.679 10.5625
228.703 10.5625
67.7358 10.5625
1185.7 10.5568
892.387 10.5568
864.009 10.5568
744.899 10.5568
389.241 10.5568
199.899 10.5568
80.4927 10.5568
595.629 10.5
609.36 10.4712
608.159 10.4712
130.231 10.4712
717.048 10.45
561.851 10.45
542.121 10.45
534.334 10.45
471.229 10.45
427.73 10.45
395.368 10.45
376.145 10.45
328.466 10.45
326.43 10.45
168.631 10.45
61.3207 10.45
1488.62 10.4464
565.925 10.4464
414.368 10.4464
370.837 10.4464
287.604 10.4464
45.3531 10.4464
42.7602 10.4464
1299.8 10.375
1103.05 10.375
1050.9 10.375
901.93 10.375
667.116 10.375
377.345 10.375
340.406 10.375
1491.15 10.3472
1472.49 10.3472
1232.74 10.3472
929.721 10.3472
668.17 10.3472
541.89 10.3472
475.816 10.3472
393.241 10.3472
345.021 10.3472
243.687 10.3472
207.098 10.3472
169.455 10.3472
469.661 10.3333
97.2557 10.3333
77.8314 10.3333
766.47 10.3214
417.226 10.3214
297.938 10.3214
291.78 10.3214
1088.49 10.2841
781.787 10.2841
519.461 10.2841
477.52 10.2841
284.034 10.2841
1668.34 10.25
1336.53 10.25
1160.75 10.25
511.464 10.25
411.619 10.25
235.077 10.25
1305.53 10.2404
366.628 10.2404
335.981 10.2404
106.982 10.2404
88.2096 10.2404
1167.13 10.225
996.492 10.225
577.94 10.225
284.069 10.225
138.319 10.225
1117.93 10.2083
1249.53 10.2
788.785 10.2
629.117 10.2
613.807 10.2
217.819 10.2
170.621 10.2
89.7717 10.2
78.0604 10.2
66.9384 10.2
47.8053 10.2
1225.95 10.1667
966.778 10.1667
487.118 10.1667
456.806 10.1667
448.519 10.1667
246.945 10.1667
165.638 10.1667
1105.07 10.1607
992.756 10.1607
731.757 10.1607
363.103 10.1607
187.231 10.1607
138.591 10.1429
1363.55 10.125
994.71 10.125
990.711 10.125
824.313 10.125
796.041 10.125
659.9 10.125
628.686 10.125
595.308 10.125
565.544 10.125
219.471 10.125
1466.01 10.1023
1088.98 10.1023
1057.25 10.1023
562.419 10.1023
317.071 10.1023
208.213 10.1023
62.8183 10.1023
1291.33 10.0865
1110.43 10.0865
1016.71 10.0865
220.371 10.0865
75.5107 10.0865
437.473 10.0833
423.394 10.0833
317.488 10.0833
145.057 10.0833
1549.17 10.075
1155. 10.075
825.532 10.075
447.681 10.0625
177.117 10.0625
98.285 10.0625
1397.78 10.05
1346.51 10.05
1131.97 10.05
1085.83 10.05
989.152 10.05
810.606 10.05
561.536 10.05
224.747 10.05
1106.59 10.0417
954.541 10.0417
206.333 10.0417
112.436 10.0417
100.047 10.0417
44.3607 10.0417
43.2912 10.0417
1377.68 10.0357
783.165 10.0357
667.191 10.0357
366.321 10.0313
760.311 10.025
557.296 10.0179
543.842 10.0179
373.503 10.0179
206.901 10.0179
130.264 10.0179
1354.47 10.0139
1130.66 10.0139
1123.33 10.0139
1101.71 10.0139
977.028 10.0139
886.325 10.0139
419.417 10.0139
227.521 10.0139
226.106 10.0139
216.469 10.0139
143.997 10.0139
131.725 10.0139
93.4391 10.0139
89.6899 10.0139
1047.01 10.0114
803.997 10.0114
630.511 10.0114
382.548 10.0114
370.08 10.0114
361.001 10.0114
86.2356 10.0114
1261.36 10.0096
902.463 10.0096
821.964 10.0096
299.304 10.0096
153.924 10.0096
533.961 10.0083
1692.31 10.
1544.53 10.
1527.37 10.
1201.72 10.
1164.22 10.
1052.92 10.
987.153 10.
971.253 10.
963.405 10.
720.491 10.
657.123 10.
608.695 10.
529.865 10.
513.374 10.
500.945 10.
447.754 10.
336.885 10.
272.122 10.
262.17 10.
222.315 10.
185.404 10.
155.634 10.
119.398 10.
101.119 10.
67.7915 10.
45.1463 10.
41.4235 10.
