# Supplementary material for: Functional Genomics of Novel Secondary Metabolites from Diverse Cyanobacteria Using Untargeted Metabolomics
Source: Mar Drugs. 2013 Sep 30;11(10):3617–31. doi: 10.3390/md11103617 (PMC3826126; doi:10.3390/md11103617)
Supplement: Supplementary File 3 — Supplementary msms data (ZIP, 1417 KB) [file marinedrugs-11-03617-s003.zip › msms/146.Positive.txt]

// 146.   Positive
144.1 242447.
118.085 46193.6
261.178 33885.6
144.207 7148.6
144.242 3214.51
144.299 1974.14
144.353 1679.07
144.389 1559.22
158.116 1387.05
144.423 1299.2
118.182 1129.6
144.512 1094.09
144.476 1083.24
144.551 955.605
261.325 939.848
144.597 896.388
144.668 828.698
144.729 715.987
84.0798 711.779
144.927 543.365
58.0653 541.281
144.83 539.513
261.376 527.524
118.234 522.96
59.0744 501.245
144.776 482.551
144.984 478.42
145.101 469.254
145.063 435.019
261.458 422.053
118.406 362.027
145.17 357.512
118.285 357.183
132.099 329.125
261.518 318.258
118.333 310.165
145.137 292.5
261.585 292.266
145.353 289.009
145.295 289.
118.367 287.574
145.222 280.157
118.449 261.408
261.82 245.521
