# Supplementary material for: Functional Genomics of Novel Secondary Metabolites from Diverse Cyanobacteria Using Untargeted Metabolomics
Source: Mar Drugs. 2013 Sep 30;11(10):3617–31. doi: 10.3390/md11103617 (PMC3826126; doi:10.3390/md11103617)
Supplement: Supplementary File 3 — Supplementary msms data (ZIP, 1417 KB) [file marinedrugs-11-03617-s003.zip › msms/99.Positive.txt]

// 99.   Positive
331.285 9689.87
834.47 4735.48
493.338 3263.05
655.39 1513.95
325.113 1310.
163.06 1249.92
313.275 1052.78
475.327 1024.31
817.437 796.154
799.43 659.76
329.267 435.925
330.274 416.368
637.383 359.818
487.169 357.043
331.444 292.167
834.698 190.006
331.493 182.595
239.231 168.796
145.05 157.491
491.329 138.696
493.495 136.6
331.595 124.022
311.251 121.383
332.272 111.021
325.221 108.375
332.134 102.662
834.875 98.245
835.583 97.2066
474.33 97.0703
834.971 96.225
331.786 95.0947
473.301 94.8026
331.711 91.6036
164.061 87.25
835.14 83.8169
601.348 81.8
835.058 80.556
255.11 77.0208
493.632 76.8409
331.871 75.3077
835.933 71.125
326.112 69.1635
655.684 68.4083
845.7 68.3333
332.023 67.1406
492.33 67.125
493.894 66.5833
332.34 62.003
332.671 60.4556
61.0346 59.6406
313.405 57.1406
401.302 57.125
85.031 54.1731
656.274 54.1184
493.739 53.2
494.124 50.645
836.327 48.
836.455 46.2353
836.145 46.0139
835.259 45.0208
332.412 45.0179
518.261 44.625
799.576 44.0083
494.031 43.
91.0415 42.2426
330.006 42.045
475.78 42.0054
333.796 41.7961
332.492 41.5714
330.146 41.1488
656.007 39.1488
238.228 39.0096
475.686 39.0043
800.277 39.
95.0815 38.3214
656.386 38.2228
495.25 38.0592
332.562 37.2841
798.412 37.2663
332.906 37.225
163.727 37.175
167.072 37.0625
494.449 37.0278
836.528 36.5956
333.217 36.1078
331.165 35.3224
487.366 35.3068
115.045 35.2841
325.878 35.1429
818.345 35.125
797.647 35.025
325.298 35.0043
495.169 34.125
494.331 34.125
800.076 34.0417
257.241 34.0208
475.59 34.0114
800.829 33.7788
475.541 33.5682
839.732 33.5
638.227 33.45
837.337 33.2
654.385 32.8182
221.23 32.605
494.79 32.2663
313.475 31.1838
457.329 31.0083
800.569 31.0066
838.01 30.875
494.51 30.8182
494.879 30.5
656.084 30.0625
818.43 30.0083
818.893 30.005
836.672 30.
476.401 29.7824
1468.3 29.75
329.398 29.3611
313.665 29.3214
496.09 29.2813
165.062 29.0083
330.921 29.0066
494.988 28.8409
475.918 28.7961
328.935 28.4402
42.0206 28.1136
837.153 28.
551.448 28.
476.271 27.7788
636.347 27.4803
836.611 27.3472
799.643 27.1429
163.791 27.125
488.164 27.1
326.694 27.
329.905 26.8929
237.216 26.6944
68.7871 26.15
333.375 26.1429
639.292 26.0833
452.931 26.
489.162 25.8182
489.989 25.5208
313.578 25.5
168.407 25.4464
329.487 25.4
483.428 25.1838
127.037 25.05
333.709 25.0179
476.166 25.
329.612 25.
69.6735 25.
655.866 24.6944
799.989 24.5
327.126 24.4712
295.873 24.4083
840.257 24.3603
1173.39 24.3266
837.643 24.125
163.675 24.0714
330.429 24.0625
473.405 24.0489
833.644 24.0313
241.606 24.0227
335.868 24.0208
832.436 24.
484.503 23.9
316.88 23.8182
841.222 23.7961
334.594 23.75
326.291 23.4821
164.52 23.405
1116.89 23.245
491.508 23.125
1107.55 23.0833
1107.34 23.0833
335.292 23.0313
274.779 23.006
1554.72 23.0046
468.611 22.8409
605.811 22.6544
380.167 22.4821
1117.89 22.2663
492.466 22.1607
488.01 22.1023
106.672 22.0865
325.411 22.0592
1272.24 22.0417
325.585 22.0417
760.405 22.0227
803.115 22.
397.29 21.6
825.313 21.5682
306.244 21.5329
626.899 21.4803
239.512 21.45
245.211 21.4444
327.195 21.4083
156.558 21.3636
785.95 21.3603
817.752 21.3472
601.806 21.2813
802.864 21.25
282.052 21.225
146.941 21.2083
44.6131 21.1731
327.327 21.1667
124.039 21.1488
158.522 21.1429
146.825 21.125
272.033 21.1111
817.876 21.1023
163.23 21.0833
656.654 21.0662
300.371 21.0662
348.456 21.045
333.259 21.0096
214.751 21.006
833.932 21.
498.213 21.
164.145 21.
317.622 20.9205
1356.24 20.7813
1284.15 20.7813
408.702 20.7813
165.097 20.75
333.037 20.6944
1096.63 20.6576
940.69 20.605
836.019 20.5313
127.895 20.4083
1294.16 20.375
883.555 20.3636
315.975 20.3603
164.204 20.3224
336.248 20.2857
656.888 20.2813
324.472 20.225
331.027 20.2083
50.4105 20.1645
60.7333 20.0662
62.5908 20.0592
63.7381 20.0536
837.734 20.05
284.743 20.0278
649.512 20.0083
418.162 20.0083
1278.28 20.
833.461 20.
1237.12 19.9185
336.601 19.675
989.318 19.4808
199.736 19.4464
1314.63 19.4083
824.424 19.4
573.373 19.4
308.718 19.375
799.87 19.3214
777.493 19.3214
533.082 19.2813
258.253 19.25
57.714 19.25
723.996 19.2
491.242 19.1667
255.324 19.1645
1048.82 19.1635
331.078 19.1488
245.127 19.1359
838.297 19.1
1105.8 19.0909
822.664 19.0536
716.636 19.0278
74.058 19.025
1161.57 19.0083
644.223 19.0083
251.402 19.0083
243.184 19.0083
836.836 19.
826.253 18.8897
326.554 18.875
510.484 18.7961
1038.42 18.75
107.061 18.7202
573.196 18.6944
1575.26 18.5568
970.695 18.5
61.0622 18.4444
653.144 18.375
277.989 18.3224
987.517 18.2917
495.042 18.2857
839.21 18.25
487.418 18.25
1402.97 18.1838
794.302 18.1635
553.441 18.1488
776.139 18.1
1250.76 18.075
700.58 18.0662
1136.7 18.0417
1343.69 18.0357
1141.93 18.0313
972.633 18.0167
485.345 18.0066
145.004 18.006
834.101 18.
647.046 18.
497.223 18.
314.134 18.
721.768 17.9
736.816 17.7961
477.474 17.7788
338.391 17.6944
999.447 17.675
333.074 17.6667
1313.22 17.625
283.007 17.5956
824.753 17.5329
575.157 17.5208
195.542 17.5
262.206 17.4464
235.018 17.4402
656.61 17.4083
653.295 17.375
349.617 17.375
122.699 17.375
638.039 17.3333
481.692 17.3224
504.561 17.3214
323.719 17.2917
88.8814 17.2917
196.932 17.2857
995.036 17.2813
489.646 17.2813
730.926 17.225
343.011 17.2
255.045 17.1838
490.758 17.1667
510.18 17.1635
321.158 17.1359
475.497 17.125
305.143 17.125
90.6777 17.125
1456.62 17.1
136.711 17.075
709.554 17.0536
182.253 17.0417
356.164 17.0357
313.784 17.0357
613.13 17.0313
599.309 17.0313
1287.65 17.025
325.97 17.025
100.687 17.025
1316.55 17.0114
326.248 17.0114
256.97 17.0096
1069.46 17.0083
53.99 17.0074
337.729 17.006
844.694 17.0054
1154.08 17.
521.192 17.
494.615 17.
482.749 17.
371.775 17.
495.54 16.9205
1510.37 16.8929
834.013 16.8
618.264 16.7813
883.028 16.7202
489.319 16.6806
325.449 16.6806
837.814 16.6667
891.43 16.625
638.592 16.625
188.906 16.625
839.98 16.5714
547.148 16.5568
923.012 16.5329
239.956 16.5313
1434.73 16.5
1132.18 16.5
681.464 16.5
602.577 16.45
943.994 16.4083
567.027 16.4083
136.479 16.4083
457.847 16.375
832.679 16.3472
323.252 16.3472
199.2 16.3472
207.492 16.3214
141.207 16.3214
535.038 16.2841
1172.99 16.25
840.139 16.25
754.462 16.25
1063.95 16.2404
326.368 16.225
851.767 16.2083
516.665 16.2083
369.079 16.2083
199.591 16.2083
41.5234 16.2083
658.935 16.2
1413.01 16.1838
812.265 16.1838
301.213 16.1838
266.16 16.1838
373.983 16.1667
328.455 16.1667
1298.8 16.1645
1556.33 16.1635
914.861 16.1635
820.021 16.1635
127.601 16.1635
1494.42 16.1488
1008.82 16.1488
727.21 16.1429
656.789 16.1429
140.664 16.1429
347.147 16.125
124.722 16.125
613.556 16.1111
842.365 16.1
172.302 16.0865
42.2761 16.0865
1598.07 16.075
1385.73 16.075
81.9737 16.075
1109.32 16.0662
333.469 16.0662
50.2683 16.0662
597.276 16.0417
495.578 16.0417
43.5333 16.0417
41.2863 16.0417
708.181 16.0357
1395.64 16.0313
884.236 16.0313
487.658 16.0313
1266.49 16.0278
163.536 16.0139
1241.9 16.0096
905.466 16.0096
800.455 16.0096
1099.84 16.0083
355.657 16.0083
164.975 16.0083
46.2034 16.0083
340.144 16.0066
588.337 16.006
1191.33 16.
951.49 16.
485.295 16.
400.26 16.
325.825 16.
287.709 16.
486.083 15.9205
303.259 15.9205
579.866 15.6944
345.6 15.6806
343.211 15.6806
848.28 15.675
314. 15.675
801.229 15.6667
192.812 15.625
831.937 15.5714
85.1105 15.5714
904.684 15.5625
713.429 15.5625
1317.49 15.5568
563.087 15.5568
192.439 15.5568
972.49 15.5329
74.4135 15.5329
686.071 15.5
72.1747 15.5
904.177 15.4712
391.537 15.4712
333.879 15.4712
49.7303 15.4712
365.302 15.4083
426.745 15.4
91.9533 15.4
1032.31 15.3603
840.337 15.3603
275.93 15.3603
800.184 15.3472
187.595 15.3472
198.331 15.3224
919.918 15.3214
203.52 15.3214
1412.21 15.2857
1156.09 15.2841
1055.47 15.2841
322.742 15.2841
803.928 15.2813
634.043 15.2813
1145.95 15.25
931.886 15.25
173.781 15.25
929.637 15.2083
185.041 15.2083
184.2 15.2083
173.032 15.2083
220.975 15.2
1027.88 15.1838
1053.96 15.1645
533.385 15.1645
89.9649 15.1429
1159.8 15.125
857.159 15.125
731.848 15.125
703.467 15.125
657.09 15.125
351.529 15.125
333.154 15.125
156.866 15.125
101.345 15.125
1421.7 15.1111
341.985 15.1111
61.1755 15.1023
218.729 15.0833
903.52 15.075
732.502 15.075
236.039 15.075
228.764 15.075
702.324 15.0662
374.923 15.0592
355.419 15.05
853.958 15.0417
496.991 15.0417
897.623 15.0357
541.046 15.0357
499.582 15.0357
334.243 15.0357
78.7643 15.0357
828.589 15.0313
266.356 15.0313
1303.84 15.0278
922.489 15.0278
262.546 15.0278
248.113 15.0278
1064.43 15.0179
900.012 15.0139
593.616 15.0114
385.545 15.0114
338.709 15.0114
333.934 15.0096
123.739 15.0096
46.2268 15.0096
921.589 15.0083
797.739 15.0083
330.64 15.0074
169.703 15.0074
1131.93 15.0066
99.1071 15.0066
489.544 15.006
827.617 15.
714.445 15.
687.481 15.
495.412 15.
390.578 15.
223.852 15.
1340.17 14.9205
162.072 14.9205
151.847 14.9205
152.179 14.8
1276.02 14.7813
843.864 14.7813
191.666 14.7788
95.252 14.7788
388.696 14.75
768.679 14.6806
500.025 14.6806
185.99 14.6667
313.892 14.625
608.856 14.5714
431.418 14.5714
1025.55 14.5625
885.129 14.5625
637.689 14.5625
1274.59 14.5568
519.145 14.5568
787.271 14.5
631.522 14.5
1203.29 14.4712
985.029 14.45
838.393 14.45
821.149 14.45
496.3 14.45
479.003 14.45
637.561 14.4464
901.522 14.4083
149.634 14.4083
1546.68 14.375
607.42 14.375
254.203 14.375
1552.41 14.3333
801.698 14.3333
296.378 14.3333
808.936 14.3214
800.635 14.3214
510.847 14.3214
183.525 14.3214
45.127 14.3214
1405.04 14.2841
1109.91 14.2841
248.737 14.2841
1525.94 14.25
530.746 14.25
335.103 14.25
314.964 14.25
146.108 14.25
59.8425 14.25
50.027 14.25
646.259 14.2404
469.849 14.2404
637.75 14.225
338.596 14.225
321.89 14.225
291.109 14.225
1497.99 14.2083
103.582 14.2083
41.6306 14.2083
638.699 14.1667
468.111 14.1667
1433.55 14.1635
994.664 14.1635
69.8967 14.1635
233.477 14.1607
97.0267 14.1607
288.389 14.1429
252.572 14.1429
199.834 14.1429
91.5747 14.1429
1119.15 14.125
452.541 14.125
365.347 14.125
263.924 14.125
842.564 14.1111
841.484 14.1111
1215.7 14.1023
476.015 14.1023
311.48 14.1023
286.223 14.1023
45.4012 14.1023
538.494 14.0833
1398.17 14.075
1296.63 14.075
818.087 14.075
329.786 14.075
1157.1 14.0662
377.009 14.0625
240.032 14.0592
72.7477 14.0536
325.68 14.05
304.914 14.05
1376.18 14.0417
126.829 14.0417
164.755 14.0278
100.498 14.0278
796.685 14.0179
448.807 14.0139
356.737 14.0139
144.618 14.0139
802.401 14.0114
72.3475 14.0114
52.0837 14.0114
724.848 14.0096
150.272 14.0096
1149.85 14.0083
699.196 14.0083
499.518 14.0074
243.828 14.0074
850.08 14.
843.462 14.
197.138 14.
107.744 14.
87.9012 14.
58.741 14.
890.659 13.9205
833.814 13.9205
207.208 13.9205
765.17 13.8929
164.481 13.8929
226.116 13.875
1257.05 13.8
81.6039 13.8
150.344 13.7788
672.581 13.75
409.636 13.6806
772.365 13.6667
635.359 13.6667
612.645 13.6667
434.014 13.6667
214.438 13.6667
165.99 13.6667
1315.16 13.5714
161.245 13.5714
142.341 13.5714
69.6347 13.5714
1461.05 13.5625
1446.14 13.5568
375.698 13.5568
657.423 13.5
336.929 13.5
969.85 13.4712
797.397 13.4712
1376.26 13.45
1515.77 13.4464
978.226 13.4464
378.588 13.4464
153.137 13.4444
841.834 13.4083
496.756 13.4083
357.193 13.4083
1048.16 13.375
431.918 13.375
359.134 13.375
337.241 13.375
74.7249 13.3603
1163.4 13.3472
576.79 13.3472
458.504 13.3472
45.8294 13.3472
949.019 13.3214
810.487 13.3214
721.206 13.3214
672.173 13.3214
1226.1 13.2841
823.274 13.2841
711.781 13.2841
689.242 13.2841
218.892 13.2813
353.389 13.25
1240.93 13.2404
1099.59 13.2404
531.654 13.2404
501.902 13.2404
334.689 13.2404
842.215 13.2083
477.202 13.2083
328.726 13.2083
1187.14 13.2
262.916 13.2
80.1832 13.2
1261.33 13.1838
1012.42 13.1838
77.6498 13.1838
818.528 13.1667
753.283 13.1667
139.998 13.1667
58.3332 13.1667
1371.02 13.1645
1187.57 13.1635
671.93 13.1635
610.194 13.1607
488.243 13.1607
483.205 13.1607
189.31 13.1607
123.346 13.1607
1002.24 13.1429
678.902 13.1429
948.092 13.125
839.408 13.125
649.334 13.125
603.256 13.125
495.734 13.125
458.85 13.125
429.562 13.125
355.192 13.125
253.02 13.125
237.098 13.125
144.019 13.125
621.842 13.1111
1117.5 13.1023
1025.26 13.1023
802.092 13.1023
583.513 13.1023
402.062 13.1023
234.141 13.1023
50.492 13.1
1248.67 13.0865
725.758 13.0865
193.002 13.0865
515.142 13.075
210.973 13.075
1247.42 13.0662
856.673 13.0662
74.6953 13.0662
653.648 13.05
1497.44 13.0417
1079.84 13.0417
863.392 13.0417
669.463 13.0417
662.928 13.0417
534.201 13.0417
424.825 13.0417
191.171 13.0417
1313.33 13.0357
936.145 13.0357
899.461 13.0357
741.412 13.0357
174.066 13.0357
87.5739 13.0357
1115.95 13.0278
1103.66 13.0278
1043.26 13.0278
193.91 13.0278
47.2213 13.0278
530.926 13.025
344.511 13.0179
314.053 13.0179
1328.72 13.0139
449.426 13.0139
143.566 13.0139
137.186 13.0139
659.743 13.0114
639.825 13.0114
233.125 13.0114
99.4981 13.0114
1472.34 13.0096
1075.72 13.0096
924.735 13.0096
514.96 13.0096
415.472 13.0096
78.2313 13.0096
418.888 13.0083
58.6489 13.0083
1593.1 13.
1450.66 13.
1443.19 13.
1380.04 13.
1251.75 13.
1069.1 13.
843.213 13.
842.631 13.
657.265 13.
640.013 13.
542.833 13.
477.954 13.
316.331 13.
299.833 13.
148.274 13.
143.882 13.
105.485 13.
78.0086 13.
65.9086 13.
1167.72 12.9205
115.233 12.9205
110.306 12.9205
122.844 12.8929
1118.36 12.875
799.751 12.875
1447.47 12.8
991.704 12.8
764.971 12.8
679.389 12.8
270.639 12.8
97.2943 12.8
1048.37 12.7788
828.824 12.7788
361.505 12.7788
326.875 12.75
246.685 12.75
1338.45 12.6806
225.954 12.6806
1381.39 12.675
448.154 12.675
447.608 12.675
1394.94 12.6667
443.305 12.6667
287.633 12.6667
68.5487 12.6667
886. 12.625
167.742 12.625
257.621 12.5714
1135.57 12.5625
899.695 12.5625
711.258 12.5625
579.153 12.5625
340.518 12.5625
1575.57 12.5568
918.211 12.5568
861.661 12.5568
838.566 12.5568
559.21 12.5
391.168 12.5
1393.91 12.4712
751.96 12.4712
477.592 12.4712
372.973 12.4712
340.674 12.4712
221.143 12.4712
132.603 12.4712
1545.53 12.45
1122.47 12.45
980.577 12.45
768.764 12.45
497.07 12.45
312.752 12.45
48.1579 12.45
1273.28 12.4464
328.993 12.4464
143.529 12.4464
992.418 12.4083
1217.92 12.375
512.209 12.375
370.245 12.375
291.736 12.375
99.0324 12.375
715.961 12.3603
403.128 12.3472
368.367 12.3472
333.508 12.3472
1261.67 12.3333
1296.36 12.3214
1203.68 12.3214
1131.02 12.3214
69.2104 12.3214
1331.35 12.2841
1013.06 12.2841
780.215 12.2841
609.902 12.2841
521.269 12.2841
509.682 12.2841
186.156 12.2841
71.7986 12.2841
778.678 12.2813
1493.81 12.25
1357.51 12.25
1121.36 12.25
941.348 12.25
853.75 12.25
791.457 12.25
658.512 12.25
657.944 12.25
622.077 12.25
472.225 12.25
335.695 12.25
335.204 12.25
225.015 12.25
207.654 12.25
118.711 12.25
1044.05 12.2404
896.372 12.2404
776.443 12.2404
200.977 12.2404
341.103 12.225
1115.24 12.2083
679.903 12.2083
41.5826 12.2083
1550.97 12.2
1261.43 12.2
531.431 12.2
508.17 12.2
226.742 12.2
114.219 12.2
72.7667 12.2
1450.55 12.1838
1083.32 12.1667
659.521 12.1667
456.693 12.1667
348.22 12.1667
312.937 12.1667
1476.41 12.1429
1137.76 12.1429
1049.5 12.1429
909.47 12.1429
810.698 12.1429
663.823 12.1429
538.199 12.1429
355.365 12.1429
201.88 12.1429
141.255 12.1429
97.4094 12.1429
95.027 12.1429
827.452 12.125
808.457 12.125
714.238 12.125
478.574 12.125
384.983 12.125
314.458 12.125
299.059 12.125
250.101 12.125
243.287 12.125
146.893 12.125
99.5347 12.125
99.2069 12.125
45.5902 12.125
1312.06 12.1023
658.281 12.1023
324.667 12.1023
321.774 12.1023
250.746 12.1023
250.184 12.1023
150.377 12.1023
145.473 12.1023
1563.9 12.0865
1373.88 12.0865
1197.95 12.0865
1134.18 12.0865
557.613 12.0865
422.825 12.0865
70.2773 12.0865
1152.2 12.0833
820.981 12.0833
270.101 12.0833
87.9807 12.0833
1569.03 12.075
762.966 12.075
378.972 12.075
372.167 12.075
140.548 12.075
119.413 12.0662
82.7586 12.0662
1505.13 12.0625
1158.74 12.0625
1091.84 12.0625
644.105 12.0625
546.056 12.0625
328.889 12.0625
235.414 12.0625
50.8022 12.0625
1071.87 12.05
684.915 12.05
389.809 12.05
62.0255 12.05
1548.77 12.0417
1230.3 12.0417
1024.93 12.0417
915.526 12.0417
812.558 12.0417
581.411 12.0417
502.459 12.0417
486.777 12.0417
432.729 12.0417
381.53 12.0417
232.608 12.0417
197.833 12.0417
47.4696 12.0417
1546.4 12.0357
1347.81 12.0357
925.345 12.0357
624.745 12.0357
491.968 12.0357
235.73 12.0357
211.748 12.0357
211.148 12.0357
169.755 12.0357
107.186 12.0357
294.707 12.0313
206.661 12.0313
1269.08 12.0179
638.34 12.0179
637.973 12.0179
471.857 12.0179
1468.21 12.0139
1040.32 12.0139
854.596 12.0139
477.022 12.0139
368.804 12.0139
165.447 12.0139
1411.98 12.0114
923.621 12.0114
690.895 12.0114
646.07 12.0114
645.655 12.0114
602.946 12.0114
571.344 12.0114
419.932 12.0114
303.454 12.0114
171.521 12.0114
62.5682 12.0114
1434.65 12.0096
1432.02 12.0096
1074.12 12.0096
691.557 12.0096
347.846 12.0096
287.339 12.0096
57.1322 12.0096
1440.99 12.0083
685.44 12.0083
374.79 12.0083
351.746 12.0083
316.952 12.0083
312.481 12.0083
550.574 12.0074
524.664 12.0074
60.3277 12.0074
1432.96 12.
1068.05 12.
865.144 12.
863.62 12.
673.436 12.
562.901 12.
519.833 12.
435.767 12.
405.48 12.
396.151 12.
326.176 12.
241.641 12.
163.368 12.
159.93 12.
151.658 12.
151.109 12.
130.389 12.
110.81 12.
63.4503 12.
49.1095 12.
1579.72 11.9205
1503.68 11.9205
944.13 11.9205
407.389 11.9205
227.927 11.9205
211.909 11.9205
155.29 11.9205
1544.31 11.875
1252.49 11.875
806.292 11.875
673.012 11.875
627.949 11.875
490.108 11.875
1320.18 11.8
1054.15 11.8
915.676 11.8
464.294 11.8
204.146 11.8
1431.18 11.7788
1412.48 11.7788
1331.43 11.7788
1286.14 11.7788
1133.17 11.7788
607.628 11.7788
559.47 11.7788
81.0127 11.7788
769.189 11.75
569.463 11.75
517.711 11.75
495.844 11.75
385.236 11.75
264.131 11.75
1266.89 11.6806
1207.32 11.6806
832.083 11.6806
694.328 11.6806
437.181 11.6806
373.841 11.6806
1563.25 11.6667
1541.4 11.6667
1095.47 11.6667
288.517 11.6667
172.378 11.6667
655.09 11.625
273.949 11.625
1285.42 11.5714
606.3 11.5714
159.67 11.5714
1583.03 11.5625
965.601 11.5625
963.514 11.5625
487.615 11.5625
411.403 11.5625
266.811 11.5625
220.258 11.5625
210.411 11.5625
201.142 11.5625
163.842 11.5625
121.325 11.5625
1541.8 11.5568
1260.21 11.5568
1077.2 11.5568
883.882 11.5568
487.478 11.5568
418.347 11.5568
369.705 11.5568
315.473 11.5568
168.245 11.5568
164.572 11.5568
1134.94 11.4712
491.702 11.4712
435.117 11.4712
273.395 11.4712
237.165 11.4712
148.788 11.4712
99.856 11.4712
1119.81 11.45
667.017 11.45
334.786 11.45
298.266 11.45
265.196 11.45
59.5773 11.45
896.502 11.4464
399.852 11.4464
314.391 11.4464
211.526 11.4464
204.454 11.4464
202.828 11.4464
146.539 11.4083
94.8541 11.4083
77.3271 11.4083
1460.41 11.375
1298.14 11.375
1244. 11.375
1132.77 11.375
920.819 11.375
866.103 11.375
850.566 11.375
544.437 11.375
486.268 11.375
116.026 11.375
102.02 11.375
1221.93 11.3472
1070.76 11.3472
658.847 11.3472
440.771 11.3472
307.864 11.3472
175.59 11.3472
137.333 11.3472
79.3815 11.3472
924.346 11.3333
657.588 11.3333
295.399 11.3333
147.585 11.3333
100.846 11.3333
1591.2 11.3214
1503.56 11.3214
1299.02 11.3214
665.817 11.3214
596.633 11.3214
60.5816 11.3214
1211.74 11.2841
958.519 11.2841
722.458 11.2841
577.714 11.2841
443.883 11.2841
389.9 11.2841
349.934 11.2841
347.781 11.2841
257.384 11.2841
174.467 11.2841
100.768 11.2841
1399.67 11.2813
1331.03 11.2813
1410.12 11.25
818.974 11.25
563.333 11.25
531.987 11.25
425.638 11.25
366.155 11.25
336.998 11.25
208.814 11.25
91.3949 11.25
1414.54 11.2404
1190.6 11.2404
891.081 11.2404
801.607 11.2404
766.768 11.2404
650.869 11.2404
531.271 11.2404
335.344 11.2404
548.385 11.225
539.773 11.225
1464.28 11.2083
1463.84 11.2083
718.646 11.2083
714.368 11.2083
1579.1 11.2
1005.85 11.2
904.001 11.2
892.378 11.2
619.659 11.2
498.148 11.2
295.582 11.2
260.868 11.2
192.056 11.2
64.0262 11.2
1488.18 11.1667
1101.32 11.1667
782.039 11.1667
532.724 11.1667
404.673 11.1667
352.768 11.1667
210.374 11.1667
105.903 11.1667
104.663 11.1667
68.1802 11.1667
40.8361 11.1667
1297.58 11.1607
1132.97 11.1607
1102.23 11.1607
1095.64 11.1607
919.763 11.1607
821.255 11.1607
163.45 11.1607
62.4622 11.1607
1244.2 11.1429
1110.47 11.1429
972.168 11.1429
891.234 11.1429
846.143 11.1429
842.448 11.1429
324.265 11.1429
246.591 11.1429
228.011 11.1429
110.389 11.1429
1486.44 11.125
1367.66 11.125
1086.36 11.125
1033.64 11.125
884.067 11.125
648.829 11.125
627.813 11.125
528.469 11.125
516.541 11.125
496.373 11.125
419.389 11.125
291.628 11.125
281.004 11.125
189.712 11.125
183.826 11.125
142.592 11.125
80.4122 11.125
52.7759 11.125
48.855 11.125
1441.29 11.1023
1317.73 11.1023
896.234 11.1023
859.744 11.1023
735.497 11.1023
461.234 11.1023
191.129 11.1023
99.1643 11.1023
77.191 11.1023
58.5655 11.1023
1001.7 11.0865
866.846 11.0865
801.396 11.0865
765.785 11.0865
696.492 11.0865
381.675 11.0865
269.112 11.0865
109.956 11.0865
1569.26 11.0833
1494.71 11.0833
964.678 11.0833
555.097 11.0833
467.973 11.0833
330.097 11.0833
1066.68 11.075
955.895 11.075
580.486 11.075
46.6798 11.075
405.584 11.0662
327.512 11.0662
619.956 11.0625
612.945 11.0625
474.914 11.0625
318.955 11.0625
81.2435 11.0625
59.4584 11.0625
1347.45 11.05
1255.52 11.05
1149.34 11.05
1059.96 11.05
846.676 11.05
828.292 11.05
825.195 11.05
790.021 11.05
741.92 11.05
534.894 11.05
395.639 11.05
330.754 11.05
154.928 11.05
1585.63 11.0417
1531.61 11.0417
1512.7 11.0417
1180.56 11.0417
965.535 11.0417
901.162 11.0417
864.773 11.0417
841.069 11.0417
391.655 11.0417
363.051 11.0417
278.218 11.0417
238.685 11.0417
168.317 11.0417
1526.19 11.0357
1496.39 11.0357
638.811 11.0357
572.016 11.0357
526.423 11.0357
458.102 11.0357
314.571 11.0357
273.992 11.0357
251.463 11.0357
123.37 11.0357
45.212 11.0357
967.121 11.0179
959.848 11.0179
351.477 11.0179
163.881 11.0179
1498.43 11.0139
1408. 11.0139
1210.87 11.0139
754.178 11.0139
673.106 11.0139
551.717 11.0139
325.752 11.0139
303.854 11.0139
261.489 11.0139
206.356 11.0139
67.5055 11.0139
1375.09 11.0114
1227.39 11.0114
1082.89 11.0114
980.204 11.0114
925.066 11.0114
876.249 11.0114
838.213 11.0114
681.846 11.0114
679.619 11.0114
523.549 11.0114
482.435 11.0114
399.172 11.0114
357.799 11.0114
319.968 11.0114
275.768 11.0114
271.041 11.0114
148.524 11.0114
128.811 11.0114
56.1364 11.0114
48.7129 11.0114
1475.66 11.0096
1264.02 11.0096
850.765 11.0096
326.497 11.0096
264.956 11.0096
155.463 11.0096
131.333 11.0096
1128.64 11.0083
1110.62 11.0083
1007.02 11.0083
657.492 11.0083
398.166 11.0083
112.669 11.0083
466.254 11.0074
178.806 11.0074
105.626 11.0074
1534.55 11.
1104.9 11.
1104.01 11.
1008.69 11.
983.202 11.
942.834 11.
659.639 11.
644.601 11.
568.91 11.
533.134 11.
479.119 11.
437.473 11.
419.17 11.
383.053 11.
285.778 11.
261.332 11.
228.461 11.
206.554 11.
166.746 11.
116.953 11.
102.214 11.
94.7592 11.
85.7369 11.
63.8021 11.
57.0586 11.
50.5225 11.
46.1178 11.
1528.41 10.9205
1218.36 10.9205
1109.08 10.9205
979.331 10.9205
775.506 10.9205
743.618 10.9205
354.937 10.9205
76.5499 10.9205
68.955 10.9205
57.1552 10.9205
1583.71 10.875
1343.17 10.875
1279.88 10.875
838.454 10.875
774.345 10.875
311.636 10.875
596.82 10.8
462.986 10.8
399.348 10.8
365.504 10.8
336.839 10.8
314.313 10.8
126.86 10.8
83.2299 10.8
1502.28 10.75
1125.86 10.75
749.317 10.75
619.351 10.75
561.549 10.75
481.322 10.75
357.75 10.75
337.787 10.75
1255.87 10.6806
1240.49 10.6806
937.746 10.6806
826.98 10.6806
647.736 10.6806
572.847 10.6806
525.495 10.6806
467.744 10.6806
456.871 10.6806
443.019 10.6806
304.077 10.6806
298.548 10.6806
248.378 10.6806
208.118 10.6806
172.563 10.6806
167.615 10.6806
124.756 10.6806
93.4128 10.6806
1356. 10.6667
1065.28 10.6667
980.763 10.6667
855.151 10.6667
744.553 10.6667
473.511 10.6667
431.778 10.6667
274.306 10.6667
1164.91 10.625
1026.68 10.625
867.339 10.625
738.21 10.625
658.66 10.625
620.714 10.625
591.113 10.625
530.627 10.625
226.909 10.625
203.645 10.625
138.737 10.625
1580.84 10.5625
1574.05 10.5625
1275.75 10.5625
803.56 10.5625
663.533 10.5625
659.937 10.5625
375.031 10.5625
287.517 10.5625
174.757 10.5625
142.892 10.5625
127.124 10.5625
874.195 10.5568
646.947 10.5568
581.026 10.5568
49.5595 10.5568
91.8517 10.5
1425.16 10.4712
1031.98 10.4712
260.638 10.4712
241.375 10.4712
154.75 10.4712
1204.36 10.45
926.213 10.45
908.654 10.45
815.306 10.45
718.069 10.45
695.799 10.45
460.338 10.45
397.455 10.45
381.002 10.45
269.627 10.45
207.255 10.45
141.549 10.45
134.37 10.45
92.83 10.45
1297.16 10.4464
1249.7 10.4464
1242.26 10.4464
1131.81 10.4464
1066.2 10.4464
1037.93 10.4464
1011.78 10.4464
905.116 10.4464
730.385 10.4464
423.976 10.4464
139.385 10.4464
106.326 10.4464
79.4095 10.4464
70.4583 10.4464
586.435 10.375
498.508 10.375
470.843 10.375
464.192 10.375
356.933 10.375
339.752 10.375
294.482 10.375
246.816 10.375
221.461 10.375
147.213 10.375
115.681 10.375
74.978 10.375
1245.1 10.3472
1211.25 10.3472
540.897 10.3472
500.515 10.3472
423.73 10.3472
397.033 10.3472
312.125 10.3472
263.371 10.3472
140.977 10.3472
97.1711 10.3472
94.0681 10.3472
45.7961 10.3472
1295.42 10.3333
299.324 10.3333
282.556 10.3333
66.5384 10.3333
61.1431 10.3333
648.752 10.3214
501.173 10.3214
499.915 10.3214
1492.25 10.2841
1478.4 10.2841
1451.93 10.2841
1445.62 10.2841
1380.88 10.2841
1147.55 10.2841
786.949 10.2841
672.974 10.2841
603.044 10.2841
589.895 10.2841
579.755 10.2841
547.743 10.2841
470.966 10.2841
447.073 10.2841
221.366 10.2841
166.532 10.2841
147.095 10.2841
1433.35 10.25
1379.94 10.25
1325.69 10.25
1248.55 10.25
982.153 10.25
877.559 10.25
818.663 10.25
783.484 10.25
654.482 10.25
594.511 10.25
543.578 10.25
488.331 10.25
438.446 10.25
328.25 10.25
281.112 10.25
116.407 10.25
70.9519 10.25
1242.57 10.2404
1232.49 10.2404
1210.35 10.2404
1198.48 10.2404
770.341 10.2404
537.601 10.2404
469.923 10.2404
435.283 10.2404
356.608 10.2404
352.09 10.2404
342.684 10.2404
289.918 10.2404
235.308 10.2404
206.611 10.2404
177.659 10.2404
51.8936 10.2404
1270.98 10.225
1018.26 10.225
852.548 10.225
806.848 10.225
706.254 10.225
679.28 10.225
437.129 10.225
340.751 10.225
1540.14 10.2
1491.52 10.2
1486.7 10.2
1312.21 10.2
1232.91 10.2
1103.04 10.2
750.714 10.2
611.188 10.2
430.243 10.2
361.59 10.2
359.024 10.2
319.62 10.2
166.62 10.2
151.905 10.2
50.1342 10.2
1547.32 10.1667
1220.88 10.1667
1142.84 10.1667
846.01 10.1667
579.245 10.1667
457.453 10.1667
321.671 10.1667
239.057 10.1667
82.2123 10.1667
58.5174 10.1667
701.841 10.1607
492.657 10.1607
391.362 10.1607
127.709 10.1607
117.423 10.1607
1146.26 10.1429
942.693 10.1429
876.435 10.1429
822.5 10.1429
643.452 10.1429
445.573 10.1429
441.688 10.1429
313.961 10.1429
292.088 10.1429
95.8328 10.1429
1552.89 10.125
1440.66 10.125
1345.87 10.125
1156.29 10.125
1042.23 10.125
837.055 10.125
569.053 10.125
547.556 10.125
537.15 10.125
521.702 10.125
461.419 10.125
443.939 10.125
418.993 10.125
413.05 10.125
324.782 10.125
256.025 10.125
213.2 10.125
201.022 10.125
160.192 10.125
125.583 10.125
125.411 10.125
1446.6 10.1023
1398.45 10.1023
1126. 10.1023
996.899 10.1023
977.516 10.1023
874.435 10.1023
819.496 10.1023
734.084 10.1023
697.989 10.1023
664.03 10.1023
544.676 10.1023
476.952 10.1023
474.953 10.1023
202.238 10.1023
137.784 10.1023
95.7599 10.1023
54.5089 10.1023
1431.72 10.0865
1185.37 10.0865
1004.95 10.0865
814.29 10.0865
683.222 10.0865
308.243 10.0865
265.114 10.0865
230.196 10.0865
143.305 10.0865
128.746 10.0865
96.9915 10.0865
50.9816 10.0865
1286.51 10.0833
1167.61 10.0833
719.335 10.0833
665.92 10.0833
664.307 10.0833
508.264 10.0833
97.8047 10.0833
47.1065 10.0833
1529.28 10.075
1021.39 10.075
939.39 10.075
1542.95 10.0625
1536.81 10.0625
1014.54 10.0625
793.033 10.0625
766.991 10.0625
373.427 10.0625
351.029 10.0625
342.164 10.0625
259.621 10.0625
239.989 10.0625
219.605 10.0625
110.78 10.0625
64.4716 10.0625
43.2123 10.0625
1571.84 10.05
1459.14 10.05
1362.21 10.05
1272.53 10.05
1003.43 10.05
975.064 10.05
953.258 10.05
882.33 10.05
700.276 10.05
650.168 10.05
596.046 10.05
594.118 10.05
522.043 10.05
503.791 10.05
410.467 10.05
363.783 10.05
362.615 10.05
279.538 10.05
257.972 10.05
202.14 10.05
201.798 10.05
142.476 10.05
141.16 10.05
133.442 10.05
49.1336 10.05
1422.56 10.0417
1416.22 10.0417
1068.33 10.0417
826.859 10.0417
636.468 10.0417
584.565 10.0417
563.728 10.0417
538.624 10.0417
375.623 10.0417
352.402 10.0417
334.303 10.0417
251.744 10.0417
167.792 10.0417
131.78 10.0417
111.317 10.0417
1505.43 10.0357
1485.33 10.0357
1246.77 10.0357
430.682 10.0357
339.88 10.0357
318.791 10.0357
187.26 10.0357
74.2997 10.0357
1562.38 10.025
489.102 10.025
325.518 10.025
1598.77 10.0179
1459.7 10.0179
571.864 10.0179
276.329 10.0179
48.6967 10.0179
1561.93 10.0139
939.829 10.0139
918.145 10.0139
842.098 10.0139
654.013 10.0139
516.847 10.0139
387.246 10.0139
334.465 10.0139
272.827 10.0139
176.927 10.0139
155.406 10.0139
131.918 10.0139
125.113 10.0139
58.6883 10.0139
1414.65 10.0114
1123.43 10.0114
1064.75 10.0114
1029.28 10.0114
712.654 10.0114
683.836 10.0114
615.643 10.0114
429.815 10.0114
193.823 10.0114
171.731 10.0114
138.154 10.0114
93.5586 10.0114
62.8266 10.0114
59.9412 10.0114
1532.1 10.0096
1437.95 10.0096
1381.98 10.0096
1298.32 10.0096
987.067 10.0096
869.766 10.0096
821.991 10.0096
662.2 10.0096
364.854 10.0096
214.105 10.0096
183.299 10.0096
92.3161 10.0096
934.358 10.0083
892.174 10.0083
691.166 10.0083
1508.65 10.
1389.57 10.
1346.59 10.
1310.04 10.
1307.17 10.
1235.55 10.
1189.32 10.
1184.44 10.
1172.61 10.
1112.76 10.
1101.82 10.
1101.04 10.
941.507 10.
894.289 10.
877.41 10.
859.039 10.
834.296 10.
802.953 10.
649.803 10.
593.085 10.
564.206 10.
560.362 10.
536.008 10.
512.078 10.
491.564 10.
478.718 10.
452.151 10.
436.467 10.
403.752 10.
384.624 10.
349.858 10.
344.612 10.
334.034 10.
296.875 10.
246.231 10.
245.306 10.
242.641 10.
237.798 10.
215.372 10.
197.533 10.
193.775 10.
193.42 10.
155.371 10.
120.958 10.
113.287 10.
101.889 10.
63.1177 10.
