# Supplementary material for: Functional Genomics of Novel Secondary Metabolites from Diverse Cyanobacteria Using Untargeted Metabolomics
Source: Mar Drugs. 2013 Sep 30;11(10):3617–31. doi: 10.3390/md11103617 (PMC3826126; doi:10.3390/md11103617)
Supplement: Supplementary File 3 — Supplementary msms data (ZIP, 1417 KB) [file marinedrugs-11-03617-s003.zip › msms/121.Positive.txt]

// 121.   Positive
836.536 1060.21
660.503 902.899
484.47 889.071
466.459 264.063
661.494 187.006
818.538 117.257
836.746 89.7824
642.484 79.338
485.478 67.6429
660.677 64.2656
484.696 58.0321
837.558 55.
485.519 53.6667
484.638 52.2893
837.084 52.1731
955.614 51.0043
466.536 49.3611
836.899 49.0321
660.773 48.1838
170.192 45.7813
302.361 41.0417
697.372 41.
838.351 40.6
302.295 36.7202
467.453 32.6944
837.01 32.5714
883.35 32.3491
315.184 32.2112
664.815 32.075
661.241 31.1429
260.238 30.6875
662.248 29.6576
660.846 29.4821
455.581 29.0043
84.5904 28.4167
661.076 28.2813
199.628 28.006
663.381 28.005
1076.99 27.375
302.5 27.2045
155.387 27.1731
631.849 27.1645
110.611 27.0947
485.563 27.0227
365.343 27.004
1561.84 26.6429
1538.12 26.5
477.554 26.25
127.405 26.1359
1611.81 26.0769
1202.47 25.5956
754.396 25.3967
1140.59 25.3611
1311.82 25.3077
284.283 25.2404
746.37 25.2269
486.197 25.1429
801.261 25.1111
1106.36 25.0909
239.178 24.8897
1154.9 24.7788
1277.45 24.5313
783.343 24.3603
1614.26 24.3393
837.457 24.2857
947.353 24.25
1306.02 24.1607
119.257 24.0662
857.106 24.0592
350.904 24.006
748. 23.6576
533.766 23.5707
648.344 23.5208
728.281 23.405
619. 23.3333
55.1583 23.1111
92.9816 23.0066
945.31 22.9205
142.739 22.8182
811.024 22.7202
175.691 22.5329
104.594 22.4803
266.288 22.4712
1398.18 22.4464
430.646 22.2917
860.316 22.2841
665.018 22.25
450.29 22.225
743.681 22.1875
1279.63 22.1645
854.86 22.1645
164.058 22.125
71.0932 22.1
438.396 22.0769
660.969 22.0625
399.949 22.0536
95.9322 22.0489
698.795 22.0074
1223.94 22.
276.924 21.7813
980.447 21.7202
98.0228 21.6806
992.913 21.625
657.635 21.5714
1081.22 21.4545
45.8143 21.3603
1131.9 21.25
933.38 21.225
149.517 21.1645
262.392 21.125
1096.47 21.1118
609.76 21.1118
1275.15 21.0909
530.748 21.0662
892.652 21.0592
565.017 21.025
838.507 21.0114
664.872 21.0096
140.164 21.
99.0943 21.
1659.25 20.9
1119.11 20.9
695.5 20.9
84.8178 20.9
49.7679 20.6544
81.0008 20.5568
391.332 20.375
948.633 20.3224
1637.19 20.3214
1195.39 20.2917
606.643 20.2857
466.825 20.1838
735.145 20.1645
560.791 20.1
466.651 20.0865
652.961 20.0662
308.801 20.0625
1443.61 20.0489
678.919 20.0489
40.5216 20.0278
754.059 20.0227
485.664 20.0083
1065.27 20.0054
82.5427 20.
661.142 19.9
85.1273 19.8897
40.3582 19.7961
1239.25 19.7778
270.752 19.6944
178.402 19.675
915.518 19.625
979.518 19.5
885.51 19.5
1186.63 19.4821
330.633 19.4083
413.721 19.4
1405.46 19.3611
845.49 19.3224
181.232 19.2813
567.69 19.225
69.1886 19.225
540.028 19.1838
1671.3 19.1645
248.628 19.1645
1592.28 19.1429
242.772 19.1429
1435.99 19.125
183.753 19.125
137.537 19.125
913.259 19.1136
172.411 19.1111
55.6317 19.1111
1298.6 19.1023
830.383 19.0769
1047.65 19.0536
630.627 19.0313
354.812 19.0139
314.838 19.0083
854.675 19.0074
1107.81 19.
1006.28 19.
484.826 18.8
205.582 18.7961
1366.26 18.7202
1458.76 18.675
892.933 18.6544
266.676 18.5956
152.609 18.5956
229.24 18.4821
1363.21 18.4712
435.921 18.45
1459.96 18.4444
684.019 18.4444
697.871 18.4
384.885 18.375
89.2713 18.375
130.239 18.3636
743.479 18.3224
335.936 18.25
267.405 18.25
256.952 18.25
65.0681 18.225
1521.78 18.2083
101.372 18.2083
1068.49 18.1838
184.975 18.1838
564.951 18.1667
309.726 18.1645
107.108 18.1645
372.101 18.1635
664.719 18.125
488.79 18.1118
157.61 18.1118
879.726 18.1111
818.657 18.1023
177.586 18.1
836.039 18.075
495.931 18.0592
103.173 18.0592
70.1064 18.0592
837.672 18.0417
835.755 18.0417
288.517 18.0417
149.87 18.0417
1056.74 18.0357
415.004 18.0357
795.319 18.0313
44.2159 18.0313
849.558 18.0278
135.449 18.0278
262.333 18.025
81.2364 18.025
1492.98 18.0227
952.13 18.0139
1632.04 18.0096
919.431 18.0096
63.1873 18.0083
1299.65 18.0074
1225.9 18.0074
178.565 18.0066
651.878 18.
540.853 18.
108.056 17.9205
791.555 17.8929
742.318 17.8929
1230.14 17.8897
865.448 17.8897
164.134 17.8897
1194.9 17.875
102.054 17.7961
568.41 17.675
271.993 17.6667
837.787 17.625
1174.95 17.5714
738.289 17.5714
185.031 17.5714
1672.46 17.5568
870.188 17.5
798.038 17.5
254.538 17.5
236.522 17.5
1448.25 17.4712
527.597 17.4712
1312.67 17.4444
358.207 17.4444
1113.41 17.4083
482.273 17.4083
208.109 17.4083
141.598 17.4083
694.61 17.3611
814.905 17.3603
362.706 17.3472
542.648 17.3333
1407.21 17.3224
902.656 17.3214
518.874 17.3214
109.392 17.3214
102.107 17.2857
89.208 17.2841
517.502 17.2813
1134.59 17.25
737.002 17.25
356.897 17.2404
144.68 17.2404
1591.29 17.2083
838.691 17.2083
224.27 17.2083
1673.22 17.1838
582.998 17.1667
219.661 17.1667
1344.91 17.1645
922.56 17.1645
450.947 17.1645
824.895 17.1488
1154.2 17.1429
1146.55 17.125
844.64 17.125
684.937 17.125
655.484 17.125
540.34 17.125
160.186 17.125
324.92 17.1111
740.49 17.1023
947.766 17.0865
1554.53 17.075
432.991 17.075
109.104 17.0536
254.991 17.05
883.502 17.0489
1684.11 17.0417
127.34 17.0417
387.255 17.0357
719.326 17.0313
86.935 17.0313
43.8814 17.0278
491.59 17.0227
674.984 17.0114
663.971 17.0096
1402.88 17.0083
788.344 17.0083
82.1529 17.0074
1577.59 17.0066
1321.76 17.
298.142 17.
292.511 17.
697.018 16.9205
485.704 16.8897
361.372 16.8897
562.645 16.8
353.383 16.8
1107.26 16.7813
539.864 16.7788
423.678 16.6806
299.124 16.675
1502.42 16.5956
599.027 16.5956
1246.77 16.5714
806.021 16.5714
1259.01 16.5313
1172.3 16.5313
1139.64 16.5
569.59 16.5
434.716 16.5
62.9511 16.5
1320.03 16.4821
588.962 16.4712
451.187 16.45
86.0841 16.45
1621.56 16.4444
1512.86 16.4083
504.259 16.4083
467.409 16.4083
413.382 16.4083
95.2322 16.4
1551.03 16.375
1288.91 16.3603
566.638 16.3603
1493.98 16.3333
1070.53 16.3224
241.187 16.3224
195.371 16.3214
1170.18 16.2857
472.056 16.2857
220.839 16.2857
1203.64 16.2813
274.335 16.2813
1241.45 16.25
261.582 16.25
228.377 16.25
166.047 16.25
1060.79 16.2426
638.288 16.2404
638.058 16.2083
511.928 16.2083
71.8047 16.2083
1308.37 16.2
121.455 16.2
152.848 16.1875
1553. 16.1838
1648.87 16.1667
1145.19 16.1667
523.75 16.1667
383.834 16.1667
202.799 16.1667
1446.36 16.1429
1445.62 16.1429
1419.52 16.125
937.146 16.125
688.716 16.125
391.397 16.125
294.897 16.125
159.007 16.125
77.8744 16.125
1253.94 16.1023
1163.23 16.0865
736.731 16.0865
221.62 16.0865
1492.49 16.075
1227.27 16.075
504. 16.075
1621.09 16.0662
1609.7 16.0662
350.786 16.0592
927.663 16.05
398.014 16.05
351.493 16.05
1497.73 16.0417
675.109 16.0417
660.169 16.0417
42.778 16.0417
122.221 16.0357
997.881 16.0313
767.965 16.0313
706.478 16.0313
414.876 16.0313
237.641 16.0313
370.993 16.0278
299.023 16.025
774.377 16.0096
48.5293 16.0096
910.978 16.0083
743.623 16.0083
258.331 16.0083
63.0098 16.0083
1583.33 16.0074
600.568 16.0074
509.197 16.
471.192 16.
371.202 16.
42.9866 16.
841.702 15.9205
157.39 15.9205
391.678 15.8929
387.984 15.8929
276.956 15.8929
236.066 15.8929
168.096 15.8929
727.531 15.875
1634.93 15.8
601.048 15.7813
494.252 15.7788
825.413 15.75
52.0678 15.6944
518.718 15.675
62.6291 15.675
490.464 15.6667
485.251 15.6667
127.545 15.6667
94.2715 15.6667
806.293 15.5956
279.358 15.5956
1686.27 15.5714
1375.55 15.5714
1091.65 15.5714
813.748 15.5714
624.841 15.5714
153.495 15.5714
121.734 15.5714
615.565 15.5625
521.861 15.5568
732.322 15.5
256.883 15.5
67.249 15.5
1666.4 15.4712
812.925 15.4712
485.846 15.4712
368.175 15.4712
284.492 15.4712
175.499 15.4712
1610.71 15.45
420.621 15.45
77.1647 15.45
1665.38 15.4083
1637.91 15.4083
1595.3 15.4083
1441.22 15.4083
842.429 15.4083
748.753 15.4083
640.666 15.4083
507.323 15.4083
236.575 15.4083
143.053 15.4083
785.846 15.375
477.178 15.375
106.72 15.375
640.085 15.3224
1033.19 15.3214
737.509 15.3214
1684.68 15.2857
836.326 15.2857
1630.36 15.2813
253.475 15.2813
998.785 15.2404
991.541 15.2404
355.405 15.2404
220.724 15.2404
149.447 15.2404
44.6057 15.2404
1623.28 15.2083
1044.37 15.2083
1615.86 15.1838
128.117 15.1645
1436.66 15.1635
353.126 15.1607
1680.55 15.1429
1357.78 15.1429
156.768 15.1429
1065.77 15.125
978.466 15.125
354.282 15.125
323.167 15.125
112.922 15.125
55.1968 15.125
1150.93 15.1111
1665.3 15.1023
434.245 15.1023
117.282 15.1023
564.242 15.0865
330.728 15.0865
1261.07 15.075
834.631 15.075
186.849 15.075
94.3565 15.0662
294.151 15.0625
1232.03 15.0592
75.8156 15.0592
1087.61 15.05
571.023 15.05
1076.21 15.0417
682.011 15.0417
662.318 15.0417
254.917 15.0417
77.3679 15.0417
1054.47 15.0357
902.332 15.0357
666.113 15.0357
147.527 15.0357
142.58 15.0357
1618.35 15.0313
1045.32 15.0313
716.057 15.0313
416.195 15.0313
136.926 15.0313
218.712 15.0278
56.5327 15.0278
730.338 15.0096
725.161 15.0096
378.712 15.0096
259.142 15.0096
1536.19 15.0083
1008.77 15.0083
714.682 15.0083
212.571 15.0083
71.9895 15.0083
69.9769 15.0083
40.942 15.0083
328.45 15.0066
1478.06 15.
940.068 15.
661.731 15.
557.364 15.
530.894 15.
260.629 15.
135.109 15.
85.0281 15.
1368.18 14.9205
567.807 14.9205
411.922 14.9205
387.577 14.9205
87.5062 14.8929
65.899 14.8929
49.0084 14.8929
1540.68 14.8
544.999 14.8
1286.04 14.7813
678.475 14.7788
384.613 14.7788
345.807 14.7788
228.903 14.7788
161.161 14.7788
1026.52 14.75
1659.15 14.6806
1412.66 14.6806
721. 14.6806
1118.4 14.675
773.661 14.675
716.213 14.675
1553.12 14.6667
987.445 14.6667
1180.01 14.5956
1233.54 14.5714
1568.67 14.5625
1262.83 14.5625
81.9317 14.5625
1254.48 14.5568
273.441 14.5568
246.116 14.5568
100.263 14.5568
657.023 14.5
1554.45 14.4712
1357.69 14.4712
187.656 14.4712
92.4897 14.4712
55.7008 14.4712
938.308 14.45
405.377 14.45
152.64 14.4464
947.204 14.4444
722.188 14.4083
1231.27 14.375
1125.46 14.375
1095.29 14.375
620.995 14.375
618.119 14.375
507.103 14.375
410.905 14.375
1659.33 14.3603
600.977 14.3214
480.804 14.3214
364.797 14.3214
1546.99 14.2857
133.088 14.2857
111.138 14.2857
89.8778 14.2857
58.2791 14.2857
40.2825 14.2857
318.53 14.2841
267.956 14.2841
224.175 14.2841
247.617 14.2813
240.778 14.2813
199.993 14.2813
864.513 14.25
846.831 14.25
529.791 14.25
284.904 14.25
163.684 14.25
1506.73 14.2404
1309.79 14.2404
766.489 14.2404
661.89 14.2404
645.198 14.2404
335.694 14.2404
1300.76 14.2083
766.394 14.2083
479.109 14.2083
425.006 14.2083
154.988 14.2083
43.431 14.2083
896.782 14.1838
665.138 14.1838
1643.17 14.1667
833.587 14.1667
772.275 14.1667
304.767 14.1667
50.2121 14.1667
667.652 14.1645
1691.18 14.1635
1130.14 14.1635
1123.52 14.1635
646.804 14.1635
170.898 14.1635
80.9823 14.1607
757.271 14.1429
700.553 14.1429
639.085 14.1429
418.395 14.1429
382.815 14.1429
317.926 14.1429
90.6377 14.1429
1658.79 14.125
1654.95 14.125
1412.83 14.125
1171.99 14.125
1101.53 14.125
796.701 14.125
604.312 14.125
591.583 14.125
443.483 14.125
322.621 14.125
74.1859 14.125
61.3789 14.125
56.0127 14.125
1643.56 14.1023
1028.53 14.1023
840.733 14.1023
662.967 14.1023
357.62 14.1023
250.656 14.1023
104.902 14.1023
1337.95 14.0865
126.205 14.0865
1570.5 14.0833
1155.09 14.075
473.346 14.075
390.904 14.075
125.472 14.075
97.7587 14.075
86.887 14.075
488.914 14.0662
520.925 14.0625
847.738 14.05
663.055 14.05
1634.47 14.0417
1484.25 14.0417
1298.33 14.0417
880.406 14.0417
790.431 14.0417
601.627 14.0417
385.524 14.0417
105.28 14.0417
1148.5 14.0357
861.505 14.0357
589.432 14.0357
392.106 14.0357
192.578 14.0357
172.358 14.0357
109.769 14.0357
1661.01 14.0313
1453.49 14.0313
191.95 14.0313
107.274 14.0313
90.0878 14.0313
89.534 14.0313
1473.89 14.0278
232.678 14.0278
201.861 14.0278
578.344 14.0139
347.959 14.0114
315.886 14.0114
1103.94 14.0096
857.592 14.0096
786.202 14.0096
581.048 14.0096
376.63 14.0096
152.134 14.0096
114.506 14.0096
61.3071 14.0096
1467.65 14.0083
986.549 14.0083
734.136 14.0083
708.996 14.0083
670.174 14.0083
508.886 14.0083
320.454 14.0083
289.384 14.0083
238.28 14.0083
1362.85 14.0074
554.945 14.0074
479.034 14.0074
92.7772 14.0074
45.4472 14.0074
146.95 14.0066
1688.62 14.
1542.88 14.
1182.02 14.
951.669 14.
926.932 14.
753.163 14.
745.103 14.
642.609 14.
609.955 14.
435.869 14.
286.071 14.
251.508 14.
59.5106 14.
51.4185 14.
839.265 13.9205
837.341 13.9205
324.679 13.9205
112.609 13.8929
65.792 13.8929
65.2196 13.8929
1586.88 13.8
1090.58 13.8
990.171 13.8
905.115 13.8
809.105 13.8
757.971 13.8
418.168 13.8
360.404 13.8
153.363 13.8
381.908 13.7813
1555.85 13.7788
1383.83 13.7788
999.95 13.7788
780.378 13.7788
687.645 13.7788
409.899 13.7788
534.285 13.75
1015.03 13.6806
1007.87 13.6806
742.442 13.6806
392.306 13.6806
338.444 13.6806
291.624 13.6806
208.816 13.6806
69.1581 13.6806
1190.29 13.675
897.487 13.675
211.08 13.675
1514.27 13.6667
1367.82 13.6667
1250.01 13.6667
1083.99 13.6667
720.206 13.6667
698.004 13.6667
488.037 13.6667
269.322 13.6667
101.107 13.6667
293.963 13.5956
353.518 13.5714
106.594 13.5714
98.4744 13.5714
64.6937 13.5714
206.628 13.5625
1549.67 13.5568
842.307 13.5568
753.056 13.5568
413.2 13.5568
198.039 13.5568
132.108 13.5568
46.142 13.5568
781.72 13.5
1422.28 13.4712
922.823 13.4712
887.83 13.4712
847.308 13.4712
149.957 13.4712
1425.08 13.45
869.321 13.45
527.057 13.45
366.573 13.45
364.974 13.45
310.43 13.45
244.788 13.45
230.288 13.45
198.632 13.45
67.4895 13.45
42.2657 13.45
396.98 13.4464
355.13 13.4464
52.0949 13.4464
49.4186 13.4464
47.759 13.4464
835.591 13.4444
1434.57 13.4083
61.4689 13.4083
56.0601 13.4083
715.176 13.375
530.294 13.375
467.025 13.375
442.14 13.375
437.958 13.375
160.439 13.375
155.717 13.375
52.718 13.375
993.272 13.3603
158.271 13.3603
1100.51 13.3472
568.184 13.3472
1525.95 13.3333
451.32 13.3333
1629.87 13.3214
1013.65 13.3214
970.584 13.3214
949.886 13.3214
838.193 13.3214
423.579 13.3214
1641.33 13.2841
1589.21 13.2841
951.777 13.2841
916.916 13.2841
833.326 13.2841
669.842 13.2841
634.313 13.2841
233.265 13.2841
170.574 13.2841
169.906 13.2841
99.5389 13.2841
845.373 13.2813
715.965 13.2813
116.044 13.2813
1011.24 13.25
485.976 13.25
438.594 13.25
128.568 13.25
43.3649 13.25
1208.64 13.2404
930.283 13.2404
680.128 13.2404
423.036 13.2404
114.268 13.2404
40.3287 13.2404
1671.01 13.2083
1110.75 13.2083
467.568 13.2083
256.713 13.2083
1021.21 13.2
352.944 13.2
173.119 13.2
1355.48 13.1838
1627.7 13.1667
1215.04 13.1667
949.18 13.1667
819.096 13.1667
804.653 13.1667
733.499 13.1667
404.394 13.1667
150.921 13.1667
1625.9 13.1635
875.354 13.1635
607.712 13.1635
422.44 13.1635
43.5343 13.1635
517.552 13.1607
1463.18 13.1429
821.492 13.1429
535.577 13.1429
508.68 13.1429
492.772 13.1429
176.694 13.1429
1687.52 13.125
1265.11 13.125
734.169 13.125
445.362 13.125
433.206 13.125
399.502 13.125
341.684 13.125
190.555 13.125
159.397 13.125
158.224 13.125
146.882 13.125
125.976 13.125
64.0577 13.125
49.5477 13.125
1231.04 13.1111
1691.47 13.1023
1377.54 13.1023
1318.9 13.1023
1181.15 13.1023
1055.23 13.1023
775.253 13.1023
742.651 13.1023
532.559 13.1023
460.953 13.1023
341.799 13.1023
303.078 13.1023
123.23 13.1023
50.631 13.1023
43.6088 13.1023
1681.26 13.0865
1387.17 13.0865
1134.87 13.0865
1024.7 13.0865
644.426 13.0865
538.897 13.0865
173.42 13.0865
51.828 13.0865
945.144 13.0833
125.717 13.0833
1177.35 13.075
1094.9 13.075
64.9203 13.075
44.9311 13.0662
844.225 13.0625
752.535 13.05
275.036 13.05
96.4382 13.05
51.1086 13.05
1252.38 13.0417
1102.83 13.0417
667.977 13.0417
631.577 13.0417
580.086 13.0417
577.408 13.0417
568.276 13.0417
444.238 13.0417
242.532 13.0417
214.69 13.0417
1498.27 13.0357
1058.36 13.0357
954.304 13.0357
704.85 13.0357
604.154 13.0357
386.038 13.0357
381.057 13.0357
319.337 13.0357
228.711 13.0357
54.4419 13.0357
47.9484 13.0357
227.906 13.0313
551.254 13.0278
134.946 13.025
666.688 13.0179
466.938 13.0179
45.9348 13.0179
1382.82 13.0139
838.774 13.0139
585.959 13.0139
194.474 13.0139
463.44 13.0114
271.335 13.0114
44.6475 13.0114
1663.16 13.0096
1264.19 13.0096
678.143 13.0096
643.67 13.0096
633.205 13.0096
154.055 13.0096
138.364 13.0096
1360.99 13.0083
765.459 13.0083
701.022 13.0083
458.815 13.0083
317.232 13.0083
75.452 13.0083
64.3216 13.006
1654.15 13.
1651.94 13.
1567.49 13.
1464.85 13.
1375.34 13.
870.102 13.
824.566 13.
769.442 13.
637.501 13.
618.957 13.
464.143 13.
457.742 13.
455.3 13.
441.58 13.
441.147 13.
346.582 13.
151.599 13.
147.117 13.
112.292 13.
62.3657 13.
51.6426 13.
1649.32 12.9205
1086.2 12.9205
960.502 12.9205
826.37 12.9205
524.057 12.9205
419.141 12.9205
409.507 12.9205
386.413 12.9205
331.743 12.9205
160.9 12.9205
237.926 12.8929
1479.38 12.875
1055.37 12.875
1183.13 12.8
958.727 12.8
1353.4 12.7788
395.707 12.7788
371.801 12.7788
79.7522 12.7788
726.002 12.75
647.099 12.6806
645.061 12.6806
421.44 12.6806
193.689 12.6806
93.1951 12.6806
81.4929 12.6806
988.91 12.675
387.154 12.675
1031.55 12.6667
927.424 12.6667
830.849 12.6667
313.49 12.6667
154.366 12.6667
837.249 12.5714
215.227 12.5714
141.189 12.5714
976.009 12.5625
801.367 12.5625
205.874 12.5625
1616.46 12.5568
806.648 12.5568
622.929 12.5568
273.18 12.5568
76.6121 12.5568
1447.95 12.5
956.677 12.5
1658.42 12.4712
1565.08 12.4712
1316.99 12.4712
349.798 12.4712
137.027 12.4712
133.258 12.4712
99.3517 12.4712
53.0263 12.4712
1663.96 12.45
1638.54 12.45
1419.31 12.45
1383.33 12.45
1184.85 12.45
931.731 12.45
696.664 12.45
102.918 12.45
1460.73 12.4464
760.823 12.4083
94.1286 12.4083
1608.55 12.375
1605.49 12.375
1447.38 12.375
1098.2 12.375
297.634 12.375
297.5 12.375
42.0457 12.375
435.319 12.3603
103.249 12.3603
1477.55 12.3472
1364.09 12.3472
1124.99 12.3472
918.784 12.3472
892.392 12.3472
174.589 12.3472
150.076 12.3472
67.8266 12.3472
1238.89 12.3214
148.726 12.3214
59.0454 12.3214
40.8066 12.3214
1552.88 12.2841
1378.35 12.2841
1277.81 12.2841
1241.66 12.2841
929.391 12.2841
831.372 12.2841
546.116 12.2841
165.782 12.2841
145.627 12.2841
125.447 12.2841
112.517 12.2841
976.41 12.2813
41.1071 12.2813
1581.18 12.25
1224.05 12.25
1125.53 12.25
643.554 12.25
587.896 12.25
421.92 12.25
409.276 12.25
338.856 12.25
1333.93 12.2404
1309.39 12.2404
1056.96 12.2404
920.856 12.2404
609.473 12.2404
391.868 12.2404
337.777 12.2404
263.625 12.2404
203.925 12.2404
181.177 12.2404
121.323 12.2404
119.294 12.2404
87.9423 12.2404
473.911 12.225
1499.43 12.2083
96.1343 12.2083
68.9933 12.2083
1407.34 12.2
1179.91 12.2
1058.03 12.2
747.437 12.2
605.973 12.2
568.756 12.2
555.7 12.2
486.284 12.2
369.044 12.2
271.846 12.2
252.48 12.2
56.5969 12.2
43.9379 12.2
365.935 12.1838
1379.08 12.1667
1210.33 12.1667
1072.48 12.1667
877.162 12.1667
275.979 12.1667
80.8546 12.1667
53.0811 12.1667
41.0556 12.1667
1303.45 12.1607
321.519 12.1607
1413.3 12.1429
798.78 12.1429
791.769 12.1429
599.727 12.1429
315.815 12.1429
290.408 12.1429
228.061 12.1429
143.945 12.1429
82.6156 12.1429
1619.78 12.125
1587.34 12.125
1241.57 12.125
1176.9 12.125
839.047 12.125
731.833 12.125
705.07 12.125
698.115 12.125
695.873 12.125
590.477 12.125
566.419 12.125
562.467 12.125
411.428 12.125
389.896 12.125
311.064 12.125
125.298 12.125
122.189 12.125
104.917 12.125
99.5047 12.125
87.9845 12.125
1359.26 12.1023
1304.15 12.1023
868.919 12.1023
846.188 12.1023
689.408 12.1023
482.387 12.1023
381.347 12.1023
237.827 12.1023
74.4698 12.1023
1460.53 12.0865
986.136 12.0865
696.147 12.0865
343.624 12.0865
231.143 12.0865
390.499 12.0833
138.088 12.075
408.088 12.0625
375.451 12.0625
141.576 12.0625
115.932 12.0625
556.147 12.0592
1377.08 12.05
852.733 12.05
740.762 12.05
693.415 12.05
636.395 12.05
617.605 12.05
584.269 12.05
494.49 12.05
476.83 12.05
121.936 12.05
116.903 12.05
91.7979 12.05
53.8053 12.05
1699.45 12.0417
1585.11 12.0417
1523.9 12.0417
1133.41 12.0417
906.782 12.0417
834.796 12.0417
776.578 12.0417
653.708 12.0417
639.23 12.0417
569.167 12.0417
341.239 12.0417
324.583 12.0417
288.151 12.0417
264.09 12.0417
247.025 12.0417
165.825 12.0417
1120.97 12.0357
584.74 12.0357
446.142 12.0357
419.556 12.0357
318.324 12.0357
184.687 12.0357
85.2078 12.0357
980.352 12.0313
425.055 12.025
1061.98 12.0179
1019.61 12.0179
1253.64 12.0139
800.238 12.0139
793.518 12.0139
686.013 12.0139
148.489 12.0139
113.937 12.0139
99.5798 12.0139
58.8868 12.0139
1556.21 12.0114
1348.86 12.0114
1073.62 12.0114
1043.52 12.0114
1027.98 12.0114
908.623 12.0114
704.941 12.0114
1168.06 12.0096
716.579 12.0096
271.599 12.0096
234.938 12.0096
181.601 12.0096
123.268 12.0096
111.317 12.0096
95.4335 12.0096
345.634 12.0083
248.465 12.0083
824.171 12.0074
485.298 12.0074
1677.28 12.
1649.05 12.
1613.19 12.
1580.56 12.
1537.09 12.
1480.06 12.
1287.12 12.
1147.5 12.
935.988 12.
852.951 12.
833.059 12.
741.847 12.
662.481 12.
530.432 12.
353.086 12.
277.952 12.
166.431 12.
72.2011 12.
45.2351 12.
1350.91 11.9205
674.334 11.9205
241.484 11.9205
91.4103 11.9205
51.7359 11.9205
1271.23 11.875
1249.01 11.875
1036.51 11.875
1477.47 11.8
1432.78 11.8
1289.58 11.8
1242.22 11.8
1133.96 11.8
1059.64 11.8
843.785 11.8
554.68 11.8
530.252 11.8
469.921 11.8
83.8193 11.8
63.8371 11.8
1674.28 11.7788
1657.95 11.7788
1423.81 11.7788
1117.23 11.7788
891.868 11.7788
785.514 11.7788
683.691 11.7788
466.085 11.7788
436.757 11.7788
260.908 11.7788
202.481 11.7788
148.002 11.7788
131.105 11.7788
98.6852 11.7788
97.8731 11.7788
63.7494 11.7788
538.066 11.75
339.669 11.75
336.782 11.75
1144.03 11.6806
522.869 11.6806
453.647 11.6806
403.895 11.6806
351.877 11.6806
179.945 11.6806
132.76 11.6806
110.312 11.6806
70.0313 11.6806
1434.78 11.6667
1099.34 11.6667
1010.39 11.6667
736.002 11.6667
565.061 11.6667
259.181 11.6667
196.896 11.6667
152.439 11.6667
88.2012 11.6667
1523.56 11.625
823.39 11.625
654.448 11.625
1399.25 11.5714
944.967 11.5714
515.135 11.5714
461.31 11.5714
409.989 11.5714
217.579 11.5714
1669.93 11.5625
1121.07 11.5625
992.526 11.5625
979.126 11.5625
976.815 11.5625
661.783 11.5625
593.663 11.5625
300.127 11.5625
113.892 11.5625
67.4383 11.5625
1596.14 11.5568
1520.29 11.5568
1091.07 11.5568
1075.49 11.5568
1073.04 11.5568
1000.38 11.5568
931.878 11.5568
662.101 11.5568
645.558 11.5568
454.582 11.5568
396.328 11.5568
383.265 11.5568
287.107 11.5568
166.351 11.5568
93.5857 11.5568
1449.74 11.5
1537.69 11.4712
1446.29 11.4712
984.752 11.4712
409.828 11.4712
104.416 11.4712
56.6149 11.4712
1393.88 11.45
1228.49 11.45
983.371 11.45
803.518 11.45
510.131 11.45
479.972 11.45
294.216 11.45
156.108 11.45
1629.75 11.4464
1376.07 11.4464
1322.23 11.4464
908.307 11.4464
851.875 11.4464
692.353 11.4464
668.19 11.4464
397.337 11.4464
194.573 11.4464
1534.7 11.375
745.511 11.375
634.083 11.375
377.953 11.375
362.306 11.375
301.058 11.375
193.565 11.375
54.4971 11.375
1156.14 11.3472
1137.47 11.3472
1086.65 11.3472
955.688 11.3472
777.875 11.3472
754.581 11.3472
717.834 11.3472
660.312 11.3472
634.737 11.3472
493.563 11.3472
466.044 11.3472
393.845 11.3472
327.778 11.3472
318.204 11.3472
209.068 11.3472
208.315 11.3472
200.194 11.3472
1579.13 11.3333
1560.38 11.3333
1569.91 11.3214
1457.05 11.3214
1285.46 11.3214
173.149 11.3214
76.4004 11.3214
55.3673 11.3214
1484.4 11.2841
1137.87 11.2841
876.533 11.2841
690.898 11.2841
656.906 11.2841
462.455 11.2841
349.071 11.2841
159.217 11.2841
1568.79 11.25
1222.95 11.25
1180.43 11.25
823.681 11.25
654.555 11.25
212.052 11.25
143.541 11.25
70. 11.25
885.803 11.2404
711.619 11.2404
692.69 11.2404
165.383 11.2404
114.715 11.2404
107.452 11.2404
1408.75 11.225
621.882 11.2083
146.388 11.2083
1532.97 11.2
1317.18 11.2
851.478 11.2
581.394 11.2
489.179 11.2
446.833 11.2
427.491 11.2
383.131 11.2
266.861 11.2
182.375 11.2
174.681 11.2
140.523 11.2
111.074 11.2
87.4276 11.2
62.2395 11.2
56.227 11.2
1376.78 11.1667
1266.57 11.1667
1157.24 11.1667
839.569 11.1667
545.152 11.1667
448.747 11.1667
423.862 11.1667
271.231 11.1667
202.839 11.1667
171.614 11.1667
52.5108 11.1667
1246.67 11.1607
930.38 11.1607
783.743 11.1607
384.035 11.1607
361.109 11.1607
237.211 11.1607
188.236 11.1607
72.8729 11.1607
64.0958 11.1607
1616.07 11.1429
1537.98 11.1429
965.592 11.1429
856.066 11.1429
420.237 11.1429
127.301 11.1429
122.722 11.1429
1369.34 11.125
1224.42 11.125
1028.15 11.125
1022.88 11.125
1015.75 11.125
803.458 11.125
763.115 11.125
618.608 11.125
580.872 11.125
499.05 11.125
290.761 11.125
276.606 11.125
151.019 11.125
132.152 11.125
89.293 11.125
81.8153 11.125
59.1995 11.125
1662.74 11.1023
1632.58 11.1023
1399.12 11.1023
782.047 11.1023
693.851 11.1023
316.029 11.1023
303.867 11.1023
163.116 11.1023
158.307 11.1023
156.031 11.1023
154.19 11.1023
43.5481 11.1023
1387.32 11.0865
1336.86 11.0865
1234.99 11.0865
843.392 11.0865
449.355 11.0865
247.346 11.0865
224.211 11.0865
191.149 11.0865
186.403 11.0865
75.696 11.0865
45.1888 11.0865
1059.03 11.0833
784.77 11.0833
528.479 11.0833
143.082 11.0833
1470.09 11.075
1088.84 11.075
610.804 11.075
387.119 11.075
1694.89 11.0625
1259.39 11.0625
1034.29 11.0625
844.289 11.0625
790.495 11.0625
180.969 11.0625
130.075 11.0625
92.9986 11.0625
89.8166 11.0625
965.112 11.05
941.447 11.05
809.681 11.05
587.695 11.05
540.68 11.05
118.288 11.05
108.814 11.05
1635.12 11.0417
1503.66 11.0417
1418.34 11.0417
1342.01 11.0417
1218.31 11.0417
831.621 11.0417
713.301 11.0417
503.075 11.0417
381.672 11.0417
347.382 11.0417
337.85 11.0417
272.185 11.0417
170.236 11.0417
63.4653 11.0417
1551.49 11.0357
878.741 11.0357
329.521 11.0357
190.271 11.0357
1455.28 11.0313
947.856 11.0313
582.001 11.0313
227.085 11.0313
1494.55 11.025
1011.68 11.025
1355.33 11.0179
1252.89 11.0179
821.606 11.0179
708.834 11.0179
624.341 11.0179
1302.64 11.0139
1151.51 11.0139
541.28 11.0139
497.157 11.0139
485.361 11.0139
380.118 11.0139
313.386 11.0139
220.368 11.0139
204.326 11.0139
72.6375 11.0139
1606.37 11.0114
1546.57 11.0114
1514.39 11.0114
1425.97 11.0114
1301.38 11.0114
1200.6 11.0114
1134.2 11.0114
1114.32 11.0114
1056.44 11.0114
1017.48 11.0114
594.533 11.0114
589.738 11.0114
503.615 11.0114
462.812 11.0114
416.616 11.0114
264.527 11.0114
257.485 11.0114
169.795 11.0114
144.95 11.0114
116.062 11.0114
109.199 11.0114
57.1547 11.0114
1525.54 11.0096
1323.51 11.0096
1316.87 11.0096
1097.29 11.0096
970.172 11.0096
865.984 11.0096
524.446 11.0096
431.193 11.0096
376.708 11.0096
300.302 11.0096
185.591 11.0096
96.3591 11.0096
870.355 11.0083
668.807 11.0083
496.071 11.0083
464.538 11.0083
439.476 11.0083
1605.88 11.
1557.88 11.
1366.83 11.
1251.24 11.
1188.96 11.
1074.39 11.
1042.08 11.
1030.63 11.
1013.58 11.
851.129 11.
848.157 11.
692.577 11.
689.302 11.
656.736 11.
558.676 11.
459.637 11.
298.944 11.
213.143 11.
195.306 11.
164.765 11.
125.171 11.
123.956 11.
83.0797 11.
80.793 11.
54.1 11.
40.4377 11.
1494.9 10.9205
1310.38 10.9205
905.765 10.9205
755.449 10.9205
656.396 10.9205
448.072 10.9205
394.472 10.9205
377.579 10.9205
337.19 10.9205
316.205 10.9205
224.797 10.9205
95.8555 10.9205
92.7993 10.9205
53.3833 10.9205
1668.73 10.875
1664.39 10.875
1520.47 10.875
712.972 10.875
386.561 10.875
73.9936 10.875
1689.64 10.8
1600.65 10.8
957.983 10.8
940.187 10.8
920.346 10.8
849.965 10.8
844.462 10.8
740.259 10.8
611.927 10.8
610.186 10.8
606.131 10.8
366.611 10.8
337.72 10.8
259.348 10.8
258.693 10.8
167.329 10.8
52.9614 10.8
1571.08 10.75
1312.22 10.75
1004.78 10.75
780.79 10.75
502.375 10.75
379.086 10.75
1644.9 10.6806
1553.89 10.6806
1549.16 10.6806
1199.68 10.6806
1080.02 10.6806
899.552 10.6806
697.216 10.6806
684.343 10.6806
431.677 10.6806
290.363 10.6806
242.931 10.6806
218.244 10.6806
120.802 10.6806
41.145 10.6806
1242.13 10.6667
1039.2 10.6667
663.295 10.6667
570.534 10.6667
371.48 10.6667
296.356 10.6667
169.155 10.6667
80.9432 10.6667
65.5085 10.6667
49.9327 10.6667
1440.73 10.625
1206.04 10.625
929.314 10.625
582.588 10.625
1585.53 10.5625
1212.66 10.5625
1187.25 10.5625
1060.9 10.5625
1013.89 10.5625
967.171 10.5625
757.434 10.5625
665.443 10.5625
451.369 10.5625
388.142 10.5625
288.875 10.5625
159.856 10.5625
144.181 10.5625
132.052 10.5625
114.22 10.5625
75.4735 10.5625
1594.61 10.5568
1561.63 10.5568
1070.99 10.5568
998.463 10.5568
987.536 10.5568
677.981 10.5568
452.065 10.5568
406.112 10.5568
387.301 10.5568
386.682 10.5568
226.983 10.5568
194.984 10.5568
763.646 10.5
597.015 10.5
1133.33 10.4712
930.966 10.4712
889.695 10.4712
784.164 10.4712
617.306 10.4712
263.858 10.4712
234.974 10.4712
120.159 10.4712
1353.58 10.45
1243.34 10.45
1227.95 10.45
1226.22 10.45
1192.3 10.45
1187.4 10.45
936.272 10.45
698.414 10.45
515.5 10.45
496.746 10.45
496.533 10.45
388.02 10.45
372.747 10.45
366.02 10.45
351.647 10.45
320.216 10.45
312.294 10.45
194.707 10.45
96.9401 10.45
63.1637 10.45
41.2584 10.45
1072.93 10.4464
872.407 10.4464
842.056 10.4464
788.67 10.4464
401.826 10.4464
170.346 10.4464
55.3132 10.4464
1047.45 10.375
1031.82 10.375
607.99 10.375
577.269 10.375
284.542 10.375
283.722 10.375
279.234 10.375
271.128 10.375
268.042 10.375
257.282 10.375
208.689 10.375
74.1443 10.375
1149.51 10.3472
1123.92 10.3472
1100.62 10.3472
1048.63 10.3472
679.394 10.3472
483.254 10.3472
467.851 10.3472
348.995 10.3472
274.241 10.3472
269.12 10.3472
209.325 10.3472
118.177 10.3472
58.4737 10.3472
1590.46 10.3333
1226.52 10.3333
1169.04 10.3333
953.339 10.3333
769.819 10.3333
656.269 10.3333
553.736 10.3333
524.98 10.3333
322.484 10.3333
165.579 10.3333
103.357 10.3333
472.997 10.3214
188.474 10.3214
119.977 10.3214
1599.3 10.2841
1599.09 10.2841
1376.54 10.2841
1280.25 10.2841
1217.44 10.2841
1198.01 10.2841
1193.39 10.2841
1069.69 10.2841
713.667 10.2841
648.709 10.2841
555.026 10.2841
549.091 10.2841
446.202 10.2841
428.107 10.2841
363.922 10.2841
278.908 10.2841
112.717 10.2841
58.3871 10.2841
57.6975 10.2841
1660.63 10.25
1645.75 10.25
1501.13 10.25
1424.13 10.25
1053.62 10.25
975.333 10.25
906.245 10.25
818.34 10.25
802.522 10.25
667.412 10.25
633.995 10.25
519.292 10.25
492.846 10.25
460.839 10.25
459.173 10.25
373.433 10.25
275.606 10.25
251.083 10.25
212.246 10.25
153.173 10.25
150.819 10.25
140.48 10.25
119.57 10.25
91.267 10.25
71.2486 10.25
1610.18 10.2404
1320.4 10.2404
1096.36 10.2404
1007.53 10.2404
850.377 10.2404
535.829 10.2404
307.623 10.2404
236.618 10.2404
234.219 10.2404
204.408 10.2404
168.893 10.2404
90.7196 10.2404
53.7257 10.2404
1546.13 10.225
1529.85 10.225
641.632 10.225
159.277 10.225
1682.63 10.2
1595. 10.2
1383.18 10.2
901.937 10.2
862.263 10.2
848.84 10.2
722.786 10.2
343.22 10.2
299.677 10.2
127.088 10.2
43.1556 10.2
1679.71 10.1667
1549.95 10.1667
1308.67 10.1667
992.099 10.1667
568.673 10.1667
489.218 10.1667
243.318 10.1667
233.798 10.1667
211.054 10.1667
170.625 10.1667
154.866 10.1667
105.143 10.1667
1499.69 10.1607
1407.45 10.1607
1282.77 10.1607
345.902 10.1607
343.059 10.1607
264.604 10.1607
177.814 10.1607
135.054 10.1607
1454.93 10.1429
1265.98 10.1429
1215.3 10.1429
464.785 10.1429
181.902 10.1429
145.337 10.1429
1565.94 10.125
1267.55 10.125
1194.44 10.125
931.928 10.125
774.599 10.125
441.244 10.125
368.251 10.125
348.708 10.125
236.905 10.125
226.774 10.125
223.61 10.125
178.625 10.125
132.261 10.125
85.3245 10.125
59.4419 10.125
55.1413 10.125
46.0047 10.125
1316.18 10.1023
1277.58 10.1023
976.535 10.1023
929.131 10.1023
845.556 10.1023
797.259 10.1023
166.512 10.1023
82.2099 10.1023
1658.88 10.0865
1551.4 10.0865
1551.26 10.0865
1082.63 10.0865
686.207 10.0865
641.376 10.0865
456.45 10.0865
256.108 10.0865
250.6 10.0865
250.41 10.0865
241.116 10.0865
80.51 10.0865
1074.72 10.0833
821.72 10.0833
561.657 10.0833
434.986 10.0833
361.606 10.0833
159.529 10.0833
78.5593 10.0833
1538.27 10.075
1698.5 10.0625
1670.78 10.0625
1636.44 10.0625
1544. 10.0625
1472.02 10.0625
1361.26 10.0625
1088.43 10.0625
1004.39 10.0625
960.241 10.0625
881.374 10.0625
674.092 10.0625
475.443 10.0625
408.53 10.0625
335.013 10.0625
304.127 10.0625
121.778 10.0625
102.76 10.0625
1390.25 10.05
1221.72 10.05
855.714 10.05
850.06 10.05
670.645 10.05
617.177 10.05
482.891 10.05
479.184 10.05
450.399 10.05
424.204 10.05
400.751 10.05
370.518 10.05
318.805 10.05
293.874 10.05
215.858 10.05
214.757 10.05
193.039 10.05
172.26 10.05
171.719 10.05
125.844 10.05
124.313 10.05
96.6573 10.05
1689.54 10.0417
1587.48 10.0417
1021.54 10.0417
981.643 10.0417
777.792 10.0417
761.518 10.0417
732.491 10.0417
697.61 10.0417
545.084 10.0417
478.069 10.0417
469.379 10.0417
422.577 10.0417
385.644 10.0417
297.539 10.0417
196.629 10.0417
176.39 10.0417
167.593 10.0417
127.851 10.0417
118.725 10.0417
72.2425 10.0417
70.2504 10.0417
57.198 10.0417
49.7016 10.0417
1404.96 10.0357
1381.84 10.0357
1248.19 10.0357
1058.47 10.0357
789.385 10.0357
205.359 10.0357
189.995 10.0357
74.9502 10.0357
1152.27 10.025
926.4 10.025
1604.9 10.0179
604.788 10.0179
165.338 10.0179
152.015 10.0179
99.4822 10.0179
1614.92 10.0139
1332.61 10.0139
973.53 10.0139
935.796 10.0139
815.885 10.0139
696.888 10.0139
637.218 10.0139
585.115 10.0139
470.384 10.0139
458.974 10.0139
408.344 10.0139
314.513 10.0139
165.103 10.0139
163.781 10.0139
162.566 10.0139
126.907 10.0139
95.5006 10.0139
83.5921 10.0139
1639.44 10.0114
1528.06 10.0114
1433.81 10.0114
1311.13 10.0114
1133.51 10.0114
1053.99 10.0114
979.186 10.0114
941.236 10.0114
752.424 10.0114
531.66 10.0114
291.992 10.0114
291.894 10.0114
205.942 10.0114
109.547 10.0114
101.897 10.0114
81.6862 10.0114
70.9869 10.0114
61.1547 10.0114
1443.33 10.0096
1262.31 10.0096
1161. 10.0096
1050.66 10.0096
940.99 10.0096
530.841 10.0096
435.678 10.0096
336.84 10.0096
235.606 10.0096
207.97 10.0096
155.152 10.0096
145.675 10.0096
114.758 10.0096
1667.41 10.
1555.45 10.
1532.5 10.
1499.34 10.
1300.47 10.
1272.49 10.
1247.46 10.
1246.02 10.
1110.38 10.
1083.62 10.
1045.1 10.
1024.02 10.
869.764 10.
851.329 10.
787.728 10.
692.524 10.
553.496 10.
550.904 10.
520.335 10.
517.028 10.
431.604 10.
425.715 10.
347.158 10.
338.588 10.
302.789 10.
227.387 10.
125.761 10.
120.027 10.
54.0242 10.
52.1336 10.
49.6532 10.
46.7096 10.
