# Supplementary material for: Functional Genomics of Novel Secondary Metabolites from Diverse Cyanobacteria Using Untargeted Metabolomics
Source: Mar Drugs. 2013 Sep 30;11(10):3617–31. doi: 10.3390/md11103617 (PMC3826126; doi:10.3390/md11103617)
Supplement: Supplementary File 3 — Supplementary msms data (ZIP, 1417 KB) [file marinedrugs-11-03617-s003.zip › msms/105.Positive.txt]

// 105.   Positive
302.305 9973.03
284.296 977.474
577.403 534.556
303.307 409.72
302.454 316.174
60.0447 177.843
302.523 167.19
302.914 141.098
95.0884 136.522
97.1007 121.511
302.696 118.776
302.812 108.039
266.286 103.654
303.17 102.019
302.624 99.
81.068 90.
303.07 88.0139
303.029 81.0032
284.393 79.0179
303.411 76.375
302.957 69.0417
303.204 68.9055
303.63 65.0694
302.736 63.9205
306.479 58.75
109.098 57.6713
577.499 57.4083
240.264 54.2813
303.506 54.225
186.076 53.5682
304.21 50.1429
303.911 48.4464
284.464 48.3603
578.391 45.6667
97.1299 44.1118
285.302 43.1136
303.842 42.5
305.522 41.9423
680.392 40.9231
285.088 40.5602
303.56 40.0096
304.163 40.006
1685.99 38.2457
84.8985 37.0625
304.57 37.0417
254.297 35.5
304.349 34.4879
304.844 34.1635
306.518 34.1136
579.379 34.0227
161.637 32.556
577.749 31.4545
306.598 31.0417
312.65 30.5956
60.0733 30.25
303.769 30.2045
165.166 30.0417
315.38 30.0208
95.1536 29.25
577.629 29.006
303.969 29.
185.23 28.6806
285.389 28.4803
152.956 28.3636
338.727 28.0074
97.192 27.6
1187.44 27.4402
96.4764 27.2727
1245.47 27.0179
307.032 27.0074
305.849 26.2663
168.058 25.7813
284.638 25.4803
284.776 25.2663
1036.69 25.2269
304.379 25.1111
306.391 25.0074
460.819 25.0054
256.459 25.0046
267.286 25.
1516.41 24.7202
112.501 24.5208
509.636 24.3224
577.812 24.2841
864.217 24.1667
387.065 24.0192
304.696 23.9
1506.25 23.5956
304.665 23.45
1691.96 23.4464
279.642 23.375
1656.08 23.225
1453.83 23.1157
1013.92 23.0388
306.244 23.025
91.3911 23.025
309.428 22.7202
604.101 22.5956
578.043 22.225
971.849 22.1359
332.953 22.0662
560.552 22.0083
697.266 22.0066
1515.28 22.
307.804 21.9
891.035 21.875
1675.74 21.8182
77.994 21.7961
67.052 21.6667
1601.77 21.5329
43.8422 21.5
309.937 21.45
171.985 21.405
727.486 21.2857
179.725 21.2663
307.098 21.25
390.34 21.2045
303.729 21.1838
888.275 21.1111
693.746 21.1111
574.179 21.1
52.708 21.0278
1224.98 21.0208
578.446 21.0083
795.478 21.006
103.536 21.006
193.113 21.005
1315.63 21.
265.696 21.
392.643 20.9
305.304 20.75
1085.67 20.6544
86.1159 20.5956
439.953 20.375
306.122 20.3214
1541.46 20.2917
413.093 20.2813
736.762 20.225
285.946 20.1023
49.8166 20.0662
424.335 20.0592
751.152 20.0357
1128.46 20.025
92.2029 20.0083
976.873 20.0074
310.556 20.0066
192.485 20.006
294.663 20.
285.174 19.9
118.56 19.7813
733.328 19.5682
1229.81 19.5313
1041.53 19.5313
1024.76 19.5
224.748 19.4803
220.787 19.4402
484.064 19.3224
267.527 19.2841
454.936 19.2813
1036.35 19.25
291.559 19.25
826.079 19.1838
109.49 19.1838
664.279 19.1667
605.02 19.1635
1174.29 19.1429
613.171 19.125
325.987 19.125
947.836 19.1111
313.308 19.1111
461.789 19.1023
1321.92 19.1
162.715 19.1
1609.18 19.0909
917.642 19.075
47.2666 19.0592
713.132 19.0357
617.933 19.0278
55.0713 19.0227
724.79 19.0114
1348.65 19.006
263.515 19.
146.668 19.
567.939 18.8897
163.038 18.7813
1089.45 18.6944
810.63 18.675
1357.5 18.625
338.81 18.5956
299.502 18.5956
42.2215 18.5956
554.761 18.5714
578.526 18.5329
70.0747 18.5329
586.702 18.5313
521.62 18.5
114.314 18.4803
209.477 18.4712
1027.26 18.4083
698.998 18.4083
388.657 18.4083
242.034 18.4083
225.234 18.4083
540.708 18.4
349.645 18.2857
914.675 18.2083
625.705 18.2083
95.8394 18.1838
206.942 18.1667
562.72 18.1645
1027.11 18.1635
1161.48 18.1488
97.6037 18.125
94.6078 18.125
537.117 18.1111
347.32 18.1111
304.769 18.1111
148.518 18.1023
1272.02 18.1
367.374 18.1
349.459 18.075
240.407 18.0662
1278.17 18.0417
1108.35 18.0417
996.307 18.0357
65.2692 18.0357
1595.06 18.0278
673.765 18.0278
96.6373 18.0278
46.6503 18.0278
116.448 18.025
203.347 18.0139
314.18 18.0114
289.267 18.0083
285.909 18.0083
60.0886 18.
1181.23 17.9
147.995 17.8897
928.948 17.8
1547.29 17.7813
221.739 17.7813
299.795 17.6806
1288.34 17.675
64.5224 17.675
1287.37 17.6667
329.973 17.6667
733.126 17.625
1615.78 17.5714
305.365 17.5625
857.828 17.5
768.332 17.5
1601.39 17.4712
723.445 17.45
127.47 17.45
257.615 17.4083
205.114 17.4083
279.695 17.4
1135.87 17.375
703.702 17.375
1256.89 17.3333
624.148 17.2857
61.3658 17.2857
722.08 17.2813
1554.85 17.25
449.132 17.25
319.841 17.25
261.187 17.25
41.2939 17.2426
669.265 17.2404
594.452 17.2404
553.596 17.2404
208.957 17.225
1311.19 17.2045
76.2676 17.1838
264.187 17.1667
425.398 17.1645
98.1009 17.1429
1274.98 17.125
1060.73 17.125
838.309 17.125
486.615 17.1118
285.687 17.1023
1492.33 17.1
120.419 17.1
286.045 17.0865
568.004 17.075
336.233 17.075
164.121 17.0592
170.47 17.0417
132.592 17.0417
1519.85 17.0357
300.742 17.0278
718.635 17.0208
1520.94 17.0114
1168.52 17.0096
1339.03 17.0083
796.434 17.0083
704.972 17.0083
137.79 17.0083
820.36 17.0066
1520.39 17.
453.629 17.
69.073 16.8929
144.099 16.7961
680.625 16.7813
1622.4 16.6944
470.145 16.6806
306.913 16.6806
1203.66 16.675
702.826 16.675
792.701 16.5714
43.337 16.5625
335.742 16.5568
249.957 16.5568
321.082 16.5329
124.093 16.5329
768.491 16.5
648.101 16.5
297.473 16.5
268.128 16.5
343.093 16.4712
342.414 16.4712
99.8691 16.4712
195.119 16.4464
699.837 16.4083
756.165 16.375
462.638 16.375
404.97 16.3472
602.48 16.3224
1087.57 16.3214
410.677 16.3214
1224.38 16.2857
1184.71 16.2841
340.562 16.2841
1637.97 16.2813
1389.17 16.2813
304.928 16.2813
168.212 16.2813
805.83 16.25
636.937 16.25
411.658 16.25
248.926 16.25
1389.48 16.2426
206.077 16.2404
319.217 16.2083
521.45 16.2
1550.76 16.1838
1253.76 16.1838
1242.58 16.1838
1202.49 16.1838
745.574 16.1667
249.198 16.1667
1209.95 16.1645
305.099 16.1645
132.698 16.1429
1574.93 16.125
1224.46 16.125
1039.77 16.125
973.728 16.125
902.176 16.125
892.502 16.125
304.959 16.1111
606.311 16.075
300.652 16.0662
134.919 16.0625
737.152 16.05
1286.77 16.0417
933.213 16.0417
401.575 16.0417
1633.87 16.0357
263.051 16.0357
51.9621 16.0313
513.641 16.0179
363.442 16.0179
315.421 16.0179
586.974 16.0114
1485.79 16.0083
744.088 16.0083
308.762 16.0083
225.855 16.0074
811.099 16.0054
134.267 16.0054
1548.26 16.
1393.82 16.
1304.85 16.
555.014 16.
48.4845 15.8929
618.066 15.8
418.718 15.8
1001.63 15.7813
446.897 15.675
52.2817 15.6667
95.1844 15.625
313.898 15.5714
253.862 15.5714
63.5946 15.5714
544.065 15.5625
1590.71 15.5568
768.808 15.5
104.599 15.4712
1177.58 15.45
473.984 15.4444
246.036 15.4444
160.276 15.4444
1625.33 15.4083
1214.44 15.4083
628.775 15.4083
400.03 15.4083
189.929 15.4083
1697.51 15.375
1645.08 15.375
860.045 15.375
465.506 15.375
427.604 15.375
396.976 15.375
1178.83 15.3603
1056.18 15.3603
150.922 15.3472
1310.84 15.3214
1017.19 15.3214
597.288 15.3214
466.381 15.3214
361.759 15.2857
513.563 15.2813
256.377 15.2813
796.778 15.25
459.363 15.25
297.329 15.25
74.3899 15.25
1517.17 15.2404
1687.06 15.2083
743.494 15.2083
388.137 15.2083
139.8 15.2
859.79 15.1838
1686.29 15.1635
896.582 15.1635
674.841 15.1635
1126.17 15.1429
1627.18 15.125
983.887 15.125
932.485 15.125
568.412 15.125
327.987 15.125
266.708 15.125
257.47 15.125
167.093 15.125
59.3846 15.125
1545.76 15.0865
310.021 15.0865
57.9914 15.0865
1625.17 15.075
1091.81 15.075
702.632 15.075
688.25 15.075
111.458 15.075
73.9638 15.075
1295.87 15.0662
173.717 15.0662
332.756 15.0625
304.111 15.0625
47.5503 15.05
1667.75 15.0417
1160.57 15.0417
549.602 15.0417
498.927 15.0417
53.5807 15.0417
1078.36 15.0357
345.401 15.0357
326.877 15.0357
305.229 15.0357
54.7953 15.0357
1568.77 15.0313
1182.19 15.0313
485.83 15.0313
439.466 15.0313
308.389 15.0313
236.991 15.0278
785.977 15.025
82.8837 15.025
832.746 15.0179
604.508 15.0179
304.308 15.0179
298.185 15.0139
543.213 15.0114
97.2236 15.0114
1394.28 15.0096
714.418 15.0096
578.607 15.0096
455.669 15.0096
369.386 15.0096
206.727 15.0096
978.414 15.0083
919.099 15.0083
725.825 15.0083
430.672 15.0083
347.705 15.0083
300.374 15.0083
281.261 15.0083
141.867 15.0083
1680.9 15.0074
1548.05 15.0074
781.102 15.0074
441.751 15.0074
181.727 15.0074
1550.08 15.
1392.65 15.
1230.94 15.
680.697 15.
646.246 15.
113.164 15.
86.3881 15.
62.1667 15.
42.4531 15.
522.843 14.9205
426.174 14.9205
411.531 14.9205
508.517 14.8929
284.733 14.875
275.187 14.875
1439.77 14.8
1321.29 14.8
435.753 14.7813
1067.96 14.7788
1664.82 14.75
1142.42 14.75
241.03 14.6944
197.642 14.6806
1447.92 14.675
144.451 14.675
283.686 14.5956
1653.49 14.5714
670.855 14.5714
549.063 14.5714
1272.34 14.5568
151.379 14.5568
1317.61 14.5
307.895 14.4712
381. 14.45
164.092 14.45
1001.14 14.4444
1317.94 14.4083
109.136 14.4083
1059.85 14.375
1053.61 14.375
841.587 14.375
536.717 14.375
222.192 14.375
148.171 14.3603
1121.53 14.3472
1109.18 14.3472
315.281 14.3472
1530.1 14.3214
968.353 14.3214
691.77 14.3214
220.217 14.3214
125.927 14.2857
1327.57 14.2841
1140.7 14.2841
927.056 14.2841
915.158 14.2841
567.375 14.2841
557.958 14.2841
344.719 14.2841
204.221 14.2841
199.673 14.2841
127.104 14.2841
861.034 14.2813
488.725 14.2813
414.516 14.2813
799.108 14.25
220.391 14.25
781.357 14.2404
601.385 14.2404
483.357 14.2404
281.402 14.2404
96.9412 14.2404
1613.35 14.2083
1501.22 14.2083
144.408 14.2083
60.5936 14.2083
1676.93 14.2
201.366 14.2
996.451 14.1838
1077. 14.1667
740.935 14.1667
244.563 14.1667
241.42 14.1667
117.762 14.1667
1053.19 14.1635
753.215 14.1635
359.776 14.1635
231.918 14.1635
1482.34 14.1429
1055.17 14.1429
728.636 14.1429
468.438 14.1429
344.571 14.1429
287.062 14.1429
199.049 14.1429
197.516 14.1429
171.466 14.1429
1573.25 14.125
822.026 14.125
406.968 14.125
274.119 14.125
244.293 14.125
912.632 14.1023
320.61 14.1
1659.79 14.0865
1473.01 14.0865
1436.52 14.0865
474.42 14.0865
390.68 14.0865
163.901 14.0865
47.8155 14.0865
42.3821 14.0865
516.57 14.0833
1379.43 14.075
1040.36 14.075
662.924 14.075
405.042 14.075
40. 14.075
339.138 14.0662
964.596 14.0625
1285.97 14.0592
63.6727 14.05
1219.04 14.0417
759.132 14.0417
666.888 14.0417
462.308 14.0417
262.094 14.0417
211.326 14.0417
208.708 14.0417
139.449 14.0417
62.7483 14.0417
1225.58 14.0357
1187.3 14.0357
1002.59 14.0357
579.945 14.0357
405.538 14.0357
184.285 14.0357
1458.64 14.0313
87.0924 14.0313
77.5435 14.0313
1479.04 14.0139
1630.07 14.0114
1376.22 14.0114
435.428 14.0114
397.629 14.0114
130.667 14.0114
1462.28 14.0096
1427.18 14.0096
1307.54 14.0096
121.124 14.0096
53.4049 14.0096
994.593 14.0083
933.084 14.0083
393.607 14.0083
286.897 14.0083
199.979 14.0083
57.4082 14.0083
49.1568 14.0083
1479.41 14.0074
455.803 14.0074
84.1821 14.0074
1156.71 14.
1069.72 14.
786.153 14.
575.896 14.
508.798 14.
475.544 14.
286.11 14.
106.711 14.
105.987 14.
60.5001 14.
784.233 13.9205
745.817 13.9205
575.63 13.9205
334.257 13.9205
167.532 13.9205
520.082 13.875
1085.6 13.8
276.098 13.8
268.313 13.8
810.857 13.7813
1114.49 13.7788
498.644 13.7788
209.116 13.7788
51.2634 13.7788
1317.75 13.75
1121.93 13.6806
1050.81 13.6806
73.7886 13.6806
1480.25 13.675
1508.81 13.6667
382.332 13.6667
306.814 13.6667
187.826 13.6667
174.066 13.6667
1666.25 13.625
997.418 13.625
334.01 13.5956
1031.11 13.5714
565.47 13.5714
286.838 13.5714
814.932 13.5625
573.429 13.5625
361.062 13.5625
1678.09 13.5568
1181.85 13.5568
1107.36 13.5568
789.823 13.5568
777.54 13.5568
449.949 13.5568
339.231 13.5568
170.88 13.5568
698.887 13.5
576.639 13.5
134.819 13.5
121.196 13.5
1564.51 13.4712
1190.08 13.4712
1027.41 13.4712
929.568 13.4712
856.834 13.4712
580.195 13.4712
1415.34 13.45
942.76 13.45
923.581 13.45
817.364 13.45
703.782 13.45
208.342 13.45
133.934 13.45
72.6824 13.45
1323.51 13.4464
1041.6 13.4083
90.515 13.4083
1693.5 13.375
1630.56 13.375
1324.94 13.375
946.217 13.375
914.76 13.375
821.248 13.375
707.329 13.375
629.979 13.375
393.219 13.375
393.026 13.375
293.466 13.375
748.077 13.3603
634.507 13.3472
151.873 13.3472
49.513 13.3472
316.555 13.3333
848.39 13.3214
512.708 13.3214
482.452 13.3214
449.26 13.3214
496.7 13.2841
251.994 13.2841
247.79 13.2841
71.5501 13.2813
903.716 13.25
896.777 13.25
710.794 13.25
544.357 13.25
486.019 13.25
381.937 13.25
231.498 13.25
121.392 13.25
1201.08 13.2404
429.14 13.2404
365.149 13.2404
191.437 13.2404
155.697 13.2404
61.7948 13.2404
430.311 13.225
1365.7 13.2083
946.973 13.2083
681.31 13.2083
1418.21 13.2
1174.01 13.2
970.418 13.2
916.724 13.2
643.542 13.2
484.584 13.2
396.326 13.2
200.651 13.2
198.652 13.2
1280.1 13.1667
593.601 13.1667
472.838 13.1667
377.399 13.1667
365.87 13.1667
317.081 13.1667
119.841 13.1667
76.4675 13.1667
677.782 13.1607
391.555 13.1607
301.843 13.1607
124.782 13.1607
66.4254 13.1607
1603.17 13.1429
1194.22 13.1429
960.01 13.1429
943.485 13.1429
458.375 13.1429
261.057 13.1429
1368.35 13.125
1308.78 13.125
913.031 13.125
844.065 13.125
587.319 13.125
300.459 13.125
219.904 13.125
1546.84 13.1023
1422.44 13.1023
1225.28 13.1023
1005.48 13.1023
925.919 13.1023
537.276 13.1023
393.914 13.1023
96.0634 13.1023
1648.9 13.0865
1072.14 13.0865
482.578 13.0865
625.893 13.0833
615.272 13.0833
487.513 13.0833
1433.89 13.075
1042.06 13.075
1034.68 13.075
246.566 13.075
235.776 13.075
69.3385 13.075
504.144 13.0662
82.2954 13.0662
71.4532 13.0662
1680.41 13.0625
368.243 13.0625
1377.5 13.05
1365.78 13.05
1343.12 13.05
1192.75 13.05
621.199 13.05
382.413 13.05
138.69 13.05
1684.47 13.0417
1434.53 13.0417
1327.88 13.0417
1201.67 13.0417
778.964 13.0417
755.686 13.0417
642.16 13.0417
572.93 13.0417
554.048 13.0417
468.38 13.0417
458.118 13.0417
440.293 13.0417
311.081 13.0417
233.424 13.0417
222.006 13.0417
220.467 13.0417
172.785 13.0417
163.801 13.0417
159.624 13.0417
113.252 13.0417
612.576 13.0357
385.522 13.0357
246.458 13.0357
177.474 13.0357
50.1894 13.0357
47.4637 13.0357
629.32 13.0313
479.713 13.0313
205.937 13.0313
127.543 13.0313
1512.92 13.025
408.938 13.025
958.163 13.0179
952.518 13.0179
634.43 13.0179
622.698 13.0139
590.74 13.0139
95.4804 13.0139
58.3931 13.0139
1375.65 13.0114
1029.41 13.0114
854.893 13.0114
718.528 13.0114
334.649 13.0114
119.91 13.0114
53.5598 13.0114
48.6391 13.0114
1585.92 13.0096
1003.13 13.0096
425.516 13.0096
198.048 13.0096
1456.48 13.0083
1094.12 13.0083
626.492 13.0083
373.039 13.0083
371.183 13.0083
41.4586 13.0083
367.044 13.0074
1667.03 13.
1544.52 13.
1456.28 13.
1443.69 13.
1385.07 13.
1363.67 13.
1342.86 13.
1034.97 13.
940.637 13.
838.972 13.
617.008 13.
611.392 13.
571.238 13.
441.642 13.
313.45 13.
310.667 13.
308.223 13.
301.696 13.
154.377 13.
111.416 13.
78.6877 13.
44.058 13.
1139.33 12.9205
849.552 12.9205
519.117 12.9205
382.16 12.9205
330.797 12.9205
290.818 12.9205
171.387 12.9205
983.621 12.8929
1106.98 12.875
532.078 12.875
1514.47 12.8
1463.51 12.8
454.366 12.8
411.752 12.8
271.558 12.8
158.732 12.8
1436.42 12.7788
585.368 12.7788
277.135 12.7788
73.2571 12.7788
1088.96 12.75
554.805 12.75
1047.48 12.6806
1041.2 12.6806
360.061 12.6806
222.267 12.6806
170.101 12.6806
169.375 12.6806
214.198 12.675
1403.2 12.6667
1373.91 12.6667
1192.83 12.6667
507.819 12.6667
214.124 12.6667
100.563 12.6667
83.0413 12.6667
1011.39 12.5714
729.612 12.5714
642.771 12.5714
597.234 12.5714
1058.59 12.5625
714.673 12.5625
561.574 12.5625
481.303 12.5625
369.338 12.5625
174.765 12.5625
104.44 12.5625
92.3312 12.5625
1551.86 12.5568
1384.57 12.5568
1260.46 12.5568
1205.34 12.5568
1033.63 12.5568
948.176 12.5568
780.042 12.5568
390.512 12.5568
93.4528 12.5568
307.158 12.5
60.2264 12.5
1141.96 12.4712
1051.53 12.4712
563.537 12.4712
246.729 12.4712
103.001 12.4712
962.741 12.45
956.866 12.45
837.442 12.45
809. 12.45
603.56 12.45
483.255 12.45
404.648 12.45
342.334 12.45
307.864 12.45
162.195 12.45
161.295 12.45
824.477 12.4464
803.889 12.4083
179.94 12.4083
74.2895 12.4083
64.4891 12.4083
1562.77 12.375
1515.42 12.375
1417.24 12.375
1111.93 12.375
958.517 12.375
707.996 12.375
470.387 12.375
346.436 12.375
128.408 12.375
57.0446 12.375
744.147 12.3472
371.71 12.3472
60.1051 12.3472
973.57 12.3333
341.83 12.3333
1251.3 12.3214
930.964 12.3214
734.152 12.3214
682.537 12.3214
616.254 12.3214
415.964 12.3214
358.469 12.3214
1288.74 12.2841
853.137 12.2841
815.954 12.2841
709.434 12.2841
643.219 12.2841
524.302 12.2841
159.233 12.2841
159.054 12.2841
52.0236 12.2841
1486.54 12.2813
585.476 12.2813
1565.11 12.25
1263.09 12.25
1238.89 12.25
973.846 12.25
870.887 12.25
783.742 12.25
691.553 12.25
686.655 12.25
419.461 12.25
326.615 12.25
300.084 12.25
176.229 12.25
120.373 12.25
57.2121 12.25
1488.28 12.2404
815.625 12.2404
517.622 12.2404
392.119 12.2404
384.791 12.2404
351.69 12.2404
284.534 12.2404
171.197 12.2404
288.5 12.225
114.709 12.225
1432.35 12.2083
1131.59 12.2083
828.617 12.2083
804.245 12.2083
465.096 12.2083
361.185 12.2083
334.523 12.2083
224.49 12.2083
120.784 12.2083
1274.79 12.2
1268.89 12.2
1259.83 12.2
1177.27 12.2
1130.13 12.2
1128.77 12.2
630.612 12.2
535.922 12.2
360.26 12.2
315.623 12.2
304.038 12.2
52.5215 12.2
1138.46 12.1667
715.918 12.1667
706.509 12.1667
444.489 12.1667
299.839 12.1667
184.907 12.1667
1059.75 12.1607
568.097 12.1607
285.229 12.1607
69.0985 12.1607
47.2421 12.1607
1612.93 12.1429
1531.04 12.1429
1457.44 12.1429
1351.01 12.1429
1239.82 12.1429
1040.69 12.1429
648.49 12.1429
446.338 12.1429
1533.7 12.125
1248.15 12.125
1244.77 12.125
1007.48 12.125
683.442 12.125
629.551 12.125
596.358 12.125
415.869 12.125
350.607 12.125
169.637 12.125
169.038 12.125
1604.57 12.1023
1167.64 12.1023
1106.36 12.1023
1013.47 12.1023
666.128 12.1023
392.766 12.1023
305.739 12.1023
233.81 12.1023
1337.82 12.0865
1252.58 12.0865
980.87 12.0865
632.024 12.0865
458.78 12.0865
308.249 12.0865
193.527 12.0865
85.899 12.0865
77.705 12.0865
69.3051 12.0865
60.3442 12.0865
83.1081 12.075
1459.25 12.0662
277.372 12.0662
1196.41 12.0625
797.953 12.0625
224.581 12.0625
1463.83 12.05
1015.42 12.05
938.706 12.05
896.198 12.05
860.53 12.05
760.381 12.05
535.075 12.05
519.787 12.05
174.026 12.05
67.8769 12.05
1568.36 12.0417
1434.12 12.0417
1152.6 12.0417
1053.41 12.0417
1023.03 12.0417
786.721 12.0417
722.233 12.0417
613.271 12.0417
572.51 12.0417
552.924 12.0417
447.844 12.0417
396.226 12.0417
331.46 12.0417
318.024 12.0417
251.456 12.0417
172.142 12.0417
134.316 12.0417
124.295 12.0417
121.357 12.0417
60.9733 12.0417
40.0725 12.0417
1363.1 12.0357
1238.97 12.0357
446.955 12.0357
351.185 12.0357
332.984 12.0357
292.857 12.0357
281.499 12.0357
1114.05 12.0313
322.829 12.0313
104.12 12.0313
1250.75 12.025
1545.33 12.0179
156.334 12.0179
1655.1 12.0139
1378.31 12.0139
1235.51 12.0139
774.424 12.0139
482.981 12.0139
325.221 12.0139
114.288 12.0139
1642.82 12.0114
1384.99 12.0114
1259.26 12.0114
1237.04 12.0114
1090.2 12.0114
1089.18 12.0114
1074.13 12.0114
987.304 12.0114
795.933 12.0114
747.232 12.0114
724.375 12.0114
673.304 12.0114
383.018 12.0114
302.164 12.0114
170.952 12.0114
90.5747 12.0114
70.3246 12.0114
1379.9 12.0096
1321.38 12.0096
1214.37 12.0096
763.242 12.0096
743.541 12.0096
704.166 12.0096
613.1 12.0096
565.863 12.0096
353.12 12.0096
266.369 12.0096
260.335 12.0096
207.733 12.0096
127.297 12.0096
63.1256 12.0096
1494.23 12.0083
855.546 12.0083
759.938 12.0083
1690.18 12.
1449.06 12.
1398.24 12.
1357.43 12.
1258.26 12.
1043.48 12.
895.135 12.
740.872 12.
732.003 12.
711.886 12.
611.902 12.
510.388 12.
315.146 12.
165.419 12.
164.349 12.
149.393 12.
128.144 12.
120.736 12.
94.5259 12.
1184.47 11.9205
950.949 11.9205
922.031 11.9205
814.42 11.9205
798.98 11.9205
706.636 11.9205
647.766 11.9205
538.198 11.9205
314.726 11.9205
1630.75 11.875
268.012 11.875
1277.53 11.8
741.751 11.8
520.158 11.8
227.851 11.8
1622.13 11.7788
819.051 11.7788
500.397 11.7788
434.845 11.7788
240.711 11.7788
1476.47 11.75
819.745 11.75
595.128 11.75
326.168 11.75
1119.19 11.6806
810.583 11.6806
483.578 11.6806
336.751 11.6806
300.52 11.6806
187.019 11.6806
698.202 11.6667
524.109 11.6667
255.077 11.6667
561.105 11.5714
270.725 11.5714
230.285 11.5714
147.614 11.5714
1442.97 11.5625
1181.77 11.5625
1048.42 11.5625
937.822 11.5625
739.412 11.5625
662.742 11.5625
641.778 11.5625
414.36 11.5625
319.425 11.5625
192.577 11.5625
112.049 11.5625
1564.71 11.5568
1132.96 11.5568
731.404 11.5568
651.408 11.5568
636.263 11.5568
566.207 11.5568
485.335 11.5568
426.815 11.5568
417.17 11.5568
98.04 11.5568
43.0253 11.5568
795.354 11.5
744.698 11.4712
120.639 11.4712
86.4684 11.4712
1676.71 11.45
1351.35 11.45
1049.34 11.45
961.604 11.45
537.978 11.45
389.49 11.45
366.154 11.45
307.565 11.45
200.938 11.45
155.106 11.45
103.852 11.45
43.6452 11.45
1469.17 11.4464
734.669 11.4464
693.228 11.4464
691.314 11.4464
472.135 11.4464
481.873 11.4083
1338.24 11.375
943.628 11.375
868.599 11.375
779.364 11.375
716.179 11.375
306.763 11.375
103.362 11.375
1510.9 11.3472
1470.18 11.3472
1283.69 11.3472
1231.95 11.3472
1145.51 11.3472
1041.1 11.3472
917.558 11.3472
876.203 11.3472
641.722 11.3472
631.945 11.3472
357.751 11.3472
287.993 11.3472
210.29 11.3472
126.425 11.3472
1147.1 11.3333
758.065 11.3333
592.478 11.3333
1597.07 11.3214
1500.13 11.3214
126.678 11.3214
1667.94 11.2841
1234.24 11.2841
883.077 11.2841
817.26 11.2841
816.788 11.2841
748.766 11.2841
681.969 11.2841
656.525 11.2841
625.089 11.2841
520.558 11.2841
307.285 11.2841
219.801 11.2841
105.163 11.2841
59.5411 11.2841
40.4653 11.2841
1299.12 11.25
1055.25 11.25
853.014 11.25
817.122 11.25
787.982 11.25
749.658 11.25
445.675 11.25
319.489 11.25
223.178 11.25
207.649 11.25
195.014 11.25
140.508 11.25
631.808 11.2404
99.7136 11.2404
383.519 11.225
377.303 11.225
65.9635 11.225
1458.53 11.2083
1354.34 11.2083
1183.77 11.2083
1657.03 11.2
1466.7 11.2
899.578 11.2
892.12 11.2
749.095 11.2
587.389 11.2
477.193 11.2
404.916 11.2
1479.26 11.1667
1355.45 11.1667
977.286 11.1667
891.386 11.1667
675.282 11.1667
602.945 11.1667
416.84 11.1667
307.364 11.1667
298.946 11.1667
241.359 11.1667
208.138 11.1667
83.7832 11.1667
77.7958 11.1667
557.516 11.1607
328.061 11.1607
1498.91 11.1429
1149.74 11.1429
749.3 11.1429
667.031 11.1429
461.52 11.1429
329.773 11.1429
1353.75 11.125
1292.84 11.125
1282.97 11.125
1202.87 11.125
1183.41 11.125
991.017 11.125
965.201 11.125
923.915 11.125
890.325 11.125
621.765 11.125
610.953 11.125
539.876 11.125
378.691 11.125
323.304 11.125
315.533 11.125
308.918 11.125
235.147 11.125
196.824 11.125
72.3251 11.125
70.1686 11.125
1544.83 11.1023
1442.58 11.1023
1139.43 11.1023
693.913 11.1023
637.436 11.1023
611.343 11.1023
381.059 11.1023
354.403 11.1023
350.788 11.1023
1373.31 11.0865
1092.64 11.0865
886.228 11.0865
783.97 11.0865
705.2 11.0865
142.432 11.0865
60.322 11.0865
1322.91 11.0833
520.831 11.0833
1246. 11.075
112.228 11.075
854.09 11.0625
781.453 11.0625
664.46 11.0625
593.097 11.0625
486.943 11.0625
213.769 11.0625
1547.42 11.05
1401.13 11.05
879.555 11.05
797.032 11.05
788.098 11.05
429.936 11.05
421.532 11.05
278.307 11.05
186.165 11.05
169.082 11.05
113.079 11.05
40.4796 11.05
1533.24 11.0417
1507.44 11.0417
1210.45 11.0417
1113.25 11.0417
938.162 11.0417
475.369 11.0417
343.35 11.0417
338.643 11.0417
301.786 11.0417
216.205 11.0417
212.574 11.0417
158.209 11.0417
89.7859 11.0417
87.9606 11.0417
76.1425 11.0417
1474.13 11.0357
168.427 11.0357
147.196 11.0357
117.141 11.0357
89.1411 11.0357
69.7302 11.0357
802.151 11.0313
571.683 11.0313
176.744 11.025
1509.51 11.0179
1235.88 11.0179
418.338 11.0179
307.736 11.0179
267.8 11.0179
259.311 11.0179
1194.85 11.0139
1069.48 11.0139
626.363 11.0139
535.817 11.0139
484.493 11.0139
130.556 11.0139
121.521 11.0139
59.2676 11.0139
1535.28 11.0114
1402.53 11.0114
1324.19 11.0114
1153.69 11.0114
1086.55 11.0114
1072.7 11.0114
833.373 11.0114
611.286 11.0114
379.406 11.0114
364.033 11.0114
359.25 11.0114
225.528 11.0114
132.388 11.0114
107.752 11.0114
106.525 11.0114
41.8987 11.0114
1690.73 11.0096
1238.47 11.0096
1037.11 11.0096
1002.41 11.0096
501.651 11.0096
237.485 11.0096
121.603 11.0096
119.271 11.0096
1417.89 11.
1407.64 11.
1167.19 11.
1132.17 11.
1112.81 11.
680.487 11.
599.447 11.
478.904 11.
443.987 11.
369.738 11.
335.456 11.
313.399 11.
308.44 11.
169.768 11.
157.741 11.
142.193 11.
133.993 11.
115.874 11.
1686.86 10.9205
1015.77 10.9205
951.85 10.9205
899.757 10.9205
884.614 10.9205
755.402 10.9205
442.039 10.9205
335.187 10.9205
294.041 10.9205
199.796 10.9205
162.549 10.9205
115.364 10.9205
1670.39 10.875
1177.73 10.875
958.315 10.875
801.575 10.875
384.236 10.875
313.11 10.875
143.71 10.875
88.2321 10.875
80.9112 10.875
1694.37 10.8
1578.61 10.8
1372.34 10.8
742.474 10.8
730.033 10.8
545.67 10.8
543.718 10.8
389.45 10.8
284.2 10.8
134.203 10.8
259.897 10.75
248.409 10.75
1102.82 10.6806
908.783 10.6806
772.677 10.6806
660.193 10.6806
617.866 10.6806
445.471 10.6806
346.94 10.6806
222.154 10.6806
1695.22 10.6667
1664.11 10.6667
1305.87 10.6667
1079.41 10.6667
767.698 10.6667
674.897 10.6667
626.695 10.6667
551.836 10.6667
294.507 10.6667
283.976 10.6667
250.505 10.6667
195.166 10.6667
136.869 10.6667
88.9366 10.6667
68.507 10.6667
1136.5 10.625
372.248 10.625
319.048 10.625
283.15 10.625
1502.34 10.5625
1166.38 10.5625
920.553 10.5625
909.785 10.5625
671.472 10.5625
580.423 10.5625
569.435 10.5625
404.435 10.5625
360.808 10.5625
350.931 10.5625
68.1732 10.5625
1457.18 10.5568
1284.92 10.5568
927.405 10.5568
914.015 10.5568
862.713 10.5568
779.947 10.5568
685.415 10.5568
561.459 10.5568
406.278 10.5568
310.749 10.5568
208.79 10.5568
138.79 10.5568
99.0958 10.5568
62.9975 10.5568
156.52 10.5
80.9679 10.5
1470.41 10.4712
689.544 10.4712
492.838 10.4712
271.498 10.4712
238.431 10.4712
117.57 10.4712
1695.4 10.45
1324.69 10.45
766.773 10.45
696.634 10.45
689.049 10.45
411.166 10.45
375.39 10.45
367.866 10.45
309.861 10.45
221.62 10.45
61.3085 10.45
43.2173 10.45
1587.33 10.4464
1219.22 10.4464
1151.19 10.4464
1000.39 10.4464
811.779 10.4464
607.972 10.4464
463.446 10.4464
332.166 10.4464
274.302 10.4464
266.877 10.4464
228.936 10.4464
89.6213 10.4464
87.605 10.4464
61.4379 10.4464
1482.61 10.375
911.734 10.375
887.099 10.375
461.47 10.375
411.897 10.375
335.593 10.375
334.316 10.375
149.975 10.375
139.515 10.375
87.73 10.375
68.4117 10.375
1597.37 10.3472
1361.77 10.3472
948.775 10.3472
651.881 10.3472
632.444 10.3472
315.918 10.3472
261.88 10.3472
230.929 10.3472
226.011 10.3472
98.515 10.3472
45.9415 10.3472
1158.04 10.3333
783.837 10.3333
512.534 10.3333
464.902 10.3333
439.794 10.3333
65.2999 10.3333
276.247 10.3214
1258.71 10.2841
969.314 10.2841
860.161 10.2841
712.491 10.2841
687.543 10.2841
582.486 10.2841
579.297 10.2841
568.755 10.2841
354.986 10.2841
323.407 10.2841
297.946 10.2841
220.583 10.2841
198.766 10.2841
1443.04 10.25
1066.27 10.25
932.296 10.25
864.497 10.25
742.622 10.25
675.106 10.25
615.384 10.25
482.248 10.25
331.243 10.25
321.851 10.25
308.339 10.25
293.679 10.25
138.419 10.25
76.644 10.25
70.031 10.25
1631.34 10.2404
1219.39 10.2404
982.342 10.2404
981.947 10.2404
939.18 10.2404
862.194 10.2404
804.814 10.2404
539.403 10.2404
427.48 10.2404
345.753 10.2404
190.962 10.2404
60.4154 10.2404
46.6307 10.2404
1582.45 10.225
1338.17 10.225
724.503 10.225
300.341 10.225
1474.96 10.2
1369.5 10.2
1352.44 10.2
1253.27 10.2
1199.01 10.2
1192.54 10.2
1077.28 10.2
983.995 10.2
971.136 10.2
840.166 10.2
825.85 10.2
772.559 10.2
683.016 10.2
599.881 10.2
207.089 10.2
185.921 10.2
178.766 10.2
71.9429 10.2
50.3115 10.2
1684.26 10.1667
1285.82 10.1667
1076.42 10.1667
914.485 10.1667
741.028 10.1667
451.338 10.1667
312.447 10.1667
240.558 10.1667
159.4 10.1667
138.279 10.1667
85.9574 10.1667
1621.06 10.1607
1528.66 10.1607
1217.41 10.1607
738.351 10.1607
542.737 10.1607
247.465 10.1607
92.2607 10.1607
45.6547 10.1607
43.0931 10.1607
1563.96 10.1429
1421.51 10.1429
922.732 10.1429
849.842 10.1429
578.883 10.1429
153.844 10.1429
44.5805 10.1429
1536.2 10.125
1365.12 10.125
1264.86 10.125
1127.68 10.125
932.904 10.125
908.717 10.125
853.504 10.125
852.24 10.125
486.739 10.125
400.328 10.125
395.518 10.125
384.276 10.125
349.373 10.125
257.382 10.125
144.592 10.125
113.554 10.125
85.1646 10.125
80.7669 10.125
79.9687 10.125
41.2468 10.125
1497.91 10.1023
1493.75 10.1023
1443.43 10.1023
1270.12 10.1023
1144.44 10.1023
1060.15 10.1023
862.581 10.1023
622.112 10.1023
482.666 10.1023
410.2 10.1023
366.825 10.1023
344.412 10.1023
329.908 10.1023
305.399 10.1023
261.418 10.1023
251.157 10.1023
1494.34 10.0865
1258.1 10.0865
1028.62 10.0865
736.979 10.0865
519.448 10.0865
191.017 10.0865
142.61 10.0865
115.412 10.0865
75.6932 10.0865
1623.81 10.0833
356.031 10.0833
104.634 10.0833
1582.62 10.075
185.703 10.075
173.279 10.075
1304.48 10.0625
1164.96 10.0625
1099.13 10.0625
921.481 10.0625
598.186 10.0625
477.746 10.0625
385.107 10.0625
332.524 10.0625
165.032 10.0625
127.336 10.0625
85.1417 10.0625
1448.88 10.05
1305.21 10.05
1240.79 10.05
1106.64 10.05
1104.47 10.05
753.115 10.05
693.052 10.05
331.095 10.05
263.832 10.05
225.407 10.05
187.604 10.05
121.433 10.05
90.8257 10.05
90.6402 10.05
80.4557 10.05
1679.89 10.0417
1620.83 10.0417
1313.21 10.0417
1129.3 10.0417
1070.47 10.0417
761.961 10.0417
351.948 10.0417
298.115 10.0417
242.606 10.0417
236.136 10.0417
226.613 10.0417
68.4588 10.0417
58.0786 10.0417
1221.61 10.0357
715. 10.0357
278.117 10.0357
237.3 10.0357
233.774 10.0357
186.758 10.0357
1300.97 10.0313
1265.41 10.0313
663.136 10.025
497.463 10.025
133.657 10.025
912.563 10.0179
337.316 10.0179
1496.87 10.0139
1419.74 10.0139
1336.85 10.0139
1264.51 10.0139
1264.37 10.0139
1031.99 10.0139
893.148 10.0139
767.029 10.0139
646.639 10.0139
524.762 10.0139
500.843 10.0139
222.86 10.0139
214.047 10.0139
53.7025 10.0139
41.1935 10.0139
1433.59 10.0114
1342.49 10.0114
1230.5 10.0114
1179.44 10.0114
705.946 10.0114
453.556 10.0114
177.223 10.0114
161.191 10.0114
109.196 10.0114
51.8177 10.0114
45.7353 10.0114
1176.64 10.0096
1051.07 10.0096
1008.66 10.0096
840.466 10.0096
603.395 10.0096
240.088 10.0096
205.772 10.0096
139.542 10.0096
138.387 10.0096
131.572 10.0096
75.9876 10.0096
696.934 10.0083
660.655 10.0083
228.523 10.0083
1616.55 10.
1610.1 10.
1559.93 10.
1390.39 10.
1374.5 10.
1356.41 10.
1335.11 10.
1331.14 10.
1302.41 10.
1145.82 10.
1076.55 10.
941.569 10.
915.612 10.
905.965 10.
884.924 10.
884.182 10.
877.832 10.
870.49 10.
791.197 10.
711.588 10.
660.088 10.
655.937 10.
642.204 10.
599.152 10.
596.897 10.
593.731 10.
570.862 10.
482.874 10.
474.645 10.
465.868 10.
461.569 10.
441.528 10.
397.48 10.
385.331 10.
381.864 10.
370.161 10.
354.521 10.
334.869 10.
285.763 10.
262.6 10.
181.226 10.
172.36 10.
150.839 10.
143.103 10.
142.48 10.
130.916 10.
125.475 10.
108.586 10.
90.7165 10.
74.6641 10.
67.0959 10.
60.1375 10.
