# Supplementary material for: Functional Genomics of Novel Secondary Metabolites from Diverse Cyanobacteria Using Untargeted Metabolomics
Source: Mar Drugs. 2013 Sep 30;11(10):3617–31. doi: 10.3390/md11103617 (PMC3826126; doi:10.3390/md11103617)
Supplement: Supplementary File 3 — Supplementary msms data (ZIP, 1417 KB) [file marinedrugs-11-03617-s003.zip › msms/149.Positive.txt]

// 149. GluGlu C10H16N2O7 Positive
148.058 2241.33
277.102 1475.42
130.048 491.935
88.0396 411.205
106.049 322.042
84.0458 312.027
260.071 228.531
102.053 165.
214.069 117.766
59.7157 109.692
259.094 80.1494
60.0505 78.0278
199.071 74.16
217.081 72.1324
200.057 69.0833
131.034 67.7202
172.049 61.625
148.175 61.225
96.0376 58.3393
277.395 58.0417
231.099 50.
102.083 49.8036
130.105 47.4
277.224 46.
154.056 43.556
108.931 43.1607
214.104 43.0054
1398.21 40.9185
126.055 39.2112
277.273 35.0865
106.492 34.025
148.21 32.6544
148.494 32.3636
277.749 30.6429
171.07 30.
148.248 27.0114
85.1391 26.5956
106.197 26.0417
131.079 25.6806
277.652 25.2813
199.113 25.0662
235.101 25.0417
84.0996 25.0417
277.557 25.0357
278.646 25.0278
1344.28 24.2269
277.991 24.0417
131.956 24.025
261.294 24.0083
237.04 23.5682
469.674 23.025
88.1214 23.
233.937 22.3603
150.454 22.
307.477 21.625
660.095 21.4
209.602 21.3636
277.689 21.25
337.584 21.125
208.707 21.
148.293 21.
149.15 20.5682
131.232 20.4712
958.884 20.45
1181.92 20.225
279.048 20.1838
644.527 20.1645
909.504 20.1488
43.6497 20.0592
1585.65 20.0083
1127.21 20.0074
106.338 19.3214
163.806 19.1645
116.105 19.0865
1298.53 19.05
707.069 19.0417
298.079 19.0313
88.191 19.025
1070.18 18.7961
1187.52 18.6667
217.268 18.3214
106.12 18.1488
260.162 18.125
104.571 18.125
1115.55 18.025
1139.05 17.9
317.552 17.7961
803.791 17.5313
691.919 17.4444
1156.29 17.4083
800.198 17.4083
130.144 17.3333
149.41 17.3214
1389.8 17.2857
149.011 17.2404
112.753 17.2045
70.5831 17.2
1279.28 17.0865
172.084 17.0417
196.117 17.0179
486.418 17.0083
260.895 17.0083
593.74 17.006
329.609 17.
191.09 16.8929
171.67 16.7961
220.418 16.675
246.725 16.5956
1589.49 16.5568
166.752 16.5329
550.399 16.3603
43.0192 16.2841
489.545 16.1667
114.352 16.1429
1392.93 16.1359
492.628 16.075
200.416 16.0592
368.319 16.0417
525.358 16.0066
451.529 16.
1144.52 15.9205
667.793 15.9205
744.054 15.8929
132.629 15.6944
567.062 15.6667
1423.26 15.625
189.055 15.625
172.498 15.5568
1594.68 15.4444
278.983 15.375
260.284 15.375
600.141 15.2857
159.068 15.2813
179.734 15.2404
358.058 15.225
298.633 15.2083
810.418 15.2
321.352 15.1838
52.8633 15.1667
116.027 15.1635
1182.04 15.1429
1124.08 15.125
1048.69 15.125
307.106 15.125
405.041 15.1111
944.05 15.1023
477.64 15.1
112.692 15.1
57.1227 15.0833
1480.86 15.075
54.3813 15.075
376.855 15.0592
1324.16 15.0417
895.668 15.0357
278.026 15.0313
486.102 15.0114
545.214 15.0083
1184.31 15.0066
1496.4 15.
154.423 14.8929
277.82 14.875
148.658 14.8
1361.64 14.7813
503.859 14.6806
70.4597 14.675
126.765 14.5714
1223.39 14.5
976.067 14.5
765.285 14.5
1556.67 14.4712
592.907 14.45
102.113 14.45
490.85 14.4083
614.22 14.375
520.239 14.375
375.875 14.375
337.539 14.3603
726.33 14.3214
433.889 14.2857
848.013 14.2841
1047.02 14.2813
67.896 14.2813
55.7072 14.2813
1562.56 14.25
218.273 14.2083
148.982 14.2083
766.641 14.1429
261.201 14.1429
182.229 14.1429
1525.21 14.0865
1234.04 14.0865
63.1397 14.0865
1459.84 14.075
1155.74 14.075
263.4 14.075
1481.63 14.0662
52.7791 14.0625
286.329 14.0592
102.14 14.05
92.3148 14.05
1260.69 14.0417
418.595 14.0417
292.332 14.0417
250.944 14.0417
171.144 14.0417
317.257 14.0357
78.9414 14.0357
1309.74 14.0139
964.148 14.0114
833.941 14.0114
356.975 14.0114
311.934 14.0096
460.643 14.
400.741 14.
389.91 14.
59.5486 14.
55.451 14.
204.699 13.9205
52.5525 13.9205
280.641 13.8929
149.799 13.8
109.573 13.8
177.919 13.7788
204.823 13.75
1598.79 13.6806
1019.88 13.6806
792.721 13.6806
168.5 13.6806
123.013 13.675
286.948 13.6667
200.155 13.6667
185.771 13.6667
981.784 13.5956
1011.84 13.5714
754.668 13.5714
214.543 13.5625
354.994 13.5568
1126.21 13.5
490.254 13.5
105.32 13.4712
870.083 13.45
232.615 13.45
74.8567 13.45
176.063 13.4464
88.4738 13.4464
395.301 13.4083
63.7548 13.4083
61.4218 13.3603
665.34 13.3472
215.34 13.3333
1575.16 13.3214
116.525 13.3214
476.137 13.2841
152.102 13.2841
1061.77 13.25
751.772 13.25
108.276 13.25
1507.74 13.2404
370.278 13.2404
253.902 13.2404
77.0597 13.2404
313.017 13.2083
1066.06 13.2
123.083 13.2
1396.78 13.1667
714.229 13.1667
653.955 13.1667
615.8 13.1667
287.465 13.1667
83.8717 13.1667
70.3627 13.1667
158.414 13.1635
1164.58 13.1429
606.763 13.1429
88.1636 13.1429
581.426 13.125
802.352 13.1023
636.625 13.1023
361.013 13.1023
285.091 13.1023
832.006 13.0865
477.802 13.0865
216.904 13.0865
508.274 13.075
408.345 13.075
112.577 13.075
232.521 13.0662
124.344 13.0662
147.037 13.05
1541.61 13.0417
1069.99 13.0417
703.518 13.0417
556.382 13.0417
451.602 13.0417
330.018 13.0417
1339.53 13.0357
1231.49 13.0357
883.317 13.0357
709.294 13.0357
117.603 13.0357
521.886 13.0179
756.067 13.0114
114.512 13.0096
1417.15 13.0083
1028.95 13.0083
678.663 13.0083
634.821 13.0083
473.081 13.0083
696.537 13.0074
634.244 13.0074
916.653 13.
854.545 13.
806.089 13.
465.271 13.
314.737 13.
284.133 13.
204.549 13.
60.0891 13.
40.8483 13.
347.019 12.9205
97.7516 12.9205
1566.58 12.8929
985.272 12.8929
781.962 12.8929
1554.94 12.8
696.784 12.8
560.031 12.8
87.4371 12.8
44.2826 12.8
909.681 12.7788
659.214 12.7788
128.188 12.7788
449.324 12.6806
136.137 12.6806
81.0864 12.6806
826.385 12.6667
749.877 12.6667
77.4309 12.6667
773.557 12.5714
354.62 12.5714
977.609 12.5568
900.736 12.5568
276.25 12.5568
1135.75 12.5
548.345 12.5
67.0538 12.5
1191.12 12.4712
1018.13 12.4712
278.361 12.4712
130.343 12.4712
1313.87 12.45
1111.51 12.45
135.779 12.45
1221.62 12.4083
54.8725 12.4083
1573.37 12.375
1428.36 12.375
1204.37 12.375
681.951 12.375
76.9795 12.375
50.613 12.375
1567.9 12.3472
1444.77 12.3472
1038.32 12.3472
550.442 12.3472
112.503 12.3472
150.878 12.3333
1264.19 12.3214
1077.35 12.3214
830.505 12.2841
656.535 12.2841
382.75 12.2841
279.672 12.2841
187.525 12.2841
1578.45 12.25
163.422 12.25
829.826 12.2404
297.318 12.2404
227.967 12.2404
238.36 12.225
706.231 12.2083
268.782 12.2083
93.0486 12.2083
42.5404 12.2083
651.134 12.2
649.845 12.2
196.221 12.2
1360.66 12.1838
1425.36 12.1667
1242.71 12.1667
807.422 12.1667
244.991 12.1667
219.697 12.1667
115.396 12.1667
44.2038 12.1667
329.026 12.1645
1272.51 12.1429
867.082 12.1429
91.6943 12.1429
62.418 12.1429
1564.1 12.125
692.861 12.125
676.411 12.125
300.338 12.125
291.397 12.125
260.523 12.125
1595.55 12.1023
1514.44 12.1023
458.199 12.1023
380.701 12.1023
350.436 12.1023
345.254 12.1023
331.754 12.1023
275.557 12.1023
234.701 12.1023
1275.76 12.0865
379.183 12.0865
535.779 12.0833
591.634 12.075
1581.3 12.05
1195.13 12.05
915.248 12.05
909.59 12.05
284.085 12.05
88.5134 12.05
56.0579 12.05
1572.5 12.0417
1362.45 12.0417
888.107 12.0417
848.961 12.0417
543.46 12.0417
359.49 12.0417
320.128 12.0417
295.789 12.0417
195.375 12.0417
71.912 12.0417
1264.98 12.0357
1077.77 12.0357
802.174 12.0357
234.78 12.0357
957.082 12.0313
1068.44 12.0179
790.57 12.0179
701.731 12.0139
486.544 12.0139
386.209 12.0139
88.7942 12.0139
1360.31 12.0114
640.23 12.0114
412.65 12.0114
1018.39 12.0096
891.678 12.0096
708.043 12.0096
599.378 12.0096
433.408 12.0096
414.864 12.0096
412.441 12.0096
161.163 12.0096
137.32 12.0096
119.65 12.0096
1573.59 12.0083
1364.6 12.0083
827.996 12.0083
810.698 12.0083
442.555 12.0083
356.596 12.0083
149.605 12.0083
291.666 12.0066
1450.88 12.
1401.57 12.
842.664 12.
695.207 12.
378.057 12.
371.68 12.
340.534 12.
317.941 12.
315.037 12.
148.926 12.
148.369 12.
132.486 12.
100.983 12.
1585.08 11.8
1003.21 11.8
782.749 11.8
716.876 11.8
379.811 11.8
221.677 11.8
91.528 11.8
1519.76 11.7788
834.82 11.7788
398.224 11.7788
1044.22 11.75
1290.63 11.6806
1108.63 11.6806
255.926 11.6806
98.228 11.6806
657.562 11.6667
1169.45 11.625
133.035 11.5625
42.0359 11.5625
1370.62 11.5568
1232.13 11.5568
679.711 11.5568
646.408 11.5568
621.487 11.5568
596.994 11.5568
470.409 11.5568
364.309 11.5568
58.6428 11.5568
57.573 11.5568
1426.35 11.4712
90.2088 11.4712
85.4945 11.4712
1057.83 11.45
1032.33 11.45
826.253 11.45
200.569 11.45
746.985 11.4464
185.067 11.4464
1047.39 11.4083
1007. 11.375
856.185 11.375
576.807 11.375
450.956 11.375
442.821 11.375
1580.26 11.3472
1476.69 11.3472
1467.02 11.3472
1093.9 11.3472
801.879 11.3472
502.836 11.3472
248.688 11.3472
1341.97 11.3214
61.9573 11.3214
1479.96 11.2841
221.39 11.2841
179.611 11.2841
460.864 11.2813
1261.93 11.25
1138.71 11.25
1017.66 11.25
768.215 11.25
285.465 11.25
983.274 11.2404
850.197 11.2404
783.737 11.2404
704.983 11.2404
495.149 11.2404
58.3894 11.2404
1074.61 11.2083
650.197 11.2083
1368.42 11.2
970.06 11.2
720.598 11.2
527.184 11.2
414.7 11.2
331.62 11.2
1373.16 11.1667
1372.61 11.1667
1200.45 11.1667
883.147 11.1667
313.25 11.1667
199.444 11.1667
641.538 11.1607
632.641 11.1607
49.6271 11.1607
1336.98 11.1429
744.597 11.1429
284.984 11.1429
83.0393 11.1429
1467.84 11.125
1167.64 11.125
936.214 11.125
873.055 11.125
400.671 11.125
357.515 11.125
326.309 11.125
315.304 11.125
243.738 11.125
1593.65 11.1023
1427.8 11.1023
1213.9 11.1023
1056.32 11.1023
790.777 11.1023
413.99 11.1023
348.669 11.1023
338.265 11.1023
192.333 11.1023
145.213 11.1023
89.091 11.1023
46.2845 11.1023
1501.76 11.0865
1416.8 11.0865
1413.81 11.0865
1360.22 11.0865
785.326 11.0865
335.899 11.0865
313.423 11.0865
222.55 11.0865
212.915 11.0865
522.566 11.075
196.374 11.075
45.6862 11.075
1395.37 11.0625
969.047 11.0625
379.293 11.0625
238.4 11.0625
88.7234 11.0625
58.0133 11.0625
1200.03 11.05
983.021 11.05
758.416 11.05
184.938 11.05
40.252 11.05
1327.48 11.0417
1317.69 11.0417
884.577 11.0417
862.598 11.0417
806.658 11.0417
660.565 11.0417
476.476 11.0417
442.277 11.0417
333.018 11.0417
217.216 11.0417
154.093 11.0417
112.905 11.0417
914.746 11.0357
885.463 11.0357
689.344 11.0357
318.258 11.0357
300.666 11.0357
197.62 11.0313
1270.36 11.025
1094.57 11.0179
40.8645 11.0179
1558.74 11.0139
867.673 11.0139
481.767 11.0139
390.226 11.0139
58.1428 11.0139
51.7445 11.0139
1376.92 11.0114
1356.93 11.0114
807.651 11.0114
286.814 11.0114
228.676 11.0114
212.197 11.0114
199.59 11.0114
150.229 11.0114
64.9503 11.0114
1518.03 11.0096
1434.28 11.0096
1418.72 11.0096
1275.6 11.0096
984.495 11.0096
185.289 11.0096
157.72 11.0096
147.573 11.0096
109.169 11.0096
1282.29 11.0083
491.802 11.0083
434.398 11.0083
81.9986 11.0083
1001.68 11.
850.648 11.
842.913 11.
793.655 11.
757.58 11.
717.916 11.
703.326 11.
549.526 11.
412.319 11.
404.061 11.
372.696 11.
306.379 11.
305.883 11.
220.955 11.
214.867 11.
163.341 11.
137.403 11.
94.3238 11.
74.2001 11.
1051.03 10.9205
697.737 10.9205
575.326 10.9205
310.734 10.9205
241.759 10.9205
130.98 10.9205
109.933 10.9205
753.478 10.875
605.501 10.875
367.61 10.875
1514.56 10.8
767.439 10.8
589.328 10.8
190.165 10.8
129.437 10.8
393.918 10.75
85.4287 10.75
1393.34 10.6806
1366.49 10.6806
998.884 10.6806
687.716 10.6806
685.75 10.6806
562.664 10.6806
226.936 10.6806
140.889 10.6806
71.0871 10.6806
1092.68 10.6667
761.75 10.6667
650.623 10.6667
587.922 10.6667
536.513 10.6667
374.747 10.6667
137.005 10.6667
116.91 10.6667
83.8302 10.6667
1145.28 10.625
1589.85 10.5625
1188.01 10.5625
979.857 10.5625
948.889 10.5625
738.301 10.5625
643.215 10.5625
475.197 10.5625
438.735 10.5625
377.586 10.5625
148.742 10.5625
128.548 10.5625
96.2452 10.5625
55.7529 10.5625
912.498 10.5568
724.619 10.5568
501.596 10.5568
378.649 10.5568
315.697 10.5568
227.645 10.5568
253.03 10.5
224.16 10.5
380.02 10.4712
358.763 10.4712
1027.86 10.45
860.301 10.45
847.64 10.45
353.543 10.45
229.516 10.45
136.831 10.45
113.107 10.45
104.815 10.45
81.6454 10.45
1477.3 10.4464
1104.46 10.4464
829.749 10.4464
595.705 10.4464
531.565 10.4464
384.503 10.4464
320.332 10.4464
248.25 10.4464
1482.14 10.375
1281.35 10.375
369.982 10.375
297.574 10.375
87.525 10.375
1485.07 10.3472
1154.5 10.3472
1132.76 10.3472
703.157 10.3472
536.885 10.3472
421.516 10.3472
302.375 10.3472
152.908 10.3472
143.882 10.3472
58.678 10.3472
47.8835 10.3472
1526.52 10.3333
532.49 10.3333
426.334 10.3333
196.468 10.3333
46.2987 10.3333
587.254 10.3214
1444.49 10.2841
745.503 10.2841
637.956 10.2841
334.608 10.2841
244.74 10.2841
180.795 10.2841
72.2155 10.2841
56.1272 10.2841
52.5176 10.2841
40.9456 10.2841
1302.27 10.25
1278.71 10.25
625.42 10.25
284.86 10.25
151.339 10.25
1080.96 10.2404
1045.07 10.2404
571.316 10.2404
461.319 10.2404
1060.19 10.225
1452.08 10.2
1294.76 10.2
980.58 10.2
725.373 10.2
541.018 10.2
489.961 10.2
463.832 10.2
243.656 10.2
240.724 10.2
177.2 10.2
149.569 10.2
134.668 10.2
66.0865 10.2
1487.32 10.1667
1397.12 10.1667
1297.7 10.1667
1237.2 10.1667
1083.6 10.1667
1054.63 10.1667
1010.22 10.1667
987.643 10.1667
809.067 10.1667
630.657 10.1667
613.3 10.1667
606.411 10.1667
541.778 10.1667
317.901 10.1667
238.039 10.1667
188.578 10.1667
102.859 10.1667
591.79 10.1607
380.476 10.1607
284.251 10.1607
280.008 10.1607
269.281 10.1607
149.772 10.1607
772.09 10.1429
1593.03 10.125
1351.45 10.125
1171.69 10.125
982.831 10.125
806.934 10.125
658.357 10.125
649.364 10.125
411.105 10.125
269.449 10.125
233.272 10.125
83.8034 10.125
50.4299 10.125
1274.04 10.1023
995.453 10.1023
738.731 10.1023
604.283 10.1023
537.999 10.1023
280.87 10.1023
199.388 10.1023
165.548 10.1023
79.3848 10.1023
1420.3 10.0865
734.704 10.0865
413.058 10.0865
316.187 10.0865
252.189 10.0865
169.575 10.0865
89.9203 10.0865
423.258 10.0833
1513.17 10.075
1037.09 10.075
385.533 10.075
1336.62 10.0625
1085.04 10.0625
658.949 10.0625
605.298 10.0625
219.654 10.0625
156.428 10.0625
1358.38 10.05
1202.29 10.05
1055.28 10.05
1024.4 10.05
814.6 10.05
458.628 10.05
237.463 10.05
182.477 10.05
135.66 10.05
66.492 10.05
1551.24 10.0417
1529.3 10.0417
1494.93 10.0417
1427.11 10.0417
1421.4 10.0417
1350.16 10.0417
1334.05 10.0417
1315.06 10.0417
1106.79 10.0417
862.153 10.0417
816.711 10.0417
665.905 10.0417
645.924 10.0417
605.792 10.0417
568.937 10.0417
495.914 10.0417
343.49 10.0417
288.758 10.0417
148.715 10.0417
147.865 10.0417
68.8955 10.0417
50.7684 10.0417
43.4153 10.0417
1406.47 10.0357
1087.64 10.0357
812.362 10.0357
693.321 10.0357
292.909 10.0357
95.3391 10.0357
198.225 10.0313
78.8166 10.025
1366.16 10.0179
1346.56 10.0179
859.239 10.0179
397.73 10.0179
329.276 10.0179
154.294 10.0179
130.447 10.0179
118.057 10.0179
46.7926 10.0179
1562.75 10.0139
1465.99 10.0139
1327.71 10.0139
1263.84 10.0139
1035.09 10.0139
1022.18 10.0139
1019.07 10.0139
680.35 10.0139
464.524 10.0139
259.436 10.0139
237.517 10.0139
200.903 10.0139
188.657 10.0139
172.91 10.0139
157.497 10.0139
117.343 10.0139
55.5918 10.0139
1404.67 10.0114
1333.08 10.0114
1186.57 10.0114
950.448 10.0114
866.054 10.0114
715.562 10.0114
256.638 10.0114
253.61 10.0114
237.703 10.0114
59.1492 10.0114
862.299 10.0096
276.338 10.0096
161.687 10.0096
121.07 10.0096
77.8256 10.0096
57.6086 10.0096
43.0387 10.0096
462.193 10.0083
78.6312 10.0083
1586.25 10.
1553.86 10.
1511.68 10.
1418.83 10.
1413.51 10.
1332.18 10.
1264.38 10.
879.303 10.
876.333 10.
439.073 10.
395.164 10.
376.81 10.
364.361 10.
320.613 10.
300.214 10.
249.368 10.
229.743 10.
130.814 10.
86.8668 10.
84.7233 10.
