# Supplementary material for: Functional Genomics of Novel Secondary Metabolites from Diverse Cyanobacteria Using Untargeted Metabolomics
Source: Mar Drugs. 2013 Sep 30;11(10):3617–31. doi: 10.3390/md11103617 (PMC3826126; doi:10.3390/md11103617)
Supplement: Supplementary File 3 — Supplementary msms data (ZIP, 1417 KB) [file marinedrugs-11-03617-s003.zip › msms/122.Positive.txt]

// 122.   Positive
1181.64 847.004
1182.64 583.403
939.478 289.557
643.185 177.288
940.49 110.575
782.264 79.41
101.917 74.5
1182.85 65.5577
661.178 65.1118
844.283 63.5216
1123.56 59.0321
1163.61 50.0556
1181.92 49.7813
939.669 49.023
555.166 48.7206
1122.57 47.0909
921.495 45.
611.142 44.4879
1182. 41.7788
583.156 41.7202
1183.04 40.15
660.152 37.5216
1333.5 37.0625
1406.58 35.875
645.16 33.3611
584.129 33.3224
1182.37 32.3333
1058.84 31.1157
151.116 30.875
826.205 30.4083
508.694 30.0909
93.4501 29.375
1184.81 29.1607
311.78 29.125
828.1 29.1136
1183.8 29.1111
1184.89 29.1008
188.533 29.0388
602.776 29.0083
1081.31 28.75
537.133 28.7202
795.029 28.5682
1185.31 28.4083
127.993 28.3333
1107.25 28.0417
1584.28 27.6944
1183.88 27.4712
442.823 27.0489
850.23 26.7202
602.16 26.675
383.3 26.0489
1298.07 26.0357
1158.32 26.006
58.3814 26.
724.022 25.8182
1185.94 25.675
476.824 25.5568
372.254 25.5208
370.213 25.3333
486.248 25.1
90.8871 25.0417
1183.37 25.0357
555.217 25.0313
99.6578 25.0066
334.095 24.75
1515.11 24.025
921.791 24.0167
1076.87 24.
539.59 24.
1145.02 23.845
1185.01 23.8409
1185.22 23.7788
1205.37 23.5313
907.981 23.2269
1661.93 22.8182
313.45 22.7202
451.966 22.5313
798.562 22.45
1514.44 22.4402
1184.08 22.2813
1365.51 22.2663
1183.94 22.2404
437.939 22.2404
326.391 22.1359
1182.26 22.0096
660.198 22.0083
998.514 22.006
91.0787 21.9423
154.384 21.7813
369.179 21.5329
1123.14 21.5313
188.562 21.3472
1669.6 21.3224
560.58 21.2857
1199.35 21.225
419.284 21.1635
1413.21 21.1118
1277.35 21.0592
564.407 21.0313
1393.23 21.0227
555.446 21.0054
319.727 21.
178.875 21.
423.492 20.7778
96.0281 20.6544
1055.66 20.625
559.259 20.625
601.161 20.5
700.167 20.4083
999.471 20.4
60.3942 20.4
1683.73 20.375
969.02 20.2857
662.187 20.1838
541.936 20.1667
909.758 20.1429
1643.74 20.1359
1538.58 20.125
1121.36 20.0909
150.152 20.075
599.682 20.0313
1491.48 20.0278
1405.25 20.0074
646.376 20.
434.652 20.
1542.84 19.6667
333.187 19.6667
1150.47 19.5313
239.003 19.5
924.542 19.4821
1132.19 19.45
277.607 19.375
642.556 19.225
63.6055 19.1838
1292.61 19.1488
782.85 19.1429
1042.7 19.0536
697.841 19.0536
643.293 19.0417
96.3458 19.0096
406.543 19.0074
237.327 19.0074
55.3151 19.0066
1694.95 19.
508.759 19.
231.704 19.
1015.06 18.875
328.122 18.8182
1017.99 18.6944
211.895 18.625
364.046 18.5956
850.142 18.5329
1502.78 18.5
460.69 18.5
212.233 18.4821
853.899 18.4712
204.451 18.4712
749.316 18.4444
514.162 18.4444
843.242 18.4083
209.758 18.4083
1245.47 18.3636
49.0042 18.3603
385.173 18.3214
1363.27 18.2404
1122.71 18.2269
1447.65 18.225
575.758 18.225
1247.23 18.2083
304.849 18.2083
1184.32 18.1838
1075.59 18.1838
93.8765 18.1838
929.233 18.125
448.026 18.125
441.03 18.125
177.257 18.125
1464.07 18.1118
286.569 18.1
544.309 18.0865
111.865 18.075
1456.6 18.0625
85.9269 18.0592
1187.89 18.05
862.022 18.05
1541.67 18.0417
841.943 18.0313
187.214 18.0278
536.533 18.025
584.202 18.0139
925.761 18.0114
939.815 18.0083
741.078 18.0083
168.094 18.0066
1572.44 18.
856.696 17.8929
118.147 17.8
1095.84 17.7961
144.452 17.7961
1428.53 17.7788
1184.55 17.6667
692.208 17.625
404.323 17.625
1656.4 17.5
714.251 17.5
353.456 17.5
557.366 17.4444
1183.19 17.4083
295.384 17.4083
52.2525 17.3603
920.621 17.3472
974.08 17.3224
520.626 17.3214
65.5709 17.3214
325.433 17.2857
782.433 17.2841
592.722 17.2841
1297.16 17.25
220.438 17.2404
460.611 17.225
285.823 17.2083
139.434 17.2083
1074.42 17.2045
155.727 17.1838
424.265 17.1645
1566.47 17.1488
788.707 17.1429
1534.28 17.125
519.452 17.125
284.722 17.125
44.729 17.125
188.959 17.1118
1175.34 17.1111
652.947 17.1111
1494.27 17.1
1540.96 17.075
1682.73 17.0662
1028.29 17.0662
129.936 17.0662
279.209 17.0625
1072.98 17.0592
511.17 17.0417
342.127 17.0417
611.697 17.0357
1152.32 17.0313
367.133 17.0313
1395.62 17.0278
90.3472 17.0278
1163.79 17.025
498.078 17.0227
1048.6 17.0179
696.312 17.0096
1520.83 17.0083
1412.15 17.0083
837.158 17.0083
666.779 17.0083
112.405 17.0083
104.022 17.0083
1232.79 17.0074
44.892 17.0074
1172.85 17.0066
559.761 17.0066
1655.74 17.
773.753 17.
242.518 17.
193.337 17.
169.346 17.
178.433 16.8929
79.6993 16.8897
807.89 16.7813
975.727 16.6944
110.184 16.6806
1228.22 16.675
758.703 16.675
1530.39 16.6667
982.316 16.6667
564.584 16.5956
1303.28 16.5714
53.6228 16.5568
467.228 16.5313
250.535 16.5313
679.478 16.5
1586.32 16.4712
989.279 16.4712
419.995 16.4712
368.79 16.4712
291.505 16.4712
190.206 16.45
226.462 16.4464
1205.51 16.4083
222.247 16.4083
1336.61 16.375
1107.57 16.375
63.0305 16.375
817.916 16.3603
120.404 16.3333
542.119 16.3214
1542.72 16.2857
916.213 16.2841
601.766 16.2841
467.295 16.25
191.133 16.25
294.29 16.2404
183.532 16.2404
701.917 16.225
195.558 16.2083
432.111 16.1667
1158.03 16.1635
66.328 16.1635
90.0972 16.1429
1088.8 16.125
962.783 16.125
664.901 16.1111
367.232 16.1111
302.851 16.1023
1524.76 16.1
1554. 16.0865
1124.05 16.0865
336.528 16.0865
99.7089 16.0865
79.3462 16.0865
393.207 16.0833
1577.53 16.075
611.217 16.0625
1587.58 16.0417
1405.32 16.0417
1295.93 16.0417
526.002 16.0417
339.568 16.0417
326.092 16.0417
123.386 16.0417
1603.64 16.0357
181.914 16.0357
117.931 16.0313
103.526 16.0313
77.9034 16.0313
71.1159 16.0313
1235.97 16.0278
1362.08 16.0096
1297.99 16.0096
1126.14 16.0083
1118.39 16.0083
1092.67 16.0083
1014.14 16.0083
841.299 16.0083
406.751 16.0083
1600.34 16.0074
589.836 16.0074
202.418 16.0074
986.114 16.
609.658 16.
494.951 16.
79.4531 16.
1434.03 15.9205
136.377 15.9205
164.866 15.8929
44.5118 15.8929
1330.39 15.875
1124.19 15.875
1493.51 15.8
1165.69 15.8
643.76 15.7813
278.488 15.7788
277.527 15.675
954.04 15.6667
808.818 15.5714
792.804 15.5568
409.013 15.5568
198.838 15.5568
1119.67 15.5
435.37 15.5
1374.92 15.4712
766.031 15.4712
1387.21 15.45
153.162 15.45
315.645 15.4444
184.59 15.4444
1457.89 15.4083
1151.39 15.4083
630.571 15.4083
216.68 15.4083
1176.58 15.375
1051.33 15.375
644.758 15.375
195.469 15.375
67.6842 15.375
1658.43 15.3603
624.1 15.3603
619.045 15.3214
268.909 15.3214
71.842 15.3214
561.061 15.2841
1409.55 15.2813
980.867 15.2813
115.74 15.2813
396.14 15.25
234.665 15.25
197.787 15.25
1263.28 15.2404
426.251 15.2404
1671.59 15.225
1157.7 15.1838
181.172 15.1667
127.525 15.1645
121.415 15.1645
98.5286 15.1645
1127.11 15.1635
110.978 15.1635
52.969 15.1635
444.546 15.1607
1199.44 15.1429
1168.73 15.1429
1067.68 15.1429
563.631 15.1429
384.815 15.1429
1406.71 15.125
915.714 15.125
602.093 15.125
529.629 15.125
488.922 15.125
244.271 15.125
212.87 15.125
1254.97 15.0865
315.35 15.0865
235.891 15.0865
234.784 15.0865
67.3882 15.0865
1094.5 15.075
1079.56 15.075
720.232 15.075
661.626 15.075
578.18 15.075
382.369 15.075
130.603 15.0662
1424.17 15.05
473.711 15.05
961.474 15.0417
808.246 15.0417
257.884 15.0417
186.754 15.0417
1598.17 15.0357
915.662 15.0357
534.466 15.0357
54.5636 15.0357
1613.22 15.0313
1153. 15.0313
194.111 15.0313
62.2515 15.0313
54.0443 15.0313
47.8802 15.0313
1186.13 15.0278
671.267 15.0179
1429.96 15.0139
1186.29 15.0139
567.99 15.0139
596.016 15.0096
470.548 15.0096
1613.94 15.0083
1491.79 15.0083
158.426 15.0083
121.056 15.0083
1544.17 15.0074
970.829 15.0074
236.208 15.0066
1633.88 15.
1394.77 15.
1380.43 15.
1253.77 15.
1184.47 15.
1164.1 15.
941.971 15.
616.765 15.
235.662 15.
215.534 15.
147.907 15.
305.554 14.9205
1164.52 14.8
637.835 14.8
231.239 14.8
1331.27 14.75
896.626 14.6944
121.094 14.6944
1283.37 14.6806
751.003 14.6806
634.729 14.6806
357. 14.6806
236.608 14.6806
160.589 14.675
59.2022 14.675
975.48 14.6667
910.715 14.6667
406.292 14.6667
43.8512 14.6667
177.571 14.625
1056.57 14.5568
1541.81 14.5
510.421 14.5
275.288 14.5
198.791 14.5
48.76 14.5
1399.39 14.4712
984.834 14.4712
897.76 14.4712
765.852 14.4712
1568.1 14.45
291.318 14.45
156.577 14.45
66.5177 14.45
751.242 14.375
143.33 14.375
1513.38 14.3603
946.09 14.3603
882.155 14.3603
569.972 14.3603
520.794 14.3224
420.98 14.3214
67.2987 14.3214
1367.99 14.2857
1199.99 14.2857
172.092 14.2841
1394.53 14.2813
1490.57 14.25
1296.71 14.25
1132.45 14.25
991.049 14.25
828.76 14.25
602.293 14.25
359.324 14.25
296.355 14.25
93.1414 14.25
701.552 14.2404
971.365 14.2083
581.725 14.2083
126.892 14.2083
73.7091 14.2083
54.8942 14.2083
41.3454 14.2083
419.052 14.2
546.156 14.1838
1640.07 14.1667
1317.61 14.1667
268.299 14.1667
1533.87 14.1635
1096.49 14.1635
960.599 14.1635
772.951 14.1635
515.037 14.1635
180.767 14.1635
1434.19 14.1429
1356.46 14.1429
1203.71 14.1429
668.495 14.1429
86.2457 14.1429
922.53 14.125
718.258 14.125
597.26 14.125
556.804 14.125
89.2155 14.125
1499.84 14.1023
990.579 14.1023
895.886 14.1023
668.569 14.1023
795.318 14.0865
180.641 14.0865
91.3027 14.0865
46.3819 14.0865
733.403 14.0833
1058.45 14.075
408.173 14.075
101.121 14.075
172.701 14.0625
698.189 14.0592
1185.8 14.05
737.148 14.05
697.265 14.05
893.06 14.0417
581.642 14.0417
417.266 14.0417
264.171 14.0417
430.055 14.0357
219.836 14.0357
132.786 14.0357
112.678 14.0357
1156.88 14.0313
427.149 14.0313
77.1871 14.0313
137.964 14.0278
939.738 14.0179
239.282 14.0179
608.867 14.0139
1213.95 14.0114
900.368 14.0114
384.174 14.0114
1256.49 14.0096
1236.89 14.0096
327.987 14.0096
210.268 14.0096
120.056 14.0096
1448.55 14.0083
1163.51 14.0083
968.652 14.0083
968.189 14.0083
642. 14.0083
612.04 14.0083
496.916 14.0083
317.204 14.0083
132.396 14.0083
67.008 14.0083
68.8113 14.0074
1137.46 14.
890.306 14.
668.792 14.
628.701 14.
296.417 14.
175.086 14.
171.101 14.
114.602 14.
57.9881 14.
54.2593 14.
1599.3 13.9205
1432.54 13.9205
557.749 13.9205
96.3214 13.9205
43.4807 13.9205
101.804 13.8929
1186.79 13.875
582.52 13.875
305.482 13.875
1230.61 13.8
1221.18 13.8
1099.38 13.8
1041.03 13.8
930.042 13.8
825.837 13.8
431.322 13.8
119.1 13.8
115.251 13.8
739.408 13.7813
1392.91 13.7788
1379.91 13.7788
1336.94 13.7788
1027.21 13.7788
240.784 13.7788
209.54 13.7788
193.881 13.7788
109.052 13.7788
392.92 13.75
1386.66 13.6806
874.001 13.6806
830.177 13.6806
538.288 13.6806
1673.06 13.675
1476.37 13.675
1292. 13.6667
1256.58 13.6667
327.16 13.6667
240.54 13.6667
411.107 13.5956
922.228 13.5714
916.817 13.5625
1455.75 13.5568
416.06 13.5568
248.968 13.5568
209.337 13.5568
169.428 13.5568
1398.54 13.4712
1253.27 13.4712
590.127 13.4712
357.645 13.4712
179.681 13.4712
1517.64 13.45
1034.74 13.45
913.448 13.45
782.562 13.45
553.918 13.45
131.562 13.45
335.447 13.4444
933.866 13.4083
297.098 13.4083
68.5077 13.4083
64.3068 13.4083
1209.17 13.375
1090.22 13.375
1034.3 13.375
1001.54 13.375
865.44 13.375
852.934 13.375
787.552 13.375
425.932 13.375
282.001 13.375
225.986 13.375
75.8797 13.375
51.2518 13.375
1620.48 13.3472
681.641 13.3472
275.628 13.3472
1280.2 13.3214
1272.75 13.3214
1101.79 13.3214
460.464 13.3214
361.949 13.3214
1228.71 13.2841
756.39 13.2841
617.777 13.2841
568.512 13.2841
416.679 13.2841
381.441 13.2841
345.87 13.2841
1373.84 13.2813
885.016 13.2813
436.338 13.2813
1495.16 13.25
561.464 13.25
555.385 13.25
505.318 13.25
65.2541 13.25
1608.28 13.2404
1573.41 13.2404
1481.83 13.2404
1398.21 13.2404
908.966 13.2404
60.7334 13.2404
717.79 13.2083
143.489 13.2083
89.1586 13.2083
77.3734 13.2083
69.8847 13.2083
1504.52 13.2
1473.2 13.2
971.719 13.2
458.362 13.2
253.295 13.2
174.912 13.2
154.942 13.2
95.5597 13.2
1291.64 13.1838
1684.09 13.1667
1651.32 13.1667
1648.78 13.1667
1497.39 13.1667
1372.35 13.1667
977.013 13.1667
791.672 13.1667
358.382 13.1667
1233.94 13.1635
1130.41 13.1635
657.659 13.1635
606.527 13.1635
416.927 13.1635
410.031 13.1635
148.112 13.1635
67.9839 13.1635
1452.93 13.1429
1019.07 13.1429
1008.16 13.1429
810.511 13.1429
353.908 13.1429
241.039 13.1429
150.243 13.1429
60.5147 13.1429
1563.05 13.125
1528.97 13.125
1365.75 13.125
1243.63 13.125
1238.34 13.125
1160.22 13.125
671.712 13.125
606.887 13.125
602.211 13.125
499.778 13.125
427.305 13.125
124.496 13.125
69.3439 13.125
1314.22 13.1111
97.3495 13.1111
1276.12 13.1023
965.57 13.1023
878.79 13.1023
861.689 13.1023
791.992 13.1023
786.36 13.1023
607.793 13.1023
379.931 13.1023
150.328 13.1023
1691.84 13.0865
1095.71 13.0865
624.256 13.0865
477.72 13.0865
168.02 13.0865
724.716 13.0833
661.276 13.0833
433.867 13.0833
1062.53 13.075
780.236 13.075
232.944 13.075
145.271 13.075
43.5473 13.075
834.428 13.0625
1309.42 13.05
1077.26 13.05
410.352 13.05
1445.82 13.0417
1188.49 13.0417
1170.89 13.0417
989.39 13.0417
800.771 13.0417
727.234 13.0417
720.814 13.0417
618.92 13.0417
463.792 13.0417
178.688 13.0417
111.556 13.0417
44.444 13.0417
969.794 13.0357
346.82 13.0357
332.212 13.0357
260.244 13.0357
93.2727 13.0357
80.1183 13.0357
60.9745 13.0357
1332.85 13.0313
1216.35 13.0313
1029.92 13.0313
929.721 13.0313
221.171 13.0313
54.0232 13.0313
995.961 13.025
560.791 13.0139
173.832 13.0139
55.1535 13.0139
719.203 13.0114
593.627 13.0114
127.118 13.0114
45.1419 13.0114
1324.37 13.0096
1203.16 13.0096
831.619 13.0096
828.368 13.0096
150.693 13.0096
145.88 13.0096
127.389 13.0096
114.486 13.0096
105.047 13.0096
99.755 13.0096
1334.13 13.0083
1275.73 13.0083
688.174 13.0083
504.646 13.0083
303.082 13.0083
145.79 13.0083
673.065 13.0074
348.112 13.0074
1510.57 13.
1100.02 13.
957.896 13.
904.343 13.
666.217 13.
659.653 13.
621.198 13.
548.864 13.
496.52 13.
471.823 13.
385.906 13.
324.67 13.
192.105 13.
152.449 13.
73.7485 13.
45.4973 13.
1618.9 12.9205
1548.01 12.9205
1137.58 12.9205
1123.42 12.9205
1076.03 12.9205
931.528 12.9205
757.386 12.9205
644.392 12.9205
568.3 12.9205
282.466 12.9205
57.4122 12.9205
303.363 12.8929
280.417 12.8929
820.186 12.875
1208.62 12.8
633.715 12.8
382.567 12.8
262.51 12.8
200.764 12.8
166.026 12.8
53.7052 12.8
1642.47 12.7788
1092.11 12.7788
769.19 12.7788
427.933 12.7788
72.4858 12.7788
1463.99 12.6806
133.239 12.6806
126.097 12.6806
568.784 12.675
1659.97 12.6667
1329.97 12.6667
1253.61 12.6667
874.579 12.6667
495.56 12.6667
253.845 12.6667
154.829 12.6667
1616.24 12.5714
634.216 12.5714
383.904 12.5714
325.079 12.5714
153.346 12.5625
76.8822 12.5625
1225.42 12.5568
1109.99 12.5568
1103.8 12.5568
1047.2 12.5568
361.08 12.5568
734.531 12.5
1077.77 12.4712
671.552 12.4712
278.776 12.4712
42.6107 12.4712
845.817 12.45
767.516 12.45
694.18 12.45
219.028 12.45
166.673 12.45
127.572 12.45
122.769 12.45
119.196 12.45
84.0089 12.45
72.6496 12.45
187.093 12.4464
171.471 12.4464
1266.79 12.4083
1217.65 12.4083
216.157 12.4083
114.161 12.4083
56.8769 12.4083
1660.5 12.375
1358.08 12.375
1345.85 12.375
841.08 12.375
714.909 12.375
639.33 12.375
553.074 12.375
504.271 12.375
329.775 12.375
282.665 12.375
266.782 12.375
254.209 12.375
186.016 12.375
178.248 12.375
894.666 12.3472
885.131 12.3472
633.338 12.3472
566.814 12.3472
276.227 12.3472
491.461 12.3333
1384.99 12.3214
1285.43 12.3214
899.578 12.3214
864.195 12.3214
730.291 12.3214
66.381 12.3214
1571.87 12.2841
868.868 12.2841
641.74 12.2841
610.537 12.2841
565.933 12.2841
166.45 12.2841
1463.3 12.2813
1177.26 12.25
1104.19 12.25
573.513 12.25
260.815 12.25
1424.71 12.2404
733.173 12.2404
267.062 12.2404
138.53 12.2404
179.491 12.225
439.803 12.2083
360.099 12.2083
226.726 12.2083
1544.78 12.2
128.277 12.2
72.1248 12.2
329.597 12.1838
1605.32 12.1667
1174.95 12.1667
1089.44 12.1667
943.854 12.1667
942.71 12.1667
224.515 12.1667
64.9882 12.1667
204.873 12.1607
1134.48 12.1429
1005.53 12.1429
960.06 12.1429
937.931 12.1429
311.628 12.1429
244.028 12.1429
53.897 12.1429
1345.99 12.125
1284.93 12.125
1100.3 12.125
1050.28 12.125
947.797 12.125
473.609 12.125
387.538 12.125
387.364 12.125
43.1626 12.125
1323.41 12.1023
801.144 12.1023
788.965 12.1023
686.882 12.1023
446.641 12.1023
393.38 12.1023
298.739 12.1023
274.044 12.1023
251.094 12.1023
115.653 12.1023
40.5064 12.1023
1429.21 12.0865
709.847 12.0865
640.738 12.0865
583.758 12.0865
470.25 12.0865
244.592 12.0865
65.4278 12.0865
62.4641 12.0865
1186.01 12.0833
108.243 12.0833
1142.97 12.075
92.142 12.075
1370.48 12.0662
814.707 12.0662
1492.35 12.0625
446.543 12.0625
1347.74 12.05
1211.02 12.05
964.913 12.05
849.557 12.05
844.688 12.05
835.39 12.05
809.027 12.05
748.28 12.05
716.271 12.05
583.316 12.05
182.463 12.05
159.741 12.05
125.752 12.05
86.8745 12.05
67.605 12.05
1691.95 12.0417
1679.09 12.0417
1323.69 12.0417
1311.98 12.0417
1243.93 12.0417
894.299 12.0417
890.717 12.0417
725.855 12.0417
686.672 12.0417
594.818 12.0417
495.631 12.0417
386.469 12.0417
337.98 12.0417
324.159 12.0417
273.668 12.0417
206.168 12.0417
1639.86 12.0357
1547.55 12.0357
1541.14 12.0357
876.159 12.0357
724.374 12.0357
685.217 12.0357
528.839 12.0357
437.823 12.0357
127.421 12.0357
71.9347 12.0357
1585.25 12.0313
44.6122 12.0313
1662.68 12.025
1495.6 12.0179
796.789 12.0139
479.676 12.0139
174.278 12.0139
1324.25 12.0114
1051.01 12.0114
515.149 12.0114
461.139 12.0114
172.843 12.0114
68.6119 12.0114
58.4164 12.0114
1475.93 12.0096
1393.44 12.0096
1124.97 12.0096
997.841 12.0096
242.759 12.0096
128.03 12.0096
46.2142 12.0096
1652.32 12.0083
1241.65 12.0083
229.747 12.0083
80.5136 12.0083
730.213 12.0066
1189.19 12.
998.04 12.
935.214 12.
830.066 12.
658.403 12.
535.883 12.
498.679 12.
485.111 12.
406.023 12.
400.376 12.
336.171 12.
308.571 12.
249.454 12.
223.7 12.
213.252 12.
179.124 12.
129.506 12.
127.939 12.
105.585 12.
103.246 12.
70.6433 12.
64.4951 12.
54.0843 12.
44.9572 12.
40.2733 12.
1602.46 11.9205
1340.18 11.9205
1300.02 11.9205
823.353 11.9205
482.457 11.9205
289.706 11.9205
68.6989 11.9205
451.6 11.875
300.211 11.875
267.994 11.875
170.165 11.875
1521.37 11.8
1098.79 11.8
774.779 11.8
320.372 11.8
895.633 11.7788
863.749 11.75
862.251 11.75
296.767 11.75
1675.93 11.6806
1298.99 11.6806
1043.36 11.6806
1021.08 11.6806
261.209 11.6806
1478.9 11.6667
1228.31 11.6667
1109.05 11.6667
811.933 11.6667
210.852 11.6667
203.821 11.6667
164.991 11.6667
92.5394 11.6667
66.1814 11.6667
1125.42 11.625
1608.63 11.5714
761.281 11.5714
1646.61 11.5625
509.181 11.5625
356.859 11.5625
264.342 11.5625
43.0823 11.5625
1579.2 11.5568
881.478 11.5568
810.449 11.5568
598.042 11.5568
568.403 11.5568
234.733 11.5568
218.675 11.5568
111.235 11.5568
109.63 11.5568
106.229 11.5568
951.533 11.5
1565.54 11.4712
1211.74 11.4712
707.103 11.4712
593.765 11.4712
328.444 11.4712
214.181 11.4712
168.511 11.4712
55.4085 11.4712
1313.14 11.45
1186.45 11.45
1135.56 11.45
803.24 11.45
588.916 11.45
320.675 11.45
269.005 11.45
243.046 11.45
220.783 11.45
208.388 11.45
162.087 11.45
1401.8 11.4464
1087.94 11.4464
967.573 11.4464
656.782 11.4464
397.877 11.4464
312.758 11.4464
280.342 11.4464
203.776 11.4464
1661.74 11.4083
1657.79 11.375
1619.34 11.375
1429.62 11.375
1158.87 11.375
892.511 11.375
813.235 11.375
358.523 11.375
277.46 11.375
69.9091 11.375
1558.97 11.3472
922.716 11.3472
432.77 11.3472
300.483 11.3472
230.809 11.3472
94.506 11.3472
94.0055 11.3472
78.3175 11.3472
1438.99 11.3214
1355.76 11.3214
528.769 11.3214
1482.91 11.2841
1276.49 11.2841
978.5 11.2841
897.069 11.2841
363.532 11.2841
287.414 11.2841
224.061 11.2841
1584.79 11.25
1416.11 11.25
857.469 11.25
596.083 11.25
522.511 11.25
204.594 11.25
165.856 11.25
64.9088 11.25
1641.58 11.2404
1192.04 11.2404
880.505 11.2404
462.777 11.2404
386.795 11.2404
61.0774 11.2404
1321.67 11.225
1218.06 11.225
742.91 11.225
392.195 11.225
87.2132 11.225
682.97 11.2083
366.595 11.2083
1338.46 11.2
1333.04 11.2
1168.95 11.2
762.198 11.2
598.691 11.2
531.768 11.2
348.166 11.2
319.411 11.2
252.029 11.2
224.265 11.2
76.4887 11.2
74.7749 11.2
1591.03 11.1667
1590.05 11.1667
1512.4 11.1667
1503.72 11.1667
1121.59 11.1667
551.081 11.1667
49.4551 11.1667
1672.52 11.1607
1612.67 11.1607
1511.3 11.1607
367.076 11.1607
176.274 11.1607
1546.51 11.1429
1359.65 11.1429
1106.83 11.1429
863.858 11.1429
817.129 11.1429
1332.16 11.125
1187.03 11.125
1153.57 11.125
951.074 11.125
795.623 11.125
752.734 11.125
736.512 11.125
725.909 11.125
696.941 11.125
584.263 11.125
513.025 11.125
498.001 11.125
327.002 11.125
295.9 11.125
239.783 11.125
231.273 11.125
205.245 11.125
174.85 11.125
160.372 11.125
147.113 11.125
132.745 11.125
100.787 11.125
90.8625 11.125
40.8318 11.125
1311.4 11.1023
600.54 11.1023
588.502 11.1023
549.791 11.1023
534.161 11.1023
449.733 11.1023
271.244 11.1023
218.852 11.1023
202.72 11.1023
158.787 11.1023
128.082 11.1023
99.0697 11.1023
61.9266 11.1023
1647.8 11.0865
1427.37 11.0865
1358.57 11.0865
1355.09 11.0865
586.224 11.0865
540.775 11.0865
511.813 11.0865
129.688 11.0865
70.9518 11.0865
538.127 11.0833
1387.4 11.075
1171.01 11.075
601.44 11.075
1557.98 11.0625
370.962 11.0625
99.01 11.0625
81.6281 11.0625
1677.84 11.05
1547.1 11.05
1379.77 11.05
1190.34 11.05
1165.27 11.05
1049.58 11.05
898.461 11.05
737.243 11.05
284.652 11.05
174.822 11.05
51.7365 11.05
49.0648 11.05
46.2921 11.05
42.0148 11.05
1282.8 11.0417
1218.67 11.0417
872.365 11.0417
643.861 11.0417
599.94 11.0417
561.932 11.0417
450.207 11.0417
247.125 11.0417
228.057 11.0417
195.222 11.0417
157.771 11.0417
142.625 11.0417
53.0592 11.0417
1177.7 11.0357
1134.04 11.0357
1101.18 11.0357
853.719 11.0357
746.385 11.0357
310.991 11.0357
291.399 11.0357
285.658 11.0357
449.284 11.0313
87.4951 11.0313
200.596 11.025
161.71 11.025
56.0809 11.025
1124.39 11.0179
1022.56 11.0179
1013.84 11.0179
387.19 11.0179
1569.31 11.0139
1123.84 11.0139
1016.82 11.0139
1015.58 11.0139
912.51 11.0139
466.926 11.0139
388.701 11.0139
210.301 11.0139
195.19 11.0139
153.441 11.0139
148.996 11.0139
1509.06 11.0114
984.369 11.0114
843.44 11.0114
494.505 11.0114
481.421 11.0114
462.592 11.0114
403.603 11.0114
299.691 11.0114
278.137 11.0114
166.738 11.0114
163.77 11.0114
124.925 11.0114
111.194 11.0114
1696.93 11.0096
1673.37 11.0096
1376.13 11.0096
1299.62 11.0096
1277.08 11.0096
1164.39 11.0096
907.222 11.0096
811.751 11.0096
801.988 11.0096
554.394 11.0096
547.697 11.0096
477.195 11.0096
374.967 11.0096
355.547 11.0096
309.78 11.0096
303.98 11.0096
178.117 11.0096
171.686 11.0096
152.788 11.0096
146.413 11.0096
1337.81 11.0083
1140.41 11.0083
604.971 11.0083
578.359 11.0074
1568.42 11.
1403.28 11.
1399.8 11.
1338.22 11.
1212.18 11.
1170.05 11.
1043.93 11.
1009.97 11.
975.368 11.
902.621 11.
900.832 11.
781.645 11.
630.412 11.
592.51 11.
579.977 11.
472.215 11.
371.702 11.
338.622 11.
333.226 11.
325.812 11.
299.532 11.
264.559 11.
145.928 11.
106.544 11.
98.5684 11.
96.0538 11.
64.2515 11.
53.1092 11.
1150.64 10.9205
1100.58 10.9205
351.136 10.9205
185.246 10.9205
163.861 10.9205
162.638 10.9205
110.105 10.9205
448.902 10.875
305.946 10.875
197.916 10.875
1677.92 10.8
1631.11 10.8
1484.27 10.8
1226. 10.8
849.779 10.8
439.519 10.8
425.367 10.8
282.042 10.8
253.63 10.8
245.743 10.8
98.0668 10.8
86.6363 10.8
61.8169 10.8
51.8697 10.8
549.112 10.75
1494.89 10.6806
1404.65 10.6806
1253.45 10.6806
1060.08 10.6806
1039.81 10.6806
1035.9 10.6806
908.712 10.6806
898.971 10.6806
860.102 10.6806
641.366 10.6806
492.045 10.6806
402.714 10.6806
289.97 10.6806
249.795 10.6806
143.162 10.6806
73.2492 10.6806
55.8261 10.6806
1430.38 10.6667
769.777 10.6667
589.964 10.6667
540.031 10.6667
517.39 10.6667
477.635 10.6667
1116.77 10.625
301.026 10.625
122.964 10.625
81.8219 10.625
1499. 10.5625
869.891 10.5625
687.433 10.5625
401.347 10.5625
342.435 10.5625
279.31 10.5625
164.171 10.5625
64.6593 10.5625
51.0329 10.5625
50.7019 10.5625
1570.74 10.5568
1461.44 10.5568
1418.09 10.5568
1389.43 10.5568
1159.55 10.5568
796.629 10.5568
422.169 10.5568
370.093 10.5568
97.2299 10.5568
91.6908 10.5568
45.3351 10.5568
1589.92 10.5
1205.62 10.4712
959.635 10.4712
827.166 10.4712
498.603 10.4712
166.354 10.4712
134.813 10.4712
1310.4 10.45
1294.36 10.45
1195.96 10.45
983.959 10.45
906.725 10.45
825.916 10.45
509.571 10.45
194.767 10.45
187.867 10.45
130.465 10.45
114.662 10.45
66.4799 10.45
62.192 10.45
1210.67 10.4464
995.225 10.4464
938.75 10.4464
830.97 10.4464
787.4 10.4464
673.536 10.4464
662.368 10.4464
657.615 10.4464
591.943 10.4464
515.964 10.4464
291.979 10.4464
195.761 10.4464
1426.39 10.375
1285.04 10.375
1265.34 10.375
1195.64 10.375
1179.91 10.375
858.933 10.375
692.585 10.375
442.51 10.375
441.752 10.375
1627.25 10.3472
1625.18 10.3472
1443.56 10.3472
1106.43 10.3472
880.389 10.3472
770.774 10.3472
732.643 10.3472
666.323 10.3472
621.995 10.3472
433.258 10.3472
332.806 10.3472
324.904 10.3472
302.96 10.3472
228.289 10.3472
199.375 10.3472
66.2124 10.3472
914.46 10.3333
477.524 10.3333
427.982 10.3333
378.421 10.3333
164.796 10.3333
1166.78 10.3214
760.6 10.3214
139.063 10.3214
1178.29 10.2841
1026.64 10.2841
756.938 10.2841
752.925 10.2841
713.179 10.2841
694.743 10.2841
625.145 10.2841
576.832 10.2841
165.911 10.2841
1331.72 10.25
1317.73 10.25
1044.16 10.25
957.964 10.25
819.863 10.25
785.994 10.25
613.694 10.25
578.495 10.25
475.068 10.25
432.742 10.25
242.314 10.25
236.365 10.25
102.226 10.25
1690.07 10.2404
1616.36 10.2404
251.685 10.2404
132.456 10.2404
81.8711 10.2404
1410.35 10.225
1062.76 10.225
646.964 10.225
45.867 10.225
1308.62 10.2083
1062.26 10.2
1023.04 10.2
1009.82 10.2
960.487 10.2
618.501 10.2
548.368 10.2
492.381 10.2
467.582 10.2
432.172 10.2
422.957 10.2
395.896 10.2
302.146 10.2
296.91 10.2
241.083 10.2
137.595 10.2
47.1656 10.2
1482.29 10.1667
1366.86 10.1667
1339.59 10.1667
1219.01 10.1667
1183.59 10.1667
1057.89 10.1667
877.957 10.1667
652.61 10.1667
613.044 10.1667
601.974 10.1667
593.571 10.1667
421.885 10.1667
373.571 10.1667
206.506 10.1667
193.059 10.1667
1346.76 10.1607
1344.86 10.1607
935.375 10.1607
393.31 10.1607
375.498 10.1607
695.406 10.1429
508.591 10.1429
360.98 10.1429
1560.62 10.125
1029.63 10.125
997.56 10.125
985.269 10.125
753.5 10.125
639.954 10.125
518.378 10.125
464.764 10.125
291.448 10.125
159.893 10.125
157.389 10.125
155.938 10.125
140.329 10.125
81.3947 10.125
76.9862 10.125
1248.95 10.1023
1134.37 10.1023
1094.1 10.1023
866.251 10.1023
787.004 10.1023
755.285 10.1023
659.065 10.1023
595.219 10.1023
558.136 10.1023
432.934 10.1023
381.06 10.1023
248.505 10.1023
200.005 10.1023
185.891 10.1023
106.467 10.1023
54.6566 10.1023
47.1339 10.1023
1548.63 10.0865
1459.4 10.0865
1071.2 10.0865
838.157 10.0865
373.693 10.0865
352.271 10.0865
206.646 10.0865
152.994 10.0865
101.087 10.0865
80.915 10.0865
48.9885 10.0865
1484.74 10.0833
1327.41 10.0833
742.241 10.0833
600.202 10.0833
405.052 10.0833
352.044 10.0833
1306.73 10.0625
1277.02 10.0625
1223.63 10.0625
766.236 10.0625
675.893 10.0625
534.849 10.0625
523.228 10.0625
367.989 10.0625
122.674 10.0625
69.0774 10.0625
968.777 10.05
946.477 10.05
879.214 10.05
788.885 10.05
767.583 10.05
603.943 10.05
518.157 10.05
474.321 10.05
272.737 10.05
262.281 10.05
218.479 10.05
121.283 10.05
1691.46 10.0417
1351.78 10.0417
1253.37 10.0417
1120.69 10.0417
1080.39 10.0417
1077.62 10.0417
981.478 10.0417
823.462 10.0417
658.947 10.0417
619.257 10.0417
535.009 10.0417
525.078 10.0417
172.874 10.0417
136.02 10.0417
64.1658 10.0417
1058.3 10.0357
522.626 10.0357
469.406 10.0357
374.812 10.0357
104.654 10.0357
1170.34 10.025
855.995 10.025
1667.23 10.0179
1116.17 10.0179
684.483 10.0179
585.475 10.0179
393.754 10.0179
334.502 10.0179
274.443 10.0179
181.674 10.0179
129.988 10.0179
1265.62 10.0139
933.411 10.0139
919.514 10.0139
878.195 10.0139
733.514 10.0139
708.062 10.0139
653.196 10.0139
645.561 10.0139
614.32 10.0139
555.285 10.0139
520.467 10.0139
491.846 10.0139
489.182 10.0139
268.224 10.0139
222.742 10.0139
141.111 10.0139
124.995 10.0139
1155.51 10.0114
1072.38 10.0114
818.653 10.0114
762.529 10.0114
591.34 10.0114
443.041 10.0114
380.389 10.0114
379.228 10.0114
311.234 10.0114
227.676 10.0114
193.449 10.0114
188.729 10.0114
1574.78 10.0096
1532.87 10.0096
1508.7 10.0096
1250.51 10.0096
937.072 10.0096
842.641 10.0096
660.846 10.0096
613.795 10.0096
408.486 10.0096
407.907 10.0096
104.344 10.0096
45.1996 10.0096
1487.99 10.0083
1643.85 10.
1631.64 10.
1474. 10.
1426.83 10.
1249.19 10.
1220.05 10.
1219.13 10.
956.921 10.
945.235 10.
933.743 10.
916.719 10.
859.367 10.
748.891 10.
647.054 10.
599.278 10.
544.865 10.
501.177 10.
493.461 10.
466.234 10.
381.876 10.
369.519 10.
352.454 10.
310.103 10.
287.666 10.
262.838 10.
242.152 10.
199.264 10.
185.072 10.
183.87 10.
136.535 10.
116.035 10.
96.3882 10.
91.0455 10.
89.8687 10.
77.3431 10.
43.3849 10.
