# Supplementary material for: Functional Genomics of Novel Secondary Metabolites from Diverse Cyanobacteria Using Untargeted Metabolomics
Source: Mar Drugs. 2013 Sep 30;11(10):3617–31. doi: 10.3390/md11103617 (PMC3826126; doi:10.3390/md11103617)
Supplement: Supplementary File 3 — Supplementary msms data (ZIP, 1417 KB) [file marinedrugs-11-03617-s003.zip › msms/129.Negative.txt]

// 129.  C8H16N2O5S Negative
251.07 9227.07
79.9588 775.945
251.203 405.524
252.075 333.364
251.287 223.532
106.987 168.288
251.832 163.013
251.626 149.238
80.9648 147.883
251.394 142.524
251.53 117.564
223.068 112.723
71.8669 89.5734
252.297 87.3224
252.237 84.7788
251.458 84.6125
251.925 84.1985
251.754 84.0036
251.575 83.8897
193.065 77.6694
252.15 73.4464
252.349 73.2367
251.883 68.6955
251.963 60.2917
253.747 58.5652
80.0267 55.1424
150.021 55.0417
291.066 51.5625
634.573 50.0139
80.0483 48.0833
136.003 45.5707
224.071 45.0304
251.683 43.3333
253.808 41.3676
1520.68 40.375
258.006 40.1324
233.056 39.8897
252.981 39.125
252.488 39.0662
100.062 38.5
122.77 38.4556
1328.93 38.4464
253.663 38.0714
108.995 38.0066
970.364 37.9013
255.862 35.9013
632.259 35.1078
221.063 35.0208
41.9155 35.0036
450.74 34.375
318.635 34.375
257.096 34.2841
235.989 33.5208
81.0432 33.4545
658.335 33.2893
271.949 33.225
256.163 32.8182
222.957 32.6429
255.455 32.405
1095.3 32.375
1029.95 32.35
368.554 32.25
88.0701 32.245
130.254 32.125
253.389 32.
1067.89 31.7656
187.117 31.4083
177.547 31.1653
250.308 31.125
809.018 31.025
754.063 31.0043
91.5119 31.0038
1609.69 30.8182
410.639 30.645
1658.11 30.5602
925.745 30.5577
1215.79 30.4083
253.02 30.375
63.9501 30.1875
558.61 30.1118
91.9727 30.0417
832.263 29.8929
1112.85 29.3077
880.732 29.3077
361.615 29.2857
206.867 29.2426
1203.71 29.1488
922.267 29.045
1177.75 29.
824.142 29.
73.8371 28.9185
472.145 28.875
252.671 28.875
260.013 28.675
304.635 28.6713
1206.11 28.4808
439.687 28.4464
751.866 28.2813
1494.63 28.25
1676.05 28.2045
169.056 28.1359
466.337 28.0833
957.052 28.0046
1392.29 27.9013
995.62 27.8182
105.329 27.7961
627.767 27.7778
253.105 27.7202
374.819 27.6875
368.756 27.5208
274.172 27.4464
1127.81 27.4402
608.788 27.4402
718.728 27.4083
852.79 27.3636
286.929 27.1111
403.18 27.0489
560.432 26.9423
131.8 26.9423
368.488 26.7284
110.845 26.605
185.393 26.4821
126.127 26.4464
80.4395 26.4083
1627.74 26.4
139.219 26.3636
674.969 26.3611
491.147 26.3611
213.506 26.3333
421.371 26.3077
805.826 26.2663
252.432 26.25
264.533 26.2045
82.5009 26.2045
136.985 26.1359
81.0223 26.125
1695.74 26.1136
1356.79 26.1136
1005.57 26.0833
975.267 26.0833
90.9936 26.
316.882 25.9698
472.945 25.962
1133.56 25.8897
649.148 25.7961
858.277 25.7778
253.901 25.75
916.753 25.6544
350.005 25.6544
44.6995 25.6544
945.141 25.5956
195.152 25.5208
50.9136 25.4545
714.258 25.445
113.397 25.4444
346.002 25.3333
53.5328 25.3333
1584.62 25.3224
336.645 25.2813
138.088 25.25
1127.08 25.2083
218.244 25.1875
764.536 25.1488
44.5202 25.1118
1096.77 25.0833
252.759 25.0833
1037.71 25.0662
554.748 25.0662
235.08 25.0417
902.015 25.025
121.383 25.0083
377.927 25.0074
1641.73 25.006
258.872 25.006
743.061 25.0054
1019.57 25.
812.148 25.
346.426 24.7961
336.9 24.75
1132.67 24.7202
899.672 24.6576
259.511 24.6
262.189 24.5956
196.235 24.5
1063.89 24.4821
411.936 24.4821
486.837 24.4803
42.4884 24.4402
158.651 24.4
1334.48 24.3393
480.386 24.3393
739.177 24.2917
267.528 24.2727
810.826 24.2663
1248.81 24.25
77.1284 24.2308
388.184 24.2083
306.976 24.1488
42.1607 24.1359
853.561 24.1136
664.492 24.1111
724.07 24.0909
257.491 24.0536
255.583 24.0536
1042.32 24.0227
657.703 24.0083
47.442 24.0074
1656.85 24.
677.421 24.
103.534 23.845
474.341 23.7202
844.845 23.6576
140.399 23.605
1414.33 23.5714
1571.12 23.5707
100.034 23.5625
265.182 23.5313
80.7697 23.5313
1028.54 23.5208
867.844 23.5208
305.93 23.4803
808.379 23.4444
552.818 23.4083
80.4687 23.4083
515.153 23.405
1070.12 23.4
252.824 23.3224
425.561 23.2857
906.641 23.25
253.999 23.25
1005.92 23.2426
319.835 23.225
275.987 23.225
60.1164 23.225
1104.36 23.1667
1604.78 23.1645
1108.94 23.1645
255.079 23.1488
204.653 23.1136
257.683 23.1118
136.27 23.1118
121.657 23.0833
981.969 23.0592
752.79 23.0536
614.325 23.0536
550.883 23.0489
509.513 23.0489
772.692 23.0278
315.943 23.0278
267.649 23.025
243.995 23.025
958.595 23.0192
845.261 23.0083
1378.84 23.0066
1414.44 23.
666.044 23.
980.99 22.9013
1620.83 22.8897
447.846 22.8182
307.56 22.8182
481.226 22.7961
83.6975 22.7961
62.7515 22.7961
347.119 22.7813
254.967 22.7813
594.586 22.7778
311.491 22.625
62.0679 22.625
55.0272 22.625
1377.67 22.5329
1247.07 22.5329
173.993 22.5329
1459.49 22.4083
721.817 22.3611
1215.16 22.3603
876.524 22.3603
191.21 22.3603
64.3358 22.3603
40.6599 22.3603
356.991 22.3393
419.164 22.2917
80.1502 22.245
1412.89 22.2269
1281.89 22.1645
767.336 22.1645
340.875 22.1645
56.1154 22.1645
320.306 22.1488
605.298 22.1429
99.2628 22.125
611.28 22.1118
1294.14 22.1111
1345.33 22.1
1253.6 22.075
100.088 22.075
276.346 22.0592
140.317 22.0592
280.619 22.0536
268.405 22.045
885.935 22.0417
234.743 22.0278
63.1325 22.0278
88.0382 22.025
1084.6 22.0074
358.289 22.0074
77.5409 22.0074
504.302 22.0066
45.6637 22.0066
563.941 22.
291.147 22.
111.848 22.
49.3549 22.
581.119 21.8897
315.712 21.8897
108.928 21.8897
50.2392 21.8897
339.07 21.8182
1595.7 21.8
1259.31 21.7961
935.603 21.7961
976.954 21.7813
833.168 21.7202
199.797 21.7202
508.282 21.675
152.081 21.6667
388.698 21.6544
85.4101 21.6
397.094 21.5956
220.687 21.5956
378.102 21.5714
893.119 21.5682
734.783 21.5313
1158.23 21.5
912.288 21.5
109.042 21.5
80.4228 21.4444
874.251 21.4402
670.621 21.4
836.802 21.3603
501.872 21.3603
268.502 21.3472
1150.2 21.3214
1123.42 21.3214
1252.83 21.2917
253.416 21.2813
203.351 21.2663
210.872 21.2426
780.895 21.2404
94.3826 21.2404
1150.14 21.225
685.298 21.225
1676.17 21.2083
1322.42 21.1645
617.339 21.1645
326.907 21.1635
180.196 21.1429
507.601 21.1359
654.825 21.125
263.221 21.125
170.376 21.125
854.297 21.1136
144.886 21.1111
763.47 21.1023
1110.6 21.1
234.655 21.1
223.137 21.1
1440.72 21.0662
924.879 21.0662
150.062 21.0662
133.792 21.0592
942.769 21.0536
519.434 21.0417
329.294 21.0417
154.808 21.0313
468.554 21.0278
256.765 21.025
1421.47 21.0227
452.889 21.0227
1149.85 21.0179
253.709 21.0096
822.74 21.0083
526.895 21.006
496.039 21.006
1014.67 21.
598.486 20.9
1189.75 20.8897
599.834 20.8897
344.13 20.8182
563.7 20.7813
92.1665 20.7813
318.051 20.7788
501.011 20.675
1362.13 20.5956
359.523 20.5714
464.582 20.5682
311.238 20.5329
226.186 20.5329
139.336 20.5329
1215.95 20.5
744.496 20.5
115.818 20.5
138.249 20.4821
595.975 20.4712
124.557 20.4545
317.995 20.4444
262.746 20.4083
71.1016 20.4083
626.683 20.3636
1540.68 20.3611
662.506 20.3611
662.591 20.3603
961.314 20.3393
835.93 20.3393
328.2 20.3393
269.325 20.2813
1576.29 20.2663
1262.58 20.2663
301.033 20.25
72.8033 20.225
83.3294 20.2083
1201.3 20.1838
817.314 20.1838
607.996 20.1838
183.496 20.1838
89.9609 20.1607
1553.45 20.1429
52.2881 20.125
376.915 20.1111
253.856 20.1023
172.176 20.1
568.323 20.0909
385.076 20.075
311.308 20.0662
179.268 20.0662
174.597 20.0662
1484.86 20.0592
486.352 20.0592
323.152 20.0592
1321.64 20.0417
255.546 20.0357
1299.67 20.0313
1394.91 20.0278
260.589 20.0278
256.967 20.0278
42.2202 20.0278
1556.91 20.0096
1535.72 20.0083
485.114 20.0083
421.786 20.0083
113.604 20.0083
324.441 20.0066
144.494 20.0066
854.144 20.006
58.1331 20.006
1276.46 20.
463.201 19.9
247.489 19.9
1032.24 19.8897
259.132 19.8897
1005.13 19.8
501.381 19.8
150.812 19.7788
1169.79 19.7778
257.633 19.7778
165.068 19.75
103.332 19.75
459.249 19.6944
432.664 19.6576
760.723 19.6544
467.48 19.6544
71.4478 19.6544
223.373 19.625
292.901 19.5956
243.351 19.5682
782.879 19.5568
981.72 19.5329
444.445 19.5329
481.531 19.5313
117.786 19.5313
1654.11 19.5
1624.45 19.5
917.457 19.5
889.836 19.4444
660.587 19.4444
600.716 19.4444
1554.3 19.4083
852.561 19.4083
1628.45 19.375
290.426 19.3393
254.887 19.3224
711.336 19.3214
285.959 19.3214
584.151 19.2917
1477.37 19.2813
956.813 19.25
182.384 19.25
161.398 19.25
601.077 19.2404
762.171 19.225
441.526 19.225
310.64 19.2083
259.074 19.2083
78.2947 19.2083
250.977 19.1667
1303.31 19.1645
403.986 19.1645
507.854 19.1635
1663.37 19.125
1327.81 19.125
784.216 19.125
153.074 19.125
45.4716 19.125
946.047 19.1118
113.448 19.1118
1531.85 19.1111
992.608 19.1111
566.945 19.1111
487.414 19.1111
363.742 19.1111
289.43 19.1111
116.624 19.1
1581.34 19.0865
970.193 19.075
587.617 19.075
324.4 19.075
1091.11 19.0662
336.058 19.0662
191.575 19.0662
994.622 19.0417
456.381 19.0417
255.797 19.0417
276.099 19.0313
219.677 19.0313
50.6349 19.0313
1256.72 19.0278
1183.16 19.0278
1013.23 19.0278
890.501 19.0278
527.776 19.025
1239.86 19.0227
302.985 19.0083
67.2281 19.0083
1479.57 19.0074
1397.99 19.0074
1102.38 19.0074
910.735 19.0074
273.393 19.0074
266.083 19.0074
720.747 19.006
1073.27 19.
1002.51 19.
483.174 19.
288.616 19.
94.0056 19.
73.2094 19.
863.858 18.9205
495.99 18.9
107.281 18.8897
99.6773 18.8897
107.063 18.8
687.46 18.7961
484.145 18.7961
421.596 18.7961
676.817 18.7813
172.761 18.7813
909.722 18.7778
995.824 18.7202
583.21 18.7202
54.9932 18.6944
505.914 18.675
261.804 18.6667
223.217 18.6667
311.032 18.625
198.609 18.5956
893.348 18.5313
884.381 18.5313
874.02 18.5313
45.9872 18.5313
968.299 18.4712
79.2591 18.4712
1450.52 18.4444
640.729 18.4444
369.534 18.4444
224.106 18.4444
234.377 18.4083
516.359 18.375
1412.51 18.3611
841.605 18.3611
41.7314 18.3611
1370.11 18.3603
473.316 18.3603
1352.17 18.3214
539.246 18.3214
1423.27 18.2813
1293.71 18.2813
1280.02 18.25
635.836 18.25
448.936 18.25
387.126 18.25
114.282 18.25
572.377 18.2426
143.149 18.2426
965.705 18.2404
253.472 18.225
836.455 18.2083
331.381 18.2083
325.69 18.2083
232.126 18.2083
81.4378 18.2083
1599.43 18.2
641.772 18.1838
1599.91 18.1635
312.112 18.1635
1341.22 18.125
492.521 18.125
360.2 18.125
1062.51 18.1118
938.889 18.1118
1527.79 18.1111
295.562 18.1111
180.32 18.1111
68.2243 18.1111
1396.04 18.1
1059.54 18.1
223.549 18.0865
106.846 18.0865
61.603 18.0865
686.377 18.075
316.973 18.075
271.407 18.075
1526.23 18.0662
577.771 18.0662
504.495 18.0662
252.606 18.0662
173.75 18.0662
1038.46 18.0536
220.356 18.05
876.786 18.0417
492.989 18.0417
741.313 18.0313
54.7804 18.0313
200.753 18.025
856.791 18.0096
621.445 18.0096
147.614 18.0096
1597.76 18.0083
885.141 18.0083
533.116 18.0083
324.307 18.0083
367.268 18.0074
332.727 18.0074
252.861 18.0074
1406.33 18.0066
761.254 18.0066
80.9264 18.0066
40.8872 18.0066
1189. 18.0054
856.875 18.
639.453 18.
1030.84 17.9205
195.892 17.9205
420.933 17.8929
307.686 17.8929
241.965 17.8929
1536.63 17.8897
147.562 17.8897
575.077 17.7961
1137.62 17.7788
379.377 17.7202
1453.62 17.6944
1288.28 17.6944
47.1353 17.6944
258.61 17.6806
155.997 17.6806
995.501 17.675
1050.27 17.6667
1062.15 17.625
550.051 17.625
1313.42 17.5956
203.973 17.5956
398.648 17.5714
499.341 17.5625
180.883 17.5329
300.938 17.5313
114.949 17.5313
69.9977 17.5313
1381.34 17.5
504.587 17.5
216.652 17.5
123.497 17.5
80.1066 17.5
506.188 17.45
103.306 17.4444
58.8299 17.4444
1394.59 17.4083
157.11 17.4083
113.302 17.4083
1125.53 17.375
753.463 17.375
270.005 17.3611
272.475 17.3603
157.984 17.3333
980.877 17.3214
521.189 17.3214
495.186 17.3214
430.592 17.3214
254.831 17.3214
200.371 17.3214
1138.42 17.2857
636.261 17.2857
329.126 17.2857
1661.71 17.2813
295.642 17.2813
1075.74 17.25
667.701 17.25
115.067 17.25
1312.1 17.2426
1414.83 17.2404
922.2 17.2404
987.541 17.2083
708.249 17.2083
575.022 17.2083
479.089 17.2083
534.56 17.2
1285.79 17.1838
1103.62 17.1838
186.307 17.1838
103.242 17.1838
1056.2 17.1667
254.237 17.1667
76.1342 17.1667
71.0831 17.1645
858.839 17.1429
542.098 17.1429
253.27 17.1429
240.073 17.1429
1496.18 17.125
928.384 17.125
275.019 17.125
97.5445 17.125
52.0593 17.125
1187.62 17.1111
528.802 17.0865
740.284 17.075
345.363 17.075
627.127 17.0662
367.532 17.0662
1065.4 17.0592
395.26 17.0592
49.9361 17.0592
1207.34 17.0417
1150.52 17.0417
92.6133 17.0417
80.6258 17.0417
753.843 17.0357
553.67 17.0357
379.577 17.0357
279.421 17.0357
1545.17 17.0313
541.525 17.0278
1657.39 17.0139
1443.33 17.0096
1266.49 17.0096
403.768 17.0083
134.031 17.0083
104.433 17.0083
249.873 17.0066
1542.95 17.
1324.26 17.
1203.11 17.
413.227 17.
301.859 17.
254.914 17.
252.528 17.
57.5602 17.
766.948 16.9205
451.508 16.9205
280.309 16.9205
731.323 16.8929
111.886 16.8897
1407.19 16.7961
1442.98 16.7813
934.349 16.7813
769.974 16.7813
281.714 16.7813
83.5995 16.75
1474.53 16.6944
1173.52 16.6806
828.648 16.6806
94.0589 16.6806
1124.85 16.675
81.5056 16.675
78.7068 16.6667
1009.32 16.5956
546.51 16.5956
1268.83 16.5714
835.244 16.5714
644.681 16.5714
288.863 16.5714
253.218 16.5714
1216.75 16.5568
850.543 16.5568
171.34 16.5568
98.9893 16.5568
55.4341 16.5568
602.167 16.5313
350.324 16.5313
1111.55 16.5
158.511 16.5
1447.84 16.4712
1076.4 16.4712
199.973 16.4712
235.36 16.45
240.429 16.4444
876.265 16.4083
632.322 16.4083
68.5909 16.4083
1679.59 16.375
1377.41 16.375
1492.38 16.3603
77.7126 16.3603
396.355 16.3224
651.607 16.3214
92.722 16.3214
71.6062 16.3214
306.451 16.2857
804.913 16.2841
289.896 16.2841
1357.17 16.2813
698.557 16.2813
598.905 16.2813
440.72 16.2813
1363.41 16.25
589.18 16.25
329.22 16.25
1416.98 16.2404
566.643 16.2404
1679.05 16.2083
868.13 16.2083
575.267 16.2083
464.693 16.2083
425.356 16.2083
254.21 16.2083
193.307 16.2083
169.749 16.2083
243.153 16.2
1186.46 16.1838
341.257 16.1667
297.08 16.1667
1314.76 16.1635
80.3112 16.1635
1001.62 16.125
307.81 16.1111
909.938 16.1023
552.146 16.1023
378.463 16.1023
1021.93 16.0865
454.976 16.0865
100.789 16.0865
1298.29 16.075
1116.46 16.0662
275.899 16.0662
54.4545 16.0662
263.158 16.0625
727.791 16.0417
535.816 16.0417
70.3635 16.0417
1550.83 16.0357
1037.93 16.0357
105.636 16.0357
611.461 16.0313
307.89 16.0313
235.946 16.0313
51.6879 16.0313
76.3402 16.0179
735.522 16.0114
1660.72 16.0096
1033.04 16.0096
471.571 16.0096
1298.97 16.0083
837.434 16.0083
598.82 16.0083
361.712 16.0083
590.383 16.0074
182.984 16.0074
983.64 16.
709.608 16.
609.154 16.
588.881 16.
308.886 16.
207.032 15.9205
879.293 15.8929
92.4113 15.8929
249.046 15.8
1313.88 15.7961
357.467 15.7813
1548.75 15.7788
1298.76 15.7788
114.103 15.7788
66.1311 15.675
556.062 15.6667
369.607 15.6667
1466.19 15.625
1139.39 15.625
1027.34 15.5956
1362.01 15.5714
75.2336 15.5714
48.8845 15.5714
546.296 15.5
1683.97 15.4712
1277.39 15.45
567.555 15.45
559.166 15.45
86.6982 15.45
263.597 15.4464
1058.39 15.4083
1041.84 15.4083
568.051 15.4083
417.99 15.4083
106.344 15.4083
66.917 15.4083
553.326 15.375
42.2581 15.375
1232.84 15.3603
441.888 15.3603
1359.58 15.3472
257.135 15.3472
819.021 15.3214
738.149 15.3214
1467.53 15.2857
899.35 15.2857
162.036 15.2857
1367.65 15.2841
700.054 15.2841
1584.01 15.2813
84.0373 15.2813
742.363 15.25
557.363 15.25
181.526 15.25
1201.46 15.2404
973.424 15.2404
804.557 15.2404
761.508 15.2404
573.935 15.2404
208.397 15.2404
1199.33 15.2083
1179.48 15.2083
1022.65 15.2083
707.184 15.2083
350.223 15.2083
1511.76 15.2
202.876 15.2
133.872 15.1838
1356.15 15.1667
282.129 15.1667
256.078 15.1667
932.378 15.1635
340.318 15.1635
275.617 15.1635
120.657 15.1635
110.636 15.1635
95.1721 15.1635
885.98 15.1607
1636.98 15.1429
529.08 15.1429
133.998 15.1429
96.4538 15.1429
924.731 15.125
781.202 15.125
703.061 15.125
72.4412 15.125
70.3902 15.125
61.5651 15.125
56.5434 15.125
42.1105 15.125
1155.78 15.1111
79.3827 15.1111
524.831 15.1023
484.622 15.1023
1288.93 15.0865
731.226 15.0865
591.164 15.0865
1185.72 15.075
941.591 15.075
782.388 15.075
286.058 15.075
103.819 15.075
255.345 15.0662
96.1168 15.0662
1536.45 15.05
442.069 15.05
228.292 15.05
1696.85 15.0417
1561.76 15.0417
300.11 15.0417
77.2936 15.0417
1211.85 15.0357
631.294 15.0357
480.709 15.0357
476.51 15.0357
454.83 15.0357
304.772 15.0313
270.634 15.0313
142.278 15.0313
1046.6 15.0278
972.711 15.0278
72.5053 15.0278
258.106 15.0179
183.285 15.0179
934.399 15.0139
1191.37 15.0114
740.643 15.0114
942.347 15.0096
789.148 15.0096
755.826 15.0096
576.794 15.0096
127.623 15.0096
1529.45 15.0083
1388.69 15.0083
821.961 15.0083
624.863 15.0083
414.558 15.0083
265.739 15.0083
166.851 15.0083
1322.09 15.0074
963.372 15.0074
885.278 15.0074
146.484 15.0074
82.033 15.0074
1496.01 15.
1442.13 15.
1354.42 15.
780.13 15.
673.264 15.
348.789 15.
163.442 15.
1081.64 14.9205
444.014 14.9205
294.06 14.9205
196.984 14.9205
113.897 14.9205
1077.84 14.8929
677.555 14.8929
388.065 14.875
1695.87 14.8
1151.62 14.8
1078.41 14.8
628.327 14.8
322.642 14.8
300.732 14.8
102.705 14.8
1560.73 14.7788
1491.99 14.7788
260.808 14.7788
223.268 14.7788
121.952 14.7788
822.427 14.6806
474.857 14.6806
102.908 14.6806
759.94 14.675
250.225 14.675
234.063 14.625
962.219 14.5714
98.2806 14.5714
772.527 14.5625
287.206 14.5625
477.99 14.5568
53.3536 14.5568
953.441 14.5329
1600.88 14.5
269.516 14.5
1085.07 14.4712
965.171 14.4712
136.227 14.4712
1497.77 14.45
252.904 14.45
1145.81 14.4444
746.079 14.4083
1059.68 14.375
763.545 14.375
294.547 14.375
132.786 14.375
1136.46 14.3214
540.926 14.3214
241.406 14.3214
48.1075 14.3214
44.4299 14.3214
835.568 14.2857
168.694 14.2841
1258.43 14.2813
586.097 14.25
500.316 14.25
1028.32 14.2404
186.433 14.2404
55.9823 14.2404
1576.38 14.2083
136.536 14.2083
80.5045 14.2083
1080.71 14.1838
1272.39 14.1667
818.182 14.1667
729.336 14.1667
93.0191 14.1667
63.4557 14.1667
267.405 14.1635
118.365 14.1635
1454.4 14.1429
1411.56 14.1429
600.434 14.1429
586.464 14.1429
430.902 14.1429
376.87 14.1429
172.401 14.1429
46.4334 14.1429
1534.18 14.125
1495.62 14.125
1280.5 14.125
1194.36 14.125
342.807 14.125
291.387 14.125
198.475 14.125
191.052 14.125
134.771 14.125
64.9577 14.125
1103.3 14.1023
867.996 14.1023
101.618 14.1023
1540.9 14.0865
978.329 14.0865
113.228 14.0865
900.577 14.0833
489.377 14.0833
1155.91 14.075
1072.29 14.075
588.367 14.075
105.042 14.075
86.4225 14.075
592.164 14.0625
1661.94 14.05
1430.47 14.0417
1390.15 14.0417
807.785 14.0417
661.351 14.0417
581.039 14.0417
274.569 14.0417
142.853 14.0417
92.3873 14.0417
87.5714 14.0417
1320.88 14.0357
1289.2 14.0357
1048.12 14.0357
982.526 14.0357
689.924 14.0357
106.125 14.0357
87.7966 14.0357
794.758 14.0313
282.812 14.0313
245.402 14.0179
750.794 14.0139
639.379 14.0139
119.53 14.0139
81.0787 14.0139
856.07 14.0114
422.901 14.0114
358.907 14.0114
202.559 14.0114
1150.7 14.0096
358.354 14.0096
75.8901 14.0096
954.166 14.0083
945.568 14.0083
533.265 14.0083
57.4287 14.0083
837.268 14.0074
247.894 14.0074
187.93 14.0074
1384.72 14.
1187.78 14.
1045.18 14.
1026.17 14.
996.871 14.
775.322 14.
680.044 14.
387.825 14.
140.124 14.
129.217 14.
86.199 14.
61.1684 14.
511.126 13.9205
381.369 13.9205
279.571 13.9205
47.6727 13.9205
1159.54 13.8929
245.942 13.8929
87.6851 13.8929
1335.17 13.875
419.744 13.875
121.559 13.875
1445.93 13.8
1338.65 13.8
1254.42 13.8
263.504 13.8
223.577 13.8
169.858 13.8
111.737 13.8
102.148 13.8
1121.53 13.7813
1549.89 13.7788
1478.57 13.7788
857.415 13.7788
600.83 13.7788
578.505 13.7788
200.889 13.7788
1038.64 13.6806
763.031 13.6806
625.201 13.6806
259.311 13.6806
1165.18 13.675
1021.81 13.675
978.88 13.6667
623.442 13.6667
424.626 13.6667
133.973 13.6667
111.332 13.6667
109.317 13.6667
66.8204 13.6667
1281.07 13.5956
1155.97 13.5956
534.167 13.5714
507.048 13.5714
310.137 13.5714
143.423 13.5714
1041.17 13.5625
902.432 13.5625
103.473 13.5625
1455.79 13.5568
1107.58 13.5568
1101.35 13.5568
1036.47 13.5568
599.055 13.5568
128.583 13.5
1657.67 13.4712
240.625 13.4712
1090.19 13.45
638.899 13.45
278.692 13.45
188.788 13.45
184.749 13.45
115.403 13.45
836.682 13.4464
780.626 13.4444
376.07 13.4083
207.563 13.4083
1393.98 13.375
1043.08 13.375
1022.31 13.375
405.855 13.375
276.599 13.375
154.843 13.375
129.402 13.375
633.913 13.3472
344.307 13.3472
1679.67 13.3214
661.794 13.3214
187.53 13.3214
1248.49 13.2841
1238.07 13.2841
878.492 13.2841
162.9 13.2841
140.895 13.2841
129.193 13.2841
120.515 13.2841
81.3915 13.2841
73.5044 13.2841
68.8461 13.2841
562.507 13.2813
1136.14 13.25
1612.96 13.2404
1317.85 13.2404
1080.56 13.2404
633.773 13.2404
306.285 13.2404
242.441 13.2404
227.774 13.2404
41.4936 13.2404
1087.01 13.2083
1619.75 13.2
1335.35 13.2
1312.78 13.2
1492.91 13.1667
1452.31 13.1667
1399.19 13.1667
1240.17 13.1667
999.352 13.1667
799.253 13.1667
684.877 13.1667
550.736 13.1667
60.4263 13.1667
1305.98 13.1635
1080.81 13.1635
261.907 13.1635
284.261 13.1607
1522.31 13.1429
965.506 13.1429
586.312 13.1429
289.391 13.1429
1468.81 13.125
1358.94 13.125
766.016 13.125
690.81 13.125
543.82 13.125
502.671 13.125
1647.49 13.1023
1304.9 13.1023
966.859 13.1023
797.911 13.1023
653.434 13.1023
434.679 13.1023
120.887 13.1023
84.2999 13.1023
1061.4 13.0865
928.75 13.0865
465.236 13.0865
163.699 13.0865
61.878 13.0865
761.001 13.075
497.929 13.075
68.5512 13.075
1641.87 13.0662
1421.99 13.0625
774.619 13.05
615.263 13.05
596.383 13.05
107.534 13.05
46.4567 13.05
1627.4 13.0417
1602.52 13.0417
1520.15 13.0417
1391.76 13.0417
1264.13 13.0417
1115.85 13.0417
922.911 13.0417
343.835 13.0417
296.193 13.0417
295.015 13.0417
255.125 13.0417
874.64 13.0357
202.51 13.0357
131.391 13.0357
1473.34 13.0313
617.083 13.0313
463.915 13.0313
529.78 13.0179
1158.87 13.0139
452.389 13.0139
364.496 13.0139
1600.01 13.0114
1347.69 13.0114
1209.08 13.0114
951.195 13.0114
318.556 13.0114
273.288 13.0114
263.929 13.0114
221.591 13.0114
125.426 13.0114
65.5586 13.0114
1406.05 13.0096
1282.11 13.0096
835.496 13.0096
808.659 13.0096
415.325 13.0096
140.344 13.0096
1242.45 13.0083
128.323 13.0083
1550.45 13.
1533.96 13.
1512.03 13.
1494.49 13.
1278.49 13.
1181.92 13.
737.217 13.
641.156 13.
604.082 13.
483.967 13.
406.015 13.
389.196 13.
343.678 13.
215.885 13.
43.6484 13.
1612.58 12.9205
1448.56 12.9205
686.702 12.9205
389.862 12.9205
321.562 12.9205
211.699 12.9205
173.451 12.9205
117.202 12.9205
115.977 12.9205
515.975 12.8929
164.596 12.8929
544.281 12.875
250.004 12.875
579.317 12.7788
151.633 12.7788
276.435 12.6806
101.657 12.6806
1487.63 12.675
132.636 12.675
1693.71 12.6667
1302.32 12.6667
573.006 12.6667
470.02 12.6667
432.321 12.6667
259.759 12.6667
83.4911 12.6667
1690.98 12.5714
1345.78 12.5714
1070.62 12.5714
436.259 12.5714
1630.32 12.5625
1678.93 12.5568
1325.24 12.5568
1158.95 12.5568
1096.16 12.5
982.868 12.5
1123.2 12.4712
981.286 12.4712
715.325 12.4712
507.163 12.4712
245.248 12.4712
124.453 12.4712
832.812 12.45
788.589 12.45
360.865 12.45
110.025 12.45
41.2514 12.45
151.068 12.4083
106.439 12.4083
1390.35 12.375
840.356 12.375
667.022 12.375
488.681 12.375
463.983 12.375
348. 12.3472
235.399 12.3472
173.941 12.3472
155.099 12.3472
51.2841 12.3472
1621.68 12.3333
193.095 12.3333
1201.9 12.3214
903.42 12.3214
617.438 12.3214
172.499 12.3214
137.616 12.3214
123.974 12.3214
50.7326 12.3214
879.575 12.2841
564.97 12.2841
214.913 12.2841
1385.79 12.25
899.889 12.25
280.963 12.25
109.377 12.25
892.982 12.2404
586.659 12.2404
339.596 12.2404
320.163 12.2404
579.223 12.225
997.414 12.2083
1321.07 12.2
917.786 12.2
813.927 12.2
679.075 12.2
274.816 12.2
221.226 12.2
145.929 12.2
66.0739 12.2
1614. 12.1667
616.84 12.1667
426.928 12.1667
418.484 12.1667
330.547 12.1667
286.969 12.1667
141.555 12.1667
74.9599 12.1667
71.2183 12.1667
607.413 12.1607
311.118 12.1607
607.585 12.1429
537.839 12.1429
1620.89 12.125
1115.74 12.125
993.057 12.125
737.417 12.125
546.703 12.125
410.505 12.125
354.297 12.125
272.88 12.125
1512.45 12.1023
1403.54 12.1023
830.386 12.1023
767.033 12.1023
745.811 12.1023
707.137 12.1023
497.698 12.1023
459.913 12.1023
425.072 12.1023
262.701 12.1023
193.141 12.1023
1523.59 12.0865
574.307 12.0865
417.944 12.0865
213.933 12.0865
1380.16 12.075
964.101 12.05
610.781 12.05
595.266 12.05
391.149 12.05
238.629 12.05
137.495 12.05
1363.32 12.0417
954.024 12.0417
551.486 12.0417
456.068 12.0417
383.415 12.0417
301.335 12.0417
296.262 12.0417
200.829 12.0417
99.065 12.0417
95.8305 12.0417
86.3711 12.0417
59.4111 12.0417
1571.04 12.0357
1486.21 12.0357
1393.24 12.0357
1162.7 12.0357
1284.9 12.0139
1256.13 12.0139
1142.88 12.0114
866.021 12.0114
395.783 12.0114
178.028 12.0114
145.397 12.0114
1205.25 12.0096
572.181 12.0096
404.689 12.0096
356.74 12.0096
187.569 12.0096
153.797 12.0096
1523.92 12.0083
1292.76 12.
1135.71 12.
933.4 12.
919.104 12.
793.515 12.
626.209 12.
371.667 12.
350.17 12.
261.987 12.
969.26 11.9205
473.431 11.9205
407.568 11.9205
157.789 11.9205
61.7443 11.9205
1572.33 11.875
1539.31 11.875
846.285 11.875
499.419 11.875
414.153 11.875
59.5016 11.875
836.959 11.8
331.502 11.8
152.142 11.8
104.218 11.8
80.9076 11.8
923.245 11.7788
750.719 11.7788
301.115 11.7788
227.896 11.7788
218.043 11.7788
189.844 11.7788
1371.18 11.75
1338.86 11.75
755.519 11.75
231.207 11.6806
46.0608 11.6806
1556.63 11.6667
1121.2 11.6667
254.063 11.6667
188.256 11.625
839.542 11.5714
255.226 11.5714
1644.09 11.5625
1639.08 11.5625
1615.89 11.5625
500.177 11.5625
173.001 11.5625
1491.81 11.5568
570.85 11.5568
340.792 11.5568
53.2974 11.5568
551.589 11.5
1661.05 11.4712
247.66 11.4712
1667.6 11.45
1235.31 11.45
949.444 11.45
897.28 11.45
884.872 11.45
744.298 11.45
524.087 11.45
446.388 11.45
309.291 11.45
155.38 11.45
790.93 11.4464
392.108 11.4464
255.634 11.4464
107.503 11.4464
1371.07 11.375
350.793 11.375
168.125 11.375
134.456 11.375
1327.38 11.3472
789.451 11.3472
668.676 11.3472
424.29 11.3472
355.386 11.3472
76.2789 11.3472
178.346 11.3333
1230.5 11.3214
658.276 11.3214
657.938 11.3214
1419.75 11.2841
414.263 11.2841
262.86 11.2841
122.036 11.2841
93.3121 11.2841
89.2739 11.2841
82.6936 11.2841
45.0308 11.2841
1004.82 11.25
310.003 11.25
257.45 11.25
223.404 11.25
133.215 11.25
52.1924 11.25
889.1 11.2404
275.68 11.2404
82.7767 11.2404
255.309 11.225
226.237 11.2083
1446.29 11.2
1424.44 11.2
986.104 11.2
884.56 11.2
989.632 11.1667
560.891 11.1667
270.069 11.1667
159.692 11.1667
1526.1 11.1607
281.27 11.1607
72.4214 11.1607
1660.4 11.1429
1061.22 11.1429
463.286 11.1429
426.218 11.1429
256.866 11.1429
156.767 11.1429
83.1575 11.1429
1597.22 11.125
1538.63 11.125
1350.26 11.125
1174.87 11.125
1055.36 11.125
822.599 11.125
607.07 11.125
315.857 11.125
315.342 11.125
175.089 11.125
40.3087 11.125
1697.98 11.1023
1307.94 11.1023
1273.15 11.1023
839.026 11.1023
573.799 11.1023
371.407 11.1023
291.969 11.1023
289.098 11.1023
270.398 11.1023
176.814 11.1023
127.048 11.1023
62.4697 11.1023
266.251 11.0865
256.462 11.0865
1517.95 11.0833
463.732 11.0833
1238.86 11.075
188.834 11.075
1404.72 11.0625
73.3365 11.0625
1345.23 11.05
1176.14 11.05
575.584 11.05
1670.33 11.0417
1354.28 11.0417
1305.17 11.0417
1232.13 11.0417
987.308 11.0417
886.045 11.0417
659.07 11.0417
649.02 11.0417
438.92 11.0417
256.114 11.0417
817.889 11.0357
378.317 11.0357
128.771 11.0357
283.554 11.0179
1404.08 11.0139
1275.68 11.0139
522.381 11.0139
354.655 11.0139
191.084 11.0139
129.038 11.0139
874.776 11.0114
839.109 11.0114
738.68 11.0114
654.636 11.0114
452.67 11.0114
227.955 11.0114
90.659 11.0114
87.3784 11.0114
72.6126 11.0114
979.279 11.0096
523.639 11.0096
488.641 11.0096
432.795 11.0096
365.546 11.0096
296.075 11.0096
117.051 11.0096
76.41 11.0096
49.6048 11.0096
1629.27 11.
1626.29 11.
1220.02 11.
1073.61 11.
898.433 11.
812.475 11.
798.833 11.
480.514 11.
417.067 11.
332.393 11.
311.833 11.
257.767 11.
116.599 11.
104.047 11.
93.2739 11.
41.8396 11.
1336.76 10.9205
1252.12 10.9205
224.323 10.9205
216.971 10.9205
56.6288 10.9205
1531.75 10.875
549.936 10.875
263.633 10.875
259.208 10.875
246.178 10.875
200.53 10.875
1670.21 10.8
871.148 10.8
342.375 10.8
84.9395 10.8
47.5618 10.8
1583.02 10.75
1227.42 10.75
917.22 10.75
298.866 10.75
659.212 10.6806
456.46 10.6806
342.565 10.6806
313.569 10.6806
157.756 10.6806
143.131 10.6806
84.6494 10.6806
49.1632 10.6806
1172.18 10.6667
603.669 10.6667
593.968 10.6667
454.233 10.6667
1000.17 10.625
955.378 10.625
878.77 10.625
214.7 10.625
861.924 10.5625
349.556 10.5625
232.184 10.5625
156.98 10.5625
1669.59 10.5568
938.748 10.5568
721.747 10.5568
720.532 10.5568
635.781 10.5568
275.206 10.5568
114.194 10.5568
712.066 10.4712
602.554 10.4712
983.068 10.45
968.888 10.45
688.437 10.45
142.355 10.45
759.148 10.4464
684.662 10.4464
538.627 10.4464
70.3349 10.4464
48.9199 10.4464
1272.88 10.375
725.743 10.375
435.23 10.375
127.773 10.375
1284.64 10.3472
974.406 10.3472
431.094 10.3472
425.696 10.3472
376.423 10.3472
249.476 10.3472
502.571 10.3333
1565.62 10.3214
1250.03 10.2841
722.746 10.2841
264.45 10.2841
208.332 10.2841
121.077 10.2841
86.748 10.2841
1687.25 10.25
1406.93 10.25
987.365 10.25
918.447 10.25
609.962 10.25
1170.76 10.2404
703.593 10.2404
258.503 10.2404
214.26 10.2404
1564.67 10.2
1510.89 10.2
849.513 10.2
790.773 10.2
635.259 10.2
415.116 10.2
372.489 10.2
300.041 10.2
161.842 10.2
67.4837 10.2
55.1119 10.2
1697.2 10.1667
745.515 10.1667
89.0733 10.1667
1029.05 10.1429
1603.52 10.125
1472. 10.125
1343.17 10.125
1294.44 10.125
731.536 10.125
665.098 10.125
257.196 10.125
221.906 10.125
205.148 10.125
49.989 10.125
1077.46 10.1023
1020.1 10.1023
708.677 10.1023
382.037 10.1023
90.5881 10.1023
1315.85 10.0865
1202.29 10.0865
424.481 10.0865
181.961 10.0833
149.038 10.0833
104.545 10.0833
125.073 10.0625
1666.66 10.05
1255.45 10.05
669.508 10.05
383.011 10.05
352.199 10.05
279.239 10.05
268.856 10.05
193.363 10.05
177.355 10.05
137.307 10.05
100.163 10.05
1463.62 10.0417
1299.28 10.0417
289.001 10.0417
277.013 10.0417
170.84 10.0417
128.706 10.0417
45.5786 10.0417
396.493 10.025
1236.48 10.0179
313.503 10.0179
265.372 10.0179
260.617 10.0179
1054.14 10.0139
1007.59 10.0139
966.96 10.0139
740.58 10.0139
258.291 10.0139
205.562 10.0139
830.469 10.0114
723.994 10.0114
691.459 10.0114
573.401 10.0114
292.929 10.0114
117.417 10.0114
334.506 10.0096
1082.3 10.0083
274.388 10.0083
1489.71 10.
1402.69 10.
1358.12 10.
1297.67 10.
1240.93 10.
1139.78 10.
1101.51 10.
1056.95 10.
1025.21 10.
942.523 10.
719.362 10.
708.814 10.
688.63 10.
389.575 10.
346.983 10.
346.114 10.
298.059 10.
259.859 10.
257.891 10.
242.828 10.
204.16 10.
198.782 10.
160.802 10.
140.046 10.
125.921 10.
120.786 10.
116.71 10.
