# Supplementary material for: Functional Genomics of Novel Secondary Metabolites from Diverse Cyanobacteria Using Untargeted Metabolomics
Source: Mar Drugs. 2013 Sep 30;11(10):3617–31. doi: 10.3390/md11103617 (PMC3826126; doi:10.3390/md11103617)
Supplement: Supplementary File 3 — Supplementary msms data (ZIP, 1417 KB) [file marinedrugs-11-03617-s003.zip › msms/87.Positive.txt]

// 87.   Positive
713.532 37807.7
566.478 10616.3
677.512 3508.82
548.466 3489.05
695.52 2732.42
268.227 2487.2
148.059 899.346
713.961 563.962
714.108 505.844
714.019 502.95
714.525 459.596
520.468 457.087
354.279 435.231
714.256 430.014
353.265 414.118
286.24 376.139
714.43 360.889
580.453 358.827
566.693 344.036
714.802 342.97
714.363 322.
250.213 321.446
714.67 312.029
530.459 287.042
715.264 221.409
240.226 211.061
100.04 197.238
714.89 186.8
566.822 185.565
715.811 177.474
714.973 171.781
715.069 171.529
538.482 171.004
715.465 170.571
567.474 165.571
567.258 162.413
566.915 153.05
397.276 150.157
567.02 141.049
224.234 140.669
222.219 132.446
715.574 131.347
567.148 130.161
695.745 130.063
716.65 124.281
677.769 117.011
504.471 116.837
433.287 116.012
513.324 115.023
716.03 114.26
548.722 113.512
498.308 113.291
696.075 112.469
548.78 110.891
565.47 107.3
1373.55 105.113
696.509 99.2404
269.226 97.575
549.131 91.0083
567.928 90.7936
695.849 88.2269
549.485 86.575
712.496 85.2321
678.09 85.0046
717.109 84.7619
241.211 83.8
567.684 82.5208
568.106 81.7841
716.178 81.1125
516.328 79.9605
678.412 76.2727
415.288 76.1429
298.279 76.0667
232.204 75.5568
568.041 74.338
677.894 73.1
548.857 72.0833
567.592 71.
678.179 70.3472
548.958 69.6806
700.408 68.0024
716.817 67.2112
268.408 66.025
380.238 66.
721.724 62.8935
564.473 62.0357
41.0426 61.9009
716.893 60.25
719.741 60.205
302.223 59.4821
130.044 58.625
466.132 58.6128
84.0451 58.025
718.78 58.0096
716.969 57.805
696.704 57.0417
679.662 56.2917
250.256 56.125
338.262 55.4167
718.54 55.2066
717.347 54.025
696.884 54.0179
562.422 54.
244.207 53.4545
520.689 52.845
696.269 52.6
717.861 52.4083
233.209 52.1118
444.29 51.025
677.973 51.0043
717.65 50.6406
718.101 50.3077
575.651 50.245
567.753 49.9013
268.537 49.0066
571.219 48.4091
659.497 47.6944
568.536 47.6923
268.715 47.1324
56.0489 47.0417
717.589 47.0208
96.0789 47.0167
135.111 47.0083
569.321 47.
549.852 46.375
719.98 46.1838
102.053 46.1645
370.26 46.1157
98.2876 46.025
713.081 45.8421
716.326 45.245
568.986 45.2045
148.144 45.1731
354.466 45.1488
697.227 45.125
697.077 45.0192
352.233 44.6705
549.313 44.45
568.319 44.1118
251.238 43.9205
699.751 43.4545
549.651 42.3967
114.065 42.225
121.101 42.125
462.277 42.
719.316 41.4
515.323 41.3333
435.253 41.2083
549.026 41.0801
568.864 41.005
682.175 40.9185
460.625 40.4712
713.222 40.4545
83.08 39.6806
262.217 39.5329
581.106 39.3674
268.929 39.1976
717.216 39.0909
679.006 38.8906
568.778 38.8409
268.848 38.4808
417.457 38.4583
720.692 38.3636
223.202 38.0592
720.771 38.025
240.635 38.0046
250.307 37.9698
