# Supplementary material for: Functional Genomics of Novel Secondary Metabolites from Diverse Cyanobacteria Using Untargeted Metabolomics
Source: Mar Drugs. 2013 Sep 30;11(10):3617–31. doi: 10.3390/md11103617 (PMC3826126; doi:10.3390/md11103617)
Supplement: Supplementary File 3 — Supplementary msms data (ZIP, 1417 KB) [file marinedrugs-11-03617-s003.zip › msms/46.Positive.txt]

// 46.   Positive
500.467 3655.43
676.498 3075.37
482.46 973.096
658.509 290.03
677.506 258.327
501.466 192.694
676.657 155.274
464.441 145.463
676.748 127.716
500.655 119.882
501.536 105.029
284.292 102.003
500.745 92.5648
483.469 90.0083
676.999 86.0179
501.589 83.3684
676.845 77.0038
659.269 76.6875
482.659 76.125
502.108 70.4
678.174 69.1176
216.197 68.0833
501.11 67.5
678.354 66.0034
501.218 65.6923
198.173 62.625
482.953 61.64
95.0809 61.0536
500.879 60.0893
677.615 59.1429
501.038 59.1324
266.278 57.75
677.418 53.3158
678.645 52.9395
677.248 51.3603
254.276 50.3491
482.767 49.005
503.119 48.5329
482.854 48.
483.059 47.225
241.171 47.1607
677.914 46.405
501.392 45.6
678.575 44.1645
677.765 42.8026
123.111 42.6705
678.031 41.8
502.576 41.0909
146.333 41.0156
677.358 40.3214
333.291 39.25
504.452 39.0769
500.944 38.5568
678.281 38.4167
484.063 37.1324
658.924 36.6667
256.035 36.0556
501.292 36.0054
482.903 35.1429
502.35 35.1118
504.631 34.1111
501.695 33.375
485.237 33.0417
680.535 33.025
1399.32 33.0054
483.137 32.5714
1447.58 32.405
338.008 32.375
504.493 32.1667
1656.93 32.
909.113 31.7794
979.908 31.6402
1170.56 31.5
414.506 31.4821
598.252 31.3393
1056.28 31.0893
451.118 31.0714
677.108 30.6544
896.906 30.4167
642.506 30.2228
1312.94 30.125
1548.05 29.605
71.0825 29.25
656.256 29.225
804.572 29.075
1598.28 29.0179
609.462 29.
483.258 28.4464
169.84 28.3266
79.2208 28.2813
505.58 27.8929
1211.25 27.125
53.085 27.1078
1404.97 27.0833
705.004 27.0592
790.837 27.0388
450.072 27.0074
590.547 27.
659.148 26.875
1215.86 26.8182
96.9607 26.8182
168.507 26.6923
338.367 26.4167
898.096 26.3611
76.6216 26.2083
41.3534 26.1976
501.856 26.1875
427.03 26.125
123.753 26.1136
79.4363 26.0417
310.03 26.0054
191.867 25.875
351.472 25.625
88.9771 25.3224
783.999 25.2857
630.345 25.2841
229.607 25.225
157.191 25.0662
241.561 25.0083
70.0583 25.0054
332.447 24.8897
54.0376 24.6944
142.089 24.6923
679.25 24.6576
48.8612 24.4402
132.418 24.3636
1609.68 24.3214
433.995 24.245
924.111 24.225
262.371 24.225
106.836 24.2112
1051.27 24.1838
584.794 24.1118
1044.16 24.1111
502.268 24.1111
1353.97 24.1
1585.98 24.0909
883.233 24.0909
269.677 24.0909
104.838 24.0833
1246.21 24.0662
109.865 24.0662
161.669 24.025
924.583 24.0208
1592.63 24.004
555.744 24.
1608.08 23.9013
1153.06 23.845
472.066 23.845
132.519 23.8182
999.021 23.7813
627.365 23.6944
600.076 23.6944
739.597 23.6923
713.583 23.6875
498.92 23.625
861.541 23.5208
608.655 23.4402
309.153 23.4402
637.914 23.25
1036.97 23.245
810.782 23.2426
461.984 23.1667
724.316 23.1488
195.987 23.1359
40.5288 23.1
1398.02 23.0192
1525.51 23.0083
1538.97 23.
1266.08 22.875
1251.7 22.845
1193.42 22.7961
296.723 22.7813
286.68 22.6944
891.768 22.625
1286.3 22.5313
478.528 22.5
1555.54 22.4821
1060. 22.4803
513.18 22.4083
104.551 22.405
502.021 22.375
1062.41 22.3636
1641.24 22.3611
141.741 22.3224
504.916 22.3077
113.548 22.2426
77.4562 22.2228
376.274 22.2083
1253.01 22.2045
46.2966 22.1488
84.5428 22.1359
41.2982 22.1359
640.506 22.125
483.359 22.125
379.14 22.125
88.0827 22.1136
95.6291 22.1111
968.09 22.0909
257.413 22.0865
452.469 22.075
659.493 22.0662
500.253 22.0662
112.194 22.0625
663.354 22.0592
61.5898 22.0592
831.938 22.0536
204.556 22.0536
1491.96 22.05
962.377 22.0363
236.575 22.0278
583.123 22.0227
458.326 22.0192
724.947 22.0179
1347.66 22.0083
670.663 22.0083
958.506 22.0074
829.264 22.
91.7811 22.
1563.24 21.8929
70.0935 21.8929
184.345 21.8182
659.675 21.7788
593.577 21.7778
726.792 21.75
457.094 21.75
349.003 21.75
867.708 21.6576
1494.8 21.625
220.677 21.6
1419.79 21.5329
351.12 21.4402
210.323 21.405
1230.53 21.4
188.089 21.4
461.283 21.375
484.367 21.3636
89.0674 21.3214
1451.53 21.2917
658.307 21.25
216.37 21.25
121.253 21.25
1003.85 21.2228
653.357 21.2083
1395.75 21.2045
468.388 21.2045
1051.54 21.1838
53.9938 21.1667
1461.4 21.1635
508.049 21.1488
801.176 21.125
502.913 21.125
63.5883 21.1111
335.087 21.1
697.314 21.0833
542.467 21.0417
1189.34 21.0313
129.397 21.0278
64.6063 21.0139
813.339 21.0054
1345.13 21.0046
969.891 21.
374.347 21.
176.31 21.
57.1415 21.
896.415 20.9205
1185.63 20.9
298.124 20.8182
1411.24 20.7961
59.9162 20.7961
390.943 20.7202
1597.76 20.675
1188.17 20.6544
757.897 20.625
489.277 20.625
1236.59 20.5956
531.702 20.5682
153.106 20.5313
174.191 20.4821
149.68 20.4803
1693.18 20.4712
985.326 20.4712
310.895 20.4712
729.317 20.4444
348.69 20.375
842.296 20.3603
792.225 20.3603
146.249 20.3224
777.842 20.2917
130.946 20.2813
709.686 20.25
475.12 20.25
1363.75 20.2404
191.411 20.2045
1266.78 20.2
172.668 20.2
1695.68 20.1875
380.465 20.1838
235.23 20.1667
445.684 20.1645
1327.32 20.1635
237.642 20.1488
386.513 20.1136
172.87 20.1111
313.671 20.1
898.656 20.0909
358.37 20.0909
63.6844 20.0769
1582.68 20.0662
445.974 20.0662
1344.2 20.0592
829.759 20.0536
541.281 20.0489
214.06 20.0417
212.239 20.025
1121.28 20.0227
204.638 20.0208
101.619 20.0208
266.507 20.0114
759.735 20.0096
628.445 20.0096
813.797 20.0083
154.752 20.0066
777.395 20.006
114.979 20.006
47.0447 20.006
963.425 20.
892.468 20.
481.295 20.
438.146 20.
372.275 20.
181.37 20.
570.2 19.9205
486.102 19.9205
1673.77 19.9013
484.495 19.8897
241.488 19.8897
1080.8 19.875
502.173 19.8
365.642 19.7813
197.757 19.7813
682.518 19.7788
1581.41 19.75
1231.98 19.6944
509.647 19.6667
1011.56 19.5956
793.752 19.5714
557.645 19.5568
67.0716 19.5568
1336.49 19.5313
567.659 19.5
200.863 19.4803
1514.49 19.4712
1258.45 19.4444
77.5353 19.4083
1207.31 19.4
829.177 19.375
489.363 19.375
121.167 19.3611
67.1174 19.3603
1085.84 19.3224
661.361 19.3214
1610.06 19.2857
1345.41 19.2857
885.813 19.2857
174.463 19.2663
921.093 19.25
134.378 19.25
41.1071 19.25
1378.93 19.2426
1001.02 19.225
416.582 19.2045
1184.03 19.1645
806.167 19.1645
571.903 19.1645
568.279 19.1645
488.764 19.1645
697.194 19.1429
140.875 19.1429
74.7512 19.1429
1644.3 19.125
1259.6 19.125
483.318 19.125
379.259 19.125
1576.91 19.1111
73.9509 19.1023
49.9683 19.0909
1292.87 19.0865
842.399 19.0865
743.653 19.0833
963.088 19.075
532.138 19.075
361.184 19.0662
719.636 19.0536
715.952 19.0536
717.042 19.0357
934.748 19.0313
821.331 19.0278
190.098 19.0278
169.743 19.0278
118.151 19.0278
1675.21 19.0083
1352.68 19.0083
966.361 19.0083
566.596 19.0083
340.341 19.0083
211.971 19.0083
74.7964 19.0074
675.167 19.006
73.1907 19.006
1342.02 19.
1226.12 19.
538.821 19.
187.273 19.
677.703 18.9205
556.745 18.9
516.577 18.8897
1565.78 18.8
1159.25 18.7788
494.605 18.6944
1486.61 18.6806
903.492 18.675
745.322 18.675
152.945 18.6667
1321.52 18.6544
917.377 18.625
200.344 18.5568
198.635 18.5329
766.395 18.5
355.198 18.5
283.868 18.5
278.636 18.5
1009.82 18.4803
1066.87 18.4712
1140.84 18.375
469.659 18.375
393.767 18.375
1012.36 18.3603
772.548 18.3603
50.0167 18.3603
103.552 18.3224
250.77 18.2857
1519.13 18.2813
1476.29 18.2813
168.314 18.2813
40.1977 18.2813
1365.24 18.25
208.789 18.25
1382.83 18.2426
1642.81 18.2083
645.94 18.2083
1470.32 18.1838
206.601 18.1838
308.671 18.1667
1267.17 18.1645
57.0463 18.1645
195.335 18.1635
158.863 18.1429
1529.19 18.125
1491.15 18.125
1333.29 18.125
708.782 18.125
441.921 18.125
367.866 18.125
1114.1 18.1111
739.067 18.1111
1495.53 18.0865
946.8 18.0865
1525.74 18.075
1477.24 18.075
1609.52 18.0662
667.269 18.0662
465.489 18.0625
660.17 18.0592
1543.99 18.0536
464.972 18.0536
224.597 18.0536
88.4801 18.0536
1647.97 18.05
324.431 18.0417
98.277 18.0417
555.366 18.0313
371.932 18.0313
82.9178 18.0313
577.41 18.0278
379.829 18.025
444.958 18.0179
336.073 18.0139
585.408 18.0096
403.152 18.0096
284.349 18.0083
261.172 18.0083
124.013 18.0083
1694.64 18.0074
1089.64 18.0074
881.412 18.0074
1594.34 18.0066
820.741 18.0066
57.9367 18.0066
41.8077 18.0066
1308.63 18.006
1363.83 18.
838.013 18.
329.969 18.
96.2522 18.
925.321 17.9205
803.244 17.9
343.753 17.9
1133.73 17.8929
69.402 17.8897
406.154 17.875
357.866 17.875
150.198 17.7961
874.162 17.7813
1122.9 17.7788
865.705 17.7788
801.128 17.7788
46.6026 17.7788
1472.82 17.6944
120.151 17.675
682.062 17.6667
660.519 17.6667
105.892 17.6667
54.2124 17.6667
269.841 17.6544
662.859 17.625
519.619 17.625
621.753 17.5714
443.44 17.5714
251.956 17.5714
202.291 17.5714
154.395 17.5714
104.115 17.5625
827.587 17.5568
268.739 17.4712
510.586 17.45
771.259 17.4444
230.439 17.4444
907.322 17.4083
114.27 17.4083
770.471 17.375
393.728 17.375
1411.69 17.3603
279.617 17.3603
946.308 17.3224
228.971 17.3224
121.367 17.3214
50.3909 17.3214
475.728 17.2841
406.438 17.2813
815.669 17.25
732.719 17.25
645.252 17.25
514.817 17.25
205.712 17.25
83.5717 17.25
385.153 17.2426
218.088 17.2426
1578.66 17.2404
46.0791 17.2404
503.235 17.225
1268.11 17.2083
1066.98 17.2083
814.76 17.2083
1339.02 17.2
539.617 17.1838
85.9442 17.1838
1618.02 17.1667
1099.1 17.1667
794.048 17.1667
513.017 17.1667
1100.29 17.1645
652.261 17.1645
794.693 17.1429
631.377 17.1429
512.968 17.1429
266.188 17.1429
1382.23 17.125
675.69 17.125
542.101 17.125
422.158 17.125
188.733 17.125
74.8905 17.125
1049.94 17.1111
672.132 17.1111
1104.1 17.1
689.953 17.0865
298.568 17.075
201.804 17.075
1314.19 17.0592
309.586 17.0592
131.978 17.0536
78.4293 17.05
1467.26 17.0417
324.834 17.0417
266.33 17.0417
1031.66 17.0313
705.613 17.0313
113.216 17.0313
95.26 17.0313
1656.6 17.0278
582.445 17.0278
496.162 17.0278
869.345 17.025
502.793 17.0179
501.958 17.0179
788.47 17.0139
823.286 17.0114
661.053 17.0114
383.6 17.0114
310.988 17.0096
201.43 17.0096
1392.47 17.0083
935.707 17.0083
304.287 17.0083
102.634 17.0083
1471.22 17.0074
209.891 17.0074
131.077 17.0066
939.954 17.
642.437 17.
42.9076 17.
42.3988 17.
1589.7 16.9205
509.038 16.9205
362.376 16.9205
111.615 16.9205
132.663 16.9
1205.05 16.8929
91.7114 16.8929
1113.41 16.8897
738.276 16.8897
202.498 16.8897
512.573 16.8
166.232 16.7961
752.211 16.7788
1262.57 16.75
441.455 16.75
1346.73 16.6806
1027.62 16.675
690.987 16.675
182.205 16.675
62.294 16.675
59.6461 16.675
965.253 16.6667
506.107 16.625
412.447 16.625
138.19 16.5956
213.189 16.5714
323.668 16.5625
166.855 16.5625
669.99 16.5568
79.4506 16.5568
1381.4 16.5329
1619.47 16.5
1554.09 16.5
716.365 16.5
668.055 16.5
126.034 16.5
91.5733 16.5
66.8052 16.5
56.6493 16.5
721.109 16.4712
1174.19 16.45
926.529 16.45
1591.72 16.4464
1105.72 16.4464
679.302 16.4464
227.621 16.4444
1453.35 16.4083
1402. 16.4083
1134.8 16.4083
817.615 16.4083
523.941 16.4083
373.094 16.4083
1601.52 16.375
1297.48 16.375
1020.59 16.375
430.574 16.375
186.255 16.3603
108.482 16.3603
1119.23 16.3224
962.624 16.3214
914.35 16.3214
273.094 16.3214
82.4796 16.3214
434.864 16.2841
234.13 16.2841
144.756 16.2841
687.486 16.2813
947.815 16.25
67.2049 16.25
594.427 16.2426
1369.15 16.2404
995.464 16.2404
277.064 16.2404
105.031 16.2404
64.0325 16.2083
1151.27 16.2
554.958 16.2
494.095 16.2
216.559 16.2
70.8092 16.2
1074.96 16.1838
574.097 16.1838
762.958 16.1667
761.329 16.1667
583.399 16.1667
893.792 16.1635
510.872 16.1635
1693.41 16.125
1461.17 16.125
1034.4 16.125
918.024 16.125
743.192 16.125
357.653 16.125
282.375 16.125
245.9 16.125
211.004 16.125
156.426 16.125
100.012 16.125
349.479 16.1111
109.181 16.1023
1136.39 16.0865
637.496 16.0865
171.803 16.0833
1026.02 16.075
781.009 16.075
479.349 16.075
94.4901 16.075
350.755 16.0662
99.3498 16.0625
67.2197 16.05
1179.77 16.0417
1113.9 16.0417
686.629 16.0417
500.326 16.0417
141.42 16.0417
132.01 16.0417
833.013 16.0357
527.259 16.0313
107.535 16.0313
779.297 16.0278
365.804 16.0278
1352.07 16.025
1220.12 16.025
1122.06 16.0139
463.392 16.0114
803.42 16.0096
725.025 16.0096
296.434 16.0096
54.721 16.0096
1440.67 16.0083
1383.81 16.0083
864.723 16.0083
747.019 16.0083
167.134 16.0083
95.0492 16.0083
362.895 16.0074
245.809 16.0074
75.9303 16.0074
1335.02 16.0066
484.114 16.0066
1488.34 16.
1306.29 16.
1049.48 16.
687.275 16.
649.732 16.
591.16 16.
467.272 16.
1225.98 15.9205
676.306 15.9205
603.446 15.9205
155.392 15.9205
790.173 15.8929
1229.79 15.8897
1200.92 15.8
1082.59 15.8
161.259 15.8
1270.91 15.7813
510.507 15.7813
505.793 15.7813
1477.8 15.7788
1375.44 15.7788
1172.66 15.7788
727.932 15.7788
488.52 15.7788
486.174 15.7788
1444.44 15.6806
1230.22 15.6806
286.242 15.6806
388.551 15.675
669.435 15.6667
651.738 15.6667
530.843 15.625
565.222 15.5956
346.616 15.5956
1316.11 15.5714
770.545 15.5714
376.466 15.5714
340.818 15.5714
85.7365 15.5714
1488.46 15.5625
585.111 15.5625
1430.62 15.5568
1281.8 15.5568
1027.22 15.5568
49.7793 15.5568
49.3198 15.5568
42.033 15.5568
1130.26 15.5
993.871 15.5
903.204 15.5
798.283 15.5
209.025 15.5
162.91 15.5
103.132 15.5
54.5732 15.5
47.4912 15.5
1325.61 15.4712
997.321 15.4712
829.465 15.4712
579.768 15.4712
571.75 15.4712
457.245 15.4712
153.715 15.4712
137.585 15.4712
1477.94 15.45
1373.13 15.45
1375.2 15.4464
1145.33 15.4464
1091.56 15.4464
645.746 15.4464
237.183 15.4444
128.981 15.4444
1669.34 15.4083
1521.48 15.4083
1376.13 15.4083
941.241 15.4083
230.587 15.4083
132.926 15.4083
1454.16 15.375
791.64 15.375
386.852 15.375
360.79 15.375
60.8361 15.375
1045.79 15.3603
848.426 15.3603
70.1928 15.3603
1314.02 15.3472
964.879 15.3472
938.618 15.3472
430.621 15.3472
392.061 15.3224
1536.95 15.3214
1491.52 15.3214
525.313 15.3214
245.325 15.3214
72.6222 15.3214
1652.91 15.2857
377.392 15.2857
108.24 15.2857
1501.69 15.2841
520.321 15.2841
177.282 15.2841
1559.56 15.2813
377.599 15.2813
286.091 15.2813
147.548 15.2813
1540.47 15.25
170.255 15.25
72.1122 15.25
691.518 15.2404
666.812 15.2404
545.085 15.2404
412.902 15.2404
381.84 15.2404
313.407 15.2404
181.007 15.2404
122.773 15.2404
64.8689 15.2404
337.037 15.225
123.937 15.225
1620.57 15.2083
577.727 15.2083
436.373 15.2083
277.866 15.2083
1161.25 15.2
713.288 15.1838
1583.11 15.1667
1314.79 15.1635
1123.61 15.1635
658.218 15.1635
497.575 15.1635
112.92 15.1635
1050.98 15.1429
551.525 15.1429
258.423 15.1429
146.908 15.1429
102.505 15.1429
82.631 15.1429
43.9914 15.1429
1674.94 15.125
1360.43 15.125
1337.15 15.125
1104.31 15.125
1072.55 15.125
869.421 15.125
611.372 15.125
561.22 15.125
453.336 15.125
139.302 15.125
118.338 15.125
108.109 15.125
55.2882 15.125
1171.35 15.1111
753.684 15.1111
553.909 15.1111
94.8635 15.1111
1683.41 15.1023
765.527 15.1023
581.161 15.1023
502.434 15.1023
382.433 15.1023
108.733 15.1023
48.7925 15.1023
1492.81 15.0865
1190.17 15.0865
1010.81 15.0865
397.901 15.0865
205.335 15.0865
62.6692 15.0865
1130.95 15.075
613.13 15.075
136.625 15.075
111.165 15.075
1437.46 15.0662
512.396 15.0662
423.674 15.0662
361.085 15.0625
1448.17 15.05
201.624 15.05
1232.05 15.0417
112.237 15.0417
43.2345 15.0417
1649.9 15.0357
1404.1 15.0357
529.959 15.0357
405.583 15.0357
233.623 15.0357
144. 15.0357
923.851 15.0313
686.045 15.0313
528.035 15.0313
492.685 15.0313
241.632 15.0313
96.8771 15.0313
79.9045 15.0313
1196.13 15.0278
546.599 15.0278
1373.51 15.0179
1601.66 15.0139
1159.81 15.0114
637.539 15.0114
92.1161 15.0114
811.005 15.0096
453.689 15.0096
358.684 15.0096
313.357 15.0096
197.707 15.0096
139.384 15.0096
131.327 15.0096
1535.65 15.0083
1321.81 15.0083
1238.64 15.0083
802.917 15.0083
320.588 15.0083
285.587 15.0083
123.988 15.0083
913.814 15.0074
581.92 15.0074
71.4944 15.0074
355.891 15.0066
231.283 15.0066
316.753 15.006
1496.95 15.
1414.64 15.
1406.51 15.
1363.07 15.
1216.88 15.
884.033 15.
875.385 15.
835.412 15.
693.854 15.
653.417 15.
605.043 15.
547.228 15.
496.558 15.
477.519 15.
440.093 15.
297.233 15.
244.723 15.
222.166 15.
125.235 15.
69.4411 15.
1505.73 14.9205
1394.54 14.9205
1087.01 14.9205
726.17 14.8929
678.992 14.8929
580.418 14.8929
293.146 14.8929
204.701 14.8929
99.6153 14.8929
83.866 14.8929
240.507 14.875
46.6306 14.875
1161.69 14.8
1061.21 14.8
435.504 14.8
343.663 14.8
173.41 14.8
164.542 14.8
230.109 14.7813
41.2435 14.7813
1002.53 14.7788
519.021 14.7788
333.357 14.7788
164.792 14.7788
121.938 14.7788
1228.73 14.6806
1149.35 14.6806
1022.39 14.6806
808.062 14.6806
44.2439 14.6806
1392.88 14.675
1102.9 14.675
1019.64 14.675
399.997 14.675
106.665 14.675
712.389 14.6667
620.204 14.6667
575.164 14.6667
234.471 14.6667
81.7158 14.6667
74.0982 14.6667
43.8878 14.6667
683.039 14.625
323.173 14.625
1107.24 14.5956
46.7384 14.5956
1690.71 14.5714
1276.85 14.5714
816.482 14.5714
638.8 14.5714
1168.76 14.5625
1036.78 14.5625
964.711 14.5568
953.666 14.5568
460.699 14.5568
315.742 14.5568
300.057 14.5568
288.535 14.5568
162.484 14.5568
105.798 14.5568
86.8695 14.5568
238.075 14.5329
1276.96 14.5
1190.73 14.5
1095. 14.5
795.363 14.5
153.395 14.5
111.407 14.5
1416.97 14.4712
1403.85 14.4712
1128.94 14.4712
715.418 14.4712
502.642 14.4712
1273.02 14.45
1012.69 14.45
976.105 14.45
721.508 14.45
348.31 14.45
66.2597 14.45
1679.34 14.4464
153.177 14.4464
75.8776 14.4464
67.9096 14.4464
681.88 14.4444
168.343 14.4444
1618.7 14.4083
1435.3 14.4083
609.206 14.4083
124.614 14.4083
105.331 14.4083
1628.27 14.375
1258.94 14.375
879.281 14.375
772.183 14.375
756.778 14.375
697.009 14.375
531.915 14.375
435.027 14.375
276.076 14.375
141.038 14.375
87.0961 14.375
69.4261 14.375
1083.83 14.3603
546.679 14.3603
733.405 14.3472
659.086 14.3472
600.539 14.3472
266.729 14.3472
125.808 14.3472
84.1994 14.3472
1067.28 14.3333
552.85 14.3333
327.2 14.3333
1628.65 14.3224
1483.84 14.3214
1354.79 14.3214
390.372 14.3214
1348.96 14.2841
699.507 14.2841
599.221 14.2841
394.252 14.2841
1619.95 14.2813
1167.57 14.2813
916.622 14.2813
810.728 14.2813
1139.7 14.25
966.985 14.25
584.168 14.25
540.357 14.25
53.2165 14.25
1693.58 14.2404
1108.42 14.2404
1097.14 14.2404
1061.44 14.2404
670.441 14.2404
233.151 14.2404
159.556 14.2404
77.012 14.2404
45.5975 14.2404
256.428 14.225
1512.37 14.2083
1470.1 14.2083
1434.6 14.2083
728.237 14.2083
1353.02 14.2
1220.38 14.2
1094.69 14.2
937.713 14.2
934.867 14.2
749.583 14.2
646.73 14.2
622.668 14.2
1490.57 14.1838
1619.6 14.1667
926.69 14.1667
468.45 14.1667
390.667 14.1667
121.901 14.1667
1222.24 14.1645
1677.67 14.1635
1173.07 14.1635
557.397 14.1635
118.471 14.1635
57.1095 14.1635
949.907 14.1429
873.2 14.1429
451.483 14.1429
286.207 14.1429
65.7816 14.1429
60.1108 14.1429
1630.51 14.125
1620.73 14.125
1593.8 14.125
1155.45 14.125
1130.87 14.125
886.027 14.125
697.412 14.125
479.023 14.125
346.709 14.125
48.9431 14.125
533.049 14.1023
484.58 14.1023
446.81 14.1023
191.079 14.1023
1329.4 14.0865
561.105 14.0865
331.354 14.0865
329.033 14.0865
263.728 14.0865
86.9618 14.0865
509.369 14.0833
805.728 14.075
647.981 14.075
619.244 14.075
457.994 14.075
385.004 14.075
346.839 14.075
215.06 14.075
1258.64 14.0662
417.658 14.0662
378.535 14.0662
139.499 14.0662
123.51 14.0662
1465.44 14.0625
44.6812 14.0625
147.325 14.0592
966.915 14.05
454.604 14.05
452.274 14.05
387.424 14.05
90.1635 14.05
1536.68 14.0417
1472.18 14.0417
1330.61 14.0417
1249.65 14.0417
1224.81 14.0417
1040.4 14.0417
923.387 14.0417
690.122 14.0417
430.465 14.0417
336.704 14.0417
91.2494 14.0417
56.4351 14.0417
50.2684 14.0417
1249.23 14.0357
413.757 14.0357
298.509 14.0357
245.539 14.0357
853.54 14.0313
768.73 14.0313
729.984 14.0313
251.445 14.0313
136.678 14.0313
98.1102 14.0313
558.258 14.0278
828.24 14.0179
556.312 14.0179
311.545 14.0179
287.438 14.0179
1381.85 14.0139
398.714 14.0139
245.297 14.0139
158.264 14.0139
53.4695 14.0139
1549.08 14.0114
1311.39 14.0114
975.608 14.0114
949.059 14.0114
694.744 14.0114
502.974 14.0114
60.4086 14.0114
58.1942 14.0114
1645.2 14.0096
1288.03 14.0096
1013.16 14.0096
567.364 14.0096
322.077 14.0096
205.876 14.0096
152.325 14.0096
119.419 14.0096
48.3776 14.0096
1071.73 14.0083
493.13 14.0083
427.207 14.0083
270.92 14.0083
138.938 14.0083
50.6714 14.0083
46.2002 14.0083
1374.62 14.0074
1179.68 14.0074
583.455 14.0074
206.955 14.0074
1416.58 14.0066
606.792 14.0066
1625.5 14.
1562.25 14.
1323.73 14.
1285.78 14.
1258.56 14.
1059.33 14.
908.825 14.
733.331 14.
511.321 14.
510.059 14.
507.197 14.
483.721 14.
454.263 14.
400.042 14.
393.219 14.
365.081 14.
265.965 14.
241.316 14.
175.529 14.
139.905 14.
120.533 14.
60.7699 14.
41.2172 14.
894.482 13.9205
638.181 13.9205
400.874 13.9205
383.462 13.9205
308.273 13.9205
167.464 13.9205
1632.1 13.8929
1354.29 13.8929
916.175 13.8929
526.973 13.8929
86.19 13.8929
1374.42 13.875
1660.21 13.8
1649.73 13.8
1444.02 13.8
970.705 13.8
940.214 13.8
839.633 13.8
799.259 13.8
725.632 13.8
598.822 13.8
537.126 13.8
321.765 13.8
97.0837 13.8
1415.65 13.7788
574.897 13.7788
406.821 13.7788
1201.08 13.6806
612.884 13.6806
450.639 13.6806
365.515 13.6806
292.124 13.6806
117.478 13.6806
1605.71 13.675
1241.49 13.675
531.782 13.675
1610.24 13.6667
1552.01 13.6667
971.868 13.6667
930.947 13.6667
727.004 13.6667
720.37 13.6667
290.939 13.6667
130.404 13.6667
917.907 13.5956
460.782 13.5956
100.508 13.5714
56.8609 13.5714
1082.69 13.5625
1019.16 13.5625
56.4104 13.5625
1682.73 13.5568
1564.27 13.5568
1417.97 13.5568
1113.62 13.5568
702.516 13.5568
339.546 13.5568
208.381 13.5568
117.721 13.5568
83.4861 13.5568
71.738 13.5568
1001.48 13.5
773.862 13.5
57.7864 13.5
55.8928 13.5
974.93 13.4712
907.434 13.4712
683.089 13.4712
511.452 13.4712
215.489 13.4712
173.7 13.4712
81.9186 13.4712
1447.28 13.45
1364.44 13.45
1349.18 13.45
1181.07 13.45
866.682 13.45
325.061 13.45
258.49 13.45
71.145 13.45
40.8841 13.45
1046.13 13.4464
835.766 13.4464
404.15 13.4464
137.969 13.4464
68.9568 13.4464
67.5465 13.4464
65.273 13.4464
1572.87 13.4444
1275.19 13.4444
955.689 13.4083
555.542 13.4083
380.969 13.4083
283.114 13.4083
43.2725 13.4083
40.3358 13.4083
1519.4 13.375
1495.24 13.375
1100.87 13.375
849.977 13.375
843.181 13.375
784.276 13.375
757.591 13.375
604.923 13.375
596.896 13.375
532.892 13.375
342.159 13.375
234.606 13.375
205.785 13.375
180.4 13.375
168.805 13.375
125.743 13.375
1220.52 13.3603
1129.48 13.3603
75.1188 13.3603
1471.35 13.3472
1397.58 13.3472
1260.28 13.3472
630.065 13.3472
527.183 13.3472
419.701 13.3472
419.607 13.3472
378.978 13.3472
316.883 13.3472
314.339 13.3472
58.6618 13.3472
1428.04 13.3333
584.36 13.3333
409.438 13.3333
46.7172 13.3333
1666.67 13.3214
1368.68 13.3214
1013.25 13.3214
519.084 13.3214
396.086 13.3214
111.915 13.3214
79.2914 13.3214
75.3426 13.3214
696.012 13.2841
432.55 13.2841
380.847 13.2841
278.305 13.2841
70.0145 13.2841
1494.11 13.2813
550.731 13.2813
52.889 13.2813
1179.88 13.25
872.963 13.25
1291.47 13.2404
1240.03 13.2404
1020.38 13.2404
878.507 13.2404
586.656 13.2404
498.424 13.2404
482.114 13.2404
258.248 13.2404
236.38 13.2404
235. 13.2404
188.034 13.2404
144.09 13.2404
55.5507 13.2404
51.3384 13.2404
770.865 13.225
1256.22 13.2083
1175.26 13.2083
852.118 13.2083
699.843 13.2083
511.865 13.2083
107.72 13.2083
1347.1 13.2
940.469 13.2
860.821 13.2
700.325 13.2
680.73 13.2
659.771 13.2
508.476 13.2
439.011 13.2
410.65 13.2
335.538 13.2
117.277 13.2
1638.42 13.1838
1184.86 13.1838
713.211 13.1838
276.522 13.1838
74.6677 13.1838
1691.65 13.1667
1423.08 13.1667
1104.58 13.1667
1067.93 13.1667
981.072 13.1667
768.206 13.1667
459.921 13.1667
293.954 13.1667
174.145 13.1667
49.0335 13.1667
44.9615 13.1667
44.1699 13.1667
1204.91 13.1635
1178.8 13.1635
1147.58 13.1635
1137.97 13.1635
586.341 13.1635
382.214 13.1635
359.6 13.1635
218.284 13.1635
140.756 13.1635
641.541 13.1607
545.632 13.1607
1615.87 13.1429
1562.62 13.1429
1217.54 13.1429
707.882 13.1429
466.085 13.1429
465.429 13.1429
175.455 13.1429
1320.93 13.125
1306.97 13.125
1301.46 13.125
1264.04 13.125
1160.94 13.125
1075.98 13.125
972.482 13.125
858.896 13.125
839.44 13.125
451.351 13.125
261.665 13.125
239.775 13.125
190.281 13.125
144.409 13.125
136.795 13.125
89.979 13.125
41.7327 13.125
564.652 13.1111
41.4271 13.1111
1583.43 13.1023
1285.91 13.1023
853.156 13.1023
825.819 13.1023
811.593 13.1023
630.24 13.1023
384.331 13.1023
204.67 13.1023
52.4647 13.1023
694.05 13.1
1524.02 13.0865
1128.35 13.0865
1122.66 13.0865
835.694 13.0865
815.367 13.0865
775.129 13.0865
619.943 13.0865
465.368 13.0865
385.96 13.0865
383.858 13.0865
292.473 13.0865
77.1179 13.0865
876.084 13.0833
76.4442 13.0833
1391.72 13.075
1387.09 13.075
583.704 13.075
135.936 13.075
265.003 13.0662
150.858 13.0662
132.762 13.0662
48.1587 13.0662
498.808 13.0625
330.717 13.0625
131.727 13.0625
179.884 13.0592
1504.36 13.05
1438.36 13.05
1426.71 13.05
1245.95 13.05
1212.69 13.05
1006.01 13.05
958.169 13.05
706.373 13.05
453.824 13.05
365.365 13.05
284.518 13.05
169.883 13.05
1404.4 13.0417
1302.92 13.0417
1182.15 13.0417
1092.31 13.0417
540.486 13.0417
515.292 13.0417
487.27 13.0417
394.394 13.0417
390.288 13.0417
386.388 13.0417
175.217 13.0417
162.99 13.0417
118.401 13.0417
100.24 13.0417
91.6165 13.0417
88.3796 13.0417
87.72 13.0417
57.7014 13.0417
1574.96 13.0357
939.044 13.0357
657.891 13.0357
627.684 13.0357
319.327 13.0357
251.353 13.0357
224.752 13.0357
180.769 13.0357
165.707 13.0357
154.517 13.0357
48.0634 13.0357
1120.45 13.0313
662.071 13.0313
598.593 13.0313
133.105 13.0313
1121.64 13.0278
1346.01 13.025
1016.8 13.025
1455.31 13.0179
925.104 13.0179
504.749 13.0179
52.3111 13.0179
1430.28 13.0139
1251.01 13.0139
1111.28 13.0139
1030.8 13.0139
983.897 13.0139
795.596 13.0139
566.478 13.0139
346.956 13.0139
278.946 13.0139
241.24 13.0139
166.616 13.0139
1574.19 13.0114
1537.94 13.0114
1120.13 13.0114
1096.38 13.0114
408.16 13.0114
174.622 13.0114
1605.04 13.0096
1538.21 13.0096
1419.54 13.0096
1327.85 13.0096
1292.33 13.0096
982.742 13.0096
966.112 13.0096
891.526 13.0096
850.898 13.0096
641.291 13.0096
564.434 13.0096
524.697 13.0096
489.435 13.0096
265.106 13.0096
174.879 13.0096
51.0595 13.0096
46.4605 13.0096
887.955 13.0083
873.031 13.0083
744.387 13.0083
278.22 13.0083
141.897 13.0083
78.0615 13.0083
1291.28 13.0074
1059.69 13.0074
762.817 13.0074
1660.29 13.
1523.28 13.
1461.32 13.
1405.86 13.
1380.49 13.
991.012 13.
978.115 13.
929.693 13.
885.149 13.
867.268 13.
795.241 13.
662.66 13.
647.762 13.
642.758 13.
637.351 13.
615.999 13.
580.794 13.
492.538 13.
481.043 13.
439.369 13.
434.293 13.
418.607 13.
141.699 13.
136.216 13.
134.882 13.
113.028 13.
80.9654 13.
60.6181 13.
1419.35 12.9205
1362.83 12.9205
1022.07 12.9205
917.027 12.9205
824.739 12.9205
603.192 12.9205
238.293 12.9205
1216.08 12.8929
1051.37 12.8929
331.982 12.8929
184.665 12.8929
197.389 12.875
99.7711 12.875
1466.61 12.8
1380.35 12.8
1277.13 12.8
1193.31 12.8
1175.11 12.8
666.569 12.8
414.628 12.8
103.981 12.8
1266.18 12.7788
302.672 12.7788
134.253 12.7788
115.564 12.7788
59.0989 12.7788
1307.19 12.75
1138.38 12.75
954.325 12.75
625.54 12.75
218.581 12.75
202.818 12.75
1288.84 12.6806
1237.58 12.6806
712.329 12.6806
698.136 12.6806
679.408 12.6806
665.489 12.6806
469.81 12.6806
363.904 12.6806
313.455 12.6806
278.979 12.6806
136.575 12.6806
57.0262 12.6806
1289.84 12.675
1261.57 12.675
814.272 12.675
783.766 12.675
622.172 12.675
1522.17 12.6667
737.849 12.6667
985.62 12.5714
852.184 12.5714
740.736 12.5714
701.782 12.5714
156.74 12.5714
113.405 12.5714
1116.69 12.5625
455.783 12.5625
293.253 12.5625
86.5756 12.5625
1494.22 12.5568
1336.73 12.5568
1148.22 12.5568
1115.93 12.5568
1007.16 12.5568
976.74 12.5568
785.837 12.5568
610.866 12.5568
552.41 12.5568
508.736 12.5568
485.903 12.5568
400.321 12.5568
262.753 12.5568
223.87 12.5568
130.058 12.5568
841.267 12.5
486.904 12.5
43.3592 12.5
1681.98 12.4712
1371.77 12.4712
1358.97 12.4712
1108.21 12.4712
745.061 12.4712
504.261 12.4712
495.64 12.4712
491.796 12.4712
368.758 12.4712
321.696 12.4712
114.918 12.4712
1340.83 12.45
1333.53 12.45
525.96 12.45
510.955 12.45
185.153 12.45
133.279 12.45
87.174 12.45
1496.54 12.4464
1297.04 12.4464
1131.9 12.4464
484.828 12.4464
308.381 12.4464
179.122 12.4464
144.314 12.4464
1666.46 12.4083
1558.99 12.4083
1323.53 12.4083
1274.19 12.4083
1012.93 12.4083
872.05 12.4083
721.928 12.4083
47.0637 12.4083
1534.08 12.375
1396.82 12.375
1321.93 12.375
860.283 12.375
796.08 12.375
695.936 12.375
626.896 12.375
416.826 12.375
99.8856 12.375
98.0313 12.375
95.7054 12.375
94.651 12.375
49.5404 12.375
1015.57 12.3603
1377.47 12.3472
1266.98 12.3472
948.287 12.3472
839.287 12.3472
737.445 12.3472
721.192 12.3472
684.302 12.3472
522.21 12.3472
461.369 12.3472
391.316 12.3472
357.695 12.3472
350.945 12.3472
96.805 12.3472
86.2645 12.3472
71.6291 12.3472
1465.9 12.3333
963.183 12.3333
559.469 12.3333
364.399 12.3333
1667.49 12.3214
1664.05 12.3214
1355.84 12.3214
1156.81 12.3214
944.741 12.3214
505.456 12.3214
307.744 12.3214
181.64 12.3214
164.353 12.3214
71.4462 12.3214
54.6237 12.3214
49.4555 12.3214
1628.38 12.2841
1493.1 12.2841
1188.97 12.2841
693.264 12.2841
655.074 12.2841
640.872 12.2841
593.514 12.2841
431.327 12.2841
388.8 12.2841
333.808 12.2841
322.551 12.2841
268.192 12.2841
215.598 12.2841
154.339 12.2841
79.6288 12.2841
1302.28 12.2813
1230.99 12.2813
388.068 12.2813
861.818 12.25
837.612 12.25
740.535 12.25
702.904 12.25
474.576 12.25
337.343 12.25
139.225 12.25
48.8378 12.25
1584.48 12.2404
1330.69 12.2404
1322.05 12.2404
1187.48 12.2404
1027.31 12.2404
1004.85 12.2404
739.753 12.2404
716.674 12.2404
511.916 12.2404
217.57 12.2404
132.307 12.2404
40.1102 12.2404
619.421 12.225
368.505 12.225
1029.33 12.2083
1012.87 12.2083
736.686 12.2083
146.534 12.2083
1367.78 12.2
1249.51 12.2
1037.59 12.2
1025.21 12.2
857.815 12.2
807.939 12.2
666.868 12.2
469.329 12.2
349.234 12.2
186.301 12.2
45.4543 12.2
1499.43 12.1667
1167.98 12.1667
1048.9 12.1667
935.204 12.1667
789.324 12.1667
616.212 12.1667
602.115 12.1667
356.215 12.1667
336.021 12.1667
320.404 12.1667
237.394 12.1667
137.027 12.1667
122.392 12.1667
100.1 12.1667
99.7509 12.1667
45.7718 12.1667
880.307 12.1645
959.486 12.1607
573.757 12.1607
309.04 12.1607
178.303 12.1607
132.453 12.1607
1494.42 12.1429
1376.44 12.1429
781.153 12.1429
745.247 12.1429
607.271 12.1429
339.886 12.1429
1633.54 12.125
1422.76 12.125
1421.96 12.125
1314.31 12.125
1071.45 12.125
839.143 12.125
772.778 12.125
745.192 12.125
720.587 12.125
712.24 12.125
708.564 12.125
698.07 12.125
695.386 12.125
692.543 12.125
678.438 12.125
673.869 12.125
671.198 12.125
667.463 12.125
473.276 12.125
347.361 12.125
309.444 12.125
308.849 12.125
160.116 12.125
131.821 12.125
127.083 12.125
111.8 12.125
93.482 12.125
71.2382 12.125
994.089 12.1111
1033.49 12.1023
1019.35 12.1023
971.657 12.1023
950.842 12.1023
826.214 12.1023
747.86 12.1023
746.701 12.1023
601.343 12.1023
506.049 12.1023
416.886 12.1023
406.472 12.1023
270.505 12.1023
264.882 12.1023
232.093 12.1023
217.114 12.1023
123.071 12.1023
81.541 12.1023
72.2717 12.1023
1598.44 12.0865
1386.69 12.0865
1363.26 12.0865
978.616 12.0865
957.709 12.0865
890.996 12.0865
849.361 12.0865
814.353 12.0865
807.176 12.0865
632.011 12.0865
516.632 12.0865
477.006 12.0865
455.289 12.0865
394.06 12.0865
331.625 12.0865
255.174 12.0865
59.3669 12.0865
1209.72 12.0833
509.925 12.0833
410.847 12.0833
245.376 12.0833
68.5933 12.0833
527.759 12.075
157.328 12.075
1620.13 12.0662
164.184 12.0662
1405.73 12.0625
1373.57 12.0625
1281.36 12.0625
979.726 12.0625
848.926 12.0625
820.542 12.0625
679.95 12.0625
622.941 12.0625
505.022 12.0625
327.021 12.0625
320.751 12.0625
317.456 12.0625
265.376 12.0625
139.141 12.0625
76.3547 12.0625
67.4888 12.0625
1627.7 12.05
1289.12 12.05
1284.46 12.05
1063.03 12.05
907.228 12.05
798.768 12.05
766.604 12.05
601.192 12.05
577.493 12.05
567.46 12.05
485.703 12.05
74.5636 12.05
1620.92 12.0417
1541.03 12.0417
1456.44 12.0417
1320.54 12.0417
1268.02 12.0417
1208.33 12.0417
1059.23 12.0417
1041.75 12.0417
1034.68 12.0417
988.774 12.0417
904.717 12.0417
821.69 12.0417
696.89 12.0417
660.095 12.0417
646.077 12.0417
485.742 12.0417
374.954 12.0417
353.14 12.0417
302.003 12.0417
289.56 12.0417
283.058 12.0417
237.606 12.0417
205.308 12.0417
196.919 12.0417
178.695 12.0417
169.922 12.0417
123.854 12.0417
77.5764 12.0417
73.7842 12.0417
57.5536 12.0417
53.5814 12.0417
45.2618 12.0417
43.295 12.0417
1108.9 12.0357
1100.43 12.0357
750.809 12.0357
583.344 12.0357
499.293 12.0357
495.805 12.0357
283.751 12.0357
267.49 12.0357
195.739 12.0357
188.505 12.0357
69.5223 12.0357
1181.18 12.0313
1042.75 12.0313
921.485 12.0313
359.683 12.0313
221.134 12.0313
1339.37 12.025
1240.44 12.025
1670.25 12.0179
1151.36 12.0179
998.484 12.0179
203.745 12.0179
58.4483 12.0179
832.268 12.0139
718.222 12.0139
509.302 12.0139
445.019 12.0139
437.738 12.0139
408.565 12.0139
225.328 12.0139
151.491 12.0139
1670.41 12.0114
1396.71 12.0114
1314.67 12.0114
1166.79 12.0114
1090.02 12.0114
878.914 12.0114
794.579 12.0114
709.483 12.0114
646.946 12.0114
565.755 12.0114
522.718 12.0114
296.888 12.0114
266.834 12.0114
142.054 12.0114
87.8722 12.0114
46.5816 12.0114
42.8063 12.0114
1630.09 12.0096
1486.28 12.0096
1449.52 12.0096
1383.91 12.0096
1254.92 12.0096
1246.49 12.0096
1050.2 12.0096
974.141 12.0096
918.513 12.0096
859.878 12.0096
563.264 12.0096
337.946 12.0096
189.592 12.0096
187.531 12.0096
110.201 12.0096
53.0516 12.0096
44.521 12.0096
42.0154 12.0096
906.763 12.0083
366.791 12.0083
297.54 12.0083
138.337 12.0083
102.03 12.0083
864.218 12.0074
488.472 12.0074
1670.52 12.
1631.13 12.
1538.36 12.
1416.89 12.
1370.8 12.
1208.49 12.
1202.27 12.
1117.25 12.
1096.54 12.
1064.45 12.
982.114 12.
773.662 12.
761.568 12.
675.336 12.
666.648 12.
644.341 12.
640.247 12.
495.754 12.
458.204 12.
380.354 12.
334.857 12.
306.66 12.
274.496 12.
261.536 12.
230.882 12.
192.165 12.
186.341 12.
171.584 12.
151.851 12.
132.228 12.
98.9232 12.
89.9518 12.
67.4221 12.
58.5312 12.
48.617 12.
43.8584 12.
1514.98 11.9205
1449.33 11.9205
1401.09 11.9205
1379.79 11.9205
1044.46 11.9205
867.004 11.9205
400.653 11.9205
281.702 11.9205
121.218 11.9205
1602.53 11.875
1395.61 11.875
1165.8 11.875
1014.38 11.875
722.351 11.875
614.003 11.875
579.814 11.875
544.064 11.875
338.615 11.875
320.644 11.875
45.1905 11.875
1686.32 11.8
1348.76 11.8
1132.85 11.8
1114.6 11.8
1039.03 11.8
911.317 11.8
773.954 11.8
668.547 11.8
469.187 11.8
377.139 11.8
273.494 11.8
241.594 11.8
184.262 11.8
173.89 11.8
165.319 11.8
155.161 11.8
145.401 11.8
51.6191 11.8
1648.85 11.7788
1082.34 11.7788
1025.79 11.7788
740.847 11.7788
730.808 11.7788
445.505 11.7788
404.963 11.7788
123.034 11.7788
1339.11 11.75
726.545 11.75
115.16 11.75
51.9083 11.75
1442.54 11.6806
1032.83 11.6806
1010.56 11.6806
964.801 11.6806
736.494 11.6806
665.116 11.6806
504.006 11.6806
407.054 11.6806
380.726 11.6806
276.239 11.6806
230.479 11.6806
157.698 11.6806
76.7946 11.6806
60.8518 11.6806
59.5553 11.6806
56.9128 11.6806
1127.37 11.6667
892.009 11.6667
890.76 11.6667
862.134 11.6667
160.957 11.6667
84.3911 11.6667
1567.27 11.625
881.197 11.625
738.603 11.625
240.178 11.625
1040.24 11.5714
893.444 11.5714
864.438 11.5714
714.728 11.5714
527.642 11.5714
94.2567 11.5714
46.184 11.5714
1553.38 11.5625
1430.05 11.5625
1041.86 11.5625
992.873 11.5625
964.415 11.5625
878.784 11.5625
613.206 11.5625
189.397 11.5625
160.574 11.5625
95.79 11.5625
64.7018 11.5625
1307.55 11.5568
1255.11 11.5568
1008.9 11.5568
878.578 11.5568
848.096 11.5568
691.168 11.5568
509.584 11.5568
439.619 11.5568
354.183 11.5568
347.866 11.5568
255.072 11.5568
212.857 11.5568
180.955 11.5568
145.342 11.5568
118.807 11.5568
75.8514 11.5568
920.016 11.5
313.979 11.5
264.16 11.5
642.976 11.4712
409.528 11.4712
392.414 11.4712
378.625 11.4712
316.448 11.4712
289.795 11.4712
219.723 11.4712
150.303 11.4712
63.7664 11.4712
54.2471 11.4712
1476.16 11.45
1336.64 11.45
1072.95 11.45
611.205 11.45
486.61 11.45
362.566 11.45
264.614 11.45
154.815 11.45
101.705 11.45
78.3595 11.45
52.8523 11.45
1372.67 11.4464
1181.29 11.4464
862.31 11.4464
739.342 11.4464
376.761 11.4464
291.742 11.4464
250.262 11.4464
84.7607 11.4464
209.933 11.4083
1626.13 11.375
1474.32 11.375
1434.1 11.375
1379.17 11.375
1347.38 11.375
1151.97 11.375
1137.86 11.375
1058.55 11.375
980.787 11.375
867.506 11.375
680.07 11.375
475.045 11.375
415.953 11.375
123.223 11.375
111.656 11.375
74.1492 11.375
1363.54 11.3472
1153.91 11.3472
1014.95 11.3472
815.795 11.3472
801.875 11.3472
709.831 11.3472
707.437 11.3472
705.676 11.3472
700.036 11.3472
698.204 11.3472
689.783 11.3472
665.024 11.3472
596.411 11.3472
338.559 11.3472
279.145 11.3472
265.309 11.3472
198.222 11.3472
180.293 11.3472
164.646 11.3472
92.8831 11.3472
84.6334 11.3472
1392.1 11.3333
1217.69 11.3333
411.776 11.3333
341.987 11.3333
88.8828 11.3333
78.5685 11.3333
73.8613 11.3333
740.282 11.3214
641.378 11.3214
342.67 11.3214
230.508 11.3214
80.5296 11.3214
1531.93 11.2841
1401.42 11.2841
1339.73 11.2841
1091.46 11.2841
960.812 11.2841
955.23 11.2841
856.822 11.2841
771.705 11.2841
760.289 11.2841
737.61 11.2841
707.152 11.2841
517.037 11.2841
507.703 11.2841
497.964 11.2841
471.429 11.2841
466.024 11.2841
430.66 11.2841
394.31 11.2841
371.149 11.2841
303.298 11.2841
302.811 11.2841
117.866 11.2841
70.7653 11.2841
1312.03 11.25
755.947 11.25
565.281 11.25
515.016 11.25
386.233 11.25
225.126 11.25
222.219 11.25
180.231 11.25
170.537 11.25
142.851 11.25
122.416 11.25
119.114 11.25
71.6583 11.25
42.2877 11.25
1530.42 11.2404
1327.5 11.2404
636.498 11.2404
416.126 11.2404
389.977 11.2404
369.374 11.2404
275.294 11.2404
109.829 11.2404
1129.78 11.225
893.216 11.225
572.282 11.225
142.993 11.225
120.433 11.225
419.111 11.2083
293.59 11.2083
108.518 11.2083
1555.9 11.2
1078.23 11.2
1061.39 11.2
916.485 11.2
888.432 11.2
802.396 11.2
751.47 11.2
748.721 11.2
710.337 11.2
660.464 11.2
548.528 11.2
522.651 11.2
447.22 11.2
421.706 11.2
376.11 11.2
283.559 11.2
240.111 11.2
149.316 11.2
80.819 11.2
1311.95 11.1667
1227.41 11.1667
762.627 11.1667
643.904 11.1667
462.332 11.1667
263.328 11.1667
113.747 11.1667
98.3942 11.1667
1177.93 11.1607
1155.27 11.1607
988.422 11.1607
949.426 11.1607
911.25 11.1607
807.123 11.1607
746.401 11.1607
377.1 11.1607
210.568 11.1607
94.9562 11.1607
1081.09 11.1429
669.031 11.1429
584.964 11.1429
124.135 11.1429
78.6498 11.1429
49.7014 11.1429
1694.97 11.125
1651.76 11.125
1639.76 11.125
1549.46 11.125
1546.17 11.125
1242.77 11.125
1224.4 11.125
1153.64 11.125
1140.36 11.125
1134.65 11.125
1091.02 11.125
1038.91 11.125
951.583 11.125
945.117 11.125
916.936 11.125
831.996 11.125
758.566 11.125
735.335 11.125
660.325 11.125
636.441 11.125
620.016 11.125
606.903 11.125
499.366 11.125
412.792 11.125
355.555 11.125
300.248 11.125
262.834 11.125
262.342 11.125
254.842 11.125
212.417 11.125
124.166 11.125
112.847 11.125
87.5287 11.125
59.0412 11.125
1542.19 11.1023
1406.92 11.1023
1144.86 11.1023
685.804 11.1023
592.999 11.1023
532.785 11.1023
389.581 11.1023
117.002 11.1023
82.0438 11.1023
79.7613 11.1023
61.1774 11.1023
56.0391 11.1023
52.5354 11.1023
42.2347 11.1023
1648.52 11.0865
1631.24 11.0865
1495.84 11.0865
1421.57 11.0865
1410.79 11.0865
1359.22 11.0865
1190.84 11.0865
920.216 11.0865
904.039 11.0865
803.778 11.0865
727.451 11.0865
679.548 11.0865
672.325 11.0865
439.802 11.0865
427.693 11.0865
423.485 11.0865
417.857 11.0865
371.899 11.0865
237.474 11.0865
126.353 11.0865
117.213 11.0865
93.2855 11.0865
795.115 11.0833
731.435 11.0833
427.075 11.0833
172.954 11.0833
126.118 11.0833
1303.02 11.075
1238.86 11.075
775.799 11.075
300.362 11.075
111.764 11.075
53.7213 11.075
1545.07 11.0662
532.838 11.0662
1551.76 11.0625
1404.68 11.0625
1311.47 11.0625
1168.83 11.0625
1113.79 11.0625
953.882 11.0625
943.067 11.0625
920.843 11.0625
902.595 11.0625
833.359 11.0625
532.958 11.0625
433.721 11.0625
299.822 11.0625
134.616 11.0625
1332.36 11.05
1313.82 11.05
1243.91 11.05
1204.78 11.05
1078.34 11.05
910.095 11.05
754.108 11.05
703.135 11.05
551.592 11.05
498.679 11.05
479.951 11.05
472.177 11.05
432.373 11.05
392.22 11.05
221.986 11.05
213.45 11.05
90.1257 11.05
1574.84 11.0417
1215.66 11.0417
970.944 11.0417
909.663 11.0417
892.536 11.0417
842.098 11.0417
636.859 11.0417
609.914 11.0417
513.668 11.0417
461.852 11.0417
383.04 11.0417
315.337 11.0417
285.287 11.0417
236.425 11.0417
205.745 11.0417
166.963 11.0417
140.556 11.0417
129.971 11.0417
107.184 11.0417
68.5323 11.0417
1596.19 11.0357
1537.87 11.0357
1033.36 11.0357
695.092 11.0357
657.744 11.0357
569.918 11.0357
504.401 11.0357
477.582 11.0357
465.775 11.0357
343.401 11.0357
40.3574 11.0357
1652.27 11.0313
913.468 11.0313
671.271 11.0313
1683.5 11.025
1379.98 11.025
1128.85 11.025
682.734 11.025
393.345 11.025
1656.35 11.0179
1423.42 11.0179
610.479 11.0179
604.845 11.0179
44.4896 11.0179
1666.16 11.0139
1616.61 11.0139
1571.1 11.0139
1406.75 11.0139
1361.14 11.0139
1171.92 11.0139
793.304 11.0139
745.013 11.0139
561.335 11.0139
505.405 11.0139
444.065 11.0139
314.687 11.0139
268.109 11.0139
240.014 11.0139
129.939 11.0139
128.149 11.0139
68.0826 11.0139
64.1976 11.0139
1565.88 11.0114
1490.15 11.0114
1166.44 11.0114
944.124 11.0114
887.494 11.0114
859.408 11.0114
839.374 11.0114
647.194 11.0114
641.595 11.0114
472.849 11.0114
401.211 11.0114
366.506 11.0114
318.019 11.0114
248.258 11.0114
221.023 11.0114
157.264 11.0114
1531.19 11.0096
1486.88 11.0096
1172.02 11.0096
1068.58 11.0096
1039.33 11.0096
869.7 11.0096
865.498 11.0096
862.787 11.0096
801.505 11.0096
767.571 11.0096
483.623 11.0096
340.689 11.0096
332.304 11.0096
286.944 11.0096
239.429 11.0096
231.143 11.0096
172.298 11.0096
77.3395 11.0096
62.524 11.0096
55.6103 11.0096
859.643 11.0083
623.014 11.0083
1577.57 11.
1574.26 11.
1521.82 11.
1417.79 11.
1373.71 11.
1353.73 11.
1296.62 11.
1269.64 11.
1173.71 11.
1136.02 11.
1125.36 11.
988.922 11.
972.792 11.
942.593 11.
849.128 11.
846.109 11.
765.819 11.
755.517 11.
740.454 11.
711.805 11.
707.821 11.
687.336 11.
520.905 11.
490.487 11.
484.738 11.
438.781 11.
435.733 11.
401.372 11.
391.585 11.
333.589 11.
324.012 11.
317.6 11.
291.318 11.
269.974 11.
256.925 11.
250.664 11.
240.752 11.
188.222 11.
179.7 11.
87.84 11.
80.6693 11.
77.7556 11.
70.8517 11.
1651.63 10.9205
1540.91 10.9205
1454.46 10.9205
1125.7 10.9205
576.919 10.9205
506.504 10.9205
469.004 10.9205
263.935 10.9205
94.3415 10.9205
69.8011 10.9205
64.5621 10.9205
1375.86 10.875
865.422 10.875
837.388 10.875
680.362 10.875
603.895 10.875
476.012 10.875
414.999 10.875
280.926 10.875
273.865 10.875
246.047 10.875
59.8601 10.875
1481.94 10.8
1450.96 10.8
1352.43 10.8
1318.56 10.8
1279.47 10.8
1278.24 10.8
1268.46 10.8
975.954 10.8
947.924 10.8
881.849 10.8
626.225 10.8
595.672 10.8
461.659 10.8
458.563 10.8
247.152 10.8
141.991 10.8
139.643 10.8
121.104 10.8
115.91 10.8
115.663 10.8
94.778 10.8
47.6406 10.8
1232.67 10.75
1192.28 10.75
1168.7 10.75
1130.57 10.75
1062.78 10.75
842.04 10.75
812.515 10.75
296.242 10.75
238.495 10.75
178.798 10.75
71.88 10.75
70.428 10.75
1665.88 10.6806
1655.35 10.6806
1653.75 10.6806
1577.1 10.6806
1501.06 10.6806
1473.84 10.6806
1369.03 10.6806
1146.09 10.6806
983.994 10.6806
781.516 10.6806
693.97 10.6806
616.586 10.6806
495.057 10.6806
384.075 10.6806
243.875 10.6806
168.095 10.6806
126.679 10.6806
77.6959 10.6806
52.3411 10.6806
1077.63 10.6667
1035.11 10.6667
833.578 10.6667
780.051 10.6667
649.019 10.6667
629.754 10.6667
266.041 10.6667
208.077 10.6667
170.07 10.6667
87.3422 10.6667
77.0936 10.6667
161.906 10.625
1693.71 10.5625
1603.47 10.5625
1576.11 10.5625
1411.47 10.5625
1296.11 10.5625
1214.39 10.5625
1068.43 10.5625
944.206 10.5625
929.21 10.5625
885.272 10.5625
767.074 10.5625
752.861 10.5625
738.657 10.5625
666.712 10.5625
654.614 10.5625
629.5 10.5625
583.902 10.5625
525.664 10.5625
400.783 10.5625
352.126 10.5625
201.582 10.5625
164.821 10.5625
95.0123 10.5625
79.4715 10.5625
51.843 10.5625
51.0827 10.5625
1600.66 10.5568
1492.21 10.5568
1228.57 10.5568
1171.17 10.5568
1039.67 10.5568
1002.45 10.5568
885.365 10.5568
692.193 10.5568
688.781 10.5568
648.095 10.5568
391.13 10.5568
342.756 10.5568
314.739 10.5568
305.799 10.5568
273.91 10.5568
201.526 10.5568
128.021 10.5568
79.4094 10.5568
70.3278 10.5568
52.0611 10.5
494.888 10.4712
494.403 10.4712
411.338 10.4712
185.638 10.4712
183.529 10.4712
158.502 10.4712
1646.01 10.45
1595.16 10.45
1458.93 10.45
1293.13 10.45
1279.25 10.45
1223.81 10.45
1169.44 10.45
1045.6 10.45
854.715 10.45
722.895 10.45
710.977 10.45
641.192 10.45
372.608 10.45
341.216 10.45
255.826 10.45
173.927 10.45
147.845 10.45
126.442 10.45
122.873 10.45
105.844 10.45
73.5229 10.45
56.9864 10.45
1684.58 10.4464
1326.86 10.4464
1157.55 10.4464
1032.43 10.4464
933.447 10.4464
852.397 10.4464
723.01 10.4464
719.339 10.4464
716.959 10.4464
679.633 10.4464
588.039 10.4464
200.826 10.4464
199.392 10.4464
122.269 10.4464
85.2589 10.4464
77.2001 10.4464
55.1059 10.4464
1611.33 10.375
1321.7 10.375
1251.45 10.375
1151.46 10.375
999.86 10.375
837.923 10.375
693.116 10.375
653.109 10.375
379.617 10.375
207.681 10.375
160.405 10.375
154.852 10.375
117.586 10.375
103.672 10.375
1629.93 10.3472
1466.32 10.3472
1329.89 10.3472
1308.77 10.3472
1138.84 10.3472
1002.71 10.3472
976.023 10.3472
933.397 10.3472
855.988 10.3472
767.775 10.3472
712.001 10.3472
671.139 10.3472
638.853 10.3472
539.361 10.3472
471.963 10.3472
325.683 10.3472
245.047 10.3472
216.525 10.3472
209.094 10.3472
179.146 10.3472
177.104 10.3472
138.687 10.3472
55.4772 10.3472
53.2932 10.3472
1304.23 10.3333
890.119 10.3333
824.542 10.3333
690.634 10.3333
558.94 10.3333
346.451 10.3333
287.786 10.3333
106.071 10.3333
1023.69 10.3214
346.519 10.3214
223.791 10.3214
1303.91 10.2841
1125. 10.2841
1094.47 10.2841
1071.34 10.2841
926.202 10.2841
914.922 10.2841
817.33 10.2841
764.924 10.2841
749.194 10.2841
654.282 10.2841
593.935 10.2841
426.568 10.2841
407.305 10.2841
337.703 10.2841
330.073 10.2841
303.968 10.2841
167.401 10.2841
160.905 10.2841
128.059 10.2841
116.481 10.2841
86.4227 10.2841
79.9253 10.2841
1676.48 10.25
1640.61 10.25
1616.81 10.25
1577.49 10.25
1309.85 10.25
1214.65 10.25
834.482 10.25
612.036 10.25
538.922 10.25
431.776 10.25
385.891 10.25
352.905 10.25
316.058 10.25
208.671 10.25
199.538 10.25
137.663 10.25
112.676 10.25
108.329 10.25
1619.19 10.2404
1334.04 10.2404
1149.67 10.2404
887.034 10.2404
669.891 10.2404
621.285 10.2404
556.676 10.2404
441.233 10.2404
420.121 10.2404
215.261 10.2404
122.627 10.2404
82.7093 10.2404
1339.49 10.225
1317.88 10.225
530.781 10.225
428.578 10.225
215.797 10.225
138.113 10.225
92.0594 10.225
78.2151 10.225
1649.64 10.2
1635.99 10.2
1512.48 10.2
1439.42 10.2
1418.37 10.2
1371.18 10.2
1349.84 10.2
1157.75 10.2
1096.9 10.2
1073.08 10.2
1049.7 10.2
995.626 10.2
939.377 10.2
808.445 10.2
569.986 10.2
465.083 10.2
464.132 10.2
284.601 10.2
262.677 10.2
247.05 10.2
155.573 10.2
112.705 10.2
109.014 10.2
108.685 10.2
1592.81 10.1667
1398.4 10.1667
976.181 10.1667
933.89 10.1667
848.677 10.1667
844.727 10.1667
816.201 10.1667
805.549 10.1667
803.323 10.1667
625.031 10.1667
549.401 10.1667
515.552 10.1667
452.86 10.1667
437.882 10.1667
411. 10.1667
290.185 10.1667
195.402 10.1667
90.5832 10.1667
1133.18 10.1607
1100.15 10.1607
1073.23 10.1607
1007.88 10.1607
887.56 10.1607
883.143 10.1607
852.316 10.1607
845.481 10.1607
841.818 10.1607
415.836 10.1607
391.844 10.1607
340.184 10.1607
330.574 10.1607
330.32 10.1607
301.427 10.1607
133.998 10.1607
129.272 10.1607
56.0176 10.1607
149.447 10.1429
1574.46 10.125
1351.81 10.125
1337.42 10.125
1186.91 10.125
943.134 10.125
853.673 10.125
847.777 10.125
824.972 10.125
804.396 10.125
777.917 10.125
700.888 10.125
671.522 10.125
470.884 10.125
450.437 10.125
413.921 10.125
304.386 10.125
222.892 10.125
219.06 10.125
113.29 10.125
88.8118 10.125
85.3744 10.125
74.4201 10.125
70.2259 10.125
63.9109 10.125
62.8219 10.125
45.3623 10.125
1414.84 10.1023
1288.38 10.1023
872.236 10.1023
706.496 10.1023
689.004 10.1023
493.295 10.1023
389.197 10.1023
367.23 10.1023
366.451 10.1023
228.65 10.1023
172.524 10.1023
99.6577 10.1023
67.5777 10.1023
49.3627 10.1023
47.3669 10.1023
1553.03 10.0865
1320.22 10.0865
1080.09 10.0865
1016.92 10.0865
952.592 10.0865
587.474 10.0865
459.086 10.0865
429.543 10.0865
340.436 10.0865
313.144 10.0865
256.392 10.0865
201.885 10.0865
127.489 10.0865
86.3325 10.0865
78.6853 10.0865
47.3827 10.0865
1431.63 10.0833
1290.62 10.0833
1209.77 10.0833
898.276 10.0833
590.461 10.0833
465.032 10.0833
251.271 10.0833
178.242 10.0833
174.545 10.0833
140.005 10.0833
1673.88 10.075
1511.08 10.075
1400.22 10.075
1289.62 10.075
159.462 10.075
1596.1 10.0625
1526.28 10.0625
1415.78 10.0625
1415.09 10.0625
1264.68 10.0625
1252.12 10.0625
1052.71 10.0625
936.096 10.0625
751.422 10.0625
713.44 10.0625
467.992 10.0625
445.804 10.0625
443.221 10.0625
382.726 10.0625
378.924 10.0625
198.732 10.0625
127.754 10.0625
89.7234 10.0625
70.8376 10.0625
40.6895 10.0625
1588.95 10.05
1573.28 10.05
1367.87 10.05
1207.69 10.05
982.276 10.05
847.276 10.05
835.263 10.05
809.847 10.05
802.82 10.05
780.929 10.05
688.628 10.05
570.575 10.05
541.521 10.05
512.474 10.05
511.67 10.05
486.032 10.05
480.466 10.05
426.142 10.05
352.548 10.05
348.794 10.05
291.63 10.05
246.204 10.05
239.261 10.05
230.943 10.05
167.979 10.05
118.987 10.05
109.787 10.05
104.439 10.05
69.7087 10.05
1661.62 10.0417
1660.08 10.0417
1522.64 10.0417
1273.66 10.0417
1230.89 10.0417
1137.14 10.0417
1110.94 10.0417
1077.2 10.0417
1049.35 10.0417
971.515 10.0417
968.767 10.0417
949.783 10.0417
687.936 10.0417
684.095 10.0417
623.071 10.0417
610.622 10.0417
464.579 10.0417
417.928 10.0417
399.183 10.0417
359.455 10.0417
310.32 10.0417
279.31 10.0417
273.235 10.0417
260.953 10.0417
252.245 10.0417
229.708 10.0417
161.203 10.0417
110.942 10.0417
82.319 10.0417
66.555 10.0417
56.7481 10.0417
1153.54 10.0357
823.681 10.0357
503.925 10.0357
449.854 10.0357
155.852 10.0357
124.384 10.0357
45.0309 10.0357
447.912 10.0313
1613.82 10.025
828.754 10.025
692.946 10.025
179.983 10.025
130.024 10.025
41.6482 10.025
1674.33 10.0179
1421.44 10.0179
1152.76 10.0179
1111.74 10.0179
1000.55 10.0179
997.943 10.0179
925.942 10.0179
773.725 10.0179
770.303 10.0179
570.671 10.0179
560.644 10.0179
484.253 10.0179
124.933 10.0179
112.316 10.0179
93.0484 10.0179
1603.07 10.0139
1571.16 10.0139
1448.35 10.0139
1044.53 10.0139
997.758 10.0139
942.189 10.0139
936.588 10.0139
878.388 10.0139
859.223 10.0139
703.925 10.0139
683.526 10.0139
617.848 10.0139
586.794 10.0139
466.53 10.0139
422.555 10.0139
291.67 10.0139
235.545 10.0139
233.072 10.0139
124.531 10.0139
120.253 10.0139
99.0486 10.0139
95.4447 10.0139
57.4233 10.0139
51.9888 10.0139
48.0157 10.0139
1558.52 10.0114
1495.06 10.0114
1440.59 10.0114
1318.06 10.0114
1258.31 10.0114
923.12 10.0114
918.722 10.0114
653.212 10.0114
607.737 10.0114
566.3 10.0114
472.936 10.0114
447.864 10.0114
329.886 10.0114
285.423 10.0114
231.622 10.0114
207.755 10.0114
202.187 10.0114
198.861 10.0114
195.49 10.0114
174.985 10.0114
119.669 10.0114
80.1659 10.0114
57.1718 10.0114
51.3711 10.0114
49.4917 10.0114
45.5745 10.0114
1668.82 10.0096
1493.82 10.0096
1086.24 10.0096
789.452 10.0096
738.211 10.0096
723.421 10.0096
643.41 10.0096
532.534 10.0096
481.81 10.0096
411.209 10.0096
103.96 10.0096
74.5093 10.0096
1627.38 10.0083
1428.75 10.0074
1691.76 10.
1643.78 10.
1619.76 10.
1551.41 10.
1544.62 10.
1543.76 10.
1538.06 10.
1506.82 10.
1458.32 10.
1453.23 10.
1414.49 10.
1391.47 10.
1381.49 10.
1321.41 10.
1222.52 10.
1218.4 10.
1187.28 10.
1177.77 10.
1141.62 10.
1137.55 10.
1114.24 10.
1089.77 10.
1068.9 10.
1068.51 10.
1067.41 10.
969.427 10.
962.91 10.
892.673 10.
889.04 10.
885.942 10.
848.201 10.
820.872 10.
800.557 10.
787.651 10.
776.485 10.
727.124 10.
703.651 10.
635.696 10.
622.042 10.
564.243 10.
558.854 10.
489.663 10.
475.494 10.
449.198 10.
420.062 10.
413.33 10.
396.931 10.
396.007 10.
375.731 10.
366.177 10.
339.306 10.
326.508 10.
316.152 10.
306.148 10.
281.935 10.
268.057 10.
256.149 10.
244.298 10.
239.815 10.
222.348 10.
206.07 10.
152.254 10.
135.989 10.
121.961 10.
94.2896 10.
93.0201 10.
75.0687 10.
72.5494 10.
57.2108 10.
53.4424 10.
41.6967 10.
