# Supplementary material for: Functional Genomics of Novel Secondary Metabolites from Diverse Cyanobacteria Using Untargeted Metabolomics
Source: Mar Drugs. 2013 Sep 30;11(10):3617–31. doi: 10.3390/md11103617 (PMC3826126; doi:10.3390/md11103617)
Supplement: Supplementary File 3 — Supplementary msms data (ZIP, 1417 KB) [file marinedrugs-11-03617-s003.zip › msms/166.Negative.txt]

// 166.  C15H26O14 Negative
429.121 480.487
429.198 144.892
221.06 114.196
145.772 67.2609
430.117 64.845
374.06 54.5
926.812 54.0833
76.5243 52.2596
458.412 50.3878
724.642 48.0321
159.431 41.6402
81.1084 41.4
429.324 41.1078
683.301 40.2667
96.0032 39.4167
131.042 38.
556.949 37.5602
756.138 37.3068
429.259 36.6544
129.121 36.0388
791.706 35.2112
405.476 35.0054
286.478 33.8167
327.082 33.6402
1180.4 33.6
195.211 33.5682
728.667 33.2663
345.58 33.1856
422.046 33.0865
344.587 33.0114
430.287 33.005
1195.53 32.9013
254.835 32.3636
587.194 32.125
1580.59 32.1136
108.063 32.0363
637.702 31.405
372.573 31.0417
1355.29 31.0363
49.0746 30.4464
1613.76 30.375
1109. 30.0769
429.527 30.0536
437.078 30.0278
121.679 29.9
42.2209 29.7824
741.76 29.7202
672.943 29.625
562.054 29.3611
534.098 29.3224
1089.61 29.2917
59.0543 29.2663
551.441 29.1488
449.691 29.1078
1294.79 29.045
228.973 29.0046
147.156 28.605
1492.58 28.5208
113.861 28.4402
1012.9 28.245
253.393 28.2045
460.143 28.125
369.944 28.0066
1544.39 27.9185
109.708 27.6713
340.689 27.5682
947.695 27.5208
1691.19 27.4821
563.351 27.405
411.035 27.375
475.776 27.3333
1078.79 27.25
742.759 27.2083
1303.05 27.125
120.477 27.125
566.727 27.1157
501.57 27.1136
379.235 27.0769
989.931 27.0054
40.8158 26.9013
91.0499 26.8897
245.296 26.6944
1357.23 26.4821
279.924 26.4464
273.273 26.2917
599.782 26.2857
430.189 26.2813
651.851 26.25
54.0017 26.2426
288.635 26.2045
1621. 26.1359
374.81 26.1136
663.222 26.045
128.893 26.0074
1557.5 26.0043
1321.22 26.
683.619 25.845
702.807 25.8409
77.7276 25.605
227.729 25.5707
1557.82 25.5329
1418.21 25.5
102.491 25.3077
957.773 25.2917
344.005 25.2917
388.018 25.2813
595.844 25.2727
42.616 25.1875
226.018 25.1359
687.925 25.125
1441.85 25.0769
596.748 25.0489
243.677 25.0489
214.197 25.0227
356.41 25.0208
1494.93 25.0066
63.0014 25.006
95.0687 25.005
54.8972 25.
668.635 24.9185
527.152 24.9013
377.212 24.9013
206.896 24.875
726.542 24.8409
1339.95 24.7778
491.094 24.7202
444.886 24.6
412.726 24.5956
1253.91 24.4464
207.204 24.4402
559.333 24.405
472.146 24.405
1665.57 24.3393
187.019 24.3393
1369.44 24.2663
1508.61 24.2426
70.5425 24.1838
1648.54 24.1488
1095.44 24.1
1189.27 24.0909
778.736 24.0833
290.594 24.0662
174.232 24.0536
1173.29 24.0417
326.863 24.0313
1515.31 24.0192
627.787 24.0066
150.287 23.962
184.566 23.9185
302.425 23.8929
49.2471 23.8182
54.0976 23.7778
730.779 23.7202
86.5 23.6667
484.992 23.5682
54.2474 23.5208
892.989 23.5
538.412 23.4821
176.386 23.4402
550.021 23.4083
144.316 23.3611
100.282 23.3224
978.934 23.225
665.323 23.225
612.058 23.2228
255.313 23.1875
1386.26 23.1645
41.9159 23.1359
712.14 23.125
77.9685 23.1118
183.92 23.0833
356.656 23.0662
400.989 23.0592
515.401 23.0278
934.146 23.0227
669.421 23.006
211.197 22.9
1606.3 22.6576
1169.15 22.6544
1194.21 22.625
1562.99 22.5329
1318.5 22.5329
290.703 22.5208
927.437 22.4821
569.302 22.4083
922.354 22.3611
828.568 22.3333
1626.7 22.2917
1228.73 22.2857
311.179 22.2813
844.676 22.2404
720.654 22.225
820.311 22.1875
284.736 22.1875
325.363 22.1645
584.329 22.125
1630.35 22.1
99.9609 22.0417
1589.47 22.0066
572.143 22.006
601.452 22.
120.404 21.9013
619.521 21.7961
392.719 21.7961
1033.52 21.7813
292.438 21.75
784.531 21.7202
592.921 21.7202
107.324 21.675
73.5072 21.675
87.7566 21.6667
285.757 21.6544
454.091 21.6
313.183 21.5329
586.638 21.5
190.621 21.5
786.265 21.4444
1538.91 21.4083
292.219 21.4
1583.62 21.3603
66.8255 21.3603
960.221 21.3224
1603.68 21.3214
74.598 21.2917
1257.27 21.25
1189.42 21.25
82.4634 21.25
1671.38 21.2404
715.601 21.225
340.349 21.1838
305.376 21.1838
1497.37 21.1488
90.9484 21.1429
1323.89 21.1359
1276.36 21.125
467.598 21.125
1207.14 21.1136
113.623 21.1111
736.251 21.1
317.865 21.1
1194.98 21.0592
425.192 21.0592
63.8855 21.0592
1412.83 21.0536
563.894 21.0536
369.085 21.0536
1615.4 21.0489
55.4727 21.0417
97.5984 21.0357
263.078 21.025
1323.03 21.0083
700.156 21.0083
455.186 21.0074
282.046 21.0074
101.468 21.0066
1222.83 21.
809.111 21.
734.522 21.
481.769 21.
148.365 21.
59.2434 21.
990.024 20.9
270.66 20.8897
895. 20.7961
121.452 20.7813
1617.6 20.75
1325.29 20.7202
856.252 20.6944
1227.21 20.6544
49.9691 20.5329
506.746 20.5313
452.372 20.5313
1165.94 20.5
94.2456 20.4803
1066.14 20.4402
741.308 20.4083
365.638 20.4
284.266 20.3611
308.145 20.3603
1226.21 20.3224
602.203 20.3224
155.312 20.2917
135.572 20.2917
1641.68 20.25
454.391 20.25
540.65 20.225
347.838 20.225
377.161 20.2083
644.955 20.1838
252.62 20.1838
361.542 20.1645
400.897 20.1429
72.7692 20.1429
720.317 20.125
307.202 20.125
102.347 20.125
60.3867 20.125
113.397 20.1111
662.146 20.0909
952.922 20.075
1565.78 20.0662
223.391 20.0662
141.117 20.0592
678.43 20.0536
438.712 20.0417
1064.49 20.025
301.197 20.0227
471.86 20.0074
156.808 20.0066
828.848 20.006
788.598 20.006
1005.8 20.
755.808 20.
526.055 20.
759.365 19.9205
208.937 19.9205
218.588 19.9185
531.816 19.8929
404.902 19.8897
1573.78 19.7813
680.92 19.7813
105.728 19.7813
1476.39 19.7788
76.8945 19.7788
1126.17 19.7778
71.4524 19.7778
1619.57 19.6944
409.011 19.675
587.289 19.6544
1127.8 19.625
629.097 19.5714
1216.37 19.5329
844.891 19.5329
1383.01 19.5
644.728 19.5
558.981 19.4821
1314.82 19.4803
1597.74 19.4444
1622.73 19.4083
769.294 19.4083
430.463 19.4083
245.129 19.4
312.554 19.375
1294.05 19.3603
42.916 19.3603
1652.96 19.3224
173.399 19.3214
89.0263 19.2857
140.338 19.2426
100.25 19.2426
851.563 19.225
446.888 19.2083
425.051 19.1838
189.099 19.1838
710.171 19.1645
107.444 19.1429
1599.56 19.125
697.132 19.125
428.627 19.1118
924.559 19.1111
869.881 19.1111
424.838 19.1111
87.0942 19.1111
261.539 19.1023
627.098 19.0592
551.314 19.0592
1411.69 19.0536
597.134 19.0417
234.375 19.0417
1515.04 19.0357
490.823 19.0278
167.396 19.0278
1015.01 19.0083
700.282 19.0083
303.637 19.0083
58.9616 19.0074
968.046 19.0066
80.6017 19.0066
726.12 19.
91.3524 19.
52.147 19.
915.362 18.8929
386.663 18.8929
582.825 18.8897
550.841 18.8897
352.13 18.8897
57.8593 18.8897
45.1129 18.8897
372.452 18.7813
741.914 18.7788
1492.36 18.6944
317.274 18.6944
1446.94 18.675
1255.13 18.675
346.194 18.6667
984.898 18.5313
1030.38 18.5
204.33 18.5
164.69 18.4803
131.99 18.4712
543.483 18.45
1193.03 18.4464
1313.63 18.4444
420.493 18.4444
97.7172 18.4444
683.664 18.4083
613.036 18.4083
285.95 18.4083
129.857 18.4083
500.388 18.4
151.059 18.4
1298.74 18.375
602.622 18.375
782.597 18.3611
1197.32 18.3603
879.726 18.3603
221.307 18.3603
638.292 18.3214
115.05 18.2917
789.344 18.2857
1172.2 18.2813
571.934 18.2813
706.36 18.25
441.902 18.25
383.542 18.25
270.453 18.2426
1533.69 18.2404
518.76 18.2404
126.234 18.2404
1223.43 18.1838
1081.85 18.1838
430.965 18.1838
49.8191 18.1838
733.473 18.1667
233.904 18.1667
1643.6 18.1635
1351.96 18.1635
1111.25 18.1488
502.529 18.1429
366.854 18.1429
1294.47 18.125
1224.59 18.125
747.085 18.125
372.748 18.125
144.543 18.125
56.1809 18.1118
480.183 18.1111
656.938 18.1
1196.71 18.0909
1585.15 18.075
1499.27 18.075
1050.36 18.075
413.066 18.075
138.55 18.075
1091.01 18.0662
555.519 18.0662
293.031 18.0662
266.162 18.0662
110.603 18.0662
1233.14 18.0417
929.147 18.0417
851.121 18.0417
797.727 18.0417
195.925 18.0417
1661.96 18.0357
1397.18 18.0357
671.479 18.0357
446.175 18.0357
1650.52 18.0313
1057.33 18.0313
832.2 18.0313
253.449 18.0313
927.017 18.0278
528.383 18.0278
73.1945 18.0278
1590.56 18.025
1567.14 18.0083
803.012 18.0083
598.947 18.0083
545.707 18.0083
644.052 18.0074
193.887 18.0074
1260.98 18.006
1084.51 18.006
1605.22 18.
1003.58 18.
398.539 18.
228.393 18.
208.973 18.
186.056 18.
127.287 18.
333.291 17.8
43.494 17.8
1511.66 17.7813
633.385 17.7813
558.536 17.7813
408.645 17.7813
283.002 17.7788
163.269 17.7788
107.981 17.7788
389.625 17.6944
1368.26 17.675
991.683 17.675
941.825 17.6667
184.654 17.6667
1688.53 17.625
818.111 17.5714
700.007 17.5714
198.652 17.5714
206.233 17.5682
172.605 17.5313
107.643 17.5313
1574.16 17.5
505.103 17.5
281.268 17.5
41.6696 17.5
1097.75 17.4712
863.705 17.4712
858.007 17.4712
479.365 17.4712
445.145 17.4712
54.0799 17.4712
810.655 17.45
520.84 17.4444
717.661 17.4083
562.672 17.4083
470.754 17.4083
409.896 17.4083
113.587 17.4083
89.4266 17.4083
501.762 17.375
990.849 17.3603
372.979 17.3214
1070.93 17.2841
183.213 17.2813
1697.93 17.25
113.679 17.2404
44.0066 17.2404
194.318 17.225
1435.36 17.2083
1064.79 17.2083
1000.68 17.2083
855.145 17.2083
741.994 17.2
1037.44 17.1838
921.009 17.1838
911.386 17.1645
227.536 17.1645
127.105 17.1645
1148.93 17.1635
249.465 17.1635
205.125 17.1607
1181.08 17.1429
909.451 17.1429
223.631 17.1429
1681.36 17.125
1006.62 17.125
680.853 17.125
163.939 17.125
1218.08 17.1111
472.769 17.1111
221.886 17.1111
434.314 17.1023
705.934 17.0865
362.325 17.0865
1508.91 17.075
381.872 17.075
376.606 17.075
126.183 17.0662
114.149 17.0662
1536.98 17.0417
151.516 17.0417
536.074 17.0357
311.382 17.0357
1448.3 17.0313
377.418 17.0313
553.859 17.0278
1541.16 17.0179
410.277 17.0096
1295.78 17.0083
248.442 17.0083
664.418 17.0066
1182.07 17.
378.075 17.
345.058 17.
291.543 17.
215.348 17.
496.955 16.9205
639.071 16.8929
57.1057 16.8929
1022.17 16.8897
118.587 16.8897
1012. 16.875
55.2543 16.875
146.455 16.7961
727.791 16.7813
372.639 16.7813
718.679 16.7788
684.251 16.7788
494.724 16.7788
476.972 16.7788
134.32 16.7788
807.516 16.6944
82.5688 16.675
101.031 16.6667
45.7713 16.6667
1138.5 16.5956
552.81 16.5956
251.756 16.5956
916.151 16.5714
1679.71 16.5568
1122.79 16.5313
464.008 16.5313
299.728 16.5
121.754 16.5
429.586 16.4821
816.807 16.4712
427.217 16.4712
377.332 16.4712
172.631 16.4712
143.908 16.4444
1187.49 16.375
795.36 16.375
554.514 16.375
446.608 16.375
51.9568 16.375
1471.22 16.3214
599.242 16.3214
346.34 16.2857
1373.91 16.2841
731.921 16.2813
557.858 16.2813
42.642 16.2813
227.467 16.25
1157.75 16.2404
402.517 16.2083
332.794 16.2083
295.507 16.2083
137.252 16.2083
78.6392 16.2083
242.229 16.2
595.209 16.1838
159.879 16.1667
715.661 16.1645
1352.54 16.1635
513.198 16.1635
965.343 16.1607
534.644 16.1429
230.545 16.1429
763.908 16.125
181.751 16.125
161.979 16.1111
1584.97 16.0865
93.9052 16.0865
51.0965 16.0865
1428.53 16.075
951.966 16.075
761.804 16.075
150.496 16.075
137.991 16.075
117.726 16.075
402.724 16.0662
1592.78 16.0592
1648.17 16.0357
991.734 16.0357
503.172 16.0357
247.556 16.0357
242.159 16.0357
1611.47 16.0313
819.72 16.0313
951.507 16.0114
613.914 16.0114
373.256 16.0114
1632.68 16.0083
1330.8 16.0083
1305.05 16.0083
1152.15 16.0083
647.098 16.0083
409.717 16.0083
247.396 16.0083
111.133 16.0083
1532.46 16.0074
1364.89 16.0074
379.826 16.0074
174.519 16.0074
987.895 16.0066
163.169 16.0066
1507.59 16.
1213.87 16.
911.974 16.
89.625 16.
1302.42 15.9205
1169.29 15.9205
936.312 15.9205
220.231 15.9205
1071.3 15.8929
786.014 15.8929
423.084 15.8929
311.278 15.8929
142.176 15.8929
1439.23 15.8897
243.902 15.8897
446.556 15.875
1255.95 15.8
1034.43 15.8
1017.18 15.8
288.028 15.8
1674.25 15.7813
689.955 15.7813
632.347 15.7813
954.96 15.7788
1283.91 15.75
1109.68 15.6806
379.386 15.6806
865.287 15.6667
710.64 15.6667
605.583 15.5956
281.066 15.5956
801.327 15.5714
458.457 15.5714
308.024 15.5714
47.7178 15.5568
359.65 15.5
1520.15 15.4712
1163.76 15.4712
1162.22 15.4712
548.496 15.4712
457.183 15.4712
348.099 15.4712
46.8551 15.45
1627.77 15.4083
389.216 15.4083
354.943 15.4083
282.858 15.4083
117.404 15.4083
102.898 15.4083
46.0911 15.4083
1029.6 15.375
1016.14 15.375
330.889 15.375
238.744 15.375
569.704 15.3603
1577.24 15.3472
1005.98 15.3472
371.22 15.3472
1315.36 15.3224
474.064 15.3214
330.218 15.3214
924.635 15.2857
50.6732 15.2857
411.694 15.2813
1486.09 15.25
321.779 15.2404
259.753 15.2404
73.9753 15.2404
983.292 15.2083
766.411 15.2083
1598.91 15.2
349.722 15.2
622.659 15.1838
438.032 15.1667
80.7556 15.1667
1487.86 15.1635
206.508 15.1635
205.883 15.1635
145.129 15.1635
993.521 15.1429
873.772 15.1429
77.4297 15.1429
48.9616 15.1429
1585.06 15.125
1208.11 15.125
746.47 15.125
197.195 15.1111
470.106 15.0865
253.576 15.0865
98.319 15.0865
1576.61 15.075
1003.17 15.075
378.911 15.075
238.262 15.075
543.995 15.0592
1098.46 15.0417
731.687 15.0417
567.409 15.0417
515.81 15.0417
501.175 15.0417
466.463 15.0417
274.702 15.0417
213.98 15.0417
115.13 15.0417
801.487 15.0357
94.9124 15.0313
889.914 15.0114
733.548 15.0114
49.0378 15.0114
158.188 15.0096
1100.42 15.0083
543.19 15.0083
519.78 15.0083
395.198 15.0083
261.401 15.0083
129.801 15.0083
74.9496 15.0083
1033.79 15.0066
1173.5 15.
1141.61 15.
991.319 15.
63.9154 15.
1298.47 14.9205
239.62 14.9205
119.295 14.9205
81.6471 14.8
53.7735 14.8
1209.7 14.7813
195.607 14.7788
98.1102 14.7788
208.233 14.75
959.433 14.6806
707.862 14.6806
578.772 14.6806
99.8333 14.6806
91.3887 14.6806
641.904 14.675
1053.67 14.6667
341.934 14.6667
1617.84 14.5956
1031.23 14.5956
53.1735 14.5714
1135.29 14.5568
701.78 14.5568
671.654 14.5568
41.4268 14.5568
405.666 14.5
1690.44 14.4712
1052.72 14.45
342.685 14.4464
1260.55 14.375
1047.14 14.375
926.003 14.375
411.107 14.375
208.36 14.375
96.5104 14.375
348.397 14.3603
56.3692 14.3603
496.867 14.3472
1404.4 14.3333
761.189 14.3214
536.87 14.3214
441.975 14.3214
347.692 14.3214
252.101 14.3214
149.92 14.3214
91.3199 14.3214
1577.6 14.2857
873.202 14.2857
691.87 14.2857
830.248 14.2841
1191.42 14.2813
1226.57 14.25
1166.1 14.25
52.1275 14.25
1068.05 14.2083
1021.72 14.2083
807.824 14.2083
967.727 14.1667
716.258 14.1667
299.826 14.1667
1697.14 14.1635
1591.1 14.1635
1539.9 14.1635
1416.09 14.1635
973.979 14.1635
286.114 14.1635
1231.7 14.1429
744.09 14.1429
578.116 14.1429
1423.87 14.125
1328.88 14.125
1068.3 14.125
304.272 14.125
288.806 14.125
188.929 14.125
93.0438 14.125
581.95 14.1023
1636.17 14.0865
1011.15 14.0865
874.16 14.0865
841.33 14.0865
773.278 14.0865
281.575 14.0865
124.484 14.0865
1100.66 14.075
718.33 14.075
505.771 14.075
338.208 14.075
234.607 14.075
155.669 14.075
73.1063 14.075
1205.56 14.0662
807.383 14.05
230.345 14.05
60.9445 14.05
1574.6 14.0417
753.604 14.0417
600.517 14.0417
235.163 14.0417
71.9888 14.0417
808.508 14.0357
624.819 14.0357
525.779 14.0357
334.049 14.0357
184.029 14.0357
72.9643 14.0357
1078.93 14.0313
1485.6 14.0114
1443.7 14.0096
91.8568 14.0096
1647.66 14.0083
1637.51 14.0083
1321.89 14.0083
1108.8 14.0083
1082.84 14.0083
151.291 14.0083
145.009 14.0083
81.7785 14.0083
1173.61 14.
1162.6 14.
831.233 14.
705.842 14.
545.225 14.
544.61 14.
481.075 14.
316.707 14.
315.54 14.
293.841 14.
169.366 14.
57.5581 14.
54.0134 14.
42.3844 14.
1478.81 13.9205
1324.4 13.9205
98.3508 13.9205
57.6379 13.9205
367.12 13.8929
165.84 13.875
930.619 13.8
851.423 13.8
439.817 13.8
402.582 13.8
177.218 13.8
907.639 13.7813
1084.14 13.7788
925.696 13.7788
433.754 13.7788
110.204 13.7788
98.042 13.7788
1244.37 13.6806
485.402 13.6806
424.279 13.6806
130.81 13.6806
119.502 13.6806
1195.23 13.675
935.462 13.675
1475.47 13.6667
1409.49 13.6667
507.825 13.6667
96.3733 13.6667
908.535 13.5956
1314.49 13.5714
956.693 13.5714
840.518 13.5714
285.061 13.5625
111.256 13.5625
1543.8 13.5568
990.185 13.4712
483.24 13.4712
176.172 13.4712
68.4129 13.4712
960.313 13.45
661.678 13.45
432.169 13.45
45.1814 13.4444
1565.19 13.4083
644.111 13.4083
636.53 13.4083
1683.4 13.375
1303.91 13.375
504.666 13.375
75.1388 13.375
674.761 13.3472
533.673 13.3472
1176.99 13.3214
620.589 13.3214
158.939 13.3214
155.77 13.3214
1464.17 13.2841
666.899 13.2841
606.035 13.2841
426.29 13.2841
337.767 13.2841
248.567 13.2841
209.397 13.2841
165.439 13.2841
76.706 13.2841
42.3141 13.2841
1635.19 13.2813
379.078 13.2813
1655.03 13.25
1313.96 13.25
181.919 13.25
160.783 13.25
95.7836 13.25
1681.94 13.2404
978.5 13.2404
137.917 13.2404
69.4792 13.2404
42.3436 13.2404
910.815 13.2083
304.327 13.2083
1359.3 13.1838
1659.35 13.1667
1261.94 13.1667
1213.19 13.1667
549.635 13.1667
549.528 13.1667
430.609 13.1667
241.786 13.1667
138.288 13.1667
947.5 13.1645
1538.41 13.1635
1377.68 13.1635
1036.34 13.1635
184.984 13.1607
1422.71 13.1429
1415.29 13.1429
993.015 13.1429
746.357 13.1429
74.3951 13.1429
55.0735 13.1429
399.088 13.125
150.629 13.125
138.736 13.125
1548.27 13.1023
1325.85 13.1023
370.804 13.1023
55.8326 13.1023
1287.29 13.0865
809.42 13.0865
957.627 13.0833
423.043 13.0833
915.506 13.075
1363.2 13.0625
564.886 13.0625
1348.6 13.05
801.877 13.05
671.835 13.05
40.5441 13.05
1597.26 13.0417
1346.87 13.0417
1273.49 13.0417
1063.32 13.0417
923.781 13.0417
876.064 13.0417
566.85 13.0417
262.149 13.0417
236.99 13.0417
1391.36 13.0357
1080.61 13.0357
842.078 13.0357
828.337 13.0357
307.322 13.0357
136.535 13.0357
419.471 13.0313
119.686 13.0139
118.641 13.0139
1474.93 13.0114
1134.6 13.0114
979.792 13.0114
109.144 13.0114
1371.58 13.0096
1267.7 13.0096
821.296 13.0096
81.6284 13.0096
81.2097 13.0096
50.4639 13.0096
809.486 13.0083
70.442 13.0083
1075.49 13.0074
914.969 13.
792.455 13.
465.417 13.
384.12 13.
243.722 13.
67.9972 13.
861.986 12.9205
816.22 12.9205
714.415 12.9205
120.014 12.9205
111.534 12.9205
1237.54 12.8929
161.873 12.875
81.0059 12.875
1244.93 12.8
589.071 12.8
171.575 12.8
1174.79 12.7788
1556.52 12.6806
1067.66 12.6806
589.293 12.6806
373.862 12.6806
299.625 12.6806
51.5589 12.6806
615.989 12.675
1356.78 12.6667
1320.6 12.6667
979.06 12.6667
320.698 12.6667
438.447 12.625
1635.03 12.5714
996.829 12.5714
251.129 12.5714
196.408 12.5714
192.93 12.5714
1664.68 12.5625
838.717 12.5625
231.735 12.5625
90.3295 12.5625
62.2179 12.5625
1281.27 12.5568
763.263 12.5568
681.002 12.5568
457.264 12.5568
420.408 12.5568
179.489 12.5568
107.075 12.5568
56.4303 12.5568
1353.72 12.4712
714.897 12.4712
521.036 12.4712
387.477 12.4712
1405.46 12.45
1235.96 12.45
980.585 12.45
397.547 12.45
284.304 12.45
969.877 12.4464
181.965 12.4464
992.239 12.4083
68.9977 12.4083
1645.22 12.375
854.372 12.375
675.927 12.375
610.496 12.375
356.331 12.375
196.071 12.375
58.8688 12.375
1380.01 12.3472
802.01 12.3472
658.249 12.3472
577.659 12.3472
317.791 12.3472
58.4164 12.3472
1340.03 12.3214
360.019 12.3214
65.0771 12.3214
1476.75 12.2841
1455.81 12.2841
1397.55 12.2841
1230.23 12.2841
997.911 12.2841
994.606 12.2841
884.405 12.2841
779.15 12.2841
667.006 12.2841
478.476 12.2841
68.2672 12.2841
1592.98 12.25
549.104 12.25
144.038 12.2404
666.679 12.2083
294.73 12.2083
263.208 12.2083
129.05 12.2083
41.0268 12.2083
1494.15 12.2
1420.94 12.2
1206.29 12.2
1167.29 12.2
652.013 12.2
603.116 12.2
545.919 12.2
206.942 12.2
181.729 12.2
172.12 12.2
91.4186 12.2
1072.87 12.1667
985.393 12.1667
363.231 12.1667
48.052 12.1667
1676.1 12.1429
1651.54 12.1429
289.59 12.1429
216.13 12.1429
1185.85 12.125
1007.2 12.125
693.551 12.125
691.715 12.125
635.467 12.125
503.804 12.125
492.138 12.125
458.081 12.125
414.412 12.125
127.781 12.125
116.137 12.125
1513.23 12.1023
1326.31 12.1023
1191.6 12.1023
1146.65 12.1023
439.196 12.1023
108.51 12.1023
62.3246 12.1023
1157.54 12.0865
868.04 12.0865
852.466 12.0865
418.51 12.0865
1293.53 12.075
778.544 12.075
505.05 12.075
372.151 12.075
361.716 12.075
192.175 12.075
1094.72 12.0625
1006.76 12.05
1587. 12.0417
1169.05 12.0417
424.189 12.0417
209.023 12.0417
123.917 12.0417
54.9602 12.0417
1381.78 12.0357
1299.2 12.0357
313.884 12.0357
280.998 12.0357
93.3618 12.0357
86.5925 12.0357
780.558 12.0179
305.788 12.0179
786.717 12.0139
738.288 12.0139
1265.46 12.0114
872.552 12.0114
323.342 12.0114
1656.85 12.0096
908.172 12.0096
732.122 12.0096
443.831 12.0096
164.886 12.0096
136.08 12.0096
778.879 12.0083
634.738 12.0083
154.656 12.0083
1573.63 12.
1469.81 12.
1372.59 12.
1121.92 12.
1014.16 12.
747.171 12.
426.599 12.
413.509 12.
266.199 12.
196.022 12.
1533.81 11.9205
1529.29 11.9205
1495.09 11.9205
1272.22 11.9205
1224.36 11.9205
217.263 11.9205
41.1314 11.875
1633.49 11.8
1446.05 11.8
1085.27 11.8
434.893 11.8
1658.54 11.7788
1009.15 11.7788
874.96 11.7788
150.842 11.7788
57.2174 11.75
1054.74 11.6806
778.938 11.6806
758.998 11.6806
575.465 11.6806
1646.5 11.6667
1612.21 11.6667
1325.79 11.6667
862.23 11.6667
727.017 11.5714
679.61 11.5714
62.5967 11.5714
930.03 11.5625
721.614 11.5625
696.901 11.5625
230.029 11.5625
117.822 11.5625
88.7684 11.5625
556.763 11.4712
1472.53 11.45
675.526 11.45
663.919 11.45
429.766 11.45
238.906 11.45
124.233 11.45
70.5902 11.45
169.826 11.4464
1433.93 11.4083
854.91 11.375
591.359 11.375
542.574 11.375
110.736 11.375
1385.96 11.3472
487.987 11.3472
339.243 11.3472
256.768 11.3472
207.591 11.3472
141.961 11.3472
1165.54 11.3214
239.271 11.3214
1295.59 11.2841
645.13 11.2841
466.647 11.2841
382.5 11.2841
919.153 11.25
720.402 11.25
112.656 11.25
1470.42 11.2404
1462.2 11.225
283.738 11.225
102.817 11.2083
748.799 11.2
382.41 11.2
325.777 11.2
1146.9 11.1838
1329.67 11.1667
740.905 11.1667
860.731 11.1429
851.947 11.1429
688.313 11.1429
637.252 11.1429
1446.59 11.125
1028.49 11.125
742.582 11.125
593.568 11.125
554.23 11.125
527.384 11.125
489.163 11.125
102.205 11.125
83.6493 11.125
62.7983 11.125
1572.04 11.1023
917.362 11.1023
631.697 11.1023
591.929 11.1023
268.063 11.1023
120.798 11.1023
201.74 11.0833
1576.91 11.075
1211.47 11.075
298.331 11.0662
1612.87 11.0625
764.67 11.0625
641.408 11.0625
579.341 11.0625
77.0574 11.0625
1611.12 11.05
1407.33 11.05
1321.68 11.05
910.072 11.05
456.691 11.05
232.296 11.05
789.016 11.0417
592.194 11.0417
584.649 11.0417
555.451 11.0417
371.72 11.0417
294.878 11.0417
151.679 11.0417
60.8912 11.0417
125.079 11.0357
106.408 11.0357
678.131 11.0139
184.067 11.0139
148.492 11.0139
767.983 11.0114
574.06 11.0114
533.16 11.0114
492.017 11.0114
247.321 11.0114
143.743 11.0114
1474.69 11.0096
1203.73 11.0096
300.482 11.0096
275. 11.0096
81.3182 11.0096
367.195 11.0083
1654.88 11.
1606.66 11.
839.805 11.
402.046 11.
378.476 11.
278.56 11.
258.499 11.
196.833 11.
119.442 11.
87.2307 11.
809.54 10.9205
301.996 10.9205
222.504 10.9205
1553.22 10.875
1696.26 10.8
1685.15 10.8
1182.25 10.8
339.371 10.8
255.984 10.8
225.659 10.8
1529.44 10.75
735.466 10.75
189.158 10.75
175.007 10.75
1190.41 10.6806
934.274 10.6806
722.287 10.6806
571.391 10.6806
612.908 10.6667
218.708 10.6667
184.178 10.6667
1051.33 10.5625
671.223 10.5625
500.627 10.5625
484.041 10.5625
364.846 10.5625
160.333 10.5625
103.297 10.5625
78.7135 10.5625
1406.91 10.5568
1363.07 10.5568
994.788 10.5568
845.458 10.5568
214.727 10.5568
210.102 10.5568
1552.79 10.45
986.368 10.45
454.761 10.45
316.887 10.45
1602.32 10.4464
1252.2 10.4464
386.618 10.4464
379.465 10.4464
208.077 10.4464
917.953 10.375
271.704 10.375
40.6171 10.375
1281.43 10.3472
1048.53 10.3472
435.445 10.3472
431.974 10.3472
335.745 10.3472
167.161 10.3472
1633.8 10.3333
1604.55 10.3333
816.373 10.3333
80.0592 10.3333
1502.8 10.2841
607.599 10.2841
580.956 10.2841
383.855 10.2841
326.397 10.2841
91.7309 10.2841
83.8693 10.2841
47.2253 10.2841
1401.49 10.25
1138.17 10.25
1029.17 10.25
1015.16 10.25
411.347 10.25
229. 10.25
167.818 10.25
757.163 10.2404
349.017 10.2404
152.328 10.2404
1026.85 10.225
260.766 10.225
744.856 10.2
634.81 10.2
466.129 10.2
462.66 10.2
1493.18 10.1667
1041.85 10.1667
290.039 10.1667
1074.03 10.1607
49.0932 10.1607
987.049 10.1429
107.35 10.1429
63.1278 10.1429
1458.15 10.125
950.552 10.125
421.914 10.125
335.579 10.125
410.114 10.1023
222.68 10.1023
1178.23 10.0865
1149.66 10.0865
615.262 10.0865
181.827 10.0833
119.055 10.0833
90.5103 10.0833
505.398 10.075
1504.91 10.0625
456.924 10.0625
201.147 10.0625
57.5235 10.0625
50.163 10.0625
1625.78 10.05
1340.57 10.05
871.267 10.05
394.296 10.05
68.7361 10.05
1482.18 10.0417
363.527 10.0417
250.72 10.0417
129.186 10.0417
302.491 10.0357
45.695 10.0357
791.252 10.025
47.3945 10.025
1685.84 10.0179
411.497 10.0179
1471.35 10.0139
1363.89 10.0139
1280.75 10.0139
1093.41 10.0139
383.721 10.0139
353.063 10.0139
292.845 10.0139
40.5876 10.0139
1432.6 10.0114
427.357 10.0114
94.8901 10.0114
47.8932 10.0114
1136.51 10.0096
1319.58 10.
937.151 10.
790.433 10.
526.305 10.
435.519 10.
306.238 10.
141.383 10.
