# Supplementary material for: Functional Genomics of Novel Secondary Metabolites from Diverse Cyanobacteria Using Untargeted Metabolomics
Source: Mar Drugs. 2013 Sep 30;11(10):3617–31. doi: 10.3390/md11103617 (PMC3826126; doi:10.3390/md11103617)
Supplement: Supplementary File 3 — Supplementary msms data (ZIP, 1417 KB) [file marinedrugs-11-03617-s003.zip › msms/174.Positive.txt]

// 174. Acetylglutamate C7H11NO5 Positive
130.05 15726.7
84.0449 3653.94
148.06 2548.
102.056 1763.56
172.061 1148.67
144.068 497.375
190.071 448.266
130.15 380.836
130.205 202.186
130.237 183.149
84.1152 140.694
56.05 129.207
130.33 126.284
148.137 126.161
126.059 123.064
43.0168 116.248
148.166 114.284
130.439 87.1494
130.631 75.1729
130.585 70.375
84.1605 61.1571
172.131 58.7778
102.13 58.1976
85.0268 57.5417
130.708 56.2
131.047 55.9073
172.181 55.5625
131.53 54.0054
130.501 51.4402
148.342 47.0221
148.448 45.6429
131.234 45.4083
190.157 44.
148.275 43.5329
84.3195 43.
98.0576 42.4464
148.682 41.5602
125.071 40.338
84.5203 39.1645
131.182 37.5682
84.2879 36.1184
130.855 36.005
84.4705 35.75
84.431 35.3333
148.312 35.0536
189.136 34.6944
130.944 34.1488
84.1876 33.0357
172.211 32.225
131.13 32.0192
131.754 31.2857
74.0595 31.1429
102.179 31.0139
133.375 30.2083
130.802 30.0179
130.887 29.5625
190.242 29.4444
148.804 29.006
131.593 28.7778
102.217 28.2045
131.273 28.125
149.621 28.
130.99 27.5
148.565 26.3224
148.49 26.
172.259 25.25
131.486 25.2083
148.526 24.3224
130.741 24.25
148.749 24.125
167.902 24.0536
84.2138 23.5329
102.547 23.0536
146.039 23.0083
102.646 23.
85.1319 22.75
926.755 22.2404
132.479 22.2228
188.197 21.6944
138.873 21.5313
1485.84 21.2813
132.617 21.2663
172.42 21.2
87.6765 21.0489
132.723 20.8182
144.829 20.8
711.526 20.4821
149.37 20.2841
488.032 20.25
84.6561 20.25
148.907 20.0357
189.605 20.0313
84.2479 20.0074
135.809 20.005
738.985 19.6944
85.4823 19.6667
970.993 19.4444
376.212 19.4
875.726 19.125
132.557 19.1
151.54 19.0096
132.241 19.0083
818.777 19.
102.715 18.9
778.224 18.5
149.248 18.45
257.173 18.25
144.191 18.1111
149.509 18.0278
1454.94 18.025
132.353 18.0074
1419.63 18.
864.856 17.7813
103.368 17.7813
168.161 17.5714
259.374 17.5682
190.529 17.5682
131.418 17.4712
84.5864 17.4712
84.9936 17.45
1469.39 17.375
1183.47 17.2857
830.716 17.2841
170.824 17.2404
483.229 17.1488
172.468 17.075
395.599 17.0417
312.604 17.0313
102.252 17.0179
1339.01 17.
107.277 16.8897
104.238 16.8897
1295.37 16.6944
338.069 16.5714
149.217 16.5313
85.5733 16.5
455.195 16.4083
104.417 16.4083
365.776 16.4
940.361 16.375
156.99 16.3214
105.554 16.25
102.366 16.225
806.383 16.1838
115.263 16.1838
1340.12 16.1667
149.127 16.1635
285.071 16.125
98.8058 16.125
642.539 16.0909
190.386 16.0865
722.692 16.075
1405.18 16.0313
135.049 16.0139
703.055 16.0096
149.285 16.0074
136.859 16.0054
274.325 16.
92.1903 16.
192.182 15.8929
148.854 15.8
189.758 15.75
