# Supplementary material for: Functional Genomics of Novel Secondary Metabolites from Diverse Cyanobacteria Using Untargeted Metabolomics
Source: Mar Drugs. 2013 Sep 30;11(10):3617–31. doi: 10.3390/md11103617 (PMC3826126; doi:10.3390/md11103617)
Supplement: Supplementary File 3 — Supplementary msms data (ZIP, 1417 KB) [file marinedrugs-11-03617-s003.zip › msms/172.Positive.txt]

// 172.  C11H13NO6 Positive
124.04 2953.33
256.082 243.358
124.116 117.166
85.0287 73.2802
256.154 65.005
124.15 64.0769
68.1609 61.4402
113.02 60.625
73.0266 59.0341
133.054 54.3611
43.0192 54.1331
57.0334 48.025
124.223 43.1645
78.0363 42.805
124.193 42.0625
124.333 40.2893
71.0101 40.1731
124.467 37.005
55.0183 36.1607
124.85 32.0417
186.938 29.125
115.038 27.5313
87.0398 26.25
69.03 26.
256.284 24.5956
124.433 24.3472
224.059 24.0357
124.294 23.45
125.061 23.0417
277.788 22.3333
255.13 22.0417
256.222 22.0179
124.642 21.4464
750.186 21.1645
133.111 21.0114
126.585 21.
71.0361 20.5
345.414 20.225
511.369 19.6
114.227 19.2083
113.122 19.125
358.784 19.0865
1521.53 19.0054
135.175 19.
1116.22 18.2813
66.7643 18.1838
115.293 18.0083
177.529 18.0066
47.0939 17.375
790.743 17.1838
632.469 17.1488
1092.65 17.1429
884.642 17.0536
155.033 17.0417
124.704 17.0139
1467.04 17.
125.158 17.
1405.8 16.7813
267.346 16.5714
352.488 16.4083
827.878 16.3636
731.582 16.2841
1132.58 16.1645
728.397 16.125
1385.98 16.0865
157.65 16.075
262.713 16.0662
1116.89 16.0074
204.19 16.0074
470.694 16.
125.379 16.
124.791 15.6667
1545.38 15.5956
1525.27 15.5956
133.311 15.5714
123.721 15.5714
103.053 15.4712
79.6815 15.4712
1316.36 15.4083
53.784 15.4083
77.0413 15.375
255.493 15.3603
279.835 15.2083
85.3002 15.1429
227.054 15.125
1513.43 15.075
502.248 15.075
1230.22 15.0662
843.21 15.0662
60.0704 15.0662
78.5513 15.0536
708.958 15.0179
93.0669 15.0139
187.017 15.0114
1314.55 15.0083
1490.74 15.0054
1599.36 15.
1169.79 14.9205
1162.4 14.7788
823.879 14.5
1410.78 14.4712
397.635 14.4464
419.111 14.3214
385.448 14.2857
586.751 14.2841
124.494 14.25
78.2081 14.225
331.077 14.2083
1433.73 14.1645
203.465 14.1635
1344.6 14.1429
360.154 14.1429
292.783 14.125
153.618 14.125
106.034 14.125
1500.67 14.075
550.976 14.075
85.11 14.075
918.906 14.0662
124.748 14.0592
52.8157 14.0417
50.4614 14.0417
777.669 14.0278
124.582 14.025
1402.56 14.0096
536.736 14.0096
110.509 14.0083
838.128 14.0066
865.377 14.
594.87 14.
1058.47 13.8929
544.844 13.8
369.251 13.8
40.2226 13.8
1143.82 13.7788
1219.12 13.6667
500.159 13.5714
418.971 13.5714
54.9499 13.5
1255.18 13.4712
446.56 13.4464
1239.96 13.4444
886.315 13.375
689.035 13.375
258.179 13.375
101.131 13.375
694.024 13.3472
551.448 13.3214
1525.53 13.2841
914.33 13.2841
264.808 13.2841
1305.22 13.2813
131.87 13.25
1385. 13.2404
96.4283 13.2404
649.583 13.2083
123.752 13.2083
77.1312 13.2083
1404.94 13.2
166.141 13.2
42.4855 13.1838
1272.75 13.1667
1115.62 13.1667
1026.48 13.1667
673.286 13.1667
204.763 13.1667
1386.16 13.1635
1235.74 13.1635
291.162 13.1635
208.819 13.1635
230.77 13.125
500.016 13.1023
229.744 13.1023
789.229 13.0865
667.826 13.0865
723.15 13.075
553.184 13.0662
157.089 13.0662
527.487 13.0417
720.472 13.0278
735.106 13.0114
476.539 13.0083
1391.5 13.
683.19 13.
1474.32 12.9205
1152.52 12.9205
1100.09 12.9205
170.425 12.9205
826.004 12.8929
982.527 12.8
717.726 12.7788
423.93 12.7788
85.09 12.7788
587.088 12.675
952.172 12.6667
241.275 12.6667
1590.38 12.5714
1336.93 12.5714
508.098 12.5625
90.2599 12.5568
42.8256 12.4712
1234.55 12.45
1581.66 12.4083
225.708 12.4083
706.807 12.3214
1436.66 12.2841
163.199 12.2841
115.331 12.2841
225.015 12.25
678.737 12.2404
647.583 12.2404
187.418 12.2
318.33 12.1838
245.163 12.1667
215.516 12.1667
112.049 12.1607
694.255 12.1429
378.18 12.1429
57.3406 12.1429
614.449 12.125
427.787 12.125
91.0338 12.125
1579.56 12.1023
959.934 12.1023
70.619 12.1023
834.136 12.0865
594.605 12.0865
317.574 12.0865
89.4172 12.0865
1111.38 12.0833
409.005 12.075
1509.42 12.0625
102.662 12.0625
177.354 12.05
88.9684 12.05
1220.29 12.0417
1006.61 12.0417
224.117 12.0417
212.749 12.0417
144.517 12.0417
397.069 12.0357
491.459 12.0313
470.034 12.0179
1006.74 12.0139
305.338 12.0139
1136.73 12.0114
1023.05 12.0114
509.075 12.0114
249.342 12.0114
173.183 12.0114
1533.73 12.0096
1195.58 12.0096
1309.98 12.0083
793.225 12.0083
192.192 12.0074
1246.64 12.
1147.88 12.
879.521 12.
857.66 12.
323.231 12.
322.21 12.
314.835 12.
305.523 12.
167.123 12.
100.028 12.
897.695 11.9205
791.666 11.9205
254.629 11.875
56.5386 11.875
935.943 11.8
344.62 11.8
679.261 11.7788
290.984 11.7788
53.0567 11.7788
622.59 11.75
99.0714 11.6806
1496.64 11.6667
1223.72 11.5568
1000.05 11.5568
824.617 11.4712
83.978 11.4712
1205.65 11.45
1038.32 11.45
593.016 11.45
470.777 11.45
195.083 11.45
134.401 11.4464
115.578 11.4464
55.4054 11.4083
1314.38 11.375
1088.89 11.375
694.314 11.375
265.581 11.375
111.832 11.375
73.4881 11.375
412.555 11.3472
296.797 11.3472
321.164 11.3333
313.271 11.3214
84.435 11.3214
201.002 11.2841
73.1791 11.2841
60.448 11.2841
719.56 11.25
1308.82 11.2404
788.698 11.2404
504.24 11.2404
267.985 11.2404
81.0333 11.2404
41.4318 11.2083
1573.47 11.2
745.253 11.2
565.717 11.2
1483.48 11.1667
1197.76 11.1667
802.042 11.1667
708.827 11.125
243.577 11.125
1250.31 11.1023
973.826 11.1023
958.036 11.1023
475.488 11.1023
124.991 11.1023
875.466 11.0865
686.518 11.0865
561.514 11.0865
497.841 11.0865
896.162 11.075
490.659 11.075
721.796 11.05
622.326 11.05
127.534 11.05
77.4534 11.05
43.594 11.05
1249.4 11.0417
901.641 11.0417
642.986 11.0417
475.351 11.0417
330.681 11.0417
219.036 11.0417
1424.76 11.0357
1412.9 11.0357
805.306 11.0357
519.78 11.0357
43.2506 11.0357
520.603 11.0313
113.059 11.0179
1534.14 11.0139
1340.6 11.0139
1028.93 11.0139
857.005 11.0139
380.825 11.0139
1585.88 11.0114
1371.54 11.0114
1299.91 11.0114
679.766 11.0114
552.201 11.0114
513.336 11.0114
309.36 11.0114
206.233 11.0114
55.6273 11.0114
689.899 11.0096
620.455 11.0096
252.463 11.0096
102.977 11.0083
1199.55 11.
1171.01 11.
1168.5 11.
1153.94 11.
1130.19 11.
1118.53 11.
995.522 11.
833.309 11.
815.661 11.
771.993 11.
750.619 11.
574.483 11.
545.237 11.
450.289 11.
412.697 11.
373.737 11.
287.99 11.
275.844 11.
256.64 11.
156.964 11.
126.346 11.
101.823 11.
58.926 11.
708.016 10.9205
140.587 10.9205
83.8324 10.9205
452.778 10.875
1585.16 10.8
934.348 10.8
189.646 10.8
97.084 10.8
40.8354 10.8
108.29 10.75
1445.17 10.6806
1408.9 10.6806
1056.7 10.6806
202.578 10.6806
81.3615 10.6806
74.9468 10.6806
69.9388 10.6806
52.3683 10.6806
1367.22 10.6667
1287.16 10.6667
1271.61 10.6667
1060.7 10.6667
258.047 10.6667
1267.54 10.5625
1197.08 10.5625
884.943 10.5625
472.591 10.5625
361.064 10.5625
58.0441 10.5625
1014.04 10.5568
912.23 10.5568
577.767 10.5568
111.924 10.5568
1321.23 10.4712
1310.52 10.4712
1539.17 10.45
1512.45 10.45
497.763 10.45
365.337 10.45
272.374 10.45
252.101 10.45
242.329 10.45
212.133 10.45
178.945 10.45
126.9 10.45
126.655 10.45
1364.37 10.4464
1092.39 10.4464
531.569 10.4464
821.102 10.375
787.186 10.375
218.367 10.375
74.9978 10.375
1540.6 10.3472
776.123 10.3472
684.631 10.3472
98.7097 10.3472
1325.68 10.2841
997.202 10.2841
185.221 10.2841
113.51 10.2841
59.3134 10.2841
743.702 10.25
741.802 10.25
250.176 10.25
233.232 10.25
205.689 10.25
76.6582 10.25
1484.71 10.2404
1132.93 10.2404
120.738 10.2404
240.633 10.225
146.641 10.225
1362.77 10.2
966.922 10.2
95.7096 10.2
48.2943 10.2
41.1404 10.2
1365.65 10.1667
221.033 10.1667
78.2825 10.1667
267.855 10.1607
396.658 10.1429
266.543 10.1429
261.295 10.1429
112.828 10.1429
990.369 10.125
761.318 10.125
1524.3 10.1023
1041.11 10.1023
806.038 10.1023
601.539 10.1023
331.974 10.1023
289.09 10.1023
1387.82 10.0865
850.795 10.0865
557.517 10.0865
170.121 10.0865
141.548 10.0865
132.142 10.0865
1080.43 10.075
300.905 10.075
171.836 10.075
1440.44 10.0625
209.769 10.0625
1576.01 10.05
1499.69 10.05
1075.11 10.05
549.069 10.05
538.915 10.05
375.755 10.05
359.425 10.05
353.348 10.05
237.942 10.05
219.681 10.05
85.7984 10.05
72.4602 10.05
1529.65 10.0417
1437.55 10.0417
1139.24 10.0417
1128.98 10.0417
786.126 10.0417
258.874 10.0417
232.679 10.0417
229.301 10.0417
155.378 10.0417
1347.57 10.0357
824.963 10.0357
121.45 10.0357
48.0083 10.0357
847.605 10.025
1034.72 10.0179
1025.93 10.0179
554.114 10.0179
376.221 10.0179
357.159 10.0179
1309.45 10.0139
1010.34 10.0139
712.53 10.0139
458.653 10.0139
456.827 10.0139
451.006 10.0139
397.388 10.0139
390.499 10.0139
243.506 10.0139
226.069 10.0139
125.241 10.0139
42.6949 10.0139
1424.24 10.0114
1404.7 10.0114
1334.17 10.0114
1034.21 10.0114
948.044 10.0114
363.619 10.0114
348.391 10.0114
294.786 10.0114
184.908 10.0114
82.6236 10.0114
1274.77 10.0096
482.987 10.0096
452.028 10.0096
324.203 10.0096
91.3888 10.0096
68.4317 10.0096
1598.81 10.
1486.06 10.
1438.05 10.
1120.79 10.
1005.43 10.
886.219 10.
814.467 10.
665.298 10.
648.889 10.
632.841 10.
547.607 10.
479.206 10.
466.971 10.
446.831 10.
431.288 10.
428.147 10.
394.425 10.
332.538 10.
327.284 10.
241.428 10.
207.349 10.
176.634 10.
167.449 10.
124.365 10.
91.1097 10.
80.7104 10.
54.4417 10.
51.9271 10.
