# Supplementary material for: Functional Genomics of Novel Secondary Metabolites from Diverse Cyanobacteria Using Untargeted Metabolomics
Source: Mar Drugs. 2013 Sep 30;11(10):3617–31. doi: 10.3390/md11103617 (PMC3826126; doi:10.3390/md11103617)
Supplement: Supplementary File 3 — Supplementary msms data (ZIP, 1417 KB) [file marinedrugs-11-03617-s003.zip › msms/187.Positive.txt]

// 187.  C7H15N3O4 Positive
159.076 14380.1
113.071 2887.28
70.0647 2712.51
115.086 1184.5
114.054 750.633
206.112 726.587
159.187 365.967
159.218 265.094
141.064 261.072
116.07 244.54
159.26 185.352
142.048 171.133
159.347 145.511
159.456 135.391
159.618 127.008
113.167 102.023
87.0911 99.0262
48.0446 92.5313
70.1436 88.837
159.765 84.0027
160.077 82.5125
113.191 78.1008
159.535 77.6814
86.0584 76.1429
97.0775 66.556
159.87 61.0909
206.172 60.4464
160.199 60.0363
160.363 53.7212
160.107 49.9
160.633 46.1429
160.153 45.0417
206.267 43.645
161.635 43.0038
113.228 42.0114
143.072 41.6667
159.696 41.5682
113.443 40.75
1445.15 39.0947
70.2308 39.0096
113.289 36.4712
71.0517 34.125
70.8545 34.0865
160.959 33.9412
160.032 33.9205
159.926 32.5
115.161 32.1838
69.0512 31.3333
98.0693 31.1607
113.49 31.0066
96.04 30.2045
142.119 30.0278
783.232 29.4464
160.316 28.9205
70.3691 28.625
88.0725 28.1
70.1613 28.0096
113.404 27.2083
162.022 27.
84.0381 26.9
160.734 26.6923
671.814 26.6875
174.767 26.0208
162.963 25.0909
114.464 24.8897
71.091 24.7202
206.594 24.6944
70.1876 24.5714
114.163 24.4
162.576 24.2917
115.23 24.
116.259 23.0192
206.633 22.1838
71.4433 22.0909
160.538 22.0357
112.212 22.0208
205.152 22.0114
162.642 22.0074
160.265 21.5625
70.3392 21.5329
1456.13 21.3603
722.266 21.25
70.2948 21.2404
46.4484 21.025
297.869 21.0074
161.971 21.0074
240.9 21.
109.93 21.
1507.27 20.7788
1139.77 20.7788
351.932 20.4803
145.057 20.3333
911.556 20.225
1088.27 20.1359
113.896 20.125
70.7397 20.125
115.944 20.1
58.3108 20.0909
1124.95 20.0536
733.354 20.0417
115.383 20.0357
1129.03 20.025
345.38 19.4444
278.731 19.2917
113.34 19.2857
76.5043 19.2857
217.366 19.25
1352.93 19.225
490.689 19.125
70.7575 19.1111
818.849 19.0909
363.91 19.0592
114.346 19.0489
962.911 19.0227
1524.94 19.0096
159.977 19.0083
171.762 18.9205
71.8778 18.8
160.776 18.7813
316.783 18.45
160.503 18.375
58.0635 18.3472
162.101 18.2404
470.799 18.2083
114.401 18.1838
720.283 18.1645
514.593 18.0833
163.089 18.05
200.274 18.0417
504.994 18.0357
96.9227 18.025
1046.56 18.0083
221.943 18.0083
130.721 18.0074
162.847 18.006
143.789 18.
100.486 18.
95.0572 17.9205
1381.27 17.5714
917.543 17.5
70.2695 17.5
141.241 17.4712
195.908 17.4444
188.381 17.4444
1063.75 17.2813
1532.64 17.25
169.677 17.2
161.337 17.1
211.646 17.0865
1216.12 17.075
697.135 17.0662
455.6 17.045
157.989 17.0417
980.732 17.025
243.432 17.025
1534.44 17.0066
975.608 17.0066
771.574 17.
433.342 17.
256.848 17.
316.658 16.75
48.2196 16.6806
191.779 16.6667
543.747 16.5956
42.3387 16.5956
1325.97 16.4712
116.183 16.3472
160.446 16.3333
1005.91 16.2841
999.876 16.25
70.61 16.25
288.814 16.1838
175.897 16.1838
82.3517 16.1838
1356.72 16.125
1387.51 16.1111
164.922 16.1111
943.387 16.1
69.9024 16.1
550.81 16.0865
196.606 16.075
1501.59 16.0662
586.873 16.0662
51.9875 16.05
207.44 16.0417
46.0707 16.0417
253.089 16.0313
170.575 16.0278
50.1825 16.0278
1235.28 16.025
520.638 16.0096
1426.77 16.0083
844.203 16.0083
160.995 16.0083
114.708 16.006
1435.78 16.
384.552 16.
208.4 16.
66.0863 16.
161.704 15.9205
891.913 15.8929
250.764 15.8929
45.8847 15.8897
365.994 15.8
161.375 15.7813
1505.55 15.675
113.693 15.675
1191.19 15.5956
414.417 15.5956
40.4929 15.5714
126.893 15.5329
70.7893 15.5
601.644 15.4712
551.144 15.4712
247.759 15.4083
151.706 15.4083
1214.12 15.375
919.394 15.375
776.799 15.375
141.159 15.375
185.499 15.3603
599.36 15.3333
973.443 15.3214
190.605 15.3214
928.184 15.2857
1449.03 15.2813
314.74 15.2813
125.419 15.2813
484.408 15.1667
163.336 15.1667
876.941 15.1635
1461.35 15.1429
60.2245 15.1429
496.82 15.125
160.912 15.125
51.2102 15.125
48.1145 15.125
207.697 15.1111
114.193 15.1023
1151.91 15.0865
935.574 15.075
84.5704 15.075
1210.64 15.0662
742.434 15.0662
730.681 15.0662
272.871 15.0592
141.127 15.0417
114.79 15.0417
49.0649 15.0417
1559.43 15.0357
925.823 15.0357
741.873 15.0357
104.234 15.0313
126.957 15.0278
57.8786 15.0278
147.761 15.025
45.1112 15.0114
684.833 15.0096
608.608 15.0096
163.22 15.0096
1502.28 15.0083
1461.73 15.0083
709.52 15.0083
765.983 15.0074
166.145 15.0066
1551.97 15.
1542.82 15.
73.8059 15.
722.846 14.9205
1320.31 14.8
115.418 14.8
114.563 14.8
922.065 14.7813
233.474 14.7813
234.211 14.7788
362.594 14.75
164.122 14.675
161.444 14.6667
556.702 14.5956
101.049 14.5956
144.108 14.5714
1351.4 14.5568
724.123 14.5
274.67 14.4712
117.689 14.4712
71.7474 14.45
102.667 14.4444
332.41 14.4083
