# Supplementary material for: Functional Genomics of Novel Secondary Metabolites from Diverse Cyanobacteria Using Untargeted Metabolomics
Source: Mar Drugs. 2013 Sep 30;11(10):3617–31. doi: 10.3390/md11103617 (PMC3826126; doi:10.3390/md11103617)
Supplement: Supplementary File 3 — Supplementary msms data (ZIP, 1417 KB) [file marinedrugs-11-03617-s003.zip › msms/229.Positive.txt]

// 229. 7Hex C42H72O36 Positive
1170.41 7029.19
973.324 5348.92
991.336 2853.16
325.112 2011.64
487.167 1948.56
649.223 1789.84
811.273 1727.75
1171.42 392.001
1170.64 379.208
163.061 308.025
1170.76 246.674
145.048 200.
974.305 197.529
1171. 180.26
1171.58 171.445
973.701 168.794
667.223 154.76
1171.16 148.735
649.382 135.265
974.436 130.
991.609 129.721
1171.26 121.011
1172.1 113.01
974.019 100.686
127.04 100.049
974.7 99.7872
1172.46 99.3676
289.096 98.2663
505.189 98.
85.027 96.8866
1171.9 93.
650.212 86.9263
1171.8 86.2893
992.356 83.1667
1172.89 81.3218
812.283 81.2112
829.293 80.645
973.869 75.0179
1172.23 74.2353
1172.73 74.084
487.439 72.0034
992.026 70.9412
487.345 68.9
163.118 68.0769
811.636 66.245
1153.43 65.5556
975.45 64.1184
649.483 62.4556
649.837 61.556
993.442 58.962
991.775 58.0909
993.304 57.7202
1172.37 56.6447
487.602 55.2112
1174.45 53.6541
613.213 52.247
528.505 52.225
649.632 51.5714
650.267 50.0156
995.78 49.2228
487.888 48.2632
1173.48 47.9643
1175.45 47.8893
325.39 47.375
1173.3 47.2269
487.483 46.445
992.843 46.2917
488.15 46.1571
1260.64 46.
1173.11 45.0096
1174.84 44.9231
1005.62 44.25
975.209 43.5
813.488 42.6429
1135.39 42.25
127.078 41.9205
991.918 41.4545
955.319 41.225
1173.87 41.0357
650.002 40.25
1174.05 39.4444
988.664 37.15
992.666 37.005
487.837 36.7778
992.97 36.5208
976.952 36.3333
975.305 36.25
811.921 36.1136
649.941 35.7961
667.959 34.405
977.094 34.2841
975.737 34.1359
651.291 34.0208
976.523 34.
1172.99 33.1838
976.311 33.1607
451.135 33.1429
975.591 33.0536
997.779 33.025
812.758 32.1645
818.367 31.8
814.469 31.7202
994.031 31.1731
488.448 31.006
811.76 31.
325.455 31.
980.976 30.8409
816.759 30.7202
650.354 30.4402
1177.46 30.2083
1176.96 29.6576
325.944 29.3333
488.291 29.2841
1175.03 29.2269
993.715 29.225
325.533 29.1645
832.399 29.0417
974.925 28.5568
775.237 28.45
289.152 28.3333
1008.38 28.1635
739.228 28.1023
973.074 28.0357
993.035 27.7961
326.766 27.4444
650.603 27.1607
812.611 27.125
995.649 27.05
987.799 26.7961
1511.68 26.5
993.174 26.3472
812.966 26.3214
982.262 26.1875
1175.52 26.1607
977.475 26.0592
994.701 25.5
289.928 25.1023
487.736 25.0865
981.512 25.006
812.453 24.625
1155.93 24.2917
487.992 24.0083
996.64 24.006
814.015 23.8409
326.43 23.375
937.309 23.3333
998.102 23.125
977.635 23.125
813.042 23.125
977.886 23.025
998.594 23.
313.576 22.9
325.587 22.2404
829.393 22.1645
1173.68 22.0909
994.182 22.0278
433.144 22.0066
986.522 21.845
980.566 21.6667
489.272 21.5714
1588.48 21.375
831.872 21.1667
1173.53 21.1607
813.189 21.125
271.092 21.1023
328.599 21.0096
1021.4 20.4402
1179.4 20.2917
995.512 20.2857
325.646 20.1023
829.789 20.0489
981.203 20.
692.548 20.
326.11 19.5956
1187.91 19.3333
544.044 19.25
990.96 19.2404
1383.87 19.225
418.144 19.225
786.06 19.1645
492.905 19.1645
1412.38 19.125
1000.15 19.1157
999.916 19.1
325.749 19.075
649.716 19.0625
490.289 19.0074
996.224 19.0066
1220.79 19.
994.923 19.
668.233 18.9205
1497.97 18.8929
67.073 18.7202
1166.53 18.675
988.198 18.4712
328.948 18.2857
975.954 18.2813
770.416 18.25
1340.74 18.2404
474.661 18.2404
1183.31 18.225
472.007 18.2083
368.482 18.2083
90.1594 18.1838
671.736 18.1667
209.178 18.1359
1206.65 18.125
555.906 18.1111
327.833 18.1023
526.236 18.1
815.743 18.0865
1000.04 18.0536
653.364 18.0417
801.78 18.0278
615.184 18.0114
738.914 18.0074
668.742 18.0074
120.667 18.0074
710.099 18.0066
332.536 18.0066
813.566 18.006
154.907 18.
1004.33 17.8
137.532 17.6806
998.367 17.5625
1137.44 17.5208
667.393 17.5
817.972 17.45
998.235 17.375
499.413 17.2813
1305.24 17.2083
85.7887 17.1635
979.911 17.1488
434.611 17.075
263.222 17.0662
90.4862 17.0313
1181.4 17.0278
1175.85 17.0139
1002.69 17.0114
586.293 17.0083
145.486 17.0074
1543.19 17.006
488.047 17.
147.352 17.
829.925 16.7788
999.42 16.75
1135.5 16.6806
975.854 16.5
870.875 16.5
575.374 16.4444
538.957 16.3472
1176.23 16.3333
617.494 16.2857
738.759 16.2813
651.992 16.2813
650.706 16.2404
102.175 16.225
976.109 16.2083
667.81 16.2083
1167.76 16.2
854.977 16.1667
223.782 16.1645
985.351 16.1429
326.064 16.125
1525.15 16.1023
326.537 16.0865
979.84 16.0592
1178.77 16.0417
996.416 16.0417
545.943 16.0357
1158.95 16.0313
625.486 16.0227
250.771 16.0074
390.27 16.0066
885.27 16.
976.787 15.9205
200.973 15.9205
101.681 15.9205
1311.42 15.8
1390.09 15.7788
1024.57 15.7788
447.186 15.625
231.203 15.5956
376.6 15.5714
876.028 15.5568
1021.26 15.5
888.89 15.4712
179.342 15.4083
986.83 15.375
1180.28 15.3603
340.999 15.3214
571.401 15.2857
290.289 15.2
197.683 15.2
1160.65 15.1667
345.933 15.1667
256.151 15.1667
55.0174 15.1667
165.453 15.1429
1006.23 15.125
962.258 15.125
241.07 15.075
1415.82 15.0536
488.894 15.05
204.802 15.05
993.873 15.0417
976.636 15.0417
988.123 15.0357
502.04 15.0357
1100.58 15.0313
654.173 15.0278
1027.73 15.025
1002.04 15.025
985.423 15.0139
1259.17 15.0114
280.475 15.0114
949.718 15.0096
656.225 15.0096
1126.63 15.0074
764.148 15.0074
1451.48 15.
1215.43 15.
492.219 15.
1110.54 14.8929
507.655 14.8929
975.029 14.8
1190.91 14.7813
245.781 14.7813
1239.05 14.6944
1281.33 14.675
623.399 14.6667
499.055 14.5956
1196.44 14.5714
895.872 14.5568
1066.29 14.5
349.074 14.5
1593.27 14.4712
1147.93 14.4712
994.781 14.4712
1409.96 14.45
85.0536 14.45
1364.92 14.375
1074.49 14.375
340.922 14.375
1029.79 14.3603
42.425 14.3603
995.226 14.3472
405.14 14.3472
1176.12 14.3333
253.118 14.3214
772.975 14.2841
418.005 14.2841
74.3838 14.2841
223.08 14.25
880.557 14.2404
815.316 14.2404
595.47 14.2404
426.291 14.2404
192.802 14.2404
1006.88 14.2083
514.162 14.2
333.036 14.2
1233.49 14.1667
1197.98 14.1667
479.842 14.1667
344.518 14.1667
174.381 14.1667
77.1052 14.1667
985.752 14.1607
814.314 14.1607
980.809 14.1429
418.223 14.125
314.233 14.125
830.316 14.1023
488.387 14.1023
1081.58 14.0865
1218.77 14.0417
528.665 14.0417
378.854 14.0417
294.603 14.0417
1264.32 14.0357
1232.6 14.0357
1211.76 14.0357
919.824 14.0357
1020.32 14.0313
326.971 14.0313
274.872 14.0313
69.2431 14.0114
1291.55 14.0096
55.4427 14.0096
1367.47 14.0083
1227.45 14.0083
888.699 14.0083
682.728 14.0083
1308.12 14.0074
1455.06 14.
1177.67 14.
980.162 14.
978.259 14.
976.722 14.
972.859 14.
577.588 14.
573.331 13.8929
1125.67 13.7788
656.537 13.7788
1524.3 13.675
1169.41 13.675
651.73 13.675
1175.99 13.6667
1010.74 13.6667
978.379 13.625
1058.6 13.4712
1103.84 13.45
652.617 13.45
414.743 13.45
553.23 13.4464
891.075 13.4083
1382.35 13.375
1176.88 13.375
490.794 13.375
1497.72 13.3472
963.538 13.3472
487.025 13.3472
1544.78 13.3333
279.491 13.3333
835.99 13.2841
764.305 13.2841
236.449 13.2841
93.5959 13.2841
1049.09 13.2813
358.588 13.2813
788.1 13.2404
651.597 13.2404
371.358 13.2404
847.627 13.225
1485.04 13.2083
1352.11 13.2083
1179. 13.2
813.39 13.2
539.656 13.2
1186.23 13.1667
489.819 13.1667
55.515 13.1667
1278.05 13.1635
654.515 13.1635
816.35 13.1607
138.989 13.1429
814.849 13.125
176.267 13.125
637.866 13.1023
433.215 13.1023
201.325 13.1023
101.995 13.1023
758.884 13.0865
820.295 13.0662
178.813 13.0625
153.852 13.05
408.216 13.0417
392.473 13.0417
384.285 13.0417
170.374 13.0357
152.258 13.0357
1244.88 13.0278
518.994 13.0278
122.759 13.0278
1469.78 13.025
1213.64 13.0179
777.844 13.0139
978.854 13.0114
47.7932 13.0114
1147.86 13.0083
1077.29 13.0083
1041.42 13.0074
146.053 13.0074
1303.58 13.
999.21 13.
734.794 13.
343.106 13.
137.756 13.
105.796 13.
78.8499 13.
1546.19 12.9205
981.299 12.9205
836.872 12.9205
693.488 12.9205
324.363 12.9205
1008.91 12.8929
1247.22 12.8
214.651 12.8
134.114 12.8
92.2623 12.8
61.7293 12.8
192.215 12.7788
607.673 12.6806
480.278 12.6806
886.278 12.675
903.838 12.6667
876.637 12.6667
291.037 12.6667
275.815 12.6667
270.73 12.6667
112.287 12.6667
1283.62 12.5714
50.5896 12.5714
983.058 12.5625
1495.16 12.5568
654.829 12.5568
571.563 12.5568
490.857 12.5568
113.498 12.5568
970.986 12.4712
605.728 12.45
168.645 12.45
66.6428 12.45
781.612 12.4464
199.271 12.4464
886.837 12.375
765.085 12.375
207.821 12.375
990.209 12.3472
855.261 12.3472
1208.03 12.3214
1055.27 12.3214
814.645 12.3214
441.096 12.3214
699.122 12.2841
400.887 12.2841
102.319 12.2841
67.6373 12.2841
1241.55 12.25
995.341 12.25
948.315 12.25
60.0405 12.25
1556.99 12.2404
1315.57 12.2404
1204.59 12.2404
1120.97 12.2404
775.816 12.2404
701.242 12.2404
668.372 12.2404
296.784 12.2404
126.951 12.2404
78.6823 12.2404
977.677 12.225
638.696 12.225
848.189 12.2083
1095.73 12.2
715.376 12.2
188.475 12.2
1105.12 12.1667
863.203 12.1667
563.849 12.1667
401.175 12.1667
124.051 12.1667
901.085 12.1607
491.965 12.1429
395.47 12.1429
216.752 12.1429
107.043 12.1429
56.3894 12.1429
904.046 12.125
696.979 12.125
692.736 12.125
608.363 12.125
432.082 12.125
148.27 12.125
1530.7 12.1023
484.258 12.1023
464.077 12.1023
335.477 12.1023
1565.52 12.0865
628.297 12.0865
380.811 12.0865
124.089 12.0865
51.6788 12.0865
1194.38 12.0833
813.305 12.075
747.957 12.075
483.489 12.075
421.104 12.075
332.296 12.075
1533.89 12.0662
1242.48 12.0662
997.165 12.0662
322.872 12.05
146.136 12.05
641.725 12.0417
1337.68 12.0357
1323.35 12.0357
1110.35 12.0357
536.469 12.0357
505.37 12.0357
469.485 12.0357
800.191 12.0313
766.414 12.0313
91.8097 12.0313
1398.81 12.0139
1163.07 12.0139
1051.24 12.0139
702.274 12.0139
634.572 12.0139
1322.89 12.0114
1232.32 12.0114
336.213 12.0114
254.12 12.0114
150.728 12.0114
76.3172 12.0114
1584.53 12.0096
1348.55 12.0096
652.533 12.0096
537.372 12.0096
217.959 12.0096
1498.85 12.0083
1234.74 12.0083
1182.13 12.0083
1024.72 12.0083
1495.65 12.0074
1409.54 12.
1309.46 12.
1010.85 12.
988.321 12.
978.045 12.
960.659 12.
602.858 12.
520.535 12.
427.417 12.
323.48 12.
271.285 12.
197.04 12.
89.7549 12.
80.63 12.
1371.5 11.9205
639.218 11.9205
461.223 11.9205
440.943 11.9205
354.731 11.875
238.679 11.875
228.628 11.875
418.819 11.8
191.281 11.8
1257.57 11.7788
1244.62 11.7788
1202.67 11.7788
758.146 11.7788
455.848 11.7788
1476.94 11.6806
1329.18 11.6806
1119.87 11.6806
1006.95 11.6806
959.074 11.6806
359.069 11.6806
337.108 11.6667
171.596 11.6667
216.697 11.625
408.689 11.5714
56.9583 11.5714
513.043 11.5625
459.76 11.5625
234.917 11.5625
1473.13 11.5568
1006.34 11.5568
1003.36 11.5568
794.307 11.5568
277.002 11.5568
1175.65 11.5
1264.95 11.4712
1026.48 11.4712
679.046 11.4712
513.672 11.4712
466.834 11.4712
1161.78 11.45
456.147 11.45
357.285 11.45
199.847 11.45
167.395 11.45
146.252 11.45
90.8725 11.45
1443.52 11.4464
815.37 11.4464
1176.5 11.375
934.459 11.375
793.611 11.375
611.696 11.375
410.38 11.3472
407.797 11.3472
334.141 11.3333
106.84 11.3333
875.955 11.3214
747.582 11.3214
193.63 11.3214
86.35 11.3214
1479.84 11.2841
1449.63 11.2841
1076.76 11.2841
1000.86 11.2841
801.082 11.2841
726.895 11.2841
486.821 11.2841
451.903 11.2841
234.026 11.2841
205.681 11.2841
46.4287 11.2841
1011.29 11.2813
162.95 11.2813
1212.52 11.25
756.409 11.25
331.067 11.25
1599.18 11.2404
958.388 11.2404
676.676 11.2404
644.495 11.2404
316.115 11.2404
78.4031 11.2404
40.6092 11.2404
775.326 11.225
496.596 11.225
112.775 11.225
1481.64 11.2
1454.86 11.2
1362.11 11.2
1185.86 11.2
816.855 11.2
747.392 11.2
609.118 11.2
447.7 11.2
414.616 11.2
208.929 11.2
206.733 11.2
146.518 11.2
918.504 11.1667
510.767 11.1667
506.208 11.1667
44.8693 11.1667
1475.84 11.1607
1209.25 11.1607
1205.82 11.1607
1070.86 11.1607
1088.84 11.1429
284.635 11.1429
134.355 11.1429
1245.19 11.125
662.657 11.125
169.708 11.125
150.563 11.125
115.033 11.125
57.3013 11.125
1158.75 11.1023
864.532 11.1023
319.71 11.1023
134.309 11.1023
115.618 11.1023
104.34 11.1023
1577.86 11.0865
1460.2 11.0865
707.034 11.0865
696.594 11.0865
678.301 11.0865
653.016 11.0865
565.809 11.0865
171.122 11.0865
493.315 11.0833
488.652 11.0833
1231.66 11.075
929.247 11.075
821.296 11.075
109.919 11.075
489.009 11.0625
1136.13 11.05
847.972 11.05
651.085 11.05
350.713 11.05
316.991 11.05
194.604 11.05
163.191 11.05
53.7245 11.05
1470.64 11.0417
772.054 11.0417
762.708 11.0417
698. 11.0417
570.629 11.0417
446.599 11.0417
289.331 11.0417
147.399 11.0417
114.904 11.0417
73.3148 11.0417
1556.29 11.0357
1291.25 11.0357
522.157 11.0357
804.117 11.0313
796.146 11.0313
980.396 11.0278
536.988 11.025
289.405 11.025
217.503 11.025
1165.02 11.0179
587.444 11.0179
1224.43 11.0139
495.12 11.0139
427.322 11.0139
283.939 11.0139
141.016 11.0139
1518.89 11.0114
1087.84 11.0114
1034.76 11.0114
990.336 11.0114
667.736 11.0114
403.392 11.0114
299.9 11.0114
96.0621 11.0114
82.8986 11.0114
1258.05 11.0096
1143.03 11.0096
872.043 11.0096
535.587 11.0096
330.784 11.0096
524.831 11.0083
452.27 11.0083
158.541 11.0083
725.167 11.0074
1578.49 11.
1495.3 11.
1345.76 11.
1273.77 11.
1091.44 11.
825.8 11.
820.558 11.
695.022 11.
651.458 11.
594.61 11.
568.824 11.
494.726 11.
357.444 11.
341.919 11.
329.763 11.
271.445 11.
183.989 11.
140.69 11.
101.504 11.
1455.9 10.9205
1014.17 10.9205
827.129 10.9205
293.147 10.9205
160.664 10.9205
103.117 10.9205
44.5642 10.9205
1438.99 10.875
495.905 10.875
1380.02 10.8
494.148 10.8
489.064 10.8
358.758 10.8
254.005 10.8
140.95 10.8
83.109 10.8
1479.36 10.6806
1175.16 10.6806
1160.35 10.6806
1154.48 10.6806
280.728 10.6806
1336.91 10.6667
758.587 10.6667
309.622 10.6667
139.876 10.6667
554.172 10.625
326.302 10.625
181.661 10.625
1346.15 10.5625
473.511 10.5625
352.084 10.5625
78.8279 10.5625
854.186 10.5568
767.369 10.5568
599.149 10.5568
507.06 10.5568
131.396 10.5568
79.2566 10.5568
73.1441 10.5568
52.6628 10.5568
932.593 10.5
85.2225 10.5
1039.57 10.4712
634.631 10.4712
449.922 10.4712
234.762 10.4712
1186.97 10.45
652.355 10.45
584.106 10.45
416.344 10.45
183.335 10.45
106.039 10.45
72.0444 10.45
886.714 10.4464
145.108 10.4464
1436.98 10.375
791.232 10.375
528.605 10.375
391.209 10.375
298.028 10.375
180.056 10.375
77.3316 10.375
75.5239 10.375
61.9757 10.375
55.8275 10.375
1315.46 10.3472
712.806 10.3472
367.086 10.3472
126.067 10.3472
50.2482 10.3472
995.091 10.3333
955.647 10.3333
690.284 10.3333
453.196 10.3214
45.8493 10.3214
1542.63 10.2841
1214.79 10.2841
1201.87 10.2841
1130.59 10.2841
1104.78 10.2841
903.877 10.2841
590.809 10.2841
228.978 10.2841
143.462 10.2841
122.251 10.2841
1300.93 10.25
1269.67 10.25
977.948 10.25
962.77 10.25
724.24 10.25
468.255 10.25
297.77 10.25
287.831 10.25
891.177 10.2404
218.729 10.2404
148.57 10.2404
91.2452 10.2404
628.172 10.225
204.603 10.225
68.4448 10.2083
1193.66 10.2
1058.1 10.2
978.138 10.2
765.333 10.2
342.978 10.2
1390.85 10.1667
1363.57 10.1667
1123.75 10.1667
851.044 10.1667
770.877 10.1667
325.833 10.1667
293.399 10.1667
196.671 10.1667
1174.23 10.1607
981.704 10.1607
635.45 10.1607
546.602 10.1607
271.406 10.1607
113.966 10.1607
819.983 10.1429
545.235 10.1429
109.008 10.1429
1532.02 10.125
1355.58 10.125
1088.28 10.125
991.095 10.125
311.998 10.125
152.215 10.125
120.884 10.125
113.225 10.125
102.476 10.125
49.1489 10.125
44.4939 10.125
1189.53 10.1023
1093.42 10.1023
850.125 10.1023
666.419 10.1023
629.992 10.1023
514.242 10.1023
497.086 10.1023
494.051 10.1023
452.063 10.1023
326.215 10.1023
249.974 10.1023
231.073 10.1023
197.338 10.1023
1445.77 10.0865
987.385 10.0865
327.52 10.0865
277.538 10.0865
155.448 10.0865
154.799 10.0865
152.895 10.0865
151.721 10.0865
62.5676 10.0865
61.4984 10.0865
1190.99 10.0833
1176.76 10.0833
814.239 10.0833
137.348 10.0833
1520.03 10.075
385.678 10.075
1497.61 10.0625
540.895 10.0625
106.398 10.0625
82.2165 10.0625
1512.18 10.05
1235.12 10.05
1200.05 10.05
1031.02 10.05
870.302 10.05
857.104 10.05
743.812 10.05
650.53 10.05
341.802 10.05
276.966 10.05
192.5 10.05
170.246 10.05
94.5132 10.05
56.4841 10.05
1227.02 10.0417
1194.16 10.0417
1008.57 10.0417
818.688 10.0417
546.747 10.0417
354.618 10.0417
185.679 10.0417
816.526 10.0357
488.553 10.0357
376.087 10.0357
335.929 10.0357
167.582 10.0357
799.138 10.0313
1518.36 10.025
1392.99 10.025
60.4701 10.025
1268.93 10.0179
1454.38 10.0139
1414.02 10.0139
1124.32 10.0139
945.698 10.0139
816.968 10.0139
736.518 10.0139
695.868 10.0139
559.125 10.0139
540.83 10.0139
443.3 10.0139
215.505 10.0139
165.202 10.0139
126.835 10.0139
1479.94 10.0114
1387.99 10.0114
1377.34 10.0114
879.621 10.0114
838.972 10.0114
712.085 10.0114
591.729 10.0114
578.249 10.0114
576.116 10.0114
505.318 10.0114
104.762 10.0114
62.9897 10.0114
983.645 10.0096
961.121 10.0096
515.477 10.0096
477.174 10.0096
443.047 10.0096
356.076 10.0096
160.161 10.0096
77.3918 10.0096
1186.86 10.0083
1094.9 10.0083
516.349 10.0083
61.8267 10.0083
1338.43 10.
1331.65 10.
1312.82 10.
1241.21 10.
1165.52 10.
843.191 10.
807.271 10.
725.947 10.
683.084 10.
647.611 10.
634.976 10.
602.296 10.
583.509 10.
581.297 10.
575.667 10.
548.686 10.
465.874 10.
451.734 10.
324.593 10.
322.604 10.
271.497 10.
262.414 10.
233.487 10.
139.469 10.
110.948 10.
