# Supplementary material for: Functional Genomics of Novel Secondary Metabolites from Diverse Cyanobacteria Using Untargeted Metabolomics
Source: Mar Drugs. 2013 Sep 30;11(10):3617–31. doi: 10.3390/md11103617 (PMC3826126; doi:10.3390/md11103617)
Supplement: Supplementary File 3 — Supplementary msms data (ZIP, 1417 KB) [file marinedrugs-11-03617-s003.zip › msms/101.Positive.txt]

// 101.   Positive
272.098 3346.8
254.087 2779.03
462.182 1055.03
210.055 281.962
444.188 231.023
254.174 185.539
236.076 167.076
156.044 115.5
272.247 99.2
272.346 83.8205
254.222 81.0262
814.958 70.1494
139.024 64.
272.29 59.6806
272.639 54.5602
166.615 53.3472
87.0534 49.0096
254.508 46.75
376.126 46.7202
159.063 42.0208
278.995 40.1607
254.429 39.
418.217 37.1429
254.323 37.
180.047 36.5
462.42 36.006
242.116 34.6713
394.491 34.0865
261.443 33.3266
464.146 33.1488
272.406 31.4464
131.062 31.225
462.772 31.0592
462.906 31.045
445.149 30.375
254.276 30.0357
254.636 30.
462.656 27.6
464.417 27.1488
272.503 26.5956
484.54 26.3393
141.075 26.25
210.193 24.5956
66.1227 23.9013
109.028 23.675
376.207 23.3472
84.1298 23.1875
53.3593 23.0083
273.609 22.9
254.357 22.25
254.851 22.0833
317.033 22.0489
444.847 22.0074
1162.25 21.7824
463.556 21.5568
273.69 21.3393
274.522 21.1875
254.919 21.1667
242.176 21.0313
271.494 21.0278
1088.37 21.0083
797.569 21.
181.965 20.8929
426.171 20.5625
87.0799 20.5568
236.18 20.4083
444.381 20.2
1429.82 20.0662
803.258 20.0208
908.426 19.6944
255.571 19.625
71.1091 19.3472
52.6518 19.0536
461.368 19.0417
97.0211 19.
300.096 18.7788
208.099 18.7788
1315.84 18.7778
1132.37 18.6944
444.338 18.4712
160.28 18.4712
394.128 18.0865
81.0374 18.0865
255.248 18.0625
1285.88 18.0083
1001.91 18.0054
239.654 17.4083
1209.21 17.4
425.006 17.3603
879.304 17.2426
257.502 17.2083
1096.36 17.1838
255.404 17.125
213.168 17.1118
918.557 17.1111
66.0368 17.1023
79.9176 17.1
538.86 17.0865
256.621 17.0536
104.189 17.0278
274.788 17.0227
273.158 17.0139
719.641 17.
272.886 16.8
159.116 16.8
848.57 16.5714
490.724 16.5714
328.649 16.5625
450.361 16.3636
946.508 16.3603
303.962 16.3603
258.18 16.3472
1279.95 16.3214
202.246 16.2813
824.025 16.25
80.7056 16.25
118.61 16.125
127.462 16.1111
1205.66 16.0865
644.089 16.075
917.655 16.0662
168.808 16.0662
109.326 16.0662
271.182 16.0592
463.351 16.0357
141.473 16.0278
273.062 16.0114
274.371 16.0074
68.3368 16.0074
278.093 16.
212.392 15.7788
393.1 15.5
327.251 15.5
184.109 15.45
549.706 15.375
247.798 15.3214
1190.42 15.2813
228.505 15.2404
87.939 15.225
851.664 15.2083
420.692 15.2
373.261 15.1838
177.01 15.1838
46.6384 15.1635
1151.7 15.125
223.998 15.0865
110.563 15.075
198.847 15.0662
454.004 15.05
726.974 15.0083
460.04 15.0074
1235.52 15.0054
327.283 15.
43.4358 14.8897
218.656 14.7813
1106.31 14.5568
876.208 14.4712
579.411 14.45
1185.02 14.375
272.938 14.375
273.352 14.2857
130.824 14.2857
1286.89 14.25
255.109 14.25
258.24 14.2
331.828 14.1838
303.055 14.1838
272.969 14.1667
271.833 14.1667
1357.02 14.1429
480.636 14.1429
1372.81 14.1023
141.133 14.0865
144.804 14.0592
80.6721 14.0592
724.341 14.0417
358.34 14.0417
564.925 14.0357
430.195 14.0139
141.508 14.0139
951.52 14.0114
70.1575 14.0114
735.913 14.0096
155.678 14.0096
1319.02 14.
1251.05 13.9205
186.754 13.9205
78.062 13.875
441.339 13.7813
860.744 13.7788
59.1029 13.6667
1187.17 13.625
191.051 13.5568
204.182 13.4712
495.826 13.45
59.5818 13.45
42.6602 13.45
1086.69 13.4083
296.904 13.4083
155.757 13.4083
676.645 13.375
114.918 13.3214
45.1695 13.2841
221.951 13.25
81.8753 13.25
79.5186 13.2083
134.987 13.2
1418.58 13.1667
287.504 13.1667
104.974 13.1667
933.292 13.1635
380.441 13.1607
1057.06 13.1429
1033.34 13.1429
1515.59 13.125
1233.43 13.125
591.589 13.125
592.022 13.1023
102.727 13.1023
1403.89 13.0865
256.006 13.0865
232.618 13.0865
1438.22 13.075
117.183 13.075
297.447 13.0662
240.84 13.0592
1235.74 13.05
1544.49 13.0417
1302.55 13.0417
829.311 13.0417
631.533 13.0114
61.6341 13.0114
1563.67 13.0096
81.0997 13.0083
1071.19 13.
464.095 13.
444.926 13.
265.225 13.
235.87 13.
957.189 12.9205
207.413 12.9205
264.966 12.8929
243.49 12.8929
463.196 12.875
255.718 12.875
156.109 12.8
1127.08 12.7788
283.51 12.6806
1577.27 12.675
1236.09 12.6667
1056.21 12.5714
61.5272 12.5568
851.163 12.4712
1258.03 12.45
1104.18 12.45
250.24 12.45
215.82 12.45
483.138 12.4083
456.372 12.375
115.625 12.375
1503.84 12.3472
942.773 12.3472
362.066 12.3472
145.617 12.3472
1209.43 12.3214
880.657 12.3214
1320.16 12.2841
937.979 12.2841
43.6688 12.25
294.599 12.2404
1076.23 12.2
92.1782 12.2
40.2635 12.2
473.255 12.1838
990.754 12.1667
459.131 12.1667
411.022 12.1667
281.495 12.1667
608.863 12.1607
1380.56 12.125
775.623 12.125
609. 12.125
503.229 12.125
255.667 12.125
161.313 12.125
120.065 12.125
274.721 12.1023
641.199 12.0865
532.114 12.0865
344.382 12.0865
184.877 12.0865
788.406 12.0625
373.104 12.0625
273.848 12.0625
1466.31 12.05
183.044 12.05
141.16 12.05
136.255 12.05
97.6757 12.05
519.609 12.0417
327.895 12.0417
252.69 12.0417
170.894 12.0417
131.484 12.0417
109.212 12.0417
50.3147 12.0417
1470.35 12.0357
1298.52 12.0357
869.678 12.0357
291.167 12.0357
164.145 12.0357
115.354 12.0357
44.205 12.0313
212.272 12.0179
339.872 12.0114
226.43 12.0114
214.423 12.0114
177.117 12.0114
78.5866 12.0114
1452.55 12.0096
1353.52 12.0096
542.737 12.0096
332.172 12.0096
255.338 12.0096
91.6406 12.0096
1373.98 12.0083
1164.22 12.0083
648.254 12.0083
66.4791 12.0083
443.326 12.0074
432.156 12.0074
707.378 12.
531.997 12.
513.036 12.
462.997 12.
414.356 12.
41.879 12.
1486.04 11.9205
763.442 11.9205
268.438 11.9205
446.291 11.875
1342.18 11.8
655.073 11.8
1549.43 11.7788
320.892 11.7788
678.054 11.6806
269.105 11.6806
1556.7 11.6667
260.395 11.6667
173.712 11.6667
1210.29 11.625
714.703 11.5714
218.304 11.5625
1227.55 11.5568
606.703 11.5568
400.635 11.5568
167.744 11.5568
528.488 11.4712
457.743 11.45
276.53 11.45
444.476 11.4464
421.548 11.4464
1190.5 11.375
768.464 11.375
254.707 11.375
215.6 11.375
1570.65 11.3472
321.951 11.3333
859.203 11.3214
541.524 11.3214
314.144 11.2841
207.509 11.2841
1267.33 11.25
270.304 11.25
1418.93 11.2404
1122.06 11.2404
822.513 11.2404
348.904 11.2404
1024.49 11.225
126.091 11.225
1042.99 11.2083
1374.75 11.2
1283.25 11.2
1130.71 11.2
558.897 11.2
463.389 11.2
382.179 11.2
240.457 11.2
173.379 11.2
1144.37 11.1667
981.257 11.1667
624.613 11.1667
369.562 11.1667
133.157 11.1667
1492.39 11.1607
290.724 11.1607
145.758 11.1607
778.403 11.1429
200.141 11.1429
1436.96 11.125
335.084 11.125
331.003 11.125
48.8353 11.125
1219.33 11.1023
1057.62 11.1023
732.608 11.1023
218.104 11.1023
434.052 11.0865
343.978 11.0865
208.293 11.0833
677.139 11.075
673.685 11.075
295.346 11.075
270.664 11.0662
920.035 11.0625
161.622 11.0625
1449.87 11.05
1257.06 11.05
1149.02 11.05
1082.5 11.05
945.188 11.05
276.977 11.05
1295.37 11.0417
1146.56 11.0417
792.337 11.0417
673.879 11.0417
544.527 11.0417
462.699 11.0417
444.508 11.0417
334.495 11.025
160.998 11.025
796.777 11.0139
1421. 11.0114
1158.99 11.0114
825.258 11.0114
510.509 11.0114
98.0155 11.0114
1581.7 11.0096
1405.84 11.0096
1026. 11.0096
918.123 11.0096
1518.27 11.0083
1416.51 11.0083
778.643 11.0083
700.364 11.0083
132.273 11.0083
137.146 11.0074
55.2348 11.0074
1419.59 11.
1399.15 11.
1211.26 11.
810.531 11.
796.648 11.
675.56 11.
633.809 11.
519.218 11.
493.021 11.
473.672 11.
443.036 11.
381.226 11.
328.544 11.
204.787 11.
59.9593 11.
1017.37 10.9205
638.422 10.9205
468.424 10.9205
366.939 10.9205
293.394 10.9205
174.424 10.9205
112.629 10.9205
78.0358 10.9205
473.772 10.875
1317.19 10.8
1150.22 10.8
793.907 10.8
783.264 10.8
717.405 10.8
394.963 10.8
237.362 10.8
83.1746 10.8
1407.89 10.75
558.294 10.75
391.172 10.75
236.544 10.75
1366.93 10.6806
563.528 10.6806
371.529 10.6806
242.99 10.6806
226.997 10.6806
177.547 10.6806
85.4607 10.6806
479.52 10.6667
261.101 10.6667
121.564 10.6667
658.495 10.625
611.816 10.625
392.043 10.625
984.125 10.5625
280.838 10.5625
255.054 10.5625
1372.69 10.5568
669.991 10.5568
274.249 10.5568
1392. 10.4712
192.835 10.4712
1589.3 10.45
197.378 10.45
195.131 10.45
1266.39 10.4464
855.306 10.4464
485.108 10.4464
392.898 10.4464
352.268 10.4464
307.234 10.4464
257.23 10.4464
252.471 10.4464
1468.66 10.375
1062.26 10.375
543.739 10.375
535.688 10.375
445.56 10.375
274.607 10.375
124.243 10.375
94.4199 10.375
1224.87 10.3472
651.975 10.3472
261.518 10.3472
209.878 10.3472
206.025 10.3472
171.549 10.3472
532.863 10.3333
92.5458 10.3333
610.068 10.3214
372.033 10.3214
591.353 10.2841
369.947 10.2841
332.276 10.2841
302.825 10.2841
257.428 10.2841
256.274 10.2841
202.98 10.2841
141.78 10.2841
55.2819 10.2841
47.8375 10.2841
1499.91 10.25
1271.82 10.25
1129.28 10.25
162.562 10.25
82.7736 10.25
1430.39 10.2404
1417.7 10.2404
1156.94 10.2404
329.422 10.2404
326. 10.2404
188.666 10.2404
43.992 10.2404
1467.74 10.2
968.613 10.2
304.073 10.2
295.78 10.2
78.4595 10.2
1386.77 10.1667
606.578 10.1667
469.139 10.1667
334.693 10.1667
317.533 10.1667
46.9387 10.1667
137.549 10.1429
1524.8 10.125
1326.03 10.125
1197.1 10.125
1091.15 10.125
682.425 10.125
524.818 10.125
237.916 10.125
193.089 10.125
81.4816 10.125
73.4988 10.125
42.5305 10.125
1542.85 10.1023
1125.88 10.1023
857.407 10.1023
664.913 10.1023
512.232 10.1023
502.863 10.1023
449.158 10.1023
375.51 10.1023
326.827 10.1023
263.54 10.1023
213.334 10.1023
185.508 10.1023
143.579 10.1023
62.8771 10.1023
1547.42 10.0865
1304.33 10.0865
413.046 10.0865
397.982 10.0865
336.582 10.0865
247.905 10.0865
1090.64 10.0833
266.102 10.0833
194.047 10.0833
397.342 10.075
1210.52 10.0625
238.075 10.0625
74.4189 10.0625
655.244 10.05
650.896 10.05
286.601 10.05
239.039 10.05
63.437 10.05
1280.32 10.0417
1258.12 10.0417
1141.14 10.0417
1034. 10.0417
950.549 10.0417
777.333 10.0417
549.296 10.0417
498.659 10.0417
496.717 10.0417
207.344 10.0417
50.476 10.0417
1062.41 10.0357
977.618 10.0357
427.442 10.0357
210.466 10.0357
255.833 10.025
165.904 10.025
257.107 10.0179
1145.24 10.0139
566.069 10.0139
461.909 10.0139
386.817 10.0139
71.2365 10.0139
43.6318 10.0139
1387.52 10.0114
1238.55 10.0114
1135.76 10.0114
543.966 10.0114
509.992 10.0114
494.294 10.0114
345.212 10.0114
344.148 10.0114
243.372 10.0114
231.292 10.0114
209.735 10.0114
118.881 10.0114
1259.7 10.0096
1081.49 10.0096
956.811 10.0096
532.497 10.0096
379.796 10.0096
147.811 10.0096
85.205 10.0096
1595.81 10.
1366.01 10.
1328.71 10.
1277.92 10.
1264.99 10.
1123.08 10.
1027.27 10.
995.918 10.
840.799 10.
746.346 10.
635.331 10.
372.785 10.
103.125 10.
100.481 10.
99.4441 10.
96.8282 10.
74.5471 10.
60.9413 10.
42.072 10.
