# Supplementary material for: Functional Genomics of Novel Secondary Metabolites from Diverse Cyanobacteria Using Untargeted Metabolomics
Source: Mar Drugs. 2013 Sep 30;11(10):3617–31. doi: 10.3390/md11103617 (PMC3826126; doi:10.3390/md11103617)
Supplement: Supplementary File 3 — Supplementary msms data (ZIP, 1417 KB) [file marinedrugs-11-03617-s003.zip › msms/195.Positive.txt]

// 195. Mercaptohistidine betaine C9H15N3O2S Positive
186.105 38038.
230.095 29541.8
127.032 28387.1
60.0811 12780.6
230.187 1006.69
69.0574 932.823
230.232 789.443
68.0502 673.443
186.266 590.181
86.0065 553.278
230.308 482.125
100.021 467.103
60.1313 449.405
171.02 400.277
127.176 392.002
143.028 340.19
186.433 329.758
186.36 327.5
127.216 299.654
230.37 291.875
60.1506 273.82
230.473 268.154
127.254 243.202
58.9948 238.202
186.522 234.361
230.589 227.804
212.084 215.201
186.608 194.837
127.307 187.003
186.66 186.409
127.382 175.019
186.564 173.298
153.009 170.461
83.0597 170.102
94.0525 166.051
230.732 162.26
230.826 160.76
67.0419 159.289
186.945 159.256
186.908 153.008
60.185 151.75
230.993 138.515
197.058 137.009
186.771 135.078
186.85 134.636
127.538 133.875
127.665 130.161
230.858 121.474
60.3446 113.21
187.232 108.125
42.0332 105.25
231.104 101.643
187.099 99.25
186.985 96.125
41.0369 94.7782
127.749 92.04
231.319 92.0304
187.046 88.5707
231.196 87.2893
231.412 85.1111
60.2735 84.125
187.412 84.0592
187.614 83.4402
127.866 82.1494
59.9897 82.0109
187.313 76.25
187.137 72.6705
231.507 69.2893
188.063 69.125
60.2404 68.4464
187.768 65.8523
60.4198 64.4321
231.58 64.0694
128.13 64.004
85.0055 63.4135
187.511 63.3689
60.4849 63.0714
127.923 62.4321
69.1179 62.3674
231.928 58.0114
60.3753 57.9412
127.81 56.125
1418.09 55.445
232.246 55.1111
82.0516 55.0845
93.0437 52.0054
185.843 51.0388
939.076 48.7212
95.0594 48.2404
128.006 48.1111
61.0405 47.5216
128.336 47.1406
495.337 46.4402
187.685 46.225
60.8104 45.7961
231.733 45.0083
185.099 44.7778
68.0973 44.5714
509.5 43.7206
191.239 43.0043
187.904 42.375
128.636 42.225
230.005 41.3472
228.347 41.2663
231.866 41.0714
43.0396 41.0313
60.8925 41.0278
128.233 40.2917
60.622 40.1359
128.38 39.1635
232.359 38.75
190.17 38.2663
60.5714 38.1838
189.13 38.0536
