# Supplementary material for: Functional Genomics of Novel Secondary Metabolites from Diverse Cyanobacteria Using Untargeted Metabolomics
Source: Mar Drugs. 2013 Sep 30;11(10):3617–31. doi: 10.3390/md11103617 (PMC3826126; doi:10.3390/md11103617)
Supplement: Supplementary File 3 — Supplementary msms data (ZIP, 1417 KB) [file marinedrugs-11-03617-s003.zip › msms/45.Positive.txt]

// 45.   Positive
89.0596 769.534
45.0335 769.077
133.087 729.747
406.252 295.306
102.065 271.782
221.132 256.23
177.112 201.782
87.0449 182.425
414.759 179.57
199.123 138.282
73.0276 134.565
608.365 129.512
73.0604 113.333
309.185 97.1333
423.27 91.1115
243.65 86.5709
177.151 80.8929
90.0733 69.3636
124.075 65.5944
542.072 59.1905
406.328 56.
133.157 53.75
45.0765 53.2813
155.096 51.4321
80.0617 48.0833
229.647 47.8182
91.0744 46.4083
89.1358 45.045
117.096 44.675
221.632 44.2663
124.163 42.1667
80.1096 42.0417
520.337 40.0227
521.591 39.6
195.129 37.4712
87.1024 37.0278
177.23 36.0043
146.095 35.2228
591.338 35.075
1533.61 33.0417
415.33 32.
134.121 31.2045
132.263 31.125
131.066 30.0909
133.192 29.7857
415.242 29.3224
652.449 28.3636
608.431 28.0592
244.268 27.025
88.6308 26.5313
177.445 26.3603
231.982 26.0227
1087.96 26.0192
1418.78 26.0179
346.181 25.4821
309.386 25.245
243.155 25.125
222.348 25.0083
202.21 24.7778
876.314 24.4
155.601 24.125
503.337 24.0357
89.1725 23.7202
1127.48 23.4444
76.5305 23.2857
397.892 23.2045
1512.27 23.1
62.9419 22.8929
451.65 22.5313
361.736 22.5
89.2498 22.3603
1689.73 22.2917
694.473 22.2663
415.625 22.2663
1152.8 22.1
1479.75 22.0909
437.236 22.0592
460.279 22.0536
199.256 21.8929
221.351 21.5956
869.355 21.5714
42.5457 21.4444
450.293 21.2663
45.1085 21.25
1096.42 21.2045
112.884 21.1359
807.744 21.025
1491.25 21.
592.946 21.
941.909 20.8897
439.924 20.5329
90.659 20.5
133.383 20.4083
51.7421 20.375
620.761 20.3611
1456.32 20.2841
1333.32 20.1838
1230.63 20.1667
913.293 20.1488
471.754 20.1488
231.659 20.125
1383.14 20.0909
136.032 20.0909
266.911 20.0592
406.383 20.025
1535.57 20.0083
266.51 20.006
239.151 20.
353.353 19.9013
167.63 19.8929
333.192 19.6944
731.772 19.625
117.912 19.5956
384.238 19.5
268.573 19.4803
370.259 19.4712
558.117 19.375
260.459 19.3333
520.025 19.2813
1289.65 19.225
154.712 19.225
947.116 19.2045
415.019 19.1838
357.7 19.125
281.368 19.125
251.129 19.125
73.4127 19.1111
383.187 19.0833
109.963 19.0278
67.9381 19.025
416.099 18.9205
866.162 18.875
698.285 18.7813
236.507 18.625
68.7802 18.5714
89.2744 18.5568
80.5212 18.4712
133.231 18.45
635.213 18.4444
128.793 18.375
559.532 18.3224
87.1297 18.3224
922.281 18.2813
635.141 18.2813
1000.02 18.25
94.5765 18.2404
334.23 18.225
313.807 18.225
353.208 18.2083
416.932 18.1667
636.007 18.1645
127.396 18.1635
40.8883 18.1429
827.989 18.125
243.689 18.125
243.179 18.125
1564.58 18.1111
203.919 18.0909
392.778 18.075
81.6416 18.025
148.603 18.0227
62.1465 18.0179
628.158 18.0096
1650.03 18.0083
269.04 18.0074
723.436 18.0066
1189. 18.006
1683.28 18.
1663.11 18.
1590.84 18.
1406.46 18.
361.186 18.
1071.54 17.8929
609.047 17.8929
547.93 17.8929
354.071 17.8897
972.068 17.7961
406.522 17.7813
584.669 17.7788
89.2139 17.75
660.473 17.6806
134.09 17.6667
561.11 17.6544
45.2651 17.6544
1022.88 17.5
420.828 17.5
102.159 17.4444
367.955 17.4083
82.0349 17.4083
1072.49 17.375
1156.59 17.3603
1127.25 17.3603
450.731 17.3603
73.7516 17.3603
131.368 17.3214
381.287 17.2857
1275.96 17.2841
1229.48 17.2426
56.4828 17.2045
45.1476 17.1667
608.783 17.1488
284.168 17.1488
199.939 17.1429
536.833 17.125
120.312 17.1111
1380.8 17.1023
1503.97 17.1
739.083 17.0865
695.756 17.075
131.093 17.0662
1438.39 17.0592
391.417 17.0536
1508.82 17.0417
435.759 17.0417
1485.7 17.0313
639.16 17.0313
1501.49 17.0278
1514.21 17.0114
577.08 17.0083
1662.85 17.0074
279.849 17.0054
509.664 17.
91.1423 17.
1269.48 16.9205
1213.03 16.9205
428.955 16.9205
139.253 16.9205
650.337 16.8929
514.737 16.8929
421.77 16.7813
867.506 16.675
93.9537 16.625
426.123 16.5568
390.639 16.5313
250.831 16.5
1140.48 16.4712
641.552 16.4
331.398 16.3603
328.514 16.3214
63.6092 16.3214
101.766 16.25
73.1003 16.25
59.2537 16.2404
45.2872 16.2404
44.4384 16.2404
1228.85 16.2083
402.613 16.2083
847.741 16.1838
447.732 16.1838
247.665 16.1838
1460.1 16.1635
299.107 16.1607
298.451 16.1429
890.315 16.125
710.658 16.125
1122.39 16.1111
1683.09 16.075
145.927 16.0662
215.521 16.0417
1027.39 16.0357
133.505 16.0357
301.338 16.0278
1542.86 16.0096
584.12 16.0096
53.5219 16.0096
742.153 16.0083
549.647 16.0083
398.829 16.0083
624.373 16.0074
548.315 16.0074
407.04 16.
151.452 16.
233.255 15.8929
1084.51 15.8
1056.75 15.8
723.35 15.8
530.651 15.8
1574.79 15.7813
1468.77 15.675
558.228 15.6667
565.906 15.5956
419.514 15.5714
66.4934 15.5625
428.995 15.5568
258.7 15.5568
691.871 15.5
89.3322 15.4444
1000.57 15.4083
136.81 15.4083
1262.59 15.375
823.677 15.375
664.003 15.3603
218.116 15.3472
176.107 15.3333
426.759 15.3224
302.065 15.3224
1687.37 15.3214
1116.03 15.2857
756.459 15.2857
454.765 15.2813
132.092 15.2813
1466.03 15.2404
1205.37 15.2404
938.146 15.225
1168.29 15.2083
1651.4 15.2
80.1364 15.2
491.75 15.1635
283.457 15.1635
116.229 15.1635
851.131 15.1429
1509.65 15.125
1161.28 15.125
1024.5 15.125
715.842 15.125
457.358 15.125
336.406 15.125
128.544 15.125
72.7322 15.125
1298.41 15.1023
524.161 15.1023
347.972 15.1
170.852 15.0865
1112.81 15.075
414.948 15.075
785.128 15.0662
239.449 15.0662
81.7141 15.0662
1365.47 15.0417
740.999 15.0417
1079.47 15.0357
416.665 15.0357
102.125 15.0357
1285.81 15.0313
710.582 15.0313
260.225 15.0313
57.8036 15.0313
810.873 15.0278
816.002 15.0139
680.026 15.0096
199.842 15.0096
93.0555 15.0096
120.79 15.0083
45.5609 15.0083
1699.16 15.
849.727 15.
71.1965 15.
817.29 14.9205
273.063 14.9205
88.982 14.9205
419.755 14.8929
289.662 14.8929
1517.43 14.8
889.877 14.8
1324.15 14.7813
1330.52 14.7788
1166.28 14.7788
131.646 14.7788
1332.75 14.6806
159.744 14.6806
1239.74 14.675
790.001 14.675
90.9114 14.6667
1400.15 14.5956
1136.75 14.5956
136.293 14.5714
1403.33 14.5
1017.61 14.5
1658.67 14.4712
1029.96 14.4712
919.342 14.4712
63.0805 14.4712
203.174 14.45
1156.5 14.375
676.939 14.375
413.632 14.375
332.179 14.375
53.9298 14.375
262.225 14.3603
88.5794 14.3603
83.3764 14.3333
918.182 14.3214
506.631 14.3214
263.2 14.3214
199.205 14.3214
899.347 14.2857
102.734 14.2841
68.2603 14.2841
55.1299 14.2841
1130.77 14.2813
139.724 14.2813
89.5523 14.2813
1301.94 14.25
693.25 14.25
128.304 14.25
188.673 14.2404
92.4875 14.2404
887.555 14.225
415.123 14.2083
233.529 14.2083
93.8361 14.2083
76.4174 14.1838
582.126 14.1667
41.8135 14.1667
440.384 14.1635
406.778 14.1635
1277.82 14.1607
1662.39 14.125
944.113 14.125
592.282 14.125
166.045 14.125
45.1801 14.1023
1526.32 14.0865
1201.58 14.0865
994.863 14.0865
396.784 14.0865
122.737 14.0865
52.4296 14.0865
126.363 14.0833
1046.28 14.075
412.99 14.075
69.5005 14.075
61.4301 14.075
1314.37 14.0662
986.087 14.0625
122.821 14.0625
773.869 14.05
711.238 14.05
527.956 14.05
1012.32 14.0417
807.489 14.0417
693.542 14.0417
335.694 14.0417
311.671 14.0417
179.725 14.0417
107.873 14.0417
99.2925 14.0417
97.0881 14.0417
88.0886 14.0417
76.4993 14.0417
1498.2 14.0357
618.432 14.0357
201.408 14.0357
146.71 14.0357
222.474 14.025
634.042 14.0179
133.942 14.0179
621.428 14.0096
412.781 14.0096
295.381 14.0096
905.588 14.0083
505.383 14.0083
251.692 14.0083
679.473 14.0074
201.709 14.0074
528.602 14.0066
845.258 14.
568.832 14.
547.349 14.
525.197 14.
499.486 14.
275.429 14.
112.297 14.
52.5291 14.
51.2007 14.
482.105 13.9205
183.332 13.9205
1617.69 13.8929
829.645 13.8929
666.873 13.8929
89.3857 13.8929
1468.32 13.875
936.667 13.8
370.757 13.8
874.233 13.7813
697.618 13.7813
579.708 13.7788
1025.44 13.6806
155.687 13.6806
373.635 13.6667
286.279 13.6667
112.393 13.6667
576.007 13.5956
401.867 13.5956
1599.78 13.5714
1282.3 13.5714
640.404 13.5714
567.584 13.5714
1221.95 13.5625
927.498 13.5625
510.721 13.5625
301.75 13.5625
128.136 13.5625
78.3404 13.5625
69.8908 13.5625
50.0457 13.5625
821.737 13.5568
728.201 13.5568
481.695 13.5568
218.272 13.5568
90.5731 13.5568
83.6034 13.5568
650.697 13.5
84.6773 13.4712
76.1366 13.4712
146.569 13.45
103.156 13.45
67.24 13.45
48.9038 13.45
40.462 13.45
193.974 13.4083
50.596 13.4083
1380.61 13.375
1317.29 13.375
887.064 13.375
643.321 13.375
363.59 13.375
337.791 13.375
261.92 13.375
233.808 13.375
103.302 13.375
1293.83 13.3603
534.127 13.3333
1314.91 13.3214
1022.35 13.3214
572.932 13.3214
53.8406 13.3214
1624.12 13.2841
668.377 13.2841
582.43 13.2841
462.689 13.2841
93.1059 13.2841
70.0933 13.2841
907.572 13.2813
1338.84 13.25
993.919 13.25
614.812 13.25
503.422 13.25
407.224 13.25
1138.62 13.2404
635.372 13.2404
552.238 13.2404
485.415 13.2404
217.007 13.2404
48.9632 13.2404
223.673 13.2083
632.4 13.1838
485.616 13.1838
1107.98 13.1667
431.35 13.1667
98.6007 13.1667
1678.83 13.1635
1603.62 13.1635
1288.92 13.1635
119.824 13.1635
92.1863 13.1635
62.9132 13.1635
1287.21 13.1607
715.676 13.1429
655.278 13.1429
348.347 13.1429
161.096 13.1429
138.34 13.1429
1470.96 13.125
972.908 13.125
953.571 13.125
814.605 13.125
120.02 13.125
85.0619 13.125
1450.67 13.1023
1441.37 13.1023
1422.25 13.1023
715.232 13.1023
390.793 13.1023
270.48 13.1023
237.706 13.1023
202.571 13.1023
147.362 13.1023
1668.53 13.0865
568.402 13.0865
502.178 13.0865
466.135 13.0865
291.486 13.0865
200.133 13.0865
189.342 13.0865
143.089 13.0865
178.053 13.0833
1646.75 13.075
744.98 13.075
475.082 13.075
350.692 13.075
229.468 13.075
124.962 13.075
989.72 13.0662
1645.1 13.05
976.376 13.05
906.796 13.05
45.2981 13.05
1249.51 13.0417
1121.8 13.0417
447.009 13.0417
413.083 13.0417
384.354 13.0417
326.611 13.0417
315.173 13.0417
308.262 13.0417
304.715 13.0417
107.72 13.0417
57.0022 13.0417
46.6892 13.0417
1061.14 13.0357
940.429 13.0357
663.412 13.0357
482.239 13.0357
408.219 13.0357
285.086 13.0357
111.307 13.0357
64.6132 13.0357
417.929 13.0313
1650.09 13.0179
698.768 13.0179
129.51 13.0179
1228.25 13.0139
1495.52 13.0114
484.543 13.0114
305.529 13.0114
72.6046 13.0114
1131.85 13.0096
998.986 13.0096
668.972 13.0096
261.214 13.0096
286.422 13.0083
229.919 13.0083
526.957 13.0074
1359.83 13.0066
1131.33 13.0066
1683.87 13.
1376.63 13.
1123.98 13.
1053.32 13.
1006.39 13.
866.373 13.
589.74 13.
574.502 13.
567.897 13.
259.62 13.
149.383 13.
82.9669 13.
813.839 12.9205
530.1 12.9205
169.606 12.9205
443.755 12.8929
1397.65 12.875
667.824 12.875
96.5216 12.875
719.445 12.8
592.768 12.8
399.703 12.8
1654.92 12.7788
1226.14 12.7788
878.067 12.7788
202.095 12.75
1605.16 12.6806
1230.15 12.6806
1107.06 12.6806
983.444 12.6667
772.813 12.6667
729.941 12.6667
187.543 12.6667
49.6799 12.6667
1331.19 12.5714
78.3174 12.5714
58.9023 12.5714
220.665 12.5625
1320.26 12.5568
909.837 12.5568
140.74 12.5568
131.902 12.5568
1618.44 12.5
1171.11 12.5
111.126 12.5
1590.72 12.4712
91.214 12.4712
1120.79 12.45
71.7427 12.45
150.323 12.4464
48.0415 12.4083
1267.02 12.375
736.267 12.375
633.814 12.375
136.637 12.375
1298.8 12.3472
1267.44 12.3472
669.79 12.3472
359.335 12.3472
92.3097 12.3472
1389.05 12.3214
1384.87 12.3214
1099.09 12.3214
368.418 12.3214
1582.65 12.2841
779.982 12.2841
611.275 12.2841
388.237 12.2841
279.802 12.2841
1550.09 12.2813
504.209 12.2813
380.679 12.2813
1620.05 12.25
107.322 12.25
838.874 12.2404
707.958 12.2404
697.919 12.2404
520.691 12.2404
328.868 12.2404
272.235 12.2404
193.607 12.2404
177.345 12.2404
1385.17 12.2083
874.536 12.2083
639.522 12.2083
761.423 12.2
542.667 12.2
455.573 12.2
227.65 12.2
225.88 12.2
194.781 12.2
46.1345 12.2
1266.41 12.1667
1045.54 12.1667
440.873 12.1667
225.742 12.1667
202.303 12.1667
47.4636 12.1667
1281.27 12.1607
80.4132 12.1607
1156.81 12.1429
464.035 12.1429
287.48 12.1429
177.581 12.1429
119.265 12.1429
1551.34 12.125
1473.19 12.125
1463.93 12.125
1184.1 12.125
653.541 12.125
459.343 12.125
415.883 12.125
256.084 12.125
248.331 12.125
198.229 12.125
87.6967 12.125
1659.3 12.1023
1237.97 12.1023
1219.33 12.1023
1093.16 12.1023
1523.25 12.0865
783.571 12.0865
306.491 12.0865
272.67 12.0865
234.142 12.0865
179.955 12.0865
66.8284 12.0865
1093.26 12.0833
1649.89 12.075
1239.94 12.075
1119.43 12.075
546.519 12.075
820.557 12.0625
654.739 12.0625
309.295 12.0625
1631.86 12.05
1037.76 12.05
873.623 12.05
719.313 12.05
580.235 12.05
408.764 12.05
217.513 12.05
165.017 12.05
986.538 12.0417
887.976 12.0417
883.526 12.0417
722.373 12.0417
713.476 12.0417
642.263 12.0417
588.341 12.0417
573.992 12.0417
545.073 12.0417
411.687 12.0417
393.107 12.0417
1233.38 12.0357
899.822 12.0357
166.84 12.0357
529.287 12.0313
95.3405 12.0313
1662.08 12.0179
384.984 12.0179
980.711 12.0139
343.095 12.0139
1264.37 12.0114
900.063 12.0114
822.43 12.0114
520.651 12.0114
505.225 12.0114
267.829 12.0114
200.683 12.0114
159.103 12.0114
141.347 12.0114
46.4897 12.0114
1544.48 12.0096
1019.04 12.0096
912.427 12.0096
600.739 12.0096
420.603 12.0096
329.658 12.0096
268.42 12.0096
257.874 12.0096
199.469 12.0096
1277.54 12.0083
704.852 12.0083
438.099 12.0083
1567.6 12.
1562.72 12.
1436.83 12.
1141.08 12.
746.404 12.
660.855 12.
566.437 12.
518.144 12.
406.739 12.
384.961 12.
293.421 12.
220.94 12.
156.387 12.
94.534 12.
84.3764 12.
958.669 11.9205
73.9308 11.9205
63.5806 11.9205
1094.4 11.875
1077.2 11.875
616.02 11.875
441.42 11.875
248.445 11.875
103.527 11.875
1452.71 11.8
1066.51 11.8
740.739 11.8
165.766 11.8
146.192 11.8
1578.21 11.7788
1117.27 11.7788
777.493 11.7788
1101.08 11.75
1094.59 11.75
179.521 11.75
50.3366 11.75
1168.55 11.6806
810.976 11.6806
605.696 11.6806
473.5 11.6667
93.2185 11.625
1421.56 11.5714
1374.53 11.5714
310.537 11.5714
245.156 11.5714
1639.52 11.5625
1570.6 11.5625
1027.19 11.5625
699.049 11.5625
697.732 11.5625
500.494 11.5625
1207.1 11.5568
762.092 11.5568
476.43 11.5568
368.871 11.5568
249.56 11.5568
239.273 11.5568
87.2141 11.5568
1172.78 11.5
458.419 11.5
1588.51 11.4712
1565.17 11.4712
1517.13 11.4712
1408.78 11.4712
1289.18 11.4712
746.358 11.4712
728.129 11.4712
227.088 11.4712
178.79 11.4712
320.664 11.45
176.954 11.45
1165.3 11.4464
511.705 11.4464
257.806 11.4464
461.57 11.4083
1571.95 11.375
1021.36 11.375
313.755 11.375
180.949 11.375
801.086 11.3472
721.631 11.3472
716.439 11.3472
586.334 11.3472
536.218 11.3472
505.893 11.3472
460.945 11.3472
366.893 11.3472
288.256 11.3472
907.762 11.3214
396.089 11.3214
226.484 11.3214
1186.73 11.2841
655.57 11.2841
603.144 11.2841
580.759 11.2841
179.448 11.2841
145.269 11.2841
144.161 11.2841
110.36 11.2841
1577.63 11.25
600.63 11.25
220.448 11.25
1609.44 11.2404
1068.32 11.2404
590.269 11.2404
507.494 11.2404
428.571 11.2404
127.277 11.2404
172.601 11.2083
1272.67 11.2
646.641 11.2
489.232 11.2
231.31 11.2
103.036 11.2
88.4279 11.2
1199.02 11.1667
1129.59 11.1667
871.912 11.1667
710.963 11.1667
580.539 11.1667
418.667 11.1667
393.789 11.1667
197.79 11.1667
1370.09 11.1607
1207.74 11.1607
1108.28 11.1607
261.25 11.1607
55.6455 11.1607
1115.26 11.1429
873.232 11.1429
653.812 11.1429
437.44 11.1429
1418.9 11.125
1070.01 11.125
722.636 11.125
718.331 11.125
655.379 11.125
593.057 11.125
410.555 11.125
228.264 11.125
216.366 11.125
108.094 11.125
53.4217 11.125
1622.38 11.1023
1427.2 11.1023
820.739 11.1023
792.431 11.1023
559.749 11.1023
549.886 11.1023
499.179 11.1023
491.224 11.1023
273.115 11.1023
78.2917 11.1023
64.2591 11.1023
1256.95 11.0865
1004.37 11.0865
817.624 11.0865
435.967 11.0865
177.528 11.0865
123.697 11.0865
70.8055 11.0865
289.697 11.0833
1034.99 11.075
441.992 11.075
603.425 11.0625
249.208 11.0625
151.733 11.0625
1581.39 11.05
1334.47 11.05
1060.23 11.05
763.323 11.05
653.387 11.05
551.297 11.05
528.036 11.05
68.4205 11.05
1223.16 11.0417
1081.13 11.0417
463.42 11.0417
460.217 11.0417
217.226 11.0417
208.783 11.0417
193.798 11.0417
1684.88 11.0357
1494.35 11.0357
1484.82 11.0357
964.988 11.0357
751.31 11.0357
189.752 11.0357
123.526 11.025
65.3701 11.025
1435.14 11.0139
1302.93 11.0139
1018.49 11.0139
784.935 11.0139
737.634 11.0139
645.009 11.0139
200.068 11.0139
1252.52 11.0114
762.342 11.0114
685.279 11.0114
489.056 11.0114
332.128 11.0114
234.958 11.0114
112.719 11.0114
93.9806 11.0114
74.6747 11.0114
54.0175 11.0114
1662.55 11.0096
706.846 11.0096
681.924 11.0096
369.959 11.0096
213.971 11.0096
88.4014 11.0096
1368.29 11.0083
617.236 11.0083
1047.14 11.0074
1624.85 11.
1546.86 11.
1480.41 11.
1335.45 11.
1023.61 11.
948.827 11.
778.784 11.
633.661 11.
593.181 11.
534.31 11.
499.941 11.
400.857 11.
372.951 11.
352.126 11.
318.808 11.
179.31 11.
144.016 11.
99.1592 11.
54.9393 11.
1334.67 10.9205
1055.48 10.9205
677.762 10.9205
389.349 10.9205
301.431 10.9205
263.286 10.9205
160.961 10.9205
158.781 10.9205
111.835 10.9205
65.7292 10.9205
1677.07 10.875
718.214 10.875
273.773 10.875
121.039 10.875
101.936 10.875
55.7982 10.875
55.0774 10.875
40.0631 10.875
1575.65 10.8
1342.93 10.8
1321.46 10.8
1085.89 10.8
832.884 10.8
589.661 10.8
442.599 10.8
223.77 10.8
659.265 10.75
481.491 10.75
311.198 10.75
211.852 10.75
1676. 10.6806
1329.3 10.6806
1015.61 10.6806
983.506 10.6806
899.57 10.6806
784.657 10.6806
718.795 10.6806
475.486 10.6806
380.005 10.6806
238.805 10.6806
175.278 10.6806
158.906 10.6806
1326.74 10.6667
1294.95 10.6667
1267.8 10.6667
983.802 10.6667
149.85 10.6667
146.232 10.6667
862.406 10.625
1622.65 10.5625
1491.12 10.5625
1479.61 10.5625
1366.42 10.5625
1341.79 10.5625
1341.39 10.5625
1122.33 10.5625
1080.69 10.5625
653.612 10.5625
575.514 10.5568
531.242 10.5568
480.54 10.5568
459.012 10.5568
434.487 10.5568
417.147 10.5568
345.894 10.5568
235.548 10.5568
202.027 10.5568
129.392 10.5568
1472.4 10.4712
1417.85 10.4712
1369.1 10.4712
1129.33 10.4712
949.922 10.4712
585.103 10.4712
174.791 10.4712
46.7716 10.4712
1571.05 10.45
1564.31 10.45
1116.54 10.45
1060.37 10.45
910.718 10.45
718.624 10.45
467.346 10.45
448.105 10.45
145.898 10.45
46.7981 10.45
1029.24 10.4464
552.436 10.4464
315.394 10.4464
61.4466 10.4464
1301.45 10.375
1042.58 10.375
718.499 10.375
550.424 10.375
265.053 10.375
251.211 10.375
225.14 10.375
111.374 10.375
94.1208 10.375
83.082 10.375
1578.89 10.3472
1538.18 10.3472
971.372 10.3472
929.74 10.3472
887.865 10.3472
825.914 10.3472
626.577 10.3472
581.384 10.3472
276.246 10.3472
274.32 10.3472
208.814 10.3472
99.6895 10.3472
92.5468 10.3472
52.8624 10.3472
42.4671 10.3472
1132.34 10.3333
866.935 10.3333
646.909 10.3333
89.6093 10.3333
1210.99 10.3214
704.168 10.3214
483.397 10.3214
1272.28 10.2841
941.344 10.2841
356.119 10.2841
144.208 10.2841
1449.98 10.25
1309.44 10.25
768.044 10.25
548.6 10.25
57.2337 10.25
45.3517 10.25
894.829 10.2404
147.46 10.2404
1411.74 10.225
784.09 10.225
157.012 10.225
201.537 10.2
152.045 10.2
85.3424 10.2
1678.33 10.1667
1518.09 10.1667
1230.94 10.1667
910.024 10.1667
727.958 10.1667
661.142 10.1667
636.166 10.1667
485.086 10.1667
469.145 10.1667
450.645 10.1667
375.211 10.1667
368.011 10.1667
269.519 10.1667
130.202 10.1667
112.999 10.1667
66.9643 10.1667
1606.36 10.1607
1208.69 10.1607
1088.54 10.1607
800.253 10.1607
536.147 10.1607
133.274 10.1607
90.961 10.1607
550.275 10.1429
1558.65 10.125
1422.42 10.125
1241.29 10.125
1111.2 10.125
951.873 10.125
502.586 10.125
472.789 10.125
429.984 10.125
423.675 10.125
392.006 10.125
391.507 10.125
260.535 10.125
210.641 10.125
202.71 10.125
177.818 10.125
123.99 10.125
97.3306 10.125
1584.28 10.1023
1414.36 10.1023
1324.38 10.1023
1281.03 10.1023
1249.71 10.1023
1010.92 10.1023
649.942 10.1023
594.2 10.1023
250.921 10.1023
166.81 10.1023
905.674 10.0865
722.743 10.0865
369.364 10.0865
296.209 10.0865
188.807 10.0865
169.41 10.0865
132.434 10.0865
572.436 10.0833
221.674 10.0833
188.939 10.0833
94.2029 10.075
658.434 10.0625
571.163 10.0625
548.785 10.0625
467.657 10.0625
416.77 10.0625
373.926 10.0625
283.248 10.0625
262.967 10.0625
1450.89 10.05
1321.01 10.05
923.448 10.05
775.734 10.05
688.883 10.05
638.827 10.05
524.619 10.05
411.641 10.05
388.973 10.05
156.792 10.05
155.261 10.05
41.1858 10.05
1507.66 10.0417
1068.41 10.0417
914.938 10.0417
726.984 10.0417
454.118 10.0417
359.001 10.0417
322.572 10.0417
195.725 10.0417
164.745 10.0417
102.478 10.0417
747.876 10.0357
343.722 10.0357
280.424 10.0357
223.999 10.0357
225.407 10.0313
551.08 10.025
1577.82 10.0179
52.8074 10.0179
1571.77 10.0139
1548.42 10.0139
1432.19 10.0139
1012.17 10.0139
838.476 10.0139
265.575 10.0139
136.942 10.0139
73.1774 10.0139
69.6534 10.0139
46.8576 10.0139
1634.31 10.0114
1142.24 10.0114
962.605 10.0114
821.232 10.0114
682.119 10.0114
523.033 10.0114
479.224 10.0114
406.67 10.0114
298.333 10.0114
289.982 10.0114
159.27 10.0114
146.307 10.0114
119.296 10.0114
67.119 10.0114
54.6594 10.0114
1328.78 10.0096
1166. 10.0096
999.838 10.0096
622.713 10.0096
613.116 10.0096
403.028 10.0096
139.21 10.0096
82.7062 10.0096
969.085 10.0083
1470.2 10.
1437.02 10.
1331.87 10.
1206.47 10.
1180.34 10.
1121.95 10.
974.219 10.
945.337 10.
936.27 10.
818.301 10.
743.121 10.
721.088 10.
467.955 10.
343.478 10.
337.4 10.
217.057 10.
196.375 10.
159.624 10.
127.582 10.
115.119 10.
46.3336 10.
