# Supplementary material for: Functional Genomics of Novel Secondary Metabolites from Diverse Cyanobacteria Using Untargeted Metabolomics
Source: Mar Drugs. 2013 Sep 30;11(10):3617–31. doi: 10.3390/md11103617 (PMC3826126; doi:10.3390/md11103617)
Supplement: Supplementary File 3 — Supplementary msms data (ZIP, 1417 KB) [file marinedrugs-11-03617-s003.zip › msms/42.Positive.txt]

// 42.   Positive
696.435 2447.74
679.407 526.286
697.444 270.03
133.081 192.847
89.0537 174.919
177.11 129.575
696.703 72.5
680.402 69.5125
700.159 52.0139
697.967 51.6
696.768 51.0278
697.051 43.225
397.227 41.0357
698.197 39.625
87.0419 39.625
696.835 38.375
133.164 37.1157
696.924 36.2404
697.24 34.1
1322.45 33.0417
697.668 33.0417
698.555 32.5682
700.638 31.2426
701.198 31.1111
700.506 29.0357
699.986 27.7788
246.788 27.0865
353.176 27.
221.129 26.45
45.0314 26.1635
920.547 26.125
1608.67 26.0909
698.802 25.375
285.005 25.2917
420.486 24.8897
441.272 24.8
994.236 24.675
1279.33 24.625
361.765 24.625
503.208 24.4083
679.627 24.25
261.358 24.1875
680.213 23.5568
134.987 23.1157
711.012 23.1118
1393.27 23.0833
265.165 22.9205
1027.38 22.8409
1513.75 22.2045
1420.18 22.1645
46.8703 22.0227
353.246 22.0083
177.222 21.875
445.357 21.7961
712.34 21.6944
718.403 21.2083
355.014 21.1875
703.391 21.1488
968.212 21.1359
46.4203 21.1
140.1 21.0592
982.92 21.0083
543.6 21.0066
1517.38 21.006
1491.17 21.
641.829 20.7813
550.108 20.5714
743.792 20.5682
702.393 20.4803
1154.88 20.4402
1352.99 20.4083
624.628 20.405
100.118 20.2426
268.228 20.1731
630.896 20.125
287.942 20.125
574.493 20.1111
1296.47 20.1
236.211 20.0909
699.112 20.0417
288.915 20.025
50.1134 20.0139
513.042 20.0066
1406.62 20.0054
682.724 19.9205
999.943 19.7813
864.37 19.6944
861.143 19.4083
358.921 19.3636
1035.12 19.3077
1578.67 19.25
1071.81 19.25
158.27 19.25
398.975 19.2
1233.82 19.1838
1537.78 19.1488
397.147 19.1136
1647.29 19.1111
117.907 19.075
695.936 19.0592
545.98 19.0592
691.424 19.0278
62.4005 19.025
1058.39 19.0083
743.026 19.0083
961.77 19.0054
1696.55 19.
492.405 19.
506.725 18.9205
1068.78 18.875
751.454 18.7813
98.351 18.7788
701.296 18.4402
86.945 18.4083
1300.09 18.3603
1228.27 18.3603
403.668 18.3224
1242.99 18.25
344.933 18.2426
321.736 18.225
1372.87 18.1635
133.228 18.1023
108.677 18.1
845.474 18.0662
729.162 18.0536
60.8356 18.0313
970.263 18.0278
547.414 18.0278
422.552 18.025
193.157 18.025
778.272 18.0096
156.072 18.0074
344.653 18.0066
1058.79 18.006
76.7698 18.006
1292.87 18.
1012.72 18.
680.681 18.
472.523 18.
65.2747 18.
1017.46 17.8929
780.197 17.6806
202.745 17.675
533.846 17.5313
1063.56 17.5
161.673 17.4712
193.665 17.375
650.972 17.3636
323.176 17.3603
176.541 17.3603
1475.32 17.3214
564.62 17.3214
345.484 17.2813
371.08 17.25
132.623 17.25
539.534 17.225
463.958 17.1838
100.908 17.1667
1245.89 17.1645
942.767 17.1645
697.75 17.1429
480.251 17.1429
89.0995 17.125
1144.31 17.1111
1366.32 17.1
1202.59 17.075
222.394 17.075
206.895 17.075
598.464 17.0662
504.077 17.0592
132.18 17.0592
1070.91 17.0313
1619.92 17.0278
89.3212 17.0278
1193.97 17.025
942.363 17.025
284.077 17.0114
1407.88 17.0083
643.001 17.0083
378.117 17.0083
1606.99 17.
768.045 17.
612.759 17.
572.833 17.
461.53 17.
89.7006 17.
89.1751 17.
172.586 16.9205
787.541 16.8929
1477.16 16.5956
844.649 16.5
79.9241 16.5
427.716 16.4712
1267.69 16.45
681.236 16.4083
109.239 16.4083
1068.31 16.375
564.285 16.375
178.46 16.375
400.854 16.3603
71.8328 16.3603
195.323 16.3472
176.375 16.3472
857.884 16.3333
388.69 16.3333
204.575 16.3333
901.412 16.25
384.547 16.25
135.55 16.25
89.8365 16.25
1243.58 16.2404
193.586 16.2404
509.52 16.2083
937.551 16.1838
1547.75 16.1667
257.319 16.1667
469.514 16.1645
167.114 16.1607
91.7854 16.1429
932.353 16.125
793.952 16.125
476.982 16.125
272.07 16.125
1616.14 16.1111
141.8 16.1111
1311.18 16.075
1008.99 16.075
877.587 16.075
1359.62 16.0417
1297.61 16.0417
479.179 16.0417
420.623 16.0417
355.277 16.0417
927.404 16.0357
164.469 16.0357
1384.87 16.0278
226.281 16.0278
135.22 16.0278
1228.11 16.0096
415.695 16.0083
270.635 16.0083
267.356 16.0083
158.204 16.0083
133.315 16.0083
338.481 16.
288.185 16.
177.447 16.
69.5353 16.
1225.98 15.9205
640.949 15.9205
113.64 15.9205
1527.58 15.8929
895.039 15.8929
749.022 15.8929
1387.22 15.8897
1252.62 15.8
571.93 15.7813
1040.58 15.7788
842.141 15.7788
667.108 15.7788
1034.15 15.6944
219.113 15.625
1184.19 15.5956
1543.38 15.5714
221.095 15.5568
170.352 15.5568
1331.2 15.5
685.279 15.5
208.934 15.4712
155.52 15.4712
71.4875 15.4712
1429.95 15.45
838.675 15.4444
1022.89 15.4083
640.38 15.4083
593.841 15.4083
459.101 15.4083
161.31 15.4083
93.635 15.4083
82.8453 15.4083
1588.33 15.375
868.27 15.375
719.703 15.375
1680.49 15.3603
704.834 15.3603
1321.15 15.3472
62.2874 15.3224
1372.98 15.3214
848.173 15.3214
826.837 15.3214
49.3177 15.3214
458.843 15.2857
397.618 15.2857
311.192 15.2857
418.779 15.2841
134.052 15.2841
1192.78 15.2813
667.445 15.2813
341.439 15.2813
1076.82 15.25
292.132 15.25
230.937 15.25
136.82 15.25
1628.39 15.2404
699.554 15.2404
695.197 15.2404
435.138 15.2404
522.964 15.2083
251.053 15.2083
254.55 15.1838
1659.05 15.1667
371.931 15.1667
169.316 15.1667
1595.9 15.1635
203.444 15.1635
1586.64 15.1429
1376.1 15.1429
272.609 15.1429
1037.21 15.125
839.33 15.125
489.395 15.125
77.4616 15.125
53.9775 15.125
1593.97 15.1023
617.176 15.1023
548.123 15.1023
812.472 15.0865
554.837 15.0865
541.879 15.0865
225.928 15.0865
213.171 15.0865
999.024 15.075
379.48 15.075
340.634 15.075
124.836 15.075
242.415 15.0662
1214.38 15.0592
699.289 15.0417
996.635 15.0357
645.925 15.0357
296.945 15.0357
214.755 15.0357
91.281 15.0357
86.784 15.0357
83.5854 15.0357
1690.23 15.0313
1265.58 15.0313
664.355 15.0313
608.102 15.0313
347.701 15.0313
126.242 15.0278
129.474 15.0114
1514.33 15.0096
598.24 15.0096
732.678 15.0083
699.173 15.0083
689.14 15.0083
328.275 15.0083
179.913 15.0083
153.904 15.0083
966.003 15.0074
408.378 15.0074
1671.68 15.
1274.13 15.
1076.46 15.
833.052 15.
814.457 15.
706.372 15.
580.923 15.
266.224 15.
103.037 15.
97.9782 15.
84.6362 15.
379.206 14.9205
722.53 14.8929
138.849 14.8897
172.556 14.875
70.7136 14.8
60.1334 14.8
664.698 14.7788
478.702 14.6806
835.05 14.6667
828.936 14.6667
177.947 14.625
1072.54 14.5956
563.275 14.5956
360.911 14.5714
150.562 14.5714
1161.17 14.5568
959.937 14.5568
843.472 14.5568
800.274 14.5568
485.338 14.5568
1656.26 14.5
1486.61 14.4712
380.666 14.4712
149.192 14.4712
50.0569 14.4712
1690.29 14.4464
1517.71 14.4464
141.164 14.4464
935.763 14.4083
1459.39 14.375
260.811 14.375
188.833 14.375
1139.82 14.3603
1013.63 14.3603
1073.23 14.3472
515.501 14.3472
1619.44 14.3214
725.314 14.3214
251.326 14.3214
86.2782 14.3214
892.437 14.2857
48.7892 14.2857
1065.65 14.2841
797.78 14.2841
797.646 14.2841
746.42 14.2841
275.568 14.2813
1678.75 14.25
1459.25 14.25
680.02 14.25
598.867 14.25
238.117 14.25
1637.07 14.2404
442.855 14.2404
70.3549 14.2404
737.944 14.2083
118.655 14.2083
1506.4 14.2
326.085 14.2
1619.32 14.1838
1387.77 14.1838
629.505 14.1838
595.078 14.1838
1413.74 14.1667
1272.68 14.1667
764.669 14.1667
110.772 14.1667
1388.82 14.1645
818.055 14.1635
169.17 14.1635
93.5186 14.1635
90.393 14.1635
1639.9 14.1429
1267.8 14.1429
1133.04 14.1429
191.393 14.1429
1506.67 14.125
422.847 14.125
309.192 14.125
259.738 14.125
222.54 14.125
212.536 14.125
40.538 14.125
467.963 14.1023
176.343 14.1023
1386.83 14.0865
505.441 14.0865
185.636 14.0865
150.195 14.0865
1112.28 14.075
498.805 14.075
215.377 14.075
130.917 14.0625
1141.37 14.05
744.119 14.0417
394.388 14.0417
254.343 14.0417
235.411 14.0417
44.7203 14.0417
694.893 14.0357
591.171 14.0357
373.069 14.0357
358.856 14.0313
157.988 14.0313
77.8381 14.0179
407.775 14.0139
724.729 14.0114
328.501 14.0114
1533.58 14.0096
1435.86 14.0096
530.141 14.0096
378.822 14.0096
1605.39 14.0083
885.569 14.0083
597.47 14.0083
349.651 14.0083
320.781 14.0083
241.319 14.0083
126.488 14.0083
499.048 14.0066
1476.36 14.
1134.95 14.
1097.33 14.
419.719 14.
247.669 14.
242.553 14.
207.943 14.
129.989 14.
112.214 14.
1219.14 13.9205
624.989 13.9205
541.697 13.9205
509.644 13.9205
951.445 13.8929
1570.36 13.8
790.314 13.8
623.603 13.8
457.24 13.8
364.55 13.8
1477.64 13.7788
1451.25 13.7788
575.087 13.7788
96.8036 13.7788
1228.71 13.6806
1077.58 13.6806
731.769 13.6806
227.451 13.6806
85.8228 13.6806
1567.69 13.6667
702.817 13.6667
271.392 13.6667
177.415 13.6667
77.9602 13.6667
1177.79 13.5714
969.409 13.5714
727.838 13.5625
124.61 13.5625
842.382 13.5568
1284.21 13.5
1494.38 13.4712
364.063 13.4712
273.718 13.4712
210.87 13.4712
89.6294 13.4712
1351.82 13.45
646.518 13.45
445.207 13.45
309.758 13.45
71.9552 13.45
682.994 13.4464
1566.27 13.375
1369. 13.375
1255.92 13.375
1227.11 13.375
1215.3 13.375
885.465 13.375
761.868 13.375
740.21 13.375
396.3 13.375
382.991 13.375
169.623 13.375
144.589 13.375
75.4449 13.375
942.591 13.3603
1643.62 13.3472
562.973 13.3472
73.6767 13.3472
77.2795 13.3333
1113.48 13.3214
758.929 13.3214
334.74 13.3214
116.054 13.2841
1189.32 13.2813
309.866 13.2813
183.985 13.2813
246.487 13.25
1359.22 13.2404
1043.14 13.2404
881.972 13.2404
616.182 13.2404
264.992 13.2404
244.73 13.2404
101.838 13.2404
63.9167 13.2404
621.797 13.2083
304.115 13.2083
299.914 13.2083
186.402 13.2083
1645.45 13.2
1385.15 13.2
1158.44 13.2
585.92 13.2
305.133 13.2
151.334 13.2
60.5328 13.2
1177.04 13.1667
791.932 13.1667
733.206 13.1667
312.291 13.1667
167.377 13.1667
89.256 13.1667
1251.8 13.1635
860.067 13.1635
608.673 13.1635
445.497 13.1607
552.519 13.1429
545.673 13.1429
364.292 13.1429
293.088 13.1429
1369.4 13.125
713.666 13.125
179.804 13.125
113.85 13.125
827.761 13.1111
1529.8 13.1023
913.171 13.1023
906.053 13.1023
563.139 13.1023
351.095 13.1023
306.478 13.1023
185.324 13.1023
126.029 13.1023
102.526 13.1023
1655.55 13.0865
1503.03 13.0865
1481.16 13.0865
846.523 13.0865
725.655 13.0865
661.273 13.0865
476.929 13.0865
169.227 13.0865
164.771 13.0865
101.554 13.0865
1513.19 13.075
412.067 13.075
1303.52 13.0662
751.215 13.0662
923.607 13.0625
863.611 13.0625
100.316 13.0625
131.489 13.0592
1231.11 13.05
958.787 13.05
556.159 13.05
1551.9 13.0417
1351.97 13.0417
1117.12 13.0417
1058.24 13.0417
1031.19 13.0417
792.936 13.0417
650.139 13.0417
356.029 13.0417
179.685 13.0417
135.573 13.0417
48.0239 13.0417
1330.63 13.0357
880.441 13.0357
542.386 13.0357
708.734 13.0313
192.417 13.0313
163.611 13.0313
154.822 13.0179
783.747 13.0139
489.812 13.0139
430.93 13.0139
284.241 13.0139
264.442 13.0139
1665.33 13.0114
565.698 13.0114
302.957 13.0114
190.594 13.0114
175.575 13.0114
141.5 13.0114
119.298 13.0114
42.033 13.0114
514.835 13.0096
78.2982 13.0096
61.4942 13.0096
52.8961 13.0096
51.6783 13.0096
1697.59 13.0083
1227.39 13.0083
1207.8 13.0083
1123.42 13.0083
943.735 13.0083
592.412 13.0083
142.77 13.0083
114.162 13.0083
99.0699 13.0083
649.292 13.0074
40.8089 13.0074
1599.86 13.
1514.86 13.
1383.98 13.
1080.56 13.
895.497 13.
887.151 13.
854.618 13.
805.352 13.
698.885 13.
689.723 13.
614.348 13.
610.223 13.
425.407 13.
380.821 13.
299.131 13.
297.251 13.
242.272 13.
238.241 13.
160.94 13.
146.997 13.
51.5178 13.
1264.2 12.9205
271.11 12.9205
794.823 12.8929
506.372 12.8929
137.093 12.8929
1346.57 12.875
968.13 12.8
104.26 12.8
88.2505 12.8
1609.06 12.7788
1323.22 12.7788
1068.12 12.7788
900.334 12.7788
779.314 12.7788
484.133 12.7788
200.942 12.7788
74.1598 12.75
707.25 12.6806
425.222 12.6806
110.709 12.6806
1349.63 12.675
1218.34 12.675
1074.49 12.675
683.842 12.6667
569.427 12.6667
302.441 12.6667
243.077 12.6667
146.035 12.6667
141.935 12.6667
103.749 12.6667
1146.31 12.5714
718.176 12.5714
1631.35 12.5625
883.889 12.5625
379.733 12.5625
1117.42 12.5568
956.799 12.5568
844.378 12.5568
263.119 12.5568
1669.33 12.4712
1336.93 12.4712
1190.23 12.4712
852.519 12.4712
704.198 12.4712
586.114 12.4712
350.614 12.4712
1366.17 12.45
1362.47 12.45
1079.3 12.45
928.752 12.45
595.276 12.45
137.037 12.45
1191.99 12.4464
55.6289 12.4464
50.5098 12.4464
50.5399 12.4083
1391.7 12.375
1132.76 12.375
690.462 12.375
1405.79 12.3472
844.238 12.3472
205.269 12.3472
165.914 12.3472
107.218 12.3472
667.213 12.3333
633.401 12.3333
1436.9 12.3214
1234.61 12.3214
558.527 12.3214
59.9809 12.3214
1137. 12.2841
997.194 12.2841
604.732 12.2841
440.51 12.2841
416.263 12.2841
1145.36 12.25
789.679 12.25
752.044 12.25
240.967 12.25
203.02 12.25
95.1678 12.25
762.656 12.2404
569.793 12.2404
489.332 12.2404
290.105 12.2404
90.9311 12.2404
48.584 12.2404
503.465 12.225
424.749 12.225
260.939 12.225
154.312 12.225
657.61 12.2083
1639.63 12.2
1256.42 12.2
1107.78 12.2
1044.47 12.2
1000.96 12.2
258.043 12.2
65.478 12.2
1252.49 12.1667
1065.81 12.1667
623.826 12.1667
551.334 12.1667
199.101 12.1667
155.793 12.1667
131.963 12.1667
87.554 12.1667
60.0653 12.1667
1057.39 12.1607
165.667 12.1607
729.41 12.1429
706.28 12.1429
594.868 12.1429
490.384 12.1429
471.652 12.1429
331.227 12.1429
215.899 12.1429
45.2183 12.1429
1234.81 12.125
702.658 12.125
680.524 12.125
663.586 12.125
620.091 12.125
486.023 12.125
326.624 12.125
56.1465 12.125
1484.67 12.1023
1318.93 12.1023
551.993 12.1023
285.45 12.1023
631.231 12.0865
489.04 12.0865
298.942 12.0865
45.3069 12.0865
653.412 12.0833
402.286 12.0833
154.351 12.0833
149.404 12.0833
1069.09 12.075
289.129 12.075
268.745 12.075
105.96 12.075
1201.7 12.0662
700.263 12.0625
1685.78 12.05
1447.86 12.05
570.545 12.05
136.482 12.05
50.0035 12.05
1225.53 12.0417
1181.34 12.0417
1172.7 12.0417
1096.06 12.0417
690.4 12.0417
647.182 12.0417
572.531 12.0417
529.35 12.0417
248.283 12.0417
230.045 12.0417
211.48 12.0417
188.386 12.0417
177.295 12.0417
175.76 12.0417
107.968 12.0417
74.1228 12.0417
65.4106 12.0417
59.8551 12.0417
41.5773 12.0417
1278.77 12.0357
1051.79 12.0357
981.43 12.0357
270.165 12.0357
51.2181 12.0357
1280.09 12.0313
279.95 12.0278
742.713 12.0139
703.922 12.0139
685.698 12.0139
151.773 12.0139
69.8987 12.0139
1293.71 12.0114
1039.92 12.0114
997.322 12.0114
927.788 12.0114
690.009 12.0114
686.673 12.0114
605.464 12.0114
536.001 12.0114
440.268 12.0114
397.02 12.0114
386.163 12.0114
170.317 12.0114
106.804 12.0114
76.5993 12.0114
1389.1 12.0096
897.521 12.0096
795.95 12.0096
781.679 12.0096
527.296 12.0096
172.642 12.0096
120.245 12.0096
1170.02 12.0083
1028.41 12.0083
644.484 12.0083
61.7101 12.0083
115.254 12.0074
1657.07 12.
1229.5 12.
1122.08 12.
1009.85 12.
958.238 12.
919.831 12.
856.017 12.
701.379 12.
653.781 12.
650.365 12.
537.454 12.
439.061 12.
427.984 12.
399.558 12.
386.628 12.
325.936 12.
152.684 12.
120.912 12.
84.3413 12.
78.8772 12.
72.9414 12.
1645.68 11.9205
839.548 11.9205
837.569 11.9205
788.442 11.9205
589.255 11.9205
313.602 11.9205
118.457 11.9205
40.038 11.9205
1622.79 11.875
1600.4 11.875
1192.19 11.875
702.108 11.875
107.116 11.875
58.2564 11.875
1151.99 11.8
777.403 11.8
491.975 11.8
406.428 11.8
349.545 11.8
305.559 11.8
182.749 11.8
123.555 11.8
96.7215 11.8
59.4334 11.8
1571.28 11.7788
1419.97 11.7788
1136.23 11.7788
865.785 11.7788
767.08 11.7788
433.481 11.7788
405.468 11.7788
1633.77 11.75
1615.67 11.6806
1341.74 11.6806
855.257 11.6806
750.299 11.6806
486.834 11.6806
50.457 11.6806
1548.14 11.6667
101.025 11.6667
680.778 11.625
499.407 11.5714
137.589 11.5714
86.1577 11.5714
854.481 11.5625
512.091 11.5625
1220.51 11.5568
1202.25 11.5568
1036.12 11.5568
704.543 11.5568
688.971 11.5568
596.171 11.5568
343.875 11.5568
258.801 11.5568
133.559 11.5568
67.5585 11.5568
1010.54 11.4712
978.956 11.4712
685.878 11.4712
452.103 11.4712
407.025 11.4712
350.506 11.4712
339.652 11.4712
134.529 11.4712
115.537 11.4712
1627.72 11.45
1022.43 11.45
804.77 11.45
583.607 11.45
559.586 11.45
239.34 11.45
79.5032 11.45
57.5689 11.45
577.65 11.4464
509.786 11.4464
333.716 11.4464
150.614 11.4464
962.695 11.4083
1611.29 11.375
1515.16 11.375
1404.13 11.375
681.579 11.375
465.836 11.375
329.78 11.375
291.853 11.375
237.224 11.375
221.293 11.375
178.705 11.375
1689.31 11.3472
1437.64 11.3472
1220.89 11.3472
1199.33 11.3472
861.88 11.3472
850.181 11.3472
698.05 11.3472
670.138 11.3472
550.834 11.3472
507.76 11.3472
1321.98 11.3333
246.531 11.3333
1274.01 11.3214
1068.94 11.3214
590.489 11.3214
167.992 11.3214
1575.69 11.2841
1396.28 11.2841
871. 11.2841
621.355 11.2841
453.406 11.2841
374.718 11.2841
154.109 11.2841
74.1027 11.2841
1454.19 11.25
1159.94 11.25
1148.71 11.25
711.448 11.25
694.75 11.25
599.617 11.25
556.034 11.25
246.866 11.25
201.698 11.25
144.435 11.25
1575.43 11.2404
1323.45 11.2404
896.508 11.2404
780.319 11.2404
768.394 11.2404
556.917 11.2404
479.095 11.2404
406.932 11.2404
222.916 11.2404
210.354 11.2404
198.431 11.2404
670.615 11.2083
547.641 11.2083
101.07 11.2083
95.035 11.2083
1033.3 11.2
180.359 11.2
112.151 11.2
74.557 11.2
1318.33 11.1667
924.999 11.1667
430.412 11.1667
355.24 11.1667
308.627 11.1667
281.322 11.1667
198.254 11.1667
51.0052 11.1667
680.849 11.1607
160.111 11.1607
89.147 11.1607
74.8833 11.1607
1323.03 11.1429
1229.84 11.1429
1113.9 11.1429
975.427 11.1429
669.399 11.1429
608.484 11.1429
562.922 11.1429
324.887 11.1429
1392.49 11.125
1004.21 11.125
963.051 11.125
885.004 11.125
473.868 11.125
370.143 11.125
273.75 11.125
249.92 11.125
143.644 11.125
143.133 11.125
113.413 11.125
82.6249 11.125
1441.62 11.1023
1422.8 11.1023
1107.93 11.1023
931.037 11.1023
928.26 11.1023
885.394 11.1023
788.195 11.1023
656.846 11.1023
623.455 11.1023
553.097 11.1023
320.432 11.1023
266.917 11.1023
247.525 11.1023
1083.84 11.0865
725.238 11.0865
223.575 11.0865
219.27 11.0865
89.2022 11.0865
40.5641 11.0865
397.376 11.0833
339.609 11.075
136.001 11.0662
1149.84 11.0625
959.765 11.0625
708.11 11.0625
405.557 11.0625
133.334 11.0625
126.84 11.0625
69.6926 11.0625
1638. 11.05
1174.18 11.05
879.727 11.05
818.508 11.05
763.131 11.05
682.416 11.05
472.66 11.05
325.735 11.05
190.775 11.05
125.933 11.05
81.7107 11.05
75.3362 11.05
42.2077 11.05
1392. 11.0417
836.337 11.0417
830.301 11.0417
669.563 11.0417
368.139 11.0417
88.5217 11.0417
1363.93 11.0357
483.406 11.0357
184.545 11.0357
284.794 11.025
55.3355 11.025
499.546 11.0179
181.769 11.0179
1646.45 11.0139
1476.78 11.0139
1367.66 11.0139
1297.22 11.0139
1219.06 11.0139
1003.46 11.0139
917.921 11.0139
873.13 11.0139
547.306 11.0139
537.58 11.0139
484.338 11.0139
235.63 11.0139
1634.41 11.0114
1175.45 11.0114
1069.59 11.0114
913.068 11.0114
495.739 11.0114
486.181 11.0114
392.479 11.0114
361.389 11.0114
310.562 11.0114
286.156 11.0114
250.889 11.0114
163.31 11.0114
1658.12 11.0096
1633.95 11.0096
910.802 11.0096
794.351 11.0096
580.592 11.0096
382.488 11.0096
362.719 11.0096
220.051 11.0096
208.729 11.0096
98.6712 11.0083
1408.89 11.
1344.85 11.
1192.58 11.
1191.57 11.
1077.82 11.
823.564 11.
820.738 11.
760.839 11.
746.089 11.
737.586 11.
733.795 11.
404.273 11.
370.225 11.
239.081 11.
228.008 11.
221.2 11.
178.655 11.
50.0158 11.
1603.3 10.9205
1566.93 10.9205
1005.76 10.9205
792.759 10.9205
497.236 10.9205
430.067 10.9205
394.6 10.9205
391.269 10.9205
250.257 10.9205
121.677 10.9205
63.95 10.9205
1395.78 10.875
1342.87 10.875
1078.69 10.875
755.279 10.875
738.948 10.875
687.806 10.875
331.712 10.875
51.5404 10.875
1203.22 10.8
1047.05 10.8
1017.84 10.8
950.087 10.8
701.892 10.8
262.233 10.8
222.303 10.8
124.358 10.8
1475.25 10.75
713.507 10.75
310.396 10.75
97.0646 10.75
1464.16 10.6806
1443.75 10.6806
937.696 10.6806
908.377 10.6806
825.987 10.6806
760.18 10.6806
634.493 10.6806
1682.82 10.6667
1330.02 10.6667
1173.63 10.6667
859.795 10.6667
740.61 10.6667
701.526 10.6667
683.391 10.6667
625.748 10.6667
543.122 10.6667
517.01 10.6667
354.962 10.6667
301.346 10.6667
283.818 10.6667
265.917 10.6667
158.862 10.6667
97.3752 10.625
1432.12 10.5625
1240.93 10.5625
1034.97 10.5625
897.824 10.5625
862.762 10.5625
821.094 10.5625
678.362 10.5625
534.247 10.5625
396.366 10.5625
384.268 10.5625
311.023 10.5625
113. 10.5625
68.762 10.5625
58.3825 10.5625
1175.55 10.5568
961.205 10.5568
760.789 10.5568
335.905 10.5568
230.531 10.5568
156.292 10.5568
144.082 10.5568
42.3908 10.5568
648.584 10.5
474.761 10.5
84.9324 10.5
157.679 10.4712
1289.25 10.45
1249.83 10.45
1169.3 10.45
1126.42 10.45
1117.62 10.45
962.36 10.45
736.717 10.45
694.141 10.45
587.234 10.45
467.198 10.45
445.768 10.45
311.655 10.45
286.979 10.45
168.231 10.45
57.5314 10.45
1622.65 10.4464
1024.99 10.4464
338.319 10.4464
157.756 10.4464
127.873 10.4464
66.314 10.4464
1351.04 10.375
779.783 10.375
588.167 10.375
520.453 10.375
447.329 10.375
388.992 10.375
133.766 10.375
1663.6 10.3472
1412.47 10.3472
1156.4 10.3472
1080.92 10.3472
832.115 10.3472
722.277 10.3472
640.503 10.3472
398.446 10.3472
350.454 10.3472
91.0466 10.3472
961.368 10.3333
507.9 10.3333
50.3272 10.3333
1362.22 10.2841
1048.4 10.2841
850.93 10.2841
823.926 10.2841
797.113 10.2841
657.168 10.2841
350.795 10.2841
80.6013 10.2841
1410.65 10.25
985.559 10.25
638.229 10.25
414.021 10.25
396.607 10.25
304.963 10.25
250.189 10.25
235.1 10.25
191.907 10.25
156.73 10.25
144.052 10.25
118.037 10.25
80.5762 10.25
64.4987 10.25
49.2041 10.25
1164.66 10.2404
451.518 10.2404
388.325 10.2404
219.822 10.2404
72.1874 10.2404
1281.98 10.225
1593.36 10.2
1287.78 10.2
1244.45 10.2
1144.84 10.2
796.097 10.2
702.175 10.2
638.925 10.2
621.697 10.2
614.106 10.2
571.421 10.2
443.097 10.2
409.709 10.2
293.147 10.2
278.695 10.2
274.826 10.2
270.466 10.2
154.388 10.2
61.064 10.2
46.0501 10.2
1546.22 10.1667
1442.12 10.1667
1220.68 10.1667
709.313 10.1667
659.859 10.1667
635.889 10.1667
631.721 10.1667
395.435 10.1667
239.755 10.1667
216. 10.1667
97.4855 10.1667
91.6371 10.1667
82.4996 10.1667
1576.26 10.1607
1449.45 10.1607
1091.26 10.1607
816.758 10.1607
720.743 10.1607
685.53 10.1607
380.741 10.1607
117.514 10.1607
94.7829 10.1607
1629.74 10.1429
1605.27 10.125
1591.9 10.125
1456.42 10.125
1379.14 10.125
1288.49 10.125
1127.77 10.125
1125.62 10.125
1023.7 10.125
712.918 10.125
703.327 10.125
639.796 10.125
633.148 10.125
629.88 10.125
534.324 10.125
416.714 10.125
388. 10.125
355.149 10.125
329.935 10.125
272.53 10.125
195.941 10.125
172.16 10.125
164.906 10.125
87.8979 10.125
69.9313 10.125
41.9176 10.125
1055.92 10.1023
1021.58 10.1023
985.796 10.1023
886.793 10.1023
819.984 10.1023
805.222 10.1023
504.926 10.1023
436.909 10.1023
403.461 10.1023
356.191 10.1023
238.586 10.1023
210.387 10.1023
195.689 10.1023
130.519 10.1023
50.7722 10.1023
43.8839 10.1023
1348.17 10.0865
1205.77 10.0865
1205.34 10.0865
695.346 10.0865
481.997 10.0865
448.164 10.0865
355.338 10.0865
121.549 10.0865
58.438 10.0865
41.6919 10.0865
1100.29 10.0833
730.712 10.0833
488.316 10.0833
250.428 10.0833
1582.44 10.0625
1230.97 10.0625
711.543 10.0625
163.566 10.0625
1639.81 10.05
1604.19 10.05
1597.13 10.05
1494.22 10.05
1421.26 10.05
1178.71 10.05
958.309 10.05
905.399 10.05
876.044 10.05
634.863 10.05
544.095 10.05
297.696 10.05
137.192 10.05
123.967 10.05
111.605 10.05
73.3652 10.05
1642.53 10.0417
1356.28 10.0417
982.292 10.0417
636.019 10.0417
560.79 10.0417
535.391 10.0417
500.636 10.0417
413.045 10.0417
404.463 10.0417
341.511 10.0417
308.385 10.0417
68.3367 10.0417
1572.73 10.0357
1370.52 10.0357
1280.87 10.0357
1212.47 10.0357
1115.55 10.0357
988.568 10.0357
938.744 10.0357
815.201 10.0357
715.138 10.0357
384.317 10.0357
157.837 10.0357
124.095 10.0357
218.804 10.0313
1283.35 10.025
619.044 10.025
1608. 10.0179
1461.32 10.0179
698.982 10.0179
683.059 10.0179
497.372 10.0179
200.631 10.0179
165.241 10.0179
163.765 10.0179
138.606 10.0179
1488.14 10.0139
1396.94 10.0139
1197.87 10.0139
1059.82 10.0139
757.335 10.0139
665.182 10.0139
512.99 10.0139
512.368 10.0139
498.702 10.0139
445.283 10.0139
419.637 10.0139
257.06 10.0139
130.277 10.0139
1643.29 10.0114
1598.12 10.0114
1489.11 10.0114
1419.47 10.0114
1319.18 10.0114
1187.64 10.0114
1161.94 10.0114
1061.66 10.0114
1049.21 10.0114
1044.75 10.0114
1032.82 10.0114
929.272 10.0114
884.491 10.0114
661.066 10.0114
636.38 10.0114
616.949 10.0114
596.476 10.0114
429.552 10.0114
225.334 10.0114
149.55 10.0114
145.992 10.0114
78.0754 10.0114
49.9024 10.0114
1579.62 10.0096
1470.95 10.0096
1238.84 10.0096
921.535 10.0096
432.549 10.0096
145.66 10.0096
92.3898 10.0096
79.6217 10.0096
62.8266 10.0096
732.321 10.0083
41.7178 10.0083
1594.61 10.
1552.78 10.
1490.24 10.
1188.16 10.
992.363 10.
987.775 10.
959.374 10.
806.926 10.
718.466 10.
697.826 10.
562.827 10.
554.203 10.
530.696 10.
474.817 10.
474.156 10.
401.473 10.
395.925 10.
380.491 10.
342.551 10.
238.78 10.
237.437 10.
160.635 10.
134.19 10.
118.817 10.
117.441 10.
102.782 10.
97.412 10.
84.8629 10.
62.8652 10.
47.0057 10.
