# Supplementary material for: Functional Genomics of Novel Secondary Metabolites from Diverse Cyanobacteria Using Untargeted Metabolomics
Source: Mar Drugs. 2013 Sep 30;11(10):3617–31. doi: 10.3390/md11103617 (PMC3826126; doi:10.3390/md11103617)
Supplement: Supplementary File 3 — Supplementary msms data (ZIP, 1417 KB) [file marinedrugs-11-03617-s003.zip › msms/14.Negative.txt]

// 14. C14:0 fatty acid C14H28O2 Negative
227.201 12616.4
228.204 591.001
227.368 270.073
227.471 243.694
228.259 194.231
228.436 149.408
227.618 140.857
228.082 107.538
227.675 105.817
227.918 102.075
228.607 88.0221
228.307 86.9009
227.571 86.6897
228.032 82.3856
227.731 81.0489
227.794 80.0667
190.593 74.3088
228.112 68.0054
228.747 67.1729
228.147 66.36
233.038 66.3517
232.496 66.3361
228.364 66.
247.327 65.0694
228.788 65.0083
486.098 62.0096
334.295 61.7202
228.924 60.4545
463.359 56.125
822.851 54.1071
235.496 54.
403.463 52.8026
228.845 51.7202
431.433 49.9423
228.494 49.5714
246.218 49.556
128.885 49.023
120.8 47.8167
655.594 47.6667
229.347 47.3393
1376.21 47.2273
984.571 47.1856
404.297 47.0167
228.69 46.025
72.2068 45.4694
235.728 45.0363
225.776 44.8167
138.338 43.25
299.873 43.1494
1457.36 42.8804
564.936 42.5602
61.4498 42.1912
229.907 42.125
1549.16 42.1125
343.917 40.3266
808.685 40.125
538.435 40.0167
137.068 40.005
304.979 39.7778
209.187 39.6
113.901 39.5602
325.599 39.5294
247.06 39.338
229.798 39.225
1055.89 39.1856
466.419 39.1429
280.65 39.0978
1368.5 39.0588
1421.93 39.004
1079.5 38.5625
78.1489 38.338
1675.98 38.3266
386.46 38.1607
923.565 37.9412
666.721 37.8036
892.915 37.5577
747.715 37.5294
289.62 37.3393
97.3194 37.2667
119.427 37.1607
58.8797 37.0208
480.545 37.0074
178.732 36.6576
1434.61 36.4402
1074.87 36.338
229.244 36.2857
534.15 36.2353
441.629 36.0833
451.232 36.0667
1012.18 36.0592
1544.61 36.
324.629 35.8523
1099.61 35.7824
1571.68 35.7212
232.395 35.6
289.876 35.5707
667.507 35.5682
885.154 35.556
1523.91 35.5
229.121 35.4803
88.8746 35.4402
260. 35.4167
52.8959 35.3906
1208.29 35.3333
756.166 35.1157
1057.01 35.0769
1128.37 35.05
41.1173 35.0167
40.5317 35.0054
138.064 34.875
42.2014 34.7782
434.676 34.7202
279.435 34.556
209.218 34.4808
398.738 34.45
1580.38 34.1667
797.596 34.0147
286.292 34.0036
1304.38 33.962
1252.53 33.9
152.486 33.8409
1383.11 33.7782
858.748 33.6923
247.164 33.605
272.146 33.5294
1515.11 33.4821
81.591 33.4808
444.645 33.445
45.4579 33.3491
256.583 33.3333
1314.42 33.2857
265.469 33.2656
1245.91 33.25
216.566 33.1607
936.052 33.1406
673.701 33.125
438.713 33.1008
71.8949 33.0947
501.076 33.0208
455.403 33.0192
789.757 33.0167
190.632 33.0083
1034.69 33.
42.1564 32.875
382.773 32.8182
177.354 32.6544
216.38 32.4321
1391.83 32.3491
191.695 32.2308
229.405 32.225
747.011 32.1607
1113.73 32.1406
790.607 32.1359
1273.47 32.1157
407.077 32.1157
239.668 32.0947
1077.82 32.0489
715.045 32.0388
243.656 32.0313
111.797 32.0227
1319.2 32.0192
229.178 32.0192
72.2597 32.0147
959.8 31.875
622.274 31.805
584.255 31.75
1551.08 31.6429
859.071 31.6
524.637 31.5577
61.8155 31.5
633.582 31.4808
461.562 31.4556
730.74 31.4464
654.687 31.4083
163.008 31.3603
77.8911 31.3603
782.638 31.3491
1201.41 31.338
258.199 31.3224
98.5154 31.245
1517.33 31.1645
697.936 31.1607
1553.16 31.1157
925.433 31.0833
550.449 31.075
100.798 31.0417
335.976 31.0357
573.837 31.0341
183.436 31.0321
364.048 31.025
1167.14 31.0208
256.511 31.0179
343.224 31.006
1439.35 31.0043
343.482 31.0036
252.498 31.
79.2641 30.9423
182.207 30.9
244.601 30.8935
972.615 30.6713
1623.06 30.6667
838.522 30.605
537.068 30.605
234.061 30.5602
686.992 30.5577
1304.12 30.5216
103.444 30.5208
169.223 30.4464
482.355 30.375
1645.2 30.3611
252.595 30.3611
1564.05 30.3603
93.2438 30.3266
842.072 30.2663
317.158 30.2663
1334.71 30.2457
463.666 30.1875
586.975 30.1157
74.1253 30.1118
382.041 30.0833
954.297 30.0714
415.956 30.0667
543.63 30.0489
202.081 30.0489
230.455 30.0388
1369.6 30.0278
168.381 30.0192
758.081 30.
472.977 30.
1496.06 29.9
215.954 29.8935
1341.26 29.875
469.952 29.8182
194.05 29.8182
379.268 29.805
134.42 29.75
600.032 29.7202
117.183 29.7202
47.162 29.7202
129.079 29.6576
246.102 29.5956
1012.28 29.5714
1431.84 29.5625
229.545 29.5329
1399.12 29.5313
42.4598 29.5313
666.012 29.4821
1047.55 29.4464
1338.89 29.375
748.516 29.3636
1651.87 29.3333
757.882 29.3224
1682.86 29.2457
337.537 29.2426
948.431 29.2112
723.786 29.2045
96.0075 29.1976
1084.49 29.1731
516.322 29.1731
592.978 29.1488
1056.01 29.125
1479.23 29.1118
1157.3 29.0769
820.225 29.0769
1576.11 29.0662
200.382 29.045
157.409 29.045
363.098 29.0363
1205.54 29.0208
1180.63 29.0192
123.162 29.0179
227.984 29.0114
298.09 29.0066
720.57 29.0054
1188.69 29.005
461.179 29.005
1628.9 28.9698
720.695 28.9698
411.486 28.962
664.877 28.9231
550.898 28.7961
1432.09 28.7778
1043.68 28.6576
646.851 28.6544
75.7602 28.5707
48.7279 28.5625
339.703 28.5216
675.322 28.4545
161.366 28.4464
263.259 28.4444
194.292 28.4402
1271.53 28.3333
591.623 28.3333
922.296 28.2813
205.408 28.2663
361.519 28.25
225.224 28.25
1170.47 28.2457
1385.19 28.2045
130.444 28.1875
207.021 28.1607
1136.64 28.125
1069.62 28.1078
1319.34 28.0909
857.587 28.0667
407.726 28.0592
1082.94 28.0588
73.1241 28.045
1060.62 28.0417
997.781 28.0313
1046.59 28.025
968.496 28.025
520.286 28.0208
950.655 28.0192
152.022 28.0179
412.9 28.0167
595.513 28.0054
818.405 28.005
930.95 28.
446.987 28.
640.583 27.9231
103.206 27.9
598.331 27.805
473.061 27.7961
229.02 27.6944
292.887 27.6806
234.412 27.6576
1646.49 27.605
1584.3 27.6
1093.44 27.6
359.897 27.5682
1458.45 27.5208
829.453 27.5208
255.812 27.4821
462.817 27.4808
1390.63 27.4402
934.109 27.4402
255.862 27.4083
1548.51 27.375
1197.53 27.3611
237.962 27.3393
927.396 27.3333
629.851 27.3333
425.095 27.3333
701.599 27.3077
230.121 27.2857
1317.22 27.245
964.018 27.245
1356.76 27.2404
221.177 27.225
124.977 27.225
1589.05 27.2045
121.041 27.2045
104.19 27.1875
93.1715 27.1488
379.155 27.1429
736.931 27.1359
1464.21 27.125
1078.16 27.125
319.375 27.125
201.883 27.1118
1290.71 27.0909
202.293 27.0833
136.538 27.05
799.15 27.045
465.372 27.0417
47.6149 27.0313
199.645 27.025
141.534 27.025
1293.53 27.0227
1564.56 27.0083
583.391 27.0083
41.0731 27.0083
324.914 27.006
846.218 27.0046
1654.59 27.
462.878 27.
186.662 27.
46.6707 27.
469.4 26.962
748.11 26.9185
596.831 26.9185
577.126 26.8929
709.704 26.8897
236.666 26.875
415.556 26.7961
718.804 26.7824
835.002 26.7813
502.122 26.75
279.233 26.75
91.5768 26.6875
1694.05 26.6544
240.891 26.625
217.653 26.625
370.548 26.605
808.298 26.5707
355.759 26.5707
49.5223 26.5682
87.6174 26.5602
236.455 26.5313
1297.96 26.5208
1149.91 26.4808
241.572 26.4803
99.3736 26.4803
149.45 26.4545
852.781 26.405
56.6179 26.4
976.295 26.375
605.465 26.375
237.278 26.2917
620.328 26.2667
924.276 26.2663
368.456 26.2663
1580.86 26.2426
1528.35 26.2426
1351.76 26.2426
539.445 26.2269
1429.91 26.225
98.5788 26.225
576.034 26.2045
243.907 26.2045
665.759 26.1875
350.931 26.1838
918.243 26.1731
712.673 26.1607
460.891 26.125
215.001 26.1157
165.244 26.1111
653.02 26.1
43.7437 26.1
229.864 26.0909
53.4685 26.0909
459.029 26.0833
254.231 26.0833
166.735 26.0833
231.213 26.0592
332.382 26.05
1313.59 26.0489
283.921 26.0357
1121.15 26.0227
180.13 26.0227
497.635 26.0208
1098. 26.0192
1697.78 26.0096
44.911 26.0074
559.316 26.006
168.79 26.006
151.895 26.006
173.972 26.005
1559.36 26.
910.812 26.
249.431 26.
168.292 26.
148.018 25.962
951.181 25.9
872.189 25.9
44.7014 25.8929
1137.95 25.8897
382.201 25.8897
739.216 25.8182
391.422 25.8182
218.493 25.7824
1329.91 25.7813
606.391 25.7788
1217.99 25.75
720.314 25.7202
213.594 25.6875
155.591 25.6875
1117.13 25.675
310.563 25.6713
344.062 25.6544
119.117 25.625
88.5985 25.625
1435.83 25.5956
808.604 25.5682
80.138 25.5602
251.192 25.5
183.093 25.5
1001.69 25.4821
134.332 25.4821
1506.81 25.4712
48.6672 25.4444
64.5753 25.4083
779.516 25.405
550.745 25.3636
1586.48 25.3611
88.538 25.3393
1267.98 25.3333
252.391 25.3333
1192.35 25.3214
528.219 25.3214
302.448 25.2857
327.352 25.2727
1013.7 25.2663
1698.14 25.25
703.814 25.25
599.313 25.2426
1125.31 25.2269
1602.85 25.225
1029.46 25.225
375.536 25.225
243.711 25.225
701.113 25.2112
1442.11 25.2045
188.325 25.2045
78.0098 25.2
1266.37 25.1838
977.493 25.1645
111.578 25.1488
736.493 25.1429
631.739 25.1429
942.541 25.125
141.981 25.125
599.138 25.1111
242.969 25.1
546.854 25.0909
69.1865 25.0909
821.06 25.0865
1340.82 25.0714
1142.73 25.045
664.961 25.045
1691.29 25.0313
1021.24 25.0278
1039.2 25.025
1111. 25.0227
94.9998 25.0227
54.2926 25.0227
121.175 25.0208
964.677 25.0192
937.911 25.0192
233.641 25.0083
398.181 25.006
363.36 25.006
1403.03 25.0054
1308.01 25.0054
761.121 25.0054
337.268 25.0054
318.649 25.0054
232.66 25.0054
501.782 25.005
1620.56 25.0046
483.304 25.
866.735 24.9185
278.891 24.9013
543.134 24.9
241.125 24.9
197.798 24.9
131.991 24.8897
453.795 24.8409
532.67 24.8182
1603.04 24.75
1322.98 24.75
234.498 24.75
711.509 24.7202
209.317 24.6944
602.932 24.6923
61.7199 24.6875
43.3436 24.6576
1426.24 24.6544
171.668 24.605
1172.68 24.5956
309.984 24.5956
239.819 24.5682
516.044 24.5568
1450.31 24.5313
1107.13 24.5208
1516.35 24.5
655.024 24.5
99.1119 24.5
1358.87 24.45
844.497 24.45
426.831 24.4444
164.972 24.4402
1209.75 24.4083
537.738 24.4083
665.522 24.375
480.985 24.3636
1176.44 24.3611
640.415 24.3472
950.07 24.3224
613.738 24.3224
296.136 24.3224
383.942 24.3077
971.567 24.2857
349.031 24.2857
122.391 24.2857
1320.83 24.2841
892.509 24.2663
242.942 24.2663
921.99 24.2426
137.042 24.225
82.5137 24.225
62.2069 24.225
1222.24 24.1875
1147.71 24.1731
447.782 24.1645
101.552 24.1645
920.789 24.1635
688.421 24.1488
46.4712 24.1488
46.43 24.1488
899.143 24.125
254.12 24.125
219.85 24.125
74.5096 24.125
46.3085 24.1118
375.248 24.1111
301.036 24.1111
62.7584 24.1111
149.657 24.1023
764.29 24.0865
1577.75 24.0833
176.955 24.0662
588.948 24.0592
58.9775 24.0592
272.836 24.0536
171.21 24.0536
728.31 24.0489
1123.14 24.045
836.268 24.0417
135.817 24.0417
99.8624 24.0278
1143.86 24.025
1097.7 24.025
115.916 24.025
1510.09 24.0227
234. 24.0179
879.177 24.0083
201.742 24.0083
771.921 24.006
431.615 24.006
344.534 24.006
186.592 24.006
646.77 24.0054
101.87 24.0054
938.297 24.
397.279 24.
378.945 24.
303.425 24.
272.347 24.
153.779 24.
57.1704 24.
637.815 23.9185
59.5439 23.9013
924.123 23.9
745.816 23.8929
1361.92 23.8897
1151.6 23.8897
1340.27 23.875
1459.6 23.8409
142.673 23.8409
688.937 23.7813
115.336 23.7813
325.903 23.7778
64.2436 23.7778
893.169 23.75
477.992 23.75
1466.59 23.7202
456.379 23.6944
348.588 23.6944
1077.51 23.675
130.609 23.675
1228.48 23.6576
356.999 23.6576
1420.44 23.625
1139.1 23.625
140.58 23.6
584.961 23.5956
252.9 23.5682
296.753 23.5313
1205.72 23.5208
974.897 23.4821
594.829 23.4808
516.082 23.4083
237.878 23.4083
193.205 23.4083
357.594 23.4
366.212 23.375
339.159 23.375
693.458 23.3636
1627.54 23.3611
607.276 23.3611
635.503 23.3603
605.369 23.3603
108.304 23.3603
404.518 23.3333
54.9701 23.3333
42.547 23.3224
1418.24 23.2917
324.999 23.2917
614.33 23.2857
794.2 23.2813
1073.89 23.2663
1634.01 23.25
243.103 23.25
134.173 23.25
381.802 23.245
704.145 23.2426
670.694 23.225
430.596 23.225
230.072 23.225
56.1153 23.225
122.902 23.2045
61.5612 23.2045
1655.47 23.1875
1263.03 23.1875
1234.4 23.1667
1062.42 23.1645
442.175 23.1429
974.13 23.1359
1541.71 23.125
343.566 23.125
1305.63 23.1136
128.049 23.1118
110.179 23.1111
604.197 23.1
364.266 23.1
1541.14 23.075
171.488 23.0662
543.753 23.0625
1363. 23.0592
1216.62 23.0592
326.809 23.0592
201.316 23.0592
1521.31 23.0536
380.694 23.0536
436.377 23.0489
412.087 23.0417
520.221 23.0313
1141.99 23.025
827.361 23.025
703.618 23.025
1545.02 23.0227
1380.14 23.0227
489.286 23.0208
315.595 23.0083
245.553 23.0083
994.89 23.0074
1286.51 23.0066
558.124 23.006
411.038 23.006
379.825 23.006
97.5007 23.006
651.601 23.0054
248.789 23.0054
58.6131 23.0054
1223.51 23.
938.367 23.
933.512 23.
217.502 23.
236.964 22.962
574.103 22.9013
537.927 22.9
362.642 22.9
152.419 22.9
86.5065 22.9
75.4356 22.9
423.733 22.8929
517.56 22.845
943.922 22.8182
392. 22.8182
1322.84 22.7961
236.863 22.7961
70.7059 22.7961
1650.83 22.7813
1051.28 22.7813
239.106 22.7788
345.827 22.75
1639.16 22.7202
563.018 22.6944
303.892 22.6944
78.2756 22.675
398.623 22.6667
42.8109 22.6544
1400.22 22.625
1140.8 22.625
599.062 22.625
111.182 22.6
92.5278 22.6
535.755 22.5956
253.885 22.5329
52.0006 22.5329
532.739 22.5313
80.0015 22.5313
92.2683 22.5
45.6646 22.5
186.622 22.4444
931.431 22.405
815.768 22.4
787.58 22.4
635.198 22.4
291.912 22.4
528.307 22.375
291.212 22.375
868.812 22.3636
952.534 22.3611
565.665 22.3611
638.596 22.3603
361.232 22.3603
899.921 22.3333
881.267 22.3333
330.59 22.3333
58.6745 22.3333
1433.66 22.3224
395.455 22.3224
293.479 22.3224
257.06 22.3224
246.94 22.3224
740.228 22.3214
244.455 22.3214
1011.25 22.2917
360.646 22.2917
1381.46 22.2663
44.0286 22.2663
1016.21 22.25
497.353 22.25
783.22 22.2426
723.639 22.2426
1345.65 22.225
822.965 22.225
799.798 22.225
634.58 22.225
476.321 22.225
260.954 22.225
217.074 22.225
206.389 22.225
164.268 22.225
120.392 22.2083
97.8453 22.2083
64.6042 22.2083
1533.29 22.2045
587.988 22.2045
206.889 22.1875
1564.14 22.1838
582.183 22.1731
1490.7 22.1645
698.309 22.1645
332.478 22.1645
281.188 22.1645
1091.06 22.1635
1513.65 22.1488
523.074 22.1488
49.0839 22.1429
1168.11 22.125
752.647 22.125
411.829 22.125
219.594 22.125
60.5653 22.125
1462.93 22.1118
230.04 22.1118
70.3263 22.1118
790.526 22.1111
577.947 22.1111
238.039 22.1111
737.659 22.1023
1383.89 22.1
197.039 22.1
192.65 22.0909
1485.71 22.075
1412.53 22.0662
317.536 22.0662
250.673 22.0662
641.13 22.0592
208.061 22.0592
1205.44 22.0536
895.73 22.0536
59.8165 22.0536
137.301 22.05
483.462 22.0489
295.032 22.0489
507.793 22.045
502.628 22.0417
816.668 22.0313
225.619 22.0278
43.8044 22.0278
1486.26 22.025
606.284 22.025
293.588 22.025
1202.54 22.0208
141.694 22.0208
103.326 22.0208
87.2583 22.0192
260.507 22.0114
1252.03 22.0083
562.703 22.0083
1199.46 22.0074
75.1165 22.0074
71.997 22.0066
800.462 22.006
628.527 22.006
238.403 22.006
1317.02 22.004
1467.61 22.
808.83 22.
485.353 22.
239.393 22.
1542.95 21.9013
75.98 21.9013
547.232 21.9
491.14 21.9
487.908 21.9
581.998 21.8929
677.25 21.8182
259.031 21.8182
993.354 21.8
791.322 21.8
907.681 21.7813
144.802 21.7813
331.368 21.7788
743.422 21.75
576.454 21.75
1440.44 21.7202
1101.22 21.7202
1090.46 21.7202
646.451 21.7202
41.567 21.7202
630.84 21.675
566.952 21.675
235.252 21.675
1446.8 21.6544
316.203 21.6544
306.713 21.6544
1306.46 21.625
563.835 21.625
561.424 21.625
154.608 21.625
1563.34 21.6
680.641 21.6
274.146 21.6
170.06 21.6
93.0879 21.5956
1175.8 21.5714
757.092 21.5714
609.819 21.5714
915.469 21.5682
1380.27 21.5329
921.169 21.5313
1473.22 21.5
1218.17 21.5
273.336 21.5
1215.78 21.4821
676.329 21.4803
40.0965 21.45
764.718 21.4464
1057.08 21.4083
1620.4 21.4
787.251 21.375
342.8 21.375
292.212 21.375
163.731 21.3636
889.762 21.3611
105.335 21.3611
1291.5 21.3603
1174.82 21.3603
452.585 21.3603
1293.73 21.3224
1151.29 21.3224
506.723 21.3224
188.655 21.3224
65.1392 21.3214
982.256 21.2857
714.087 21.2857
336.517 21.2857
560.412 21.2813
285.119 21.2813
1492.16 21.2663
554.3 21.25
216.076 21.25
370.176 21.2426
201.62 21.2426
134.895 21.2426
1661.54 21.225
1327. 21.225
1287.13 21.225
799.264 21.225
622.684 21.225
372.582 21.225
219.476 21.225
171.032 21.225
70.6905 21.225
1277.49 21.2045
673.778 21.1838
421.666 21.1838
252.836 21.1838
199.441 21.1667
492.776 21.1645
268.632 21.1645
83.4378 21.1645
1059.41 21.1635
611.662 21.1635
342.83 21.1635
1391.59 21.1488
129.022 21.1488
1199.02 21.1359
1065.09 21.125
821.57 21.125
260.582 21.125
1118.43 21.1136
71.4689 21.1136
429.087 21.1118
1537.86 21.1111
664.592 21.1111
397.028 21.1111
1084.62 21.1
86.612 21.1
51.0051 21.1
1555.14 21.0909
312.371 21.0909
114.754 21.0909
1408.37 21.0833
292.547 21.075
187.972 21.0714
672.991 21.0592
441.827 21.0592
198.425 21.0592
517.506 21.05
50.7521 21.05
1458.95 21.0489
859.87 21.0489
118.297 21.0489
1384.56 21.0417
617.073 21.0417
487.015 21.0417
740.308 21.0357
975.65 21.0313
159.782 21.0313
1360.72 21.0278
1083.62 21.0278
891.996 21.0278
623.399 21.0278
77.5942 21.0278
695.125 21.025
612.392 21.025
460.085 21.025
143.775 21.025
324.504 21.0227
582.846 21.0208
680.157 21.0139
120.739 21.0114
391.281 21.0083
400.814 21.0074
311.774 21.0074
1456.07 21.0066
672.04 21.0066
504.931 21.0066
278.361 21.0066
235.816 21.0066
176.786 21.0066
95.0948 21.0066
1101.89 21.006
979.701 21.006
948.557 21.006
702.618 21.006
114.381 21.006
148.197 21.0054
1421.7 21.
1388.75 21.
1291.96 21.
592.679 21.
583.445 21.
476.397 21.
473.737 21.
413.089 21.
299.705 21.
237.129 21.
209.271 21.
81.747 21.
49.2129 21.
385.025 20.9013
190.052 20.9
147.892 20.9
44.2537 20.9
611.778 20.8929
456.83 20.8929
1218.57 20.875
772.559 20.8182
703.057 20.8182
533.502 20.8182
1498.61 20.7961
1087.6 20.7813
863.583 20.7813
41.7561 20.7813
598.868 20.7788
87.0373 20.7788
46.3764 20.7788
278.031 20.75
105.436 20.75
265.572 20.7202
106.358 20.7202
685.415 20.6944
225.457 20.6944
134.234 20.6944
98.685 20.675
73.6923 20.675
1059. 20.6667
476.941 20.6544
162.322 20.6544
995.867 20.625
280.229 20.625
603.66 20.5956
148.322 20.5956
50.195 20.5956
1639.05 20.5714
447.032 20.5682
336.049 20.5682
148.763 20.5682
162.076 20.5568
1518.27 20.5329
941.966 20.5329
1390.79 20.5313
1310.5 20.5313
1336.9 20.5
573.03 20.5
564.786 20.5
345.266 20.5
111.014 20.5
94.4525 20.5
558.558 20.4821
103.886 20.4821
1122.78 20.4803
442.794 20.4803
514.953 20.4712
455.18 20.4712
362.986 20.4712
1401.23 20.45
1206.06 20.4464
1361.67 20.4444
1195.63 20.4444
1187.68 20.4444
364.465 20.4444
1581.75 20.4083
623.115 20.4083
588.483 20.4083
437.378 20.4083
428.821 20.4083
196.777 20.4083
177.97 20.4083
536.894 20.4
229.632 20.375
278.973 20.3636
1324.56 20.3611
1043.33 20.3611
60.6537 20.3611
877.546 20.3603
542.418 20.3603
91.465 20.3603
45.55 20.3603
349.475 20.3333
594.634 20.3224
327.131 20.3224
315.528 20.3224
53.9388 20.3224
406.05 20.2917
279.088 20.2917
264.563 20.2917
231.517 20.2917
90.2729 20.2857
1548.62 20.2841
702.325 20.2813
203.869 20.2813
93.9759 20.2813
387.227 20.2663
341.775 20.2663
313.111 20.25
290.616 20.25
262.935 20.25
1337.62 20.2426
755.793 20.2426
373.377 20.2404
1684.43 20.225
1603.66 20.225
1494.72 20.225
1024.69 20.225
664.001 20.225
270.935 20.225
218.281 20.225
567.462 20.2083
132.591 20.2083
1029.68 20.2045
657.698 20.2045
499.501 20.2045
157.445 20.2045
753.631 20.1838
415.009 20.1838
231.787 20.1838
200.422 20.1667
785.685 20.1645
358.473 20.1645
249.558 20.1645
125.718 20.1645
1562.16 20.1635
1679.05 20.1488
539.046 20.1488
232.171 20.1488
147.772 20.1488
862.205 20.1429
1432.69 20.125
1214.94 20.125
920.45 20.125
254.057 20.125
234.265 20.125
141.556 20.125
64.8179 20.1118
1251.86 20.1111
308.968 20.1111
288.642 20.1111
1231.17 20.1
211.621 20.1
1075.68 20.0909
964.179 20.0909
779.723 20.0769
1319.53 20.075
607.948 20.075
514.319 20.075
276.853 20.075
989.495 20.0662
242.737 20.0662
793.072 20.0592
489.07 20.0592
240.582 20.0592
230.655 20.0592
47.0432 20.0592
1134.17 20.0536
1050.59 20.0536
498.17 20.0489
49.0282 20.045
790.455 20.0417
70.9682 20.0417
351.683 20.0357
297.843 20.0357
575.361 20.0313
1370.9 20.0278
1044.09 20.0278
443.782 20.025
308.043 20.025
1469.74 20.0227
911.002 20.0227
374.051 20.0227
268.707 20.0208
1661.26 20.0192
898.501 20.0114
1061.85 20.0083
840.595 20.0083
1450.19 20.0074
570.193 20.0074
287.311 20.0074
74.0923 20.0074
59.467 20.0074
1639.99 20.0066
1245.62 20.0066
221.858 20.0066
221.287 20.0066
1625.5 20.006
680.071 20.006
429.975 20.006
390.243 20.006
203.24 20.006
1264.07 20.
1040.44 20.
1004.77 20.
954.085 20.
807.804 20.
677.352 20.
641.681 20.
576.615 20.
319.252 20.
239.552 20.
105.122 20.
79.5758 20.
54.5589 20.
916.238 19.9013
50.6016 19.9
1543.63 19.8929
1307.4 19.8929
646.693 19.8929
386.761 19.8929
144.426 19.8929
804.376 19.8897
376.75 19.8897
298.721 19.8897
246.489 19.8897
242.043 19.8897
65.8411 19.8897
1527.51 19.875
229.998 19.8
229.729 19.8
1454.96 19.7813
231.632 19.7813
194.241 19.7813
245.885 19.7788
653.114 19.7778
105.536 19.75
1682.95 19.6944
427.686 19.6806
972.454 19.675
837.281 19.675
82.841 19.675
1330.35 19.6667
529.851 19.6667
1325.11 19.6544
1249.29 19.6544
69.3933 19.6544
1286.44 19.625
910.682 19.625
851.751 19.625
225.718 19.625
1687.4 19.5956
88.9258 19.5956
528.469 19.5714
429.744 19.5714
445.075 19.5568
1637.17 19.5313
1628.63 19.5313
1291.83 19.5313
504.666 19.5313
484.45 19.5313
233.669 19.5313
87.7869 19.5313
768.86 19.5
591.009 19.5
323.395 19.5
311.583 19.5
108.35 19.5
490.351 19.4821
1201.66 19.4712
148.44 19.4712
1354.52 19.45
873.271 19.45
321.946 19.45
1590.54 19.4444
1499.32 19.4444
338.214 19.4444
1675.72 19.4083
1146.87 19.4083
1059.16 19.4083
1040. 19.4083
848.343 19.4083
299.564 19.4083
75.1655 19.4083
50.3927 19.4083
1613.83 19.4
394.731 19.375
279.608 19.375
106.791 19.3636
104.717 19.3636
80.7919 19.3611
642.188 19.3603
80.5387 19.3603
130.406 19.3472
167.406 19.3333
1591.89 19.3224
1469.34 19.3224
634.173 19.3224
596.633 19.3224
1632.29 19.3214
1176.08 19.2917
1165.44 19.2917
215.673 19.2917
46.1844 19.2857
164.941 19.2841
563.701 19.2813
1323.26 19.25
937.288 19.25
748.899 19.25
366.986 19.25
308.808 19.25
370.242 19.2426
145.748 19.2426
910.238 19.2404
110.004 19.2404
88.7676 19.2404
1140.29 19.225
1039.08 19.225
888.715 19.225
713.331 19.225
331.142 19.225
147.278 19.225
467.327 19.2083
172.606 19.2083
1657.25 19.1838
1272.47 19.1838
886.751 19.1838
679.681 19.1838
648.081 19.1838
607.681 19.1838
470.116 19.1838
396.104 19.1838
119.747 19.1838
321.763 19.1667
940.193 19.1645
870.858 19.1645
1442.86 19.1635
815.631 19.1635
704.247 19.1635
175.893 19.1635
700.522 19.1488
1208.68 19.1429
468.467 19.1429
1508.59 19.125
1288.57 19.125
1195.91 19.125
961.885 19.125
460.537 19.125
374.952 19.125
337.21 19.125
125.219 19.125
82.7125 19.1136
1600.95 19.1111
1298.79 19.1111
1258.27 19.1111
317.964 19.1111
165.2 19.1111
470.975 19.1023
684.647 19.1
810.41 19.0865
1125.52 19.0833
736.697 19.0662
371.176 19.0662
159.153 19.0662
1254.6 19.0592
1040.24 19.0592
235.043 19.0592
214.631 19.0592
208.491 19.0592
205.327 19.0592
682.491 19.0536
548.423 19.0536
517.885 19.0536
569.933 19.045
1348.58 19.0417
1150.23 19.0417
909.301 19.0417
883.66 19.0417
456.234 19.0417
148.239 19.0417
121.783 19.0417
1601.77 19.0357
1100.03 19.0357
1382.1 19.0313
1262.64 19.0313
584.452 19.0313
187.5 19.0313
175.972 19.0313
930.539 19.0278
884.502 19.0278
881.778 19.0278
760.062 19.0278
672.204 19.0278
297.487 19.0278
964.41 19.025
926.246 19.025
771.237 19.025
59.4935 19.025
1665.79 19.0096
674.017 19.0096
1664.98 19.0083
917.393 19.0083
875.326 19.0083
789.629 19.0083
443.453 19.0083
243.862 19.0083
212.235 19.0083
117.898 19.0083
77.463 19.0083
1085.05 19.0074
695.663 19.0074
929.194 19.0066
827.526 19.0066
45.7323 19.0066
224.778 19.006
188.797 19.006
50.6662 19.006
1617.03 19.
1528.77 19.
1485.37 19.
1453.58 19.
777.853 19.
754.891 19.
719.402 19.
718.603 19.
649.585 19.
610.834 19.
423.443 19.
404.864 19.
257.124 19.
134.263 18.9205
1171.04 18.9
1088.15 18.9
1359.97 18.8929
1012.83 18.8929
682.765 18.8929
675.545 18.8929
571.53 18.8929
75.8965 18.8929
64.5436 18.8929
1451.44 18.8897
226.453 18.8897
133.496 18.8897
831.396 18.8
798.299 18.8
223.907 18.8
733.314 18.7961
1463.71 18.7813
99.6321 18.7813
1460.65 18.7788
1052.61 18.7788
96.8552 18.7788
312.709 18.7778
138.78 18.7778
80.9006 18.7778
142.934 18.75
52.1963 18.75
1377.36 18.7202
536.656 18.6944
1192.41 18.6806
389.388 18.6806
453.727 18.675
975.376 18.6667
781.015 18.6667
377.969 18.6667
207.612 18.6667
170.601 18.6667
1285.63 18.6544
119.812 18.6544
1423.93 18.625
951.353 18.625
109.822 18.625
639.61 18.5956
581.452 18.5956
65.2563 18.5956
724.74 18.5714
426.871 18.5714
402.914 18.5714
81.5272 18.5714
1641.74 18.5568
1095.57 18.5568
615.269 18.5568
1334.98 18.5329
997.078 18.5329
274.229 18.5329
1051.55 18.5313
421.246 18.5313
1647.9 18.5
779.38 18.5
473.996 18.5
430.254 18.5
396.961 18.5
226.488 18.5
1376.97 18.4821
47.7997 18.4712
1019.07 18.45
436.97 18.4464
236.709 18.4464
876.361 18.4444
526.657 18.4444
489.006 18.4444
101.842 18.4444
86.9379 18.4444
1312. 18.4083
324.828 18.4083
230.893 18.4083
1534.07 18.4
684.303 18.4
490.453 18.4
1100.76 18.375
637.961 18.375
620.05 18.375
117.964 18.375
40.2869 18.375
1539.3 18.3603
1354.01 18.3603
1309.71 18.3603
992.577 18.3603
909.169 18.3603
245.799 18.3603
67.7121 18.3603
1150.93 18.3472
331.812 18.3472
746.727 18.3214
986.739 18.2917
156.547 18.2917
829.316 18.2857
564.726 18.2857
396.669 18.2857
366.472 18.2857
44.9977 18.2857
1669.52 18.2841
1637.25 18.2813
530.912 18.2813
375.749 18.2813
343.727 18.2813
130.725 18.2813
111.452 18.2813
1463.84 18.25
1360.53 18.25
883.335 18.25
248.059 18.2404
132.738 18.2404
108.39 18.2404
101.933 18.2404
190.422 18.225
1527.59 18.2083
1501.55 18.2083
1066.83 18.2083
711.342 18.2083
388.941 18.2083
186.303 18.2083
833.238 18.1838
85.5916 18.1838
1683.65 18.1667
928.197 18.1667
593.044 18.1667
248.989 18.1667
44.104 18.1667
1230.47 18.1645
691.605 18.1645
469.023 18.1645
1493.23 18.1635
1238.71 18.1635
114.843 18.1635
92.3641 18.1635
1553.57 18.1429
1113.12 18.1429
126.523 18.1429
102.983 18.1429
1570.18 18.125
1435.23 18.125
1072.8 18.125
848.103 18.125
833.552 18.125
809.471 18.125
758.467 18.125
383.66 18.125
283.865 18.125
264.294 18.125
239.73 18.125
95.3969 18.125
90.3022 18.125
81.5578 18.125
65.3855 18.125
64.7808 18.1118
1329.39 18.1111
541.163 18.1111
282.678 18.1111
1120.42 18.0909
1630.77 18.0865
1413.26 18.0865
1018.26 18.0865
683.283 18.0865
672.529 18.0865
466.842 18.0865
364.552 18.0865
235.069 18.0865
243.422 18.0833
1353.18 18.075
843.372 18.075
450.66 18.075
423.667 18.075
235.658 18.075
233.491 18.075
232.023 18.075
180.184 18.075
986.29 18.0662
849.17 18.0662
749.627 18.0662
546.306 18.0662
249.142 18.0662
236.547 18.0662
215.379 18.0662
160.848 18.0662
75.4148 18.0662
1159.72 18.0592
1099.88 18.0592
952.687 18.0592
516.53 18.0592
284.927 18.0592
158.092 18.0592
121.3 18.0592
930.207 18.0536
261.933 18.0536
1321.38 18.05
299.071 18.05
784.106 18.0417
544.945 18.0417
462.627 18.0417
460.999 18.0417
315.941 18.0417
159.338 18.0417
112.096 18.0417
1666.8 18.0357
1624.67 18.0357
1600.05 18.0357
66.1613 18.0357
1323.86 18.0313
1229.18 18.0313
994.636 18.0313
964.606 18.0313
853.985 18.0313
558.828 18.0313
406.696 18.0313
247.535 18.0313
234.385 18.0313
179.616 18.0313
1483.41 18.0278
71.8415 18.0278
925.773 18.025
328.499 18.025
158.928 18.0139
669.638 18.0114
222.319 18.0096
997.697 18.0083
636.266 18.0083
585.39 18.0083
230.603 18.0083
55.1741 18.0083
1466.47 18.0074
1330.73 18.0074
851.442 18.0074
321.015 18.0066
331.236 18.006
55.7971 18.006
1649.35 18.
1616.02 18.
1597.19 18.
1574.65 18.
1573.15 18.
1113.85 18.
957.609 18.
849.704 18.
750.106 18.
708.824 18.
480.029 18.
471.894 18.
345.167 18.
261.322 18.
240.2 18.
167.016 18.
156.368 18.
107.373 18.
78.9372 18.
69.2826 18.
57.2362 18.
451.921 17.9205
233.715 17.9205
126.571 17.9205
1469.57 17.8897
656.4 17.8
600.13 17.8
567.919 17.8
1188.93 17.7961
94.7833 17.7813
1167.23 17.7788
1096.53 17.7788
393.491 17.75
1541.46 17.7202
49.1612 17.6944
953.887 17.675
580.887 17.675
1149.76 17.6667
1103.9 17.6667
1581.85 17.6544
146.774 17.6544
884.213 17.625
51.1705 17.625
1689.15 17.5956
1576.7 17.5956
1407.66 17.5956
1361.82 17.5956
602.089 17.5956
214.389 17.5956
102.386 17.5956
1514.48 17.5714
1125.7 17.5714
588.194 17.5714
492.182 17.5714
156.958 17.5714
462.996 17.5625
363.015 17.5625
1041.04 17.5568
1025.09 17.5568
618.086 17.5568
335.3 17.5568
1456.26 17.5329
1050.51 17.5313
1131.86 17.5
1004.41 17.5
677.008 17.5
659.985 17.5
395.171 17.5
385.944 17.5
357.662 17.5
240.614 17.5
189.889 17.5
132.171 17.5
623.044 17.4712
351.617 17.4712
270.21 17.4712
156.066 17.4712
1411.23 17.45
563.084 17.45
510.775 17.45
353.014 17.45
133.413 17.4464
75.2239 17.4464
83.5583 17.4444
1687.94 17.4083
729.948 17.4083
452.698 17.4083
384.3 17.4083
367.492 17.4083
265.39 17.4083
233.573 17.4083
174.909 17.4083
129.309 17.4083
100.748 17.4083
97.3615 17.4083
80.9868 17.4083
522.668 17.4
1064.63 17.375
1583.83 17.3603
1557.22 17.3603
1433.92 17.3603
1173.16 17.3603
842.971 17.3603
513.199 17.3472
349.06 17.3472
1284.89 17.3224
151.014 17.3224
1235.76 17.3214
900.466 17.3214
177.13 17.3214
155.375 17.3214
1285.23 17.2857
1295.07 17.2841
654.151 17.2841
1082.56 17.2813
750.238 17.2813
670.498 17.2813
620.971 17.2813
274.057 17.2813
253.83 17.2813
198.103 17.2813
86.1219 17.2813
1218.9 17.25
1000.74 17.25
547.612 17.25
432.157 17.25
308.518 17.25
259.496 17.25
178.681 17.25
1410.12 17.2426
919.168 17.2426
336.934 17.2426
1275.23 17.2404
751.603 17.2404
710.73 17.2404
464.175 17.2404
396.139 17.2404
111.531 17.2404
80.2558 17.225
1374.59 17.2083
507.998 17.2083
403.998 17.2083
246.706 17.2083
143.726 17.2083
49.2971 17.2083
619.9 17.1838
222.558 17.1838
128.255 17.1838
102.902 17.1838
99.7476 17.1838
210.305 17.1667
128.228 17.1667
368.954 17.1635
95.6352 17.1635
48.1354 17.1635
1288.11 17.1607
1231.55 17.1429
713.544 17.1429
378.45 17.1429
229.056 17.1429
103.087 17.1429
1596.08 17.125
1495.92 17.125
1286.06 17.125
1241.23 17.125
995.328 17.125
975.864 17.125
961.247 17.125
708.091 17.125
618.539 17.125
600.767 17.125
361.933 17.125
291.064 17.125
194.114 17.125
165.148 17.125
76.5207 17.125
50.5166 17.125
826.356 17.1111
468.131 17.1111
244.776 17.1111
1373.87 17.1023
1089.45 17.1023
1436.46 17.1
1097.89 17.1
1422.08 17.0865
1250.11 17.0865
1200.31 17.0865
1008.8 17.0865
1612.78 17.075
1521.98 17.075
1345.13 17.075
919.598 17.075
761.879 17.075
256.419 17.075
231.308 17.075
181.95 17.075
1304.28 17.0662
1107.78 17.0662
1003.45 17.0662
298.843 17.0662
298.308 17.0662
132.975 17.0662
78.2364 17.0662
348.116 17.0592
294.03 17.0592
252.954 17.0592
1526.76 17.0417
1499.71 17.0417
1173.57 17.0417
1014.24 17.0417
866.495 17.0417
387.69 17.0417
282.255 17.0417
207.54 17.0417
140.401 17.0417
1458.62 17.0357
1340.69 17.0357
746.134 17.0357
558.016 17.0357
497.787 17.0357
478.187 17.0357
409.265 17.0357
177.053 17.0357
63.5092 17.0357
1454.19 17.0313
1147.98 17.0313
1028.36 17.0313
822.754 17.0313
160.899 17.0313
136.921 17.0313
113.731 17.0313
45.8525 17.0313
1210.69 17.0278
260.831 17.0278
213.851 17.0278
193.597 17.0278
153.474 17.0278
47.7254 17.0278
609.021 17.025
785.603 17.0179
168.991 17.0179
982.804 17.0139
213.182 17.0096
1451.53 17.0083
956.935 17.0083
819.963 17.0083
477.777 17.0083
444.129 17.0083
418.264 17.0083
137.626 17.0083
137.411 17.0083
1655.4 17.0074
1499.89 17.0074
1418.63 17.0074
902.171 17.0074
838.968 17.0074
507.328 17.0074
306.566 17.0074
77.2716 17.0074
65.08 17.0074
47.2989 17.0074
471.807 17.0066
1377.74 17.
1071.46 17.
1056.25 17.
851.509 17.
810.574 17.
767.106 17.
742.508 17.
658.154 17.
641.217 17.
639.321 17.
634.677 17.
533.395 17.
524.056 17.
490.807 17.
466.608 17.
302.587 17.
247.418 17.
234.65 17.
190.454 17.
160.594 17.
125.035 17.
112.497 17.
112.434 17.
85.3584 17.
83.2807 17.
75.6836 17.
53.9681 17.
47.2202 17.
830.075 16.9205
309.191 16.9205
139.166 16.9205
92.8934 16.9205
62.7881 16.9205
48.5944 16.9205
1498.43 16.8929
990.038 16.8897
535.596 16.8897
1437.25 16.8
1351.13 16.8
684.072 16.8
611.023 16.8
528.559 16.8
372.42 16.8
231.923 16.8
1678.96 16.7813
837.91 16.7813
125.424 16.7813
89.5862 16.7813
53.143 16.7813
875.033 16.7788
811.255 16.7788
780.023 16.7788
428.654 16.7788
233.174 16.7788
148.167 16.7788
65.1572 16.7788
488.869 16.6944
361.627 16.6944
658.498 16.6806
470.581 16.6806
153.846 16.6806
912.198 16.675
391.207 16.675
344.77 16.675
130.517 16.675
1260.26 16.6667
1022.85 16.6667
235.566 16.625
135.577 16.625
384.157 16.5956
1266.99 16.5714
801.999 16.5714
728.839 16.5714
100.377 16.5714
61.1656 16.5714
400.101 16.5568
1244.28 16.5313
276.095 16.5313
276.047 16.5313
117.851 16.5313
1551.92 16.5
1402.49 16.5
896.075 16.5
730.617 16.5
723.943 16.5
429.821 16.5
303.795 16.5
257.501 16.5
125.353 16.5
1668.5 16.4712
1335.22 16.4712
1256.7 16.4712
1189.18 16.4712
853.05 16.4712
800.686 16.4712
586.639 16.4712
559.142 16.4712
157.278 16.4712
92.4093 16.4712
91.856 16.4712
766.61 16.45
128.643 16.45
56.1644 16.45
1349.32 16.4464
1172.09 16.4464
556.492 16.4464
481.65 16.4444
123.105 16.4444
1166.52 16.4083
1127.51 16.4083
1117.54 16.4083
812.082 16.4083
801.41 16.4083
632.938 16.4083
512.815 16.4083
438.46 16.4083
87.8914 16.4083
55.9088 16.4083
1652.93 16.375
1204.99 16.375
1098.44 16.375
981.184 16.375
979.277 16.375
949.963 16.375
643.29 16.375
353.403 16.375
248.616 16.375
213.046 16.375
172.987 16.375
104.363 16.375
856.079 16.3603
124.456 16.3603
1128.62 16.3472
1696.89 16.3214
1696.04 16.3214
1108. 16.3214
1094.53 16.3214
997.98 16.3214
900.174 16.3214
796.268 16.3214
680.47 16.3214
496.37 16.3214
267.824 16.3214
248.328 16.3214
245.243 16.3214
98.8282 16.3214
1372.3 16.2917
542.261 16.2857
277.383 16.2857
240.994 16.2857
142.701 16.2857
869.12 16.2841
801.626 16.2841
942.037 16.2813
329.559 16.2813
326.468 16.2813
98.8689 16.2813
1367.83 16.25
860.845 16.25
791.621 16.25
660.441 16.25
545.908 16.25
225.293 16.25
141.786 16.25
1269.78 16.2426
1632.11 16.2404
1084.88 16.2404
825.663 16.2404
616.554 16.2404
399.404 16.2404
57.1881 16.2404
80.4201 16.225
329.164 16.2083
275.996 16.2083
1166.73 16.2
1335.14 16.1838
988.972 16.1838
737.367 16.1838
706.599 16.1838
357.097 16.1838
275.606 16.1838
714.159 16.1667
277.31 16.1667
262.63 16.1667
1116.07 16.1645
980.613 16.1645
712.826 16.1645
459.704 16.1645
84.6402 16.1645
1283.7 16.1635
911.22 16.1635
549.636 16.1635
256.012 16.1635
72.7114 16.1635
44.1525 16.1635
1395. 16.1607
1613.14 16.1429
1301.59 16.1429
1293.09 16.1429
811.194 16.1429
498.464 16.1429
205.187 16.1429
1479.17 16.125
1401.1 16.125
1314.55 16.125
1049.85 16.125
882.986 16.125
849.852 16.125
769.615 16.125
706.17 16.125
499.888 16.125
428.307 16.125
391.763 16.125
386.011 16.125
365.082 16.125
319.14 16.125
235.452 16.125
178.981 16.125
127.767 16.125
127.387 16.125
1693.45 16.1111
1387.96 16.1111
887.52 16.1111
279.278 16.1023
144.181 16.1023
718.45 16.1
698.809 16.1
695.074 16.1
118.746 16.1
925.286 16.0865
578.376 16.0865
253.729 16.0865
76.0431 16.0865
1587.73 16.075
358.94 16.075
348.052 16.075
104.893 16.075
1475.78 16.0662
1436.05 16.0662
1423.07 16.0662
976.706 16.0662
965.051 16.0662
619.501 16.0662
562.952 16.0662
514.722 16.0662
306.797 16.0662
262.091 16.0662
58.005 16.0662
334.917 16.0625
1383.25 16.0592
1053.92 16.0592
757.711 16.0592
220.537 16.0592
119.502 16.0592
43.249 16.0592
54.3422 16.05
1639.72 16.0417
1125.23 16.0417
995.967 16.0417
808.156 16.0417
692.508 16.0417
402.728 16.0417
225.864 16.0417
221.667 16.0417
194.893 16.0417
1640.38 16.0357
1565.01 16.0357
1150.1 16.0357
1146.74 16.0357
1093.79 16.0357
1033.42 16.0357
751.416 16.0357
219.543 16.0357
202.008 16.0357
122.362 16.0357
1678.53 16.0313
1041.87 16.0313
679.262 16.0313
290.992 16.0313
44.0665 16.0313
1272.6 16.0278
416.388 16.0278
363.906 16.0278
354.321 16.0278
1135.27 16.025
396.468 16.025
902.41 16.0179
879.536 16.0179
650.431 16.0139
285.468 16.0139
181.838 16.0139
138.952 16.0139
1450.74 16.0114
770.584 16.0114
527.077 16.0114
245.748 16.0114
245.009 16.0114
1391.12 16.0096
984.258 16.0096
936.578 16.0096
445.313 16.0096
207.821 16.0096
77.7406 16.0096
1319.72 16.0083
1180.07 16.0083
989.584 16.0083
977.118 16.0083
972.861 16.0083
942.759 16.0083
775.032 16.0083
520.8 16.0083
466.286 16.0083
460.576 16.0083
336.669 16.0083
165.885 16.0083
72.0761 16.0083
63.6644 16.0083
45.1261 16.0083
1343.49 16.0074
841.908 16.0074
837.774 16.0074
297.359 16.0074
53.4349 16.0074
891.757 16.0066
978.354 16.
899.42 16.
607.582 16.
429.482 16.
334.418 16.
317.882 16.
215.202 16.
199.945 16.
120.242 16.
104.518 16.
55.6474 16.
826.926 15.9205
635.422 15.9205
582.243 15.9205
396.772 15.9205
346.916 15.9205
330.385 15.9205
115.703 15.9205
71.059 15.9205
1657.58 15.8929
1566. 15.8929
1309.86 15.8929
1061.96 15.8929
859.925 15.8929
803.224 15.8929
763.023 15.8929
1006.45 15.8897
1553.46 15.875
200.119 15.875
69.3175 15.875
1652.13 15.8
1488.88 15.8
1406.32 15.8
695.461 15.8
437.869 15.8
316.144 15.8
213.212 15.8
140.684 15.8
78.3358 15.8
57.2077 15.8
1342.36 15.7813
1103.25 15.7813
1218.81 15.7788
679.094 15.7788
604.969 15.7788
564.615 15.7788
401.018 15.7788
101.915 15.7788
1281.7 15.75
174.18 15.75
761.501 15.6944
1519.13 15.6806
1003.94 15.6806
635.278 15.6806
389.252 15.6806
1608.04 15.675
1093.93 15.675
885.016 15.675
838.108 15.675
725.178 15.675
697.329 15.675
518.461 15.675
424.86 15.675
342.985 15.675
995.708 15.6667
852.634 15.6667
826.138 15.6667
763.45 15.6667
702.21 15.6667
570.421 15.6667
505.816 15.6667
234.102 15.6667
1536.5 15.5956
1238.28 15.5714
632.31 15.5714
335.019 15.5714
282.285 15.5714
1093.27 15.5568
410.131 15.5568
364.8 15.5568
248.173 15.5568
124.483 15.5568
96.3768 15.5568
44.079 15.5568
175.722 15.5329
1379.95 15.5
1039.93 15.5
759.685 15.5
670.78 15.5
335.456 15.5
1161.99 15.4712
912.994 15.4712
462.437 15.4712
447.47 15.4712
285.835 15.4712
230.309 15.4712
1681.42 15.45
1058.23 15.45
613.814 15.45
440.871 15.4464
236.491 15.4464
203.097 15.4464
594.745 15.4444
1541.87 15.4083
1448.52 15.4083
484.887 15.4083
253.602 15.4083
52.8756 15.4083
1650.75 15.375
838.783 15.375
831.257 15.375
730.463 15.375
589.39 15.375
366.535 15.375
308.363 15.375
55.9905 15.375
53.0664 15.375
52.1323 15.375
139.275 15.3472
1548.22 15.3333
1098.69 15.3333
235.101 15.3333
1427.96 15.3224
1473.81 15.3214
1446.27 15.3214
1339.18 15.3214
1153.85 15.3214
406.233 15.3214
66.2548 15.3214
1621.01 15.2857
1600.59 15.2857
1216.39 15.2857
1212.73 15.2857
1067.96 15.2857
560.107 15.2857
331.471 15.2857
1427.57 15.2841
1199.99 15.2841
765.866 15.2841
676.277 15.2841
545.25 15.2841
274.502 15.2841
273.159 15.2841
1620.11 15.25
298.446 15.25
41.2469 15.25
1671.13 15.2404
1650.63 15.2404
1185.85 15.2404
992.504 15.2404
974.561 15.2404
799.718 15.2404
761.704 15.2404
556.881 15.2404
278.457 15.2404
140.192 15.2404
1337.77 15.225
1595.8 15.2083
1267.84 15.2083
1237.49 15.2083
569.345 15.2083
111.651 15.2083
472.004 15.2
131.498 15.2
113.309 15.2
284.821 15.1838
132.144 15.1838
1565.64 15.1667
1450.82 15.1667
1327.15 15.1667
661.171 15.1667
661.124 15.1667
418.869 15.1667
78.8664 15.1667
52.9207 15.1667
198.336 15.1645
1662.25 15.1635
1442.66 15.1635
1254.3 15.1635
749.508 15.1635
670.636 15.1635
658.644 15.1635
574.336 15.1635
268.119 15.1635
61.699 15.1635
1171.49 15.1607
322.091 15.1607
201.798 15.1607
1571.16 15.1429
1522.99 15.1429
1349.86 15.1429
1243.02 15.1429
1127.95 15.1429
868.171 15.1429
257.419 15.1429
121.414 15.1429
98.7716 15.1429
78.571 15.1429
1673.94 15.125
1316.28 15.125
1296.13 15.125
1083.18 15.125
1070.99 15.125
974.005 15.125
910.025 15.125
869.227 15.125
665.319 15.125
545.653 15.125
351.185 15.125
344.672 15.125
340.789 15.125
195.154 15.125
178.529 15.125
176.223 15.125
1394.44 15.1023
1143.37 15.1023
458.711 15.1023
183.701 15.1023
1500.6 15.0865
1488.49 15.0865
1384.91 15.0865
1243.3 15.0865
479.351 15.0865
412.773 15.0865
261.192 15.0865
251.571 15.0865
90.7437 15.0865
192.607 15.0833
1472.38 15.075
895.456 15.075
223.456 15.075
179.7 15.075
63.8702 15.075
56.7295 15.075
973.701 15.0662
891.398 15.0662
130.981 15.0662
1053.81 15.0625
1635.19 15.05
1078.95 15.05
272.789 15.05
1623.38 15.0417
1431.97 15.0417
1300.4 15.0417
1257.62 15.0417
1224.76 15.0417
1177.21 15.0417
907.834 15.0417
888.629 15.0417
726.874 15.0417
710.823 15.0417
647.79 15.0417
271.205 15.0417
130.8 15.0417
105.239 15.0417
99.1672 15.0417
1468.05 15.0357
1234.19 15.0357
1210.26 15.0357
839.051 15.0357
776.99 15.0357
697.704 15.0357
393.929 15.0357
185.701 15.0357
119.008 15.0357
1604.55 15.0313
1294.06 15.0313
972.772 15.0313
971.307 15.0313
923.772 15.0313
722.463 15.0313
604.846 15.0313
1124.87 15.0278
867.952 15.0278
840.479 15.0278
79.4623 15.0278
133.346 15.025
722.138 15.0179
164.127 15.0139
145.58 15.0139
1559.8 15.0114
1149.05 15.0114
647.046 15.0114
251.771 15.0114
214.321 15.0114
143.562 15.0114
78.115 15.0114
1363.99 15.0096
1324.99 15.0096
1198.15 15.0096
1135.81 15.0096
1126.62 15.0096
1039.59 15.0096
1028.12 15.0096
976.115 15.0096
708.382 15.0096
591.731 15.0096
328.821 15.0096
300.201 15.0096
259.861 15.0096
199.912 15.0096
768.297 15.0083
692.434 15.0083
625.45 15.0083
616.069 15.0083
595.796 15.0083
436.703 15.0083
389.213 15.0083
338.903 15.0083
332.279 15.0083
129.269 15.0083
101.744 15.0083
71.1054 15.0083
53.0921 15.0083
1681.73 15.0074
813.415 15.0074
306.426 15.0074
1448.42 15.
1336.11 15.
1331.17 15.
1072.37 15.
745.289 15.
737.429 15.
482.266 15.
364.622 15.
347.923 15.
310.511 15.
281.082 15.
210.921 15.
174.956 15.
158.878 15.
139.669 15.
112.859 15.
84.3927 15.
69.5155 15.
49.4141 15.
1475.7 14.9205
1305.78 14.9205
1179.06 14.9205
1155.42 14.9205
1013.98 14.9205
561.1 14.9205
522.819 14.9205
338.696 14.9205
105.842 14.9205
74.2768 14.9205
49.605 14.9205
1232.14 14.8929
1131.14 14.8929
351.558 14.8929
318.979 14.8929
841.035 14.875
538.986 14.875
1523.62 14.8
1476.81 14.8
855.402 14.8
417.261 14.8
389.74 14.8
330.856 14.8
278.31 14.8
256.672 14.8
74.946 14.8
1023.32 14.7788
963.49 14.7788
652.197 14.7788
649.143 14.7788
465.535 14.7788
443.589 14.7788
186.414 14.7788
54.4711 14.7788
1531.62 14.6806
1306.94 14.6806
686.498 14.6806
576.978 14.6806
406.958 14.6806
291.945 14.6806
147.568 14.6806
103.725 14.6806
1109.34 14.675
241.437 14.675
889.129 14.6667
853.244 14.6667
705.051 14.6667
642.084 14.6667
581.917 14.6667
409.233 14.6667
215.806 14.6667
171.703 14.6667
147.851 14.6667
455.287 14.625
462.029 14.5956
791.538 14.5714
528.76 14.5714
337.669 14.5714
213.752 14.5714
143.453 14.5714
47.7062 14.5714
281.674 14.5625
178.616 14.5625
113.668 14.5625
1676.76 14.5568
1636.13 14.5568
1264.55 14.5568
323.141 14.5568
208.724 14.5568
128.604 14.5568
1525.72 14.5
1151.83 14.5
471.105 14.5
174.328 14.5
862.63 14.4712
752.44 14.4712
620.825 14.4712
350.191 14.4712
282.044 14.4712
68.7195 14.4712
1539.75 14.45
1492.75 14.45
1153.09 14.45
920.688 14.45
234.584 14.45
185.075 14.45
143.505 14.45
963.885 14.4464
401.097 14.4464
1481.64 14.4444
506.67 14.4444
1560.93 14.4083
1465.29 14.4083
1507.26 14.375
1473.49 14.375
1470.7 14.375
1235.36 14.375
1217.62 14.375
1100.46 14.375
1044. 14.375
835.904 14.375
750.593 14.375
674.843 14.375
430.701 14.375
417.884 14.375
271.76 14.375
233.303 14.375
216.668 14.375
216.205 14.375
57.0139 14.375
1374.66 14.3603
1326.2 14.3603
632.457 14.3603
193.517 14.3603
1556.2 14.3472
1403.29 14.3472
1308.96 14.3472
1130.88 14.3472
345.861 14.3472
87.1285 14.3472
1602.94 14.3333
270.529 14.3333
180.936 14.3333
1143.16 14.3224
1636.58 14.3214
1203.37 14.3214
467.921 14.3214
437.216 14.3214
397.632 14.3214
132.447 14.3214
902.831 14.2857
466.018 14.2857
350.507 14.2857
309.355 14.2857
1442.54 14.2841
1160.7 14.2841
1129.18 14.2841
920.157 14.2841
739.543 14.2841
721.66 14.2841
670.287 14.2841
486.795 14.2841
435.876 14.2841
241.283 14.2841
132.954 14.2841
1203.55 14.2813
480.444 14.2813
201.113 14.2813
184.26 14.2813
57.787 14.2813
1158.13 14.25
955.492 14.25
919.246 14.25
908.82 14.25
676.808 14.25
438.045 14.25
144.363 14.25
89.6964 14.25
80.8341 14.25
1595.06 14.2404
1536.97 14.2404
1529.79 14.2404
1147.07 14.2404
1123.29 14.2404
999.232 14.2404
853.665 14.2404
755.268 14.2404
358.429 14.2404
1241.93 14.2083
728.944 14.2083
377.404 14.2083
174.018 14.2083
130.476 14.2083
104.67 14.2083
1089.77 14.2
827.606 14.2
578.069 14.2
391.158 14.2
322.486 14.2
141.123 14.2
56.3984 14.2
540.51 14.1838
463.717 14.1838
396.925 14.1838
1579.36 14.1667
1446.2 14.1667
1430.49 14.1667
1095.87 14.1667
974.45 14.1667
868.896 14.1667
637.508 14.1667
597.079 14.1667
509.163 14.1667
494.47 14.1667
348.746 14.1667
262.732 14.1667
185.733 14.1667
80.1887 14.1667
48.9678 14.1667
1183.78 14.1635
760.795 14.1635
607.488 14.1635
504.833 14.1635
358.846 14.1635
83.9531 14.1635
50.7667 14.1635
1292.27 14.1607
609.429 14.1607
224.68 14.1607
1514.03 14.1429
1281.09 14.1429
966.44 14.1429
834.743 14.1429
811.782 14.1429
760.426 14.1429
539.765 14.1429
507.083 14.1429
161.772 14.1429
1661.39 14.125
1153.34 14.125
1016.51 14.125
935.027 14.125
839.284 14.125
441.754 14.125
415.092 14.125
325.256 14.125
191.384 14.125
58.8128 14.125
53.2209 14.125
52.0331 14.125
558.475 14.1023
344.172 14.1023
225.13 14.1023
101.512 14.1023
1532.3 14.0865
1463.92 14.0865
1271.08 14.0865
1255.51 14.0865
1086.13 14.0865
1001.22 14.0865
991.009 14.0865
479.929 14.0865
461.228 14.0865
284.038 14.0865
191.839 14.0865
129.68 14.0865
92.5534 14.0865
62.3776 14.0865
1223.96 14.0833
1016.11 14.0833
63.1544 14.0833
1052.43 14.075
790.123 14.075
632.068 14.075
289.558 14.075
1512.41 14.0662
747.809 14.0662
634.417 14.0662
922.099 14.0625
1336. 14.05
1274.03 14.05
1230.22 14.05
662.23 14.05
641.363 14.05
271.097 14.05
249.82 14.05
1422.53 14.0417
1405.77 14.0417
1282.25 14.0417
1280.07 14.0417
1164.72 14.0417
1003.73 14.0417
866.428 14.0417
780.619 14.0417
752.107 14.0417
602.833 14.0417
572.739 14.0417
533.704 14.0417
443.707 14.0417
413.926 14.0417
343.1 14.0417
206.102 14.0417
171.773 14.0417
151.848 14.0417
134.734 14.0417
113.465 14.0417
90.406 14.0417
78.4056 14.0417
1697.03 14.0357
1652.07 14.0357
1598.11 14.0357
1346.93 14.0357
1092.29 14.0357
886.223 14.0357
853.867 14.0357
795.963 14.0357
514.54 14.0357
471.185 14.0357
303.285 14.0357
235.377 14.0357
206.658 14.0357
172.524 14.0357
126.419 14.0357
124.277 14.0357
102.229 14.0357
1301.99 14.0313
1263.32 14.0313
1124.14 14.0313
829.62 14.0313
614.08 14.0313
600.458 14.0313
277.988 14.0313
1034.03 14.025
322.967 14.025
681.057 14.0179
318.476 14.0179
1035.52 14.0139
717.422 14.0139
707.177 14.0139
1503.44 14.0114
1369.52 14.0114
1019.43 14.0114
888.544 14.0114
677.203 14.0114
464.259 14.0114
399.818 14.0114
134.094 14.0114
82.3215 14.0114
47.4607 14.0114
1654.68 14.0096
871.094 14.0096
668.689 14.0096
647.674 14.0096
474.835 14.0096
409.474 14.0096
341.098 14.0096
197.828 14.0096
129.53 14.0096
110.866 14.0096
90.7657 14.0096
44.4361 14.0096
1585.58 14.0083
975.042 14.0083
436.006 14.0083
412.54 14.0083
302.879 14.0083
262.462 14.0083
240.404 14.0083
234.227 14.0083
191.546 14.0083
177.198 14.0083
495.451 14.0074
130.091 14.0074
86.7187 14.0074
1675.02 14.
1666.49 14.
1353.29 14.
1320.43 14.
1255.34 14.
1233.34 14.
1155.9 14.
1039.76 14.
1038.52 14.
1038.19 14.
1028.6 14.
1009.63 14.
905.995 14.
874.784 14.
548.557 14.
537.637 14.
532.509 14.
531.802 14.
450.162 14.
420.243 14.
394.228 14.
320.574 14.
241.907 14.
201.828 14.
183.196 14.
146.258 14.
144.848 14.
140.218 14.
96.2209 14.
1199.3 13.9205
966.927 13.9205
720.883 13.9205
384.53 13.9205
146.644 13.9205
1607.58 13.8929
1199.8 13.8929
992.005 13.8929
523.928 13.8929
54.6699 13.8929
481.945 13.875
311.961 13.875
188.203 13.875
157.765 13.875
147.943 13.875
100.231 13.875
1447.8 13.8
1418.06 13.8
1077.23 13.8
1003.64 13.8
557.943 13.8
470.77 13.8
383.789 13.8
383.15 13.8
293.957 13.8
284.208 13.8
1648.79 13.7788
1369.8 13.7788
377.335 13.7788
78.3694 13.7788
1632.19 13.75
399.525 13.75
331.178 13.75
270.376 13.75
109.21 13.75
1694.15 13.6806
1530.23 13.6806
1394.81 13.6806
852.217 13.6806
569.487 13.6806
553.177 13.6806
547.949 13.6806
359.943 13.6806
73.484 13.6806
457.816 13.675
281.977 13.675
243.318 13.675
1327.5 13.6667
1292.03 13.6667
1099.7 13.6667
861.53 13.6667
322.785 13.6667
251.905 13.6667
68.959 13.6667
68.7998 13.6667
59.3303 13.5956
1035.39 13.5714
800.075 13.5714
618.676 13.5714
234.912 13.5714
230.213 13.5714
152.964 13.5714
79.6724 13.5714
1498.91 13.5625
1130.74 13.5625
1080.34 13.5625
794.697 13.5625
273.884 13.5625
179.444 13.5625
129.945 13.5625
1408.32 13.5568
993.422 13.5568
818.803 13.5568
616.18 13.5568
522.73 13.5568
345.063 13.5568
146.208 13.5568
126.708 13.5568
1051.45 13.5
1037.4 13.5
900.072 13.5
561.689 13.5
255.182 13.5
160.522 13.5
96.8177 13.5
1502.76 13.4712
857.741 13.4712
735.856 13.4712
572.974 13.4712
539.806 13.4712
326.148 13.4712
202.864 13.4712
135.409 13.4712
100.871 13.4712
1637.54 13.45
1572.53 13.45
1405.32 13.45
1404.59 13.45
1063.93 13.45
940.909 13.45
906.111 13.45
654.863 13.45
603.371 13.45
546.737 13.45
393.778 13.45
267.636 13.45
251.078 13.45
195.096 13.45
780.277 13.4464
241.521 13.4464
637.35 13.4083
269.939 13.4083
1450.02 13.375
1124.01 13.375
1104.8 13.375
833.421 13.375
809.871 13.375
762.7 13.375
690.899 13.375
617.656 13.375
414.195 13.375
388.424 13.375
379.992 13.375
329.384 13.375
206.616 13.375
96.3228 13.375
94.6547 13.375
57.5614 13.375
1677.78 13.3472
1660.65 13.3472
1262.21 13.3472
1227.46 13.3472
692.958 13.3472
380.451 13.3472
207.068 13.3472
179.054 13.3472
1034.55 13.3333
407.132 13.3333
405.272 13.3333
157.176 13.3333
1270.06 13.3214
1224.83 13.3214
1086.74 13.3214
970.2 13.3214
919.095 13.3214
805.152 13.3214
612.478 13.3214
239.986 13.3214
67.5803 13.3214
64.513 13.3214
1695.6 13.2841
1674.08 13.2841
1352.21 13.2841
955.237 13.2841
886.323 13.2841
754.417 13.2841
553.733 13.2841
522.05 13.2841
255.95 13.2841
181.727 13.2841
119.207 13.2841
51.7066 13.2841
1256.81 13.2813
147.598 13.2813
55.8569 13.2813
1481.25 13.25
923.206 13.25
908.272 13.25
734.72 13.25
566.839 13.25
521.264 13.25
407.164 13.25
338.168 13.25
176.644 13.25
1541.6 13.2404
1236.46 13.2404
1138.44 13.2404
914.999 13.2404
576.749 13.2404
462.68 13.2404
419.281 13.2404
246.626 13.2404
191.126 13.2404
144.338 13.2404
880.31 13.225
834.288 13.225
107.482 13.225
1690.27 13.2083
1478.05 13.2083
1078.57 13.2083
444.516 13.2083
271.683 13.2083
249.259 13.2083
1452.68 13.2
1353.37 13.2
1221.84 13.2
1129.43 13.2
1074.02 13.2
917.465 13.2
747.478 13.2
390.886 13.2
349.891 13.2
226.566 13.2
159.015 13.2
145.008 13.2
114.624 13.2
729.454 13.1838
1674.9 13.1667
1478.16 13.1667
1236.38 13.1667
1088.93 13.1667
1012.71 13.1667
894.429 13.1667
869.675 13.1667
781.084 13.1667
756.229 13.1667
632.227 13.1667
529.553 13.1667
504.391 13.1667
258.552 13.1667
248.4 13.1667
104.395 13.1667
76.6939 13.1667
969.707 13.1635
925.955 13.1635
872.47 13.1635
580.13 13.1635
246.836 13.1635
102.869 13.1635
1326.9 13.1607
1056.69 13.1607
867.264 13.1607
1587.8 13.1429
1558.15 13.1429
1373.72 13.1429
1352.05 13.1429
1331.44 13.1429
1030.09 13.1429
968.417 13.1429
561.974 13.1429
501.923 13.1429
275.682 13.1429
1500.8 13.125
1491.5 13.125
1337.86 13.125
857.116 13.125
718.068 13.125
671.157 13.125
636.509 13.125
602.39 13.125
522.176 13.125
161.105 13.125
150.666 13.125
128.533 13.125
86.1994 13.125
346.61 13.1111
1656.41 13.1023
1498.96 13.1023
896.604 13.1023
708.246 13.1023
700.932 13.1023
593.935 13.1023
560.182 13.1023
511.296 13.1023
508.323 13.1023
323.834 13.1023
269.018 13.1023
208.748 13.1023
61.9577 13.1023
44.8689 13.1023
1558.08 13.0865
1292.66 13.0865
1198.05 13.0865
967.883 13.0865
858.897 13.0865
744.211 13.0865
644.368 13.0865
500.192 13.0865
380.862 13.0865
255.154 13.0865
233.798 13.0865
221.389 13.0865
164.332 13.0865
55.4254 13.0865
902.549 13.0833
1380.38 13.075
1195.57 13.075
965.158 13.075
397.884 13.075
296.885 13.075
59.2375 13.075
1619.61 13.0662
377.582 13.0662
65.3298 13.0662
1581.46 13.0625
645.181 13.0625
139.398 13.0625
1376.8 13.0592
1529.09 13.05
953.802 13.05
433.533 13.05
156.863 13.05
122.742 13.05
1691.66 13.0417
1641.17 13.0417
1463.05 13.0417
1461.51 13.0417
1302.5 13.0417
1224.43 13.0417
1169.96 13.0417
1157.05 13.0417
1068.74 13.0417
1061.35 13.0417
911.469 13.0417
803.333 13.0417
782.343 13.0417
723.11 13.0417
693.077 13.0417
687.498 13.0417
586.383 13.0417
497.536 13.0417
390.299 13.0417
342.952 13.0417
209.487 13.0417
194.602 13.0417
157.56 13.0417
87.1746 13.0417
54.997 13.0417
47.3187 13.0417
1647.75 13.0357
1424.83 13.0357
1092.01 13.0357
623.628 13.0357
559.993 13.0357
305.554 13.0357
874.089 13.0313
272.647 13.0313
1121.57 13.025
859.335 13.025
846.15 13.0179
709.161 13.0179
502.528 13.0179
500.257 13.0179
1188.27 13.0139
702.372 13.0139
433.701 13.0139
374.327 13.0139
1596.46 13.0114
1346.36 13.0114
1184.72 13.0114
1164.56 13.0114
1012.02 13.0114
985.75 13.0114
856.028 13.0114
793.637 13.0114
315.466 13.0114
285.73 13.0114
285.004 13.0114
164.795 13.0114
116.589 13.0114
106.241 13.0114
1325.43 13.0096
959.471 13.0096
544.58 13.0096
536.575 13.0096
370.878 13.0096
327.825 13.0096
267.066 13.0096
215.572 13.0096
74.1664 13.0096
41.0145 13.0096
989.332 13.0083
871.821 13.0083
501.179 13.0083
413.564 13.0083
318.577 13.0083
217.595 13.0083
52.389 13.0083
1557.06 13.0074
1366. 13.0074
1205.14 13.0074
1677.47 13.
1673.38 13.
1611.36 13.
1372.75 13.
850.222 13.
841.276 13.
741.947 13.
712.428 13.
698.113 13.
663.381 13.
596.324 13.
545.957 13.
508.722 13.
449.396 13.
396.514 13.
394.85 13.
320.389 13.
279.921 13.
271.966 13.
232.302 13.
202.179 13.
140.096 13.
131.94 13.
117.547 13.
111.234 13.
95.9121 13.
68.5873 13.
50.5337 13.
46.288 13.
1270.64 12.9205
1192.04 12.9205
1166.43 12.9205
1135.66 12.9205
1124.56 12.9205
904.312 12.9205
580.631 12.9205
472.645 12.9205
382.705 12.9205
356.387 12.9205
354.497 12.9205
282.374 12.9205
241.652 12.9205
237.02 12.9205
493.924 12.8929
95.8011 12.8929
1591.69 12.875
911.339 12.875
775.403 12.875
1432.4 12.8
1346.58 12.8
541.074 12.8
423.05 12.8
409.157 12.8
184.021 12.8
117.304 12.8
1508.98 12.7788
1186.23 12.7788
931.242 12.7788
776.084 12.7788
428.268 12.7788
108.131 12.7788
67.2147 12.7788
1341.06 12.75
191.939 12.75
177.454 12.75
1275.51 12.6806
1048.91 12.6806
950.984 12.6806
874.282 12.6806
570.516 12.6806
492.009 12.6806
288.814 12.6806
166.875 12.6806
144.577 12.6806
105.1 12.6806
1206.18 12.675
1078.42 12.675
213.676 12.675
1514.24 12.6667
1421.59 12.6667
1020.53 12.6667
675.427 12.6667
372.46 12.6667
136.996 12.6667
129.968 12.6667
99.0237 12.6667
47.1935 12.6667
