# Supplementary material for: Functional Genomics of Novel Secondary Metabolites from Diverse Cyanobacteria Using Untargeted Metabolomics
Source: Mar Drugs. 2013 Sep 30;11(10):3617–31. doi: 10.3390/md11103617 (PMC3826126; doi:10.3390/md11103617)
Supplement: Supplementary File 3 — Supplementary msms data (ZIP, 1417 KB) [file marinedrugs-11-03617-s003.zip › msms/71.Negative.txt]

// 71.   Negative
612.485 3870.57
146.045 2671.17
613.496 695.247
612.72 210.24
612.96 161.085
146.154 142.556
613.669 124.24
613.261 112.556
128.032 112.208
146.225 105.641
612.829 104.444
612.285 89.1424
615.424 87.4853
147.05 82.0845
613.358 73.1818
614.135 69.1655
102.063 68.2667
1064.21 67.15
614.044 66.0179
613.946 64.3269
621.244 63.0417
917.97 61.4457
146.353 61.2656
233.248 59.2966
920.466 59.0221
613.833 58.9009
146.552 56.2893
81.8456 56.1655
594.508 53.3361
146.482 51.7206
613.884 51.4808
199.597 51.0304
538.174 51.0139
183.995 51.003
997.837 51.
613.081 50.0625
537.217 49.9299
54.7745 49.1875
290.383 48.445
614.324 47.3636
167.876 47.1494
1369.73 47.0588
614.518 46.2663
461.352 46.25
560.02 46.2154
615.287 46.1071
92.4367 45.875
476.682 45.2269
146.875 44.8897
188.841 44.8824
1392.18 44.6713
997.555 43.5
855.978 42.6036
872.648 42.3472
1544.92 42.0625
177.011 41.2802
1498.98 41.1406
313.003 41.125
568.031 41.1
146.254 40.8409
1613.58 40.4737
56.3192 40.445
273.024 40.2667
757.748 39.9395
1175.23 39.6713
614.871 39.5956
46.8363 39.575
575.642 39.5
1118.29 39.3674
68.1102 39.3674
387.18 38.7656
130.626 38.7284
1291.77 38.4464
910.625 38.338
135.606 38.2308
58.5695 38.125
149.627 37.8935
1478.36 37.6402
137.042 37.3676
1251.94 37.2857
402.336 37.2727
135.019 37.2321
794.542 37.1912
1084.47 37.1607
146.39 37.0667
1555.61 37.0304
235.267 37.025
268.557 37.0147
997.671 36.4879
1642.11 36.4491
68.6922 36.4321
831.174 36.35
706.445 36.1607
614.456 36.125
140.483 36.0947
637.19 36.0588
1601.89 36.0304
667.178 36.0274
579.256 36.025
595.284 36.
665.775 35.9073
168.679 35.7601
523.001 35.75
235.798 35.7284
822.904 35.6576
285.284 35.4167
1672.98 35.3889
1686.54 35.3491
180.078 35.3077
1084.29 35.2667
300.237 35.2426
690.756 35.2228
1256.62 35.0845
1441.48 35.0341
149.848 35.0156
1443.43 35.
874.343 34.6402
1098.21 34.6036
80.6008 34.5216
858.393 34.375
144.22 34.3333
699.849 34.2802
1193.91 34.2656
105.258 34.245
1217.26 34.0667
702.023 34.0667
168.114 34.0417
1588.34 34.0321
357.146 34.0278
376.648 34.
137.13 33.9698
244.735 33.8935
822.668 33.875
45.9164 33.8167
611.197 33.7961
1183.83 33.7778
622.492 33.7202
579.698 33.5294
258.151 33.2727
1688.6 33.225
553.244 33.225
1602.78 33.2
1167.5 33.1635
1637.32 33.0769
1247.93 33.0769
607.878 33.0388
614.207 33.0313
81.1309 33.0167
387.32 33.006
1542.69 33.005
386.326 33.004
90.7317 32.7961
629.86 32.7202
679.83 32.6429
1485.1 32.6
1101.38 32.5625
867.973 32.5577
562.872 32.5208
1128.86 32.5
206.034 32.4464
671.961 32.3333
400.091 32.3333
93.2393 32.2917
146.285 32.25
82.7634 32.25
847.984 32.2353
1118.97 32.225
884.571 32.225
304.315 32.1875
171.177 32.1488
184.361 32.1078
560.847 32.0947
93.2055 32.0769
372.257 32.0417
262.147 32.0388
346.877 32.0363
296.851 32.025
800.38 32.
128.069 31.8897
957.583 31.8409
60.4355 31.7961
109.166 31.6815
912.664 31.6576
1442.14 31.6544
87.2446 31.5714
105.71 31.5625
822.85 31.5602
146.758 31.5216
520.785 31.5208
1455.04 31.4583
471.17 31.4402
259.111 31.3603
1326.45 31.35
192.31 31.3333
1063.97 31.2857
1453.42 31.1731
256.263 31.1607
183.966 31.125
454.539 31.1118
260.341 31.1078
662.083 31.0947
1399.12 31.0769
492.585 31.0769
238.49 31.0667
528.603 31.0625
1508.74 31.0417
807.204 31.0417
149.73 31.0417
673.987 31.0046
269.027 31.
813.062 30.9013
184.997 30.7813
191.889 30.6576
726.965 30.6402
380.902 30.6
1000.82 30.5216
1224.4 30.4808
56.1191 30.4808
1361.48 30.4803
619.809 30.4712
1104.52 30.4402
872.949 30.4083
182.44 30.3967
605.585 30.375
1059.73 30.2917
1353.31 30.2667
332.792 30.2663
46.2966 30.225
42.3393 30.1429
187.536 30.125
1226.45 30.0769
745.586 30.0769
1611.83 30.0536
80.0353 30.0536
1416.27 30.0489
334.392 30.0417
97.4388 30.0388
92.5596 30.025
1589.19 30.0192
227.888 30.0179
315.711 30.0167
1410.22 30.0147
963.075 30.0054
1539.66 30.0046
1251.58 30.
45.3602 30.
226.752 29.962
1304.89 29.9013
1605.06 29.8182
1075.43 29.8167
1140.9 29.805
937.918 29.75
481.945 29.75
1181.49 29.6815
649.226 29.5313
613.163 29.5313
740.544 29.4402
567.916 29.3967
296.376 29.3611
98.3799 29.3491
1014.27 29.2228
85.2972 29.205
1499.4 29.0833
1116.3 29.0769
1438.41 29.0714
1220.44 29.0714
1124.2 29.0714
115.62 29.0662
288.681 29.045
1519.74 29.0417
160.379 29.0417
356.005 29.0388
1065.09 29.005
135.691 29.005
1208.39 28.962
700.131 28.9231
680.527 28.9
1293.94 28.845
276.836 28.8182
430.905 28.805
641.366 28.7813
1129.52 28.6923
605.198 28.6429
202.065 28.6429
403.362 28.625
1211.27 28.4808
133.154 28.4402
862.654 28.3611
308.72 28.3611
886.406 28.3603
68.8114 28.35
238.914 28.3333
333.398 28.3077
119.854 28.2857
782.551 28.2841
117.864 28.2727
902.031 28.2663
621.513 28.2663
343.988 28.2426
1210.31 28.225
241.23 28.225
913.112 28.1875
291.246 28.1731
306.537 28.1645
1167.92 28.1607
462.88 28.1429
1585.11 28.125
997.763 28.1078
601.23 28.0833
52.1282 28.0592
152.9 28.0489
228.009 28.045
1477.54 28.0417
416.75 28.0417
146.918 28.0278
1244.42 28.025
1406.24 28.0208
725.971 28.0083
421.724 28.0066
409.091 28.006
1250.2 28.
218.803 27.8897
902.207 27.8182
783.304 27.7202
511.188 27.7202
384.606 27.6923
71.052 27.5682
422.689 27.5602
270.83 27.5313
714.035 27.5208
548.634 27.4464
47.0358 27.4464
147.263 27.4444
1119.38 27.405
325.713 27.405
779.115 27.375
100.219 27.3603
1325.49 27.3491
1162.61 27.245
73.6213 27.2228
395.969 27.2
829.733 27.1645
614.93 27.1645
1381.25 27.1488
742.788 27.1488
524.109 27.1359
455.133 27.1359
332.408 27.125
41.4458 27.125
407.075 27.1136
901.635 27.1111
43.9528 27.0769
416.033 27.05
950.071 27.045
123.016 27.0363
399.565 27.0313
1162.17 27.0208
566.818 27.0208
464.21 27.0208
400.47 27.0208
1008.16 27.0192
215.144 27.0192
49.915 27.0192
871.888 27.0054
1676.1 27.
980.988 27.
900.287 27.
638.427 27.
437.191 27.
1192.09 26.9698
223.145 26.9205
1250.43 26.9013
617.474 26.9
981.485 26.8897
1015.41 26.7284
192.556 26.7202
143.647 26.7202
551.957 26.6429
681.628 26.6
289.838 26.5956
688.375 26.5313
617.983 26.5313
1103.43 26.5208
466.221 26.5
339.659 26.4402
1229.24 26.4
1026.83 26.4
780.194 26.375
904.458 26.3636
295.26 26.3636
128.512 26.3611
149.471 26.3603
90.4215 26.3603
1287.85 26.3393
721.895 26.3333
265.936 26.3224
516.289 26.25
59.8212 26.2112
771.238 26.1838
186.811 26.1731
61.0683 26.1731
54.5414 26.1667
797.076 26.1645
71.2512 26.1645
661.935 26.1488
103.737 26.1488
727.876 26.1359
304.144 26.125
685.246 26.1157
481.476 26.1136
1392.42 26.1
510.882 26.0769
54.3773 26.0769
1539.84 26.0489
710.136 26.045
1117.12 26.0417
69.5991 26.025
1509.91 26.0192
64.8866 26.0096
334.905 26.006
49.1209 26.0054
994.202 26.005
54.8091 26.005
1437.46 26.
1192.38 26.
1136.17 26.
913.163 26.
905.407 26.
734.623 26.
630.714 26.
255.846 26.
140.097 26.
1308.4 25.9185
628.402 25.9185
1649.27 25.845
944.995 25.8182
1351.75 25.805
856.799 25.7824
295.767 25.7778
46.9733 25.75
68.596 25.6944
907.05 25.6875
99.158 25.675
395.706 25.6576
232.238 25.6544
373.499 25.625
1292.22 25.5956
808.158 25.5956
690.831 25.5714
738.612 25.5682
364.114 25.5216
585.946 25.4821
153.972 25.4821
70.829 25.4803
592.083 25.4545
758.125 25.45
147.98 25.4444
1648.32 25.405
67.3364 25.405
86.7088 25.3636
62.442 25.3603
50.0843 25.3603
1221.9 25.3333
1158.6 25.3333
1313.37 25.3224
56.7811 25.3224
323.122 25.2917
947.506 25.2426
494.344 25.2308
285.055 25.225
150.024 25.2083
1051.48 25.2045
59.7637 25.1875
88.5537 25.1838
1610.61 25.1645
1098.4 25.1645
147.557 25.1645
77.0821 25.1645
533.879 25.1635
136.908 25.1607
646.755 25.1359
1345.21 25.125
685.039 25.125
643.854 25.125
343.803 25.1136
607.247 25.1118
229.328 25.1118
209.9 25.1111
1546.14 25.1
757.867 25.1
278.42 25.0865
820.8 25.075
1024.28 25.0662
106.79 25.0662
999.935 25.0592
160.195 25.0489
40.0556 25.0489
724.48 25.045
1608.49 25.0417
581.891 25.0313
895.9 25.0278
120.155 25.025
348.052 25.0227
357.227 25.0208
141.269 25.0083
458.059 25.0066
298.023 25.006
208.152 25.006
88.9481 25.006
673.719 25.0054
402.123 25.0054
1601.98 25.
244.292 25.
322.965 24.8897
312.536 24.8897
880.544 24.875
615.96 24.8409
148.296 24.8182
1029.91 24.7778
1605.97 24.75
691.587 24.7202
82.0998 24.6944
523.201 24.6806
614.373 24.6667
60.3679 24.6576
1447.5 24.625
224.813 24.625
1352.98 24.6
51.0721 24.5707
1633.72 24.5568
1168.4 24.5329
219.364 24.5329
90.3287 24.5
1033.6 24.4821
75.2263 24.4808
131.798 24.4803
785.647 24.4712
383.446 24.4712
1078.76 24.4545
624.576 24.4545
185.513 24.4444
752.265 24.4402
859.003 24.4083
253.314 24.4083
405.496 24.405
1142.81 24.3636
45.4566 24.3611
569.143 24.3393
435.086 24.3333
935.1 24.3214
1214.71 24.2857
99.5855 24.2857
202.309 24.2663
406.35 24.245
761.347 24.2426
40.5348 24.2404
277.846 24.225
292.989 24.2112
640.622 24.2045
413.797 24.1875
85.9526 24.1875
1237.69 24.1645
1126. 24.1645
1087.6 24.1645
303.764 24.1645
204.438 24.1635
799.164 24.1488
282.668 24.1488
1053.19 24.1359
185.459 24.1359
642.542 24.125
492.967 24.125
121.711 24.125
406.814 24.1136
724.315 24.1118
463.641 24.1111
64.621 24.1023
378.73 24.1
1691.04 24.0833
1664.45 24.075
1528.22 24.0536
1156.13 24.0536
182.275 24.0536
149.112 24.0536
46.4014 24.0536
1584.53 24.0489
765.567 24.045
600.991 24.045
1022.74 24.025
253.386 24.025
111.675 24.025
99.7824 24.0227
358.074 24.0208
164.774 24.0208
1116.79 24.0096
268.67 24.0074
515.398 24.0066
386.168 24.0066
338.384 24.0054
147.863 24.0054
117.986 24.0054
929.778 24.
344.555 24.
299.675 24.
189.207 24.
107.471 24.
74.154 23.9013
363.766 23.9
972.722 23.8897
553.859 23.8897
422.329 23.875
153.811 23.875
66.3627 23.8182
473.366 23.805
226.048 23.7961
966.504 23.7813
594.67 23.7813
1669.56 23.7788
353.097 23.7778
713.132 23.75
70.9045 23.6875
677.812 23.625
606.553 23.625
281.048 23.625
165.098 23.625
1677.51 23.5707
1010.69 23.5682
284.955 23.5682
1568.64 23.5329
344.344 23.5329
79.4772 23.5329
1640.58 23.5313
685.613 23.5313
85.2307 23.5
280.332 23.4821
787.58 23.4808
766.773 23.4808
93.3068 23.4803
60.2355 23.4803
83.9708 23.45
1408.79 23.4083
543.189 23.4
217.014 23.4
76.1336 23.4
394.065 23.375
1068.52 23.3393
829.046 23.3393
172.225 23.3224
372.769 23.3214
1263.05 23.2917
589.601 23.2917
378.552 23.2917
198.805 23.2917
519.56 23.2857
395.438 23.2857
653.72 23.2813
1357.17 23.2663
175.813 23.2663
149.883 23.2663
146.515 23.2663
971.843 23.25
629.255 23.25
1310.52 23.2426
910.885 23.2426
1450.15 23.225
1099.29 23.225
365.997 23.225
234.184 23.225
203.632 23.225
92.313 23.225
495.554 23.2083
100.16 23.2045
310.13 23.2
1622.17 23.1875
846.699 23.1838
155.075 23.1731
555.499 23.1607
540.829 23.1607
403.929 23.1488
838.057 23.1429
906.649 23.1359
842.789 23.125
795.17 23.125
788.994 23.125
317.873 23.125
50.5972 23.1157
1485.57 23.1136
115.511 23.1136
144.292 23.1118
686.281 23.1111
177.733 23.1111
56.6304 23.1111
283.016 23.1
1031.78 23.0909
1023.09 23.0909
141.729 23.0909
645.619 23.0833
388.344 23.0833
404.308 23.0769
272.561 23.075
474.747 23.0662
293.146 23.0592
231.169 23.0592
1537.41 23.0536
801.207 23.0489
214.841 23.0278
1625.92 23.025
929.909 23.025
620.17 23.025
1323.8 23.0227
1287.39 23.0227
1055.17 23.0227
457.14 23.0227
376.526 23.0227
121.054 23.0227
1008.92 23.0192
1492.33 23.0083
117.091 23.0083
884.688 23.0074
87.6713 23.0074
1438.22 23.0066
1200.41 23.0066
1044.66 23.0066
609.602 23.0066
65.2329 23.0066
1407.04 23.006
1199.38 23.006
754.151 23.006
259.769 23.006
239.918 23.006
1422.9 23.
1185.1 23.
768.359 23.
659.256 23.
536.455 23.
133.008 23.
110.017 23.
94.1312 23.
1325.97 22.962
298.52 22.9205
1317.04 22.9013
90.6722 22.9
1018.67 22.8929
743.283 22.8929
216.142 22.8929
89.3291 22.8929
58.0518 22.8929
1065.23 22.8897
1598.18 22.845
1259.17 22.8182
437.779 22.8182
362.237 22.8182
85.2047 22.8182
1329.92 22.7961
630.344 22.7813
874.59 22.7788
804.768 22.7778
761.695 22.7778
552.199 22.75
899.696 22.7202
40.3382 22.6944
772.558 22.6576
606.345 22.6544
168.745 22.625
171.601 22.605
659.408 22.6
1670.14 22.5956
578.771 22.5956
55.6298 22.5956
40.1177 22.5329
682.618 22.5313
58.5151 22.5313
617.019 22.5
999.231 22.4821
431.567 22.4821
184.556 22.4821
147.766 22.4821
145.608 22.4808
339.731 22.4712
1416.88 22.4444
1688.85 22.4402
254.789 22.4402
371.264 22.4167
117.655 22.4083
351.544 22.405
1040.35 22.3636
123.257 22.3636
937.693 22.3611
149.99 22.3393
1614.2 22.3333
1141.82 22.3333
662.042 22.3214
1672.3 22.2917
354.03 22.2917
133.928 22.2917
956.484 22.2857
1345.54 22.2813
1096.71 22.2813
900.688 22.2813
403.467 22.2813
1274.86 22.2663
394.179 22.2663
60.1363 22.2663
814.507 22.25
710.809 22.25
618.607 22.2426
573.43 22.2426
147.392 22.2426
615.36 22.2404
206.141 22.2404
624.156 22.225
115.555 22.225
1237.47 22.2083
1111.09 22.2083
663.039 22.2083
1065.35 22.2045
907.719 22.2045
212.29 22.2
601.948 22.1838
106.974 22.1838
1691.51 22.1645
723.895 22.1645
438.485 22.1645
332.164 22.1645
1273.62 22.1635
419.872 22.1635
66.4488 22.1635
1205.16 22.1488
967.257 22.1488
863.754 22.1488
724.404 22.1488
591.229 22.1359
168.567 22.1359
1457.37 22.125
1446.15 22.125
1122.38 22.125
229.725 22.125
127.102 22.125
657.143 22.1118
554.418 22.1118
164.056 22.1118
897.823 22.1111
297.22 22.1111
295.358 22.1111
208.598 22.1111
1153.71 22.1
1038.37 22.1
273.944 22.1
114.956 22.1
203.378 22.0662
93.4707 22.0662
579.104 22.0592
168.366 22.0592
46.1988 22.0592
1070.97 22.0536
914.011 22.0536
313.496 22.0536
279.327 22.0536
119.077 22.0489
57.4743 22.0489
893.621 22.045
969.79 22.0357
146.786 22.0357
748.217 22.0313
1360.65 22.0278
765.425 22.0278
368.4 22.0278
110.764 22.0278
828.744 22.025
659.138 22.025
284.627 22.025
122.023 22.025
49.9433 22.025
219.679 22.0227
476.91 22.0096
645.687 22.0083
615.045 22.0083
364.245 22.0083
215.847 22.0083
156.533 22.0083
300.461 22.0074
161.597 22.0074
1693.04 22.0066
1209.26 22.0066
552.522 22.0066
1669.09 22.006
1536.15 22.006
1107.17 22.006
733.578 22.006
618.063 22.006
1360.44 22.0054
1637.57 22.
1597.03 22.
1486.5 22.
1106.87 22.
1032.4 22.
881.899 22.
824.94 22.
189.854 22.
171.033 22.
119.427 22.
56.8895 22.
848.338 21.9
666.293 21.9
190.878 21.8929
1419.68 21.8897
335.961 21.8897
1000.96 21.875
1183.3 21.8182
1267.42 21.8
1586.63 21.7961
420.186 21.7961
193.854 21.7961
986.473 21.7813
717.431 21.7813
117.44 21.7813
1138.29 21.7788
1601.39 21.75
1261.94 21.75
74.9658 21.75
319.419 21.7202
855.253 21.6944
799.249 21.6944
367.874 21.6944
372.72 21.675
129.053 21.675
711.577 21.6667
519.456 21.6544
1335.12 21.625
1291.58 21.625
1006.25 21.625
718.272 21.625
313.85 21.625
1512.95 21.6
1634.09 21.5956
779.815 21.5956
246.725 21.5682
1281.7 21.5329
633.601 21.5313
424.806 21.5313
242.464 21.5313
1688.19 21.5
1646.9 21.5
1019.74 21.5
610.685 21.5
237.722 21.5
214.208 21.5
40.188 21.5
240.582 21.4821
196.133 21.4821
1205.9 21.4712
1411.98 21.4444
601.341 21.4444
554.936 21.4444
1164.22 21.4083
207.754 21.4083
623.17 21.405
957.307 21.4
197.143 21.4
397.224 21.375
915.398 21.3636
623.242 21.3636
402.686 21.3636
290.056 21.3224
126.464 21.3224
617.255 21.2857
138.613 21.2857
310.782 21.2813
643.612 21.2663
591.855 21.25
252.738 21.25
82.6679 21.25
623.089 21.2426
339.463 21.2426
440.998 21.2404
827.265 21.225
720.155 21.225
437.67 21.225
198.127 21.225
160.899 21.225
77.8382 21.225
990.897 21.2083
684.72 21.2083
481.772 21.2
891.227 21.1838
719.185 21.1838
317.371 21.1838
233.317 21.1838
205.613 21.1667
1071.34 21.1645
897.548 21.1645
611.712 21.1645
66.8016 21.1645
48.7923 21.1645
370.255 21.1635
1026.7 21.1488
1133.8 21.1359
991.62 21.1359
1642.81 21.125
1048.16 21.125
345.054 21.125
1649.37 21.1136
1261.12 21.1118
1428.8 21.1111
174.214 21.1111
115.036 21.1111
82.3478 21.1111
1142.17 21.1
1651.72 21.0909
474.049 21.0909
960.834 21.0865
1011.96 21.075
913.023 21.075
553.088 21.075
280.957 21.0662
1517.33 21.0592
1502.08 21.0592
1473.27 21.0592
1159.13 21.0592
75.44 21.0592
45.3345 21.0592
1369.56 21.0536
1246.43 21.05
477.569 21.05
385.122 21.045
443.364 21.0417
159.898 21.0417
97.8213 21.0417
1094.26 21.0278
253.547 21.0278
765.155 21.025
708.442 21.025
572.63 21.025
408.153 21.025
213.04 21.025
120.526 21.025
1293.48 21.0208
301.841 21.0096
1105.3 21.0083
815.223 21.0083
805.715 21.0083
315.84 21.0083
101.268 21.0083
261.757 21.0074
211.596 21.0074
1079.02 21.0066
883.342 21.0066
484.295 21.006
163.914 21.006
1079.55 21.0054
1371.17 21.
529.578 21.
459.335 21.
414.243 21.
169.808 21.
130.351 21.
98.6825 21.
54.8982 21.
1150.09 20.9205
1599.38 20.8929
1454.68 20.8929
1261.33 20.8929
935.326 20.8929
349.482 20.8929
69.4045 20.8929
1349.17 20.8897
263.547 20.8897
135.156 20.8897
94.1937 20.8897
82.5933 20.7961
148.126 20.7813
367.107 20.7788
280.455 20.7788
1624.24 20.75
1055.88 20.75
517.565 20.75
432.705 20.75
192.988 20.75
294.542 20.7202
567.066 20.6944
158.372 20.6944
938.826 20.675
764.898 20.675
1116.38 20.6544
442.337 20.6544
251.439 20.6544
1595.99 20.625
1575.89 20.625
570.057 20.625
148.494 20.625
140.878 20.625
41.226 20.625
220.745 20.6
1062.72 20.5956
609.11 20.5956
1276.19 20.5714
662.322 20.5714
702.13 20.5682
697.678 20.5625
1222.9 20.5329
684.094 20.5329
281.784 20.5329
622.918 20.5313
360.563 20.5313
200.564 20.5313
1667.73 20.5
287.788 20.5
533.263 20.4821
184.765 20.4821
658.408 20.4803
604.343 20.4803
616.874 20.45
379.574 20.45
269.616 20.45
372.312 20.4444
739.956 20.4083
664.006 20.4083
550.641 20.4083
378.344 20.4083
121.789 20.4083
890.833 20.4
774.764 20.375
369.443 20.375
1627.83 20.3636
571.63 20.3636
1613.08 20.3611
292.258 20.3611
805.638 20.3603
311.833 20.3603
292.521 20.3393
634.302 20.3224
535.939 20.3224
1306.87 20.3214
45.7591 20.3214
794.185 20.3077
150.494 20.2917
1589.61 20.2857
888.775 20.2857
113.126 20.2857
388.704 20.2813
358.83 20.2813
1388.45 20.2663
1313.67 20.25
1216.27 20.25
563.769 20.25
157.322 20.25
128.606 20.25
446.127 20.2426
1386.51 20.225
1119.84 20.225
1051.02 20.225
559.6 20.225
327.926 20.225
303.545 20.225
136.399 20.225
82.4258 20.225
78.6631 20.225
57.4961 20.225
674.729 20.2083
494.84 20.2083
202.009 20.2083
703.83 20.2045
616.679 20.1838
186.295 20.1838
1293.81 20.1645
482.995 20.1645
262.728 20.1635
1652.12 20.1607
1629.38 20.1488
1582.75 20.1488
1535.41 20.1488
331.111 20.1488
250.174 20.1488
1077.56 20.1429
1400.11 20.125
280.017 20.125
168.316 20.1118
809.367 20.1111
808.454 20.1111
511.672 20.1111
267.432 20.1111
72.1823 20.1111
616.083 20.1023
170.716 20.1
233.911 20.0865
483.821 20.0833
1245.42 20.0662
1157.18 20.0662
70.0326 20.0592
77.6085 20.05
146.674 20.0489
48.2495 20.0489
1108.51 20.0417
881.18 20.0417
844.4 20.0417
617.106 20.0417
234.261 20.0417
222.909 20.0417
1245.16 20.0313
1414.91 20.0278
544.82 20.0278
542.389 20.0278
423.702 20.0278
384.481 20.0278
340.188 20.0278
157.934 20.0278
520.521 20.025
509.213 20.025
930.206 20.0227
1022.18 20.0208
240.547 20.0096
1460.99 20.0083
1047.96 20.0083
808.634 20.0083
413.723 20.0083
324.965 20.0083
116.137 20.0083
41.4956 20.0083
1183.2 20.0074
701.492 20.0074
424.551 20.0074
217.359 20.0074
186.443 20.0074
1658.27 20.0066
1567.63 20.0066
1056.19 20.0066
683.343 20.0066
1515.3 20.006
1522.98 20.
1369.65 20.
1330.64 20.
1254.51 20.
1196.13 20.
916.178 20.
885.659 20.
768.987 20.
574.468 20.
414.057 20.
308.785 20.
263.914 20.
241.364 20.
134.461 20.
132.772 20.
53.2428 20.
165.249 19.9205
1158.18 19.9013
1645.64 19.8929
1150.93 19.8929
120.373 19.8929
1529.98 19.8897
416.467 19.8897
367.974 19.8897
351.843 19.8897
236.373 19.8897
154.599 19.8897
1363.13 19.8182
166.651 19.8
1618.55 19.7961
482.771 19.7961
51.0184 19.7961
982.061 19.7813
847.705 19.7813
452.562 19.7813
288.382 19.7813
94.8644 19.7788
279.609 19.7778
148.385 19.7202
1097.78 19.675
1051.41 19.675
620.295 19.675
111.711 19.675
1132.59 19.6667
1048.88 19.6667
62.7644 19.6667
1006.74 19.6576
1545.74 19.6544
258.297 19.6544
1005.51 19.625
893.733 19.625
712.337 19.625
257.553 19.625
125.642 19.625
1088.46 19.6
447.046 19.5714
1071.4 19.5568
1190.92 19.5329
1115.96 19.5313
877.316 19.5313
624.664 19.5313
544.879 19.5313
284.689 19.5313
281.614 19.5313
1301.47 19.5
710.885 19.4821
1409.53 19.4712
1053.74 19.4712
241.549 19.4712
399.459 19.45
205.434 19.4402
1384.54 19.4083
1046.82 19.4083
858.55 19.4083
641.646 19.4083
609.317 19.4083
548.411 19.4083
305.035 19.4083
57.1941 19.4083
829.454 19.4
723.479 19.4
471.645 19.4
468.661 19.375
295.665 19.375
516.466 19.3603
405.645 19.3603
255.062 19.3603
632.185 19.3393
405.129 19.3393
1474.04 19.3224
846.514 19.3214
847.101 19.2917
721.662 19.2917
58.8549 19.2917
764.343 19.2841
487.371 19.2841
745.4 19.2813
650.097 19.2813
408.708 19.2813
209.161 19.2813
1696.2 19.25
573.837 19.25
877.908 19.2426
866.387 19.2426
557.005 19.2426
411.52 19.2426
457.419 19.2404
921.178 19.225
169.327 19.225
85.8941 19.225
62.4639 19.225
1328.43 19.2083
802.698 19.2083
153.317 19.2083
80.2813 19.2083
1501.61 19.2
808.911 19.1838
59.5382 19.1838
53.2844 19.1838
902.686 19.1645
1472.1 19.1635
126.763 19.1607
491.504 19.1429
399.624 19.1429
103.192 19.1429
148.47 19.1359
1037.89 19.125
994.503 19.125
994.383 19.125
962.934 19.125
664.9 19.125
369.559 19.125
331.708 19.125
194.287 19.125
101.011 19.125
296.049 19.1118
1489.81 19.1111
586.947 19.1111
575.182 19.1111
473.577 19.1023
164.809 19.1023
1056.78 19.1
399.417 19.1
240.653 19.1
75.5993 19.1
381.309 19.0909
51.3624 19.0865
1259.71 19.075
887.159 19.075
362.028 19.075
321.548 19.075
242.79 19.075
49.8541 19.075
1458.91 19.0662
625.044 19.0662
523.282 19.0662
350.493 19.0662
167.18 19.0662
1504.35 19.0592
1195. 19.0592
299.368 19.0592
275.131 19.0592
152.956 19.0592
1440.49 19.0417
939.215 19.0417
296.97 19.0417
1534.88 19.0357
232.451 19.0357
94.5259 19.0357
43.8353 19.0357
702.281 19.0313
237.915 19.0313
92.6311 19.0313
1454.86 19.0278
1148.16 19.0278
739.358 19.0278
208.963 19.0278
68.185 19.0278
1480.23 19.025
439.686 19.025
57.0365 19.025
60.5768 19.0208
83.9886 19.0139
376.836 19.0114
206.428 19.0114
110.186 19.0114
1246.01 19.0083
831.677 19.0083
156.405 19.0083
115.412 19.0083
59.96 19.0083
740.667 19.0074
636.901 19.0074
553.289 19.0074
346.099 19.0066
139.352 19.0066
102.995 19.0066
1405.5 19.006
419.221 19.006
288.263 19.006
195.996 19.006
164.98 19.006
217.427 19.0054
859.315 19.005
1522.19 19.
1490.52 19.
1312.28 19.
1268.1 19.
931.678 19.
682.542 19.
535.169 19.
520.338 19.
369.17 19.
345.119 19.
289.207 19.
234.701 19.
154.156 19.
143.864 19.
104.144 19.
95.5145 19.
74.6015 19.
41.364 19.
818.168 18.9205
458.322 18.9205
215.308 18.9205
817.571 18.9
46.5073 18.9
1283.09 18.8929
288.526 18.8182
84.0754 18.8
1626.75 18.7961
1503.78 18.7961
189.618 18.7961
1491.76 18.7813
597.244 18.7813
298.162 18.7813
250.525 18.7813
79.9547 18.7813
1245.31 18.7788
729.025 18.7788
574.368 18.7788
382.828 18.7788
423.978 18.7778
118.069 18.7778
330.408 18.75
136.536 18.75
106.094 18.6944
156.888 18.6806
50.6567 18.6806
1143.43 18.675
596.069 18.675
264.264 18.675
78.3776 18.675
475.605 18.6667
334.965 18.6667
294.426 18.6667
181.474 18.6544
1694.21 18.625
988.583 18.625
1660.47 18.5956
1327.18 18.5956
488.451 18.5956
410.728 18.5956
89.7925 18.5956
835.705 18.5714
820.91 18.5714
232.056 18.5714
156.654 18.5714
721.792 18.5625
1018.34 18.5568
167.829 18.5568
1661.63 18.5329
1188.1 18.5329
55.8656 18.5329
48.7005 18.5329
42.8436 18.5329
996.486 18.5313
896.936 18.5313
1588. 18.5
1438.63 18.5
1270.75 18.5
1198.4 18.5
327.215 18.5
191.046 18.5
158.807 18.5
109.34 18.5
61.942 18.5
1130.2 18.4803
1295.99 18.4712
650.662 18.4712
93.7352 18.45
1215.38 18.4444
1176.91 18.4444
931.903 18.4444
762.32 18.4444
654.324 18.4444
459.091 18.4444
238.172 18.4444
672.343 18.4083
594.746 18.4083
295.883 18.4083
279.961 18.4083
262.925 18.4083
216.052 18.4
1496.08 18.375
1370.34 18.375
1214.92 18.375
1201.47 18.375
220.916 18.375
1599.64 18.3603
1185.83 18.3603
1003.58 18.3603
715.043 18.3603
682.925 18.3603
505.29 18.3603
238.88 18.3603
59.4537 18.3603
1128.06 18.3224
905.615 18.3224
679.964 18.3224
660.64 18.3224
539.552 18.3224
417.266 18.3224
1280.66 18.3214
1270.13 18.3214
1106.99 18.3214
690.161 18.3214
532.467 18.3214
163.791 18.3214
1187.48 18.2917
1470.65 18.2857
1279.42 18.2857
961.27 18.2857
634.913 18.2857
471.961 18.2857
283.214 18.2857
48.1954 18.2857
1638.67 18.2841
129.027 18.2841
1497.96 18.2813
1006.89 18.2813
838.319 18.2813
811.225 18.2813
773.288 18.2813
330.611 18.2813
262.972 18.2813
151. 18.2813
1443.52 18.25
1360.53 18.25
1042.77 18.25
920.105 18.25
822.556 18.25
755.48 18.25
323.823 18.25
281.572 18.25
140.606 18.25
1201.37 18.2426
1196.69 18.2426
1106.49 18.2426
131.58 18.2426
744.692 18.2404
475.745 18.2404
383.873 18.2404
199.499 18.2404
177.434 18.2404
64.5092 18.2404
931.517 18.225
273.899 18.225
113.389 18.225
925.267 18.2083
821.867 18.2083
769.899 18.2083
540.524 18.2083
240.734 18.2083
450.575 18.2045
658.171 18.2
919.162 18.1838
833.997 18.1838
753.238 18.1838
560.522 18.1838
338.416 18.1838
337.321 18.1838
55.99 18.1838
1590.81 18.1667
866.7 18.1667
1625.17 18.1645
1377.44 18.1645
147.23 18.1645
118.503 18.1645
1274.46 18.1635
371.9 18.1635
131.346 18.1635
1303.52 18.1607
1275.79 18.1607
1499.16 18.1429
1302.73 18.1429
1066.9 18.1429
783.567 18.1429
622.225 18.1429
398.628 18.1429
1451.34 18.125
1267.47 18.125
1237.9 18.125
1225.74 18.125
261.075 18.125
164.717 18.125
164.516 18.125
143.089 18.125
65.0247 18.125
150.242 18.1118
94.9343 18.1118
300.399 18.1111
278.724 18.1111
102.119 18.1111
54.1242 18.1111
824.265 18.1
751.102 18.1
379.354 18.1
301.542 18.1
633.219 18.0865
131.073 18.0865
88.5049 18.0865
962.382 18.0769
1534.08 18.075
862.289 18.075
584.395 18.075
388.129 18.075
154.405 18.075
147.286 18.075
1144.65 18.0662
1138.92 18.0662
989.547 18.0662
882.526 18.0662
383.258 18.0662
349.26 18.0662
304.394 18.0662
260.776 18.0662
210.772 18.0662
67.388 18.0662
1574.1 18.0592
1467.21 18.0592
164.634 18.0592
151.902 18.0592
82.1298 18.0592
50.4262 18.0592
661.258 18.0536
415.85 18.0536
90.0362 18.0536
1225.88 18.0417
270.26 18.0417
187.874 18.0417
74.6711 18.0417
949.523 18.0357
145.297 18.0357
1639.87 18.0313
1465.57 18.0313
328.613 18.0313
286.215 18.0313
241.195 18.0313
89.8081 18.0313
88.3753 18.0313
1242.61 18.0278
980.127 18.0278
891.67 18.0278
98.5161 18.0278
364.835 18.025
695.04 18.0179
66.8392 18.0139
314.176 18.0114
878.735 18.0096
841.42 18.0096
802.002 18.0096
697.945 18.0096
684.332 18.0096
1690.41 18.0083
1573.2 18.0083
1487.64 18.0083
1169.41 18.0083
1053.11 18.0083
974.373 18.0083
907.258 18.0083
604.592 18.0083
441.164 18.0083
317.3 18.0083
285.443 18.0083
226.102 18.0083
165.915 18.0083
106.832 18.0083
77.9887 18.0083
67.9676 18.0083
56.398 18.0083
1253.64 18.0074
1053.81 18.0074
779.035 18.0074
483.575 18.0074
199.815 18.0074
109.226 18.0074
1294.78 18.0066
1544.66 18.
1457.27 18.
1381.93 18.
1194.66 18.
906.424 18.
871.431 18.
768.804 18.
446.014 18.
438.893 18.
377.337 18.
355.529 18.
154.84 18.
104.755 18.
1085.29 17.9205
476.579 17.9205
243.989 17.9
1283.56 17.8929
992.391 17.8929
625.642 17.8929
520.251 17.8929
1539.47 17.8897
389.487 17.8897
506.354 17.875
1497.64 17.8
825.16 17.8
559.398 17.7961
268.145 17.7961
466.115 17.7813
298.415 17.7813
1395.68 17.7788
1133.94 17.7788
327.645 17.7788
299.98 17.7788
212.528 17.7788
101.055 17.7788
325.403 17.7202
171.961 17.7202
149.33 17.7202
1482.86 17.6944
483.362 17.6944
129.088 17.6944
954.324 17.6806
1383.68 17.675
441.564 17.675
1253.51 17.6667
704.686 17.6667
431.929 17.625
1441.39 17.5956
1133.44 17.5956
539.633 17.5956
1415.86 17.5714
1295.85 17.5714
1106.15 17.5714
984.882 17.5714
113.665 17.5714
110.636 17.5714
94.2579 17.5714
1445.89 17.5568
807.05 17.5568
1180.84 17.5329
1332.42 17.5
1242.79 17.5
376.049 17.5
356.562 17.5
209.229 17.5
156.819 17.5
142.775 17.5
67.8596 17.5
1340.8 17.4712
1257.46 17.4712
864.289 17.4712
516.975 17.4712
514.42 17.4712
407.341 17.4712
1493.28 17.45
122.228 17.45
1525.27 17.4464
1689.13 17.4444
1138.38 17.4444
859.618 17.4444
678.859 17.4444
291.12 17.4444
89.4342 17.4444
1694.55 17.4083
1539.36 17.4083
581.027 17.4083
401.49 17.4083
136.146 17.4083
119.455 17.4083
109.441 17.4083
69.642 17.4083
462.57 17.4
1376.6 17.375
671.88 17.375
540.973 17.375
436.973 17.375
369.264 17.375
180.506 17.375
120.894 17.375
100.303 17.375
1684.12 17.3603
1153.83 17.3603
943.849 17.3603
412.191 17.3603
280.17 17.3603
127.206 17.3603
383.333 17.3333
1609.62 17.3224
179.632 17.3224
100.654 17.3224
1658.38 17.3214
1039.54 17.3214
888.716 17.3214
505.65 17.3214
301.75 17.3214
268.8 17.3214
249.955 17.3214
71.313 17.3214
629.943 17.2857
1345.85 17.2841
1262.41 17.2841
1515.97 17.2813
851.34 17.2813
698.868 17.2813
284.444 17.2813
196.333 17.2813
181.402 17.2813
1352. 17.25
751.636 17.25
567.76 17.25
239.313 17.25
869.239 17.2426
710.735 17.2426
1637.66 17.2404
830.826 17.2404
824.395 17.2404
797.84 17.2404
614.692 17.2404
538.848 17.2404
447.524 17.2404
275.567 17.2404
254.203 17.2404
193.055 17.2404
1548.78 17.2083
282.188 17.2083
218.653 17.2083
142.884 17.2083
78.039 17.2083
595.499 17.2045
488.275 17.2
283.814 17.2
1216.84 17.1838
632.497 17.1667
1504.53 17.1645
217.292 17.1645
1472.85 17.1635
1084.1 17.1635
865.881 17.1635
569.76 17.1635
58.7521 17.1635
1057.77 17.1429
807.348 17.1429
266.141 17.1429
208.922 17.1429
96.204 17.1429
1495.99 17.125
967.435 17.125
927.361 17.125
770.79 17.125
753.542 17.125
631.981 17.125
275.458 17.125
274.872 17.125
144.057 17.125
53.3987 17.125
43.6192 17.125
1002.17 17.1118
1609.48 17.1111
1506.71 17.1111
1070.05 17.1111
964.231 17.1111
505.034 17.1111
236.556 17.1111
200.131 17.1111
65.1451 17.1111
62.8992 17.1111
1514.92 17.1023
252.443 17.1023
173.39 17.1023
1091.65 17.1
479.026 17.0909
1073.23 17.0865
1014.41 17.0865
1008.23 17.0865
695.284 17.0865
339.519 17.0833
148.192 17.0833
1655.03 17.075
1471.82 17.075
829.651 17.075
397.051 17.075
235.527 17.075
230.446 17.075
169.714 17.075
1678.79 17.0662
1468.18 17.0662
965.815 17.0662
400.505 17.0662
1011.38 17.0592
245.368 17.0592
71.1879 17.0592
519.281 17.0536
480.607 17.0536
1345.36 17.0417
1009.49 17.0417
436.181 17.0417
418.933 17.0417
197.19 17.0417
166.507 17.0417
159.731 17.0417
1428.57 17.0357
1225.97 17.0357
655.862 17.0357
385.448 17.0357
267.469 17.0357
183.072 17.0357
494.533 17.0313
1521.42 17.0278
1106.4 17.0278
556.312 17.0278
438.401 17.0278
375.77 17.0278
164.362 17.0278
1235.55 17.0114
1073.39 17.0096
1003.85 17.0096
319.692 17.0096
212.322 17.0096
1419.23 17.0083
1318.93 17.0083
1316.31 17.0083
1186.18 17.0083
995.453 17.0083
984.22 17.0083
876.313 17.0083
450.757 17.0083
328.513 17.0083
183.296 17.0083
105.314 17.0083
85.1789 17.0083
939.559 17.0074
360.853 17.0074
45.8955 17.0074
1468.02 17.0066
1111.71 17.0066
337.857 17.0066
1632.2 17.
1377.01 17.
1368.23 17.
1298.97 17.
364.956 17.
261.935 17.
220.009 17.
125.596 17.
115.455 17.
70.8596 17.
52.0333 17.
1407.18 16.9205
909.179 16.9205
268.385 16.9205
251.186 16.9205
85.3249 16.9205
821.352 16.8929
361.139 16.8929
750.728 16.8897
182.585 16.8897
1077.36 16.875
1069.03 16.875
1155.03 16.8
171.23 16.8
504.237 16.7961
1602.37 16.7813
1428.68 16.7813
578.206 16.7813
283.577 16.7813
1680.22 16.7788
1600.21 16.7788
801.948 16.7788
679.227 16.7788
487.314 16.7788
609.85 16.75
1195.28 16.6944
566.49 16.6944
428.267 16.6944
157. 16.6944
1151.22 16.6806
1456.93 16.675
1395.85 16.675
1317.36 16.675
1247.14 16.675
992.778 16.675
706.952 16.675
485.519 16.675
132.178 16.675
129.522 16.675
772.068 16.6667
669.069 16.6667
600.616 16.6667
391.14 16.6667
332.736 16.6667
188.866 16.6667
44.8909 16.6667
390.192 16.625
57.6983 16.625
948.537 16.5956
285.518 16.5956
205.081 16.5956
1349.28 16.5714
1189.13 16.5714
505.525 16.5714
455.527 16.5714
319.128 16.5714
295.526 16.5714
116.873 16.5714
90.7015 16.5714
1283.87 16.5625
133.434 16.5625
1155.97 16.5568
491.273 16.5568
357.712 16.5568
149.965 16.5568
485.163 16.5329
869.308 16.5313
579.44 16.5313
52.8022 16.5313
858.914 16.5
343.434 16.5
106.678 16.5
1507.48 16.4712
760.943 16.4712
572.399 16.4712
195.81 16.4712
106.867 16.4712
1280.18 16.45
1064.45 16.45
1482.24 16.4444
1239.87 16.4444
567.624 16.4444
216.221 16.4444
1344.88 16.4083
720.406 16.4083
574.961 16.4083
531.483 16.4083
406.617 16.4083
361.27 16.4083
313.185 16.4083
107.903 16.4083
109.645 16.4
1525.41 16.375
1431.65 16.375
1266.18 16.375
616.517 16.375
559.092 16.375
393.893 16.375
334.072 16.375
291.841 16.375
225.125 16.375
145.586 16.375
1460. 16.3603
774.151 16.3603
386.416 16.3603
187.635 16.3603
96.0244 16.3603
294.256 16.3224
628.301 16.3214
571.518 16.3214
203.565 16.3214
113.091 16.3214
76.4038 16.3214
1114.93 16.2857
736.361 16.2857
511.081 16.2857
406.726 16.2857
128.491 16.2857
107.191 16.2857
1158.55 16.2841
824.887 16.2841
356.068 16.2841
146.638 16.2841
1531.02 16.2813
1298.06 16.2813
1009.12 16.2813
870.01 16.2813
756.529 16.2813
619.357 16.2813
389.971 16.2813
367.499 16.2813
46.464 16.2813
1663.46 16.25
627.216 16.25
596.289 16.25
248.541 16.25
241.822 16.25
237.942 16.25
67.5009 16.25
1407.37 16.2426
902.295 16.2426
478.052 16.2426
431.083 16.2426
1659.13 16.2404
1562.9 16.2404
1080.46 16.2404
763.744 16.2404
148.72 16.2404
43.8082 16.2404
585.098 16.225
1117.5 16.2083
959.329 16.2083
932.689 16.2083
656.86 16.2083
299.309 16.2083
232.494 16.2083
126.026 16.2083
98.5841 16.2083
142.432 16.2045
297.885 16.2
54.0239 16.2
1684.64 16.1838
1542. 16.1838
961.636 16.1838
394.247 16.1838
195.131 16.1838
138.96 16.1838
1470.46 16.1667
1362.38 16.1667
397.357 16.1667
141.047 16.1667
1171.58 16.1635
576.579 16.1635
374.144 16.1635
352.763 16.1635
211.434 16.1635
207.397 16.1635
225.464 16.1607
1511.47 16.1429
1178.36 16.1429
866.87 16.1429
385.875 16.1429
188.247 16.1429
1692.72 16.125
1544.77 16.125
1235.25 16.125
801.734 16.125
800.643 16.125
677.099 16.125
656.126 16.125
640.481 16.125
581.254 16.125
549.268 16.125
446.85 16.125
306.913 16.125
210.381 16.125
157.423 16.125
120.307 16.125
113.572 16.125
55.0734 16.125
792.815 16.1023
621.099 16.1023
340.834 16.1023
1565.41 16.0865
1209.77 16.0865
1186.97 16.0865
1076.18 16.0865
725.869 16.0865
703.176 16.0865
328.687 16.0865
312.158 16.0865
262.295 16.0865
201.397 16.0865
338.5 16.075
1661.49 16.0662
1464.6 16.0662
1124.77 16.0662
364.485 16.0662
144.16 16.0662
86.5751 16.0662
337.13 16.0625
336.796 16.0625
1586.24 16.0592
369.5 16.0592
366.456 16.0592
211.546 16.0592
1386.25 16.05
176.55 16.05
1557.87 16.0417
1260.69 16.0417
868.299 16.0417
797.982 16.0417
484.129 16.0417
468.547 16.0417
370.063 16.0417
315.654 16.0417
98.7772 16.0417
1639.03 16.0357
1035.31 16.0357
888.867 16.0357
862.879 16.0357
843.071 16.0357
717.728 16.0357
678.292 16.0357
578.663 16.0357
567.241 16.0357
270.787 16.0357
53.8968 16.0357
1393.04 16.0313
1141.74 16.0313
992.685 16.0313
741.259 16.0313
396.856 16.0313
332.833 16.0313
148.693 16.0313
69.0486 16.0313
1404.2 16.0278
860.457 16.0278
501.692 16.0278
248.085 16.0278
154.626 16.0278
1019.96 16.025
497.836 16.025
291.952 16.025
910.101 16.0114
253.948 16.0114
156.727 16.0114
134.067 16.0114
1441.8 16.0096
264.946 16.0096
213.408 16.0096
64.0997 16.0096
1513.65 16.0083
1458.29 16.0083
1181.37 16.0083
921.252 16.0083
857.804 16.0083
520.094 16.0083
463.235 16.0083
453.547 16.0083
421.891 16.0083
336.44 16.0083
274.589 16.0083
219.085 16.0083
58.922 16.0083
44.7118 16.0083
1550.96 16.0074
1492.15 16.0074
1224.84 16.0074
514.553 16.0074
141.572 16.0074
777.437 16.0066
100.447 16.0066
1636.6 16.
1459.91 16.
1362.77 16.
1338.77 16.
1149.63 16.
817.364 16.
805.33 16.
766.066 16.
720. 16.
637.523 16.
418.518 16.
241.685 16.
237.35 16.
180.621 16.
153.176 16.
93.0616 16.
1661.06 15.9205
1147.51 15.9205
853.91 15.9205
597.34 15.9205
516.082 15.9205
362.952 15.9205
1447.26 15.8929
942.322 15.8929
498.455 15.8929
61.3787 15.8929
919.53 15.8897
238.102 15.8897
183.197 15.8897
92.362 15.8897
49.1938 15.8897
48.0435 15.8897
1180.64 15.8
555.291 15.8
298.838 15.8
259.145 15.8
147.658 15.8
1327.85 15.7813
1225.07 15.7813
1578.71 15.7788
1248.62 15.7788
1228.98 15.7788
915.167 15.7788
875.821 15.7788
836.236 15.7788
429.484 15.7788
380.356 15.7788
96.4139 15.7788
939.999 15.6944
335.751 15.6806
1494. 15.675
1270.88 15.675
1265.31 15.675
1241.48 15.675
356.72 15.675
194.916 15.675
1647.83 15.6667
1387.79 15.6667
1173.95 15.6667
1098.73 15.6667
1058.56 15.6667
1009.34 15.6667
777.097 15.6667
742.332 15.6667
657.341 15.6667
580.901 15.6667
477.794 15.6667
437.439 15.6667
357.875 15.6667
141.322 15.6667
134.384 15.6667
91.5631 15.6667
77.3008 15.6667
1023.78 15.625
1421.54 15.5956
515.581 15.5956
1673.72 15.5714
1213.08 15.5714
1033.12 15.5714
966.738 15.5714
722.388 15.5714
254.955 15.5714
250.329 15.5714
218.113 15.5714
427.574 15.5625
1531.8 15.5568
387.219 15.5568
286.343 15.5568
79.6861 15.5568
43.0584 15.5568
1618.87 15.5329
1573.11 15.5
1346.72 15.5
1320.8 15.5
790.317 15.5
557.203 15.5
275.711 15.5
227.789 15.5
158.879 15.5
140.389 15.5
1358.48 15.4712
1313.44 15.4712
1213.43 15.4712
243.694 15.4712
646.314 15.45
542.866 15.45
538.484 15.45
155.619 15.45
50.7959 15.45
792.921 15.4464
998.596 15.4444
1549.12 15.4083
1266.87 15.4083
684.427 15.4083
682.985 15.4083
380.251 15.4083
294.718 15.4083
713.804 15.4
1393.2 15.375
1294.24 15.375
495.78 15.375
269.451 15.375
106.908 15.375
65.3062 15.375
60.3251 15.375
54.4309 15.375
618.788 15.3603
428.586 15.3603
92.9789 15.3603
670.403 15.3472
116.381 15.3472
1479.24 15.3224
1676.94 15.3214
1603.35 15.3214
1508.51 15.3214
1466.22 15.3214
1246.71 15.3214
1214.44 15.3214
1188.8 15.3214
865.693 15.3214
796.076 15.3214
692.826 15.3214
414.427 15.3214
958.607 15.2857
138.848 15.2857
122.327 15.2857
81.6548 15.2857
1559.85 15.2841
1021.92 15.2841
128.761 15.2841
1604.59 15.2813
1172.23 15.2813
1073.48 15.2813
1000.61 15.2813
868.508 15.2813
740.73 15.2813
67.0499 15.2813
1525.55 15.25
852.385 15.25
848.66 15.25
806.021 15.25
574.842 15.25
557.529 15.25
440.509 15.25
427.807 15.25
289.668 15.25
221.794 15.25
129.709 15.25
67.7482 15.25
1414.55 15.2404
1229.58 15.2404
1218.26 15.2404
1186.81 15.2404
1121.1 15.2404
847.432 15.2404
470.81 15.2404
403.766 15.2404
217.646 15.2404
207.202 15.2404
147.188 15.2404
102.502 15.2404
60.6084 15.2404
453.079 15.225
1640.73 15.2083
1383.1 15.2083
674.612 15.2083
655.598 15.2083
470.725 15.2083
304.583 15.2083
266.954 15.2083
782.938 15.2
505.705 15.2
561.499 15.1838
504.069 15.1838
1593.48 15.1667
1503.35 15.1667
1097.9 15.1667
810.787 15.1667
473.823 15.1667
313.535 15.1667
145.194 15.1667
91.8723 15.1667
389.654 15.1645
173.082 15.1645
1322.7 15.1635
1052.63 15.1635
469.217 15.1635
187.496 15.1635
687.839 15.1607
1140.56 15.1429
523.703 15.1429
170.612 15.1429
106.501 15.1429
74.4582 15.1429
73.561 15.1429
1590.71 15.125
1484.89 15.125
1190.19 15.125
1120.64 15.125
1116.15 15.125
925.129 15.125
844.618 15.125
751.294 15.125
740.184 15.125
701.249 15.125
633.789 15.125
156.684 15.125
130.274 15.125
120.598 15.125
266.328 15.1111
1422.46 15.1023
1265.25 15.1023
1038.76 15.1023
923.838 15.1023
624.299 15.1023
314.378 15.1023
130.489 15.1023
129.947 15.1023
113.334 15.1023
98.9995 15.1023
1549.2 15.0865
1098.02 15.0865
638.666 15.0865
407.771 15.0865
237.614 15.0865
231.805 15.0865
116.831 15.0865
403.189 15.0833
1377.86 15.075
1103.34 15.075
640.419 15.075
69.2915 15.075
1426.73 15.0662
767.851 15.0662
718.71 15.0662
514.215 15.0662
468.093 15.0662
188.302 15.0662
129.315 15.0662
68.2039 15.0662
63.1038 15.0662
940.997 15.0625
240.369 15.0592
1231.19 15.05
998.832 15.05
867.446 15.05
590.504 15.05
1588.63 15.0417
1579.62 15.0417
1525.14 15.0417
1290.82 15.0417
1251.23 15.0417
731.776 15.0417
593.046 15.0417
457.491 15.0417
374.399 15.0417
251.093 15.0417
225.287 15.0417
1624.64 15.0357
1582.87 15.0357
1223.3 15.0357
965.744 15.0357
744.007 15.0357
445.966 15.0357
330.746 15.0357
208.367 15.0357
160.609 15.0357
896.14 15.0313
529.315 15.0313
453.461 15.0313
442.585 15.0313
382.473 15.0313
151.839 15.0313
129.217 15.0313
59.8478 15.0313
40.3171 15.0313
387.486 15.0278
49.5675 15.0278
712.4 15.0179
1578.52 15.0139
1452.22 15.0139
728.029 15.0139
576.378 15.0114
441.766 15.0114
415.138 15.0114
134.725 15.0114
121.976 15.0114
113.426 15.0114
747.918 15.0096
414.998 15.0096
346.365 15.0096
290.514 15.0096
198.369 15.0096
115.855 15.0096
94.5039 15.0096
41.6297 15.0096
1559.33 15.0083
1485.79 15.0083
771.538 15.0083
682.389 15.0083
571.465 15.0083
174.275 15.0083
157.222 15.0083
139.997 15.0083
69.1295 15.0083
928.477 15.0074
308.586 15.0074
219.56 15.0074
1595.38 15.
1541.66 15.
1307.45 15.
1287.52 15.
1222.48 15.
1049.06 15.
1021.57 15.
750.082 15.
704.765 15.
618.316 15.
592.832 15.
464.358 15.
431.353 15.
405.957 15.
283.286 15.
260.147 15.
206.222 15.
203.664 15.
188.774 15.
153.254 15.
126.143 15.
90.8697 15.
51.4771 15.
45.977 15.
1281.16 14.9205
949.724 14.9205
942.377 14.9205
635.231 14.9205
595.549 14.9205
537.579 14.9205
149.775 14.9205
1679.14 14.8929
1551.43 14.8929
1406.87 14.8929
1285.16 14.8929
1276.53 14.8929
1071.72 14.8929
1057.12 14.8929
821.821 14.8929
749.427 14.8929
680.58 14.8929
64.1783 14.8897
1215.69 14.875
782.013 14.875
1449. 14.8
1283.23 14.8
643.461 14.8
440.198 14.8
379.082 14.8
337.767 14.8
118.195 14.8
54.7481 14.8
1571.79 14.7813
168.241 14.7813
1155.87 14.7788
401.184 14.7788
54.5898 14.7788
1640.41 14.75
1594.11 14.6806
1517.79 14.6806
1357.07 14.6806
1131.38 14.6806
1089.18 14.6806
960.723 14.6806
674.844 14.6806
620.365 14.6806
523.907 14.6806
462.701 14.6806
175.62 14.6806
174.015 14.6806
113.845 14.6806
74.7032 14.6806
1212.76 14.675
864.348 14.6667
799.987 14.6667
728.7 14.6667
708.088 14.6667
644.549 14.6667
520.191 14.6667
363.816 14.6667
238.97 14.6667
695.454 14.625
1596.25 14.5714
1444.2 14.5714
1144.38 14.5714
455.576 14.5714
281.42 14.5714
254.422 14.5714
89.4872 14.5714
265.845 14.5625
1322.37 14.5568
1169.19 14.5568
852.105 14.5568
656.989 14.5568
639.386 14.5568
625.513 14.5568
370.594 14.5568
78.6972 14.5568
76.1744 14.5568
1563.46 14.5
63.0768 14.5
1662.85 14.4712
1602.5 14.4712
776.609 14.4712
660.769 14.4712
466.903 14.4712
344.469 14.4712
253.235 14.4712
1449.16 14.45
1404.09 14.45
1296.9 14.45
960.078 14.45
719.666 14.45
329.775 14.45
109.839 14.4464
85.0416 14.4444
1401.46 14.4083
1387.19 14.4083
1134.61 14.4083
790.669 14.4083
107.265 14.4083
72.6114 14.4083
67.8876 14.4083
1692.02 14.375
1659.28 14.375
763.68 14.375
458.838 14.375
445.408 14.375
409.916 14.375
303.911 14.375
130.949 14.375
109.896 14.375
43.3026 14.375
40.268 14.375
565.919 14.3603
68.2845 14.3603
886.627 14.3472
166.101 14.3472
236.63 14.3333
67.8101 14.3333
1506.57 14.3224
1604.25 14.3214
567.174 14.3214
541.576 14.3214
214.313 14.3214
73.022 14.3214
490.579 14.2857
488.036 14.2857
369.857 14.2857
363.67 14.2857
211.732 14.2857
150.588 14.2857
73.5875 14.2857
1049.3 14.2841
950.603 14.2841
709.737 14.2841
272.04 14.2841
235.563 14.2841
78.8706 14.2841
577.562 14.2813
495.922 14.2813
480.205 14.2813
394.43 14.2813
335.062 14.2813
1089.64 14.25
978.567 14.25
706.808 14.25
646.999 14.25
504.657 14.25
337.234 14.25
250.886 14.25
166.044 14.25
139.687 14.25
384.123 14.2404
213.684 14.2404
170.768 14.2404
122.8 14.2404
75.6993 14.2404
591.648 14.225
1537.95 14.2083
1040.26 14.2083
1011.51 14.2083
885.727 14.2083
321.19 14.2083
120.576 14.2083
1393.77 14.2
728.987 14.2
717.863 14.2
636.614 14.2
1561.74 14.1838
1369.92 14.1838
844.701 14.1838
486.97 14.1838
1483.34 14.1667
1400.69 14.1667
1226.71 14.1667
1085.09 14.1667
460.243 14.1667
388.299 14.1667
265.18 14.1667
1209.95 14.1645
1398.32 14.1635
1323.54 14.1635
1252.96 14.1635
796.485 14.1635
162.658 14.1635
1484.28 14.1607
1014.96 14.1607
392.824 14.1607
1635.09 14.1429
1607.88 14.1429
1562.42 14.1429
1115.03 14.1429
962.719 14.1429
873.766 14.1429
813.234 14.1429
618.554 14.1429
544.539 14.1429
424.87 14.1429
407.285 14.1429
232.932 14.1429
196.79 14.1429
177.962 14.1429
1669.3 14.125
1524.87 14.125
1508.83 14.125
1475.18 14.125
1448.26 14.125
1343.64 14.125
1273.35 14.125
1025.8 14.125
772.461 14.125
759.959 14.125
746.118 14.125
729.91 14.125
728.771 14.125
672.084 14.125
487.766 14.125
484.237 14.125
416.598 14.125
366.988 14.125
299.135 14.125
191.729 14.125
180.335 14.125
51.9446 14.125
1617.54 14.1023
1317.57 14.1023
726.086 14.1023
691.786 14.1023
553.585 14.1023
305.924 14.1023
117.818 14.1023
50.8539 14.1023
1497.4 14.0865
1361.96 14.0865
905.528 14.0865
888.081 14.0865
867.648 14.0865
401.859 14.0865
339.924 14.0865
194.786 14.0865
176.749 14.0865
83.2812 14.0865
1061.59 14.075
897.153 14.075
443.598 14.075
353.954 14.075
301.602 14.075
292.48 14.075
190.115 14.075
147.682 14.075
93.3491 14.075
606.734 14.0662
86.5324 14.0662
1502.42 14.0625
1460.44 14.0625
222.378 14.0625
1471.52 14.05
421.536 14.05
265.31 14.05
181.858 14.05
70.7154 14.05
47.146 14.05
41.9707 14.05
1646.17 14.0417
1425.46 14.0417
932.957 14.0417
924.102 14.0417
901.367 14.0417
778.971 14.0417
687.662 14.0417
665.841 14.0417
439.182 14.0417
381.589 14.0417
281.101 14.0417
200.094 14.0417
1554.87 14.0357
1482.61 14.0357
1434.31 14.0357
1221.56 14.0357
851.006 14.0357
519.946 14.0357
399.898 14.0357
389.146 14.0357
158.186 14.0357
95.0951 14.0357
1675.34 14.0313
594.884 14.0313
186.17 14.0313
58.8373 14.0313
54.1495 14.0313
79.1469 14.025
1557.79 14.0179
750.63 14.0179
108.402 14.0179
491.151 14.0139
52.149 14.0139
45.1879 14.0139
1084.69 14.0114
965.886 14.0114
841.143 14.0114
809.058 14.0114
801.385 14.0114
664.562 14.0114
436.58 14.0114
146.994 14.0114
129.765 14.0114
1657.66 14.0096
1527.86 14.0096
1247.5 14.0096
1033.93 14.0096
912.038 14.0096
678.232 14.0096
643.22 14.0096
542.162 14.0096
481.65 14.0096
325.444 14.0096
1329.41 14.0083
1105.93 14.0083
680.206 14.0083
612.009 14.0083
320.492 14.0083
185.711 14.0083
153.029 14.0083
141.961 14.0083
717.298 14.0074
487.21 14.0074
1473.79 14.
1463.55 14.
1411.08 14.
1387. 14.
1154.79 14.
1149.87 14.
1078.89 14.
772.35 14.
616.794 14.
597.829 14.
554.085 14.
405.282 14.
399.703 14.
311.895 14.
302.01 14.
243.733 14.
176.932 14.
172.818 14.
85.719 14.
78.5639 14.
44.7827 14.
1243.47 13.9205
837.713 13.9205
750.417 13.9205
449.085 13.9205
441.401 13.9205
385.295 13.9205
259.857 13.9205
234.362 13.9205
187.388 13.9205
71.9129 13.9205
1072.3 13.8929
755.775 13.8929
558.641 13.8929
499.933 13.8929
1089.03 13.875
954.747 13.875
731.118 13.875
618.908 13.875
1519.04 13.8
1001.99 13.8
960.155 13.8
761.489 13.8
546.377 13.8
493.888 13.8
294.761 13.8
193.722 13.8
331.31 13.7813
231.728 13.7813
60.27 13.7813
1674.81 13.7788
1669.37 13.7788
1510.47 13.7788
1284.33 13.7788
1191.34 13.7788
863.236 13.7788
671.464 13.7788
522.893 13.7788
423.787 13.7788
151.361 13.7788
145.342 13.75
1347.76 13.6806
1140.09 13.6806
1087.16 13.6806
987.343 13.6806
811.563 13.6806
684.581 13.6806
542.437 13.6806
436.405 13.6806
363.236 13.6806
313.634 13.6806
151.167 13.6806
91.3763 13.6806
1642.68 13.675
1431.13 13.675
136.46 13.675
1632.56 13.6667
1585.52 13.6667
959.509 13.6667
905.955 13.6667
816.967 13.6667
722.697 13.6667
199.919 13.6667
164.008 13.6667
111.423 13.6667
64.0183 13.6667
63.579 13.6667
43.4483 13.6667
42.6607 13.6667
1683.63 13.5956
1463.64 13.5714
820.374 13.5714
538.808 13.5714
392.567 13.5714
213.083 13.5714
176.856 13.5714
135.823 13.5714
247.998 13.5625
96.8664 13.5625
53.2069 13.5625
49.5409 13.5625
672.014 13.5568
589.701 13.5568
444.042 13.5568
443.233 13.5568
60.0884 13.5568
48.1669 13.5568
1673.14 13.5
1032.14 13.5
666.46 13.5
1429.24 13.4712
1334.43 13.4712
951.716 13.4712
784.831 13.4712
709.1 13.4712
561.84 13.4712
497.2 13.4712
203.23 13.4712
91.6475 13.4712
51.1447 13.4712
1462.11 13.45
1304.2 13.45
1127.83 13.45
1113.22 13.45
1049.95 13.45
791.366 13.45
676.201 13.45
667.959 13.45
621.98 13.45
537.441 13.45
128.267 13.45
698.924 13.4464
551.208 13.4464
1068.19 13.4083
719.602 13.4083
68.9061 13.4083
1353.84 13.375
1332.67 13.375
1224.61 13.375
1143.93 13.375
963.98 13.375
660.44 13.375
262.457 13.375
1051.64 13.3472
934.75 13.3472
644.888 13.3472
584.739 13.3472
530.657 13.3472
314.102 13.3472
79.3899 13.3472
1024.84 13.3333
342.584 13.3333
1333.57 13.3214
1270.37 13.3214
1145.42 13.3214
621.327 13.3214
165.289 13.3214
44.0632 13.3214
1311.2 13.2841
1271.79 13.2841
1136.63 13.2841
1011.18 13.2841
776.146 13.2841
634.044 13.2841
561.782 13.2841
527.868 13.2841
345.245 13.2841
305.776 13.2841
81.3367 13.2841
68.625 13.2841
45.7138 13.2841
761.847 13.2813
1268.79 13.25
1188.5 13.25
1170.07 13.25
1081.07 13.25
985.402 13.25
653.653 13.25
160.31 13.25
158.429 13.25
77.6728 13.25
45.8179 13.25
1547.42 13.2404
1401.7 13.2404
1219.38 13.2404
1013.5 13.2404
479.741 13.2404
424.704 13.2404
247.193 13.2404
223.611 13.2404
179.686 13.2404
118.396 13.2404
103.875 13.2404
894.953 13.225
78.1068 13.225
1362.57 13.2083
721.185 13.2083
349.4 13.2083
41.7963 13.2083
1496.3 13.2
1125.73 13.2
585.253 13.2
95.9734 13.2
1322.84 13.1838
967.934 13.1838
1241.76 13.1667
1016.07 13.1667
976.419 13.1667
889.721 13.1667
852.527 13.1667
664.961 13.1667
184.135 13.1667
119.697 13.1667
40.7586 13.1667
1249.45 13.1635
787.103 13.1635
64.6943 13.1635
1691.13 13.1607
1520.72 13.1607
852.942 13.1607
615.528 13.1607
440.878 13.1607
1539.14 13.1429
1359.28 13.1429
1315.43 13.1429
719.355 13.1429
693.987 13.1429
654.118 13.1429
324.122 13.1429
259.51 13.1429
193.9 13.1429
185.389 13.1429
179.064 13.1429
159.471 13.1429
96.6938 13.1429
1494.35 13.125
1481.36 13.125
1448.8 13.125
1374.75 13.125
1366.11 13.125
1202.41 13.125
1083.36 13.125
882.203 13.125
735.964 13.125
656.472 13.125
625.123 13.125
476.521 13.125
345.646 13.125
160.035 13.125
136.041 13.125
131.398 13.125
86.6117 13.125
69.716 13.125
1519.23 13.1023
1337.51 13.1023
1234.81 13.1023
1233.24 13.1023
1199.48 13.1023
1121.43 13.1023
1053.36 13.1023
791.444 13.1023
780.826 13.1023
578.125 13.1023
460.884 13.1023
384.055 13.1023
327.161 13.1023
169.67 13.1023
122.661 13.1023
116.732 13.1023
112.908 13.1023
1523.94 13.0865
1439.24 13.0865
1226.35 13.0865
1198.31 13.0865
637.812 13.0865
631.247 13.0865
602.199 13.0865
595.094 13.0865
504.931 13.0865
438.066 13.0865
434.369 13.0865
376.003 13.0865
267.947 13.0865
214.095 13.0865
188.082 13.0865
54.9618 13.0865
54.703 13.0865
642.119 13.0833
1080.27 13.075
823.722 13.075
616.253 13.075
546.466 13.075
341.277 13.075
81.4459 13.075
41.6963 13.075
819.995 13.0662
1021.79 13.0625
447.199 13.0625
916.905 13.05
872.176 13.05
513.176 13.05
378.863 13.05
311.996 13.05
276.396 13.05
48.4883 13.05
1643.57 13.0417
1635.5 13.0417
1630.77 13.0417
1620.26 13.0417
1420.07 13.0417
1341.26 13.0417
1275.28 13.0417
1172.59 13.0417
1084.81 13.0417
942.74 13.0417
842.178 13.0417
712.917 13.0417
646.857 13.0417
626.965 13.0417
603.564 13.0417
492.255 13.0417
423.436 13.0417
350.571 13.0417
344.236 13.0417
336.483 13.0417
247.86 13.0417
190.217 13.0417
168.996 13.0417
93.8701 13.0417
86.7937 13.0417
1631.78 13.0357
1613.99 13.0357
1568.25 13.0357
1450.36 13.0357
1395.25 13.0357
1365.83 13.0357
1134.8 13.0357
727.042 13.0357
440.443 13.0357
407.401 13.0357
589.42 13.0313
440.371 13.0313
322.413 13.0313
224.726 13.0313
1015.83 13.0179
385.055 13.0179
1578.33 13.0139
1334.07 13.0139
1277.44 13.0139
1112.74 13.0139
339.144 13.0139
319.928 13.0139
293.518 13.0139
1641.38 13.0114
1217.44 13.0114
293.892 13.0114
192.777 13.0114
138.805 13.0114
135.471 13.0114
1543.3 13.0096
1512.09 13.0096
1206.89 13.0096
1036.34 13.0096
903.616 13.0096
229.387 13.0096
228.312 13.0096
1576.77 13.0083
1291.46 13.0083
1225.37 13.0083
1151.96 13.0083
861.247 13.0083
830.923 13.0083
446.765 13.0083
172.638 13.0083
89.7158 13.0083
1564.05 13.0074
1028.74 13.0074
1609.87 13.
1586.74 13.
1526.87 13.
1482.52 13.
1371.07 13.
1324.95 13.
1292.63 13.
1258.03 13.
1250.32 13.
1166.53 13.
1067.39 13.
1055.58 13.
845.018 13.
831.864 13.
707.535 13.
675.028 13.
609.68 13.
608.118 13.
514.15 13.
497.352 13.
443.146 13.
411.4 13.
390.412 13.
389.75 13.
366.128 13.
322.145 13.
318.864 13.
300.295 13.
271.891 13.
194.112 13.
170.653 13.
155.717 13.
94.9165 13.
81.7901 13.
59.9453 13.
56.1789 13.
50.3164 13.
1493.87 12.9205
1268.89 12.9205
640.341 12.9205
631.698 12.9205
110.104 12.9205
71.4184 12.9205
901.898 12.8929
854.556 12.8929
590.591 12.8929
562.452 12.8929
257.624 12.8929
1662.41 12.875
1560.33 12.875
1260.92 12.875
1088.1 12.875
617.641 12.875
279.725 12.875
168.14 12.875
1449.24 12.8
1298.63 12.8
1009.93 12.8
546.832 12.8
526.152 12.8
214.014 12.8
1537.14 12.7788
1384.84 12.7788
1170.3 12.7788
874.413 12.7788
870.826 12.7788
848.455 12.7788
353.472 12.7788
286.74 12.7788
221.877 12.7788
181.758 12.7788
122.916 12.7788
883.777 12.75
812.001 12.75
1368.68 12.6806
945.761 12.6806
791.921 12.6806
767.322 12.6806
661.621 12.6806
587.136 12.6806
482.673 12.6806
269.18 12.6806
185.972 12.6806
118.873 12.6806
85.7012 12.6806
65.9583 12.6806
62.8191 12.6806
1126.64 12.675
888.271 12.675
807.935 12.675
1551.62 12.6667
1348.34 12.6667
475.874 12.6667
159.108 12.6667
98.6652 12.6667
85.9696 12.6667
50.4433 12.6667
1610.22 12.5714
1276.99 12.5714
995.23 12.5714
907.582 12.5714
815.361 12.5714
662.423 12.5714
512.892 12.5714
72.7532 12.5714
44.5629 12.5714
1370.61 12.5625
1365.15 12.5625
1216.61 12.5625
1204.03 12.5625
1184.46 12.5625
1145.58 12.5625
664.29 12.5625
581.335 12.5625
191.829 12.5625
136.236 12.5625
1291.26 12.5568
803.206 12.5568
717.93 12.5568
549.432 12.5568
486.512 12.5568
329.437 12.5568
244.371 12.5568
139.276 12.5568
112.983 12.5568
47.1921 12.5568
449.822 12.5
1574.24 12.4712
1502.77 12.4712
1359.7 12.4712
496.715 12.4712
355.896 12.4712
350.815 12.4712
348.448 12.4712
185.616 12.4712
80.1181 12.4712
68.7305 12.4712
1172.75 12.45
990.697 12.45
903.393 12.45
899.879 12.45
773.484 12.45
633.958 12.45
178.511 12.45
54.4821 12.45
46.3342 12.45
701.087 12.4464
525.32 12.4464
493.204 12.4464
265.876 12.4464
70.5448 12.4464
1660.02 12.4083
1185.53 12.4083
603.395 12.4083
393.009 12.4083
96.1821 12.4083
84.409 12.4083
1248.86 12.375
1057.64 12.375
905.168 12.375
841.908 12.375
841.24 12.375
585.794 12.375
568.676 12.375
408.976 12.375
367.237 12.375
183.794 12.375
155.99 12.375
144.618 12.375
1340.31 12.3472
1063.23 12.3472
958.746 12.3472
395.349 12.3472
380.591 12.3472
284.007 12.3472
213.18 12.3472
175.695 12.3472
148.043 12.3472
147.523 12.3472
66.2211 12.3472
402.61 12.3333
242.912 12.3333
1665.39 12.3214
587.002 12.3214
493.806 12.3214
395.169 12.3214
377.972 12.3214
370.713 12.3214
124.968 12.3214
84.5722 12.3214
1418.64 12.2841
1272.39 12.2841
1270.57 12.2841
1245.56 12.2841
1232.88 12.2841
1149.11 12.2841
1148.9 12.2841
1119.15 12.2841
908.894 12.2841
753.35 12.2841
746.98 12.2841
730.334 12.2841
503.813 12.2841
351.747 12.2841
176.719 12.2841
174.191 12.2841
136.338 12.2841
108.025 12.2841
52.3235 12.2841
564.856 12.2813
1469.57 12.25
1378.75 12.25
1319.34 12.25
1217.05 12.25
1099.95 12.25
1095.85 12.25
1041.78 12.25
826.598 12.25
790.774 12.25
680.957 12.25
402.209 12.25
373.433 12.25
271.553 12.25
247.029 12.25
196.998 12.25
1688.99 12.2404
1580.45 12.2404
1568.34 12.2404
1372.21 12.2404
951.184 12.2404
834.196 12.2404
522.038 12.2404
347.154 12.2404
148.337 12.2404
141.845 12.2404
88.402 12.2404
1665.49 12.225
1317.79 12.225
1306.17 12.225
1562.22 12.2083
332.509 12.2083
53.6155 12.2083
1652.61 12.2
553.978 12.2
487.148 12.2
353.167 12.2
322.556 12.2
236.989 12.2
225.535 12.2
191.593 12.2
165.656 12.2
1389.2 12.1667
1258.17 12.1667
769.232 12.1667
677.993 12.1667
510.624 12.1667
257.235 12.1667
216.38 12.1667
44.0403 12.1667
1406.56 12.1607
732.71 12.1607
318.146 12.1607
1667.24 12.1429
1238.54 12.1429
850.304 12.1429
777.309 12.1429
607.497 12.1429
162.371 12.1429
125.096 12.1429
107.158 12.1429
1306.74 12.125
1234.68 12.125
1183.04 12.125
972.379 12.125
816.012 12.125
688.818 12.125
615.19 12.125
95.0588 12.125
91.7373 12.125
84.9787 12.125
84.6484 12.125
1108.12 12.1023
852.778 12.1023
785.411 12.1023
472.056 12.1023
378.095 12.1023
368.323 12.1023
358.712 12.1023
1295.77 12.0865
1204.1 12.0865
1139.9 12.0865
1028.98 12.0865
881.284 12.0865
306.446 12.0865
93.3768 12.0865
77.1653 12.0833
197.917 12.075
174.547 12.0662
143.906 12.0662
66.6376 12.0662
944.058 12.0625
621.81 12.0625
574.096 12.0625
560.333 12.0625
462.988 12.0625
382.383 12.0625
302.497 12.0625
194.013 12.0625
178.626 12.0625
1526.49 12.05
1465.96 12.05
1386.81 12.05
1147.96 12.05
994.13 12.05
932.777 12.05
549.04 12.05
323.061 12.05
273.414 12.05
269.722 12.05
165.584 12.05
158.676 12.05
139.447 12.05
45.2267 12.05
1666.35 12.0417
1593.31 12.0417
1394.63 12.0417
1303.83 12.0417
1280.43 12.0417
990.598 12.0417
854.826 12.0417
766.407 12.0417
759.104 12.0417
485.82 12.0417
468.168 12.0417
292.571 12.0417
260.899 12.0417
126.338 12.0417
89.9819 12.0417
87.1321 12.0417
63.6419 12.0417
1677.76 12.0357
1568.95 12.0357
1488.99 12.0357
1043.09 12.0357
823.147 12.0357
702.721 12.0357
461.425 12.0357
267.067 12.0357
173.942 12.0357
109.771 12.0357
90.5806 12.0357
67.8401 12.0357
793.959 12.0313
1400.6 12.0179
1182.06 12.0139
1082.75 12.0139
931.814 12.0139
99.6564 12.0139
88.3427 12.0139
75.9036 12.0139
1413. 12.0114
1247.08 12.0114
1070.68 12.0114
976.06 12.0114
525.171 12.0114
503.734 12.0114
230.803 12.0114
201.666 12.0114
144.897 12.0114
118.447 12.0114
55.1914 12.0114
1672.79 12.0096
1502. 12.0096
997.039 12.0096
644.993 12.0096
592.232 12.0096
397.781 12.0096
276.501 12.0096
1476.95 12.0083
845.484 12.0083
668.362 12.0083
101.732 12.0083
101.247 12.0083
79.0496 12.0083
65.4459 12.0083
489.514 12.0074
1678.46 12.
1558.62 12.
1367.12 12.
1343.42 12.
1268.55 12.
1244.19 12.
1198.01 12.
1180.17 12.
904.098 12.
854.728 12.
841.815 12.
546.318 12.
517.833 12.
427.721 12.
406.05 12.
404.988 12.
404.383 12.
344.151 12.
341.645 12.
312.077 12.
305.134 12.
245.045 12.
186.76 12.
175.335 12.
173.98 12.
128.093 12.
46.2727 12.
1397.93 11.9205
1282.41 11.9205
925.431 11.9205
856.67 11.9205
737.905 11.9205
652.395 11.9205
620.104 11.9205
481.88 11.9205
352.87 11.9205
320.731 11.9205
238.36 11.9205
68.6747 11.9205
1315.57 11.875
979.921 11.875
488.924 11.875
375.476 11.875
70.9682 11.875
1534.21 11.8
1181.65 11.8
1137.96 11.8
1003.99 11.8
970.205 11.8
934.678 11.8
882.264 11.8
816.559 11.8
687.473 11.8
621.688 11.8
322.275 11.8
1197.16 11.7788
987.659 11.7788
894.067 11.7788
420.292 11.7788
375.35 11.7788
209.494 11.7788
1367.59 11.75
1289.25 11.75
1020.54 11.75
551.129 11.75
41.4249 11.75
1582.43 11.6806
1479.08 11.6806
1442.46 11.6806
597.551 11.6806
551.642 11.6806
467.011 11.6806
465.008 11.6806
318.216 11.6806
250.062 11.6806
43.7202 11.6806
1641.52 11.6667
1638.85 11.6667
1268.25 11.6667
1079.72 11.6667
390.675 11.6667
275.49 11.6667
224.393 11.6667
521.365 11.625
368.252 11.625
272.689 11.625
735.268 11.5714
381.981 11.5714
146.703 11.5714
113.17 11.5714
1652.5 11.5625
1592.67 11.5625
1552.44 11.5625
1414.32 11.5625
751.159 11.5625
727.717 11.5625
494.694 11.5625
390.918 11.5625
125.714 11.5625
1543.14 11.5568
1271.09 11.5568
1256.42 11.5568
1240.14 11.5568
1156.25 11.5568
1146.7 11.5568
866.925 11.5568
832.198 11.5568
740.327 11.5568
630.846 11.5568
581.149 11.5568
348.306 11.5568
196.918 11.5568
154.321 11.5568
152.017 11.5568
939.164 11.5
240.96 11.5
892.527 11.4712
730.724 11.4712
462.226 11.4712
257.181 11.4712
92.8245 11.4712
1642.28 11.45
1282.28 11.45
863.852 11.45
549.109 11.45
416.671 11.45
322.641 11.45
143.513 11.45
141.11 11.45
124.272 11.45
67.2085 11.45
60.4022 11.45
1284.87 11.4464
439.225 11.4464
324.377 11.4464
211.344 11.4464
178.265 11.4464
599.349 11.4083
667.547 11.375
587.961 11.375
325.061 11.375
267.18 11.375
208.012 11.375
135.925 11.375
128.561 11.375
56.4543 11.375
45.0921 11.375
43.9829 11.375
1224.14 11.3472
1089.37 11.3472
781.031 11.3472
713.853 11.3472
187.444 11.3472
1394.11 11.3333
90.241 11.3333
86.2218 11.3333
1354.02 11.3214
1228.36 11.3214
734.46 11.3214
295.111 11.3214
109.1 11.3214
1347.6 11.2841
1269.14 11.2841
1245.68 11.2841
978.891 11.2841
931.099 11.2841
815.783 11.2841
500.345 11.2841
476.796 11.2841
293.697 11.2841
249.413 11.2841
235.307 11.2841
112.209 11.2841
94.8156 11.2841
900.811 11.2813
678.724 11.2813
196.718 11.2813
1678.06 11.25
1641.17 11.25
1603.44 11.25
1009.59 11.25
953.65 11.25
823.966 11.25
775.365 11.25
770.851 11.25
547.782 11.25
401.237 11.25
319.332 11.25
298.726 11.25
212.696 11.25
1568.72 11.2404
1298.7 11.2404
931.01 11.2404
729.114 11.2404
509.601 11.2404
212.605 11.2404
198.918 11.2404
1436.39 11.2
1074.38 11.2
836.912 11.2
792.686 11.2
778.666 11.2
236.952 11.2
154.206 11.2
133.214 11.2
95.023 11.2
57.8749 11.2
1453.94 11.1667
1235.81 11.1667
868.593 11.1667
787.484 11.1667
594.576 11.1667
563.51 11.1667
468.937 11.1667
430.354 11.1667
289.909 11.1667
60.6971 11.1667
772.267 11.1607
452.264 11.1607
394.951 11.1607
358.356 11.1607
250.302 11.1607
131.494 11.1607
105.109 11.1607
1691.7 11.1429
1655.66 11.1429
815.866 11.1429
726.687 11.1429
617.534 11.1429
228.416 11.1429
208.996 11.1429
200.813 11.1429
1630.53 11.125
1577.47 11.125
1453.53 11.125
1418.91 11.125
1316.54 11.125
1259.05 11.125
1138.49 11.125
1101.82 11.125
932.024 11.125
919.96 11.125
802.347 11.125
780.54 11.125
728.836 11.125
401.814 11.125
397.124 11.125
347.805 11.125
195.263 11.125
104.238 11.125
44.1128 11.125
964.801 11.1023
918.658 11.1023
872.785 11.1023
602.973 11.1023
297.181 11.1023
126.581 11.1023
86.5006 11.1023
44.0859 11.1023
1467.67 11.0865
1130. 11.0865
1014.66 11.0865
819.749 11.0865
719.493 11.0865
249.187 11.0865
237.288 11.0865
106.637 11.0865
74.2407 11.0865
729.807 11.0833
562.816 11.075
117.129 11.075
1517.2 11.0625
970.861 11.0625
793.006 11.0625
405.416 11.0625
339.786 11.0625
279.184 11.0625
1533.96 11.05
1095.68 11.05
925.913 11.05
872.31 11.05
525.25 11.05
412.575 11.05
194.419 11.05
173.738 11.05
173.663 11.05
155.189 11.05
1458.78 11.0417
1296.76 11.0417
1161.51 11.0417
972.252 11.0417
888.526 11.0417
887.45 11.0417
877.665 11.0417
664.369 11.0417
177.099 11.0417
146.82 11.0417
58.2237 11.0417
153.453 11.0357
150.536 11.0357
384.684 11.0313
884.38 11.0179
271.193 11.0179
1393.51 11.0139
1367.21 11.0139
1260.51 11.0139
1259.27 11.0139
1074.73 11.0139
864.764 11.0139
732.644 11.0139
138.933 11.0139
130.137 11.0139
86.1333 11.0139
1598.98 11.0114
1103.83 11.0114
724.665 11.0114
450.806 11.0114
162.458 11.0114
151.056 11.0114
145.94 11.0114
48.5085 11.0114
1675.18 11.0096
1450.6 11.0096
1431.3 11.0096
1086.03 11.0096
1013.22 11.0096
913.596 11.0096
635.629 11.0096
165.164 11.0083
1653.26 11.
1627.16 11.
1488.24 11.
1388.09 11.
1350.06 11.
1232.02 11.
1199.57 11.
1046.59 11.
964.16 11.
956.704 11.
698.173 11.
601.384 11.
596.52 11.
571.862 11.
483.147 11.
396.035 11.
363.599 11.
285.846 11.
247.148 11.
223.311 11.
163.251 11.
133.998 11.
95.3886 11.
62.5635 11.
1594.86 10.9205
1522.7 10.9205
1315.9 10.9205
1305.78 10.9205
342.768 10.9205
312.425 10.9205
225.579 10.9205
171.906 10.9205
125.162 10.9205
98.1771 10.9205
78.4158 10.9205
66.995 10.9205
976.266 10.875
801.507 10.875
162.214 10.875
1670.66 10.8
1551.76 10.8
1406.4 10.8
874.974 10.8
357.014 10.8
242.743 10.8
239.807 10.8
40.2419 10.8
1586.07 10.75
1538.41 10.75
1483.15 10.75
1455.22 10.75
1242.96 10.75
986.027 10.75
591.933 10.75
389.343 10.75
221.368 10.75
1674.04 10.6806
1596.67 10.6806
1257.82 10.6806
1218.72 10.6806
1163.18 10.6806
964.094 10.6806
920.245 10.6806
848.791 10.6806
751.536 10.6806
547.359 10.6806
524.388 10.6806
511.033 10.6806
446.514 10.6806
196.817 10.6806
130.311 10.6806
123.186 10.6806
1604.39 10.6667
1215. 10.6667
1169.26 10.6667
1149.17 10.6667
1034.58 10.6667
696.436 10.6667
602.806 10.6667
589.533 10.6667
445.267 10.6667
408.086 10.6667
43.1294 10.6667
1007.35 10.625
537.281 10.625
63.562 10.625
48.9624 10.625
1692.16 10.5625
1582.05 10.5625
1364.51 10.5625
722.934 10.5625
628.893 10.5625
339.308 10.5625
306.312 10.5625
254.082 10.5625
167.108 10.5625
1553.4 10.5568
962.29 10.5568
298.666 10.5568
293.315 10.5568
158.95 10.5568
72.0127 10.5568
45.3763 10.5568
43.5064 10.5568
1373.16 10.5
750.818 10.4712
631.046 10.4712
122.864 10.4712
1683.28 10.45
1653.1 10.45
1391.59 10.45
1366.75 10.45
1123.56 10.45
1000.01 10.45
508.091 10.45
372.957 10.45
305.736 10.45
260.481 10.45
190.835 10.45
1574.89 10.4464
1052.89 10.4464
916.068 10.4464
743.559 10.4464
610.899 10.4464
167.777 10.4464
1396.1 10.375
1363.99 10.375
1203.23 10.375
1108.29 10.375
977.653 10.375
792.459 10.375
697.477 10.375
432.819 10.375
252.671 10.375
98.6359 10.375
76.3034 10.375
1420.91 10.3472
1288.31 10.3472
715.655 10.3472
506.917 10.3472
344.734 10.3472
337.803 10.3472
294.028 10.3472
260.186 10.3472
79.3716 10.3472
847.54 10.3333
653.068 10.3333
649.535 10.3333
619.125 10.3333
529.007 10.3333
522.571 10.3333
176.302 10.3333
45.6642 10.3333
526.432 10.3214
362.105 10.3214
60.8044 10.3214
1492.68 10.2841
1414.66 10.2841
984.455 10.2841
924.344 10.2841
879.959 10.2841
760.062 10.2841
535.447 10.2841
433.713 10.2841
425.46 10.2841
265.04 10.2841
248.42 10.2841
98.9769 10.2841
1601.59 10.25
1520.84 10.25
1054.74 10.25
1010.14 10.25
911.816 10.25
851.168 10.25
607.452 10.25
543.695 10.25
471.58 10.25
458.711 10.25
362.528 10.25
351.435 10.25
259.373 10.25
132.343 10.25
87.4505 10.25
1690.69 10.2404
1548.44 10.2404
1448.49 10.2404
1390.12 10.2404
1001.29 10.2404
876.138 10.2404
802.618 10.2404
665.669 10.2404
455.305 10.2404
421.947 10.2404
155.225 10.2404
90.7988 10.2404
1620.49 10.225
1445.77 10.225
1350.66 10.225
193.133 10.225
171.776 10.225
148.893 10.225
90.9571 10.2083
1592.25 10.2
1584.97 10.2
1438.07 10.2
904.579 10.2
717.021 10.2
687.168 10.2
566.901 10.2
538.54 10.2
391.92 10.2
233.64 10.2
171.121 10.2
1327.68 10.1667
1326.26 10.1667
1153.93 10.1667
1069.24 10.1667
835.288 10.1667
662.643 10.1667
566.955 10.1667
399.245 10.1667
342.464 10.1667
300.747 10.1667
262.091 10.1667
182.778 10.1667
80.1381 10.1667
46.1597 10.1667
1577.35 10.1607
1539.99 10.1607
1358.85 10.1607
1090.87 10.1607
1078.46 10.1607
926.956 10.1607
802.145 10.1607
586.611 10.1607
529.871 10.1607
292.909 10.1607
188.39 10.1607
159.624 10.1607
77.9339 10.1607
44.3213 10.1607
1021.35 10.1429
843.52 10.1429
632.543 10.1429
192.515 10.1429
102.357 10.1429
1612.48 10.125
1533.12 10.125
1427.7 10.125
1356.26 10.125
922.882 10.125
847.818 10.125
818.913 10.125
809.171 10.125
788.463 10.125
552.879 10.125
539.951 10.125
513.06 10.125
373.653 10.125
366.652 10.125
259.178 10.125
169.61 10.125
154.017 10.125
101.968 10.125
60.1048 10.125
41.8961 10.125
1645.02 10.1023
1113.31 10.1023
776.878 10.1023
730.646 10.1023
619.557 10.1023
442.019 10.1023
421.335 10.1023
148.623 10.1023
1611.21 10.0865
1486.94 10.0865
1343.5 10.0865
1176.75 10.0865
664.473 10.0865
489.919 10.0865
204.999 10.0865
1694.41 10.0833
1044.06 10.0833
680.469 10.0833
361.82 10.0833
298.603 10.0833
196.043 10.0833
154.71 10.0833
58.4023 10.0833
48.609 10.0833
1585.85 10.075
176.33 10.0662
44.1239 10.0662
1364.35 10.0625
911.709 10.0625
284.251 10.0625
110.541 10.0625
90.2976 10.0625
60.0471 10.0625
57.249 10.0625
1657.37 10.05
1531.64 10.05
1373.29 10.05
1238.05 10.05
849.019 10.05
808.226 10.05
723.248 10.05
710.487 10.05
670.689 10.05
606.946 10.05
513.955 10.05
474.523 10.05
302.558 10.05
203.737 10.05
84.3404 10.05
62.4231 10.05
58.2674 10.05
1421.21 10.0417
1320.24 10.0417
1096.44 10.0417
720.692 10.0417
670.274 10.0417
620.47 10.0417
591.508 10.0417
502.283 10.0417
460.429 10.0417
389.564 10.0417
358.148 10.0417
210.298 10.0417
178.368 10.0417
79.7744 10.0417
77.7208 10.0417
65.7783 10.0417
1167. 10.0357
333.69 10.0357
1281.54 10.025
903.148 10.025
120.827 10.025
1335.58 10.0179
470.127 10.0179
302.334 10.0179
262.619 10.0179
235.888 10.0179
195.603 10.0179
1686.9 10.0139
1512.56 10.0139
1465.76 10.0139
1067.14 10.0139
672.619 10.0139
655.041 10.0139
318.434 10.0139
302.707 10.0139
300.36 10.0139
271.353 10.0139
243.076 10.0139
218.281 10.0139
171.556 10.0139
88.7363 10.0139
1240.63 10.0114
906.045 10.0114
654.367 10.0114
432.639 10.0114
305.684 10.0114
277.922 10.0114
198.675 10.0114
64.6559 10.0114
1275.35 10.0096
1232.7 10.0096
998.288 10.0096
909.583 10.0096
637.335 10.0096
578.47 10.0096
449.785 10.0096
76.7994 10.0096
1148.47 10.0083
1681.21 10.
1648.15 10.
1590.1 10.
1556.11 10.
1481.23 10.
1477.08 10.
1438.76 10.
1380.01 10.
1318.42 10.
1301.66 10.
1259.81 10.
1115.89 10.
1081.97 10.
1044.12 10.
978.218 10.
973.503 10.
941.131 10.
926.419 10.
911.208 10.
869.048 10.
775.107 10.
725.684 10.
722.331 10.
689.782 10.
689.429 10.
626.026 10.
471.259 10.
343.344 10.
333.083 10.
222.687 10.
170.01 10.
139.135 10.
95.5453 10.
95.2796 10.
82.8165 10.
76.0607 10.
52.083 10.
48.9484 10.
45.514 10.
