# Supplementary material for: Functional Genomics of Novel Secondary Metabolites from Diverse Cyanobacteria Using Untargeted Metabolomics
Source: Mar Drugs. 2013 Sep 30;11(10):3617–31. doi: 10.3390/md11103617 (PMC3826126; doi:10.3390/md11103617)
Supplement: Supplementary File 3 — Supplementary msms data (ZIP, 1417 KB) [file marinedrugs-11-03617-s003.zip › msms/118.Positive.txt]

// 118.   Positive
173.093 6606.51
454.232 1123.88
70.067 724.186
286.178 270.097
173.203 223.5
86.0978 207.108
379.187 149.125
173.268 79.375
173.837 61.125
173.408 60.5625
173.296 60.0114
454.403 56.962
173.574 48.0833
141.072 45.006
436.226 43.4808
173.48 43.375
174.195 41.25
173.764 41.0417
351.205 40.25
454.688 39.5625
173.438 39.375
455.006 39.0114
282.153 38.6667
173.891 38.2457
239.1 38.2404
455.3 37.2893
174.104 36.0588
173.528 34.5
453.401 33.625
70.1435 33.1359
155.083 29.875
925.73 29.1078
173.621 29.0667
173.647 28.4083
159.193 28.405
174.059 28.0417
231.093 28.0114
174.52 28.004
174.282 27.9013
173.913 27.875
379.288 27.1136
86.1877 27.1118
70.4024 27.0909
172.618 27.0536
174.571 25.5956
173.705 25.2404
174.316 25.005
312.981 24.5707
1085.11 24.0833
241.01 24.0714
171.496 23.5625
254.16 23.1488
463.847 23.0489
286.273 23.
176.693 23.
204.137 22.8
159.115 22.4083
455.166 22.
70.3101 21.675
42.4592 21.025
456.18 21.0096
184.412 20.9
240.214 20.8929
69.9019 20.7788
366.146 20.6667
346.303 20.6
344.94 20.4803
464.11 20.2426
976.64 20.1645
246.528 20.0227
70.4939 20.0066
479.108 20.006
454.756 19.75
669.96 19.675
630.529 19.3224
86.1404 19.2857
454.563 19.2841
718.399 19.125
128.922 19.125
408.21 19.075
220.957 19.0208
175.08 19.
935.085 18.6544
529.859 18.4083
631.638 18.3636
1116.24 18.1645
139.389 18.125
519.56 18.0313
709.708 18.0096
128.318 18.0074
112.026 18.0074
70.5416 18.0074
882.791 18.
1235.89 17.8897
84.1903 17.875
216.446 17.75
454.129 17.6944
899.367 17.6806
618.781 17.6806
471.724 17.675
177.717 17.625
167.213 17.5329
305.049 17.5
183.842 17.5
86.2399 17.5
497.17 17.375
292.591 17.3611
70.1966 17.3214
557.06 17.2917
359.459 17.2917
161.711 17.2917
174.953 17.2841
718.309 17.2813
194.861 17.2813
108.467 17.2426
703.801 17.2404
422.343 17.1645
639.349 17.125
174.656 17.125
89.1027 17.05
197.735 17.0313
327.378 17.0278
341.816 17.0096
295.495 17.0083
1278.75 17.0074
1084.19 17.0074
302.169 17.0074
45.0237 17.0074
1309.56 17.006
1145.66 17.
742.581 16.675
189.156 16.675
185.333 16.625
1026.32 16.5956
1253.03 16.5329
424.931 16.5
1050.71 16.45
61.8999 16.4444
1220.3 16.4083
259.875 16.4083
283.86 16.375
177.875 16.375
173.038 16.3472
1308.09 16.25
281.573 16.2083
181.922 16.2083
643.372 16.1635
53.4442 16.1429
1383.95 16.125
1380.86 16.125
549.649 16.125
286.679 16.125
324.028 16.1023
290.895 16.1
241.662 16.0865
80.6875 16.075
47.3357 16.0662
94.5032 16.0536
1230.6 16.0417
1272.69 16.0357
69.1964 16.0114
953.578 16.0074
635.891 16.0074
482.197 16.0074
233.266 16.0074
914.783 16.
884.937 16.
583.52 16.
224.213 16.
914.299 15.5956
1092.62 15.5714
862.105 15.5625
175.805 15.5625
774.713 15.5
752.059 15.5
375.924 15.4444
176.988 15.4444
257.578 15.4083
455.628 15.375
858.47 15.3603
829.629 15.3214
1173.79 15.2857
761.763 15.2841
659.552 15.2813
584.916 15.25
479.47 15.2404
225.552 15.2404
183.091 15.2404
454.833 15.2083
137.087 15.2
764.57 15.1607
844.447 15.1429
897.51 15.125
603.771 15.125
113.501 15.125
50.2849 15.125
1419.52 15.1111
312.259 15.1111
189.036 15.1111
1578.12 15.1023
1452.28 15.1023
622.07 15.1023
1522.68 15.1
1085.19 15.075
856.742 15.0662
755.943 15.0662
597.881 15.0662
301.937 15.0417
785.28 15.0357
381.139 15.0313
183.634 15.0313
1287.78 15.025
1559.33 15.0083
1025.46 15.0083
942.66 15.0083
333.292 15.0074
455.924 15.0066
1320.11 15.
904.133 15.
184.356 15.
183.005 15.
178.852 15.
1541.03 14.9205
1226.66 14.9205
1262.64 14.8897
633.08 14.675
126.045 14.675
1143.45 14.5956
1452.64 14.5714
813.134 14.5714
460.978 14.5714
263.059 14.5714
825.861 14.5568
1140.79 14.5
124.137 14.45
480.653 14.375
363.739 14.375
298.452 14.375
1441.98 14.3472
44.2801 14.3472
333.541 14.2841
1205.92 14.25
73.1117 14.25
757.187 14.2404
1151.13 14.225
429.335 14.225
690.382 14.2
157.189 14.2
972.831 14.1838
360.993 14.1667
175.748 14.1667
77.574 14.1667
179.747 14.1635
1192.5 14.1429
1177.6 14.1429
741.975 14.1429
123.854 14.1429
779.36 14.125
217.737 14.125
1376.46 14.1023
115.841 14.1
348.318 14.075
270.467 14.075
1268. 14.0662
1512.23 14.0625
582.952 14.0625
380.535 14.05
360.869 14.05
260.993 14.0417
58.2682 14.0417
1066.21 14.0357
743.505 14.0357
340.124 14.0357
1489.93 14.0278
1529.37 14.0139
436.408 14.0139
167.924 14.0114
536.43 14.0096
453.249 14.0096
174.792 14.0096
325.216 14.0083
325.402 14.0074
70.244 14.0074
1102.25 14.
974.026 14.
937.269 14.
895.542 14.
356.576 14.
845.056 13.8
988.169 13.7813
476.755 13.7813
1344.68 13.7788
703.165 13.7788
474.483 13.7788
120.33 13.7788
117.917 13.7788
1564.62 13.75
1428.05 13.6806
180.031 13.6806
1105.65 13.675
1251.11 13.6667
78.484 13.6667
338.24 13.625
856.828 13.5714
462.197 13.5714
249.611 13.5625
1150.87 13.5568
199.343 13.5568
61.6891 13.5568
54.1462 13.5
492.412 13.4712
287.689 13.4712
1185.76 13.45
130.516 13.4464
44.979 13.4464
1023.43 13.4444
1212.08 13.375
450.158 13.375
816.431 13.3472
174.416 13.3472
1045.69 13.3333
935.925 13.3333
1367.63 13.3214
496.848 13.3214
60.4483 13.3214
45.0623 13.3214
334.211 13.2841
334.026 13.2841
240.6 13.2841
186.281 13.2841
1418.38 13.2813
1353.49 13.2813
563.595 13.2813
367.382 13.25
1572.77 13.2404
327.141 13.2404
234.923 13.2404
195.062 13.2404
1557.16 13.2
301.601 13.2
215.828 13.2
66.9007 13.2
1133.46 13.1838
1100.17 13.1838
1077.6 13.1838
182.564 13.1838
1442.73 13.1667
730.521 13.1667
203.723 13.1667
161.675 13.1667
1365.32 13.1645
43.0899 13.1635
353.544 13.1429
133.257 13.1429
1369.01 13.125
763.973 13.125
450.321 13.125
269.44 13.125
63.9077 13.1111
1385.5 13.1023
855.652 13.1023
733.311 13.1023
184.084 13.1023
79.2179 13.1023
964.435 13.0865
748.512 13.0865
621.9 13.0865
565.119 13.0865
367.991 13.0865
326.643 13.0865
322.196 13.0865
908.294 13.0833
254.6 13.0833
696.055 13.075
308.284 13.075
231.04 13.075
158.226 13.075
91.5366 13.075
87.4349 13.075
312.311 13.0625
932.855 13.0592
254.917 13.05
50.0939 13.05
1536.11 13.0417
1103.72 13.0417
548.58 13.0417
541.545 13.0417
424.819 13.0417
300.343 13.0417
163.73 13.0417
1061.13 13.0357
460.128 13.0357
679.829 13.0313
65.3768 13.0313
727.799 13.0139
1116.39 13.0114
1070.41 13.0114
889.817 13.0114
120.763 13.0114
1376.69 13.0096
1320.25 13.0096
593.784 13.0096
588.311 13.0096
99.2729 13.0096
1466.87 13.0083
995.003 13.0083
706.535 13.0083
549.474 13.0083
429.175 13.0083
92.1899 13.0083
485.119 13.0074
826.466 13.0066
1487.94 13.
1371.19 13.
1096.73 13.
518.386 13.
295.21 13.
118.819 13.
107.071 13.
86.836 13.
50.0252 13.
371.553 12.9205
131.095 12.9205
145.89 12.8929
58.1903 12.8929
1070.98 12.8
48.6358 12.8
696.264 12.7788
720.636 12.6806
563.754 12.6806
147.711 12.6806
1233.58 12.675
41.2551 12.675
1276.98 12.6667
1193.69 12.6667
582.073 12.6667
589.188 12.5714
322.67 12.5714
194.685 12.5714
50.1911 12.5714
1158.3 12.5625
446.61 12.5625
556.084 12.5568
438.364 12.5568
1249.38 12.4712
817.956 12.4712
205.24 12.4712
410.546 12.45
192.289 12.45
61.8035 12.4464
1575.23 12.4083
1197.25 12.4083
403.236 12.375
87.4644 12.375
83.763 12.375
62.5236 12.375
800.859 12.3472
397.524 12.3472
356.282 12.3472
70.2782 12.3472
1268.86 12.3214
606.906 12.3214
77.8068 12.3214
51.0392 12.3214
1431.01 12.2841
235.705 12.2841
167.31 12.2841
482.077 12.25
232.25 12.25
1117.79 12.2404
846.311 12.2404
837.321 12.2404
799.453 12.2404
680.099 12.2404
353.124 12.2404
1242.51 12.2083
1148.84 12.2083
1106.71 12.2083
573.676 12.2083
412.583 12.2083
47.9724 12.2083
1263.97 12.2
723.418 12.2
591.356 12.2
526.331 12.2
139.181 12.2
1518.57 12.1667
324.617 12.1667
215.305 12.1667
43.954 12.1667
408.743 12.1607
719.908 12.1429
220.123 12.1429
70.9273 12.1429
54.1207 12.1429
1217.72 12.125
872.269 12.125
649.14 12.125
287.895 12.125
277.073 12.125
165.47 12.125
99.3306 12.125
1563.7 12.1023
1526.86 12.1023
1359.63 12.1023
897.762 12.1023
659.478 12.1023
217.074 12.1023
104.172 12.1023
90.1116 12.1023
1567.55 12.0865
1380.09 12.0865
1345.14 12.0865
925.992 12.0865
367.288 12.0865
113.742 12.0865
102.797 12.0865
118.964 12.0833
1299.38 12.075
499.238 12.075
1080.1 12.0592
1565.04 12.05
962.016 12.05
897.299 12.05
701.567 12.05
687.874 12.05
668.792 12.05
1430.72 12.0417
1129.81 12.0417
1059.09 12.0417
866.612 12.0417
704.453 12.0417
691.017 12.0417
273.812 12.0417
153.331 12.0417
841.901 12.0357
448.978 12.0357
289.656 12.0357
477.742 12.0313
152.139 12.0313
50.2077 12.0313
1317.15 12.0278
532.316 12.0278
86.7133 12.0278
456.352 12.0179
159.59 12.0179
1064.89 12.0139
781.929 12.0139
713.405 12.0139
649.791 12.0139
584.33 12.0139
51.3423 12.0139
547.569 12.0114
453.481 12.0114
361.341 12.0114
92.4707 12.0114
1234.06 12.0096
1204.52 12.0096
1087.3 12.0096
754.243 12.0096
289.237 12.0096
254.671 12.0096
248.024 12.0096
226.983 12.0096
91.3996 12.0096
90.6182 12.0096
70.0377 12.0096
655.453 12.0083
348.2 12.0083
503.406 12.0074
1275.14 12.
1145.56 12.
1090.33 12.
1048.32 12.
1039.73 12.
992.565 12.
782.537 12.
750.299 12.
724.811 12.
465.464 12.
275.469 12.
208.262 12.
197.69 12.
1292.88 11.9205
1050.31 11.9205
989.061 11.9205
523.148 11.9205
1565.16 11.875
1068.9 11.875
452.048 11.875
1223.95 11.8
242.102 11.8
93.2194 11.8
41.7739 11.8
1454.46 11.7788
1257.46 11.7788
675.106 11.7788
175.431 11.7788
113.168 11.7788
102.316 11.7788
1381.78 11.75
182.135 11.75
762.061 11.6806
586.918 11.6806
552.006 11.6806
420.129 11.6806
209.791 11.6806
1231.13 11.6667
1033.72 11.6667
904.748 11.6667
409.252 11.6667
402.524 11.6667
317.257 11.6667
186.69 11.6667
155.223 11.6667
123.621 11.6667
1220.63 11.625
1087.07 11.625
317.152 11.625
616.47 11.5714
191.812 11.5714
91.8441 11.5714
656.372 11.5625
214.201 11.5625
1468.46 11.5568
1368.49 11.5568
1251.33 11.5568
1005.73 11.5568
162.701 11.5568
92.1449 11.5568
67.6575 11.5568
991.059 11.5
1289.2 11.4712
272.994 11.4712
725.763 11.45
1263.28 11.4464
843.143 11.4464
276.384 11.4464
219.959 11.4464
176.917 11.4464
61.9644 11.4464
1335.72 11.375
1066.87 11.375
345.087 11.375
231.293 11.375
65.6461 11.375
1235.29 11.3472
1105.49 11.3472
544.501 11.3472
139.939 11.3472
71.2954 11.3472
464.892 11.3333
79.4505 11.3333
510.189 11.3214
208.179 11.3214
1123.12 11.2841
171.582 11.2841
1076.79 11.25
1038.62 11.25
479.674 11.25
183.592 11.25
133.038 11.25
1110.85 11.2404
717.544 11.2404
486.938 11.2404
361.548 11.2404
112.712 11.2404
1444.31 11.225
112.603 11.2083
1162.63 11.2
754.745 11.2
561.787 11.2
214.97 11.2
186.164 11.2
93.1987 11.2
42.8628 11.2
1549.91 11.1667
1518.95 11.1667
1265.72 11.1667
1187.21 11.1667
814.799 11.1667
789.362 11.1667
762.904 11.1667
718.157 11.1667
592.59 11.1667
453.92 11.1667
413.63 11.1667
289.48 11.1667
229.484 11.1667
91.7558 11.1667
500.324 11.1607
366.365 11.1607
228.593 11.1607
1230.77 11.1429
886.573 11.1429
874.657 11.1429
777.689 11.1429
453.017 11.1429
141.113 11.1429
60.5551 11.1429
1176.04 11.125
1111.26 11.125
842.149 11.125
410.144 11.125
365.649 11.125
365.353 11.125
257.981 11.125
143.442 11.125
88.0892 11.125
78.6248 11.125
939.673 11.1023
707.161 11.1023
211.148 11.1023
100.619 11.1023
1456.41 11.0865
967.033 11.0865
667.948 11.0865
371.35 11.0865
275.797 11.0865
257.531 11.0865
201.685 11.0865
812.465 11.0833
686.12 11.0833
203.365 11.075
1377.73 11.0625
848.077 11.0625
287.594 11.0625
74.7356 11.0625
1446.3 11.05
1250.96 11.05
1089.17 11.05
710.686 11.05
626.881 11.05
389.618 11.05
378.326 11.05
266.076 11.05
158.01 11.05
127.903 11.05
117.499 11.05
1546.24 11.0417
1496.02 11.0417
1279.61 11.0417
1182.77 11.0417
292.049 11.0417
290.143 11.0417
118.601 11.0417
665.168 11.0357
566.509 11.0357
372.179 11.0357
355.074 11.0357
178.431 11.0357
85.0676 11.0357
333.417 11.0313
69.803 11.0313
346.588 11.0278
65.4736 11.025
172.346 11.0179
1234.65 11.0139
1187.56 11.0139
1161.88 11.0139
1072.55 11.0139
705.73 11.0139
255.495 11.0139
175.558 11.0139
90.0899 11.0139
1522.81 11.0114
1506.32 11.0114
1196.84 11.0114
1024.69 11.0114
1013.04 11.0114
943.1 11.0114
672.219 11.0114
672.011 11.0114
588.52 11.0114
488.35 11.0114
300.707 11.0114
106.529 11.0114
77.3122 11.0114
45.1275 11.0114
1574.5 11.0096
1447.54 11.0096
720. 11.0096
691.785 11.0096
668.259 11.0096
459.134 11.0096
458.496 11.0096
449.756 11.0096
297.675 11.0096
256.925 11.0096
244.07 11.0096
156.243 11.0096
99.4042 11.0096
96.4341 11.0096
1312.32 11.0083
1088.17 11.0083
254.379 11.0083
213.251 11.0083
110.606 11.0083
1528.23 11.
1267.26 11.
1073.77 11.
838.58 11.
835.87 11.
717.988 11.
612.338 11.
341.287 11.
294.339 11.
249.523 11.
233.196 11.
181.297 11.
171.934 11.
149.648 11.
133.389 11.
107.231 11.
67.1675 11.
1334.77 10.9205
1309.87 10.9205
1241.61 10.9205
1060.06 10.9205
1044.95 10.9205
1003.19 10.9205
830.626 10.9205
393.452 10.9205
321.531 10.9205
231.662 10.9205
165.091 10.9205
46.2984 10.9205
1497.73 10.8
1464.67 10.8
1404.44 10.8
1395.18 10.8
1267.76 10.8
1103.07 10.8
705.218 10.8
572.972 10.8
266.99 10.8
42.8907 10.8
1428.83 10.75
1120.41 10.75
327.809 10.75
1585.97 10.6806
890.831 10.6806
872.987 10.6806
546.073 10.6806
247.912 10.6806
181.958 10.6806
119.324 10.6806
69.7137 10.6806
880.65 10.6667
866.868 10.6667
775.409 10.6667
316.14 10.6667
277.854 10.6667
226.26 10.6667
117.004 10.6667
69.3451 10.6667
40.0646 10.6667
1382.77 10.5625
1302.33 10.5625
1193.47 10.5625
842.877 10.5625
822.71 10.5625
723.781 10.5625
587.58 10.5625
344.434 10.5625
178.503 10.5625
135.11 10.5625
1467.91 10.5568
1330.85 10.5568
1288.54 10.5568
1198.56 10.5568
1010.57 10.5568
752.5 10.5568
637.903 10.5568
580.379 10.5568
503.678 10.5568
312.217 10.5568
67.0509 10.5568
670.335 10.4712
631.696 10.4712
331.214 10.4712
202.842 10.4712
1241.38 10.45
1110.99 10.45
651.634 10.45
516.004 10.45
459.038 10.45
440.328 10.45
389.077 10.45
213.353 10.45
211.958 10.45
1573.38 10.4464
839.122 10.4464
707.233 10.4464
382.676 10.4464
358.718 10.4464
195.091 10.4464
171.451 10.4464
93.0075 10.4464
43.483 10.4464
1190.74 10.375
1040.26 10.375
724.218 10.375
396.602 10.375
358.678 10.375
206.069 10.375
168.689 10.375
1455.7 10.3472
1018.72 10.3472
559.629 10.3472
486.182 10.3472
56.0516 10.3472
1074.7 10.3333
624.383 10.3333
364.119 10.3333
314.615 10.3333
266.93 10.3333
983.275 10.3214
158.658 10.3214
1515.34 10.2841
1468.08 10.2841
1180.17 10.2841
1096.31 10.2841
786.409 10.2841
549.057 10.2841
489.532 10.2841
408.647 10.2841
248.873 10.2841
1299.13 10.25
1070.01 10.25
849.111 10.25
818.119 10.25
799.538 10.25
707.865 10.25
548.707 10.25
481.327 10.25
268.425 10.25
238.879 10.25
49.4227 10.25
919.64 10.2404
684.272 10.2404
998.337 10.225
767.605 10.225
436.604 10.225
1584.73 10.2
1375.6 10.2
1366.48 10.2
1361.68 10.2
1304.25 10.2
1057.13 10.2
849.231 10.2
803.798 10.2
767.738 10.2
709.066 10.2
596.816 10.2
388.905 10.2
273.728 10.2
93.1663 10.2
1364.85 10.1667
1330.18 10.1667
568.652 10.1667
536.354 10.1667
405.147 10.1667
327.057 10.1667
1527.67 10.1607
1041.37 10.1607
738.435 10.1607
627.166 10.1607
456.036 10.1607
1118.46 10.1429
557.384 10.1429
118.383 10.1429
104.435 10.1429
89.3575 10.1429
1464.85 10.125
959.583 10.125
878.661 10.125
600.201 10.125
437.953 10.125
333.831 10.125
183.532 10.125
175.121 10.125
151.814 10.125
94.9426 10.125
1401.3 10.1023
1177.97 10.1023
972.653 10.1023
940.481 10.1023
851.001 10.1023
818.269 10.1023
587.297 10.1023
448.469 10.1023
411.641 10.1023
397.595 10.1023
137.267 10.1023
1504.52 10.0865
1434.82 10.0865
1078.86 10.0865
997.462 10.0865
508.599 10.0865
204.55 10.0865
980.723 10.0833
403.605 10.0833
1546.83 10.0625
1167.75 10.0625
1167.53 10.0625
1112.38 10.0625
878.576 10.0625
509.646 10.0625
470.906 10.0625
384.367 10.0625
376.467 10.0625
210.675 10.0625
199.236 10.0625
197.51 10.0625
179.106 10.0625
80.323 10.0625
1548.09 10.05
1166.89 10.05
973.885 10.05
842.799 10.05
619.146 10.05
609.534 10.05
519.874 10.05
416.712 10.05
329.174 10.05
319.631 10.05
194.59 10.05
192.669 10.05
150.793 10.05
138.242 10.05
119.444 10.05
54.4373 10.05
44.514 10.05
1598.25 10.0417
1496.86 10.0417
1463.68 10.0417
1382.24 10.0417
1328.01 10.0417
1271.9 10.0417
1180.55 10.0417
1053.03 10.0417
916.204 10.0417
803.653 10.0417
744.943 10.0417
702.584 10.0417
677.83 10.0417
592.041 10.0417
215.499 10.0417
175.225 10.0417
50.896 10.0417
1598.46 10.0357
689.738 10.0357
577.606 10.0357
331.861 10.0357
202.181 10.0357
1086.97 10.025
1054.6 10.025
932.979 10.025
812.84 10.025
652.684 10.025
602.848 10.025
197.098 10.025
839.195 10.0179
427.74 10.0179
72.2361 10.0179
1458.5 10.0139
1010.15 10.0139
707.055 10.0139
647.281 10.0139
328.104 10.0139
206.686 10.0139
148.069 10.0139
129.313 10.0139
1544.49 10.0114
1516.25 10.0114
1183.01 10.0114
1132.14 10.0114
844.796 10.0114
800.554 10.0114
645.504 10.0114
506.093 10.0114
477.141 10.0114
464.316 10.0114
425.563 10.0114
320.933 10.0114
186.846 10.0114
122.098 10.0114
82.6339 10.0114
73.9992 10.0114
66.7175 10.0114
64.7254 10.0114
60.4125 10.0114
1191.24 10.0096
1043.11 10.0096
1020.42 10.0096
804.205 10.0096
404.409 10.0096
300.648 10.0096
286.768 10.0096
269.742 10.0096
704.362 10.0083
463.341 10.0083
322.453 10.0083
723.478 10.0074
115.792 10.0074
1523.31 10.
1492.48 10.
1478.89 10.
1422.57 10.
1352.1 10.
1312.12 10.
1086.76 10.
1036.13 10.
1005.23 10.
852.187 10.
824.721 10.
687.723 10.
668.674 10.
648.52 10.
632.414 10.
585.841 10.
502.802 10.
501.018 10.
491.994 10.
442.798 10.
424.725 10.
416.823 10.
289.13 10.
253.949 10.
217.826 10.
166.754 10.
145.584 10.
145.322 10.
103.728 10.
90.7846 10.
88.3129 10.
73.8169 10.
72.6308 10.
44.6936 10.
