# Supplementary material for: Functional Genomics of Novel Secondary Metabolites from Diverse Cyanobacteria Using Untargeted Metabolomics
Source: Mar Drugs. 2013 Sep 30;11(10):3617–31. doi: 10.3390/md11103617 (PMC3826126; doi:10.3390/md11103617)
Supplement: Supplementary File 3 — Supplementary msms data (ZIP, 1417 KB) [file marinedrugs-11-03617-s003.zip › msms/12.Negative.txt]

// 12. C15:0 fatty acid C15H30O2 Negative
241.217 15286.5
242.221 1125.48
241.346 713.386
241.422 243.202
241.498 224.272
241.579 181.002
241.957 168.533
1205.54 163.961
242.313 153.286
241.61 146.098
241.696 145.28
242.062 141.579
242.375 118.208
242.108 107.117
166.224 103.556
241.847 97.1359
242.439 93.4821
329.295 93.2845
241.097 80.0833
241.805 79.2404
242.506 79.0147
243.096 76.0667
242.939 71.0658
460.295 70.
165.094 69.9605
169.154 69.44
222.553 66.8929
242.166 66.0179
242.615 62.0179
1556.25 61.4808
248.313 61.4091
54.1773 61.35
245.388 60.6541
244.122 57.6806
42.2056 57.61
1395.3 57.3495
980.704 56.5984
1573.6 56.5938
245.628 56.1125
244.186 55.0321
197.264 54.5152
223.169 54.4448
242.669 54.
242.974 53.4808
931.384 52.5568
51.034 52.09
242.732 51.805
680.942 50.7813
242.802 50.4088
583.03 50.2353
245.88 50.0132
738.836 49.2893
639.872 49.2
243.47 49.0321
238.467 48.6036
104.993 48.003
223.243 47.
1115.25 46.1184
197.144 46.0417
1443.01 46.
1326. 45.8893
1217.51 45.6622
364.422 45.4737
66.737 45.3365
887.569 45.125
68.4356 45.0762
243.611 45.0592
800.605 45.0417
242.833 44.4712
456.072 44.3911
343.769 44.2596
1341.98 44.2
1069.53 44.0845
53.3767 43.4737
840.064 43.2196
280.517 43.1905
243.683 43.1731
249.549 43.0769
73.0314 43.0156
1260.55 43.0034
227.339 42.7202
437.58 42.6406
450.128 42.5
269.52 42.4321
1067.42 42.2667
111.078 42.25
492.623 42.1653
43.0738 41.7778
43.1094 41.5709
1225.86 41.3889
64.2462 41.175
154.191 41.0313
338.069 41.0274
1178.53 41.0262
44.9324 40.962
81.5436 40.5294
274.939 40.5208
761.978 40.5
384.686 40.4583
222.773 40.4088
1550.5 40.3676
79.2701 40.2308
554.451 40.2222
692.134 40.0625
844.19 40.0341
240.769 40.0029
1566.53 40.
463.169 39.3967
1378.45 39.3158
1096.98 39.2893
250.628 39.0845
946.795 39.0526
1397.86 38.962
696.619 38.9263
1304.68 38.9055
1263.81 38.6667
1183.05 38.6447
344.162 38.3266
662.794 38.2893
534.675 38.1607
87.9163 38.125
674.109 38.0179
1686.97 37.8409
244.754 37.7788
474.998 37.7656
517.279 37.7614
1104.02 37.7202
445.897 37.5216
164.676 37.445
1295.38 37.3224
1073.64 37.2667
528.372 37.25
769.364 37.1324
391.353 37.1157
1655.27 37.0388
127.394 37.0321
210.082 37.0036
679.352 36.605
466.263 36.6036
117.452 36.5625
318.977 36.3676
104.313 36.2667
48.2176 36.2667
264.248 36.2112
1222.63 36.1856
574.448 36.1607
90.0632 36.1494
460.702 36.0947
314.848 36.0947
935.565 36.0667
1041.7 36.0363
1325.01 36.025
363.317 36.0167
243.255 36.006
1272.91 36.
573.943 35.962
1580.46 35.9423
1040.52 35.9231
1366.05 35.9073
1163.19 35.8409
152.851 35.8036
783.589 35.6923
161.101 35.5707
320.055 35.4712
755.093 35.4545
385.271 35.4402
353.15 35.4402
911.12 35.3611
746.604 35.2917
338.769 35.2667
83.3805 35.2667
219.909 35.1856
213.187 35.1488
234.975 35.1429
240.129 35.0769
202.257 35.0417
1395.7 35.004
82.8997 35.
172.048 34.9013
278.022 34.8409
470.175 34.7813
63.7105 34.7206
218.932 34.6923
243.74 34.5682
820.216 34.4821
783.413 34.4556
324.6 34.4556
216.412 34.4545
310.519 34.445
240.301 34.3333
641.788 34.2917
1283.63 34.225
273.926 34.2112
564.985 34.1331
1403.98 34.0662
244.044 34.0536
288.985 34.05
1610.96 34.0417
1443.96 34.0417
243.196 34.0417
1530.76 34.0321
1012.51 34.025
217.85 34.0167
246.33 34.0132
994.346 34.006
954. 34.005
1415.16 34.
350.805 34.
309.221 34.
210.714 34.
132.447 34.
394.535 33.7824
479.071 33.7778
595.732 33.75
255.486 33.75
427.133 33.6713
990.584 33.6667
1015.3 33.4803
1188.98 33.445
582.837 33.4402
694.766 33.3611
82.4362 33.2893
103.42 33.2667
971.098 33.2269
753.131 33.2269
1406.9 33.225
1494.47 33.205
550.236 33.1488
1193.08 33.125
744.167 33.0947
874.448 33.0167
272.468 33.0167
1073.3 33.
540.992 33.
244.445 33.
404.107 32.962
303.779 32.962
904.168 32.9423
567.302 32.9185
256.147 32.9
876.298 32.875
243.945 32.75
147.837 32.75
474.698 32.5208
200.071 32.5
880.112 32.4821
243.01 32.4083
968.162 32.375
649.551 32.375
473.881 32.3611
48.0932 32.3214
44.5334 32.2727
171.802 32.2308
1498.88 32.2269
244.392 32.2045
1059.75 32.1856
1254.3 32.1157
966.728 32.1157
51.2468 32.1078
274.828 32.1
1270.95 32.0833
1579.66 32.0662
236.169 32.045
1123.65 32.0417
141.49 32.0147
1062.05 32.0043
112.61 32.
663.728 31.9231
341.133 31.9009
642.165 31.845
847.076 31.7857
381.525 31.7824
1149.38 31.6875
1204.7 31.6429
74.0042 31.6429
352.847 31.5625
1465.64 31.4821
538.716 31.4167
107.802 31.3967
223.593 31.3636
202.04 31.3636
144.43 31.338
284.329 31.2857
405.93 31.25
1327.53 31.2426
50.0411 31.2308
572.559 31.225
1093.17 31.1653
449.338 31.1488
641.497 31.1429
431.046 31.1157
1048.32 31.0947
565.935 31.0769
493.491 31.0714
111.811 31.05
455.489 31.0417
712.186 31.0192
141.129 31.006
542.578 31.
361.457 30.7813
1104.53 30.7778
98.1301 30.7656
44.4725 30.75
277.237 30.625
742.9 30.605
249.682 30.6
748.753 30.5625
559.184 30.5208
1260.23 30.5
60.6328 30.4712
74.9546 30.4545
255.111 30.4444
250.237 30.4402
705.263 30.3676
557.326 30.3636
326.942 30.3393
912.53 30.2917
1232.1 30.2663
79.7503 30.225
294.309 30.205
147.97 30.205
1153.78 30.2045
1570.25 30.1607
361.219 30.1488
243.301 30.125
104.535 30.1157
69.392 30.0769
1452.42 30.0714
130.196 30.0388
600.994 30.0363
316.792 30.025
147.497 30.025
985.934 30.0192
186.999 30.0179
665.304 30.0096
223.2 30.0074
1044.76 30.0046
1042.13 30.0043
1255.47 30.0036
1438.03 30.
387.056 30.
244.286 30.
153.513 30.
960.897 29.9698
1216.8 29.9013
848.132 29.9013
254.226 29.8897
556.798 29.8182
1624.26 29.8036
471.707 29.75
44.9845 29.75
222.057 29.5956
99.1725 29.5956
897.008 29.5707
255.188 29.5625
87.4077 29.5208
54.7593 29.4545
1255.31 29.4464
892.261 29.445
514.536 29.4083
231.434 29.4083
680.182 29.3967
933.98 29.375
1268.48 29.338
240.164 29.3333
1096.6 29.2917
706.144 29.2917
530.685 29.2917
524.52 29.2813
309.921 29.2727
1243.93 29.245
140.515 29.2426
761.095 29.2308
41.3596 29.225
202.171 29.2112
934.338 29.1875
620.875 29.1838
1660.52 29.1607
143.72 29.1607
439.326 29.1488
109.573 29.1488
544.235 29.1359
490.529 29.1359
1514.17 29.125
958.269 29.125
747.593 29.125
340.92 29.125
258.62 29.125
1310.45 29.1118
388.099 29.1023
942.727 29.0714
452.975 29.0667
1015.62 29.0536
65.0249 29.0536
1119.67 29.0489
560.158 29.0489
589.103 29.045
93.7067 29.0417
256.805 29.0388
246.943 29.0208
414.953 29.0192
429.263 29.0074
1066.48 29.006
172.771 29.006
49.0564 29.0046
1219.12 29.0043
804.717 29.
245.051 29.
243.148 29.
658.485 28.962
1163.36 28.9231
395.425 28.9231
162.228 28.9013
1128.82 28.7857
745.138 28.7824
42.5976 28.7778
109.881 28.6944
243.974 28.675
791.546 28.6576
1218.36 28.6544
512.419 28.645
380.166 28.6
383.234 28.5956
405.084 28.5682
1320.35 28.5602
670.043 28.5568
777.457 28.5216
73.4239 28.5208
86.2461 28.5
185.049 28.4803
576.068 28.445
1516.6 28.3636
205.665 28.3636
1602.02 28.3611
1189.23 28.3393
310.155 28.3393
863.931 28.3333
582.437 28.3333
349.637 28.2857
52.149 28.2857
278.856 28.25
1390.62 28.245
624.197 28.2426
1237.48 28.2228
587.598 28.2228
342.221 28.2112
735.394 28.1875
233.29 28.1731
682.194 28.15
41.2938 28.15
1284.54 28.1488
248.62 28.1429
1467.15 28.125
679.888 28.1136
515.286 28.1136
44.634 28.1136
201.983 28.075
190.763 28.0714
1500.52 28.0489
765.175 28.045
750.305 28.045
324.908 28.045
301.045 28.0417
213.125 28.0417
1525. 28.0388
217.875 28.0227
1030.99 28.0208
177.092 28.0179
373.609 28.0167
1045.17 28.0096
636.499 28.006
382.394 28.006
247.797 28.0054
1347.29 28.
125.728 28.
67.647 27.9698
886.914 27.9231
1021.11 27.9
1473.11 27.8929
383.794 27.8929
997.745 27.8897
322.816 27.845
376.034 27.7813
1100.41 27.7778
313.826 27.7778
467.449 27.7202
483.251 27.6923
143.353 27.6667
809.565 27.6544
219.856 27.625
845.423 27.605
1640.13 27.5956
148.043 27.5956
856.479 27.5714
127.633 27.5216
119.697 27.5208
918.736 27.4464
1329.04 27.405
637.134 27.3636
105.226 27.3393
1388.12 27.3333
645.827 27.3333
976.6 27.3224
66.1089 27.3214
986.915 27.2857
1494.28 27.2813
383.148 27.2663
104.243 27.2663
107.048 27.25
284.299 27.225
289.695 27.2045
583.735 27.1875
773.933 27.1838
488.109 27.1645
259.23 27.1635
735.909 27.1488
419.111 27.1488
1110.35 27.125
149.758 27.125
49.6803 27.1157
1420.84 27.1136
1457.1 27.1111
215.918 27.1008
1096.52 27.1
331.966 27.1
94.8213 27.0909
993.726 27.0833
916.79 27.0833
523.966 27.0833
249.16 27.075
1676.52 27.0536
838.822 27.045
1284.48 27.0417
470.216 27.0417
244.915 27.0417
774.154 27.0388
647.664 27.0357
77.408 27.0278
1377.66 27.025
1333.15 27.025
252.213 27.025
91.7617 27.025
96.8514 27.0227
87.1354 27.0227
624.603 27.0192
801.86 27.0066
60.4384 27.006
118.353 27.005
677.594 27.0046
1470.03 27.
269.103 27.
93.6537 27.
51.9051 27.
50.4666 27.
1073.98 26.9231
1399.21 26.9
164.44 26.875
127.98 26.875
190.819 26.8182
977.285 26.7824
699.578 26.7788
1535.88 26.7778
1591.51 26.75
1209.23 26.7202
689.759 26.6944
166.039 26.6944
1403.73 26.675
98.8891 26.6544
701.841 26.625
810.071 26.605
461.317 26.605
449.555 26.605
776.056 26.5707
259.563 26.5707
1523.67 26.5568
233.79 26.5208
527.931 26.5
1439.07 26.4808
773.463 26.4803
254.893 26.4712
771.499 26.4545
527.529 26.445
1469.32 26.4083
640.263 26.405
48.9279 26.405
676.686 26.375
305.796 26.375
1689.19 26.3636
690.721 26.35
292.866 26.3393
1062.89 26.3333
644.214 26.3333
458.832 26.3224
166.818 26.2917
280.008 26.2857
174.135 26.25
1004.44 26.245
284.38 26.2426
246.837 26.2426
117.28 26.2426
1525.77 26.2228
597.463 26.2228
207.84 26.2228
1258.64 26.2083
211.229 26.1645
175.125 26.1645
436.912 26.1635
1152.1 26.1488
103.892 26.1359
364.12 26.125
236.002 26.125
49.8326 26.1118
1416.62 26.1111
1415.72 26.1023
697.858 26.1
247.022 26.0909
246.689 26.0909
216.457 26.0909
624.458 26.0625
1079.48 26.0536
620.601 26.0489
493.16 26.0489
70.0133 26.0489
333.221 26.045
1052.2 26.0417
257.54 26.0278
1009.12 26.025
945.984 26.025
232.679 26.0227
1294.89 26.0208
914.106 26.0208
126.606 26.0208
91.5754 26.0208
1135.68 26.0192
193.144 26.0179
1197.38 26.0096
1089.23 26.0066
602.455 26.006
436.654 26.006
125.635 26.006
959.457 26.0054
1487.34 26.
927.134 26.
485.468 26.
258.202 26.
249.441 26.
210.273 26.
192.364 26.
52.4804 26.
482.919 25.9
1151.45 25.8897
1267.43 25.8
257.306 25.8
969.344 25.7961
812.164 25.7961
337.67 25.7824
91.4258 25.7813
427.842 25.75
67.9254 25.75
1064.47 25.6944
1010.63 25.6875
131.327 25.6875
127.951 25.6576
628.956 25.625
991.957 25.6
981.323 25.6
1065.76 25.5956
850.105 25.5956
53.7381 25.5707
1629.27 25.5682
88.6182 25.5682
277.621 25.5625
981.517 25.5329
84.4862 25.5
828.619 25.4821
262.305 25.4808
1504.16 25.445
1014.96 25.4444
718.112 25.4444
259.195 25.4444
1169.66 25.4083
294.429 25.4083
288.303 25.405
90.0191 25.4
264.437 25.3611
734.991 25.3491
110.898 25.3333
278.927 25.2917
1415.61 25.2857
1447.39 25.2667
642.7 25.2663
56.3331 25.2663
1578.82 25.25
1560.11 25.25
1066.25 25.245
1115.6 25.2426
1181.48 25.225
496.004 25.2228
1214.19 25.2083
1695.69 25.2045
735.737 25.2045
1270.41 25.2
378.449 25.2
445.992 25.1731
246.41 25.1731
1568.99 25.1488
1314.76 25.1488
1227.58 25.1488
230.403 25.1488
198.183 25.1488
91.0774 25.1488
1476.47 25.1359
297.804 25.1359
1068.8 25.125
234.414 25.1136
193.878 25.1136
1560.95 25.1118
1481.99 25.1118
982.873 25.1118
1276.18 25.1111
1261.79 25.1111
182.615 25.1111
962.266 25.1023
208.691 25.1023
1051.23 25.1
115.757 25.1
1249.21 25.0833
559.657 25.0769
68.4149 25.0662
949.268 25.0592
1524.35 25.0536
146.792 25.0489
1511.43 25.045
1690.43 25.0417
40.4166 25.0417
1389.4 25.0313
952.143 25.025
933.244 25.025
653.711 25.025
448.961 25.025
553.831 25.0227
224.323 25.0208
135.211 25.0192
727.727 25.0114
306.694 25.0083
239.825 25.0083
794.997 25.0066
769.618 25.0054
1419.04 25.
809.665 25.
751.506 25.
1378.75 24.962
1002.17 24.9185
735.142 24.8897
399.616 24.8897
389.494 24.8897
1059.28 24.8409
664.429 24.8182
328.419 24.8182
521.848 24.805
377.192 24.7961
333.798 24.7961
249.493 24.7813
1351.11 24.7778
1196.91 24.75
552.8 24.75
471.939 24.75
1391.92 24.7202
907.674 24.7202
780.737 24.7202
63.323 24.7202
778.427 24.675
352.541 24.6667
329.208 24.6576
43.9757 24.6576
1565.49 24.625
779.169 24.625
64.0867 24.5956
270.271 24.5714
1163.71 24.5707
163.959 24.5682
1498.7 24.5577
402.947 24.5313
69.1654 24.5313
250.057 24.5208
338.24 24.5
255.828 24.5
148.755 24.5
533.663 24.4821
204.048 24.4821
113.055 24.4821
1547.67 24.4803
860.097 24.4545
417.188 24.4545
235.398 24.4545
991.356 24.4402
467.836 24.4402
50.4181 24.4402
1333.57 24.4083
418.072 24.4083
372.323 24.4083
321.197 24.4083
962.678 24.4
303.621 24.375
1466.56 24.3636
285.721 24.3636
1266.47 24.3611
90.4995 24.3603
720.485 24.3393
471.053 24.3393
253.614 24.3393
202.597 24.3393
1321.6 24.3333
1009.33 24.3333
195.7 24.3333
832.528 24.3224
300.647 24.3224
1351.76 24.3214
342.582 24.3077
977.965 24.2917
762.121 24.2917
173.264 24.2917
195.416 24.2857
147.302 24.2841
187.355 24.2727
530.385 24.2663
279.376 24.2663
949.139 24.25
274.149 24.25
368.962 24.245
143.562 24.245
1527.52 24.2426
1109.55 24.2404
1241.53 24.225
1135.54 24.225
807.613 24.225
262.974 24.225
126.51 24.225
936.638 24.2228
163.32 24.2083
277.034 24.1838
205.451 24.1838
56.037 24.1731
48.2771 24.1731
658.214 24.1645
646.684 24.1645
243.916 24.1645
619.982 24.1635
472.43 24.1488
526.542 24.1429
207.211 24.1359
1024.76 24.125
758.86 24.125
560.76 24.125
413.298 24.125
402.083 24.125
694.716 24.1
349.668 24.0909
299.735 24.0909
55.0766 24.0865
69.8025 24.0833
62.3007 24.0833
77.4527 24.075
426.123 24.0625
1430.46 24.0592
1321. 24.0592
1308.76 24.0592
1143.32 24.0536
1125.55 24.0536
1026.29 24.0536
246.024 24.0536
870.979 24.0489
234.649 24.0489
1306.9 24.0417
1257.39 24.0417
1085.05 24.0417
417.469 24.0417
79.0039 24.0357
486.213 24.0278
159.949 24.0278
881.934 24.025
312.21 24.025
1677.86 24.0227
576.875 24.0227
250.898 24.0096
231.065 24.0083
187.87 24.0074
92.8515 24.0066
46.0623 24.0066
1699.19 24.006
1692.92 24.006
1597.7 24.006
848.322 24.006
560.416 24.006
548.787 24.006
1250.87 24.0054
728.375 24.0054
368.632 24.005
1660.17 24.
777.201 24.
700.206 24.
548.479 24.
374.543 24.
339.946 24.
129.823 24.
103.752 24.
1026.74 23.9205
79.3829 23.9205
922.373 23.9013
538.426 23.9
298.343 23.9
306.654 23.8929
68.4615 23.875
449.666 23.845
562.497 23.8409
515.502 23.8182
434.894 23.8182
340.624 23.8182
390.264 23.7961
70.3866 23.7961
890.394 23.7824
212.104 23.7824
982.704 23.7813
776.622 23.7813
563.916 23.7813
142.907 23.7778
1174.27 23.75
83.6058 23.75
606.965 23.7202
41.2656 23.7202
1019.22 23.6875
517.135 23.6875
303.533 23.675
292.56 23.6576
275.66 23.625
183.831 23.625
123.628 23.625
435.713 23.6
482.366 23.5956
1681.07 23.5714
259.381 23.5682
202.432 23.5682
1137.41 23.5625
233.957 23.5329
76.8071 23.5313
1203.24 23.5208
1109.18 23.5208
388.312 23.5208
181.449 23.5208
1456.69 23.4821
1006.62 23.4821
849.592 23.4821
682.888 23.4803
698.937 23.4545
639.802 23.4545
98.8521 23.4464
1084.81 23.4402
986.546 23.4402
471.461 23.4402
436.848 23.4083
264.051 23.4
47.8446 23.4
309.679 23.375
247.072 23.375
244.951 23.375
1463.17 23.3611
122.045 23.3603
442.277 23.3393
511.884 23.3333
1096.89 23.3224
792.9 23.3224
183.174 23.3224
130.805 23.3224
55.3441 23.3224
50.7637 23.3224
902.041 23.3214
332.205 23.3214
1483.94 23.2917
1568.54 23.2857
561.174 23.2857
248.144 23.2841
239.312 23.2813
1393.78 23.25
1251.98 23.25
1251.27 23.25
468.461 23.25
271.415 23.25
1208.67 23.2426
1200.78 23.2404
454.943 23.225
398.263 23.225
378.308 23.225
100.302 23.225
840.516 23.2045
219.349 23.1875
40.2041 23.1875
192.236 23.1838
1628.02 23.1667
255.529 23.1667
637.339 23.1645
594.231 23.1645
300.608 23.1645
224.975 23.1645
1351.5 23.1635
1267.54 23.1488
1234.07 23.1488
1213.41 23.1488
502.375 23.1488
341.946 23.1488
168.025 23.1488
133.657 23.1488
538.915 23.1359
205.155 23.1359
1223.55 23.125
872.643 23.125
404.26 23.125
937.037 23.1157
244.68 23.1136
1586.67 23.1118
685.689 23.1118
110.286 23.1118
370.79 23.1111
430.951 23.1
168.114 23.1
1481.78 23.0909
520.511 23.0909
409.603 23.0909
1256.3 23.0865
600.501 23.0865
1132.15 23.0833
159.602 23.0833
1612.69 23.0592
546.723 23.0592
155.415 23.0592
218.721 23.0536
119.985 23.0536
1316.31 23.0489
918.369 23.0489
218.273 23.0489
101.674 23.0489
1289.21 23.045
245.44 23.0417
910.399 23.0357
1206.4 23.0278
1605.03 23.025
1434.66 23.025
189.53 23.025
131.802 23.025
915.056 23.0227
452.475 23.0208
337.597 23.0208
1165.71 23.0096
1447.52 23.0083
1052.56 23.0083
247.758 23.0083
226.099 23.0083
1401.81 23.0074
521.059 23.0074
41.6554 23.0074
411.39 23.0066
1283.95 23.006
800.047 23.006
692.979 23.006
379.478 23.006
55.1026 23.006
938.599 23.0054
686.645 23.0054
304.445 23.0054
206.174 23.0054
258.128 23.005
1207.03 23.
908.742 23.
710.586 23.
404.414 23.
173.014 23.
1252.98 22.9185
64.4077 22.9185
1083.83 22.9
677.537 22.9
364.506 22.8897
317.978 22.8897
1244.44 22.8182
1177.82 22.8182
967.189 22.8182
44.7542 22.8182
345.246 22.7961
280.903 22.7961
115.09 22.7813
85.0928 22.7813
1504.06 22.7778
1422.59 22.7778
1169.27 22.7778
1006.92 22.7778
934.679 22.7778
1411.25 22.75
920.844 22.75
898.488 22.75
677.959 22.75
76.7465 22.75
637.55 22.7202
112.43 22.7202
1556.45 22.6944
1470.8 22.6944
1084.63 22.6806
493.742 22.675
829.815 22.6667
170.066 22.6576
1020.34 22.6544
1228.95 22.625
1164.46 22.625
1064.77 22.625
946.98 22.625
710.263 22.625
446.263 22.625
437.977 22.625
309.458 22.625
256.604 22.625
257.641 22.605
1462.92 22.5956
792.685 22.5956
379.414 22.5956
340.219 22.5956
282.094 22.5956
136.766 22.5956
128.172 22.5956
41.7878 22.5956
1523.39 22.5714
162.675 22.5568
558.778 22.5329
351.759 22.5329
322.567 22.5329
279.47 22.5329
162.786 22.5329
70.3594 22.5329
199.537 22.5313
97.0462 22.5313
1200.55 22.5
828.581 22.5
183.454 22.5
69.6886 22.5
65.6971 22.5
1381.49 22.4821
1336.82 22.4821
1083.08 22.4821
764.431 22.4821
617.755 22.4803
1293.69 22.4712
1414.8 22.4545
1116.06 22.4545
1481.2 22.45
581.139 22.4464
170.564 22.4464
434.5 22.4444
50.1978 22.4444
1685.4 22.4083
1252.65 22.4083
1170.3 22.4083
1155.97 22.4083
675.799 22.4083
626.922 22.4083
583.399 22.4083
268.181 22.4083
215.798 22.4083
51.2634 22.405
1527.17 22.4
1472.73 22.4
1331.16 22.375
1053.82 22.375
885.963 22.375
131.881 22.3636
50.8308 22.3611
1291.1 22.3603
119.137 22.3603
1159.42 22.3472
1561.03 22.3393
939.885 22.3393
1305.03 22.3333
1610.48 22.3224
541.366 22.3224
111.335 22.3224
1187. 22.3214
495.195 22.3214
213.867 22.3214
94.3468 22.3214
814.414 22.2917
674.898 22.2917
426.302 22.2917
289.354 22.2917
1438.84 22.2813
68.1794 22.2813
1420.23 22.2663
56.1615 22.2663
1092.66 22.25
733.114 22.25
568.146 22.25
174.89 22.25
1377.44 22.2426
1334.76 22.2426
1030.13 22.2426
564.324 22.2426
455.951 22.2426
361.881 22.2426
52.703 22.2426
924.386 22.225
178.091 22.225
46.7853 22.225
1165.58 22.2083
1617.09 22.2045
940.812 22.2045
844.789 22.2045
574.047 22.2
135.769 22.2
1625.23 22.1838
1592.87 22.1838
885.595 22.1838
342.667 22.1838
130.856 22.1645
53.0753 22.1645
1087.5 22.1635
916.661 22.1635
227.669 22.1635
1178.66 22.1488
762.325 22.1488
239.154 22.1488
1603.89 22.1359
838.292 22.1359
674.213 22.1359
353.772 22.1359
1215.64 22.125
842.575 22.125
252.828 22.125
157.614 22.125
108.298 22.125
70.4405 22.125
1440.35 22.1118
134.202 22.1118
118.559 22.1111
885.869 22.1
783.041 22.1
727.602 22.1
1507.25 22.0909
734.634 22.0909
614.835 22.0909
571.262 22.0909
287.311 22.0909
174.767 22.0909
145.629 22.0909
126.291 22.0909
1221.6 22.0865
1187.17 22.0865
854.959 22.0833
1449.98 22.075
1601.83 22.0662
1414.32 22.0662
868.312 22.0625
1355.76 22.0592
628.805 22.0592
379.657 22.0592
329.602 22.0592
322.619 22.0592
77.867 22.0592
931.504 22.0536
499.835 22.0536
1308.9 22.05
846.888 22.0489
295.663 22.0489
266.487 22.0489
58.1404 22.045
1174.4 22.0417
559.872 22.0417
325.937 22.0417
192.491 22.0417
222.49 22.0357
963.817 22.0313
318.292 22.0313
46.3034 22.0313
448.112 22.0278
203.027 22.0278
1511.81 22.025
774.798 22.025
509.513 22.025
87.0842 22.025
83.0166 22.025
1553.18 22.0227
1067.62 22.0227
648.668 22.0227
402.147 22.0227
366.546 22.0227
326.862 22.0227
867.534 22.0208
629.899 22.0208
337.206 22.0208
302.818 22.0179
208.731 22.0114
46.1986 22.0114
1192.17 22.0083
1069.12 22.0083
689.44 22.0083
724.361 22.0074
261.916 22.0074
721.188 22.0066
745.918 22.006
483.804 22.006
282.785 22.006
259.319 22.006
91.3343 22.006
423.279 22.0054
66.6561 22.0054
1450.88 22.
1040.69 22.
991.554 22.
850.86 22.
768.081 22.
683.294 22.
504.817 22.
147.635 22.
84.4665 22.
69.8264 22.
504.168 21.9205
248.542 21.9205
837.199 21.9185
1133.72 21.9013
821.479 21.9
519.508 21.9
72.0272 21.9
950.564 21.8929
1513.22 21.8897
533.771 21.8897
1223.3 21.875
397.966 21.845
1219.57 21.8182
131.553 21.8182
1006.28 21.8
1474.4 21.7813
1326.2 21.7813
261.154 21.7813
1193.53 21.7788
616.503 21.7788
125.58 21.7778
1443.22 21.75
411.64 21.75
1245.8 21.7202
414.523 21.7202
239.926 21.7202
1304.31 21.6944
749.524 21.6944
354.648 21.6944
948.836 21.675
611.201 21.675
528.569 21.675
232.012 21.675
66.4539 21.675
803.818 21.6667
1330.51 21.6576
643.79 21.6576
383.9 21.6576
701.985 21.6544
79.5514 21.6544
488.623 21.625
381.227 21.625
1346.16 21.5956
1292.77 21.5956
1040.08 21.5956
221.627 21.5956
262.751 21.5682
150.347 21.5682
86.2664 21.5682
250.171 21.5568
110.206 21.5568
80.6869 21.5329
74.0339 21.5329
1404.5 21.5313
408.901 21.5313
263.916 21.5313
89.1004 21.5313
848.702 21.5
771.237 21.5
542.723 21.5
404.884 21.5
301.919 21.5
255.856 21.5
166.983 21.5
137.923 21.5
88.4801 21.5
59.7022 21.5
44.038 21.5
1025. 21.4821
733.052 21.4821
348.235 21.4821
169.842 21.4821
1374.37 21.4803
167.786 21.4803
584.921 21.4712
706.622 21.45
349.057 21.4464
1652.92 21.4444
637.946 21.4402
444.155 21.4402
1437.61 21.4083
1336.35 21.4083
1012.22 21.4083
252.392 21.4083
238.386 21.4083
191.266 21.4083
1331.53 21.4
631.222 21.4
1301.06 21.3636
1586.03 21.3603
528.986 21.3603
496.586 21.3603
158.503 21.3603
164.896 21.3472
65.1786 21.3472
1099.07 21.3393
651.402 21.3393
297.194 21.3393
1049.5 21.3224
457.155 21.3224
342.105 21.3224
702.545 21.3214
1238.08 21.2917
733.564 21.2917
1505.71 21.2857
1216.28 21.2857
1660.42 21.2813
1100.91 21.2813
681.104 21.2813
1607.92 21.25
265.399 21.25
1333.75 21.2426
239.52 21.2426
101.26 21.2426
1433.33 21.225
1184.85 21.225
1138.44 21.225
789.079 21.225
648.161 21.225
619.789 21.225
478.452 21.225
386.794 21.225
258.932 21.225
157.647 21.225
134.056 21.225
982.771 21.2045
316.669 21.1875
1572.62 21.1838
1563.23 21.1838
125.436 21.1838
879.66 21.1667
535.833 21.1667
238.79 21.1667
97.8756 21.1667
1542.34 21.1645
1491.06 21.1645
770.111 21.1645
525.423 21.1645
383.585 21.1645
665.428 21.1635
653.222 21.1635
247.494 21.1635
1407.26 21.1488
264.173 21.1488
167.335 21.1488
1094.81 21.125
719.9 21.125
428.505 21.125
339.753 21.125
269.383 21.125
120.854 21.125
277.284 21.1136
975.39 21.1118
618.053 21.1118
437.537 21.1118
1098.78 21.1111
764.826 21.1111
101.16 21.1111
1167.54 21.1023
1104.81 21.1023
112.002 21.1023
1033.18 21.1
977.068 21.1
327.059 21.1
1149.6 21.0909
124.194 21.0909
500.628 21.0865
1678.61 21.075
950.834 21.075
111.869 21.075
1492.23 21.0662
642.031 21.0662
592.904 21.0662
1323.85 21.0592
1173.83 21.0592
587.241 21.0592
266.272 21.0592
73.6444 21.0592
525.856 21.0536
355.228 21.0489
1194.8 21.0417
997.4 21.0417
623.517 21.0417
225.019 21.0417
237.871 21.0357
1459.37 21.0313
136.031 21.0313
1379.83 21.0278
1070.77 21.0278
610.709 21.0278
105.457 21.0278
100.93 21.0278
1549.91 21.025
528.421 21.025
471.51 21.025
201.512 21.025
1097.61 21.0227
336.554 21.0227
946.849 21.0114
1639.35 21.0083
1601.27 21.0083
974.598 21.0083
518.056 21.0083
125.96 21.0083
857.809 21.0074
376.471 21.0074
315.813 21.0074
290.456 21.0074
208.988 21.0074
1463.69 21.0066
996.701 21.0066
697.435 21.0066
308.818 21.0066
1688.65 21.006
508.675 21.006
410.974 21.006
205.056 21.006
158.006 21.006
960.735 21.
653.316 21.
648.055 21.
627.083 21.
593.044 21.
558.834 21.
525.567 21.
477.124 21.
445.366 21.
411.216 21.
258.497 21.
197.484 21.
131.217 21.
115.524 21.
100.757 21.
86.4364 21.
86.1065 21.
77.0918 21.
1206.51 20.9205
75.6559 20.9205
737.775 20.9185
1681.91 20.9013
1433.05 20.9013
1559.47 20.8929
583.563 20.8929
379.698 20.8929
91.2759 20.8929
910.154 20.8897
667.703 20.8897
218.69 20.8897
779.952 20.8182
1457.76 20.7813
1300.48 20.7813
160.651 20.7813
299.61 20.7788
729.402 20.7778
1462.47 20.75
1368.07 20.75
604.672 20.75
364.809 20.75
226.236 20.75
138.447 20.75
877.251 20.7202
1082.55 20.6944
392.546 20.6944
252.455 20.6944
221.314 20.6944
54.1331 20.6944
48.8006 20.6944
688.138 20.6806
230.087 20.6806
1059.69 20.675
280.778 20.675
1244.01 20.6576
82.1421 20.6544
1663.61 20.625
1123.34 20.625
1002.23 20.625
989.183 20.625
869.207 20.625
1625.09 20.605
362.643 20.5956
241.034 20.5956
860.785 20.5714
293.591 20.5714
115.675 20.5714
1041.34 20.5682
421.592 20.5682
413.503 20.5625
223.691 20.5568
103.772 20.5568
1198.87 20.5329
348.813 20.5329
266.052 20.5313
44.2782 20.5313
768.577 20.5
719.474 20.5
390.584 20.4821
273.462 20.4821
667.592 20.4712
851.882 20.4444
248.176 20.4444
247.448 20.4444
98.0226 20.4444
62.8712 20.4444
50.8576 20.4444
1286.51 20.4083
990.713 20.4083
834.197 20.4083
809.215 20.4083
787.871 20.4083
418.946 20.4083
274.19 20.4083
271.942 20.4083
1178.72 20.405
1499.41 20.4
1353. 20.4
429.003 20.4
188.365 20.4
57.8528 20.4
675.392 20.375
671.631 20.375
654.172 20.375
1153.45 20.3636
781.279 20.3636
1403.33 20.3603
531.585 20.3603
205.542 20.3603
637.271 20.3472
680.042 20.3224
112.191 20.3224
533.294 20.3214
249.832 20.3214
784.613 20.2917
347.551 20.2917
77.5828 20.2857
1514.53 20.2813
1453.15 20.2813
1452.97 20.2813
1373.26 20.2813
406.177 20.2813
135.103 20.2813
86.3985 20.2813
777.632 20.2663
1285.69 20.25
710.69 20.25
262.212 20.25
1669.15 20.2426
300.81 20.225
161.977 20.225
1115.18 20.2083
1617.8 20.2045
1066.37 20.2
355.766 20.2
281.621 20.1875
1345.86 20.1838
1275.45 20.1838
823.594 20.1838
769.889 20.1838
624.345 20.1838
415.898 20.1838
1515.15 20.1667
715.765 20.1667
265.461 20.1667
132.152 20.1667
77.2256 20.1667
1326.43 20.1645
709.711 20.1645
159.435 20.1645
1420.32 20.1635
959.574 20.1635
453.383 20.1635
391.936 20.1635
190.198 20.1635
47.1911 20.1635
1104.33 20.1488
437.828 20.1488
1297.64 20.125
782.197 20.125
762.83 20.125
464.675 20.125
448.913 20.125
381.097 20.125
373.897 20.125
305.725 20.125
296.455 20.125
209.244 20.125
100.535 20.125
97.3535 20.125
81.5598 20.125
1618.24 20.1111
1076.49 20.1111
1041.52 20.1111
1037.2 20.1111
806.635 20.1111
705.674 20.1111
271.306 20.1111
251.154 20.1111
691.921 20.1023
639. 20.1023
1526.57 20.1
982.322 20.1
810.871 20.1
518.448 20.1
417.84 20.1
281.851 20.1
153.233 20.1
99.4278 20.1
96.283 20.1
1034.88 20.0909
260.046 20.0909
216.937 20.0909
131.296 20.0909
688.807 20.0865
1336.25 20.0833
266.88 20.075
167.914 20.075
1546.17 20.0662
345.45 20.0662
56.4495 20.0662
1574.43 20.0592
1067.26 20.0592
269.253 20.0592
126.014 20.0592
998.782 20.0536
817.819 20.0536
91.8332 20.0536
83.1032 20.0536
1351.59 20.05
437.648 20.045
903.768 20.0417
333.902 20.0417
171.642 20.0417
1671.13 20.0357
1435.14 20.0357
815.577 20.0357
283.826 20.0357
270.551 20.0357
252.56 20.0357
115.781 20.0357
1609.84 20.0313
276.778 20.0313
54.2841 20.0313
1613.38 20.0278
1346.29 20.0278
1029.54 20.0278
481.463 20.0278
73.7232 20.0278
605.609 20.025
286.786 20.025
1195.78 20.0179
312.98 20.0139
780.542 20.0114
713.946 20.0096
1666.63 20.0083
1564.83 20.0083
421.333 20.0083
343.062 20.0083
323.216 20.0083
281.032 20.0083
64.6972 20.0083
1680.21 20.0074
1394.66 20.0074
105.075 20.0074
100.786 20.0074
812.324 20.0066
398.663 20.0066
251.553 20.0066
1413.57 20.006
848.389 20.006
98.2944 20.006
1426.54 20.0054
247.265 20.0054
244.356 20.0054
1618.04 20.
1200.48 20.
962.192 20.
692.421 20.
598.203 20.
582.105 20.
553.946 20.
394.943 20.
360.887 20.
352.706 20.
263.15 20.
165.164 20.
516.589 19.9013
174.707 19.9
1108.69 19.8929
267.046 19.8929
562.917 19.8897
329.75 19.8897
224.518 19.8897
972.893 19.8
168.735 19.8
1288.33 19.7961
1254.75 19.7961
513.531 19.7961
573.019 19.7813
261.728 19.7813
253.166 19.7813
1492.7 19.7788
1433.11 19.7788
719.046 19.7788
587.445 19.7788
444.115 19.7788
117.865 19.7788
337.273 19.7778
736.988 19.75
254.456 19.75
352.342 19.7202
957.273 19.6944
638.237 19.6944
468.605 19.6944
406.365 19.6944
199.264 19.6944
180.74 19.6944
266.409 19.6806
1415.86 19.675
1306.48 19.675
305.023 19.675
267.665 19.675
169.351 19.675
1114.95 19.6544
1075.8 19.6544
273.607 19.6544
889.437 19.625
665.074 19.625
583.257 19.625
415.316 19.625
43.4659 19.625
523.484 19.5956
142.023 19.5956
73.0761 19.5956
46.4864 19.5956
1488.32 19.5714
913.207 19.5714
607.736 19.5714
238.882 19.5714
78.1061 19.5714
1028.03 19.5682
1519.38 19.5625
589.042 19.5568
567.196 19.5568
688.5 19.5313
1658.94 19.5
976.337 19.5
747.293 19.5
685.912 19.5
521.175 19.5
327.361 19.5
238.742 19.5
118.593 19.5
1380.68 19.4821
514.299 19.4803
1643.91 19.4712
850.004 19.4712
766.011 19.4712
555.703 19.4712
740.333 19.45
609.943 19.4444
71.9976 19.4444
58.7049 19.4444
140.68 19.4402
1515.56 19.4083
1032.74 19.4083
656.958 19.4083
425.99 19.4083
104.431 19.4083
60.8461 19.4083
1516.35 19.375
1439.32 19.375
1219.28 19.375
161.811 19.375
67.8423 19.375
1099.42 19.3611
1151.1 19.3603
642.89 19.3603
538.119 19.3603
362.607 19.3603
331.342 19.3603
126.807 19.3603
77.1455 19.3603
1039.53 19.3472
1368.39 19.3393
267.573 19.3333
1398.53 19.3224
1355.91 19.3224
1295.04 19.3224
1204.65 19.3224
550.776 19.3224
209.179 19.3224
113.085 19.3224
329.049 19.3214
186.63 19.3214
84.766 19.3214
1133. 19.2857
736.396 19.2857
444.873 19.2857
278.339 19.2857
154.68 19.2857
1528.55 19.2841
1373.13 19.2841
847.423 19.2813
669.344 19.2813
656.231 19.2813
628.189 19.2813
428.93 19.2813
338.321 19.2813
327.141 19.2813
43.1213 19.2813
1230.47 19.2663
1653. 19.25
1394.21 19.25
922.504 19.25
889.683 19.25
822.059 19.25
805.626 19.25
514.998 19.25
290.027 19.25
170.413 19.25
132.698 19.25
301.825 19.2426
227.511 19.2426
214.458 19.2426
106.497 19.2426
532.534 19.2404
49.9626 19.2404
823.793 19.225
501.797 19.225
176.186 19.225
283.604 19.2083
268.829 19.2083
174.457 19.2083
168.448 19.2083
238.428 19.2045
93.4431 19.2045
690.328 19.1838
369.017 19.1838
886.992 19.1667
1598.07 19.1645
550.964 19.1645
510.276 19.1645
357.109 19.1645
1082.68 19.1635
1003.98 19.1635
635.121 19.1635
185.322 19.1635
43.7841 19.1635
1446.99 19.1607
1247.66 19.1607
539.843 19.1607
149.279 19.1607
1225.59 19.1488
499.131 19.1488
1431.28 19.1429
1221.4 19.1429
723.049 19.1429
420.384 19.1429
264.61 19.1429
232.44 19.1429
99.4844 19.1429
78.8962 19.1429
1428.06 19.125
1337.02 19.125
1303.49 19.125
481.065 19.125
470.018 19.125
411.082 19.125
375.939 19.125
293.808 19.125
216.087 19.125
206.732 19.125
189.988 19.125
44.886 19.125
43.4425 19.125
603.162 19.1118
1575.18 19.1111
1569.44 19.1111
1069.17 19.1111
373.654 19.1111
193.701 19.1111
1683.89 19.1023
1090.84 19.1
488.794 19.1
206.857 19.1
1154.77 19.0909
375.193 19.0865
217.587 19.0865
1453.78 19.075
641.349 19.075
347.796 19.075
218.492 19.075
61.377 19.075
1661.01 19.0662
1526.14 19.0662
1212.11 19.0662
1037.77 19.0662
333.252 19.0662
208.648 19.0662
194.836 19.0625
1543.33 19.0592
303.227 19.0592
251.063 19.0592
207.657 19.0592
879.164 19.0536
139.704 19.0536
1285.4 19.05
58.6619 19.05
1578.93 19.0417
928.196 19.0417
682.068 19.0417
678.733 19.0417
673.27 19.0417
603.901 19.0417
366.336 19.0417
137.123 19.0417
1338.52 19.0388
647.18 19.0357
226.076 19.0357
1641.79 19.0313
1435.56 19.0313
964.201 19.0313
685.97 19.0313
551.596 19.0313
198.813 19.0313
133.485 19.0313
62.731 19.0313
1323.41 19.0278
420.726 19.0278
102.885 19.0278
40.4843 19.0278
1334.65 19.025
974.027 19.025
621.786 19.025
214.917 19.025
314.178 19.0179
1364.15 19.0139
716.748 19.0114
478.289 19.0114
224.365 19.0096
80.2198 19.0096
1657.21 19.0083
881.509 19.0083
720.153 19.0083
713.001 19.0083
210.157 19.0083
1309.63 19.0074
582.71 19.0074
324.99 19.0074
858.262 19.0066
493.542 19.0066
905.587 19.006
194.355 19.006
174.041 19.006
88.3427 19.006
47.0433 19.006
1692.14 19.
1568.89 19.
1418.57 19.
1299.87 19.
1283.85 19.
1160.8 19.
1054.46 19.
1051.92 19.
973.49 19.
952.638 19.
891.065 19.
715.063 19.
371.467 19.
91.8745 19.
82.509 19.
50.7886 19.
46.2568 19.
40.9668 19.
1453.22 18.9205
128.997 18.9
654.82 18.8929
498.82 18.8929
255.637 18.8929
448.26 18.8897
666.301 18.875
460.916 18.875
250.007 18.875
462.388 18.8182
791.433 18.7961
1018.01 18.7813
625.194 18.7813
122.174 18.7813
51.9308 18.7813
1649.02 18.7788
1397.5 18.7788
629.979 18.7788
253.57 18.75
1442.71 18.6944
1380.83 18.6944
1296.25 18.6944
268.324 18.6944
243.355 18.6944
171.204 18.6944
1581.02 18.6806
407.62 18.675
358.386 18.675
282.513 18.675
216.223 18.675
191.339 18.675
116.758 18.675
103.514 18.675
1332.97 18.6667
1272. 18.6667
489.309 18.6667
204.644 18.6667
98.7401 18.6544
1180.38 18.625
602.069 18.625
552.35 18.625
217.212 18.625
301.442 18.5956
211.148 18.5956
210.682 18.5956
1407.01 18.5625
1183.33 18.5568
952.845 18.5568
492.681 18.5568
294.224 18.5568
712.401 18.5329
1329.28 18.5313
459.87 18.5313
1382.62 18.5
1153.98 18.5
639.931 18.5
608.741 18.5
578.723 18.5
551.674 18.5
273.991 18.5
54.4061 18.5
51.7834 18.5
211.546 18.4821
1244.57 18.4712
1135.74 18.4712
904.451 18.4712
466.05 18.4712
398.775 18.4712
260.395 18.4712
248.924 18.4712
185.141 18.4712
89.0483 18.4712
1545.84 18.45
883.477 18.45
515.721 18.45
1403.4 18.4444
947.96 18.4444
883.942 18.4444
806.409 18.4444
349.86 18.4444
264.341 18.4444
228.806 18.4444
1595.99 18.4083
1350.29 18.4083
1178.37 18.4083
993.518 18.4083
831.958 18.4083
781.837 18.4083
638.309 18.4083
622.813 18.4083
421.182 18.4083
361.021 18.4083
279.518 18.4083
276.505 18.4083
99.0445 18.4083
1276.78 18.375
1113.63 18.375
886.508 18.375
565.193 18.375
528.155 18.375
301.491 18.375
162.847 18.375
1668.54 18.3611
1471.17 18.3603
1117.22 18.3603
904.931 18.3603
845.989 18.3603
535.29 18.3603
490.049 18.3603
431.082 18.3603
183.639 18.3603
110.036 18.3603
559.503 18.3472
612.764 18.3224
307.029 18.3224
92.4489 18.3224
63.2995 18.3224
1557.25 18.3214
1487.8 18.3214
999.962 18.3214
946.669 18.3214
870.018 18.3214
414.321 18.3214
407.058 18.3214
77.5144 18.3214
269.629 18.3077
1107.97 18.2857
493.979 18.2857
234.135 18.2857
1508.93 18.2841
227.187 18.2841
1652.57 18.2813
1191.86 18.2813
977.571 18.2813
837.61 18.2813
760.585 18.2813
646.116 18.2813
580.073 18.2813
175.562 18.2813
148.003 18.2813
81.0176 18.2813
70.4738 18.2813
728.638 18.2663
1406.51 18.25
1069.37 18.25
753.51 18.25
632.258 18.25
582.31 18.25
545.884 18.25
454.329 18.25
321.884 18.25
145.083 18.25
820.332 18.2426
70.5573 18.2426
768.937 18.2404
515.437 18.2404
214.541 18.2404
964.61 18.225
337.527 18.225
44.5098 18.225
1613.63 18.2083
1182.13 18.2083
869.626 18.2083
649.194 18.2083
519.83 18.2083
439.218 18.2083
269.741 18.2083
257.061 18.2083
192.673 18.2083
1085.49 18.2045
645.331 18.2045
408.375 18.2045
307.963 18.2045
1436.51 18.2
541.938 18.1838
343.876 18.1838
235.175 18.1838
68.213 18.1838
1689.64 18.1645
1670.95 18.1645
804.62 18.1645
131.066 18.1645
53.9471 18.1645
1286.82 18.1635
1164.89 18.1635
1106.04 18.1635
852.977 18.1635
713.722 18.1635
568.057 18.1635
59.3681 18.1635
41.0607 18.1635
981.622 18.1488
956.39 18.1488
669.625 18.1488
1230.04 18.1429
619.433 18.1429
108.377 18.1429
80.9189 18.1429
55.9902 18.1429
1438.73 18.125
1423.17 18.125
1270.09 18.125
1094.36 18.125
601.967 18.125
537.842 18.125
490.587 18.125
401.528 18.125
374.695 18.125
199.3 18.125
184.865 18.125
181.533 18.125
58.9482 18.125
50.5085 18.125
51.8647 18.1118
1548.42 18.1111
1028.99 18.1111
655.66 18.1111
448.366 18.1111
161.299 18.1111
72.3427 18.1111
663. 18.1
877.007 18.0865
394.432 18.0865
676.52 18.075
289.081 18.075
1320.7 18.0662
1209.04 18.0662
1116.46 18.0662
685.535 18.0662
546.843 18.0662
77.7357 18.0662
769.748 18.0625
135.551 18.0592
1159.72 18.0536
1600.12 18.0417
1223.39 18.0417
1032.32 18.0417
164.227 18.0417
121.262 18.0417
72.2238 18.0417
41.1835 18.0357
1421.44 18.0313
1207.33 18.0313
860.731 18.0313
781.647 18.0313
744.089 18.0313
717.915 18.0313
451.599 18.0313
331.445 18.0313
233.343 18.0313
71.4393 18.0313
1323.6 18.0278
1304.89 18.0278
1260.9 18.0278
1110.74 18.0278
1019.42 18.0278
732.865 18.0278
511.791 18.0278
410.136 18.0278
358.475 18.0278
1028.73 18.025
485.809 18.025
413.589 18.025
398.113 18.025
516.911 18.0139
998.528 18.0096
571.043 18.0096
187.187 18.0096
172.54 18.0096
58.6878 18.0096
1494.78 18.0083
1383.11 18.0083
1176.68 18.0083
1162.73 18.0083
803.986 18.0083
795.481 18.0083
612.692 18.0083
409.409 18.0083
326.513 18.0083
116.021 18.0083
1672.56 18.0074
1447.26 18.0074
1128.53 18.0074
638.018 18.0074
342.528 18.0074
73.4529 18.0074
48.0029 18.0074
1039.23 18.0066
959.014 18.0066
615.531 18.0066
462.559 18.0066
337.132 18.0066
295.9 18.0066
251.481 18.0066
224.434 18.0066
176.384 18.0066
145.864 18.0066
139.521 18.0066
122.851 18.0066
62.8217 18.0066
1311.16 18.006
96.0358 18.006
1695.88 18.
1627.53 18.
1568.47 18.
1376.83 18.
1345.79 18.
1297.76 18.
1045.99 18.
1002.81 18.
934.094 18.
932.002 18.
841.981 18.
829.442 18.
660.25 18.
562.302 18.
394.727 18.
347.999 18.
263.503 18.
248.005 18.
240.467 18.
201.772 18.
197.189 18.
177.786 18.
155.66 18.
123.48 18.
104.732 18.
75.0522 18.
42.7906 18.
1311.63 17.9205
772.984 17.9205
1076.72 17.8929
893.512 17.8929
621.847 17.8929
367.646 17.8929
210.949 17.8929
107.174 17.8929
1582.56 17.8897
1076.95 17.8897
916.29 17.8897
295.153 17.8897
71.0003 17.8897
46.9459 17.8897
1407.94 17.875
521.296 17.8182
1141.18 17.8
751.069 17.8
264.915 17.8
736.842 17.7961
1621.36 17.7813
922.769 17.7813
761.174 17.7813
1630.84 17.7788
1095.87 17.7788
754.804 17.7788
533.565 17.7788
381.139 17.7788
341.434 17.7788
1541.07 17.75
1125.63 17.75
62.3371 17.7202
1478.17 17.6944
1269.74 17.6944
876.62 17.6944
304.056 17.6944
1638.73 17.6806
1126.19 17.6806
419.195 17.6806
117.343 17.6806
1322.2 17.675
1184.43 17.675
708.891 17.675
432.257 17.675
333.714 17.675
239.572 17.675
135.372 17.675
1617.72 17.6667
236.528 17.6667
915.704 17.6544
463.045 17.6544
80.7771 17.6544
1461.3 17.625
1440.52 17.625
361.748 17.5956
313.244 17.5956
157.453 17.5956
156.733 17.5956
96.7 17.5956
1602.4 17.5714
1539.37 17.5714
1404.72 17.5714
885.252 17.5714
383.358 17.5714
348.746 17.5714
248.691 17.5714
135.319 17.5714
120.533 17.5714
62.6257 17.5714
1576.33 17.5625
512.667 17.5625
1569.82 17.5568
1563.31 17.5568
1382.35 17.5568
489.35 17.5329
1478.75 17.5313
1475.51 17.5313
1238.79 17.5313
1043.71 17.5313
45.0277 17.5313
1604.48 17.5
1139.37 17.5
1000.13 17.5
877.349 17.5
831.536 17.5
361.345 17.5
260.509 17.5
212.743 17.5
172.857 17.5
131.828 17.5
731.839 17.4712
624.649 17.4712
462.618 17.4712
407.666 17.4712
1112.71 17.45
321.44 17.45
922.715 17.4444
853.688 17.4444
562.031 17.4444
483.438 17.4444
358.519 17.4444
1514.89 17.4083
1472. 17.4083
1435. 17.4083
1236.75 17.4083
1232.24 17.4083
785.012 17.4083
554.025 17.4083
542.77 17.4083
413.454 17.4083
359.575 17.4083
240.732 17.4083
269.93 17.4
1143.6 17.375
1072.07 17.375
972.254 17.375
894.068 17.375
785.696 17.375
569.815 17.375
508.812 17.375
309.37 17.375
256.892 17.375
206.559 17.375
200.191 17.375
137.84 17.375
125.788 17.375
94.6806 17.375
53.4378 17.375
575.711 17.3611
196.488 17.3611
1180.49 17.3603
738.382 17.3603
172.465 17.3603
92.6974 17.3603
51.3415 17.3603
1325.82 17.3472
482.151 17.3472
1198.99 17.3333
1675.42 17.3224
1247.51 17.3224
649.31 17.3224
179.985 17.3224
1691.28 17.3214
1168.03 17.3214
1102.19 17.3214
783.103 17.3214
276.576 17.3214
145.934 17.3214
119.727 17.3214
93.5992 17.3214
91.6624 17.3214
47.1686 17.3214
405.855 17.2917
85.5387 17.2917
1188.13 17.2857
870.445 17.2857
450.815 17.2857
1374.45 17.2841
1168.46 17.2841
1017.55 17.2841
803.593 17.2841
227.476 17.2841
188.639 17.2841
1430.76 17.2813
1357.89 17.2813
397.508 17.2813
96.7222 17.2813
45.1606 17.2813
1532.2 17.25
1007.63 17.25
765.088 17.25
475.82 17.25
159.24 17.25
150.618 17.25
1050.62 17.2426
146.711 17.2426
1148.9 17.2404
1058.58 17.2404
1035.76 17.2404
1034.2 17.2404
1026.43 17.2404
945.84 17.2404
793.59 17.2404
571.726 17.2404
469.545 17.2404
156.834 17.2404
104.851 17.2404
87.9884 17.2404
1205.94 17.225
685.22 17.225
1375.26 17.2083
754.594 17.2083
684.381 17.2083
588.408 17.2083
451.975 17.2083
392.26 17.2083
172.578 17.2083
131.986 17.2083
1119.16 17.2045
561.61 17.2045
204.221 17.2045
1140.49 17.2
742.296 17.2
664.045 17.2
123.412 17.2
1391.56 17.1838
1370.74 17.1838
1235.1 17.1838
1043.87 17.1838
985.25 17.1838
927.662 17.1838
882.802 17.1838
566.194 17.1838
412.879 17.1838
336.25 17.1838
325.682 17.1838
134.472 17.1838
55.9042 17.1838
50.9192 17.1838
1392.2 17.1667
1330.64 17.1667
1198.37 17.1667
999.703 17.1667
749.597 17.1667
669.464 17.1667
252.325 17.1667
140.612 17.1667
1131.39 17.1635
832.189 17.1635
725.851 17.1635
614.926 17.1635
163.822 17.1635
107.576 17.1635
985.322 17.1488
702.755 17.1488
139.223 17.1488
1674.98 17.1429
1277.18 17.1429
1244.2 17.1429
794.045 17.1429
596.691 17.1429
472.729 17.1429
463.497 17.1429
335.064 17.1429
259.861 17.1429
146.259 17.1429
1375.77 17.125
1348.52 17.125
1216.05 17.125
1200.66 17.125
1125.01 17.125
976.28 17.125
963.32 17.125
885.327 17.125
645.665 17.125
580.789 17.125
551.73 17.125
435.604 17.125
415.222 17.125
385.185 17.125
85.4275 17.125
71.0912 17.125
60.3485 17.125
58.2714 17.125
40.0772 17.125
114.069 17.1118
787.134 17.1111
521.504 17.1111
966.922 17.1023
449.846 17.1023
265.123 17.1023
708.991 17.0865
486.075 17.0865
443.672 17.0865
406.652 17.0865
247.869 17.0865
226.905 17.0865
138.805 17.0865
327.451 17.0833
1649.47 17.075
1452.53 17.075
1287.17 17.075
412.948 17.075
346.259 17.075
297.123 17.075
1192.83 17.0662
614.253 17.0662
90.4768 17.0662
1602.24 17.0625
1299.39 17.0592
1209.76 17.0592
1073.04 17.0592
908.586 17.0592
1315.57 17.0536
872.469 17.05
445.12 17.05
334.957 17.05
312.877 17.05
307.53 17.05
268.437 17.05
1500.65 17.0417
726.628 17.0417
694.406 17.0417
689.499 17.0417
431.485 17.0417
377.39 17.0417
348.426 17.0417
284.46 17.0417
247.938 17.0417
86.8395 17.0417
57.1644 17.0417
45.3039 17.0417
1029.08 17.0357
966.372 17.0357
698.297 17.0357
690.944 17.0357
644.066 17.0357
539.3 17.0357
481.299 17.0357
448.051 17.0357
384.854 17.0357
295.269 17.0357
294.935 17.0357
113.024 17.0357
1605.43 17.0313
1594.5 17.0313
1236.39 17.0313
1119.92 17.0313
861.908 17.0313
748.251 17.0313
591.733 17.0313
541.551 17.0313
465.533 17.0313
294.551 17.0313
71.3812 17.0313
1623.59 17.0278
1130.55 17.0278
684.111 17.0278
421.055 17.0278
56.2387 17.0278
1526.28 17.025
492.295 17.025
93.1112 17.025
1493.76 17.0179
149.484 17.0179
40.3636 17.0179
595.563 17.0139
283.943 17.0139
1680.04 17.0114
887.813 17.0114
623.059 17.0114
1149.81 17.0096
950.112 17.0096
764.224 17.0096
646.438 17.0096
321.581 17.0096
127.303 17.0096
69.0104 17.0096
1612.53 17.0083
1458.87 17.0083
1316.21 17.0083
1199.94 17.0083
967.316 17.0083
896.471 17.0083
658.274 17.0083
626.738 17.0083
487.102 17.0083
431.165 17.0083
378.85 17.0083
265.646 17.0083
255.054 17.0083
249.35 17.0083
151.226 17.0083
145.18 17.0083
126.885 17.0083
116.139 17.0083
1465.49 17.0074
1410.02 17.0074
1229.09 17.0074
643.499 17.0074
253.438 17.0074
250.664 17.0074
238.101 17.0074
138.258 17.0074
119.227 17.0074
807.466 17.0066
750.666 17.0066
356.893 17.0066
178.528 17.0066
1557.43 17.
1436.18 17.
1434.06 17.
1205.76 17.
1092.51 17.
835.441 17.
762.547 17.
745.076 17.
712.477 17.
706.678 17.
638.177 17.
536.285 17.
170.627 17.
146.349 17.
96.6486 17.
45. 17.
499.459 16.9205
331.209 16.9205
124.358 16.9205
1418.42 16.9
1687.97 16.8929
1004.83 16.8929
353.032 16.8929
117.106 16.8929
40.7921 16.8929
897.744 16.8897
379.153 16.8897
296.375 16.8897
862.723 16.875
206.91 16.875
1412.33 16.8
383.737 16.8
284.963 16.8
256.636 16.8
152.5 16.8
54.0464 16.8
1504.25 16.7813
645.61 16.7813
483.844 16.7813
422.28 16.7813
102.822 16.7813
55.6055 16.7813
1666.82 16.7788
1493. 16.7788
1472.64 16.7788
1155.6 16.7788
1148.42 16.7788
1103.17 16.7788
632.152 16.7788
93.0133 16.7788
92.9715 16.7788
291.908 16.75
217.313 16.75
1334.02 16.6944
1032.8 16.6944
568.419 16.6944
1335.62 16.6806
744.298 16.6806
429.52 16.6806
404.006 16.6806
99.6358 16.6806
1174.07 16.675
1006.02 16.675
779.09 16.675
741.236 16.675
527.011 16.675
518.502 16.675
138.894 16.675
54.6147 16.675
48.9488 16.675
1367.61 16.6667
1275.39 16.6667
761.356 16.6667
532.098 16.6667
464.319 16.6667
330.338 16.6667
50.1445 16.6667
1357.04 16.625
1347.84 16.625
1054.34 16.5956
934.761 16.5956
449.763 16.5956
427.38 16.5956
211.414 16.5956
52.0542 16.5956
50.4833 16.5956
1262.86 16.5714
1136.63 16.5714
820.937 16.5714
532.038 16.5714
416.965 16.5714
415.032 16.5714
388.998 16.5714
275.491 16.5714
95.8292 16.5714
51.0101 16.5714
1328.9 16.5568
644.923 16.5568
604.908 16.5568
509.91 16.5568
504.093 16.5568
466.89 16.5568
454.797 16.5568
1135.25 16.5329
308.527 16.5329
1046.65 16.5
1016.72 16.5
312.92 16.5
143.288 16.5
102.432 16.5
75.2165 16.5
54.6728 16.5
1527.89 16.4712
1167.32 16.4712
883.565 16.4712
843.055 16.4712
735.454 16.4712
694.847 16.4712
630.125 16.4712
491.853 16.4712
318.028 16.4712
1673.12 16.45
1379.63 16.45
1286.36 16.45
1054.72 16.45
767.692 16.45
379.593 16.45
147.903 16.45
1053.07 16.4444
226.18 16.4444
1682.59 16.4083
975.96 16.4083
925.463 16.4083
911.561 16.4083
713.163 16.4083
576.586 16.4083
399.328 16.4083
301.284 16.4083
251.391 16.4083
153.382 16.4083
152.775 16.4083
120.968 16.4083
65.3386 16.4083
1449.06 16.4
1422.39 16.4
72.7574 16.4
1573.9 16.375
1499.63 16.375
1318.83 16.375
1228.31 16.375
1196.1 16.375
1154.28 16.375
1085.74 16.375
447.103 16.375
408.809 16.375
367.495 16.375
294.042 16.375
235.892 16.375
1384.96 16.3603
1348.37 16.3603
213.433 16.3603
1343.34 16.3472
513.668 16.3472
985.113 16.3333
494.603 16.3333
1562.64 16.3214
1485.01 16.3214
1416.03 16.3214
1282.16 16.3214
592.571 16.3214
552.994 16.3214
515.349 16.3214
415.409 16.3214
371.156 16.3214
327.848 16.3214
265.785 16.3214
230.168 16.3214
134.146 16.3214
55.4771 16.3214
40.8272 16.3214
1679.51 16.2857
751.649 16.2857
697.32 16.2857
198.614 16.2857
104.35 16.2857
1407.46 16.2841
1343.5 16.2841
1308.07 16.2841
887.23 16.2841
302.56 16.2841
74.0666 16.2841
1653.55 16.2813
1428.21 16.2813
1123.13 16.2813
932.64 16.2813
905.051 16.2813
415.584 16.2813
347.711 16.2813
161.489 16.2813
1529.18 16.25
1372.33 16.25
798.603 16.25
571.187 16.25
513.873 16.25
400.575 16.25
295.737 16.25
287.53 16.25
254.013 16.25
193.41 16.25
165.897 16.25
165.86 16.25
133.107 16.25
1639.84 16.2426
690.196 16.2426
59.9773 16.2426
1657.11 16.2404
1160.68 16.2404
569.441 16.2404
554.598 16.2404
547.072 16.2404
415.69 16.2404
294.865 16.2404
186.756 16.2404
69.9419 16.2404
316.187 16.225
1387.88 16.2083
1166.72 16.2083
756.832 16.2083
329.019 16.2083
140.422 16.2083
113.377 16.2083
160.11 16.2
150.275 16.2
810.643 16.1838
239.269 16.1838
238.331 16.1838
1404.25 16.1667
1343.43 16.1667
1064.87 16.1667
652.966 16.1667
403.94 16.1667
360.472 16.1667
243.39 16.1667
166.699 16.1667
109.225 16.1667
1088.72 16.1645
165.385 16.1645
51.3823 16.1645
1394.86 16.1635
1019.7 16.1635
641.123 16.1635
150.089 16.1635
92.0166 16.1635
75.1633 16.1635
63.8355 16.1635
41.4771 16.1607
1255.11 16.1429
1089.03 16.1429
1004.06 16.1429
921.356 16.1429
767.013 16.1429
714.987 16.1429
695.772 16.1429
243.425 16.1429
66.4787 16.1429
1434.42 16.125
1197.04 16.125
1064.29 16.125
952.055 16.125
871.44 16.125
823.513 16.125
776.259 16.125
643.906 16.125
597.845 16.125
595.942 16.125
391.527 16.125
330.992 16.125
227.271 16.125
211.863 16.125
153.556 16.125
99.8797 16.125
97.6017 16.125
72.2465 16.125
70.4189 16.125
47.055 16.125
1622.94 16.1111
160.805 16.1111
1328.31 16.1023
951.835 16.1023
772.129 16.1023
615.402 16.1023
605.808 16.1023
311.48 16.1023
119.953 16.1023
78.356 16.1023
678.921 16.1
1640.99 16.0865
1031.08 16.0865
1000.19 16.0865
865.932 16.0865
859.553 16.0865
728.747 16.0865
258.671 16.0865
180.415 16.0865
124.022 16.0865
42.3013 16.0865
1614.69 16.075
373.943 16.075
369.369 16.075
1499.9 16.0662
759.67 16.0662
586.159 16.0662
216.499 16.0662
167.469 16.0662
1541.14 16.0625
1508.45 16.0625
120.614 16.0625
1541.87 16.0592
1320.14 16.0592
509.422 16.0536
369.291 16.05
1536.25 16.0417
1332.62 16.0417
1303.06 16.0417
1245. 16.0417
783.66 16.0417
679.773 16.0417
605.054 16.0417
573.661 16.0417
385.484 16.0417
140.984 16.0417
1651.38 16.0357
1599.72 16.0357
777.297 16.0357
739.658 16.0357
578.831 16.0357
235.14 16.0357
140.578 16.0357
130.7 16.0357
104.062 16.0357
59.1052 16.0357
52.788 16.0357
1113.87 16.0313
875.889 16.0313
567.012 16.0313
362.423 16.0313
128.56 16.0313
53.6404 16.0313
1371.46 16.0278
1091.45 16.0278
971.311 16.0278
911.905 16.0278
1619.69 16.025
1613.24 16.025
110.373 16.0179
1675.94 16.0139
630.342 16.0139
519.617 16.0139
1101.39 16.0114
954.954 16.0114
733.176 16.0114
69.8889 16.0114
1467.75 16.0096
714.787 16.0096
646.903 16.0096
615.105 16.0096
505.396 16.0096
272.922 16.0096
47.2911 16.0096
1682.95 16.0083
1506.32 16.0083
1305.31 16.0083
1299.72 16.0083
892.171 16.0083
816.672 16.0083
791.06 16.0083
624.918 16.0083
295.614 16.0083
255.594 16.0083
251.108 16.0083
159.197 16.0083
117.302 16.0083
1524.6 16.0074
947.87 16.0074
855.897 16.0074
628.259 16.0074
253.949 16.0074
231.527 16.0074
189.349 16.0074
89.7862 16.0074
1637.58 16.
1576.55 16.
1566.9 16.
1507.96 16.
1080.44 16.
1043.55 16.
1003.17 16.
958.765 16.
875.314 16.
872.413 16.
770.341 16.
759.071 16.
717.823 16.
670.411 16.
653.909 16.
521.906 16.
389.678 16.
386.023 16.
334.288 16.
265.954 16.
95.7805 16.
1532.45 15.9205
1382.16 15.9205
1277.93 15.9205
1259.98 15.9205
943.16 15.9205
889.976 15.9205
640.474 15.9205
632.655 15.9205
519.262 15.9205
205.217 15.9205
128.519 15.9205
1480.91 15.8929
1310.05 15.8929
1268.03 15.8929
1183.61 15.8929
1146.4 15.8929
325.203 15.8929
304.977 15.8929
251.738 15.8929
98.33 15.8929
73.7589 15.8929
43.5897 15.8929
644.024 15.8897
286.285 15.8897
263.976 15.8897
159.056 15.875
95.5228 15.875
1333.86 15.8
1235.19 15.8
911.483 15.8
539.096 15.8
532.242 15.8
236.113 15.8
138.734 15.8
64.8659 15.8
49.0218 15.8
894.64 15.7813
480.761 15.7813
478.729 15.7813
298.548 15.7813
182.717 15.7813
1553.43 15.7788
1238.29 15.7788
1154.49 15.7788
1122.13 15.7788
1107.82 15.7788
924.485 15.7788
645.932 15.7788
588.598 15.7788
567.24 15.7788
519.352 15.7788
219.406 15.7788
156.618 15.7788
57.8798 15.7788
1442.06 15.6806
1058.96 15.6806
354.78 15.6806
1664.45 15.675
1157.15 15.675
1043.31 15.675
870.171 15.675
809.064 15.675
730.569 15.675
630.887 15.675
580.557 15.675
443.626 15.675
1314.69 15.6667
1046.75 15.6667
1044.66 15.6667
872.277 15.6667
868.078 15.6667
655.774 15.6667
629.39 15.6667
622.862 15.6667
458.389 15.6667
954.894 15.625
854.147 15.625
801.365 15.625
568.835 15.625
535.981 15.5956
119.898 15.5956
731.039 15.5714
420.594 15.5714
401.185 15.5714
1604.82 15.5625
114.175 15.5625
1279.78 15.5568
1143.74 15.5568
1051.58 15.5568
1006.75 15.5568
696.553 15.5568
330.932 15.5568
298.628 15.5568
222.164 15.5568
168.328 15.5568
158.996 15.5568
123.248 15.5568
103.247 15.5568
815.233 15.5329
1377.77 15.5
841.354 15.5
802.176 15.5
353.551 15.5
189.641 15.5
156.365 15.5
139.307 15.5
114.499 15.5
1438.23 15.4712
761.648 15.4712
455.06 15.4712
270.682 15.4712
252.173 15.4712
81.2864 15.4712
1695.19 15.45
1539.19 15.45
1265.23 15.45
1090.17 15.45
909.393 15.45
871.786 15.45
381.688 15.45
285.573 15.45
280.121 15.45
215.033 15.45
67.7113 15.45
379.82 15.4464
228.335 15.4464
102.358 15.4464
1059.6 15.4444
513.789 15.4444
197.418 15.4444
1293.56 15.4083
1168.79 15.4083
1167.78 15.4083
817.155 15.4083
611.121 15.4083
600.353 15.4083
67.0453 15.4083
1604.65 15.375
1241.3 15.375
1146.66 15.375
1067.96 15.375
1058.41 15.375
894.868 15.375
776.554 15.375
712.658 15.375
691.54 15.375
618.503 15.375
547.189 15.375
545.703 15.375
347.069 15.375
327.738 15.375
322.871 15.375
278.602 15.375
123.529 15.375
62.6365 15.375
47.4837 15.375
717.394 15.3603
42.9558 15.3603
1384.63 15.3472
1172.6 15.3472
1048.69 15.3472
743.225 15.3472
958.648 15.3333
291.463 15.3333
197.816 15.3333
553.588 15.3224
1510.85 15.3214
1324.39 15.3214
1194.39 15.3214
786.715 15.3214
643.18 15.3214
627.758 15.3214
557.476 15.3214
324.733 15.3214
205.632 15.3214
189.594 15.3214
185.763 15.3214
166.766 15.3214
144.725 15.3214
85.2162 15.3214
