# Supplementary material for: Functional Genomics of Novel Secondary Metabolites from Diverse Cyanobacteria Using Untargeted Metabolomics
Source: Mar Drugs. 2013 Sep 30;11(10):3617–31. doi: 10.3390/md11103617 (PMC3826126; doi:10.3390/md11103617)
Supplement: Supplementary File 3 — Supplementary msms data (ZIP, 1417 KB) [file marinedrugs-11-03617-s003.zip › msms/214.Negative.txt]

// 214. 3Hex+C7H16O7 C25H46O22 Negative
697.239 16058.8
698.241 2284.22
697.489 728.938
697.673 431.898
697.919 324.796
697.839 320.174
698.082 201.512
698.844 181.736
698.527 174.388
89.0269 156.003
699.51 152.25
698.597 149.066
699.165 138.045
698.69 130.012
699.275 129.774
698.952 125.2
698.75 125.04
699.029 121.045
179.057 120.005
251.063 112.474
377.33 107.792
699.677 106.837
699.38 104.208
383.106 103.926
700.298 101.055
101.018 93.9646
485.126 93.44
699.58 92.25
699.843 89.3472
700.617 85.7872
699.967 76.6667
700.804 73.5568
221.057 70.1406
373.113 70.1023
251.1 66.5208
517.19 65.3333
398.715 62.4142
701.304 62.1488
700.466 61.6694
701.661 61.3629
708.352 61.0703
700.98 60.6957
701.096 60.2604
701.474 57.45
694.894 57.0833
703.192 57.
1387.81 55.2226
701.207 53.6814
952.35 51.0417
701.778 49.2736
703.906 49.0304
211.086 47.125
536.336 47.0321
702.702 46.9423
704.857 45.875
85.0222 45.3393
701.386 45.
704.176 44.6576
702.963 44.0536
703.068 43.6402
703.74 43.0865
701.88 43.0417
201.439 43.0341
370.399 42.3289
702.784 41.4167
1163.83 39.6705
697.085 39.4879
702.087 39.4402
765.839 39.3676
701.023 39.05
1056.79 38.6806
52.0226 37.5208
293.418 37.4545
535.215 37.4083
706.403 37.0947
700.718 37.006
970.672 36.6814
54.1904 36.5921
285.878 36.3266
256.823 36.1023
691.163 35.6806
485.188 35.5
693.202 35.0417
203.052 35.006
745.005 34.6576
230.16 34.5602
169.684 34.5602
65.5597 34.5216
700.108 34.4402
200.069 34.2308
741.651 34.1406
71.8304 34.045
701.972 33.875
80.514 33.875
531.78 33.5602
1453.44 33.4464
756.558 33.25
676.07 33.1157
1382.82 33.0208
794.377 33.0208
715.734 33.005
696.97 33.
701.588 32.7788
725.1 32.6923
1499.58 32.6
134.879 32.5577
182.446 32.405
708.457 32.375
1115.8 32.2308
41.558 32.0536
654.338 32.0074
219.944 32.004
45.1362 32.004
1150.63 31.9013
230.841 31.7824
707.873 31.6
727.157 31.5714
704.78 31.2727
1406.29 31.245
870.015 31.045
517.607 31.045
1172.59 31.006
304.917 31.005
153.743 31.0043
1689.11 31.
1400.33 30.9
377.068 30.675
1476.75 30.625
724.106 30.4545
1272. 30.4464
43.5005 30.4464
118.739 30.2112
1633.59 30.1645
184.573 30.125
394.469 30.0714
304.018 30.0667
70.4728 30.0667
328.266 29.875
214.17 29.6923
980.678 29.675
1412.98 29.645
176.156 29.5208
694.658 29.375
777.426 29.338
326.669 29.3333
184.232 29.2727
564.07 29.205
708.123 29.1078
517.343 29.0833
708.552 29.0625
862.462 29.0417
1497.38 29.0357
819.554 29.0278
1337.82 29.0192
872.552 29.
300.838 28.7202
355.12 28.6806
1483.34 28.5208
1202.15 28.375
75.4138 28.3077
702.438 28.1838
712.443 28.1406
169.767 28.0909
1341.39 28.0833
343.784 28.0833
601.2 28.0714
711.327 28.0667
145.346 28.0625
812.339 28.045
84.887 28.0417
751.167 28.0278
667.361 28.025
1487.86 28.0179
630.771 28.0139
1165.78 28.0083
507.802 28.0054
909.709 28.
718.089 28.
111.643 27.8182
737.602 27.75
709.179 27.6944
535.294 27.4803
938.916 27.375
1642.31 27.3333
794.929 27.3333
456.437 27.3333
204.631 27.3077
320.641 27.1429
442.603 27.125
247.839 27.125
193.075 27.1118
582.013 27.1111
692.688 27.1
773.52 27.0833
590.67 27.0417
383.185 27.0417
702.282 27.0357
67.9469 27.025
710.762 27.0227
258.314 27.0227
1645.8 27.0208
878.674 27.0208
385.476 27.0192
746.213 27.0054
79.5199 27.
89.3857 26.962
492.451 26.8897
1406.55 26.875
179.169 26.7788
955.218 26.6944
932.924 26.605
179.12 26.5956
734.884 26.5707
1370.21 26.4803
822.932 26.4545
1464.05 26.4444
259.558 26.4402
45.1789 26.4402
470.882 26.375
656.578 26.3603
310.921 26.3333
929.249 26.3224
778.943 26.3224
862.951 26.3077
1518.89 26.1875
414.27 26.1875
303.458 26.1875
1377.16 26.1359
1351.67 26.125
989.313 26.125
87.1021 26.125
1006.86 26.1157
720.935 26.1118
1042.78 26.0909
95.8066 26.0833
336.289 26.0417
1000.39 26.025
149.714 26.0139
1461.12 26.0054
41.8986 25.9423
847.851 25.9
706.596 25.6944
1163.35 25.6
1484.91 25.5956
127.611 25.5714
405.688 25.5682
104.289 25.4402
931.331 25.405
62.8992 25.3611
1459.4 25.2857
1188.12 25.2813
703.493 25.2813
706.979 25.225
470.808 25.225
1273.08 25.1875
1598.63 25.1645
873.063 25.1136
637.536 25.0833
1186.01 25.0357
281.815 25.025
633.998 25.0227
686.086 25.0208
40.2572 25.0179
1432.16 25.0083
631.965 25.005
599.172 25.
380.063 25.
1013.45 24.9185
1144.69 24.9013
1207.25 24.7961
1308.5 24.6944
651.528 24.5682
918.661 24.5329
812.733 24.5329
675.605 24.5
1591.61 24.4821
127.847 24.4821
1518.79 24.4803
90.4115 24.4083
1246.12 24.3636
81.6045 24.3636
526.065 24.3393
239.654 24.3393
1179.37 24.2813
282.333 24.2813
618.646 24.2404
68.1838 24.2404
1035.03 24.2308
668.791 24.2269
373.162 24.225
312.81 24.1731
1137.36 24.1488
704.271 24.1429
1408.95 24.1359
94.3885 24.125
78.3348 24.125
46.1502 24.125
1112.94 24.1111
792.139 24.1
746.698 24.0833
143.582 24.0592
49.107 24.0489
837.826 24.0417
628.384 24.0313
545.098 24.0227
1602. 24.0083
1579.56 24.0083
1028.02 24.006
951.419 24.0054
524.263 24.005
153.967 24.
896.444 23.9013
85.4231 23.9013
1692.11 23.8182
763.961 23.75
956.482 23.7202
716.18 23.6923
238.147 23.6923
268.572 23.675
982.41 23.625
724.309 23.625
99.0244 23.625
203.305 23.5682
130.552 23.5625
566.201 23.5329
798.958 23.5208
692.459 23.5
849.822 23.4444
602.758 23.4444
61.1474 23.4402
1365. 23.4
344.976 23.4
96.2419 23.4
318.326 23.3636
166.058 23.3611
367.009 23.3603
63.2531 23.3603
702.555 23.3333
627.967 23.3224
99.5236 23.2917
730.297 23.2857
166.108 23.2813
188.302 23.25
107.032 23.25
497.134 23.2228
1616.04 23.2045
854.976 23.2045
97.4487 23.2045
253.375 23.1875
764.08 23.1
1585.72 23.0909
890.957 23.0833
153.225 23.0769
1234.36 23.0592
847.638 23.0536
716.946 23.045
71.0799 23.0278
1115.69 23.025
1085. 23.0083
1545.49 23.0066
119.533 23.0066
94.7701 23.0066
384.948 23.006
1569.97 23.
396.665 23.
1074.34 22.9013
73.3936 22.9
887.56 22.8182
1295.61 22.7813
788.439 22.7813
120.982 22.7813
1167.77 22.75
47.2719 22.75
831.045 22.6944
76.1756 22.6944
1266.99 22.5956
871.669 22.5956
217.68 22.5956
67.698 22.5956
723.191 22.5714
682.829 22.5568
104.822 22.5329
78.5758 22.5329
42.3824 22.5
1253.92 22.4821
443.486 22.4821
1214.3 22.4545
835.525 22.4444
703.407 22.4444
1675.72 22.4402
513.269 22.4083
176.069 22.4083
728.389 22.4
1031.83 22.3611
1196.79 22.3603
616.449 22.3603
181.224 22.3603
503.203 22.3224
515.73 22.3214
759.749 22.2813
208.722 22.2813
196.181 22.2663
134.286 22.2663
61.7717 22.25
427.755 22.2426
1475.66 22.2404
610.804 22.225
267.191 22.2045
169.469 22.2045
974.475 22.1875
1242.26 22.1838
690.642 22.1838
465.674 22.1838
73.1871 22.1838
725.654 22.1645
569.384 22.1645
407.743 22.1488
317.65 22.1429
48.3069 22.1429
1402.91 22.125
1017.74 22.125
910.347 22.125
261.28 22.1118
168.51 22.1118
1339.66 22.1023
1478.51 22.0909
345.085 22.0833
1253.06 22.075
791.347 22.075
1464.49 22.0662
1207.36 22.0662
568.113 22.0662
1197.35 22.0592
1390.2 22.0536
1236.31 22.0536
74.6707 22.0313
725.406 22.0278
245.801 22.0278
1191.17 22.0096
1262.95 22.0083
704.93 22.0083
1046.24 22.0074
482.488 22.0074
211.139 22.0074
210.49 22.0066
1241.68 22.006
824.614 22.006
708.658 22.006
367.781 22.006
1167.7 22.0054
447.523 22.
341.123 22.
1509.12 21.9013
751.043 21.9
707.959 21.8897
708.05 21.7813
125.731 21.7202
361.524 21.6944
788.809 21.675
633.056 21.675
191.767 21.675
139.877 21.675
107.926 21.625
1345.69 21.5329
431.671 21.5329
63.2939 21.5329
716.265 21.5313
406.839 21.5
195.278 21.4712
94.9412 21.45
59.3225 21.4083
792.043 21.4
706.022 21.4
1200.81 21.375
1645.4 21.3603
358.588 21.3603
945.213 21.3333
534.186 21.2917
232.435 21.2917
199.784 21.2917
1398.84 21.2813
806.31 21.25
113.027 21.25
1623.47 21.2426
237.699 21.2426
690.065 21.2404
1115.94 21.225
721.093 21.225
43.1535 21.225
318.295 21.2045
78.8089 21.2045
179.777 21.1838
1500.84 21.1645
705.701 21.1645
528.719 21.1645
486.966 21.1645
338.326 21.1645
733.784 21.1635
511.656 21.1488
296.849 21.1488
704.319 21.1429
937.196 21.1359
840.364 21.125
1267.1 21.1111
114.851 21.1111
817.965 21.1
267.406 21.1
997.962 21.0833
1183.14 21.0662
731.654 21.0592
440.27 21.0592
398.244 21.0592
210.399 21.0592
105.886 21.0592
1427. 21.0536
1300. 21.0536
165.399 21.0489
672.593 21.0417
100.843 21.025
636.771 21.0096
1028.6 21.0083
236.135 21.0083
846.721 21.0074
384.139 21.0066
175.745 21.0066
425.777 21.006
295.508 21.0054
804.293 21.
798.358 21.
410.559 21.
378.234 21.
311.747 21.
283.04 21.
142.501 21.
1087.74 20.9205
1213.98 20.9
837.431 20.9
232.83 20.9
1525.88 20.8929
1190.81 20.8897
692.279 20.7813
798.773 20.7788
56.5703 20.7778
1292.25 20.75
1611.56 20.7202
266.546 20.7202
656.869 20.6806
640.516 20.675
816.858 20.6544
242.065 20.6544
714.572 20.625
681.642 20.625
281.08 20.625
234.642 20.625
216.15 20.625
1159.82 20.5956
330.009 20.5956
1179.63 20.5714
900.932 20.5714
424.532 20.5714
881.612 20.5682
705.776 20.5682
1216.59 20.5329
826.376 20.5329
71.2883 20.5329
1001.56 20.5313
84.4411 20.5313
223.34 20.5
172.629 20.5
40.5381 20.5
947.383 20.4803
706.108 20.4712
129.606 20.4712
1331.97 20.4444
365.805 20.4444
964.964 20.4083
703.578 20.4083
1353.54 20.4
972.796 20.4
140.639 20.4
1653.46 20.375
1326.91 20.375
1282.48 20.3636
1327.39 20.3611
991.11 20.3611
902.965 20.3603
594.35 20.3603
323.393 20.3603
932.117 20.3333
271.705 20.3224
47.5695 20.3224
762.067 20.3214
173.69 20.2857
603.31 20.2813
892.308 20.2663
936.653 20.25
586.819 20.25
287.979 20.25
1646.6 20.2404
1263.21 20.225
1189.02 20.225
218.816 20.225
168.249 20.225
293.67 20.1838
284.138 20.1838
50.221 20.1838
721.198 20.1667
707.132 20.1645
409.19 20.1645
988.826 20.1635
1230.38 20.1488
240.576 20.1429
994.93 20.125
928.746 20.125
324.047 20.125
1051.72 20.1118
607.044 20.1111
432.635 20.1111
712.046 20.0909
149.028 20.0909
735.835 20.0833
1489.96 20.075
278.164 20.075
161.089 20.075
1495.32 20.0662
239.191 20.0592
210.091 20.0536
186.303 20.0536
521.957 20.0357
977.553 20.0278
185.764 20.0278
541.853 20.025
312.202 20.025
872.196 20.0227
1661.14 20.0208
503.796 20.0114
927.47 20.0096
891.196 20.0083
460.904 20.0083
970.58 20.0074
88.0348 20.0074
1385.1 20.0066
1076.46 20.006
136.311 20.006
1005.44 20.0054
1221.99 20.
947.871 20.
901.645 20.
591.592 20.
95.0784 20.
71.4455 19.9205
1549.71 19.9013
742.933 19.9
1144.15 19.8929
48.6735 19.8897
71.0152 19.8
323.088 19.7813
280.113 19.7813
235.267 19.7813
293.951 19.7788
412.748 19.7778
90.4652 19.7202
651.573 19.6944
508.588 19.6944
117.34 19.6944
1079.39 19.675
696.868 19.675
143.066 19.675
466.039 19.6544
1408.81 19.625
491.566 19.625
430.398 19.625
371.48 19.625
153.498 19.625
90.1517 19.625
961.036 19.5956
519.9 19.5568
1027.68 19.5
890.407 19.5
153.052 19.5
1599.78 19.4821
725.5 19.4821
981.762 19.4712
714.513 19.4712
1170.78 19.4444
1102.44 19.4444
202.197 19.4444
1403.47 19.4083
958.693 19.4083
924.518 19.4083
500.206 19.4083
207.659 19.4083
111.003 19.4083
604.752 19.375
191.123 19.375
1220.02 19.3611
955.878 19.3224
771.032 19.3224
333.538 19.3224
105.757 19.3224
606.547 19.3214
239.086 19.3214
1325.69 19.2917
432.242 19.2917
740.513 19.25
615.833 19.25
72.5436 19.25
1043.76 19.2426
425.282 19.2426
320.591 19.2426
742.59 19.225
555.688 19.225
73.8837 19.2083
623.283 19.2045
299.391 19.1838
212.406 19.1838
822.674 19.1645
41.9947 19.1645
1620.62 19.1635
1532.25 19.1607
604.59 19.1359
1404.87 19.125
732.834 19.125
295.648 19.125
65.659 19.125
44.7907 19.125
1563.53 19.1111
689.723 19.1111
686.927 19.1111
1114.6 19.1
1620.72 19.0909
589.447 19.0865
235.501 19.0865
779.148 19.075
228.427 19.075
318.468 19.0662
487.509 19.0592
329.407 19.0592
268.119 19.0592
128.157 19.0592
51.4096 19.0592
683.523 19.0536
1425.06 19.0417
933.098 19.0357
1558.48 19.0313
982.951 19.0313
1204.81 19.0278
1149.31 19.0278
953.948 19.0278
772.718 19.0278
713.132 19.0278
464.699 19.0278
107.193 19.0278
104.236 19.0278
705.914 19.0192
1626.79 19.0139
786.377 19.0096
86.7925 19.0096
711.812 19.0083
335.959 19.0083
94.4619 19.0083
85.2781 19.0083
237.034 19.0074
1138.08 19.0066
739.11 19.006
1591.95 19.
1569.68 19.
1474.95 19.
895.995 19.
517.907 19.
403.497 19.
113.139 19.
905.371 18.9205
113.056 18.9205
216.042 18.8929
1372.91 18.8897
792.941 18.8897
165.615 18.8897
43.461 18.8
1315.74 18.7813
1141.66 18.7813
702.224 18.7813
367.26 18.7813
107.639 18.7813
1158.73 18.7788
421.703 18.7788
185.159 18.7778
737.003 18.6806
57.9059 18.6806
720.204 18.675
498.559 18.6667
340.454 18.6667
1133.9 18.625
225.432 18.625
1355.22 18.5956
1461.56 18.5714
1351.24 18.5714
536.913 18.5568
148.139 18.5568
1249.68 18.5329
289.302 18.5313
1541.08 18.5
1152.23 18.5
250.398 18.5
64.6963 18.5
1479.5 18.4821
731.533 18.4712
371.167 18.45
805.79 18.4444
707.268 18.4444
552.116 18.4444
110.077 18.4444
1209.98 18.4083
931.048 18.4083
590.495 18.4083
261.25 18.4
68.4202 18.4
401.343 18.375
354.21 18.3611
265.417 18.3611
711.754 18.3603
1659.37 18.3224
1111.74 18.3224
731.837 18.3214
121.33 18.3214
908.069 18.2917
664.502 18.2917
1549.21 18.2857
658.544 18.2857
193.179 18.2857
1557.47 18.2813
597.849 18.2813
547.44 18.2813
255.872 18.2813
592.036 18.25
521.014 18.25
313.479 18.25
567.611 18.2426
231.187 18.2404
1438.21 18.225
1289.15 18.225
882.377 18.225
196.518 18.225
867.751 18.2083
840.015 18.2083
614.162 18.2083
48.8994 18.2
497.565 18.1838
1433.3 18.1635
1296.04 18.1635
833.431 18.1635
710.814 18.1635
312.541 18.1635
1171.85 18.1429
764.316 18.1429
1061.27 18.125
814.304 18.125
785.149 18.125
632.502 18.125
341.393 18.125
277.686 18.125
170.649 18.125
327.954 18.1111
1457.79 18.075
839.335 18.075
716.025 18.075
68.401 18.075
1662.26 18.0662
1524.17 18.0662
1447.22 18.0662
569.192 18.0662
270.092 18.0662
305.494 18.0417
1304.15 18.0357
949.706 18.0357
1341.84 18.0313
1311.32 18.0313
256.953 18.0313
662.112 18.0278
590.378 18.0278
1545.28 18.025
299.113 18.0096
839.452 18.0083
756.844 18.0083
714.942 18.0083
581.397 18.0083
319.792 18.0083
47.0469 18.0083
1403.21 18.0074
258.83 18.0074
953.859 18.
747.559 18.
727.615 18.
549.735 18.
313.976 18.
247.186 18.
204.434 18.
184.953 18.
183.307 18.
117.11 18.
734.607 17.9205
346.099 17.9205
795.371 17.8929
868.06 17.8897
392.272 17.8
532.766 17.7788
196.673 17.7788
52.956 17.7788
1457.47 17.75
865.569 17.75
554.678 17.675
392.966 17.6667
88.9257 17.6667
874.268 17.6544
753.913 17.5714
714.772 17.5714
710.255 17.5714
559.37 17.5714
431.049 17.5714
313.42 17.5714
113.454 17.5714
803.774 17.5329
1350.68 17.5313
1048.38 17.5313
905.867 17.5313
1128.3 17.5
922.068 17.5
754.29 17.4712
229.564 17.4712
724.908 17.45
1142.22 17.4444
716.563 17.4444
44.1299 17.4444
134.712 17.4083
89.6169 17.4
58.8708 17.4
1317.02 17.375
844.38 17.375
718.979 17.375
375.615 17.375
1070.06 17.3603
579.337 17.3603
43.0704 17.3603
1030.06 17.3224
446.046 17.3224
1049.42 17.3214
112.154 17.3214
726.231 17.2857
817.084 17.2841
1528.22 17.2813
1346.78 17.2813
1230.72 17.2813
965.199 17.2813
859.606 17.2813
1592.67 17.25
1348.33 17.25
1045.03 17.25
960.311 17.25
797.808 17.25
159.251 17.25
695.935 17.245
796.066 17.2426
410.806 17.2426
336.214 17.2426
1457.99 17.2404
930.161 17.2404
882.579 17.2404
112.634 17.2404
77.7338 17.2404
661.685 17.225
891.435 17.2083
1663.01 17.2
537.59 17.2
142.719 17.1838
172.864 17.1645
844.079 17.1635
834.92 17.1635
722.257 17.1635
1315.3 17.1607
695.431 17.1607
1476.24 17.1429
640.941 17.1429
385.543 17.1429
1058.75 17.125
531.571 17.125
411.918 17.125
404.868 17.125
377.285 17.125
177.672 17.125
70.7192 17.125
1566.59 17.1111
850.776 17.1111
655.217 17.1
759.052 17.0865
1291.87 17.075
801.825 17.075
758.689 17.075
729.779 17.075
920.888 17.0662
730.755 17.0662
266.143 17.0662
383.221 17.0625
767.536 17.0592
1429.15 17.0536
559.802 17.05
1293.72 17.0489
1623.19 17.0417
1153.83 17.0417
278.57 17.0417
138.366 17.0417
1518.47 17.0357
1261.7 17.0357
1210.15 17.0357
1149.14 17.0357
1117.22 17.0357
489.041 17.0357
87.3695 17.0357
1574.67 17.0313
1516.08 17.0313
792.445 17.0313
688.85 17.0313
1339.22 17.0278
1213.84 17.0278
496.505 17.0278
1371.8 17.025
1156.32 17.025
750.648 17.025
673.332 17.025
769.918 17.0096
1633.38 17.0083
912.338 17.0083
788.124 17.0083
718.285 17.0083
696.176 17.0083
695.553 17.0083
622.811 17.0083
555.269 17.0083
437.004 17.0083
406.102 17.0083
277.273 17.0083
241.963 17.0083
212.356 17.0083
180.693 17.0083
1615.14 17.0074
1522. 17.0074
1152.52 17.0074
1004.51 17.0074
759.274 17.0074
67.6169 17.0074
50.7137 17.0074
1674.59 17.0066
963.384 17.0066
236.725 17.0066
112.445 17.0066
1219.11 17.
1034.68 17.
972.866 17.
966.854 17.
907.844 17.
610.223 17.
599.979 17.
430.029 17.
398.073 17.
310.106 17.
171.563 17.
58.524 17.
1632.77 16.9205
1580.26 16.9205
1289.93 16.9205
503.096 16.9205
284.391 16.8929
998.063 16.8897
443.963 16.8
65.2826 16.7961
1200.42 16.7813
1160.59 16.7813
654.061 16.7813
583.843 16.7813
879.906 16.7788
482.643 16.7788
238.976 16.7788
234.065 16.7788
208.418 16.6944
1496.29 16.6806
781.104 16.675
755.989 16.6667
1686.1 16.5956
1482.7 16.5956
982.81 16.5956
786.025 16.5956
197.395 16.5956
46.2054 16.5714
1135.37 16.5568
95.109 16.5568
753.996 16.5
261.039 16.5
774.027 16.4712
1637.83 16.4083
1251.85 16.4083
1035.29 16.4083
948.504 16.4083
704.06 16.4083
554.407 16.4083
176.699 16.4083
58.001 16.4083
1542.59 16.375
1520.43 16.375
1395.17 16.375
158.187 16.375
138.16 16.375
60.1323 16.375
49.077 16.375
497.208 16.3603
335.088 16.3603
304.858 16.3603
1351.57 16.3472
1071.54 16.3224
308.166 16.3214
306.529 16.3214
214.239 16.3214
904.385 16.2857
776.918 16.2857
863.699 16.2841
270.175 16.2841
1508.31 16.2813
726.55 16.2813
550.427 16.25
470.953 16.25
331.741 16.25
1172.72 16.2426
1448.69 16.2404
1428.63 16.2404
1242.53 16.2404
663.393 16.2404
217.435 16.2404
1645.91 16.2083
1061.34 16.2083
802.086 16.2083
706.173 16.2083
570.56 16.2083
411.639 16.2083
184.259 16.2
561.333 16.1838
509.947 16.1838
1060.2 16.1667
766.17 16.1667
179.984 16.1667
1651.4 16.1645
1090.3 16.1645
725.169 16.1635
106.632 16.1635
96.3233 16.1635
583.246 16.1429
569.519 16.1429
447.256 16.1429
383.016 16.1429
1486.02 16.125
1445.46 16.125
1268.42 16.125
1068.07 16.125
1053.21 16.125
1021.2 16.125
854.314 16.125
726.599 16.125
687.235 16.125
536.041 16.125
304.5 16.125
105.546 16.125
989.176 16.1111
935.391 16.1111
257.633 16.1111
255.807 16.1111
411.092 16.1023
1023.63 16.1
837.131 16.0865
686.401 16.0865
636.509 16.0865
628.299 16.0865
361.032 16.0865
121.356 16.0865
1424.84 16.075
405.145 16.075
210.839 16.075
53.6348 16.075
62.8339 16.0662
695.272 16.0625
268.99 16.0625
