# Supplementary material for: Functional Genomics of Novel Secondary Metabolites from Diverse Cyanobacteria Using Untargeted Metabolomics
Source: Mar Drugs. 2013 Sep 30;11(10):3617–31. doi: 10.3390/md11103617 (PMC3826126; doi:10.3390/md11103617)
Supplement: Supplementary File 3 — Supplementary msms data (ZIP, 1417 KB) [file marinedrugs-11-03617-s003.zip › msms/257.Positive.txt]

// 257.  C7H15NO2 Positive
146.119 2401.24
101.06 872.524
55.0546 512.233
46.0649 409.127
83.0504 367.433
128.106 348.741
84.0799 136.
127.036 92.2155
88.0371 63.0667
146.331 56.2917
43.0186 46.7961
59.0466 43.75
61.0112 40.6923
84.1256 39.6944
146.816 39.0125
101.144 37.1111
146.58 36.0592
146.272 35.6667
101.193 35.0536
59.084 31.125
101.76 29.5577
146.397 25.125
84.1552 24.0114
146.546 23.4083
1461.79 23.2663
55.0983 22.225
146.045 22.125
67.0571 20.9205
146.647 20.4712
1147.23 20.4444
146.463 20.1607
146.746 20.0313
146.691 20.0054
69.8216 19.0662
127.116 18.8929
206.801 18.675
810.271 18.125
46.6991 18.0662
83.1173 17.4464
883.706 17.2857
85.4687 17.1429
147.296 17.0833
388.732 17.0662
132.602 17.0662
224.142 17.0313
1297.69 17.0083
1196.72 17.0074
55.1238 17.006
61.0334 16.2
90.0274 16.0417
1499.15 15.8929
135.553 15.3603
180.356 15.2813
55.2018 15.225
101.259 15.0417
163.418 15.025
947.121 15.0096
1202.44 15.
46.1273 14.75
101.224 14.5625
122.822 14.4712
322.455 14.375
128.169 14.3472
42.0336 14.3472
995.299 14.3214
1051.17 14.2857
820.48 14.25
145.016 14.2
824.893 14.1667
1549.08 14.1429
59.3439 14.075
374.011 14.0662
55.3622 14.0662
1180.55 14.0625
52.4396 14.0114
789.932 14.0096
1243.49 14.
783.393 14.
96.4651 13.9205
1338.04 13.5625
589.406 13.5568
224.666 13.5
44.9961 13.4712
242.317 13.3603
502.897 13.2841
489.033 13.2083
296.034 13.1429
612.515 13.1111
358.436 13.1023
244.524 13.0865
138.355 13.0865
128.284 13.075
101.309 13.0625
1548.13 13.05
1271.71 13.0417
661.899 13.0417
392.15 13.0417
131.22 13.0417
1338.24 13.0357
84.7819 13.0357
128.31 13.0313
66.5347 13.0313
1515.92 13.0083
314.045 13.
83.3446 13.
1191.51 12.9205
1573.04 12.8
333.97 12.7788
1594.25 12.6667
641.858 12.5625
553.504 12.5
48.0099 12.5
1281.24 12.4712
42.2829 12.45
283.64 12.4083
447.227 12.3214
308.261 12.3214
150.679 12.3214
83.1912 12.3214
55.7208 12.2813
63.2324 12.25
102.187 12.1429
447.657 12.125
796.288 12.0865
550.622 12.05
268.405 12.05
1104.91 12.0417
572.024 12.0417
128.388 12.0417
1575.85 12.0278
766.872 12.0139
128.674 12.0139
1547.98 12.0114
512.605 12.0114
48.294 12.0096
800.22 12.0083
1163.9 12.
1136.05 12.
623.393 12.
581.889 12.
454.427 12.
156.514 12.
155.72 12.
84.2501 12.
102.712 11.8
421.74 11.7788
431.509 11.45
1046.86 11.3214
477.186 11.3214
109.277 11.3214
84.2765 11.2404
1369.24 11.1667
1307.18 11.1667
1098.31 11.1667
942.244 11.1667
218.73 11.1667
193.335 11.1429
608.339 11.125
513.325 11.125
246.705 11.125
62.5269 11.125
42.0587 11.125
1137.76 11.1023
623.479 11.1023
325.843 11.1023
147.08 11.1023
1159.94 11.0865
535.168 11.0865
511.996 11.0865
261.006 11.0865
1503.34 11.05
1458.44 11.0417
1290.72 11.0417
834.974 11.0417
55.3451 11.0417
55.1571 11.0417
498.247 11.0357
160.147 11.0357
183.795 11.0313
386.195 11.0278
1066.52 11.0139
528.589 11.0139
1363.33 11.0114
592.006 11.0114
486.932 11.0096
475.96 11.0096
149.038 11.0083
1311.93 11.
907.363 11.
775.637 11.
251.179 11.
340.758 10.9205
110.602 10.875
97.5249 10.875
742.143 10.8
107.006 10.8
1311.67 10.75
148.245 10.75
1580.18 10.6806
1430.02 10.6806
1187.25 10.6806
1012.09 10.6806
136.779 10.6806
84.2168 10.6806
1530.54 10.6667
1376.54 10.5625
866.649 10.5568
355.044 10.5
1366.24 10.45
998.016 10.45
519.918 10.45
207.177 10.45
70.2731 10.45
1041.07 10.4464
208.009 10.4464
101.347 10.4464
629.114 10.375
531.914 10.375
129.612 10.375
116.829 10.375
1455.44 10.3472
880.555 10.3472
449.591 10.3472
130.145 10.3472
1560.8 10.2841
1022.48 10.2841
666.21 10.2841
65.8127 10.2841
1487.42 10.25
41.8602 10.2404
1150.3 10.2
674.395 10.2
257.887 10.2
109.182 10.2
1037.13 10.1667
867.495 10.1667
209.427 10.1667
128.252 10.1667
163.534 10.1607
68.8249 10.1429
215.506 10.125
114.267 10.125
79.4316 10.125
805.707 10.1023
440.241 10.1023
202.538 10.1023
65.4042 10.1023
1419.07 10.0865
330.783 10.0865
1365.6 10.05
456.126 10.05
454.476 10.05
345.061 10.05
70.7822 10.0417
148.549 10.0179
957.87 10.0139
280.513 10.0139
47.1661 10.0139
1345.39 10.0114
937.801 10.0114
266.756 10.0114
109.517 10.0114
104.428 10.0114
89.2811 10.0114
48.973 10.0114
1059.01 10.0096
593.805 10.0096
108.518 10.0096
1270.26 10.
640.616 10.
381.963 10.
231.534 10.
