# Supplementary material for: Functional Genomics of Novel Secondary Metabolites from Diverse Cyanobacteria Using Untargeted Metabolomics
Source: Mar Drugs. 2013 Sep 30;11(10):3617–31. doi: 10.3390/md11103617 (PMC3826126; doi:10.3390/md11103617)
Supplement: Supplementary File 3 — Supplementary msms data (ZIP, 1417 KB) [file marinedrugs-11-03617-s003.zip › msms/243.Positive.txt]

// 243. putative dibetaine  Positive
457.168 5123.22
310.115 2468.79
326.109 1798.92
398.098 1160.29
184.088 1142.28
354.106 556.121
339.024 246.012
370.102 245.532
185.094 211.063
369.186 196.015
199.117 193.599
58.0651 173.25
413.175 131.676
457.543 98.2841
251.032 94.2604
126.013 88.6627
457.398 88.0147
326.254 83.
310.63 66.8523
458.191 57.6667
398.238 57.
310.274 56.4712
326.521 56.338
458.363 55.7788
457.871 54.0833
200.123 53.
311.121 52.1731
355.095 51.3472
184.19 47.0192
310.364 46.0096
457.67 44.1111
457.972 42.225
310.547 41.9009
184.283 41.3333
311.023 41.2083
310.829 40.3878
184.213 39.
230.084 38.0417
398.398 37.006
328.08 36.3077
242.086 35.9009
459.622 34.9009
192.601 34.0313
399.097 32.9423
457.724 32.625
458.555 32.1429
326.367 31.5
326.435 31.4803
327.114 31.0066
113.106 29.1078
614.084 28.7961
311.284 28.3491
60.0812 28.0083
424.594 27.4083
370.222 27.3224
458.966 27.1111
326.939 27.0909
458.834 26.0662
354.241 26.0536
326.784 26.025
414.056 26.0074
311.736 25.225
200.957 25.2083
354.326 25.0662
339.274 25.0179
184.742 25.0066
866.033 24.3611
127.034 24.2841
327.679 24.25
310.425 24.0662
459.146 23.75
458.088 23.6
327.477 23.0083
398.338 22.375
361.128 22.2917
462.344 21.7788
310.793 21.7778
171.093 21.375
370.176 21.0139
52.0993 21.0054
459.834 20.6806
327.212 20.6806
399.263 20.375
401.898 20.125
413.264 20.0114
85.6323 20.0074
423.736 19.675
312.557 19.5
311.52 19.4083
399.487 19.3224
327.726 19.225
340.08 19.125
1442.23 19.1
369.43 18.8929
301.688 18.8182
283.938 18.6576
346.53 18.5329
264.374 18.25
459.485 18.2404
91.2939 18.1111
369.288 18.0833
251.151 18.0625
398.481 18.0592
238.24 18.025
1154.99 18.0074
354.497 18.0066
703.603 17.7788
510.573 17.675
353.68 17.4712
461.055 17.4444
185.161 17.3603
150.116 17.3603
398.697 17.3214
458.436 17.25
939.355 17.1635
179.985 17.1429
50.565 17.1023
154.684 17.1
458.641 17.0417
311.445 17.0208
815.683 17.0083
338.842 17.0074
199.658 16.9205
139.601 16.9205
132.114 16.9
61.5916 16.5714
1586.85 16.4712
259.615 16.45
456.765 16.375
126.842 16.375
864.854 16.2857
515.251 16.2841
359.193 16.2813
202.993 16.25
352.773 16.2083
171.856 16.1645
98.6706 16.1635
155.433 16.075
184.408 16.0536
199.612 16.0417
55.9426 16.0357
556.579 16.0313
124.382 16.0313
459.208 16.0139
168.047 16.0139
59.1359 16.0074
736.483 16.0066
108.488 15.5956
1305.86 15.4712
310.907 15.45
327.997 15.4083
463.236 15.4
708.844 15.3603
398.924 15.3472
516.008 15.2813
352.429 15.2813
1488.99 15.25
912.191 15.25
454.416 15.25
56.5264 15.2404
330.709 15.1111
326.576 15.1
694.339 15.0909
311.9 15.0865
398.561 15.075
369.625 15.0662
1085.53 15.0592
460.811 15.05
280.372 15.0417
211.679 15.0417
317.421 15.0357
350.389 15.0313
311.365 15.0179
591.908 15.0139
311.233 15.0096
458.685 15.0083
184.447 15.0083
249.203 15.0074
550.38 15.
184.524 15.
57.4521 15.
976.728 14.9205
180.492 14.675
1515.09 14.5714
313.701 14.45
113.317 14.45
579.211 14.4083
398.523 14.3333
1522.28 14.3224
826.653 14.3214
476.097 14.3214
655.622 14.2841
328.858 14.2404
1368.03 14.225
354.825 14.225
1597.64 14.2083
392.886 14.2083
1031.4 14.1667
668.962 14.1667
186.869 14.1635
125.018 14.1635
472.866 14.1429
113.667 14.1429
749.646 14.125
1051.66 14.1111
373.965 14.0865
829.157 14.075
247.866 14.075
499.768 14.0592
1038.18 14.05
493.989 14.0417
242.551 14.0417
1162.32 14.0313
552.317 14.0313
310.003 14.025
186.224 14.0179
267.972 14.0139
680.328 14.0114
956.663 14.0096
233.577 14.0096
884.431 14.0083
1243.2 14.
1118.62 14.
459.078 14.
54.6731 14.
459.388 13.8
1226.23 13.7788
501.502 13.7788
397.174 13.6806
1047.12 13.6667
906.607 13.5568
54.9498 13.5568
432.794 13.4712
538.761 13.45
68.6757 13.45
1036.88 13.375
403.136 13.375
117.361 13.375
49.7329 13.3603
413.078 13.3214
774.822 13.2813
1439.54 13.2404
399.35 13.2404
340.161 13.2404
327.812 13.225
485.264 13.2083
379.268 13.1838
944.512 13.1667
196.372 13.1667
1050.79 13.1635
134.564 13.1635
311.701 13.1607
238.612 13.125
339.337 13.1111
1425.01 13.1023
318.736 13.1023
717.625 13.0865
201.178 13.0865
469.865 13.0833
353. 13.075
1539.29 13.0662
317.632 13.05
388.949 13.0417
352.537 13.0417
293.819 13.0417
157.108 13.0417
1066.93 13.0313
143.18 13.0278
1098.96 13.025
1220.84 13.0139
184.603 13.0139
128.589 13.0139
158.281 13.0114
62.4993 13.0096
1540.48 13.0083
845.067 13.0083
830.197 13.
416.1 13.
327.322 13.
56.6129 13.
342.134 12.875
474.418 12.8
466.635 12.7788
463.621 12.7788
730.919 12.6806
146.838 12.6806
71.4974 12.6667
1197.9 12.5714
605.402 12.5714
62.0799 12.5568
1552.22 12.4712
325.625 12.4712
1309. 12.45
1209.34 12.45
952.394 12.45
326.64 12.45
153.265 12.4464
1372.76 12.4083
1295.4 12.4083
1227.56 12.4083
710.73 12.375
460.11 12.375
399.143 12.375
111.637 12.375
45.4693 12.375
80.497 12.3472
805.771 12.3214
1425.51 12.2841
708.949 12.2841
395.41 12.2841
331.552 12.2841
328.628 12.2841
428.629 12.25
312.252 12.25
303.575 12.25
283.01 12.25
261.028 12.25
876.103 12.2083
1420.26 12.2
1149.35 12.2
1004.35 12.2
195.171 12.2
1550.46 12.1667
793.768 12.1667
319.248 12.1667
258.724 12.1667
102.226 12.1667
555.593 12.1429
305.049 12.1429
1088.53 12.125
461.499 12.125
460.752 12.125
72.1134 12.125
45.2363 12.125
462.422 12.1111
460.473 12.1023
199.426 12.1023
624.938 12.0865
283.562 12.0865
198.102 12.0865
791.252 12.075
487.007 12.075
290.52 12.075
217.079 12.075
520.705 12.0625
1431.59 12.0417
1176.49 12.0417
1170.61 12.0417
1026.08 12.0417
750.247 12.0417
399.408 12.0417
365.682 12.0417
640.354 12.0357
128.42 12.0357
57.3957 12.0313
964.866 12.0139
659.821 12.0139
988.082 12.0114
697.059 12.0114
215.437 12.0114
1239.24 12.0096
475.459 12.0096
423.173 12.0096
307.325 12.0083
1059.12 12.
634.857 12.
230.976 12.
184.976 12.
118.013 12.
76.3869 12.
1302.69 11.9205
691.796 11.9205
402.853 11.9205
149.831 11.9205
1375.87 11.8
1117.8 11.8
1055.89 11.8
917.724 11.8
186.157 11.8
382.893 11.7788
753.252 11.6806
296.039 11.6806
231.208 11.6806
154.931 11.6806
206.141 11.6667
132.376 11.6667
1147.89 11.5714
625.512 11.5714
443.335 11.5714
1534.34 11.5625
745.084 11.5625
500.847 11.5568
464.643 11.4712
343.785 11.4712
1527.97 11.45
714.164 11.45
155.727 11.45
136.246 11.45
350.292 11.375
58.6264 11.375
646.911 11.3472
230.934 11.3472
70.8142 11.3472
1145.49 11.3333
492.811 11.3214
845.766 11.2841
702.3 11.2841
370.331 11.2841
100.398 11.2841
86.8082 11.2841
1503.27 11.25
1082.77 11.25
789.883 11.2404
53.0462 11.2404
46.1132 11.2404
399.599 11.225
1563.65 11.2
1456.93 11.2
849.337 11.2
52.1907 11.2
1291.73 11.1667
1039.44 11.1667
970.533 11.1667
798.212 11.1667
555.417 11.1667
189.907 11.1607
1511.64 11.1429
103.202 11.1429
1563.35 11.125
458.256 11.125
410.09 11.125
310.486 11.125
251.832 11.1023
228.172 11.1023
720.989 11.0865
688.104 11.0865
475.509 11.0865
355.825 11.0865
197.796 11.0865
192.888 11.0865
137.957 11.0865
94.0177 11.0865
228.087 11.0833
1228.68 11.075
739.891 11.075
220.179 11.075
1514.6 11.0625
198.489 11.0625
628.006 11.05
99.3966 11.05
1472.94 11.0417
1220.68 11.0417
373.39 11.0417
193.143 11.0417
94.5461 11.0417
599.737 11.0357
306.532 11.0357
316.865 11.025
989.236 11.0179
113.593 11.0139
1300.19 11.0114
911.931 11.0114
418.919 11.0114
195.803 11.0114
190.185 11.0114
1525.28 11.0096
834.394 11.0096
819.946 11.0096
723.144 11.0096
80.6707 11.0096
1488.54 11.0083
354.584 11.0074
1446.44 11.
1238.86 11.
1186.06 11.
828.514 11.
735.815 11.
609.13 11.
565.193 11.
443.201 11.
375.23 11.
374.803 11.
351.162 11.
326.887 11.
163.216 11.
161.591 11.
159.024 11.
126.944 11.
353.244 10.9205
62.8363 10.9205
55.9054 10.9205
625.733 10.875
604.368 10.875
1383.29 10.8
1216.45 10.8
1055.24 10.8
931.414 10.8
825.406 10.8
1094.81 10.75
468.323 10.75
131.847 10.75
338.287 10.6806
327.864 10.6806
183.325 10.6806
1416.21 10.6667
1141.48 10.6667
504.095 10.6667
326.995 10.625
392.61 10.5625
58.8162 10.5625
1562.08 10.5568
1477.94 10.5568
394.259 10.5568
354.424 10.5568
246.068 10.5568
69.0769 10.5568
1300.6 10.4712
568.358 10.4712
372.307 10.4712
1083.86 10.45
531.28 10.45
461.731 10.45
354.931 10.45
62.8629 10.45
1371.01 10.4464
406.414 10.4464
401.112 10.4464
352.168 10.4464
144.297 10.4464
1214.81 10.375
415.351 10.375
370.888 10.375
301.638 10.375
133.778 10.375
42.2683 10.375
1334.55 10.3472
1303.7 10.3472
491.126 10.3472
462.63 10.3472
51.5091 10.3472
1533.36 10.3333
1491.59 10.3333
1064.99 10.3333
541.231 10.3333
58.0942 10.3333
816.538 10.3214
711.224 10.2841
495.778 10.2841
409.823 10.2841
279.888 10.2841
198.199 10.2841
164.18 10.2841
150.081 10.2841
121.447 10.2841
55.2126 10.2841
916.57 10.25
436.654 10.25
311.659 10.25
252.643 10.25
1270.41 10.2404
1246.88 10.2404
834.527 10.2404
416.764 10.2404
175.32 10.2404
143.907 10.2404
64.0302 10.2404
59.2549 10.2404
601.843 10.2083
354.757 10.2
264.832 10.2
113.166 10.2
77.9869 10.2
66.2075 10.2
44.8003 10.2
1320.3 10.1667
1020.12 10.1667
1009.13 10.1667
456.81 10.1667
356.474 10.1667
329.959 10.1667
276.288 10.1667
187.391 10.1667
411.958 10.1607
1409.16 10.1429
1173.32 10.1429
812.14 10.125
707.647 10.125
625.354 10.125
188.904 10.125
58.2715 10.125
1203.15 10.1023
1049.04 10.1023
1028.46 10.1023
859.113 10.1023
673.859 10.1023
334.826 10.1023
278.893 10.1023
188.726 10.1023
187.815 10.1023
51.288 10.1023
43.7027 10.1023
1241.68 10.0865
675.362 10.0865
655.092 10.0865
337.378 10.0865
148.722 10.0865
1128.08 10.0833
460.415 10.0833
199.208 10.0833
1454.88 10.075
461.831 10.075
1285.26 10.0625
1247.48 10.0625
1065.49 10.0625
466.063 10.0625
414.359 10.0625
1564.88 10.05
1511.37 10.05
1037.04 10.05
1035.06 10.05
677.567 10.05
328.473 10.05
185.685 10.05
98.7354 10.05
74.8875 10.05
64.9455 10.05
959.163 10.0417
713.671 10.0417
445.084 10.0417
351.602 10.0417
289.944 10.0417
143.983 10.0417
977.344 10.0357
718.085 10.0357
641.79 10.0357
606.306 10.0179
1077.6 10.0139
312.791 10.0139
306.141 10.0139
173.098 10.0139
124.855 10.0139
1534.62 10.0114
1008.9 10.0114
753.902 10.0114
565.82 10.0114
502.962 10.0114
497.862 10.0114
461.428 10.0114
156.699 10.0114
151.96 10.0114
99.2597 10.0114
72.8248 10.0114
60.309 10.0114
59.7143 10.0114
1013.87 10.0096
860.305 10.0096
542.213 10.0096
490.16 10.0096
185.912 10.0096
800.381 10.0083
1252.85 10.
1160.6 10.
1001.33 10.
652.654 10.
559.61 10.
524.198 10.
438.235 10.
272.662 10.
214.085 10.
164.62 10.
82.8981 10.
78.7681 10.
54.6223 10.
