# Supplementary material for: Functional Genomics of Novel Secondary Metabolites from Diverse Cyanobacteria Using Untargeted Metabolomics
Source: Mar Drugs. 2013 Sep 30;11(10):3617–31. doi: 10.3390/md11103617 (PMC3826126; doi:10.3390/md11103617)
Supplement: Supplementary File 3 — Supplementary msms data (ZIP, 1417 KB) [file marinedrugs-11-03617-s003.zip › msms/113.Negative.txt]

// 113.  C8H14N2O5S Negative
219.045 3329.91
249.053 983.71
51.6356 118.6
219.218 114.01
219.185 109.011
106.974 104.25
79.9591 98.2893
249.129 94.0909
219.356 75.4321
250.053 75.05
219.258 67.125
100.596 65.0801
220.036 64.3333
249.217 63.5
219.3 62.4556
219.404 61.7284
191.054 61.5956
256.285 51.6576
219.777 47.7601
219.435 46.75
80.9682 45.625
219.569 45.3393
250.155 45.1157
1652.3 42.8893
159.038 42.5
219.506 42.0714
158.096 42.0363
219.982 40.1571
314.978 39.6814
221.762 37.6806
220.662 37.2269
853.073 36.1008
222.004 35.4803
219.636 35.3603
219.941 35.2457
191.726 35.1875
743.936 35.0667
734.234 35.0043
677.369 34.8182
51.5268 34.2269
220.361 34.
1100.22 33.5682
1368.42 33.4167
1437.53 33.2269
154.252 33.1406
166.7 33.1118
156.681 33.045
892.589 33.0208
897.352 33.0139
1234.95 33.005
334.39 33.
310.379 32.8523
611.704 32.2457
269.852 32.1078
219.702 31.3491
598.078 31.3266
217.143 31.3214
1170.86 31.1078
362.671 31.0179
1219.48 31.0054
750.208 30.6544
432.262 30.4083
43.9483 30.3393
791.436 30.2269
79.9818 30.2
1499.16 30.1838
888.263 30.1157
250.634 30.0227
128.172 30.
120.539 29.7961
642.089 29.5329
196.715 29.3491
1028.43 29.338
149.551 29.338
419.316 29.1607
1648.88 29.125
646.775 29.0388
1468.19 29.0208
252.123 29.0192
1440.13 29.0167
566.972 29.
70.4684 29.
221.65 28.125
299.763 28.1157
225.445 28.0625
89.9564 28.045
42.7352 28.0321
80.0832 28.0167
1524.13 28.006
978.115 28.0046
249.568 27.75
177.02 27.5602
1190.01 27.4
683.947 27.2917
1307.14 27.2308
305.543 27.2269
554.259 27.225
277.661 27.225
817.628 27.2045
1439.85 27.1875
138.067 27.1488
1130.99 27.125
64.6938 27.125
108.821 27.0417
1165.5 27.0388
1495.86 27.0357
508.892 27.006
334.582 27.006
1678.7 27.005
1414.21 27.0043
228.951 27.
111.499 26.962
1249.67 26.9423
625.181 26.8182
54.5251 26.7961
202.052 26.6944
1152.27 26.5714
1662.85 26.4808
1596.22 26.4712
671.479 26.3224
895.758 26.2663
119.368 26.2663
1638.86 26.0833
532.499 26.0592
53.9693 26.0536
1533.97 26.025
1160.69 26.0227
1413.09 26.0192
249.999 26.0074
94.5504 26.006
152.436 26.0054
793.161 26.005
1149.86 25.9013
676.898 25.7202
481.385 25.7202
1002.2 25.625
1347.86 25.5707
654.579 25.5208
274.955 25.5
843.486 25.4803
70.5229 25.4444
484.612 25.1429
1250.17 25.125
330.026 25.125
664.921 25.0833
481.3 25.0536
310.116 25.0489
68.4419 25.0489
153.861 25.045
1295.96 25.0054
1072.88 24.75
46.9267 24.5682
870.641 24.4803
365.32 24.4803
140.619 24.4083
202.551 24.3636
1502.71 24.3603
131.044 24.2917
41.1284 24.2813
660.305 24.225
411.401 24.225
1632.37 24.1645
1120.78 24.1488
1290.5 24.1359
117.927 24.125
707.274 24.1111
1450.5 24.0909
667.953 24.0833
308.575 24.0592
1670.92 24.0536
1262.75 24.0278
776.902 24.025
685.343 24.0074
51.6587 24.0066
1099.65 24.005
1182.43 23.8929
1462.68 23.8897
1102.06 23.8897
519.116 23.7961
248.116 23.5714
699.181 23.5329
1479.28 23.5313
490.239 23.5208
225.589 23.4803
1465.56 23.4712
1588.8 23.4464
220.088 23.4083
99.0452 23.4083
250.951 23.3333
107.034 23.3333
1473.87 23.3224
1054.62 23.3224
383.999 23.3224
378.35 23.1731
721.406 23.1645
1149.34 23.1488
896.049 23.0909
854.395 23.0833
805.731 23.075
222.821 23.075
376.847 23.0662
65.8182 23.0536
373.895 23.0489
1217.3 23.0313
1280.8 23.0278
1029.82 23.025
1313.88 23.0227
703.836 23.0227
856.875 23.0208
759.154 23.0066
292.517 23.006
87.5763 23.006
1606.34 23.
1186.46 23.
551.784 23.
278.025 23.
117.098 23.
249.436 22.8897
64.3107 22.8897
811.812 22.8409
350.719 22.7961
70.2038 22.7778
1336.38 22.7202
1046.74 22.7202
63.4061 22.7202
1353.12 22.6923
1201.73 22.675
42.6831 22.6576
141.728 22.6544
1689.08 22.625
1336.97 22.625
823.98 22.4821
1224.24 22.4808
1115.69 22.4803
793.859 22.4712
1483.09 22.4083
594.412 22.3636
949.789 22.3611
142.27 22.3603
1245. 22.3224
1137.26 22.2857
220.724 22.225
279. 22.1875
149.851 22.1875
817.056 22.1429
1580.28 22.1359
642.138 22.1136
62.655 22.1
510.794 22.0489
148.003 22.0417
1159.81 22.0278
250.788 22.0278
77.5002 22.025
1476.07 22.0227
704.835 22.0083
74.9745 22.0083
267.121 22.0066
238.337 22.006
142.976 22.006
62.6324 22.006
753.278 22.
674.025 21.9
324.701 21.9
1463.18 21.8897
259.042 21.875
1608.9 21.7961
1063.57 21.7961
551.827 21.7961
223.024 21.7961
583.316 21.7813
1012.97 21.75
1595.28 21.6944
1000.54 21.6544
1463.97 21.625
219.73 21.5714
258.384 21.5682
1012.02 21.5329
1348.37 21.5313
295.342 21.5313
1507.36 21.4821
997.449 21.4444
1567.74 21.4083
56.1371 21.4
46.3242 21.4
1178.69 21.3603
255.759 21.2857
296.163 21.25
150.12 21.25
899.657 21.2404
109.853 21.2404
1327.1 21.2083
107.26 21.2083
725.891 21.2045
1259.45 21.1838
556.155 21.1429
939.454 21.125
201.212 21.125
113.266 21.125
1608.16 21.1111
131.266 21.0909
442.117 21.0313
51.7824 21.0278
1043.73 21.025
616.443 21.025
583.149 21.0083
1362.83 21.0074
1227.83 21.0074
495.631 21.0074
255.427 21.0074
976.843 21.0066
1426.39 21.
1007.36 21.
833.064 21.
492.448 21.
393.92 21.
189.653 21.
148.871 21.
1141.97 20.9185
987.303 20.8929
1201.42 20.8182
832.339 20.7961
91.4997 20.7961
668.137 20.7778
229.785 20.6944
162.587 20.6944
1025.5 20.675
620.999 20.675
250.105 20.6667
570.983 20.625
54.4436 20.625
935.7 20.6
184.256 20.5329
430.016 20.5313
253.836 20.5208
434.43 20.4821
1027.13 20.4083
811.607 20.4083
1407.34 20.4
966.505 20.4
343.067 20.4
301.541 20.4
838.046 20.3603
102.729 20.3603
656.162 20.3333
776.65 20.2841
507.169 20.25
342.951 20.25
327.244 20.25
258.319 20.25
84.1273 20.2404
80.0485 20.225
102.869 20.2083
80.0114 20.2045
1494.91 20.1838
1061.5 20.1838
1038.9 20.1838
910.166 20.1838
662.663 20.1838
363.982 20.1838
255.902 20.1838
167.813 20.1838
476.748 20.1645
1312.47 20.1488
1268.66 20.125
574.847 20.125
266.89 20.125
42.1109 20.125
151.222 20.1111
413.634 20.1
200.794 20.075
109.115 20.075
212.786 20.0662
633.383 20.0592
100.955 20.0592
62.5282 20.0592
440.403 20.0417
234.207 20.0357
53.4274 20.0357
1396.83 20.0278
1012.65 20.0278
44.5822 20.0278
1341.58 20.025
688.931 20.025
101.555 20.025
682.406 20.0227
1607.1 20.0139
295.562 20.0083
1606.73 20.0074
887.308 20.0074
88.0648 20.0074
1643.29 20.006
1513.83 20.0054
475.648 20.
67.9215 20.
301.357 19.9205
102.38 19.9205
1684.15 19.8929
1326.04 19.7813
1116.65 19.7788
742.588 19.7788
534.863 19.7788
839.842 19.6944
231.289 19.6944
707.099 19.6544
1351.44 19.625
1321.54 19.625
1302.98 19.625
525.587 19.625
465.311 19.625
57.4383 19.625
961.687 19.5956
877.748 19.5714
111.051 19.5714
1356.68 19.5682
332.026 19.5
610.828 19.4803
561.532 19.4712
83.4069 19.4712
220.765 19.3636
484.4 19.3611
837.303 19.3603
687.866 19.3603
230.288 19.3603
1060.02 19.3224
141.684 19.3224
522.078 19.3214
426.535 19.3214
1332.49 19.2857
1640.92 19.2813
1105.64 19.2813
845.626 19.2813
461.782 19.2813
264.506 19.2813
57.0248 19.2813
53.8342 19.2813
286.271 19.2663
172.785 19.25
136.122 19.25
951.431 19.2426
515.569 19.225
527.973 19.2083
140.086 19.1838
756.088 19.1635
171.63 19.1635
1059.91 19.1429
156.3 19.1429
1205.17 19.125
893.655 19.125
738.851 19.125
53.9999 19.125
414.158 19.1111
370.525 19.1111
359.189 19.1111
1667.23 19.1023
1132.97 19.0662
118.456 19.0662
263.389 19.0592
60.4218 19.0592
51.3956 19.0592
882.979 19.0536
155.924 19.0417
49.0068 19.0417
368.927 19.0313
46.4292 19.0313
929.1 19.0278
343.715 19.0278
55.5247 19.0278
235.265 19.0139
250.37 19.0096
1281.94 19.0083
519.17 19.0083
1308.67 19.0074
656.895 19.0074
125.451 19.0074
430.914 19.006
363.894 19.0054
1089.39 19.
410.854 19.
1369.42 18.9205
209.612 18.8929
1678.33 18.8897
1464.87 18.8897
226.954 18.8897
1695.09 18.8
1539.73 18.7788
716.732 18.7788
507.636 18.7788
460.053 18.7788
384.264 18.7788
524.387 18.7202
630.879 18.6944
64.8558 18.6944
1050.93 18.5956
249.938 18.5714
768.045 18.5568
954.026 18.5329
953.602 18.5329
1035.28 18.5313
304.364 18.5
118.178 18.5
1050.62 18.4712
1255.98 18.4444
798.403 18.4083
205.415 18.4083
156.364 18.4083
639.395 18.4
783.839 18.375
761.167 18.375
233.872 18.375
1484.81 18.3611
1090.13 18.3603
981.736 18.3603
409.046 18.3603
110.092 18.3603
1230.56 18.3333
855.066 18.3224
800.649 18.3224
1563.13 18.3214
743.012 18.3214
309.489 18.3214
76.3853 18.3214
1243.03 18.2857
1084.77 18.2857
339.697 18.2857
511.168 18.2813
220.493 18.2813
1152.68 18.25
605.498 18.25
400.288 18.25
191.939 18.2404
213.037 18.225
897.969 18.2083
365.491 18.2083
1327.97 18.1838
1281.48 18.1645
1454.07 18.1635
566.841 18.1635
1153.46 18.1429
55.9141 18.1429
1172.27 18.125
1022.07 18.125
474.755 18.125
386.246 18.125
76.7681 18.125
44.2398 18.125
1345.5 18.1111
653.977 18.1111
1427.21 18.1
540.672 18.1
596.372 18.0865
222.213 18.0865
1407.75 18.075
666.783 18.075
426.821 18.075
1621.23 18.0662
1075.77 18.0662
916.363 18.0662
423.172 18.0662
393.963 18.0592
320.665 18.0592
156.997 18.05
1556.4 18.0417
1423.27 18.0357
774.827 18.0313
1218.58 18.0278
53.6624 18.0278
462.436 18.0096
818.451 18.0083
249.327 18.0083
248.757 18.0083
180.759 18.0083
56.9639 18.0083
1122.58 18.0074
623.475 18.0074
147.365 18.0074
1241.58 18.0066
551.381 18.0054
1493.95 18.
1417.25 18.
1145.28 18.
571.715 18.
514.945 18.
229.898 18.
194.082 18.
156.745 18.
41.793 18.
638.564 17.9205
180.282 17.9
50.9262 17.8929
665.663 17.8897
365.354 17.8
706.576 17.7961
545.401 17.7813
113.692 17.7813
1354.71 17.7788
471.195 17.7788
422.038 17.7788
959.759 17.6806
788.315 17.675
731.056 17.625
452.862 17.5714
80.4671 17.5714
1433.18 17.5568
1051.22 17.5
1001.99 17.5
194.268 17.5
166.223 17.5
79.8635 17.5
1437.39 17.4712
819.935 17.4712
459.432 17.4712
204.831 17.4083
1530.14 17.375
720.934 17.3611
1639.4 17.3603
1477.09 17.3603
378.786 17.3603
119.018 17.3603
709.242 17.3224
398.913 17.3224
1641.78 17.3214
533.199 17.2917
284.79 17.2917
922.101 17.2857
749.593 17.2857
1525.46 17.2841
1576.66 17.2813
285.853 17.2813
166.969 17.2813
1457.04 17.25
1257.5 17.25
371.485 17.25
226.409 17.25
864.453 17.2404
322.101 17.2404
571.374 17.2083
366.389 17.2083
718.668 17.2
1380.63 17.1838
733.8 17.1838
238.992 17.1838
124.044 17.1838
1682.86 17.1667
438.714 17.1645
203.595 17.1645
953.165 17.1635
58.5687 17.1635
1491.43 17.1429
974.856 17.1429
827.585 17.1429
746.517 17.1429
212.218 17.1429
520.302 17.125
493.911 17.125
481.5 17.125
296.649 17.125
139.456 17.125
1580.03 17.1111
1447.45 17.0865
454.023 17.0865
59.5784 17.0865
840.903 17.075
380.18 17.075
227.246 17.075
129.97 17.075
1213.9 17.0662
508.001 17.0662
86.3956 17.0662
1114.27 17.0592
441.61 17.0417
257.136 17.0417
307.901 17.0357
246.695 17.0357
1161.06 17.0313
906.056 17.0313
267.28 17.0313
84.774 17.0313
177.279 17.0278
290.678 17.0096
204.938 17.0096
1457.62 17.0083
980.302 17.0083
843.945 17.0083
260.191 17.0083
1067.1 17.0074
367.927 17.0074
275.699 17.0074
1286.49 17.0066
198.793 17.0066
1056.09 17.
653.537 17.
610.274 17.
486.036 17.
212.01 17.
205.899 17.
506.654 16.9205
439.911 16.8929
249.739 16.8929
224.017 16.8929
1460.41 16.8
130.575 16.8
1152.8 16.7813
1399.28 16.7788
470.419 16.7788
894.911 16.6806
1439.76 16.6667
1037.9 16.6667
1678.88 16.625
663.203 16.5956
535.634 16.5956
64.8095 16.5956
248.514 16.5714
181.451 16.5714
150.208 16.5714
102.29 16.5714
83.6422 16.5568
171.001 16.5
1644.24 16.4712
1552.41 16.4712
1190.2 16.4712
795.973 16.4712
791.352 16.4712
349.15 16.4712
266.464 16.4712
108.754 16.4712
102.95 16.4712
500.229 16.45
163.267 16.4444
279.7 16.4083
253.429 16.4083
120.988 16.4083
258.563 16.375
303.404 16.3603
124.006 16.3603
96.1111 16.3603
192.033 16.3472
250.918 16.3333
1048.16 16.3214
395.965 16.3214
1470.97 16.2917
747.305 16.2857
53.3121 16.2857
566.388 16.2841
1308.24 16.2813
233.787 16.2813
1013.75 16.25
656.653 16.25
1540.76 16.2404
773.714 16.2404
93.2619 16.2404
296.41 16.225
1427.07 16.2083
223.419 16.2083
814.351 16.2
224.594 16.1838
62.0987 16.1838
83.6798 16.1667
1044.68 16.1635
847.534 16.1635
387.795 16.1635
305.018 16.1635
172.69 16.1635
473.926 16.1429
1510.75 16.125
1154.93 16.125
493.421 16.125
378.462 16.125
55.2952 16.125
1679.29 16.1111
900.719 16.1111
697.846 16.1111
679.327 16.1111
117.075 16.1
1295.79 16.0865
903.697 16.0865
709.745 16.0865
380.482 16.0865
94.4114 16.0865
1550.11 16.075
1390.67 16.075
1330.21 16.075
901.166 16.075
849.696 16.075
106.764 16.075
931.931 16.0662
110.645 16.0592
109.515 16.05
93.0905 16.05
97.2489 16.0417
95.1495 16.0417
1558.83 16.0357
1358.6 16.0357
378.127 16.0357
149.634 16.0357
852.856 16.0313
818.053 16.0313
953.459 16.0278
777.78 16.0278
140.419 16.0278
1638.74 16.0114
945.093 16.0096
1131.89 16.0083
853.358 16.0083
672.688 16.0083
590.944 16.0083
424.942 16.0083
402.387 16.0083
1420.2 16.0074
170.399 16.0066
1065.16 16.
1033.56 16.
1017.85 16.
899.825 16.
618.265 16.
321.846 16.
128.031 16.
622.111 15.9205
688.079 15.8929
614.301 15.8929
452.027 15.8929
41.4982 15.8929
620.291 15.8897
117.554 15.8897
517.53 15.8
238.209 15.8
112.72 15.8
55.9593 15.8
48.7553 15.8
1315.04 15.7813
375.649 15.7813
367.095 15.7788
141.631 15.7788
272.854 15.675
348.465 15.6667
265.678 15.6667
320.022 15.5568
73.2323 15.5568
70.0325 15.5568
1056.24 15.5
1246. 15.4712
855.397 15.4712
155.327 15.4712
80.4365 15.4712
1138.74 15.4083
906.649 15.4083
689.73 15.4083
203.147 15.4083
1265.97 15.375
853.673 15.375
738.35 15.375
461.904 15.375
301.39 15.375
59.0911 15.375
1003.16 15.3603
950.313 15.3603
745.25 15.3603
610.583 15.3603
1500.98 15.3214
399.232 15.3214
386.189 15.3214
790.507 15.2857
555.321 15.2857
268.645 15.2857
248.935 15.2857
433.608 15.2841
1600.15 15.2813
1240.91 15.2813
58.8295 15.2813
1449.62 15.25
734.897 15.25
631.791 15.25
173.41 15.25
133.423 15.25
84.041 15.25
957.034 15.2404
1176.3 15.2083
731.118 15.2083
209.888 15.2083
150.581 15.2083
70.7646 15.2083
480.116 15.2
340.58 15.2
1498.76 15.1838
1143.58 15.1838
941.328 15.1838
731.582 15.1838
129.441 15.1838
1565.74 15.1667
1527.24 15.1667
81.8507 15.1667
1053.79 15.1645
667.529 15.1635
52.3212 15.1635
398.329 15.1429
233.296 15.1429
198.624 15.1429
114.48 15.1429
1638.43 15.125
1566.47 15.125
204.438 15.125
176.662 15.125
100.226 15.125
270.689 15.1023
102.319 15.1023
1616.81 15.0865
667.006 15.0865
466.274 15.0865
127.921 15.0865
115.07 15.0865
821.826 15.075
508.66 15.075
353.641 15.075
340.356 15.075
306.034 15.075
125.073 15.0662
1347.14 15.0625
722.883 15.05
1262.95 15.0417
1148.17 15.0417
673.582 15.0417
379.249 15.0417
283.891 15.0417
204.471 15.0417
703.001 15.0357
696.5 15.0357
358.126 15.0357
220.841 15.0357
165.551 15.0357
130.637 15.0357
1120.89 15.0313
523.076 15.0313
395.169 15.0313
1605.72 15.0278
1210.57 15.0278
727.621 15.0278
1128.37 15.0114
51.8194 15.0114
1137.18 15.0096
946.608 15.0096
853.91 15.0096
333.407 15.0096
682.047 15.0083
575.213 15.0083
333.731 15.0083
279.191 15.0083
215.429 15.0083
139.885 15.0083
127.177 15.0083
595.475 15.0074
351.683 15.0074
318.341 15.0074
279.555 15.0074
1502.89 15.
1097.22 15.
1006.09 15.
798.769 15.
761.981 15.
131.361 15.
91.6212 15.
1053.16 14.9205
314.747 14.9205
182.932 14.9205
67.7263 14.9205
1627.4 14.8929
95.1662 14.8
40.5675 14.8
277.1 14.7813
1494.74 14.7788
902.788 14.7788
796.791 14.7788
123.093 14.7788
80.3795 14.7788
222.312 14.75
94.7475 14.6806
50.2262 14.6806
1263.5 14.675
1529.38 14.6667
518.658 14.5714
493.302 14.5714
164.808 14.5714
1365.19 14.5625
1179.1 14.5625
174.717 14.5625
958.467 14.5568
111.646 14.5568
90.4828 14.5568
84.6593 14.5568
549.788 14.5
220.425 14.5
104.018 14.5
945.813 14.4712
882.096 14.4712
789.231 14.4712
711.427 14.4712
707.201 14.4712
239.684 14.4712
461.952 14.45
195.71 14.45
1216.83 14.4464
415.449 14.4464
222.379 14.4464
172.228 14.4444
62.0087 14.4083
980.681 14.375
851.749 14.375
769.826 14.375
353.916 14.375
231.548 14.375
187.209 14.375
149.029 14.375
73.0531 14.375
457.289 14.3603
64.7722 14.3603
386.88 14.3472
1244.55 14.3214
735.912 14.3214
709.136 14.3214
268.396 14.3214
1507.7 14.2857
1253.65 14.2857
837.358 14.2857
518.596 14.2857
492.16 14.2857
309.343 14.2857
96.5008 14.2857
1003.78 14.2841
585.132 14.2841
441.007 14.2841
92.5228 14.2813
1529.01 14.25
635.584 14.25
626.048 14.25
749.777 14.2404
318.791 14.2404
288.296 14.2404
81.0031 14.2404
329.807 14.2083
1294.68 14.2
654.209 14.2
1239.32 14.1667
933.647 14.1667
727.946 14.1667
509.641 14.1667
364.823 14.1667
328.165 14.1667
883.274 14.1635
183.772 14.1635
146.646 14.1635
369.772 14.1607
235.62 14.1429
202.934 14.1429
197.149 14.1429
59.8665 14.1429
847.135 14.125
533.986 14.125
130.987 14.125
98.6063 14.125
65.4586 14.125
51.5853 14.125
47.7105 14.125
808.985 14.1111
1398.68 14.1023
809.654 14.1023
360.657 14.1023
47.0085 14.1023
1609.37 14.0865
1314.48 14.0865
551.435 14.0865
351.35 14.0865
153.541 14.0865
79.7351 14.0865
587.936 14.075
47.6432 14.075
265.373 14.0662
669.14 14.0625
460.686 14.0625
1459.68 14.0417
1406.72 14.0417
1350.19 14.0417
1330.51 14.0417
1285.77 14.0417
1151.85 14.0417
1067.31 14.0417
799.584 14.0417
598.587 14.0417
361.777 14.0417
81.0343 14.0417
60.081 14.0417
55.7427 14.0417
873.709 14.0357
709.364 14.0357
376.781 14.0357
1182.75 14.0313
283.959 14.0313
1314.81 14.0179
1036.03 14.0179
324.493 14.0179
1490.28 14.0139
1395.68 14.0139
797.975 14.0114
391.398 14.0114
365.952 14.0114
1440.94 14.0096
1047.42 14.0096
518.148 14.0096
180.351 14.0096
1380.78 14.0083
1371.03 14.0083
651.138 14.0083
584.084 14.0083
582.366 14.0083
572.277 14.0083
421.912 14.0083
124.491 14.0083
1550.2 14.
1514.43 14.
1479.73 14.
969.284 14.
692.492 14.
521.91 14.
237.149 14.
232.789 14.
228.301 14.
98.1375 14.
970.937 13.9205
1507.54 13.8929
427.57 13.8929
925.289 13.875
602.45 13.875
466.949 13.875
321.214 13.875
1554.5 13.8
1534.65 13.8
620.541 13.8
374.697 13.8
298.936 13.8
218.376 13.8
1606.02 13.7788
1341.21 13.7788
767.323 13.7788
183.831 13.7788
242.767 13.6806
155.44 13.6806
140.328 13.6806
62.2415 13.6806
56.6298 13.6806
1296.76 13.675
666.327 13.675
742.308 13.6667
665.539 13.6667
522.365 13.6667
497.485 13.6667
1575.96 13.5714
982.942 13.5714
699.302 13.5714
222.924 13.5714
1386.25 13.5625
768.885 13.5625
78.0844 13.5625
1494.3 13.5568
919.083 13.5568
716.181 13.5568
873.845 13.5
808.855 13.5
596.578 13.4712
737.034 13.45
79.7849 13.45
65.9496 13.45
1469.4 13.4464
1103.52 13.4464
68.0614 13.4464
464.348 13.4083
255.189 13.4083
1074.27 13.375
1061.33 13.375
155.61 13.375
40.4672 13.375
617.514 13.3472
1153.92 13.3333
453.714 13.3333
1483.39 13.3214
1332.3 13.3214
259.988 13.3214
74.7367 13.3214
672.029 13.2841
227.826 13.2841
173.615 13.2841
470.564 13.2813
51.704 13.2813
828.63 13.25
567.798 13.25
135.797 13.25
60.1927 13.25
1670.01 13.2404
714.193 13.2404
65.3453 13.2404
366.972 13.2083
269.118 13.2083
56.0767 13.2083
1634.55 13.2
1379.58 13.2
925.609 13.2
741.795 13.2
539.01 13.2
921.416 13.1838
59.0229 13.1838
1106.84 13.1667
819.742 13.1667
349.377 13.1667
56.7779 13.1667
1505.45 13.1635
565.532 13.1635
340.202 13.1635
295.723 13.1635
1127.44 13.1607
1659.05 13.1429
924.479 13.1429
363.731 13.1429
74.1779 13.1429
969.445 13.125
880.221 13.125
433.185 13.125
267.917 13.125
225.246 13.125
130.846 13.125
113.324 13.125
90.008 13.125
86.782 13.125
452.255 13.1111
258.503 13.1111
1100.83 13.1023
1051.44 13.1023
489.832 13.1023
204.75 13.1023
62.9822 13.1023
60.9481 13.1023
53.5619 13.1023
47.4771 13.1023
1567.89 13.0865
1269.45 13.0865
1104.19 13.0865
927.494 13.0865
675.198 13.0865
222.556 13.0865
679.266 13.0625
1306.12 13.05
1578.73 13.0417
1360.5 13.0417
1171.27 13.0417
1012.83 13.0417
489.985 13.0417
412.807 13.0417
265.899 13.0417
181.422 13.0417
169.677 13.0417
48.7702 13.0417
1001.56 13.0357
984.953 13.0357
836.573 13.0357
47.1975 13.0357
745.859 13.0313
220.604 13.025
1054.92 13.0139
1624.6 13.0114
638.15 13.0114
483.451 13.0114
421.395 13.0114
274.416 13.0114
1549.68 13.0096
1487.87 13.0096
1337.49 13.0096
1203.74 13.0096
1072.05 13.0096
483.652 13.0096
378.518 13.0096
340.621 13.0096
132.721 13.0096
127.889 13.0096
106.29 13.0096
103.044 13.0096
1551.89 13.0083
1379.93 13.0083
1676.59 13.
1314.19 13.
754.465 13.
548.976 13.
527.454 13.
431.14 13.
372.241 13.
283.12 13.
69.7489 13.
1200.49 12.9205
1168.76 12.9205
665.237 12.9205
394.308 12.9205
366.866 12.9205
1634.8 12.8929
1406.42 12.8929
1288.4 12.8929
1236.79 12.8929
139.769 12.8929
57.5673 12.8929
1498.89 12.8
777.934 12.8
647.207 12.8
288.52 12.8
43.5919 12.8
534.679 12.7788
352.19 12.7788
291.169 12.7788
1283.58 12.75
1325.42 12.6806
846.804 12.6806
705.352 12.6806
224.171 12.6806
259.693 12.675
59.0013 12.675
259.427 12.6667
142.885 12.6667
91.3953 12.6667
667.679 12.625
311.474 12.625
47.4067 12.5714
932.344 12.5625
378.658 12.5625
851.973 12.5568
826.187 12.5568
188.84 12.5568
1062.17 12.5
347.362 12.5
1466.36 12.4712
1406.05 12.4712
610.981 12.4712
428.573 12.4712
355.919 12.4712
535.142 12.45
463.819 12.45
404.755 12.45
382.588 12.45
841.046 12.4464
410.061 12.4464
77.6144 12.4464
742.219 12.4083
422.62 12.375
502.551 12.3472
467.51 12.3472
279.816 12.3472
86.9864 12.3472
65.9009 12.3472
1144.76 12.3214
784.088 12.3214
224.457 12.3214
191.139 12.3214
1686.27 12.2841
459.387 12.2841
66.0699 12.2841
1490.14 12.25
1363.78 12.25
609.557 12.25
48.3198 12.25
1501.09 12.2404
1249.28 12.2404
1140.4 12.2404
451.78 12.2404
348.318 12.2404
196.386 12.2404
121.852 12.2404
1530.44 12.2083
1533.35 12.2
373.208 12.2
249.654 12.2
228.094 12.2
165.852 12.2
95.5327 12.2
74.8152 12.2
1654.36 12.1429
1625.04 12.1429
518.813 12.1429
295.149 12.1429
1050.3 12.125
959.828 12.125
552.86 12.125
532.214 12.125
56.5362 12.125
48.549 12.125
717.428 12.1023
610.455 12.1023
554.681 12.1023
532.273 12.1023
483.501 12.1023
362.289 12.1023
324.926 12.1023
250.298 12.1023
213.146 12.1023
157.377 12.1023
119.474 12.1023
1171.84 12.0865
910.493 12.0865
833.907 12.0865
585.037 12.0865
154.594 12.0865
270.07 12.0833
50.5197 12.0833
1466.74 12.0625
1103.37 12.0625
982.349 12.0625
712.83 12.0625
695.697 12.0625
250.825 12.0625
206.146 12.0625
138.194 12.0625
1526.05 12.05
1510.31 12.05
309.218 12.05
1629.27 12.0417
1464.61 12.0417
637.822 12.0417
582.615 12.0417
375.037 12.0417
254.731 12.0417
107.701 12.0417
89.9057 12.0417
926.553 12.0357
837.037 12.0357
774.716 12.0357
369.72 12.0357
937.376 12.0179
256.398 12.0139
894.061 12.0114
355.367 12.0114
315.404 12.0114
119.712 12.0114
1418.07 12.0096
1365.35 12.0096
668.012 12.0096
431.997 12.0096
195.528 12.0096
785.388 12.0083
586.229 12.0083
563.173 12.0083
200.696 12.0083
1401.77 12.
896.709 12.
657.233 12.
569.963 12.
399.474 12.
395.836 12.
296.948 12.
153.034 12.
60.4663 12.
52.183 12.
42.2572 12.
192.109 11.9205
1506.57 11.875
727.701 11.875
477.304 11.875
95.0216 11.875
1668.05 11.8
630.153 11.8
581.104 11.8
121.393 11.8
1352.7 11.7788
1089.78 11.7788
994.742 11.7788
572.526 11.7788
222.045 11.7788
484.856 11.75
1332.71 11.6806
778.345 11.6806
774.498 11.6806
657.683 11.6806
220.206 11.6806
181.689 11.6806
1333.41 11.6667
490.583 11.6667
208.647 11.6667
40.9939 11.6667
1326.25 11.625
233.905 11.625
1478.78 11.5714
1517.43 11.5625
1215.71 11.5625
888.411 11.5625
529.51 11.5625
370.357 11.5568
248.391 11.5568
243.737 11.5568
223.053 11.5568
153.436 11.5568
41.753 11.5568
1548.16 11.5
1138.07 11.4712
241.158 11.4712
1582.23 11.45
1485.9 11.45
1327.45 11.45
528.424 11.45
225.538 11.45
221.931 11.45
151.615 11.45
56.7169 11.45
1424.02 11.4464
769.083 11.375
327.524 11.375
86.3055 11.375
456.943 11.3472
356.666 11.3472
193.632 11.3472
1617.17 11.3333
1490.82 11.3333
1320.15 11.3333
137.795 11.3333
660.144 11.3214
1553.14 11.2841
1128.69 11.2841
226.134 11.2841
138.491 11.2841
977.166 11.2813
1397.19 11.25
1298.9 11.25
612.124 11.25
583.414 11.25
444.289 11.25
307.939 11.25
200.548 11.25
157.58 11.25
130.195 11.25
99.3946 11.25
505.564 11.2404
362.737 11.2404
253.134 11.2404
1694.94 11.2083
1498.29 11.2
1074.83 11.2
936.096 11.2
801.233 11.2
570.181 11.2
495.566 11.2
426.716 11.2
233.234 11.2
1595.39 11.1667
636.501 11.1667
282.542 11.1667
272.928 11.1667
225.127 11.1667
441.48 11.1607
307.189 11.1607
148.961 11.1607
143.537 11.1607
104.818 11.1607
804.811 11.125
674.586 11.125
575.764 11.125
130.28 11.125
60.7968 11.125
1009.39 11.1023
909.491 11.1023
557.383 11.1023
542.032 11.1023
468.206 11.1023
420.008 11.1023
140.256 11.1023
1006.75 11.0865
713.275 11.0865
700.967 11.0865
633.744 11.0865
448.523 11.0865
291.685 11.0865
249.619 11.0865
1055.92 11.0833
108.319 11.0833
746.751 11.075
1436.18 11.0625
1059.57 11.0625
891.098 11.0625
420.747 11.0625
251.37 11.0625
220.177 11.0625
65.6422 11.0625
65.0625 11.0625
1680.68 11.05
967.342 11.05
813.978 11.05
461.155 11.05
454.989 11.05
419.761 11.05
416.528 11.05
1311.3 11.0417
1185.88 11.0417
1150.78 11.0417
690.933 11.0417
444.601 11.0417
58.9129 11.0417
57.1066 11.0417
1525.8 11.0357
476.235 11.0313
265.038 11.025
368.173 11.0179
1304.92 11.0139
1284.62 11.0139
359.341 11.0139
82.3756 11.0139
78.228 11.0139
62.9594 11.0139
1034. 11.0114
510.949 11.0114
144.583 11.0114
273.762 11.0096
260.737 11.0096
396.731 11.0083
255.088 11.0083
1627.85 11.
1542.25 11.
1209.55 11.
447.826 11.
327.082 11.
139.095 11.
124.83 11.
64.3946 11.
1698.44 10.9205
1380.49 10.9205
1182.6 10.9205
954.497 10.9205
277.932 10.9205
196.504 10.9205
131.433 10.9205
89.3777 10.9205
81.6664 10.9205
45.8663 10.9205
1287.18 10.875
835.521 10.875
646.52 10.875
325.107 10.875
71.797 10.875
1182.81 10.8
927.326 10.8
834.359 10.8
571.459 10.8
326.461 10.75
95.8891 10.75
745.911 10.6806
598.867 10.6806
390.099 10.6806
194.89 10.6806
94.7305 10.6806
92.6311 10.6806
62.9335 10.6806
47.8385 10.6806
1347.61 10.6667
1292. 10.6667
261.191 10.6667
160.897 10.6667
915.262 10.625
1465.67 10.5625
1014.4 10.5625
253.356 10.5625
1556.98 10.5568
1204.22 10.5568
937.831 10.5568
798.092 10.5568
1116.53 10.5
966.561 10.45
793.755 10.45
387.353 10.45
345.439 10.45
1312.67 10.4464
340.656 10.4464
326.515 10.4464
245.162 10.4464
464.409 10.375
271.058 10.375
78.7048 10.375
57.3274 10.375
1435.08 10.3472
967.932 10.3472
299.93 10.3472
291.237 10.3472
223.821 10.3472
149.479 10.3472
50.6054 10.3472
1200.2 10.3333
900.914 10.3333
600.724 10.3333
592.148 10.3333
994.613 10.2841
505.255 10.2841
407.46 10.2841
375.992 10.2841
326.052 10.2841
140.148 10.2841
1521.78 10.25
1373.58 10.25
561.287 10.25
183.225 10.25
110.458 10.25
106.658 10.25
702.378 10.2404
460.897 10.2404
213.296 10.2404
192.154 10.2404
123.375 10.2404
235.568 10.2083
1385.49 10.2
1139.36 10.2
410.68 10.2
275.66 10.2
84.9114 10.2
81.7007 10.2
339.828 10.1667
179.283 10.1667
155.543 10.1667
143.373 10.1667
138.39 10.1667
83.45 10.1667
765.763 10.1607
231.612 10.1607
98.3486 10.1607
58.773 10.1607
694.355 10.1429
251.142 10.1429
130.788 10.1429
1502.38 10.125
1485.31 10.125
1265.09 10.125
1169.2 10.125
627.812 10.125
269.977 10.125
267.627 10.125
152.825 10.125
1516.33 10.1023
1281.27 10.1023
764.957 10.1023
711.074 10.1023
662.25 10.1023
341.52 10.1023
129.468 10.1023
108.195 10.1023
63.7115 10.1023
579.563 10.0865
559.617 10.0865
80.5452 10.0865
282.428 10.0833
1045.84 10.075
415.944 10.075
987.094 10.0625
281.061 10.0625
870.765 10.05
56.9769 10.05
40.1068 10.05
1182.95 10.0417
1014.53 10.0417
1003.43 10.0417
578.433 10.0417
61.774 10.0417
1539.57 10.0357
1294.95 10.0357
496.932 10.0357
261.699 10.0357
230.774 10.0357
677.567 10.0179
344.851 10.0179
176.768 10.0179
1472.93 10.0139
1070.72 10.0139
1011.28 10.0139
775.848 10.0139
751.031 10.0139
536.869 10.0139
395.397 10.0139
180.867 10.0139
1107.47 10.0114
902.147 10.0114
893.513 10.0114
760.543 10.0114
718.533 10.0114
632.072 10.0114
192.504 10.0114
44.0027 10.0114
1407. 10.0096
646.323 10.0096
372.899 10.0096
113.221 10.0096
1394.12 10.0083
1648.28 10.
1614.96 10.
1387.36 10.
1253.26 10.
1145.02 10.
860.014 10.
737.155 10.
686.918 10.
545.264 10.
529.581 10.
439.362 10.
368.356 10.
203.538 10.
201.354 10.
99.7101 10.
