# Supplementary material for: Functional Genomics of Novel Secondary Metabolites from Diverse Cyanobacteria Using Untargeted Metabolomics
Source: Mar Drugs. 2013 Sep 30;11(10):3617–31. doi: 10.3390/md11103617 (PMC3826126; doi:10.3390/md11103617)
Supplement: Supplementary File 3 — Supplementary msms data (ZIP, 1417 KB) [file marinedrugs-11-03617-s003.zip › msms/110.Positive.txt]

// 110.  C10H21NO5 Positive
236.149 30136.4
56.0497 19913.8
190.143 6327.92
102.054 3941.9
236.279 823.001
74.0592 669.752
74.0234 559.344
45.0338 492.013
73.0645 490.567
236.326 473.291
89.0581 444.578
56.1176 422.322
135.103 393.025
236.392 364.05
117.091 320.278
236.445 286.779
236.518 281.119
190.235 275.295
56.1391 240.
84.0426 212.557
190.266 198.488
236.564 194.149
236.604 185.226
236.673 177.645
236.768 167.08
56.1813 165.01
100.076 152.57
237.138 140.76
236.854 136.383
56.206 134.882
237.362 128.265
56.3308 124.403
237.068 121.44
56.2338 119.636
56.2787 116.142
236.941 115.352
102.142 113.286
238.236 102.121
146.084 98.8824
56.373 93.0667
237.248 89.4464
58.0624 89.0021
56.5497 88.8935
190.312 85.8929
190.39 83.1494
59.0494 82.4088
237.543 75.0262
237.198 67.9698
103.051 67.5114
128.066 62.1607
56.6245 61.9764
190.343 61.8182
61.8039 61.4402
102.203 57.0239
56.4641 57.0139
44.0493 56.3676
56.9628 56.0714
102.274 56.0119
190.584 55.7206
57.262 55.0104
190.435 53.5216
190.743 52.7202
190.706 51.225
56.7175 49.2857
84.0765 47.1
57.5827 46.6806
237.442 45.4464
238.434 45.1118
238.547 44.9013
237.767 44.6944
74.105 44.0114
190.619 43.9231
237.656 42.9013
238.12 42.1729
547.218 42.0179
56.755 41.875
190.794 41.6576
56.5865 41.2917
190.941 40.8929
239.005 40.5602
190.996 40.3636
238.793 39.7824
56.6851 39.1184
190.864 39.
102.552 38.1359
237.928 37.2083
234.396 36.5208
56.8538 35.8897
135.156 35.4464
190.536 35.2917
118.083 35.0114
130.082 34.0083
190.474 33.4083
191.519 33.3603
56.5013 33.0083
74.1727 32.3214
191.225 32.1111
239.581 32.0662
237.686 32.0313
61.0249 32.006
238.603 31.5
102.343 31.0592
43.0565 31.0417
190.828 31.0114
144.104 31.
