# Supplementary material for: Functional Genomics of Novel Secondary Metabolites from Diverse Cyanobacteria Using Untargeted Metabolomics
Source: Mar Drugs. 2013 Sep 30;11(10):3617–31. doi: 10.3390/md11103617 (PMC3826126; doi:10.3390/md11103617)
Supplement: Supplementary File 3 — Supplementary msms data (ZIP, 1417 KB) [file marinedrugs-11-03617-s003.zip › msms/17.Positive.txt]

// 17.   Positive
884.593 2560.77
885.585 456.023
867.564 168.134
884.851 150.076
133.072 141.493
89.0448 102.058
177.101 88.4904
277.2 86.2401
131.06 73.561
885.737 71.
304.851 67.1364
175.083 64.1739
885.216 60.2857
885.136 58.9423
885.886 55.8167
885.037 53.3333
217.107 52.0592
886.773 52.
886.175 47.7782
194.951 44.338
117.082 39.375
309.175 39.2857
887.41 35.405
134.127 34.4803
885.328 34.004
867.714 33.8409
887.727 33.
886.557 33.
889.131 32.3224
1512.41 32.0043
876.741 31.245
1651.68 31.0167
1469.47 31.0156
744.01 31.0147
755.415 29.3636
259.188 29.1488
1395.65 29.0388
464.945 28.4491
886.967 28.405
1100.87 28.1136
679.29 28.0833
886.034 27.45
434.095 27.0208
932.739 26.845
653.436 26.6544
89.0878 26.0909
87.0403 26.0833
687.798 26.0417
929.752 25.5707
643.218 25.4808
178.082 25.3636
177.148 25.25
887.241 25.1838
788.936 25.0536
1448.71 25.025
1320.63 25.
868.843 25.
1080.9 24.875
193.175 24.7961
111.517 24.75
40.0254 24.5
609.248 24.225
271.232 24.1324
273.453 24.125
84.0823 24.125
221.135 24.0833
310.728 24.0417
192.809 24.0208
1218.31 24.
886.488 23.845
119.063 23.6544
293.623 23.5
188.527 23.4444
227.012 23.4083
90.6131 23.4
147.072 23.25
192.489 23.1875
887.624 23.1488
126.653 23.1429
55.8003 23.
313.33 22.8182
135.836 22.6
1139.3 22.5714
653.604 22.4402
465.452 22.4083
1232.02 22.3333
425.243 22.2857
1080.81 22.25
1268.52 22.2045
867.78 22.125
552.835 22.1118
248.556 22.0909
1491.16 22.0833
1031.96 22.0769
297.156 22.0489
166.178 22.0278
86.5859 22.025
133.553 22.0227
192.436 21.8897
273.888 21.7813
886.637 21.5568
730.772 21.4402
312.013 21.4083
164.254 21.4083
505.812 21.4
737.78 21.375
86.3977 21.3611
893.685 21.3224
278.805 21.2813
1573.93 21.225
1337.74 21.225
1075.27 21.225
147.102 21.1838
942.349 21.1157
957.374 21.1111
387.35 21.1111
255.825 21.1111
103.882 21.0592
1540.7 21.0536
1113.03 21.0536
1659.33 21.045
118.617 21.0313
531.55 21.0096
178.133 21.0083
1247.61 21.0074
104.186 21.0074
692.987 21.
427.602 21.
138.039 21.
93.0179 21.
1513.49 20.875
557.849 20.7961
1511.33 20.7788
804.812 20.675
96.6819 20.675
1514.99 20.6576
294.358 20.6576
1622.97 20.625
50.1326 20.5329
108.103 20.5
1115.67 20.4
188.387 20.4
110.049 20.4
411.566 20.3611
143.468 20.3214
870.982 20.2813
612.67 20.2813
1030.78 20.25
1432.77 20.2045
891.168 20.2045
1494.46 20.1645
1473.56 20.1488
868.55 20.075
334.157 20.0662
628.297 20.0278
616.207 20.0208
132.061 20.
309.629 19.7961
212.993 19.7778
65.945 19.6667
587.904 19.6544
207.249 19.5714
816.781 19.5
415.232 19.4821
262.12 19.4083
162.715 19.4083
801.541 19.375
902.611 19.3636
190.389 19.2917
657.073 19.2857
80.9603 19.25
1058.26 19.245
1331.88 19.2426
112.733 19.225
989.545 19.1645
817.576 19.1645
42.7231 19.1635
1074.08 19.1488
761.897 19.1429
136.409 19.1429
1033.32 19.125
466.919 19.1111
278.087 19.1111
219.101 19.1023
294.957 19.075
1016.6 19.0662
1438.09 19.0592
1020.23 19.0489
57.8034 19.0357
393.609 19.0278
188.332 19.025
1399.09 19.0083
210.738 19.0083
149.63 19.0083
442.755 19.0074
224.571 19.006
1090.72 19.
694.289 19.
1236.13 18.8897
468.309 18.8897
61.6424 18.8897
802.16 18.6806
433.517 18.6806
462.221 18.625
354.952 18.5714
1102.39 18.5
238.53 18.5
222.039 18.4712
287.606 18.4444
134.229 18.4083
1467.1 18.3603
492.158 18.3603
1223.94 18.3214
1274.96 18.25
331.033 18.25
811.009 18.2426
627.181 18.2426
74.0592 18.2426
422.995 18.225
203.819 18.2083
99.4513 18.2083
43.3904 18.2083
1043.98 18.1838
593.191 18.1429
1211.3 18.125
1167.96 18.125
317.254 18.125
75.3062 18.1118
693.625 18.1111
903.248 18.1
554.267 18.1
144.142 18.075
1028.45 18.0662
779.007 18.0662
393.564 18.0662
368.562 18.0592
247.691 18.05
78.6861 18.0417
593.721 18.0357
600.397 18.0313
191.101 18.0313
1305.12 18.025
328.08 18.025
1411.3 18.0083
1208.44 18.0083
720.233 18.0083
1623.7 18.
947.212 18.
110.748 18.
54.7907 18.
190.597 17.8929
367.279 17.7813
408.781 17.7788
370.484 17.75
1471.41 17.7202
1697.9 17.675
945.901 17.675
1567.45 17.6544
231.649 17.625
888.18 17.5956
160.367 17.5956
72.47 17.5714
932.952 17.5568
642.883 17.5329
277.275 17.5329
896.257 17.5
453.329 17.4444
1358.55 17.4083
994.383 17.4083
942.799 17.4083
574.035 17.4083
71.9063 17.4083
1086.7 17.4
218.259 17.375
886.893 17.3611
483.272 17.3472
71.5455 17.3224
977.112 17.3214
869.448 17.3214
428.386 17.3214
266.408 17.2857
331.107 17.2813
770.223 17.25
1574.09 17.2404
876.297 17.225
115.026 17.225
471.796 17.2083
320.59 17.2083
116.672 17.1838
93.649 17.1838
69.3005 17.1838
1024.96 17.1645
505.54 17.1645
1511.24 17.1635
710.32 17.1488
1281.9 17.1429
491.407 17.1429
1139.04 17.125
97.2871 17.125
52.2263 17.1111
664.281 17.0865
51.2659 17.0865
521.822 17.075
506.378 17.075
174.916 17.075
141.732 17.0536
45.4253 17.0489
1073.83 17.0417
285.22 17.0417
763.1 17.0357
250.511 17.0357
887.922 17.0313
46.0064 17.0313
107.575 17.0278
256.567 17.0227
239.987 17.0139
66.5435 17.0114
674.224 17.0096
171.683 17.0083
158.652 17.0083
78.6068 17.0083
64.9303 17.0083
1569.46 17.0074
1669.73 17.
1667.39 17.
1360.86 17.
610.065 17.
537.404 17.
372.952 17.
88.058 17.
180.305 16.9205
1477.64 16.8929
177.839 16.8897
1124.94 16.8
481.349 16.7813
1006.48 16.7788
554.352 16.7788
208.557 16.7202
1633.79 16.6944
325.709 16.6944
249.907 16.6806
1250.83 16.5714
551.939 16.5714
253.322 16.5714
796.591 16.5625
73.274 16.5625
551.884 16.5
112.346 16.4712
151.533 16.4444
1682.61 16.4083
1157.86 16.4083
1098.93 16.4083
410.982 16.4083
388.883 16.4083
1691.44 16.375
693.929 16.375
584.291 16.375
727.833 16.3603
41.2886 16.3603
1384.2 16.3224
124.209 16.3224
165.278 16.3214
534.595 16.2841
1613.42 16.2813
1565.42 16.2813
925.909 16.2813
114.909 16.2813
100.099 16.2813
1101.07 16.25
912.24 16.25
419.879 16.25
1063.71 16.2426
898.627 16.2426
115.369 16.2404
1641.57 16.225
260.066 16.2083
1009.39 16.1838
302.204 16.1838
144.377 16.1838
1022.12 16.1667
573.037 16.1667
875.82 16.1635
934.527 16.1607
184.466 16.1607
175.111 16.1607
976.415 16.1429
1066.77 16.125
803.63 16.125
569.835 16.125
490.459 16.125
455.493 16.125
319.271 16.125
185.241 16.125
141.937 16.125
106.751 16.125
1325.21 16.1111
1027.24 16.1111
102.213 16.1111
51.5002 16.1111
1640.8 16.1023
167.236 16.1
910.683 16.0865
1161.79 16.075
866.544 16.075
191.347 16.075
64.9592 16.075
1191.9 16.0662
1217.33 16.0592
139.408 16.05
991.954 16.0417
998.974 16.0313
995.121 16.0313
460.627 16.0313
1627.05 16.0278
712.765 16.0278
43.8713 16.0278
1374.63 16.0227
1108.39 16.0227
890.483 16.0179
1518.9 16.0139
157.529 16.0114
1507.94 16.0083
1413.67 16.0083
709.408 16.0083
669.873 16.0083
633.376 16.0083
555.171 16.0083
138.531 16.0083
439.663 16.0074
1166.93 16.0066
669.265 16.0066
1572.43 16.
1469.89 16.
774.282 16.
144.631 16.
107.32 16.
1097.38 15.8929
348.147 15.8929
280.829 15.8929
700.433 15.8897
1160.4 15.8
48.8833 15.7813
1667.95 15.7788
519.851 15.7788
126.955 15.7788
621.254 15.675
217.214 15.675
72.8409 15.675
819.21 15.6667
179.684 15.5956
1466.35 15.5714
949.913 15.5714
574.588 15.5714
1017.78 15.5568
420.333 15.5568
407.848 15.5568
95.3488 15.5568
1134.02 15.5329
68.4612 15.5
1252.76 15.4712
1094.47 15.4712
830.785 15.4712
413.484 15.4712
1584.93 15.45
318.217 15.45
314.404 15.4444
1390.28 15.4083
709.311 15.4083
604.927 15.4083
429.86 15.4083
1480.47 15.375
914.361 15.375
458.787 15.375
175.5 15.3603
723.214 15.3472
93.4367 15.3472
114.578 15.3214
1222.8 15.2857
624.202 15.2857
45.9233 15.2857
1440.94 15.2841
941.701 15.2841
534.524 15.2841
1487.47 15.2813
867.05 15.2813
1077.66 15.25
682.183 15.25
312.146 15.25
305.924 15.25
200.947 15.25
58.1337 15.25
767.714 15.2404
711.663 15.2404
534.406 15.2404
310.97 15.225
1188.8 15.2083
304.238 15.2083
312.305 15.1838
628.542 15.1667
579.511 15.1667
458.036 15.1667
1600.48 15.1635
336.29 15.1635
441.608 15.1607
1181.91 15.1429
825.226 15.1429
405.818 15.1429
138.781 15.1429
1195.73 15.125
1158.52 15.125
923.957 15.125
332.994 15.125
1144.87 15.1
1421.32 15.0865
829.345 15.0865
703.968 15.0865
1159.74 15.075
137.77 15.075
89.1906 15.075
563.082 15.0662
1613.65 15.0625
219.126 15.0625
1343.75 15.05
209.102 15.05
1171.32 15.0417
217.993 15.0417
136.489 15.0417
114.997 15.0417
53.4337 15.0417
1295.6 15.0357
1061.02 15.0357
920.269 15.0357
87.5373 15.0357
876.114 15.0313
1607.56 15.0278
432.449 15.0278
215.816 15.0278
1580.8 15.0179
497.343 15.0114
259.253 15.0114
883.319 15.0096
1482.22 15.0083
947.755 15.0083
465.175 15.0083
70.7722 15.0083
62.2456 15.0083
753.572 15.0074
393.905 15.0066
247.149 15.006
1698.69 15.
1181.98 15.
865.869 15.
699.188 15.
691.107 15.
571.487 15.
231.832 15.
107.243 15.
43.1213 15.
1096.5 14.9205
1008.46 14.9205
1156.59 14.8929
1042.85 14.8929
687.929 14.8929
354.851 14.875
526.719 14.8
397.239 14.8
58.4834 14.8
830.157 14.7813
851.696 14.7788
1408.56 14.6806
1122.04 14.6806
1091.8 14.6806
871.687 14.6806
501.255 14.6806
195.11 14.6806
931.22 14.6667
890.805 14.6667
204.615 14.6667
60.3808 14.6667
891.857 14.625
1454.56 14.5956
1628.67 14.5714
414.941 14.5714
221.885 14.5714
197.665 14.5714
1199.22 14.5625
1444.84 14.5568
196.482 14.5568
175.179 14.5568
78.8698 14.5568
630.682 14.5
442.532 14.5
1664.56 14.4712
1628.87 14.4712
792.999 14.4712
339.961 14.4712
79.4668 14.4712
1300.19 14.45
346.636 14.45
1056.02 14.4444
1051.8 14.4083
691.485 14.4083
81.5962 14.4083
810.74 14.375
742.664 14.375
408.397 14.375
1371.59 14.3472
1034.89 14.3472
1458.4 14.3224
1441.39 14.3214
738.583 14.3214
715.46 14.3214
70.2736 14.2857
1600.8 14.2841
1225.61 14.2841
860.346 14.2841
725.996 14.2841
1612.66 14.2813
1162.3 14.2813
1375.7 14.25
611.176 14.25
544.248 14.25
220.108 14.25
128.867 14.25
91.5719 14.25
64.6319 14.25
1374.84 14.2404
993.569 14.2404
146.061 14.2404
95.5876 14.2404
70.7526 14.2404
165.065 14.2083
113.843 14.2083
1694.51 14.2
1556.29 14.2
81.3071 14.2
1584.86 14.1838
286.169 14.1838
949.415 14.1667
728.666 14.1667
609.472 14.1667
539.12 14.1667
248.24 14.1667
232.163 14.1667
130.034 14.1667
854.662 14.1645
149.277 14.1645
1580.67 14.1635
1514.22 14.1635
963.452 14.1635
761.714 14.1635
193.073 14.1635
156.899 14.1635
82.6828 14.1635
362.497 14.1607
707.193 14.1429
637.709 14.1429
592.758 14.1429
161.653 14.1429
82.452 14.1429
886.32 14.125
837.681 14.125
810.368 14.125
711.738 14.125
441.304 14.125
382.485 14.125
229.6 14.125
186.684 14.125
173.453 14.125
740.951 14.1023
1552.82 14.0865
1489.11 14.0865
1313.93 14.0865
947.438 14.0865
472.294 14.0865
263.003 14.0865
131.739 14.0865
1117.85 14.075
1066.04 14.075
793.222 14.075
509.166 14.075
108.027 14.075
104.151 14.075
1266.16 14.0662
713.224 14.0662
995.323 14.0625
762.369 14.0625
402.408 14.05
349.792 14.05
81.0022 14.05
1687.5 14.0417
1222.9 14.0417
970.681 14.0417
766.474 14.0417
568.364 14.0417
377.106 14.0417
299.411 14.0417
264.836 14.0417
261.235 14.0417
160.788 14.0417
1677.37 14.0357
1116.78 14.0357
888.758 14.0357
396.125 14.0357
339.857 14.0357
1475.94 14.0313
398.694 14.0278
890.602 14.0179
1439.72 14.0139
1314.47 14.0139
295.164 14.0139
76.9047 14.0139
1412.87 14.0114
1305.66 14.0114
135.22 14.0114
94.9002 14.0114
853.657 14.0096
676.725 14.0096
599.247 14.0096
458.172 14.0096
189.402 14.0096
1289.56 14.0083
861.24 14.0083
800.308 14.0083
170.536 14.0083
75.2655 14.0083
184.834 14.0074
1287.96 14.
1219.25 14.
776.1 14.
545.348 14.
204.195 14.
181.315 14.
173.283 14.
166.042 14.
113.083 14.
92.9958 14.
82.1401 14.
48.7665 14.
1218.49 13.9205
96.3604 13.9205
1025.55 13.8929
83.7797 13.8929
1664.9 13.875
1613.78 13.875
1435.14 13.875
311.681 13.875
888.324 13.8
569.634 13.8
280.995 13.8
187.628 13.8
133.272 13.8
45.2735 13.8
249.479 13.7813
1590.38 13.7788
1570.29 13.7788
895.633 13.7788
743.185 13.7788
206.495 13.7788
189.065 13.7788
161.327 13.7788
1478.81 13.6806
1355.95 13.6806
1138.82 13.6806
537.704 13.6806
309.292 13.6806
175.73 13.6806
1101.8 13.675
287.529 13.675
151.787 13.675
70.4551 13.675
1635.65 13.6667
1502.69 13.6667
1317.89 13.6667
992.138 13.6667
915.396 13.6667
647.47 13.6667
574.328 13.6667
349.736 13.6667
1040.59 13.5956
881.245 13.5714
77.0157 13.5714
1541.86 13.5625
1321.13 13.5625
469.701 13.5625
353.535 13.5625
1398.05 13.5568
1396.79 13.5568
823.232 13.5568
433.054 13.5568
133.21 13.5
1642.74 13.4712
1554.15 13.4712
1345.5 13.4712
625.115 13.4712
44.4279 13.45
1686.4 13.4464
451.199 13.4464
133.304 13.4464
75.1792 13.4464
1610.71 13.4444
1276.47 13.4083
169.325 13.4083
1141.48 13.375
1047.16 13.375
422.817 13.375
334.927 13.375
204.644 13.375
151.498 13.375
145.659 13.375
131.103 13.375
58.3953 13.375
176.48 13.3603
628.667 13.3472
672.39 13.3333
1247.92 13.3214
1089.06 13.3214
775.764 13.3214
668.597 13.3214
608.354 13.3214
542.57 13.3214
54.1103 13.3214
1383.87 13.2841
1253.77 13.2841
874.315 13.2841
406.29 13.2841
96.5024 13.2841
1471.1 13.2813
1377.2 13.2813
1641.65 13.25
1610.43 13.25
1418.39 13.25
714.946 13.25
144.105 13.25
71.5849 13.25
1544.25 13.2404
864.335 13.2404
797.359 13.2404
680.98 13.2404
326.36 13.2404
172.417 13.2404
158.761 13.2404
109.401 13.2404
1159.96 13.2083
573.529 13.2083
459.264 13.2083
186.919 13.2083
1394.94 13.2
1372.72 13.2
982.976 13.2
455.748 13.2
401.595 13.2
126.421 13.2
197.843 13.1838
1571.13 13.1667
1195.86 13.1667
549.893 13.1667
542.89 13.1667
457.95 13.1667
374.458 13.1667
156.638 13.1667
139.3 13.1667
90.4662 13.1667
88.677 13.1667
502.728 13.1635
387.207 13.1635
59.2646 13.1635
1298.07 13.1429
1260.5 13.1429
939.801 13.1429
448.038 13.1429
1269.81 13.125
1238.33 13.125
1061.72 13.125
988.942 13.125
979.82 13.125
974.054 13.125
892.537 13.125
810.792 13.125
749.073 13.125
617.74 13.125
473.827 13.125
467.284 13.125
130.339 13.125
127.202 13.125
56.5598 13.125
47.1401 13.125
456.212 13.1111
920.724 13.1023
647.628 13.1023
632.467 13.1023
520.877 13.1023
503.791 13.1023
474.587 13.1023
404.699 13.1023
165.794 13.1023
61.8708 13.1023
1531.83 13.0865
1008.07 13.0865
947.103 13.0865
387.451 13.0865
171.801 13.0865
107.45 13.0865
64.5859 13.0865
216.168 13.0833
133.436 13.0833
1614.07 13.075
1383.59 13.075
533.785 13.075
91.4773 13.075
1466.03 13.0662
991.762 13.05
467.884 13.05
367.024 13.05
246.258 13.05
64.4843 13.05
60.0904 13.05
1598.57 13.0417
1478.19 13.0417
1388.43 13.0417
1314.25 13.0417
1248.34 13.0417
1200.21 13.0417
1038.64 13.0417
1020.03 13.0417
898.754 13.0417
786.107 13.0417
648.653 13.0417
585.723 13.0417
573.296 13.0417
536.055 13.0417
189.891 13.0417
170.826 13.0417
120.899 13.0417
101.332 13.0417
93.5547 13.0417
1645.43 13.0357
1503.91 13.0357
1353.09 13.0357
1178.17 13.0357
904.436 13.0357
839.373 13.0357
737.119 13.0357
539.531 13.0357
376.735 13.0357
363.827 13.0357
257.339 13.0357
166.082 13.0357
69.2432 13.0357
1587.07 13.0313
274.592 13.0313
154.139 13.0313
76.9849 13.0313
232.931 13.025
185.535 13.025
252.054 13.0179
1326.77 13.0139
1041.51 13.0139
812.571 13.0139
420.677 13.0139
86.8902 13.0139
66.0161 13.0139
1272.59 13.0114
877.607 13.0114
762.863 13.0114
608.849 13.0114
566.499 13.0114
491.471 13.0114
398.534 13.0114
167.926 13.0114
86.6553 13.0114
56.0145 13.0114
1673.01 13.0096
1654.99 13.0096
899.293 13.0096
767.046 13.0096
410.389 13.0096
311.324 13.0096
178.044 13.0096
152.168 13.0096
1483.72 13.0083
971.696 13.0083
835.047 13.0083
615.127 13.0083
596.697 13.0083
575.039 13.0083
81.358 13.0083
64.9916 13.0083
40.1008 13.0083
1496.25 13.0074
1639.99 13.
1532.07 13.
1207.27 13.
771.622 13.
724.359 13.
710.06 13.
553.162 13.
471.977 13.
460.922 13.
335.929 13.
234.386 13.
218.035 13.
194.482 13.
181.967 13.
142.75 13.
82.3167 13.
555.892 12.9205
515.775 12.9205
469.34 12.9205
165.026 12.9205
1442.87 12.8929
1197.7 12.8929
752.915 12.8929
320.038 12.8929
102.301 12.8929
245.876 12.875
168.665 12.875
662.618 12.8
290.309 12.8
152.307 12.8
1356.17 12.7788
1232.55 12.7788
952.474 12.7788
620.584 12.7788
345.235 12.7788
197.598 12.75
1283. 12.6806
1183.42 12.6806
896.552 12.6806
696.111 12.6806
341.301 12.6806
58.7686 12.6806
1252.09 12.675
880.615 12.675
227.846 12.675
167.704 12.675
71.8806 12.675
1572.5 12.6667
911.224 12.6667
664.563 12.6667
120.46 12.6667
62.9699 12.6667
873.903 12.625
426.68 12.5714
400.459 12.5714
453.08 12.5625
268.31 12.5625
257.207 12.5625
122.242 12.5625
95.0267 12.5625
1249.29 12.5568
495.247 12.5568
493.024 12.5568
376.665 12.5568
343.635 12.5568
144.069 12.5568
85.8082 12.5568
80.699 12.5568
1118.01 12.5
977.885 12.5
46.1445 12.5
1677.58 12.4712
1245.9 12.4712
967.327 12.4712
780.049 12.4712
697.869 12.4712
621.724 12.4712
1381.28 12.45
1346.74 12.45
782.743 12.4464
147.995 12.4464
1556.66 12.4083
1414.63 12.4083
847.026 12.4083
779.568 12.4083
535.679 12.4083
421.3 12.4083
1585.95 12.375
1218.13 12.375
888.039 12.375
677.335 12.375
661.199 12.375
641.738 12.375
573.723 12.375
429.003 12.375
275.69 12.375
219.621 12.375
92.2301 12.375
74.7599 12.375
42.9957 12.375
1544.83 12.3472
993.907 12.3472
87.3457 12.3472
912.061 12.3333
1585.68 12.3214
1319.65 12.3214
1262.23 12.3214
1072.86 12.3214
540.556 12.3214
331.628 12.3214
275.105 12.3214
189.639 12.3214
135.981 12.3214
85.1633 12.3214
1042.4 12.2841
821.349 12.2841
696.677 12.2841
649.844 12.2841
538.984 12.2841
349.483 12.2841
187.742 12.2841
124.72 12.2841
64.8306 12.2841
49.6623 12.2841
757.808 12.2813
724.837 12.2813
109.641 12.2813
1423.35 12.25
1166.36 12.25
385.314 12.25
374.705 12.25
327.657 12.25
239.392 12.25
230.771 12.25
87.5668 12.25
1543.62 12.2404
1063.2 12.2404
1023.97 12.2404
563.734 12.2404
468.579 12.2404
135.934 12.2404
72.1574 12.2404
1263.35 12.225
611.076 12.225
43.9953 12.225
1518.2 12.2083
817.674 12.2083
109.437 12.2083
1585.52 12.2
1230.92 12.2
794.463 12.2
494.016 12.2
459.314 12.2
379.831 12.2
346.488 12.2
329.658 12.2
299.054 12.2
236.723 12.2
167.682 12.2
165.551 12.2
103.345 12.2
1592.05 12.1838
302.751 12.1838
146.387 12.1838
1488.64 12.1667
1211.92 12.1667
1074.8 12.1667
1066.46 12.1667
532.144 12.1667
527.267 12.1667
411.225 12.1667
240.511 12.1667
205.424 12.1667
204.547 12.1667
125.336 12.1667
43.5684 12.1667
1319.09 12.1607
277.751 12.1607
1377.65 12.1429
633.837 12.1429
490.151 12.1429
332.849 12.1429
154.43 12.1429
67.1147 12.1429
1144.38 12.125
1046.88 12.125
1041.94 12.125
1034.22 12.125
1011.32 12.125
863.83 12.125
821.963 12.125
737.335 12.125
499.094 12.125
439.248 12.125
309.899 12.125
208.3 12.125
128.257 12.125
73.6043 12.125
60.1168 12.125
1271.59 12.1023
1101.95 12.1023
1014.99 12.1023
896.82 12.1023
485.76 12.1023
312.257 12.1023
149.775 12.1023
111.369 12.1023
1426.38 12.0865
1330.33 12.0865
868.737 12.0865
610.646 12.0865
581.003 12.0865
528.043 12.0865
315.573 12.0865
219.204 12.0865
123.795 12.0865
53.9375 12.0865
620.441 12.0833
571.156 12.0833
1130.86 12.075
472.867 12.075
282.258 12.0662
980.697 12.0625
333.823 12.0625
65.3899 12.0625
1245.47 12.05
805.126 12.05
298.005 12.05
153.024 12.05
139.349 12.05
91.7293 12.05
85.6285 12.05
1476.16 12.0417
1348.1 12.0417
1318.44 12.0417
1257.94 12.0417
1214.2 12.0417
1184.41 12.0417
1071.38 12.0417
744.15 12.0417
625.743 12.0417
567.318 12.0417
537.501 12.0417
496.373 12.0417
466.42 12.0417
399.759 12.0417
283.096 12.0417
267.887 12.0417
252.194 12.0417
220.557 12.0417
107.694 12.0417
103.771 12.0417
88.3701 12.0417
77.2867 12.0417
1134.77 12.0357
788.309 12.0357
528.806 12.0357
176.153 12.0357
168.008 12.0357
60.2639 12.0357
69.4626 12.0313
170.931 12.0278
165.736 12.0278
1535.48 12.0179
537.27 12.0179
372.422 12.0179
347.385 12.0179
1651.8 12.0139
1009.79 12.0139
1002.91 12.0139
926.204 12.0139
790.079 12.0139
464.842 12.0139
440.949 12.0139
193.237 12.0139
1402.21 12.0114
926.676 12.0114
880.206 12.0114
831.508 12.0114
724.105 12.0114
395.043 12.0114
118.829 12.0114
1352.8 12.0096
1335.89 12.0096
1324.19 12.0096
1277.93 12.0096
1253.1 12.0096
1077.31 12.0096
1037.3 12.0096
983.356 12.0096
843.345 12.0096
754.894 12.0096
742.432 12.0096
652.374 12.0096
353.703 12.0096
306.792 12.0096
247.753 12.0096
208.35 12.0096
158.912 12.0096
75.4744 12.0096
1629.04 12.0083
701.128 12.0083
631.56 12.0083
610.801 12.0083
135.274 12.0083
47.8626 12.0083
1665.06 12.
1641.27 12.
1621.4 12.
1609.77 12.
1539.55 12.
1533.2 12.
1476.95 12.
1233.05 12.
1142.75 12.
1037.44 12.
985.72 12.
972.785 12.
911.306 12.
724.421 12.
513.233 12.
397.609 12.
371.317 12.
368.051 12.
301.377 12.
246.996 12.
214.279 12.
192.204 12.
183.264 12.
180.213 12.
60.491 12.
48.9848 12.
1301.82 11.9205
1287.71 11.9205
1156.08 11.9205
973.977 11.9205
934.003 11.9205
842.735 11.9205
772.774 11.9205
684.832 11.9205
643.876 11.9205
558.569 11.9205
445.705 11.9205
312.524 11.9205
189.216 11.9205
1051.03 11.875
800.053 11.875
688.903 11.875
614.41 11.875
321.221 11.875
88.5721 11.875
1318.68 11.8
727.688 11.8
630.256 11.8
270.99 11.8
226.608 11.8
126.849 11.8
441.36 11.7788
421.42 11.7788
130.612 11.7788
1363.83 11.75
588.06 11.75
483.971 11.75
44.5053 11.75
1476.3 11.6806
1259.35 11.6806
1154.59 11.6806
1128.62 11.6806
1052.18 11.6806
1042.78 11.6806
844.549 11.6806
451.57 11.6806
327.713 11.6806
135.898 11.6806
93.6691 11.6806
1093.45 11.6667
754.472 11.6667
259.671 11.6667
1532.91 11.5714
337.002 11.5714
215.396 11.5714
132.972 11.5714
56.4616 11.5714
1066.39 11.5625
911.451 11.5625
907.949 11.5625
849.066 11.5625
763.691 11.5625
605.654 11.5625
161.481 11.5625
159.878 11.5625
60.6722 11.5625
1696.85 11.5568
1539.79 11.5568
1200.08 11.5568
563.397 11.5568
386.101 11.5568
323.398 11.5568
114.644 11.5568
433.48 11.5
1697.3 11.4712
1621.85 11.4712
1560.77 11.4712
1294.12 11.4712
1119.19 11.4712
751.263 11.4712
454.501 11.4712
251.755 11.4712
163.568 11.4712
145.633 11.4712
62.6126 11.4712
1522.82 11.45
1382.73 11.45
1295.14 11.45
1250.24 11.45
1236.25 11.45
1138.48 11.45
826.514 11.45
163.232 11.45
511.906 11.4464
363.918 11.4464
131.618 11.4464
76.6869 11.4464
42.6679 11.4464
1062.6 11.4083
339.087 11.4083
1431.19 11.375
1347.18 11.375
1343.84 11.375
1305.78 11.375
1189.72 11.375
1063.49 11.375
1011.38 11.375
844.245 11.375
520.619 11.375
379.15 11.375
319.648 11.375
211.13 11.375
66.979 11.375
66.7541 11.375
1167.72 11.3472
1115.21 11.3472
895.376 11.3472
786.843 11.3472
277.86 11.3472
229.516 11.3472
1337.59 11.3333
424.3 11.3333
1663.98 11.3214
1339.68 11.3214
1316.4 11.3214
591.28 11.3214
115.912 11.3214
896.136 11.2841
781.762 11.2841
769.937 11.2841
650.796 11.2841
524.664 11.2841
423.491 11.2841
124.468 11.2841
75.9333 11.2841
1430.24 11.25
909.745 11.25
903.889 11.25
806.308 11.25
411.39 11.25
174.561 11.25
121.926 11.25
105.571 11.25
1208.05 11.2404
1133.11 11.2404
638.88 11.2404
628.211 11.2404
297.215 11.2404
153.769 11.2404
72.1087 11.2404
1665.85 11.225
559.074 11.225
446.697 11.225
72.412 11.225
887.103 11.2083
471.473 11.2083
59.0868 11.2083
1414.31 11.2
1410.59 11.2
1279.3 11.2
1223.35 11.2
926.099 11.2
749.961 11.2
730.076 11.2
662.569 11.2
650.092 11.2
583.988 11.2
150.189 11.2
1539.48 11.1667
1381.41 11.1667
1187.12 11.1667
1060.33 11.1667
492.042 11.1667
398.077 11.1667
340.068 11.1667
302.174 11.1667
142.969 11.1667
1537.33 11.1607
1056.56 11.1607
1043.51 11.1607
1022.34 11.1607
988.551 11.1607
964.723 11.1607
922.404 11.1607
798.406 11.1607
796.918 11.1607
177.808 11.1607
132.858 11.1607
115.404 11.1607
1680.96 11.1429
1288.29 11.1429
1133.44 11.1429
988.644 11.1429
798.912 11.1429
791.545 11.1429
637.245 11.1429
546.097 11.1429
545.509 11.1429
210.289 11.1429
126.525 11.1429
1574.63 11.125
1475.47 11.125
1437.8 11.125
1297.4 11.125
1284.3 11.125
1159.86 11.125
974.466 11.125
760.711 11.125
699.232 11.125
585.041 11.125
285.763 11.125
252.108 11.125
242.1 11.125
214.975 11.125
190.951 11.125
87.8619 11.125
54.2294 11.125
51.1305 11.125
1446.88 11.1023
676.144 11.1023
469.436 11.1023
448.681 11.1023
426.951 11.1023
381.039 11.1023
242.292 11.1023
54.7143 11.1023
1493.51 11.0865
1387.25 11.0865
1258.5 11.0865
1089.84 11.0865
1034.98 11.0865
826.692 11.0865
553.297 11.0865
383.581 11.0865
240.068 11.0865
220.027 11.0865
210.646 11.0865
907.129 11.0833
165.882 11.0833
155.144 11.0833
151.7 11.0833
340.237 11.075
120.855 11.075
1143.31 11.0625
1052.97 11.0625
960.494 11.0625
377.412 11.0625
292.533 11.0625
1429.43 11.05
754.122 11.05
630.812 11.05
590.849 11.05
570.501 11.05
560.109 11.05
478.001 11.05
431.056 11.05
376.524 11.05
163.187 11.05
114.609 11.05
98.1419 11.05
67.4999 11.05
60.3619 11.05
47.2031 11.05
1661.8 11.0417
1499.89 11.0417
1374.03 11.0417
1295.68 11.0417
1140.12 11.0417
1073.09 11.0417
1059.15 11.0417
919.487 11.0417
678.591 11.0417
628.5 11.0417
593.037 11.0417
578.782 11.0417
465.101 11.0417
364.636 11.0417
342.598 11.0417
324.427 11.0417
312.71 11.0417
307.485 11.0417
143.284 11.0417
140.514 11.0417
134.967 11.0417
104.736 11.0417
104.25 11.0417
65.2783 11.0417
43.0367 11.0417
1486.28 11.0357
883.523 11.0357
695.391 11.0357
616.762 11.0357
166.637 11.0357
135.393 11.0357
103.911 11.0313
218.959 11.0179
1677.7 11.0139
654.043 11.0139
599.976 11.0139
537.829 11.0139
533.176 11.0139
441.755 11.0139
393.439 11.0139
268.926 11.0139
129.479 11.0139
1375.95 11.0114
1374.97 11.0114
1337.35 11.0114
1184.57 11.0114
879.067 11.0114
806.052 11.0114
772.482 11.0114
749.614 11.0114
711.481 11.0114
657.3 11.0114
612.941 11.0114
578.534 11.0114
219.807 11.0114
184.033 11.0114
134.522 11.0114
69.7159 11.0114
49.4604 11.0114
1060.74 11.0096
825.407 11.0096
561.18 11.0096
437.623 11.0096
421.712 11.0096
149.803 11.0096
1238.22 11.0083
1095.46 11.0083
969.893 11.0083
1659.45 11.
1596.42 11.
1481.73 11.
1312.6 11.
1206.59 11.
1188.64 11.
1182.64 11.
1105.66 11.
1090.13 11.
1032.02 11.
1023.77 11.
1010.38 11.
983.293 11.
947.826 11.
903.601 11.
623.667 11.
622.58 11.
324.185 11.
318.644 11.
283.742 11.
265.746 11.
251.082 11.
250.266 11.
195.754 11.
195.546 11.
188.002 11.
164.058 11.
66.4779 11.
53.4547 11.
1677.17 10.9205
1663.21 10.9205
1617.62 10.9205
1379.84 10.9205
1075.5 10.9205
1013.44 10.9205
755.125 10.9205
625.261 10.9205
576.418 10.9205
365.175 10.9205
354.433 10.9205
289.048 10.9205
135.736 10.9205
101.943 10.9205
92.9057 10.9205
66.316 10.9205
59.1426 10.9205
1175.06 10.875
1047.37 10.875
507.3 10.875
462.572 10.875
365.604 10.875
262.172 10.875
148.407 10.875
109.686 10.875
61.7696 10.875
1493.4 10.8
1102.88 10.8
995.832 10.8
898.941 10.8
850.608 10.8
752.21 10.8
616.302 10.8
556.153 10.8
518.903 10.8
229.06 10.8
200.557 10.8
136.828 10.8
1675.25 10.75
1387.56 10.75
950.883 10.75
813.053 10.75
582.433 10.75
571.083 10.75
229.991 10.75
201.197 10.75
1489.43 10.6806
1373.71 10.6806
1371.01 10.6806
1331.24 10.6806
1320.74 10.6806
1284.48 10.6806
1258.68 10.6806
1214.84 10.6806
1164.6 10.6806
1100.13 10.6806
958.532 10.6806
901.625 10.6806
765.312 10.6806
718.594 10.6806
629.077 10.6806
476.658 10.6806
427.985 10.6806
409.975 10.6806
300.605 10.6806
192.93 10.6806
134.152 10.6806
67.2493 10.6806
56.8637 10.6806
40.7247 10.6806
1638.68 10.6667
1462.22 10.6667
1320.03 10.6667
550.782 10.6667
472.081 10.6667
387.689 10.6667
328.686 10.6667
244.564 10.6667
119.224 10.6667
67.1482 10.6667
1597.25 10.625
867.868 10.625
73.7927 10.625
1588.79 10.5625
1269.68 10.5625
971.559 10.5625
728.517 10.5625
416.918 10.5625
292.967 10.5625
251.143 10.5625
133.412 10.5625
111.282 10.5625
1613.34 10.5568
1367.73 10.5568
620.022 10.5568
406.524 10.5568
397.915 10.5568
397.85 10.5568
394.145 10.5568
186.568 10.5568
172.14 10.5568
112.982 10.5568
66.4553 10.5568
785.679 10.5
353.612 10.5
231.697 10.5
720.925 10.4712
717.76 10.4712
480.467 10.4712
391.34 10.4712
117.764 10.4712
80.5233 10.4712
1585.31 10.45
1503.71 10.45
1401.22 10.45
1288.5 10.45
935.12 10.45
761.632 10.45
615.186 10.45
528.73 10.45
282.77 10.45
161.841 10.45
932.451 10.4464
831.866 10.4464
791.733 10.4464
614.753 10.4464
576.323 10.4464
478.335 10.4464
381.415 10.4464
289.724 10.4464
211.473 10.4464
41.9265 10.4464
1304.27 10.375
1280.47 10.375
1201.67 10.375
1095.54 10.375
1082.02 10.375
1073.63 10.375
1070.93 10.375
918.811 10.375
595.228 10.375
287.358 10.375
286.78 10.375
120.144 10.375
117.957 10.375
71.0764 10.375
1373.37 10.3472
1043.59 10.3472
944.915 10.3472
787.084 10.3472
719.354 10.3472
650.544 10.3472
641.042 10.3472
619.756 10.3472
564.045 10.3472
502.259 10.3472
439.769 10.3472
222.215 10.3472
215.73 10.3472
206.215 10.3472
192.634 10.3472
179.337 10.3472
108.165 10.3472
78.1546 10.3472
1670.42 10.3333
1000.63 10.3333
958.183 10.3333
398.393 10.3333
838.909 10.3214
629.849 10.3214
55.7319 10.3214
1646.01 10.2841
1587.62 10.2841
665.447 10.2841
380.045 10.2841
241.927 10.2841
123.986 10.2841
62.54 10.2841
47.7915 10.2841
1535.77 10.25
1132.29 10.25
872.622 10.25
779.245 10.25
489.021 10.25
366.463 10.25
291.219 10.25
141.635 10.25
122.801 10.25
42.01 10.25
1367.44 10.2404
1198.37 10.2404
1185.08 10.2404
1144.77 10.2404
1061.9 10.2404
1034.45 10.2404
708.367 10.2404
600.103 10.2404
280.241 10.2404
155.414 10.2404
106.036 10.2404
935.725 10.225
528.526 10.225
337.26 10.225
265.608 10.225
221.639 10.225
889.732 10.2083
825.095 10.2083
1697.09 10.2
1646.36 10.2
1424.89 10.2
1188.93 10.2
823.484 10.2
694.378 10.2
688.761 10.2
594.711 10.2
327.313 10.2
319.165 10.2
286.48 10.2
90.379 10.2
65.0981 10.2
1503.29 10.1667
1259.89 10.1667
1047.81 10.1667
922.025 10.1667
904.781 10.1667
653.121 10.1667
648.561 10.1667
622.023 10.1667
535.135 10.1667
521.73 10.1667
511.366 10.1667
472.506 10.1667
440.72 10.1667
427.519 10.1667
303.44 10.1667
291.143 10.1667
279.531 10.1667
241.9 10.1667
175.265 10.1667
169.921 10.1667
150.941 10.1667
96.582 10.1667
1592.85 10.1607
1498.58 10.1607
837.314 10.1607
795.332 10.1607
248.464 10.1607
696.902 10.1429
198.206 10.1429
91.7789 10.1429
61.9702 10.1429
51.4673 10.1429
49.0831 10.1429
1672.63 10.125
1548.52 10.125
1521.72 10.125
1331.04 10.125
1272.83 10.125
1186.52 10.125
1143.14 10.125
1078.97 10.125
1018.79 10.125
897.626 10.125
892.405 10.125
812.768 10.125
799.089 10.125
760.534 10.125
698.992 10.125
698.674 10.125
619.325 10.125
588.205 10.125
551.439 10.125
544.117 10.125
490.919 10.125
400.515 10.125
359.122 10.125
353.312 10.125
299.65 10.125
234.64 10.125
157.212 10.125
140.451 10.125
136.36 10.125
116.91 10.125
1023.38 10.1023
679.694 10.1023
657.975 10.1023
445.592 10.1023
323.365 10.1023
303.2 10.1023
265.844 10.1023
214.723 10.1023
179.645 10.1023
170.467 10.1023
145.757 10.1023
141.486 10.1023
1546.46 10.0865
1537.57 10.0865
1362.63 10.0865
1180.43 10.0865
1160.25 10.0865
749.802 10.0865
150.8 10.0865
94.2652 10.0865
88.7097 10.0865
47.1008 10.0865
46.5246 10.0865
902.075 10.0833
892.848 10.0833
729.613 10.0833
377.259 10.0833
229.49 10.0833
156.589 10.0833
1154.11 10.075
1519.95 10.0625
1174.93 10.0625
1048.66 10.0625
750.382 10.0625
720.616 10.0625
689.513 10.0625
376.357 10.0625
343.373 10.0625
254.159 10.0625
120.704 10.0625
60.2909 10.0625
1438.26 10.05
1376.86 10.05
1272.22 10.05
1130.78 10.05
1022.93 10.05
959.821 10.05
931.145 10.05
601.198 10.05
253.539 10.05
191.537 10.05
161.028 10.05
141.017 10.05
134.575 10.05
98.6819 10.05
94.8054 10.05
86.3356 10.05
1630.73 10.0417
1574.86 10.0417
1344.13 10.0417
1187.47 10.0417
1154.73 10.0417
1151.91 10.0417
666.674 10.0417
635.237 10.0417
457.669 10.0417
324.964 10.0417
254.489 10.0417
203.974 10.0417
132.892 10.0417
1575.59 10.0357
1558.47 10.0357
1306.78 10.0357
761.029 10.0357
760.255 10.0357
450.965 10.0357
96.2388 10.0357
827.349 10.025
492.197 10.025
476.148 10.025
1563.63 10.0179
199.265 10.0179
74.5216 10.0179
1514.68 10.0139
1448.34 10.0139
1229.55 10.0139
1222.71 10.0139
1190.32 10.0139
1120.65 10.0139
1048.26 10.0139
991.637 10.0139
680.785 10.0139
577.707 10.0139
551.775 10.0139
488.225 10.0139
456.077 10.0139
363.215 10.0139
217.553 10.0139
182.304 10.0139
92.1085 10.0139
1576.41 10.0114
1486.19 10.0114
1460.13 10.0114
1173.56 10.0114
991.438 10.0114
902.353 10.0114
796.662 10.0114
548.738 10.0114
478.653 10.0114
443.044 10.0114
442.381 10.0114
359.002 10.0114
358.72 10.0114
257.808 10.0114
136.195 10.0114
115.66 10.0114
1361.83 10.0096
1299.62 10.0096
1073.18 10.0096
1059.36 10.0096
327.115 10.0096
217.317 10.0096
169.175 10.0096
156.502 10.0096
124.778 10.0096
53.8029 10.0096
855.131 10.0083
562.47 10.0083
230.63 10.0083
112.466 10.0083
41.5133 10.0083
1635.24 10.
1415.37 10.
1292.41 10.
1237.48 10.
1209.72 10.
1110.91 10.
1081.29 10.
1025.31 10.
1007.88 10.
996.73 10.
904.592 10.
874.843 10.
790.288 10.
725.037 10.
704.256 10.
667.946 10.
582.17 10.
581.362 10.
466.863 10.
369.795 10.
340.914 10.
315.232 10.
262.348 10.
241.692 10.
214.161 10.
208.846 10.
192.013 10.
148.278 10.
135.598 10.
120.245 10.
112.575 10.
110.271 10.
102.459 10.
98.0002 10.
89.7948 10.
41.5465 10.
