# Supplementary material for: Functional Genomics of Novel Secondary Metabolites from Diverse Cyanobacteria Using Untargeted Metabolomics
Source: Mar Drugs. 2013 Sep 30;11(10):3617–31. doi: 10.3390/md11103617 (PMC3826126; doi:10.3390/md11103617)
Supplement: Supplementary File 3 — Supplementary msms data (ZIP, 1417 KB) [file marinedrugs-11-03617-s003.zip › msms/67.Positive.txt]

// 67.   Positive
688.535 653.001
512.503 644.792
494.49 262.313
266.275 112.563
670.524 102.
513.504 61.2667
494.645 56.1976
689.532 51.0667
168.847 46.4545
689.374 39.0662
690.606 36.2813
1532.02 36.025
513.697 33.7202
689.878 33.6944
272.845 31.9
646.651 29.1157
689.264 28.875
397.34 28.845
597.946 28.4464
284.333 27.445
876.21 27.405
1648.51 27.2228
1423.64 26.5
1162.69 26.225
495.674 26.1645
42.977 25.9423
518.618 25.125
47.5064 25.0208
473.907 25.0192
495.591 24.7788
513.049 24.75
774.218 24.445
728.919 24.3967
711.591 24.3472
40.4435 24.2841
335.548 24.1645
688.76 24.0625
1007.73 24.0208
311.08 24.0054
478.225 23.375
780.042 23.25
753.78 22.7778
688.168 22.6667
142.396 22.5
907.689 22.4821
1648.81 22.0592
269.461 22.0083
494.716 22.
107.027 22.
979.274 21.625
512.929 21.375
110.94 21.3611
689.711 21.3472
181.093 21.3333
160.594 21.2045
501.216 21.1667
689.631 21.125
222.03 21.025
804.991 21.0208
220.981 21.006
44.6754 21.006
475.929 21.
512.71 20.9205
1534.5 20.7778
512.647 20.625
691.193 20.5714
689.051 20.5313
513.277 20.4821
697.013 20.4083
82.1762 20.3393
151.241 20.2426
1280.55 20.225
224.375 20.225
540.029 20.1667
1586.9 20.125
1166.03 20.125
609.525 20.125
432.789 20.0833
937.878 20.075
1369.05 20.0536
78.9615 20.0066
265.704 20.006
201.156 20.006
266.607 19.7788
917.142 19.7778
399.047 19.675
1560.87 19.625
302.318 19.5313
193.049 19.3214
1611.34 19.2813
397.547 19.2663
870.454 19.225
1234.28 19.1838
322.92 19.0592
273.028 19.0536
1055.2 19.0083
909.76 19.
1543.4 18.9205
316.948 18.6944
164.932 18.6544
439.554 18.625
367.735 18.625
462.103 18.5
903.978 18.4083
791.596 18.4083
457.116 18.4083
171.734 18.4083
699.187 18.4
924.6 18.2857
906.176 18.2857
65.1914 18.2857
1194.04 18.25
1568.22 18.1429
478.694 18.1429
1458.55 18.125
144.249 18.075
494.987 18.0592
993.676 18.0417
844.477 18.0417
689.769 18.0417
486.796 18.0417
299.559 18.0313
223.458 18.0313
1629.4 18.0083
1577.58 18.0066
1538.96 18.006
742.854 18.
693.158 17.8
156.58 17.8
661.768 17.7788
108.557 17.7788
639.004 17.75
797.016 17.6944
787.566 17.5329
184.598 17.5313
1668.39 17.5
1233.27 17.5
1141.93 17.5
173.178 17.4712
523.013 17.45
407.591 17.4444
1237.77 17.4083
1116.45 17.4083
130.214 17.4083
1122.64 17.375
1675.18 17.3611
1047.67 17.3603
491.81 17.2426
1325.83 17.2404
346.443 17.2083
314.554 17.2083
303.696 17.1667
532.545 17.1645
1020. 17.1607
1152.91 17.1429
1131.27 17.1429
1129.88 17.125
55.0067 17.1111
1575.26 17.1
195.011 17.1
787.502 17.0865
1100.36 17.075
517.008 17.075
411.917 17.075
402.796 17.075
728.248 17.0662
270.977 17.0662
757.269 17.0592
476.592 17.0417
345.651 17.0417
1115.44 17.0357
146.071 17.0357
460.485 17.0313
228.712 17.0278
690.865 17.0114
122.736 17.0114
782.766 17.0096
634.53 17.0096
1396.55 17.0083
1061.83 17.0083
154.951 17.0083
1075.27 17.0074
1657.8 17.
644.875 17.
1022.23 16.8929
1487.29 16.8897
538.699 16.7813
1538.01 16.7788
664.261 16.7788
496.967 16.675
393.073 16.675
997.011 16.5956
649.841 16.5568
243.397 16.5568
244.763 16.5313
1101.59 16.45
98.3939 16.45
1023.41 16.4444
1434.76 16.4083
1429.21 16.4083
957.721 16.4083
824.71 16.4083
712.815 16.4083
611.049 16.4083
205.158 16.4083
1360.6 16.375
601.875 16.3214
1021.37 16.2841
224.675 16.2813
1209.59 16.25
1517.23 16.2404
136.68 16.2404
439.008 16.225
1339.32 16.2083
782.382 16.2083
678.976 16.2083
634.357 16.2083
589.305 16.2083
620.411 16.2045
1202.88 16.1838
1092.17 16.1667
1230.03 16.1635
50.4757 16.1635
1103.13 16.125
320.737 16.125
247.947 16.125
194.893 16.125
160.08 16.125
1549.13 16.1111
368.317 16.1111
86.7656 16.1
1164.61 16.0865
75.0151 16.0833
64.4885 16.075
1324.17 16.0662
264.836 16.0662
513.573 16.0625
505.649 16.05
1365.21 16.0417
1250.89 16.0417
688.941 16.0417
111.4 16.0417
1678.22 16.0313
649.962 16.0313
610.873 16.0278
291.933 16.0179
1293.37 16.0139
353.032 16.0096
1305.04 16.0083
948.54 16.0083
763.224 16.0083
145.732 16.0083
109.82 16.0083
45.5808 16.0083
297.194 16.0074
281.401 16.0074
118.833 16.0066
561.09 16.
532.743 16.
57.2426 16.
802.694 15.9205
91.4953 15.9205
451.619 15.8929
239.534 15.8929
594.496 15.8
632.329 15.7788
1610.87 15.75
1212.11 15.6806
45.4894 15.6806
1412.22 15.675
1403.28 15.675
40.0926 15.6667
1485.73 15.625
1671.5 15.5956
333.988 15.5956
290.467 15.5956
143.514 15.5956
43.4023 15.5956
130.683 15.5625
1586.83 15.5568
1237.3 15.5568
192.911 15.4712
139.837 15.4712
893.244 15.45
676.358 15.4464
271.808 15.4444
954.297 15.375
901.276 15.375
801. 15.375
670.374 15.375
118.576 15.3603
962.773 15.3472
426.896 15.3472
512.805 15.3333
1074.74 15.3214
171.855 15.3214
485.643 15.2857
1642.05 15.2841
100.109 15.2841
1345.03 15.2813
268.128 15.2813
712.488 15.25
691.716 15.25
326.632 15.25
197.237 15.25
162.354 15.25
1028.34 15.2404
656.106 15.225
659.414 15.2
142.642 15.2
1007.27 15.1838
643.275 15.1667
463.439 15.1667
1470.49 15.1635
806.992 15.1429
383.095 15.1429
1104.14 15.125
823.116 15.125
1387.14 15.0865
157.057 15.0865
1253.39 15.0833
1149.45 15.075
491.45 15.075
495.395 15.0662
924.381 15.0625
892.886 15.0625
738.004 15.0592
1423.05 15.05
947.916 15.0417
590.154 15.0417
305.243 15.0417
114.379 15.0417
1546.25 15.0357
585.571 15.0357
414.771 15.0357
248.096 15.0357
187.305 15.0357
892.752 15.0313
419.498 15.0278
378.757 15.0278
133.292 15.0278
867.583 15.025
168.56 15.025
1264.83 15.0139
1278.09 15.0096
1317.48 15.0083
1015.77 15.0083
1356.78 15.0074
885.509 15.0074
765.14 15.
671.4 15.
329.594 15.
186.42 15.
99.2897 15.
440.373 14.9205
1440.52 14.8929
1646.68 14.8
238.93 14.8
218.456 14.8
422.427 14.7788
789.151 14.6806
538.861 14.6806
318.965 14.6806
245.178 14.6806
238.983 14.6806
165.626 14.6806
64.4074 14.6806
1153.12 14.675
1169.66 14.5956
780.882 14.5625
1451.99 14.5568
134.075 14.5568
92.5401 14.5568
90.7988 14.5568
1521.61 14.5
1590.67 14.4712
247.463 14.4712
170.812 14.4712
143.583 14.4712
98.2373 14.4712
58.5408 14.4712
550.712 14.45
379.278 14.45
1135.31 14.4464
255.184 14.4083
157.222 14.4083
1421.77 14.375
1009.16 14.375
709.273 14.375
456.289 14.375
87.7327 14.3472
610.491 14.3224
1521.99 14.3214
1029.46 14.3214
1687.68 14.2857
40.7212 14.2857
1606.05 14.2841
1554.89 14.2841
402.533 14.2841
310.778 14.2841
654.835 14.2813
177.206 14.2813
943.496 14.25
1092.43 14.2404
886.772 14.2404
681.712 14.2404
321.481 14.2404
71.5592 14.2404
947.517 14.2083
63.0658 14.2083
41.4175 14.2083
741.558 14.2
1354.98 14.1667
1308.81 14.1667
421.989 14.1667
268.39 14.1667
244.481 14.1667
1102.54 14.1635
965.719 14.1635
535.493 14.1607
1365.82 14.1429
683.418 14.1429
398.221 14.1429
352.635 14.1429
341.546 14.1429
220.241 14.1429
1314.12 14.125
634.676 14.125
619.94 14.125
556.753 14.125
81.4178 14.125
66.4537 14.125
203.452 14.1111
1464. 14.1023
950.904 14.1023
1677.45 14.0865
1331.7 14.0865
505.274 14.0865
435.678 14.0865
418.372 14.0865
1531.15 14.075
519.812 14.075
164.965 14.075
45.5141 14.0662
687.512 14.0592
934.162 14.05
783.855 14.05
259.605 14.05
147.869 14.05
1462.11 14.0417
1018.03 14.0417
959.085 14.0417
402.225 14.0417
384.951 14.0417
583.452 14.0357
112.099 14.0357
919.774 14.0313
293.463 14.0278
1509.3 14.0096
1261.23 14.0096
1245.73 14.0096
1167.87 14.0083
444.957 14.0083
421.227 14.0083
327.642 14.0083
302.441 14.0083
299.658 14.0083
80.3829 14.0083
624.126 14.0074
76.552 14.0074
932.063 14.006
1065.36 14.
1055.49 14.
1006.47 14.
984.567 14.
533.471 14.
515.914 14.
69.6026 14.
1436.44 13.9205
676.004 13.9205
167.377 13.9205
1184.69 13.8929
480.63 13.8929
284.613 13.8929
117.495 13.8929
106.815 13.8929
89.9002 13.8929
1288.63 13.875
713.842 13.875
1032.14 13.8
1393.4 13.7813
183.492 13.7813
1478.49 13.7788
1433.14 13.7788
672.919 13.7788
1449.65 13.6806
1033.44 13.675
928.625 13.6667
541.269 13.6667
317.051 13.6667
71.8294 13.6667
1381.01 13.625
865.085 13.5714
846.272 13.5714
715.337 13.5714
491.211 13.5714
155.361 13.5714
1191.08 13.5625
530.255 13.5625
1613.99 13.5568
1159.09 13.5568
689.447 13.5568
315.777 13.5568
168.685 13.5568
1419.62 13.5
808.49 13.5
233.467 13.5
1573.47 13.4712
470.905 13.4712
356.917 13.4712
272.764 13.4712
119.86 13.4712
78.2054 13.4712
797.253 13.45
683.166 13.45
215.386 13.45
161.203 13.45
1432.77 13.375
752.184 13.375
557.703 13.375
466.889 13.375
329.447 13.375
230.612 13.375
87.6007 13.375
558.95 13.3472
443.499 13.3472
91.1539 13.3472
40.7976 13.3472
239.338 13.3333
663.247 13.3214
304.277 13.3214
136.278 13.3214
1473.49 13.2841
1111.57 13.2841
997.301 13.2841
904.444 13.2841
292.207 13.2841
83.0191 13.2841
77.9915 13.2841
60.295 13.2841
454.885 13.2813
249.886 13.2813
819.464 13.25
699.565 13.25
209.241 13.25
124.353 13.25
1033.24 13.2404
393.718 13.2404
294.828 13.2404
180.793 13.2404
62.7655 13.2404
54.5491 13.2404
1682.02 13.225
605.094 13.2
356.397 13.2
250.727 13.2
162.81 13.2
1291.08 13.1667
564.772 13.1667
494.848 13.1667
422.164 13.1667
387.537 13.1667
168.962 13.1667
156.604 13.1667
74.8874 13.1667
65.2499 13.1667
1317.2 13.1635
1265.27 13.1635
750.401 13.1635
663.458 13.1635
510.054 13.1635
283.382 13.1607
1326.69 13.1429
1148.81 13.1429
1060.02 13.1429
339. 13.1429
202.171 13.1429
1232. 13.125
750.145 13.125
667.332 13.125
652.623 13.125
391.198 13.125
385.96 13.125
248.547 13.125
167.042 13.125
153.868 13.125
82.6339 13.125
80.1417 13.125
771.381 13.1023
165.488 13.1023
138.022 13.1023
94.0351 13.1023
1331.85 13.0865
1090.82 13.0865
958.907 13.0865
385.465 13.0865
298.677 13.0865
213.995 13.0865
119.633 13.0865
81.785 13.0833
1333.08 13.075
1006.78 13.075
830.512 13.075
552.518 13.075
275.913 13.075
74.5751 13.075
1294.13 13.0662
1262.25 13.0662
125.429 13.0662
84.9661 13.0662
1491.68 13.0625
279.12 13.0625
213.399 13.0625
1414.41 13.0417
1090.9 13.0417
878.585 13.0417
613.524 13.0417
578.734 13.0417
566.443 13.0417
388.168 13.0417
315.422 13.0417
63.9438 13.0417
1521.14 13.0357
1164.8 13.0357
1100.49 13.0357
692.689 13.0357
51.0405 13.0357
44.6032 13.025
68.8142 13.0139
1377.22 13.0114
187.666 13.0114
167.78 13.0114
61.4117 13.0114
1578.83 13.0096
1533.19 13.0096
1388.64 13.0096
1346.96 13.0096
970.028 13.0096
582.816 13.0096
485.878 13.0096
361.946 13.0096
316.447 13.0096
195.435 13.0096
381.079 13.0083
328.929 13.0083
1541.63 13.
1516.43 13.
1308.91 13.
1069.01 13.
1013.25 13.
880.794 13.
619.064 13.
543.08 13.
456.193 13.
408.066 13.
280.547 13.
221.39 13.
93.4586 13.
1641.5 12.9205
1267.69 12.9205
1181.59 12.9205
220.848 12.9205
105.181 12.8929
41.326 12.8929
798.009 12.875
286.057 12.875
117.472 12.875
894.544 12.8
729.97 12.8
446.946 12.8
361.071 12.8
347.977 12.8
169.913 12.8
128.302 12.8
59.38 12.8
1360.2 12.7788
381.619 12.7788
374.169 12.7788
262.512 12.7788
100.407 12.7788
476.436 12.75
209.64 12.6806
92.9738 12.6806
55.7147 12.675
1592.49 12.6667
1473.62 12.6667
482.138 12.6667
187.456 12.6667
59.4134 12.6667
1323.19 12.5714
1594.54 12.5625
726.928 12.5625
233.201 12.5625
66.5922 12.5625
1300.84 12.5568
1070.07 12.5568
277.535 12.5568
562.365 12.5
126.999 12.5
1043.06 12.4712
703.557 12.4712
277.104 12.4712
239.599 12.4712
103.763 12.4712
1018.92 12.45
959.79 12.45
653.549 12.45
290.798 12.45
249.657 12.45
62.4747 12.45
1502.2 12.4464
132.207 12.4464
1699.11 12.4083
1276.92 12.4083
149.742 12.4083
87.493 12.4083
64.9448 12.4083
1315.71 12.375
1250.65 12.375
1172.46 12.375
593.302 12.375
540.88 12.375
486.208 12.375
107.882 12.375
1201.71 12.3472
460.679 12.3472
396.916 12.3472
376.728 12.3472
77.4277 12.3472
62.5788 12.3472
655.896 12.3333
962.494 12.3214
122.4 12.3214
1147.04 12.2841
1130.47 12.2841
987.317 12.2841
809.289 12.2841
310.071 12.2841
245.629 12.2841
92.745 12.2841
77.9208 12.2841
848.254 12.2813
1639.58 12.25
1447.89 12.25
1344.53 12.25
1231.35 12.25
912.951 12.25
670.907 12.25
538.826 12.25
419.424 12.25
343.42 12.25
234.27 12.25
910.244 12.2404
84.8871 12.2404
433.771 12.225
1166.41 12.2083
172.307 12.2083
876.805 12.2
252.427 12.2
58.1384 12.2
1698.73 12.1667
812.01 12.1667
791.251 12.1667
253.493 12.1667
791.682 12.1607
1001.23 12.1429
59.917 12.1429
1656.34 12.125
1573.32 12.125
1530.04 12.125
985.152 12.125
802.068 12.125
796.723 12.125
689.157 12.125
342.986 12.125
309.89 12.125
232.442 12.125
42.6425 12.125
1444.13 12.1023
1437.47 12.1023
1060.07 12.1023
464.513 12.1023
397.078 12.1023
338.714 12.1023
322.766 12.1023
275.095 12.1023
128.767 12.1023
110.691 12.1023
110.113 12.1023
87.5573 12.1023
63.5989 12.1023
1478.7 12.0865
1123.4 12.0865
831.734 12.0865
820.965 12.0865
66.7155 12.0865
609.829 12.0833
1673.02 12.075
1171.44 12.075
471.739 12.075
823.594 12.05
762.702 12.05
691.467 12.05
612.035 12.05
513.224 12.05
511.668 12.05
183.926 12.05
1384.43 12.0417
944.522 12.0417
807.257 12.0417
279.353 12.0417
63.5762 12.0417
61.1811 12.0417
1617.26 12.0357
1117.47 12.0357
995.743 12.0357
749.376 12.0357
707.908 12.0357
304.057 12.0357
216.575 12.0357
1370.35 12.025
1392.22 12.0139
1376.02 12.0139
1313.37 12.0139
954.408 12.0139
776.273 12.0139
217.884 12.0139
105.538 12.0139
1684.43 12.0114
1268.36 12.0114
1254.54 12.0114
1240.77 12.0114
1191.03 12.0114
669.917 12.0114
644.948 12.0114
475.03 12.0114
463.009 12.0114
229.622 12.0114
1604.06 12.0096
1431.46 12.0096
628.47 12.0096
509.804 12.0096
471.453 12.0096
259.097 12.0096
70.2901 12.0096
50.4569 12.0096
46.0917 12.0096
1404.39 12.0083
1341.86 12.0083
288.402 12.0083
266.797 12.0083
1640.7 12.
1452.69 12.
1178.29 12.
882.614 12.
810.053 12.
766.051 12.
551.63 12.
530.385 12.
499.17 12.
438.54 12.
314.641 12.
276.551 12.
269.348 12.
265.564 12.
185.756 12.
162.874 12.
92.5636 12.
61.9064 12.
55.441 12.
680.027 11.9205
175.565 11.9205
92.1306 11.9205
1540.16 11.875
1691.89 11.8
1527.12 11.8
1179.81 11.8
1090.5 11.8
719.837 11.8
204.06 11.8
1191.15 11.7788
474.171 11.7788
1567.1 11.75
1512.23 11.75
1096.69 11.75
495.478 11.75
453.023 11.75
410.68 11.75
1675.47 11.6806
1232.66 11.6806
1081.26 11.6806
524.691 11.6806
225.979 11.6806
221.276 11.6806
217.575 11.6806
144.32 11.6806
75.4815 11.6806
1202.17 11.6667
1017.65 11.6667
690.913 11.6667
441.277 11.6667
359.576 11.6667
262.123 11.6667
241.587 11.6667
73.8063 11.6667
1624.12 11.625
1018.25 11.5714
617.675 11.5714
1520.78 11.5625
1490.55 11.5625
1136.69 11.5625
836.841 11.5625
690.193 11.5625
560.785 11.5625
371.917 11.5625
211.966 11.5625
844.392 11.5568
420.791 11.5568
220.137 11.5568
57.0036 11.5568
48.1673 11.5568
936.319 11.4712
516.553 11.4712
494.784 11.4712
74.6299 11.4712
1309.83 11.45
1298.52 11.45
1220.27 11.45
1066.23 11.45
1063.68 11.45
906.58 11.45
834.251 11.45
446.382 11.45
427.09 11.45
405.169 11.45
169.743 11.45
132.976 11.45
56.8583 11.45
962.701 11.4464
640.238 11.4464
230.148 11.4464
106.224 11.4464
986.707 11.4083
271.695 11.4083
1178.63 11.375
918.786 11.375
551.483 11.375
198.333 11.375
103.862 11.375
93.7416 11.375
1295.65 11.3472
874.518 11.3472
419.641 11.3472
391.673 11.3472
153.437 11.3472
117.785 11.3472
1667.36 11.3333
1288.69 11.3333
306.747 11.3333
1546.59 11.3214
1166.9 11.3214
1054.65 11.3214
939.072 11.3214
848.204 11.3214
1610.63 11.2841
1329.95 11.2841
1176.78 11.2841
959.881 11.2841
868.344 11.2841
621.809 11.2841
509.544 11.2841
493.178 11.2841
316.54 11.2841
82.9867 11.2841
68.4339 11.2841
1429.05 11.25
680.822 11.25
303.925 11.25
283.44 11.25
256.85 11.25
236.189 11.25
218.605 11.25
55.4145 11.25
1695.23 11.2404
1223.51 11.2404
442.291 11.2404
374.632 11.2404
115.7 11.2404
1380.27 11.225
690.27 11.225
460.551 11.225
93.7948 11.225
1613.85 11.2083
519.107 11.2083
45.8083 11.2083
1524.45 11.2
797.692 11.2
671.209 11.2
633.649 11.2
480.967 11.2
469.243 11.2
405.385 11.2
365.169 11.2
354.303 11.2
336.81 11.2
140.856 11.2
88.1159 11.2
70.526 11.2
1455.36 11.1667
1443.71 11.1667
1352.33 11.1667
1245.65 11.1667
1150.09 11.1667
667.591 11.1667
121.343 11.1667
94.5304 11.1667
57.6769 11.1667
857.123 11.1607
810.8 11.1607
497.732 11.1607
455.163 11.1607
383.467 11.1607
160.175 11.1607
895.664 11.1429
1524.05 11.125
1482.36 11.125
1344.8 11.125
1309.18 11.125
1153.41 11.125
663.644 11.125
618.75 11.125
311.18 11.125
256.513 11.125
230.098 11.125
120.518 11.125
98.3733 11.125
75.6301 11.125
1403.38 11.1023
1161.68 11.1023
1011.4 11.1023
661.817 11.1023
484.389 11.1023
184.486 11.1023
133.332 11.1023
1273.12 11.0865
834.413 11.0865
685.201 11.0865
424.157 11.0865
420.249 11.0865
195.892 11.0865
77.4074 11.0833
1046.07 11.075
742.961 11.075
290.38 11.075
703.799 11.0662
574.272 11.0625
437.772 11.0625
421.776 11.0625
352.581 11.0625
328.315 11.0625
327.527 11.0625
230.96 11.0625
152.637 11.0625
1130.86 11.05
1119.85 11.05
796.093 11.05
753.994 11.05
576.402 11.05
466.313 11.05
288.645 11.05
198.741 11.05
75.1897 11.05
67.297 11.05
1491.22 11.0417
1467.49 11.0417
691.016 11.0417
591.003 11.0417
525.01 11.0417
422.083 11.0417
408.275 11.0417
158.316 11.0417
69.0327 11.0417
1679.45 11.0357
1472.65 11.0357
1271.09 11.0357
1240.22 11.0357
797.839 11.0357
379.683 11.0357
348.558 11.0357
1334.84 11.025
721.383 11.0179
640.795 11.0179
348.333 11.0179
1565.68 11.0139
1373.86 11.0139
1113.24 11.0139
1021.82 11.0139
769.265 11.0139
716.746 11.0139
471.889 11.0139
146.029 11.0139
1147.27 11.0114
946.865 11.0114
602.394 11.0114
482.01 11.0114
428.201 11.0114
340.425 11.0114
274.24 11.0114
142.315 11.0114
1672.2 11.0096
1552.83 11.0096
1456.56 11.0096
1297.54 11.0096
1130.05 11.0096
899.8 11.0096
639.417 11.0096
95.0827 11.0096
91.0651 11.0096
62.7295 11.0096
50.1075 11.0096
1021.5 11.0083
735.36 11.0083
86.5896 11.0083
542.412 11.0074
1667.56 11.
1603.4 11.
1445.43 11.
1327.15 11.
1312.58 11.
1251.35 11.
1146.25 11.
1050.7 11.
754.387 11.
731.343 11.
729.608 11.
701.582 11.
667.214 11.
656.588 11.
592.676 11.
586.098 11.
574.671 11.
526.271 11.
427.905 11.
425.101 11.
376.486 11.
339.39 11.
334.521 11.
308.599 11.
191.158 11.
178.558 11.
171.533 11.
146.583 11.
119.026 11.
60.399 11.
50.8074 11.
46.6065 11.
1660.82 10.9205
798.492 10.9205
692.844 10.9205
457.384 10.9205
426.192 10.9205
425.782 10.9205
221.205 10.9205
47.4366 10.9205
648.277 10.875
249.329 10.875
241.753 10.875
237.303 10.875
119.073 10.875
1570.72 10.8
1121.73 10.8
1055.12 10.8
1026.11 10.8
656.82 10.8
617.294 10.8
522.58 10.8
473.387 10.8
219.661 10.8
130.079 10.8
104.583 10.8
55.7371 10.8
266.353 10.75
262.887 10.75
160.852 10.75
1665.62 10.6806
1628.27 10.6806
1620.18 10.6806
1228.27 10.6806
1030.67 10.6806
995.34 10.6806
922.84 10.6806
787.249 10.6806
770.389 10.6806
375.161 10.6806
211.227 10.6806
73.8875 10.6806
1691.16 10.6667
1349.72 10.6667
1269.04 10.6667
789.418 10.6667
718.006 10.6667
312.143 10.6667
270.3 10.6667
176.461 10.6667
1365.58 10.625
337.635 10.625
1697.85 10.5625
1654.37 10.5625
1330.13 10.5625
963.376 10.5625
888.626 10.5625
608.502 10.5625
89.87 10.5625
40.1359 10.5625
1664.86 10.5568
1415.73 10.5568
1314.47 10.5568
1133.91 10.5568
701.509 10.5568
610.649 10.5568
105.292 10.5568
71.3015 10.5568
388.253 10.5
1613.16 10.4712
1336.1 10.4712
1068.88 10.4712
1550.19 10.45
1504.64 10.45
1056.42 10.45
985.427 10.45
286.839 10.45
248.377 10.45
176.309 10.45
167.415 10.45
1483.59 10.4464
997.416 10.4464
857.869 10.4464
847.898 10.4464
637.097 10.4464
128.35 10.4464
83.9378 10.4464
58.1753 10.4464
56.1355 10.4464
969.046 10.375
937.65 10.375
504.245 10.375
478.481 10.375
44.7791 10.375
1589.38 10.3472
1535.43 10.3472
1430.55 10.3472
1307.53 10.3472
1177.72 10.3472
799.574 10.3472
782.865 10.3472
696.687 10.3472
517.596 10.3472
449.879 10.3472
253.383 10.3472
87.2563 10.3472
42.0954 10.3472
1086.18 10.3333
1038.84 10.3333
777.607 10.3333
623.064 10.3333
307.851 10.3333
1028.44 10.3214
579.763 10.3214
1542.06 10.2841
1495.98 10.2841
1345.95 10.2841
1224.23 10.2841
1039.78 10.2841
979.522 10.2841
778.699 10.2841
736.152 10.2841
579.943 10.2841
331.549 10.2841
163.577 10.2841
147.55 10.2841
96.4783 10.2841
85.0451 10.2841
1601.01 10.25
1405.46 10.25
1070.41 10.25
892.246 10.25
234.455 10.25
61.0001 10.25
56.4988 10.25
623.754 10.2404
587.402 10.2404
442.134 10.2404
57.7465 10.2404
1547.19 10.225
423.021 10.225
70.367 10.2083
1697.07 10.2
1412.61 10.2
1215.25 10.2
760.395 10.2
684.36 10.2
563.75 10.2
509.402 10.2
345.443 10.2
67.5601 10.2
40.8441 10.2
1480.64 10.1667
1291.17 10.1667
1090.69 10.1667
836.516 10.1667
753.554 10.1667
284.668 10.1667
225.251 10.1667
120.254 10.1667
1592.38 10.1607
1576.17 10.1607
1283.4 10.1607
1263.53 10.1607
664.425 10.1607
515.123 10.1607
235.79 10.1607
1142.04 10.1429
803.918 10.1429
360.466 10.1429
349.447 10.1429
203.558 10.1429
78.1339 10.1429
1652.39 10.125
1567.27 10.125
1515.59 10.125
1336.38 10.125
1213.37 10.125
514.026 10.125
497.845 10.125
314.961 10.125
222.683 10.125
198.281 10.125
178.36 10.125
142.097 10.125
63.3255 10.125
1609. 10.1023
692.734 10.1023
189.113 10.1023
125.769 10.1023
46.7357 10.1023
46.0412 10.1023
1637.8 10.0865
1448.07 10.0865
1422.87 10.0865
1306.98 10.0865
567.962 10.0865
417.716 10.0865
134.213 10.0865
104.816 10.0865
906.356 10.0833
590.379 10.0833
377.957 10.0833
46.9938 10.0833
216.028 10.075
695.979 10.0662
1492.13 10.0625
1256.72 10.0625
1225.24 10.0625
65.9413 10.0625
58.2354 10.0625
1159.76 10.05
1107. 10.05
983.004 10.05
846.019 10.05
655.025 10.05
548.34 10.05
535.775 10.05
523.934 10.05
517.816 10.05
286.896 10.05
236.91 10.05
234.588 10.05
180.169 10.05
99.2384 10.05
1656.17 10.0417
1253.45 10.0417
1213.77 10.0417
1205.49 10.0417
951.595 10.0417
942.815 10.0417
840.228 10.0417
631.13 10.0417
630.856 10.0417
593.96 10.0417
465.23 10.0417
391.925 10.0417
295.281 10.0417
265.19 10.0417
218.222 10.0417
96.8776 10.0417
1697.43 10.0357
1139.66 10.0357
586.278 10.0357
102.002 10.0357
43.0291 10.0357
1139.26 10.025
1658.36 10.0179
1601.97 10.0179
1303.49 10.0179
238.81 10.0179
59.6373 10.0179
1383.33 10.0139
1336.83 10.0139
1025. 10.0139
986.923 10.0139
966.621 10.0139
789.946 10.0139
668.568 10.0139
578.936 10.0139
547.306 10.0139
442.532 10.0139
442.387 10.0139
264.268 10.0139
232.898 10.0139
152.298 10.0139
1682.57 10.0114
1542.53 10.0114
1241.05 10.0114
1105.02 10.0114
840.646 10.0114
331.135 10.0114
328.171 10.0114
315.51 10.0114
213.593 10.0114
195.243 10.0114
158.936 10.0114
157.38 10.0114
147.514 10.0114
131.407 10.0114
1226.14 10.0096
551.872 10.0096
347.287 10.0096
310.595 10.0096
986.545 10.0083
618.272 10.0083
529.311 10.0083
1668.85 10.
1479.32 10.
1386.14 10.
1276.33 10.
1247.69 10.
1245.85 10.
1052.77 10.
1036.51 10.
999.905 10.
903.481 10.
893.317 10.
849.494 10.
819.168 10.
812.452 10.
790.333 10.
773.673 10.
693.669 10.
686.063 10.
674.953 10.
647.22 10.
611.397 10.
563.914 10.
535.908 10.
513.847 10.
495.867 10.
487.85 10.
369.803 10.
302.551 10.
230.248 10.
188.369 10.
177.057 10.
173.867 10.
167.298 10.
158.517 10.
135.55 10.
126.29 10.
79.5479 10.
59.0466 10.
57.716 10.
47.7832 10.
43.3416 10.
