# Supplementary material for: Functional Genomics of Novel Secondary Metabolites from Diverse Cyanobacteria Using Untargeted Metabolomics
Source: Mar Drugs. 2013 Sep 30;11(10):3617–31. doi: 10.3390/md11103617 (PMC3826126; doi:10.3390/md11103617)
Supplement: Supplementary File 3 — Supplementary msms data (ZIP, 1417 KB) [file marinedrugs-11-03617-s003.zip › msms/100.Positive.txt]

// 100.   Positive
353.269 9022.31
856.453 5989.89
515.321 2697.54
677.376 1460.27
325.111 1285.35
261.221 1201.
163.058 1200.67
497.307 1064.89
335.252 792.592
839.425 570.747
659.365 470.574
487.168 361.017
243.209 319.24
353.435 301.619
821.431 254.002
856.715 223.625
145.05 214.203
856.76 208.
515.462 164.007
856.881 159.765
353.546 145.002
857.292 119.285
353.603 119.
857.483 115.962
163.146 115.04
857.121 101.522
857.033 94.7961
353.8 94.0036
353.973 92.2228
479.302 91.2196
353.655 89.6402
677.562 87.2667
95.0844 86.8893
353.711 83.8169
857.669 82.0028
353.907 81.25
515.653 80.3841
297.198 77.6125
567.311 77.0341
269.177 74.
103.038 73.0667
840.499 71.9698
858.207 71.4
109.099 67.3077
229.14 66.0114
307.099 65.7601
335.382 63.6667
354.291 63.0167
515.583 61.2667
858.384 59.4464
165.127 58.9423
173.125 58.8893
516.585 58.
354.108 57.5313
858.534 54.7212
515.798 54.4821
785.062 54.0417
261.341 53.5568
354.467 53.4444
263.244 52.675
217.161 52.125
355.792 51.1136
855.665 51.0588
858.098 50.0179
243.296 49.805
325.45 49.6447
859.035 49.2857
490.48 49.25
354.607 48.0313
859.96 47.0536
149.135 46.875
223.063 46.0865
858.02 46.0489
516.342 43.3333
515.966 43.205
857.825 43.0208
233.196 42.25
325.283 42.1429
677.66 42.075
355.893 42.0139
516.035 41.5568
279.23 41.05
261.867 41.0489
246.43 40.4402
677.914 40.2917
89.2202 40.2663
85.0345 40.0769
135.111 39.5313
839.992 38.845
494.029 38.375
326.667 37.25
516.854 37.025
858.892 36.675
683.406 36.3333
516.132 36.0417
350.457 36.0167
839.661 35.375
245.353 34.6806
489.314 34.405
325.707 34.375
858.687 34.05
261.645 34.0363
516.667 34.025
839.739 34.0046
261.43 33.6713
859.789 33.5313
369.246 33.4444
497.588 33.3224
678.301 33.2404
678.389 32.8897
355.694 32.2727
859.203 32.1023
860.315 32.0208
517.522 32.0096
356.326 32.004
91.1694 31.225
307.7 31.0865
517.68 31.0489
338.814 31.0083
163.194 30.625
355.538 30.605
859.108 30.3214
497.512 30.2
840.218 30.1429
516.937 30.0074
679.041 29.8409
388.458 29.7778
327.024 29.3906
516.779 29.125
487.316 29.0592
245.202 28.5625
497.873 28.2857
225.139 28.1078
351.285 28.0625
339.204 28.0074
53.0402 27.75
841.197 27.6944
498.086 27.6923
818.026 27.6
354.763 27.45
670.838 27.1429
261.465 27.0417
859.533 26.875
841.487 26.3333
353.08 26.1838
355.485 26.1607
67.0491 26.045
395.29 26.0139
387.268 26.0139
354.835 26.0074
163.475 26.
151.11 25.2841
107.079 25.225
498.348 25.0417
161.152 25.0083
311.226 25.
726.932 24.25
518.046 24.2045
510.417 24.1607
187.149 24.0909
659.607 24.0139
257.178 24.0096
822.134 23.7961
458.423 23.5714
263.36 23.5714
163.521 23.5682
325.354 23.5568
842.111 23.125
799.372 23.125
480.256 23.0357
860.6 23.025
860.768 23.0208
498.199 23.
233.274 22.7813
163.66 22.5682
355.346 22.5
862.809 22.2813
497.963 22.125
517.912 22.0278
73.0351 22.0179
405.26 22.0074
336.371 21.25
518.418 21.2426
510.066 21.2426
335.46 21.2
327.222 21.1429
349.954 21.125
859.323 21.1
865.834 21.0536
371.217 21.0357
558.277 21.006
860.247 21.
203.118 21.
824.211 20.6944
325.518 20.6544
419.265 20.5956
864.416 20.4083
610.763 20.1359
512.519 20.125
498.66 20.125
69.6634 20.1111
356.951 20.1023
229.534 20.0096
752.621 20.
363.476 20.
163.296 20.
556.826 19.7202
678.869 19.5714
544.786 19.4803
376.226 19.2857
456.657 19.2813
664.767 19.225
1001.01 19.1838
660.145 19.1838
325.935 19.1607
1482.71 19.1488
44.6773 19.1429
803.342 19.1111
423.283 19.0592
134.894 19.0313
147.128 19.0179
853.763 19.0083
545.055 18.9205
163.899 18.9205
1313.27 18.9
197.158 18.875
437.274 18.75
998.832 18.5956
228.009 18.5956
319.248 18.5714
862.257 18.5625
165.24 18.4083
499.408 18.375
517.179 18.2857
336.733 18.2426
163.243 18.2404
859.39 18.1645
47.6506 18.125
153.122 18.0865
815.908 18.0662
499.044 18.0536
357.499 18.0417
1316.45 18.025
821.597 18.0139
326.051 18.0114
48.1461 18.0114
775.276 18.0083
88.5029 18.0066
1014.34 18.006
523.981 18.
164.526 18.
111.002 18.
476.285 17.7788
821.848 17.6544
357.82 17.625
163.379 17.5568
860.535 17.5
450.206 17.4712
366.191 17.4083
153.427 17.4
517.796 17.3333
1246.61 17.25
679.431 17.25
356.468 17.2404
514.439 17.225
518.146 17.2
461.271 17.1667
822.506 17.1635
506.63 17.1635
517.256 17.125
498.877 17.125
326.856 17.125
823.909 17.0865
350.05 17.0662
327.146 17.0625
677.991 17.0592
718.307 17.0536
567.394 17.0357
73.5111 17.0313
521.047 17.0278
792.904 17.0096
936.359 17.0083
381.644 17.0083
363.76 17.0074
78.911 17.0074
1570.16 17.
355.25 17.
1223.72 16.8897
503.715 16.8897
1383.29 16.7788
325.982 16.7788
312.397 16.675
355.03 16.625
359.076 16.5956
1561.23 16.5714
840.77 16.5
1049.1 16.375
424.416 16.3603
1422.84 16.3472
842.499 16.3214
926.292 16.2857
334.273 16.2813
402.848 16.25
245.492 16.2404
336.257 16.225
1236.46 16.2045
356.261 16.1838
853.538 16.1667
862.448 16.1429
487.621 16.125
326.101 16.0833
264.414 16.0592
335.611 16.0417
315.053 16.0417
147.23 16.0417
71.875 16.0313
498.98 16.0074
1184.5 16.0066
993.357 16.
502.068 16.
841.803 15.8929
198.266 15.7813
45.7822 15.7788
287.225 15.6667
815.571 15.5625
689.032 15.5568
472.679 15.5568
355.149 15.5
638.451 15.4712
995.499 15.4464
927.909 15.4083
870.228 15.4083
354.917 15.4083
488.214 15.3603
1423.75 15.25
131.145 15.25
141.581 15.2404
98.7817 15.2083
435.772 15.1838
526.106 15.1429
488.847 15.1429
1473.94 15.125
878.688 15.125
141.276 15.125
1440.25 15.1111
455.64 15.0865
179.173 15.0865
65.9469 15.0865
331.679 15.0833
863.661 15.075
608.415 15.0662
592.777 15.0592
1178.85 15.0536
151.693 15.0536
659.784 15.0417
175.36 15.0313
497.711 15.025
517.472 15.0179
353.197 15.0096
879.999 15.0083
308.031 15.0083
56.9725 15.0083
860.432 15.0074
649.634 15.
518.984 15.
170.116 15.
1413.32 14.8929
672.357 14.875
1108.04 14.8
388.517 14.7788
1285.78 14.6806
715.963 14.675
164.334 14.675
127.157 14.675
1491.69 14.6667
854.808 14.5568
191.197 14.5568
600.459 14.5
1005.16 14.4712
678.198 14.4712
41.0965 14.4712
679.256 14.45
410.406 14.375
78.3737 14.3472
1173.39 14.3214
237.059 14.3214
172.722 14.3214
436.847 14.2841
536.577 14.25
422.6 14.25
165.061 14.25
188.862 14.2404
435.688 14.2083
891.492 14.2
866.796 14.1667
357.593 14.1667
1211.17 14.1645
235.618 14.1635
173.195 14.1607
979.809 14.1429
1081.09 14.125
636.857 14.125
327.693 14.125
856.103 14.1023
165.284 14.1023
1279.14 14.0865
521.27 14.0865
325.783 14.0865
516.222 14.0833
335.783 14.075
42.9112 14.075
357.343 14.0662
487.785 14.0625
660.496 14.0417
357.733 14.0417
335.827 14.0417
861.323 14.0357
336.897 14.0357
265.393 14.0357
172.384 14.0313
66.6557 14.0313
109.139 14.0139
734.145 14.0083
465.289 14.0083
413.945 14.0083
69.3862 14.0083
49.9798 14.0074
357.256 14.0066
816.105 14.
417.148 14.
183.19 14.
156.02 14.
1028.01 13.8929
172.032 13.8929
680.535 13.8
1110.13 13.7788
1030.48 13.7788
531.131 13.75
640.543 13.6806
487.963 13.6667
261.954 13.6667
644.994 13.5714
787.12 13.5568
54.9797 13.5568
950.181 13.5
443.285 13.4464
60.5703 13.4464
630.57 13.3603
822.364 13.3472
716.868 13.3472
709.351 13.3472
489.441 13.3214
364.297 13.2841
363.925 13.2841
358.111 13.2841
648.423 13.25
1488.84 13.2404
603.917 13.2404
289.644 13.2083
1107.03 13.2
359.177 13.2
551.286 13.1838
1123.26 13.1667
872.793 13.1667
618.431 13.1667
495.607 13.1667
109.423 13.1635
673.658 13.1429
460.851 13.1429
1446.02 13.125
1278.69 13.125
998.056 13.125
785.421 13.125
644.129 13.125
621.053 13.125
519.582 13.125
1147.57 13.1111
784.747 13.1111
1472.32 13.1023
397.796 13.1023
333.897 13.1023
148.891 13.1023
431.525 13.0865
212.788 13.0833
892.259 13.075
475.501 13.075
585.325 13.0662
365.444 13.0662
327.294 13.0662
906.446 13.0625
363.596 13.0592
872.167 13.05
439.932 13.05
330.649 13.05
1206.21 13.0417
912.778 13.0417
887.936 13.0417
404.084 13.0417
382.716 13.0417
355.652 13.0417
256.935 13.0417
233.36 13.0417
381.081 13.0357
270.682 13.0313
236.979 13.0313
360.457 13.0139
1104.25 13.0114
199.186 13.0096
164.063 13.0096
1115.19 13.0083
417.411 13.0083
41.7263 13.0066
1101.05 13.
951.666 13.
878.335 13.
433.825 13.
175.746 13.
166.183 13.
683.122 12.9205
417.196 12.9205
368.535 12.8
340.4 12.8
1469.18 12.7788
824.59 12.7788
679.86 12.7788
440.15 12.7788
424.309 12.75
262.202 12.6806
332.35 12.675
997.988 12.6667
595.629 12.6667
570.457 12.6667
1589.69 12.5625
963.963 12.5625
678.057 12.5625
619.006 12.5625
89.1434 12.5625
1010.87 12.5568
932.086 12.5568
104.945 12.5568
1044.11 12.5
514.558 12.4712
116.914 12.4712
78.4643 12.4712
1101.53 12.45
555.798 12.45
142.85 12.45
137.59 12.45
96.7132 12.45
304.306 12.4464
269.264 12.4464
1432.92 12.375
725.959 12.375
76.5831 12.375
1561.43 12.3472
490.136 12.3472
422.68 12.3472
321.134 12.3472
74.7083 12.3472
907.662 12.3333
490.35 12.3333
255.139 12.3333
101.699 12.3333
1582.12 12.3214
1284.12 12.3214
1134.61 12.3214
326.62 12.3214
1032.18 12.2841
538.97 12.2841
675.905 12.2813
1139.57 12.25
263.863 12.25
243.155 12.25
1160.85 12.2404
1163.37 12.225
955.965 12.2083
628.4 12.2083
421.588 12.2083
1120.72 12.2
808.648 12.2
499.133 12.2
243.853 12.2
47.979 12.2
648.329 12.1667
508.765 12.1667
356.643 12.1667
97.0248 12.1667
678.571 12.1607
1310.24 12.1429
297.476 12.1429
200.133 12.1429
164.144 12.1429
112.893 12.1429
1466.2 12.125
1379.45 12.125
1070.75 12.125
988.573 12.125
846.757 12.125
352.574 12.125
270.046 12.125
233.302 12.125
56.3914 12.125
861.868 12.1111
1471.63 12.1023
1315.14 12.1023
1075.13 12.1023
748.508 12.1023
708.852 12.1023
561.162 12.1023
380.221 12.1023
244.212 12.1023
166.626 12.1023
42.4135 12.1023
674.324 12.0865
376.099 12.0865
628.914 12.0833
326.517 12.0662
360.556 12.0625
338.972 12.0625
686.535 12.05
297.259 12.05
1302.87 12.0417
1276.54 12.0417
1253.01 12.0417
957.063 12.0417
485.041 12.0417
1380.49 12.0357
1312.69 12.0357
1087.53 12.0357
479.519 12.0357
443.471 12.0357
484.413 12.025
968.294 12.0179
905.844 12.0139
862.618 12.0139
500.362 12.0139
661.065 12.0114
367.418 12.0114
121.998 12.0114
1127.83 12.0096
224.58 12.0096
160.248 12.0096
115.329 12.0096
73.6143 12.0096
766.038 12.0083
367.594 12.0083
164.474 12.0083
76.2221 12.0083
1363.86 12.
1145.08 12.
1141.57 12.
1025. 12.
700.655 12.
625.897 12.
510.989 12.
407.407 12.
371.039 12.
307.177 12.
263.047 12.
235.579 12.
218.798 12.
215.262 12.
179.134 12.
152.428 12.
131.083 12.
109.529 12.
93.8739 12.
1190.41 11.9205
48.1675 11.9205
1194.83 11.875
1135.28 11.875
128.813 11.875
1340.17 11.8
1204.29 11.8
889.649 11.8
388.132 11.8
1092.32 11.7788
656.158 11.7788
508.695 11.6806
133.611 11.6806
1571.62 11.6667
1562.41 11.6667
1077.13 11.6667
683. 11.6667
664.076 11.6667
512.067 11.6667
233.108 11.6667
207.807 11.6667
674.135 11.5714
643.046 11.5714
1461.25 11.5625
1241.97 11.5625
357.068 11.5625
165.308 11.5625
1163.15 11.5568
988.503 11.5568
355.103 11.5568
1535.58 11.4712
1367.29 11.4712
124.006 11.4712
64.444 11.4712
1232.15 11.45
965.406 11.45
892.023 11.45
594.798 11.45
517.416 11.45
307.46 11.45
208.738 11.45
843.429 11.4083
840.702 11.4083
680.844 11.375
571.37 11.375
519.768 11.375
456.557 11.375
360.707 11.375
1294.67 11.3472
1247.25 11.3472
145.429 11.3472
136.939 11.3472
659.73 11.3333
262.363 11.3333
109.165 11.3333
708.012 11.3214
1324.12 11.2841
831.261 11.2841
356.867 11.2841
300.605 11.2841
119.437 11.2841
712.679 11.25
197.388 11.25
1262.05 11.2404
724.446 11.2404
560.374 11.2404
527.238 11.2404
340.64 11.2404
229.873 11.2404
793.399 11.225
1568.28 11.2083
1385.2 11.2083
520.498 11.2083
1366.44 11.2
491.077 11.2
399.376 11.2
377.635 11.2
288.048 11.2
243.622 11.2
1564.9 11.1667
767.957 11.1667
751.568 11.1667
681.307 11.1667
679.738 11.1667
638.39 11.1667
1068.33 11.1607
130.356 11.1429
1590.07 11.125
1581.87 11.125
1487.11 11.125
1476.17 11.125
1267.14 11.125
1087.15 11.125
964.982 11.125
716.953 11.125
614.732 11.125
261.768 11.125
234.586 11.125
135.192 11.125
101.794 11.125
1568.05 11.1023
1399.35 11.1023
970.899 11.1023
886.537 11.1023
438.503 11.1023
253.592 11.1023
50.634 11.1023
40.4193 11.1023
876.214 11.0865
505.694 11.0865
447.46 11.0865
431.704 11.0865
311.296 11.0865
880.455 11.0833
355.837 11.0833
1343.22 11.075
1198.34 11.075
1188.73 11.075
807.764 11.0662
98.9695 11.0662
660.374 11.0625
480.773 11.0625
467.762 11.0625
129.201 11.0625
1351.74 11.05
1336.1 11.05
1237.18 11.05
781.077 11.05
695.524 11.05
669.472 11.05
537.161 11.05
515.154 11.05
349.225 11.05
152.166 11.05
126.822 11.05
1209.09 11.0417
1097.62 11.0417
984.89 11.0417
823.518 11.0417
484.928 11.0417
382.211 11.0417
339.436 11.0417
310.489 11.0417
259.491 11.0417
215.186 11.0417
152.626 11.0417
135.287 11.0417
115.286 11.0417
1315.05 11.0357
356.142 11.0357
201.716 11.0357
164.218 11.025
356.002 11.0179
97.0524 11.0179
1420.21 11.0114
572.302 11.0114
499.94 11.0114
454.479 11.0114
272.4 11.0114
1278.48 11.0096
700.928 11.0096
650.664 11.0096
499.62 11.0096
401.865 11.0096
362.581 11.0096
208.599 11.0096
188.023 11.0096
1064.87 11.0083
160.771 11.0083
160.662 11.0083
952.744 11.0074
1508.12 11.
1381.23 11.
1268.3 11.
1178.72 11.
975.653 11.
725.217 11.
646.557 11.
632.701 11.
586.185 11.
508.041 11.
318.186 11.
1496.87 10.9205
347.582 10.9205
121.665 10.9205
1181.58 10.875
679.491 10.875
506.293 10.875
461.399 10.875
343.134 10.875
1108.77 10.8
1068.95 10.8
230.302 10.8
873.596 10.75
720.328 10.75
50.6033 10.75
1571.96 10.6806
1346.98 10.6806
1321.91 10.6806
1290.35 10.6806
1237.84 10.6806
959.859 10.6806
832.848 10.6806
393.329 10.6806
389.416 10.6806
344.29 10.6806
227.704 10.6806
216.716 10.6806
133.657 10.6806
122.083 10.6806
105.881 10.6806
82.3138 10.6806
1407.7 10.6667
1070.67 10.6667
958.307 10.6667
923.716 10.6667
780.391 10.6667
460.632 10.6667
834.609 10.625
291.279 10.625
1299.06 10.5625
838.622 10.5625
738.025 10.5625
366.482 10.5625
274.172 10.5625
142.594 10.5625
1409.68 10.5568
1325.8 10.5568
884.017 10.5568
621.196 10.5568
576.657 10.5568
57.6747 10.5568
863.19 10.5
701.83 10.5
1130.37 10.4712
1525.88 10.45
771.53 10.45
531.496 10.45
1059.91 10.4464
1033.52 10.4464
356.188 10.4464
163.956 10.4464
1357.05 10.375
1083.37 10.375
1014.98 10.375
802.529 10.375
713.924 10.375
508.479 10.375
483.454 10.375
415.553 10.375
392.878 10.375
357.663 10.375
327.39 10.375
149.696 10.375
111.855 10.375
59.1672 10.375
1279.79 10.3472
1088.36 10.3472
782.938 10.3472
625.118 10.3472
414.05 10.3472
326.236 10.3472
185.249 10.3472
85.0833 10.3472
82.7726 10.3472
331.633 10.3333
1350.58 10.2841
1055.89 10.2841
1012.26 10.2841
848.945 10.2841
783.928 10.2841
688.366 10.2841
492.361 10.2841
335.72 10.2841
185.969 10.2841
883.5 10.25
849.325 10.25
519.673 10.25
360.095 10.25
275.649 10.25
1194.14 10.2404
957.241 10.2404
929.653 10.2404
596.484 10.2404
526.606 10.2404
391.495 10.2404
135.553 10.2404
96.6863 10.2404
56.5743 10.2404
703.098 10.2083
1596.78 10.2
1295.97 10.2
1191.61 10.2
612.916 10.2
556.611 10.2
358.818 10.2
267.938 10.2
204.852 10.2
131.246 10.2
1126.9 10.1667
665.121 10.1667
351.144 10.1667
331.942 10.1667
288.437 10.1667
269.064 10.1667
262.044 10.1667
157.498 10.1667
131.805 10.1667
127.423 10.1667
93.3142 10.1667
91.3931 10.1667
1127.74 10.1607
855.428 10.1607
385.869 10.1607
322.738 10.1607
151.163 10.1607
347.632 10.1429
1333.59 10.125
1018.87 10.125
937.318 10.125
893.371 10.125
657.036 10.125
567.08 10.125
498.569 10.125
193.463 10.125
175.434 10.125
140.812 10.125
55.3571 10.125
45.1808 10.125
1133.74 10.1023
994.133 10.1023
872.403 10.1023
851.265 10.1023
492.297 10.1023
352.982 10.1023
234.631 10.1023
151.63 10.1023
130.199 10.1023
102.819 10.1023
84.5601 10.1023
1414.52 10.0865
726.421 10.0865
693.154 10.0865
674.61 10.0865
391.268 10.0865
302.297 10.0865
167.226 10.0865
142.879 10.0865
1450.37 10.0833
928.847 10.0833
515.048 10.0833
499.34 10.0833
163.6 10.0833
65.173 10.0833
1503.47 10.075
1177.67 10.075
1390.56 10.0625
1281.8 10.0625
657.404 10.0625
408.635 10.0625
393.264 10.0625
390.499 10.0625
286.752 10.0625
236.945 10.0625
213.351 10.0625
50.1462 10.0625
1355.87 10.05
1196.8 10.05
1191.49 10.05
627.826 10.05
383.646 10.05
252.462 10.05
186.946 10.05
154.87 10.05
63.8243 10.05
1448.04 10.0417
1315.57 10.0417
1215.86 10.0417
929.007 10.0417
886.673 10.0417
848.126 10.0417
620.641 10.0417
472.545 10.0417
471.289 10.0417
336.802 10.0417
196.735 10.0417
193.575 10.0417
103.785 10.0417
98.5483 10.0417
1502.09 10.0357
1282.01 10.0357
624.844 10.0357
503.931 10.0357
255.374 10.0357
159.076 10.0357
276.756 10.025
1279.34 10.0179
439.055 10.0179
358.426 10.0179
303.214 10.0179
303.115 10.0179
263.677 10.0179
1492.19 10.0139
1226.16 10.0139
1195.81 10.0139
1069.5 10.0139
887.031 10.0139
694.965 10.0139
678.782 10.0139
594.494 10.0139
573.001 10.0139
425.679 10.0139
250.826 10.0139
67.0773 10.0139
1190.68 10.0114
1174.35 10.0114
862.332 10.0114
693.35 10.0114
572.22 10.0114
559.019 10.0114
527.79 10.0114
428.342 10.0114
361.023 10.0114
267.525 10.0114
71.8022 10.0114
52.236 10.0114
1268.12 10.0096
1122.72 10.0096
969.633 10.0096
890.652 10.0096
652.872 10.0096
647.351 10.0096
268.003 10.0096
128.628 10.0096
228.391 10.0083
52.8214 10.0083
1464.14 10.
1353.81 10.
1136.68 10.
1002.73 10.
970.739 10.
933.009 10.
900.044 10.
862.113 10.
841.068 10.
700.783 10.
693.275 10.
678.125 10.
671.348 10.
613.002 10.
603.297 10.
585.748 10.
494.123 10.
321.208 10.
244.431 10.
233.395 10.
228.863 10.
222.79 10.
176.979 10.
160.916 10.
141.39 10.
119.829 10.
72.2056 10.
66.922 10.
