# Supplementary material for: Functional Genomics of Novel Secondary Metabolites from Diverse Cyanobacteria Using Untargeted Metabolomics
Source: Mar Drugs. 2013 Sep 30;11(10):3617–31. doi: 10.3390/md11103617 (PMC3826126; doi:10.3390/md11103617)
Supplement: Supplementary File 3 — Supplementary msms data (ZIP, 1417 KB) [file marinedrugs-11-03617-s003.zip › msms/220.Positive.txt]

// 220.  C6H14N2O3S Positive
195.079 20101.2
87.0899 811.556
152.037 621.375
99.0908 542.433
195.203 524.551
195.24 332.012
195.344 228.844
195.475 218.298
195.3 171.923
195.4 144.48
195.521 136.136
70.0647 125.762
84.076 112.272
195.57 101.675
44.0495 100.81
195.646 90.4402
85.0698 88.7614
195.793 86.5789
195.708 85.9185
198.3 68.9605
196.397 61.1655
196.17 59.1324
195.88 58.4088
196.009 58.2667
196.245 54.962
196.072 53.45
85.1005 50.3333
193.056 47.0833
197.591 42.645
87.1744 41.25
64.9831 40.5602
196.83 38.0054
99.1808 35.3224
196.297 33.6
197.296 32.375
197.433 32.225
197.489 32.0357
457.778 32.0074
113.096 30.375
89.0672 29.7813
126.1 29.0865
114.758 28.5707
201.554 28.205
44.2953 27.8409
71.8621 27.2857
215.058 27.2269
372.526 27.1488
1175.46 26.7284
108.008 26.5625
197.78 26.3603
56.0514 26.125
197.03 25.25
201.584 25.2269
84.155 25.1838
1299.82 25.0417
196.47 24.5625
54.318 24.225
198.833 24.1488
87.949 24.1023
545.807 24.0417
196.541 24.
135.221 23.7202
197.714 23.3603
197.192 23.0114
233.557 23.
167.034 23.
178.043 22.3333
197.231 22.2083
304.559 22.125
152.582 22.0833
1166.54 22.0489
87.7709 22.0388
208.141 21.6544
1172.11 21.5956
226.532 21.4821
173.511 21.4444
1538.64 21.3333
205.648 21.3214
605.291 21.2663
488.68 21.225
1092.89 21.1875
674.515 21.1838
266.558 21.1
348.62 20.8897
394.526 20.7813
67.5016 20.6544
252.651 20.6429
152.132 20.4464
901.468 20.3333
116.536 20.25
197.08 20.2083
1217.92 20.125
528.21 20.125
