# Supplementary material for: Functional Genomics of Novel Secondary Metabolites from Diverse Cyanobacteria Using Untargeted Metabolomics
Source: Mar Drugs. 2013 Sep 30;11(10):3617–31. doi: 10.3390/md11103617 (PMC3826126; doi:10.3390/md11103617)
Supplement: Supplementary File 3 — Supplementary msms data (ZIP, 1417 KB) [file marinedrugs-11-03617-s003.zip › msms/65.Positive.txt]

// 65.   Positive
327.252 6417.38
235.204 2017.22
309.243 982.066
217.193 905.39
489.298 897.828
471.294 819.176
668.388 763.287
163.061 491.674
633.35 368.091
325.105 240.453
651.354 220.227
327.411 169.333
327.511 138.918
145.047 116.372
103.037 98.8
668.616 95.3462
327.724 94.1655
397.254 89.175
327.841 80.8523
151.149 80.575
235.334 80.4
95.0819 71.0417
328.441 71.
328.251 69.9423
121.1 69.575
217.31 68.0028
328.163 67.1571
309.32 67.0363
217.263 61.25
253.216 60.7778
471.505 59.2727
235.397 56.3913
123.115 55.0321
137.13 54.5313
327.888 53.
327.994 50.1
235.464 47.4
489.407 47.2841
328.586 47.2727
113.091 46.4491
217.733 44.1607
309.809 43.9073
61.0278 43.075
328.36 41.1635
255.184 37.6429
127.115 37.4712
328.859 37.1838
325.218 36.375
489.57 35.2112
161.131 35.1488
309.955 35.0947
328.719 33.6944
665.928 32.7778
139.109 32.5714
669.264 32.
235.667 31.2269
453.3 30.6875
237.204 30.4545
435.248 30.2663
329.514 29.8182
309.407 29.5625
147.114 28.7824
123.207 28.125
165.133 27.6544
163.777 27.2917
113.12 27.125
137.092 27.045
67.0518 27.0417
189.169 27.0357
329.121 27.
489.507 26.5682
310.569 26.125
668.938 26.075
489.468 26.0536
606.367 24.4444
153.122 24.25
109.108 24.25
668.803 24.2
309.539 24.2
325.277 24.0192
329.745 24.006
253.958 24.
325.377 23.4712
489.938 23.1111
329.069 23.0066
1569.69 22.75
139.744 22.25
692.658 22.125
483.411 22.0417
473.801 22.0083
897.71 22.0043
91.0458 21.3333
236.074 21.3214
329.447 21.1635
309.591 21.125
163.385 21.
234.336 20.4712
327.05 20.45
1154.38 20.4444
471.607 20.4083
310.803 20.3603
471.894 20.3214
235.723 20.2
157.12 20.125
309.461 20.0592
309.654 20.0417
1224.58 20.0278
329.272 19.6806
416.137 19.5329
329.18 19.45
1108.74 19.2426
1065.02 19.2045
337.676 19.1645
489.659 19.1023
163.177 19.0865
329.62 19.0592
230.123 19.0139
619.85 18.75
651.773 18.675
997.195 18.3472
217.427 18.2841
307.909 18.2404
626.907 18.2083
1319.9 18.1645
294.918 18.1635
346.608 18.1111
550.05 18.0096
236.117 18.0096
1222.49 17.8929
651.832 17.4712
328.993 17.3472
235.77 17.1635
181.628 17.075
62.114 17.0417
631.593 17.0278
1256.84 17.0083
50.4633 17.
254.49 16.8929
331.115 16.8
237.282 16.675
1496.91 16.4712
416.089 16.4712
399.207 16.4
705.912 16.3603
128.974 16.3214
1339.51 16.2404
669.827 16.2404
334.02 16.225
652.446 16.2
1110.54 16.125
328.952 16.125
255.236 16.1023
334.531 16.075
235.994 16.075
217.462 16.075
633.523 16.0662
668.071 16.0417
411.825 16.0417
363.385 16.0417
429.697 16.0139
670.347 16.0114
163.514 16.0096
588.264 16.0083
437.772 16.0083
1205.93 16.0066
996.465 16.
492.095 16.
235.527 16.
670.652 15.5714
472.017 15.5
635.377 15.375
1050.56 15.3214
361.166 15.3214
1186.76 15.25
209.23 15.2404
473.06 15.2
490.57 15.1667
474.159 15.1635
275.745 15.1635
471.786 15.1023
217.37 15.1023
669.538 15.0417
652.2 15.0417
97.0251 15.0357
1172.9 15.0313
490.026 15.0096
990.868 15.0066
1424.19 15.
1256.54 15.
472.775 15.
413.979 15.
95.1721 15.
766.688 14.6944
1427.12 14.6667
1048.07 14.45
651.904 14.45
530.43 14.45
1239.83 14.4464
219.207 14.4464
1127.92 14.375
137.53 14.375
57.6304 14.375
481.253 14.3603
1204.18 14.2841
382.862 14.25
329.706 14.25
139.147 14.25
624.144 14.2404
318.994 14.2404
95.1377 14.2
1210.83 14.1667
1347.12 14.1635
189.44 14.1607
505.193 14.125
254.963 14.0865
140.697 14.0865
87.6328 14.0865
1526.21 14.0662
562.955 14.0662
807.797 14.0313
651.571 14.0313
544.581 14.0179
472.25 14.0179
672.158 14.0083
530.228 14.0083
1435.99 14.
813.31 14.
375.445 14.
220.59 14.
1139.47 13.9205
490.155 13.8929
366.338 13.875
283.618 13.875
236.966 13.8
450.924 13.7788
235.143 13.7788
109.141 13.7788
1556.39 13.675
217.574 13.6667
485.596 13.5714
234.971 13.5625
1400.34 13.5
109.962 13.4712
291.17 13.45
58.0231 13.3603
284.503 13.2841
505.129 13.2813
1530.33 13.25
129.328 13.25
618.818 13.2404
65.1314 13.2404
491.026 13.2
58.3327 13.2
422.39 13.1667
205.247 13.1667
94.4245 13.1667
707.196 13.1635
991.805 13.1429
754.839 13.1429
529.846 13.1429
601.449 13.125
513.312 13.125
310.932 13.125
1237.77 13.1023
260.019 13.1023
764.818 13.0865
708.669 13.0865
300.667 13.0865
1378.96 13.0625
333.373 13.0625
311.45 13.0625
149.124 13.0625
1352.25 13.0592
355.494 13.0592
252.818 13.05
1041.61 13.0417
969.116 13.0417
477.21 13.0417
152.981 13.0417
80.7488 13.0417
1324.29 13.0357
1366.69 13.0114
634.807 13.0114
1324.67 13.0096
384.59 13.0096
235.879 13.0096
342.355 13.0066
731.123 13.
681.143 13.
635.875 13.
594.704 13.
519.35 13.
133.256 13.
1448.47 12.9205
139.831 12.9205
331.896 12.875
177.861 12.875
236.651 12.8
1200.73 12.675
75.2368 12.6667
754.196 12.5714
343.232 12.5625
1092.16 12.4712
826.762 12.4712
381.573 12.4712
761.316 12.4464
455.172 12.4464
634.547 12.4083
491.384 12.4083
820.531 12.375
654.5 12.375
44.4681 12.375
1369.76 12.3472
432.262 12.3472
888.05 12.3333
310.142 12.3333
153.324 12.3333
710.913 12.3214
662.555 12.3214
568.651 12.3214
541.887 12.2841
163.259 12.2841
40.9867 12.2841
1254.93 12.2813
353.424 12.2813
310.487 12.25
95.5625 12.25
1482.97 12.2404
1473.02 12.2404
917.676 12.2404
342.971 12.2083
705.849 12.2
897.452 12.1838
1281.84 12.1667
525.268 12.1667
45.9506 12.1667
361.522 12.1607
310.106 12.1429
258.883 12.1429
191.01 12.1429
1181.86 12.125
811.137 12.125
688.323 12.125
669.902 12.125
507.668 12.125
279.424 12.125
151.426 12.125
66.6043 12.125
1010.11 12.1023
762.381 12.0865
614.905 12.0865
442.965 12.0865
332.904 12.0865
137.212 12.0865
913.187 12.05
218.079 12.05
1269.7 12.0417
946.99 12.0417
712.155 12.0417
625.924 12.0417
306.368 12.0417
232.145 12.0417
198.379 12.0417
1199.75 12.0357
222.167 12.0313
442.302 12.0139
235.58 12.0139
217.808 12.0139
1415.16 12.0114
629.91 12.0114
274.399 12.0114
1206.77 12.0096
1121.74 12.0096
505.399 12.0096
219.57 12.0096
974.867 12.0083
845.377 12.0083
655.789 12.0083
650.68 12.0083
41.5124 12.0074
1254.49 12.
775.931 12.
689.149 12.
491.218 12.
307.629 12.
288.197 12.
240.822 12.
221.024 12.
168.656 12.
893.002 11.9205
333.524 11.9205
1570.68 11.8
664.374 11.8
243.771 11.8
211.053 11.8
246.268 11.7788
1081.92 11.6806
985.999 11.6806
690.524 11.6806
188.677 11.625
103.946 11.625
61.9421 11.625
1056.57 11.5714
143.652 11.5625
136.835 11.5625
88.0496 11.5625
924.871 11.5568
725.308 11.5568
218.284 11.5568
1350.96 11.4712
1165.63 11.45
334.758 11.45
164.349 11.45
106.812 11.45
473.598 11.4464
1500.63 11.375
335.901 11.375
111.711 11.375
1272.82 11.3472
1288.91 11.2841
668.229 11.2841
64.2131 11.2841
1274.62 11.25
715.468 11.25
542.622 11.25
1284.39 11.2
536.936 11.2
250.473 11.2
410.199 11.1667
350.437 11.1667
80.5935 11.1607
1481.32 11.1429
160.358 11.1429
1013.05 11.125
702.904 11.125
669.442 11.125
125.817 11.125
83.7458 11.125
1518.72 11.1023
434.829 11.1023
262.194 11.1023
162.111 11.1023
56.605 11.1023
1210.37 11.0865
1123.91 11.0865
1070.86 11.0865
521.035 11.0865
422.731 11.0865
685.707 11.0833
482.017 11.0833
288.29 11.0833
617.649 11.075
1051.69 11.0625
236.214 11.0625
759.931 11.05
276.243 11.05
113.546 11.05
1405.18 11.0417
1318.44 11.0417
1281.37 11.0417
651.717 11.0417
513.22 11.0417
423.85 11.0417
238.579 11.0417
1081.42 11.0357
399.332 11.0357
322.761 11.0357
332.404 11.025
811.023 11.0179
334.965 11.0179
1528.7 11.0139
1405.29 11.0139
1396.33 11.0139
640.941 11.0139
411.093 11.0139
179.972 11.0139
1106.23 11.0114
353.047 11.0114
98.191 11.0114
1364.58 11.0096
774.671 11.0096
261.517 11.0096
252.254 11.0096
234.149 11.0096
1408.88 11.0083
170.233 11.0083
1254.61 11.
1248.25 11.
898.499 11.
861.332 11.
861.189 11.
856.556 11.
781.887 11.
498.072 11.
426.993 11.
360.665 11.
1420.24 10.9205
458.13 10.9205
187.435 10.9205
537.435 10.875
1074.11 10.8
629.186 10.8
538.362 10.8
299.4 10.8
122.01 10.8
41.2268 10.75
611.377 10.6806
398.718 10.6806
273.827 10.6806
821.484 10.6667
363.774 10.6667
945.568 10.5625
443.745 10.5625
381.947 10.5625
189.293 10.5625
147.058 10.5625
857.212 10.5568
527.385 10.5568
270.383 10.5568
257.336 10.5568
46.4534 10.5568
1385.49 10.5
1468.32 10.4712
344.681 10.4712
77.953 10.4712
1443.95 10.45
1377.84 10.45
400.144 10.45
166.178 10.45
1231.34 10.4464
842.509 10.4464
380.922 10.4464
230.471 10.4464
344.245 10.375
280.967 10.375
209.993 10.375
893.992 10.3472
667.387 10.3472
471.706 10.3472
176.06 10.3472
125.775 10.3472
88.8317 10.3472
523.898 10.3333
101.653 10.3333
1092.24 10.3214
1590.73 10.2841
760.306 10.2841
549.903 10.2841
522.749 10.2841
489.782 10.2841
242.747 10.2841
1288.1 10.25
634.723 10.25
475.3 10.25
465.436 10.25
330.02 10.25
265.15 10.25
46.1883 10.25
968.35 10.2404
852.838 10.2404
320.265 10.2404
234.544 10.2404
229.683 10.2404
127.359 10.2404
68.2275 10.2404
1453.75 10.225
1108.06 10.2
652.099 10.2
494.728 10.2
405.733 10.2
100.797 10.2
82.1911 10.2
506.172 10.1667
420.331 10.1667
370.533 10.1667
342.652 10.1667
212.916 10.1667
490.264 10.1607
333.439 10.1607
310.205 10.1607
1351.43 10.1429
578.528 10.1429
213.87 10.1429
109.553 10.1429
1434.94 10.125
1342.85 10.125
637.942 10.125
522.659 10.125
256.383 10.125
251.731 10.125
55.1367 10.125
1488.87 10.1023
1146.47 10.1023
181.08 10.1023
163.639 10.1023
1305.62 10.0865
984.549 10.0865
753.078 10.0865
172.407 10.0865
61.0601 10.0833
167.442 10.075
1108.2 10.0625
458.078 10.0625
396.374 10.0625
162.629 10.0625
154.279 10.0625
153.562 10.0625
63.2083 10.0625
1508.45 10.05
1306.05 10.05
856.036 10.05
647.396 10.05
538.57 10.05
472.497 10.05
470.308 10.05
320.88 10.05
255.374 10.05
228.071 10.05
1009.93 10.0417
942.887 10.0417
674.655 10.0417
644.863 10.0417
583.222 10.0417
490.381 10.0417
266.543 10.0417
239.695 10.0417
151.623 10.0417
70.98 10.0417
390.941 10.0357
330.078 10.0357
94.9655 10.0357
1552.28 10.025
473.333 10.025
1541.4 10.0179
925.135 10.0179
499.825 10.0179
1259.81 10.0139
965.981 10.0139
752.983 10.0139
472.721 10.0139
74.0776 10.0139
70.9365 10.0139
480.06 10.0114
246.141 10.0114
131.359 10.0114
91.224 10.0114
1406.15 10.0096
1384.75 10.0096
1121.66 10.0096
914.192 10.0096
782.327 10.0096
407.327 10.0096
248.591 10.0096
219.333 10.0096
1360.07 10.
1239.96 10.
1147.46 10.
1052.84 10.
1044.14 10.
979.308 10.
928.545 10.
513.823 10.
418.337 10.
146.269 10.
94.269 10.
82.5241 10.
63.3179 10.
