# Supplementary material for: Functional Genomics of Novel Secondary Metabolites from Diverse Cyanobacteria Using Untargeted Metabolomics
Source: Mar Drugs. 2013 Sep 30;11(10):3617–31. doi: 10.3390/md11103617 (PMC3826126; doi:10.3390/md11103617)
Supplement: Supplementary File 3 — Supplementary msms data (ZIP, 1417 KB) [file marinedrugs-11-03617-s003.zip › msms/165.Negative.txt]

// 165. pterin-related  Negative
220.084 4324.33
341.11 1557.99
400.144 1338.49
89.0271 650.485
101.022 395.889
119.031 312.878
59.0161 262.063
71.015 246.001
220.219 230.136
179.057 214.49
383.056 211.123
221.083 185.189
113.022 137.199
161.041 133.6
341.208 126.678
220.306 112.16
164.052 109.355
149.044 106.015
401.146 98.0625
220.442 92.4091
1032.66 91.0093
150.062 89.0869
221.009 84.4464
341.256 81.2841
203. 80.1488
220.336 79.2893
44.9952 79.0023
143.042 77.4821
400.258 69.2656
1453.46 68.3218
89.0784 67.7824
177.071 67.625
108.739 61.8935
148.985 61.2308
119.672 60.1071
94.0432 58.
220.711 57.9643
645.009 56.
131.03 55.45
121.046 54.8182
202.063 54.7961
341.33 54.0947
341.492 53.45
400.334 51.0192
138.049 49.625
705.633 47.875
343.517 47.5625
220.588 47.2893
365.05 46.5208
221.667 45.75
220.916 45.6923
1285.93 45.0038
220.538 44.0714
340.938 43.7284
101.072 42.4083
221.517 41.3068
1525.9 40.8893
119.083 40.5208
167.102 40.3911
267.211 40.2321
220.768 39.3266
1498.78 39.2917
113.048 39.1838
178.063 39.0865
53.8723 38.9263
59.0611 38.5208
342.263 38.0156
90.1427 37.75
857.194 37.25
342.091 37.1429
345.687 36.8182
218.111 36.6923
187.965 36.5294
370.57 36.0435
357.023 35.6402
341.581 35.6
602.595 35.3289
706.308 35.2083
122.043 34.3269
119.104 34.2813
221.952 34.0417
341.544 34.0278
145.051 33.4821
964.551 33.3333
175.057 33.3214
383.643 33.2841
80.6564 33.25
142.863 33.1875
872.452 33.1331
1470.71 33.125
734.839 32.8897
1650.04 32.6923
197.893 32.4402
924.542 32.338
468.49 32.245
221.17 32.1429
147.787 32.1359
190.107 32.025
179.133 32.025
105.557 31.7284
45.9014 31.645
1621.26 31.5714
221.443 31.338
56.5878 31.2112
585.978 31.2045
187.087 31.1
1690.15 31.0417
221.135 31.0417
341.691 31.
341.854 30.8
161.542 30.7202
1504.18 30.6576
402.188 30.6544
237.747 30.6429
489.982 30.605
221.572 30.5
197.984 30.4556
1063.3 30.4402
400.84 30.405
515.037 30.2083
71.1693 30.1875
218.63 30.0625
1602.46 30.0417
104.062 30.0179
831.471 29.875
89.2929 29.6923
741.31 29.6576
411.342 29.5208
151.052 29.3603
220.951 29.2841
342.963 29.2112
97.7339 29.1875
342.413 29.125
221.372 29.125
126.091 29.0313
384.601 29.025
776.688 29.0083
41.5897 28.8167
125.57 28.5682
120.332 28.5625
231.649 28.5602
221.781 28.5208
244.093 28.45
912.196 28.375
821.24 28.375
71.4236 28.3611
234.355 28.2857
180.501 28.245
152.994 28.2308
368.145 28.225
225.357 28.205
1343.05 27.9231
104.127 27.875
125.91 27.8182
471.58 27.7813
220.509 27.75
196.233 27.645
221.308 27.5714
80.8574 27.5682
118.812 27.5313
253.054 27.4821
281.161 27.4464
127.46 27.4402
101.138 27.375
102.067 27.3636
774.8 27.3393
179.231 27.3393
1372.62 27.2663
1203.35 27.1488
202.643 27.125
328.199 27.1157
1227.88 27.0833
1137.24 27.0662
340.802 27.045
86.6182 27.045
943.322 27.0227
342.539 27.006
659.478 27.0046
844.822 26.8182
76.3929 26.8182
907.332 26.75
235.648 26.6944
219.839 26.675
1666.68 26.4821
120.035 26.4821
127.29 26.4402
1399.01 26.3611
697.701 26.3214
609.066 26.1607
825.357 26.1118
222.353 26.1111
434.525 26.0909
383.953 26.0865
341.723 26.0489
211.705 26.045
343.92 26.0417
1113.96 26.0227
525.172 26.006
1250.12 26.005
112.04 26.
843.334 25.9
380.936 25.75
996.585 25.6944
101.179 25.6576
130.946 25.6544
93.0254 25.6
518.187 25.5682
227.909 25.5
274.894 25.405
82.7707 25.4
649.371 25.3393
108.092 25.3333
1031.85 25.2917
260.549 25.2727
322.28 25.2045
244.75 25.2045
328.563 25.1875
403.527 25.125
239.934 25.0909
355.648 25.075
220.87 25.0489
379.199 25.045
658.463 25.0208
119.961 25.0208
913.182 25.006
426.384 25.
1041.64 24.875
663.328 24.8409
144.65 24.8182
1370.19 24.7961
1300.86 24.7813
1426.63 24.6
205.133 24.5707
1301.31 24.5208
203.505 24.5
664.745 24.4803
861.326 24.4712
68.2888 24.4444
66.0039 24.4402
1531.04 24.405
918.12 24.4
1478.76 24.3224
239.492 24.2917
90.439 24.2917
79.3143 24.2813
86.4741 24.2663
1092.75 24.225
828.714 24.225
183.53 24.225
1574.52 24.2228
124.232 24.2
268.417 24.1875
1622.38 24.1645
1519.14 24.1488
707.996 24.125
761.599 24.1136
983.216 24.0909
318.537 24.0909
67.9584 24.0592
234.649 24.0313
737.724 24.0278
1501.41 24.025
815.066 24.025
210.739 24.025
119.31 24.0139
152.461 24.
785.275 23.9013
94.0896 23.9013
391.084 23.7961
1631.59 23.75
522.878 23.6923
202.115 23.6923
342.479 23.6667
234.179 23.6544
1164.56 23.625
224.296 23.625
1130.06 23.6
920.568 23.5956
361.176 23.5313
178.333 23.5313
190.956 23.4803
378.277 23.4545
337.047 23.4
179.448 23.3636
1631.67 23.3333
243.649 23.3077
1124.25 23.2857
263.967 23.2813
721.556 23.2663
705.073 23.2426
1208.81 23.225
1082.34 23.225
1002.77 23.225
319.479 23.225
289.805 23.225
644.004 23.2083
329.954 23.1838
678.352 23.1607
164.12 23.1488
1071.7 23.125
951.939 23.125
158.956 23.125
856.917 23.0909
246.78 23.0909
1523.77 23.0592
1509.73 23.045
1316.64 23.0357
265.506 23.0278
597.101 23.025
661.362 23.0227
86.453 23.0227
743.415 23.0208
68.3511 23.0208
131.932 23.0083
448.366 23.0066
970.228 23.
341.439 23.
96.9287 22.9205
1270.21 22.9013
1223.99 22.9
111.599 22.9
1235.45 22.8897
400.578 22.8897
235.532 22.875
905.501 22.8409
166.073 22.8409
231.24 22.8182
671.14 22.7813
96.3496 22.7813
349.084 22.7778
1494.87 22.75
359.861 22.675
364.586 22.6576
171.82 22.625
1307.76 22.5208
162.153 22.5208
1292.49 22.5
191.702 22.5
113.47 22.4444
71.862 22.4402
358.92 22.4
1131.87 22.3603
1564.1 22.3224
363.162 22.3214
1078.12 22.2917
688.01 22.2917
1376.69 22.25
1127.3 22.25
217.748 22.25
681.744 22.225
82.8736 22.2083
744.227 22.1875
47.1695 22.1645
1427.52 22.1635
634.53 22.1607
1510.49 22.1488
354.354 22.1488
221.731 22.1488
1585.68 22.125
577.947 22.1111
66.055 22.1111
510.559 22.1
706.25 22.0909
700.977 22.0833
1413.02 22.0662
1021.63 22.0662
662.586 22.0536
772.542 22.0489
1595.02 22.0313
149.379 22.0278
541.902 22.025
148.547 22.0208
938.56 22.0066
238.853 22.0066
994.023 22.006
671.997 22.
651.708 22.
548.062 22.
232.696 22.
68.0349 22.
1097.17 21.9205
390.961 21.9013
259.149 21.8897
107.87 21.7813
462.752 21.7788
303.263 21.7788
211.227 21.7788
406.579 21.675
1645.13 21.6544
534.302 21.6544
343.052 21.6544
817.246 21.5956
565.703 21.5682
107.681 21.5208
1604.88 21.375
1396.79 21.3636
1224.89 21.3611
111.816 21.3077
1408.89 21.2917
639.203 21.2663
1276.3 21.25
383.341 21.2426
106.639 21.2426
102.39 21.2426
344.155 21.225
294.591 21.225
250.909 21.225
152.794 21.225
91.4732 21.225
1119.21 21.2
41.999 21.1635
790.849 21.1488
532.625 21.125
1272.93 21.1118
131.067 21.1111
1509.42 21.075
1544.79 21.0662
175.641 21.0625
887.503 21.0592
117.291 21.0417
916.265 21.0313
700.734 21.0278
161.142 21.025
229.552 21.0208
1674.64 21.0074
1514.81 21.0066
1355.52 21.0066
580.65 21.0054
73.1544 21.0054
630.244 21.
525.777 21.
134.09 21.
179.882 20.9205
860.235 20.8929
437.859 20.8929
75.8053 20.8897
716.437 20.7813
573.341 20.7813
1183.49 20.7778
191.939 20.7778
421.366 20.75
185.094 20.7202
1205.74 20.6944
150.128 20.6944
133.583 20.6944
48.028 20.6944
824.013 20.675
1681.62 20.625
191.829 20.625
119.385 20.625
1270.71 20.5956
1177.59 20.5956
783.153 20.5956
241.447 20.5956
223.348 20.5956
1492.9 20.5714
805.637 20.5714
41.6624 20.5714
1001.75 20.5329
1414.29 20.4821
643.269 20.4803
1098.69 20.4444
482.391 20.4444
1651.97 20.4083
728.605 20.4
259.352 20.375
214.465 20.3636
1056.1 20.3611
1686.69 20.3603
227.259 20.3603
539.846 20.3224
119.528 20.2917
697.079 20.2857
568.062 20.2663
730.794 20.25
440.179 20.25
438.466 20.2426
1037.77 20.225
580.126 20.225
1193.06 20.1838
150.094 20.1838
1435.35 20.1645
955.997 20.1645
1467.74 20.1488
249.695 20.1488
52.6056 20.1488
607.963 20.125
436.477 20.125
350.53 20.125
200.494 20.125
84.2775 20.125
1446.14 20.1
163. 20.1
1622.63 20.0865
67.8361 20.075
108.426 20.0592
1081.89 20.0536
713.867 20.0536
776.512 20.0489
222. 20.0417
1643.75 20.0313
121.819 20.0313
1484.62 20.0278
808.863 20.0278
191.745 20.0278
187.761 20.0278
716.839 20.025
503.864 20.025
237.889 20.025
608.868 20.0227
715.934 20.0096
928.2 20.0083
443.08 20.0083
289.712 20.0083
268.202 20.0083
591.049 20.0074
99.4399 20.0074
1239.18 20.0066
294.728 20.0066
175.746 20.0066
84.8731 20.0066
290.046 20.006
226.465 20.006
1443.09 20.0054
1475.7 20.
93.3331 20.
89.8695 20.
88.5846 20.
58.8958 20.
46.3276 20.
617.498 19.9013
160.061 19.9013
610.114 19.8182
305.051 19.8
584.802 19.7813
178.098 19.7788
1313.8 19.6944
59.5358 19.6544
1012.59 19.5956
191.992 19.5329
316.491 19.5
230.399 19.5
1298.85 19.4444
1184.9 19.4444
1116.74 19.4444
254.601 19.4083
109.817 19.4083
294.783 19.375
215.38 19.3636
1020.22 19.3603
65.3587 19.3603
1096.14 19.3224
344.885 19.3224
145.174 19.3224
41.7631 19.3224
566.477 19.3214
258.23 19.2917
124.323 19.2917
281.261 19.2857
332.782 19.2813
1496.87 19.25
119.754 19.25
70.6142 19.25
76.5633 19.2404
1149.19 19.2083
616.967 19.2083
358.137 19.2083
681.624 19.2045
210.266 19.1838
94.1092 19.1838
400.439 19.1667
1406.65 19.1635
1420.18 19.1488
1359.77 19.1488
1139.75 19.1429
631.767 19.1429
1561.64 19.125
260.019 19.125
222.827 19.125
44.8598 19.125
92.991 19.1136
505.975 19.1
414.486 19.1
226.146 19.0909
1294.66 19.0662
380.047 19.0592
383.299 19.0417
179.522 19.0417
809.841 19.0313
1257.36 19.0278
947.549 19.0278
409.834 19.0278
1326.51 19.025
224.813 19.0114
1514.67 19.0083
1407.34 19.0083
243.139 19.0083
138.149 19.0083
1197.59 19.0074
146.529 19.0074
166.426 19.0066
478.463 19.006
447.699 19.006
420.866 19.006
260.416 19.006
1133.34 19.
883.497 19.
231.614 19.
136.608 19.
41.4123 19.
520.044 18.9205
119.476 18.9205
1248.51 18.8929
317.57 18.8929
970.901 18.8897
136.385 18.8897
142.659 18.7961
1405.69 18.7813
933.481 18.7813
386.295 18.7813
1537.19 18.6944
1221.26 18.675
561.611 18.675
55.6149 18.675
837.166 18.6667
98.8884 18.6667
100.456 18.6544
398.622 18.625
188.059 18.625
1219.34 18.5956
685.145 18.5956
644.56 18.5956
1152.21 18.5714
557.31 18.5714
112.84 18.5714
75.7531 18.5714
916.996 18.5329
862.848 18.5329
782.758 18.5
489.108 18.5
468.378 18.5
275.361 18.5
1151.01 18.4821
1235.33 18.45
1487.56 18.4444
1306.55 18.4444
705.016 18.4444
660.097 18.4444
834.261 18.4083
827.776 18.4083
121.96 18.4083
1039.59 18.4
1360.58 18.375
467.98 18.375
222.429 18.375
1320.57 18.3603
1338.79 18.3472
1592.66 18.3224
1414.47 18.3224
417.758 18.3224
179.003 18.3224
50.2926 18.3224
83.0055 18.3214
1557.42 18.2917
956.907 18.2857
147.463 18.2857
44.719 18.2841
294.415 18.2813
123.722 18.2813
1035.66 18.25
1012.75 18.25
676.705 18.25
184.546 18.25
943.151 18.2426
205.732 18.2426
141.579 18.2045
261.406 18.1838
861.198 18.1645
1418.86 18.1429
88.8507 18.1429
46.7807 18.1429
1082.64 18.125
653.57 18.125
125.001 18.125
119.812 18.125
119.236 18.125
111.694 18.125
87.6411 18.125
87.2179 18.125
45.0653 18.1111
1651.65 18.1
560.808 18.0909
540.165 18.0909
164.528 18.0833
1355.1 18.075
858.579 18.075
148.68 18.075
1638.67 18.0662
1220.74 18.0662
946.738 18.0662
349.776 18.0662
1191.65 18.0592
81.1881 18.0592
54.3313 18.0592
1360.95 18.0536
1222.29 18.0417
631.694 18.0417
596.017 18.0313
386.608 18.0313
156.771 18.0313
1601.84 18.0278
908.842 18.0278
736.403 18.025
471.472 18.0227
1430.28 18.0096
1011.69 18.0096
130.229 18.0096
1118.79 18.0083
546.132 18.0083
219.799 18.0074
1426.47 18.0066
695.075 18.0066
530.067 18.0066
381.355 18.0066
152.228 18.006
1469.65 18.
994.929 18.
501.232 18.
383.237 18.
225.087 18.
139.582 18.
117.607 18.
906.532 17.9
222.557 17.8929
633.72 17.8
664.219 17.7788
343.189 17.7788
224.432 17.7788
67.0836 17.6944
59.7207 17.675
802.543 17.6667
576.521 17.6667
387.829 17.6667
363.954 17.6667
418.942 17.5956
320.053 17.5956
135.926 17.5956
120.565 17.5956
203.222 17.5714
950.062 17.5625
969. 17.5568
719.008 17.5568
866.761 17.5313
774.542 17.5
186.581 17.5
1371.81 17.4712
1281.68 17.4712
210.089 17.4712
221.623 17.45
1383.17 17.4444
670.824 17.4402
1022. 17.4083
585.469 17.4083
551.798 17.4083
376.764 17.4083
973.237 17.4
236.892 17.4
1128.42 17.375
1088.81 17.375
296.664 17.375
97.527 17.375
1183.4 17.3603
253.785 17.3603
682.537 17.3224
86.2508 17.3224
1160.13 17.3214
436.26 17.3214
1646.54 17.2917
481.183 17.2841
1336.04 17.2813
1011.77 17.2813
706.418 17.2813
605.383 17.2813
501.091 17.2813
143.474 17.2813
239.022 17.25
131.454 17.25
46.3959 17.25
85.1492 17.2426
797. 17.2404
353.297 17.2404
273.347 17.2404
230.925 17.2404
59.6838 17.2404
1021.5 17.2083
619.317 17.2083
345.791 17.2083
904.819 17.2
1247.85 17.1838
895.782 17.1838
521.032 17.1838
903.288 17.1667
351.837 17.1667
71.7932 17.1667
1239.61 17.1635
265.158 17.1635
181.274 17.1635
41.2885 17.1635
193.441 17.1607
55.1669 17.1607
462.078 17.1429
448.815 17.1429
44.056 17.1429
1611.16 17.125
1123.09 17.125
936.583 17.125
767.698 17.125
764.496 17.125
59.3605 17.125
258.922 17.1118
190.708 17.1111
238.959 17.1023
233.535 17.0865
1182.54 17.075
1147.17 17.075
570.166 17.075
559.045 17.075
83.6899 17.075
547.11 17.0662
280.852 17.0662
1451.15 17.0592
1307.43 17.0536
1529.33 17.0417
1512.83 17.0417
892.846 17.0417
412.801 17.0417
1590.1 17.0357
1092.29 17.0313
269.103 17.0313
1055.04 17.0278
308.607 17.0278
130.406 17.0278
61.5261 17.0278
987.891 17.0114
89.1418 17.0114
603.509 17.0096
596.116 17.0096
228.729 17.0096
1513.72 17.0083
208.45 17.0083
77.4891 17.0083
47.8766 17.0083
1279.14 17.0074
355.25 17.0074
175.829 17.0074
944.079 17.
821.949 17.
626.539 17.
552.24 17.
480.106 17.
253.183 17.
227.543 17.
167.01 17.
52.6679 17.
249.058 16.9205
1275.51 16.8929
138.325 16.8929
331.969 16.8897
119.156 16.875
1041.49 16.8
1595.27 16.7961
1099.69 16.7813
445.909 16.7813
447.35 16.675
364.838 16.675
1657.19 16.6667
407.711 16.6667
339.63 16.625
267.256 16.5956
342.221 16.5329
1640.57 16.5
1140.09 16.5
795.222 16.5
111.381 16.5
1380.42 16.4712
660.888 16.4712
575.373 16.4712
204.083 16.4712
94.985 16.4712
778.689 16.45
1600.09 16.4083
846.304 16.4083
505.371 16.4083
387.252 16.4083
252.328 16.4083
83.5766 16.4083
1373.44 16.375
1101.02 16.375
975.48 16.375
240.454 16.375
1296.74 16.3603
1294.1 16.3214
249.789 16.2857
1023.42 16.2841
188.797 16.2841
147.559 16.2841
330.601 16.2813
98.3067 16.2813
86.5758 16.2813
1252.41 16.2663
414.337 16.2426
84.7365 16.2404
59.1276 16.2404
943.868 16.2083
79.2639 16.2083
870.354 16.2
767.31 16.2
481.296 16.2
376.495 16.2
42.9143 16.2
1495.61 16.1838
312.787 16.1838
91.0506 16.1838
89.7218 16.1838
345.322 16.1645
1317.61 16.1635
1249.03 16.1635
633.919 16.1635
1312.61 16.1429
231.17 16.1429
230.978 16.1429
110.535 16.1429
1675.12 16.125
1146.73 16.125
975.776 16.125
925.898 16.125
739.767 16.125
692.751 16.125
649.009 16.125
155.491 16.125
59.3794 16.125
1544.2 16.1023
123.843 16.1023
1482.72 16.1
684.663 16.1
229.448 16.0865
115.301 16.0865
88.0032 16.0865
155.133 16.075
121.156 16.075
107.973 16.075
495.974 16.0662
180.616 16.0662
99.5599 16.0662
91.7845 16.0662
1228.96 16.0592
861.903 16.05
1659.28 16.0417
1626.79 16.0417
1583.12 16.0417
809.06 16.0417
737.672 16.0417
301.686 16.0417
136.797 16.0417
690.19 16.0357
634.389 16.0357
1521.22 16.0313
868.407 16.0139
1572.86 16.0114
1268.64 16.0114
217.876 16.0114
148.031 16.0114
1622.15 16.0096
498.862 16.0096
482.632 16.0096
1218.92 16.0083
999.43 16.0083
698.719 16.0083
355.555 16.0083
76.509 16.0083
66.8921 16.0083
1491.63 16.
800.365 16.
693.218 16.
597.557 16.
408.467 16.
223.569 16.
1249.25 15.9205
407.953 15.9205
279.861 15.9205
225.394 15.9205
70.1453 15.9205
1637.01 15.8929
53.1065 15.8929
319.296 15.8897
372.982 15.8
241.495 15.8
795.28 15.7788
162.614 15.7788
161.218 15.7788
1316.36 15.6806
1298.7 15.6667
1033.5 15.6667
796.217 15.6667
583.84 15.6667
1413.4 15.5625
224.054 15.5625
1487.4 15.5568
118.402 15.5568
60.8393 15.5568
42.5433 15.5568
90.0369 15.5329
954.546 15.5
817.948 15.5
482.935 15.5
745.981 15.4712
721.358 15.4712
546.657 15.4712
56.6145 15.4712
318.09 15.45
802.646 15.4464
1013.02 15.4444
763.098 15.4444
1543.26 15.4083
510.444 15.4083
404.933 15.4083
132.996 15.4083
1077.77 15.375
388.535 15.375
267.075 15.375
43.8931 15.375
664.046 15.3603
451.513 15.3603
1465.93 15.3472
614.958 15.3472
552.702 15.3472
731.81 15.3214
233.353 15.3214
1175.74 15.2857
863.644 15.2857
755.937 15.2857
177.994 15.2841
150.355 15.2841
108.111 15.2841
1126.22 15.2813
456.738 15.2813
163.227 15.2813
548.404 15.25
318.811 15.25
130.314 15.25
101.781 15.25
1175.28 15.2404
905.993 15.2404
582.238 15.2404
166.848 15.2404
572.522 15.2083
132.211 15.2083
94.6383 15.2083
81.0438 15.2083
1589.07 15.2
1267.94 15.1667
892.084 15.1667
765.821 15.1667
593.948 15.1667
61.6066 15.1667
1054.76 15.1645
389.226 15.1645
1617.41 15.1635
903.021 15.1635
754.268 15.1635
348.284 15.1635
423.441 15.1607
89.8398 15.1607
1438.83 15.1429
1344.45 15.1429
330.758 15.1429
281.794 15.1429
229.839 15.1429
961.691 15.125
641.08 15.125
306.673 15.125
107.085 15.125
90.6302 15.125
153.773 15.1111
850.505 15.1023
446.971 15.0865
1606.04 15.075
763.573 15.075
178.475 15.075
164.885 15.075
130.255 15.075
139.339 15.0662
130.438 15.0662
51.227 15.0662
624.7 15.0625
1347.54 15.05
1275.89 15.05
530.739 15.05
403.883 15.05
1359.87 15.0417
638.103 15.0417
461.13 15.0417
304.991 15.0417
203.433 15.0417
1365.26 15.0357
309.13 15.0357
227.457 15.0357
64.9745 15.0357
43.5024 15.0357
1528.49 15.0313
235.501 15.0313
200.043 15.0313
114.957 15.0313
248.312 15.0278
89.2452 15.0139
729.935 15.0114
433.761 15.0114
319.376 15.0114
421.442 15.0096
283.557 15.0096
182.02 15.0096
181.819 15.0096
1446.88 15.0083
406.377 15.0083
385.438 15.0083
247.583 15.0083
223.406 15.0083
68.8635 15.0083
1542.45 15.0074
152.752 15.0074
1540.76 15.
1315.35 15.
1299.47 15.
791.412 15.
789.818 15.
787.019 15.
405.347 15.
1579.89 14.8929
117.373 14.8929
41.0197 14.8929
965.961 14.8897
777.588 14.8
618.299 14.8
152.912 14.8
91.8792 14.7788
77.7832 14.7788
219.188 14.6944
499.971 14.6806
184.576 14.6806
1655.92 14.675
354.766 14.675
86.6776 14.675
654.812 14.6667
400.916 14.6667
265.985 14.6667
238.904 14.6667
127.173 14.6667
379.785 14.625
734.401 14.5714
529.173 14.5714
328.156 14.5714
207.625 14.5714
153.694 14.5714
598. 14.5625
1340.65 14.5568
1161.8 14.5568
471.139 14.5568
382.326 14.5568
712.751 14.5
1017.6 14.4712
957.27 14.4712
511.723 14.4712
497.508 14.4712
694.777 14.45
537.668 14.45
321.311 14.45
73.5702 14.45
64.3009 14.45
551.976 14.4464
1341.43 14.4083
1214.82 14.4083
1445.77 14.375
1266.17 14.375
1008.43 14.375
464.859 14.375
426.023 14.375
269.051 14.375
77.5169 14.375
1079.19 14.3472
609.593 14.3472
385.997 14.3472
385.261 14.3472
797.986 14.3214
423.209 14.3214
158.829 14.3214
658.189 14.2857
441.699 14.2857
310.263 14.2857
1558.51 14.2841
405.83 14.2841
301.83 14.2841
226.765 14.2841
105.039 14.2841
53.4434 14.2841
1003.4 14.2813
83.6585 14.2813
1672.05 14.25
670.598 14.25
225.797 14.25
45.5337 14.25
45.0317 14.25
1544.68 14.2404
728.219 14.2404
603.777 14.2404
269.414 14.2404
230.273 14.2404
431.45 14.2083
374.129 14.2083
208.144 14.2083
135.005 14.2083
1195.23 14.2
1084.98 14.2
637.57 14.2
577.85 14.2
365.174 14.2
326.801 14.2
1134.57 14.1838
222.141 14.1838
1567.36 14.1667
802.699 14.1667
365.23 14.1667
181.797 14.1667
1362.35 14.1635
178.424 14.1635
152.075 14.1635
126.841 14.1635
143.928 14.1607
1471.72 14.1429
268.511 14.1429
86.8691 14.1429
73.424 14.1429
1589.7 14.125
1057.78 14.125
1024.12 14.125
986.281 14.125
803.169 14.125
551.231 14.125
545.115 14.125
479.742 14.125
251.831 14.125
171.14 14.125
127.964 14.125
48.5733 14.125
510.961 14.1111
1535.82 14.0865
1099.79 14.0865
1025.16 14.0865
824.349 14.0865
433.677 14.0865
177.359 14.0865
134.646 14.0865
1263.46 14.075
552.644 14.075
290.495 14.075
1620.59 14.0417
1239.47 14.0417
705.321 14.0417
444.021 14.0417
407.352 14.0417
187.156 14.0417
141.855 14.0417
110.686 14.0417
101.305 14.0417
61.2417 14.0417
1228.22 14.0357
1006.63 14.0357
463.915 14.0357
407.287 14.0357
384.707 14.0357
347.305 14.0357
83.0778 14.0357
59.1941 14.0357
1318.87 14.0179
44.9189 14.0179
399.154 14.0139
1337.8 14.0114
574.881 14.0114
466.114 14.0114
364.946 14.0114
245.046 14.0114
86.9492 14.0114
67.5861 14.0114
1631.51 14.0096
1485.99 14.0096
181.109 14.0096
115.547 14.0096
1415.82 14.0083
1351.73 14.0083
1287.8 14.0083
949.278 14.0083
458.652 14.0083
342.634 14.0083
340.443 14.0083
48.9857 14.0083
1461.01 14.0074
225.251 14.0066
1517.09 14.
820.095 14.
772.941 14.
713.714 14.
597.697 14.
281.953 14.
117.557 14.
662.403 13.9205
445.367 13.9205
438.842 13.9205
393.914 13.9205
387.165 13.9205
1647.7 13.8929
794.522 13.8929
323.528 13.8929
294.161 13.8929
427.147 13.875
65.0098 13.8
224.015 13.7813
1384.5 13.7788
899.682 13.7788
715.524 13.7788
137.433 13.7788
41.4279 13.7788
342.777 13.75
1294.01 13.6806
716.722 13.6806
113.907 13.6806
53.0579 13.6806
322.878 13.675
48.797 13.675
1658.83 13.6667
1539.06 13.6667
586.57 13.6667
517.779 13.6667
300.517 13.6667
289.678 13.6667
264.092 13.6667
102.599 13.6667
543.258 13.5956
1460.25 13.5714
693.431 13.5714
353.946 13.5714
270.478 13.5714
192.111 13.5714
1416.85 13.5625
801.575 13.5625
130.794 13.5625
118.071 13.5625
940.39 13.5568
793.867 13.5568
645.158 13.5568
258.794 13.5568
118.895 13.5568
117.013 13.5568
1560.3 13.5
279.041 13.5
202.734 13.5
89.4454 13.5
1640.15 13.4712
1609.95 13.4712
1040.11 13.4712
900.402 13.4712
859.302 13.4712
698.615 13.4712
496.64 13.4712
306.308 13.4712
1672.91 13.45
1422.04 13.45
1200.58 13.45
559.455 13.45
397.602 13.45
378.767 13.45
345.841 13.45
1251.81 13.4464
960.77 13.4464
612.09 13.4464
548.915 13.4464
215.03 13.4464
1637.99 13.4083
331.8 13.4083
316.435 13.4083
97.598 13.4083
1529.11 13.375
946.159 13.375
925.673 13.375
547.259 13.375
374.228 13.375
269.224 13.375
684.824 13.3472
67.0497 13.3333
1316.83 13.3214
962.098 13.3214
897.807 13.3214
309.403 13.3214
113.311 13.3214
661.935 13.2841
230.762 13.2841
80.4562 13.2841
1579.48 13.2813
809.947 13.25
738.511 13.25
628.075 13.25
172.319 13.25
51.6481 13.25
1309.85 13.2404
866.012 13.2404
395. 13.2083
349.818 13.2083
191.072 13.2083
138.616 13.2083
91.2419 13.2083
281.034 13.2
193.469 13.2
130.104 13.2
708.78 13.1667
372.546 13.1667
171.638 13.1667
99.2398 13.1667
58.2243 13.1667
1696.43 13.1635
982.989 13.1635
179.297 13.1635
1126.27 13.1429
125.796 13.1429
1146.1 13.125
940.503 13.125
673.332 13.125
547.773 13.125
238.111 13.125
78.1942 13.125
77.4229 13.125
1142.34 13.1023
632.442 13.1023
375.171 13.1023
119.209 13.1023
1229.44 13.0865
921.42 13.0833
714.629 13.0833
398.98 13.0833
373.064 13.0833
1328.2 13.075
663.972 13.075
622.499 13.075
601.105 13.075
362.444 13.075
312.058 13.075
179.986 13.075
274.666 13.0662
125.083 13.0625
93.9713 13.0625
351.932 13.05
1593.85 13.0417
1180.74 13.0417
841.808 13.0417
725.777 13.0417
653.46 13.0417
636.324 13.0417
501.693 13.0417
197.435 13.0417
192.595 13.0417
169.245 13.0417
72.0805 13.0417
676.355 13.0357
398.422 13.0357
179.694 13.0357
175.541 13.0357
344.716 13.0313
1225.05 13.0179
1093.64 13.0139
947.055 13.0139
883.616 13.0139
92.0094 13.0139
1129.7 13.0114
620.471 13.0114
612.974 13.0114
407.391 13.0114
383.887 13.0114
309.06 13.0114
260.259 13.0114
254.872 13.0114
486.389 13.0096
735.657 13.0083
105.852 13.0083
93.4881 13.0083
1501.04 13.0074
1666.14 13.
1412.18 13.
947.911 13.
916.491 13.
889.808 13.
415.793 13.
400.517 13.
355.142 13.
217.469 13.
122.262 13.
66.0362 13.
1683.06 12.9205
1439.36 12.9205
912.392 12.9205
399.986 12.9205
343.357 12.9205
270.04 12.9205
1687.26 12.8929
1053.94 12.8929
938.967 12.8929
907.706 12.8929
99.6869 12.8929
42.4069 12.8929
275.621 12.875
228.473 12.875
1545.46 12.8
1439.94 12.8
1382.62 12.8
992.729 12.8
893.138 12.8
797.667 12.8
659.85 12.8
594.391 12.8
332.569 12.8
555.398 12.7788
377.497 12.7788
295.272 12.7788
141.084 12.7788
99.8815 12.7788
1647.5 12.6806
1379.79 12.6806
1111.05 12.6806
906.743 12.6806
890.247 12.6806
184.966 12.6806
44.1322 12.675
257.193 12.6667
159.011 12.6667
110.173 12.6667
736.753 12.625
1574.36 12.5714
1481.47 12.5714
947.833 12.5714
736.653 12.5714
228.799 12.5714
697.771 12.5625
174.5 12.5625
72.9861 12.5625
971.847 12.5568
222.305 12.5568
215.555 12.5568
148.762 12.5568
869.118 12.5
543.205 12.5
67.6546 12.5
637.089 12.4712
435.865 12.4712
77.278 12.4712
63.7525 12.4712
1693.35 12.45
1096.25 12.45
761.046 12.45
623.411 12.45
267.946 12.45
179.734 12.45
65.5752 12.45
65.3223 12.45
690.13 12.4083
234.272 12.4083
203.052 12.4083
98.0058 12.4083
1696.87 12.375
740.561 12.375
143.103 12.375
85.2805 12.375
59.6087 12.375
449.067 12.3472
359.623 12.3472
336.415 12.3472
283.873 12.3472
56.2341 12.3472
1635.37 12.3333
179.187 12.3333
1692.34 12.3214
1378.08 12.3214
926.63 12.3214
242.604 12.3214
66.9707 12.3214
1536.76 12.2841
1255.73 12.2841
337.352 12.2841
1513.46 12.25
1451.05 12.25
671.014 12.25
541.76 12.25
310.328 12.25
106.794 12.25
1687.13 12.2404
245.854 12.2404
139.407 12.2404
110.939 12.2404
101.908 12.225
249.595 12.2083
613.841 12.2
562.493 12.2
494.408 12.2
417.139 12.2
358.617 12.2
201.139 12.2
1650.16 12.1667
1429.78 12.1667
1300.77 12.1667
660.552 12.1667
539.472 12.1667
400.988 12.1667
694.157 12.1607
1092.14 12.1429
882.902 12.1429
625.862 12.1429
1573.93 12.125
1537.83 12.125
1524.15 12.125
827.567 12.125
383.719 12.125
153.166 12.125
59.2686 12.125
1275.66 12.1023
1173.2 12.1023
953.412 12.1023
737.086 12.1023
155.861 12.1023
62.2879 12.1023
1637.39 12.0865
1225.29 12.0865
1064.34 12.0865
879.67 12.0865
306.216 12.0865
184.891 12.0865
59.5074 12.0865
1532.63 12.075
1225.13 12.075
1662.31 12.0662
339.45 12.0662
1401.46 12.0625
228.141 12.0625
226.809 12.0625
1319.49 12.05
842.473 12.05
710.946 12.05
213.886 12.05
181.742 12.05
163.541 12.05
59.4811 12.05
56.7646 12.05
1627.48 12.0417
1492.1 12.0417
1349.9 12.0417
1265.09 12.0417
1241.08 12.0417
1009.36 12.0417
482.724 12.0417
331.716 12.0417
268.098 12.0417
73.0613 12.0417
53.398 12.0417
45.1191 12.0417
1507.51 12.0357
539.14 12.0357
344.806 12.025
1627.25 12.0139
118.541 12.0139
53.1846 12.0139
1076.98 12.0114
828.284 12.0114
480.507 12.0114
184.315 12.0114
112.368 12.0114
1043.74 12.0096
1009.63 12.0096
915.451 12.0096
661.436 12.0096
620.157 12.0096
455.049 12.0096
1247.63 12.0083
794.041 12.0083
733.623 12.0083
247.824 12.0083
1427.69 12.
1306.89 12.
1114.94 12.
1097.28 12.
1004.29 12.
926.446 12.
914.637 12.
700.03 12.
676.586 12.
675.804 12.
574.771 12.
555.003 12.
424.806 12.
411.146 12.
370.333 12.
256.883 12.
207.925 12.
189.72 12.
72.061 12.
52.7761 12.
1640.95 11.875
1301.39 11.875
866.628 11.875
923.726 11.8
898.791 11.8
623.581 11.8
423.275 11.8
168.595 11.8
149.179 11.8
71.9363 11.8
66.5976 11.8
1633.22 11.7788
748.424 11.7788
309.656 11.7788
1347.28 11.75
460.301 11.75
396.977 11.75
217.956 11.75
1542.19 11.6806
1508.3 11.6806
1161.23 11.6806
670.389 11.6806
502.07 11.6806
480.022 11.6806
196.128 11.6806
98.9701 11.6806
872.163 11.6667
827.991 11.6667
377.329 11.6667
262.084 11.6667
188.981 11.6667
182.648 11.6667
48.2785 11.6667
621.178 11.625
1316.1 11.5714
43.0166 11.5714
1445.48 11.5625
989.488 11.5625
629.115 11.5625
109.296 11.5625
596.706 11.5568
432.428 11.5568
404.853 11.5568
394.763 11.5568
289.921 11.5568
224.253 11.5568
93.1074 11.5568
224.971 11.5
887.368 11.4712
299.042 11.4712
117.931 11.4712
1340.12 11.45
319.948 11.45
235.807 11.45
200.231 11.45
60.737 11.45
379.072 11.4464
202.25 11.4464
1508.87 11.375
1091.65 11.375
1004.2 11.375
762.53 11.375
542.872 11.375
369.414 11.375
149.105 11.375
969.08 11.3472
701.056 11.3472
632.541 11.3472
229.499 11.3472
86.3934 11.3472
263.73 11.3333
59.1001 11.3333
988.396 11.3214
534.985 11.3214
429.465 11.3214
232.959 11.3214
1266.03 11.2841
725.283 11.2841
465.583 11.2841
397.793 11.2841
235.977 11.2841
145.83 11.2841
115.93 11.2841
99.2805 11.2841
50.6998 11.2841
49.3024 11.2841
1675.26 11.25
1530.93 11.25
1475.26 11.25
987.978 11.25
871.267 11.25
656.576 11.25
1030.53 11.2404
255.265 11.2404
1214.2 11.2
936.965 11.2
357.162 11.2
57.3796 11.2
1241.99 11.1667
799.328 11.1667
404.586 11.1667
269.46 11.1667
141.504 11.1667
1038.24 11.1607
1013.51 11.1607
855.841 11.1607
852.181 11.1607
1171.47 11.125
1039.82 11.125
642.197 11.125
438.236 11.125
339.947 11.125
165.657 11.125
163.731 11.125
60.4751 11.125
1139.23 11.1023
859.586 11.1023
521.713 11.1023
226.094 11.1023
59.3045 11.1023
1142.89 11.0865
1051.89 11.0865
157.137 11.0865
75.6296 11.0865
576.748 11.0833
1397.41 11.075
1169.96 11.075
968.703 11.075
177.108 11.075
120.287 11.075
1337.72 11.0625
795.771 11.0625
104.887 11.0625
1310.97 11.05
1170.61 11.05
694.818 11.05
172.45 11.05
162.08 11.05
73.0418 11.05
60.5949 11.05
1466.56 11.0417
1149.8 11.0417
538.449 11.0417
340.739 11.0417
280.699 11.0417
190.779 11.0417
46.5853 11.0417
221.245 11.0357
118.36 11.0357
40.4885 11.0357
1086.56 11.025
1342.12 11.0179
1241.88 11.0179
149.198 11.0179
1281.6 11.0139
1071.44 11.0139
327.318 11.0139
204.532 11.0139
199.485 11.0139
114.883 11.0139
1557.92 11.0114
1361.24 11.0114
707.56 11.0114
480.181 11.0114
466.844 11.0114
258.442 11.0114
157.331 11.0114
88.295 11.0114
683.375 11.0096
602.974 11.0096
559.384 11.0096
414.906 11.0096
413.239 11.0096
84.0833 11.0096
56.6612 11.0096
1336.75 11.0083
552.186 11.0083
1083.24 11.
1040.19 11.
1010.67 11.
966.324 11.
563.864 11.
428.943 11.
317.148 11.
305.475 11.
170.747 11.
53.4189 11.
50.9834 11.
1291.12 10.9205
1183.59 10.9205
933.361 10.9205
836.272 10.9205
831.062 10.9205
557.602 10.9205
468.57 10.9205
468.074 10.9205
428.816 10.9205
89.7886 10.9205
1384.64 10.875
1217.55 10.875
925.226 10.875
563.409 10.875
451.02 10.875
190.214 10.875
137.274 10.875
1478.35 10.8
776.044 10.8
761.869 10.8
209.505 10.8
170.647 10.8
138.713 10.8
124.057 10.8
49.0022 10.8
434.376 10.75
430.992 10.75
401.739 10.75
66.7293 10.75
1311.73 10.6806
1098.77 10.6806
594.443 10.6806
513.018 10.6806
405.985 10.6806
248.787 10.6806
227.633 10.6806
139.073 10.6806
131.17 10.6806
104.386 10.6806
1216.96 10.6667
1215.82 10.6667
1147.66 10.6667
1023.63 10.6667
778.208 10.6667
612.395 10.6667
263.496 10.6667
78.8422 10.6667
1032.93 10.5625
255.033 10.5625
1566.82 10.5568
1431.95 10.5568
1168.63 10.5568
953.026 10.5568
655.998 10.5568
424.291 10.5568
366.657 10.5568
335.873 10.5568
175.904 10.5568
817.153 10.5
286.938 10.5
109.493 10.5
1538.88 10.4712
595.822 10.4712
125.867 10.4712
928.267 10.45
420.786 10.45
401.33 10.45
327.907 10.45
242.044 10.45
163.826 10.45
118.723 10.45
544.255 10.4464
229.142 10.4464
1625.29 10.375
1511.58 10.375
1225.81 10.375
647.588 10.375
413.834 10.375
343.749 10.375
159.609 10.375
137.72 10.375
1686.24 10.3472
1298.35 10.3472
1237.81 10.3472
864.971 10.3472
457.646 10.3472
234.747 10.3472
1401.6 10.3333
1335.2 10.3333
1619.52 10.2841
1304.06 10.2841
1157.44 10.2841
629.191 10.2841
198.716 10.2841
1121.72 10.25
1037.83 10.25
291.344 10.25
249.277 10.25
265.226 10.2404
1575.27 10.2
1472.31 10.2
1402.08 10.2
785.894 10.2
460.527 10.2
389.474 10.2
173.664 10.2
158.186 10.2
143.254 10.2
1466.12 10.1667
1442.68 10.1667
1288.17 10.1667
499.63 10.1667
198.394 10.1667
108.3 10.1667
485.886 10.1607
293.352 10.1607
298.111 10.1429
1281.09 10.125
806.144 10.125
760.734 10.125
746.55 10.125
564.293 10.125
544.647 10.125
415.017 10.125
342.02 10.125
261.135 10.125
247.86 10.125
1179.07 10.1023
896.485 10.1023
806.08 10.1023
469.124 10.1023
279.462 10.1023
193.343 10.1023
872.888 10.0865
1194.2 10.0833
257.505 10.0833
65.7564 10.0833
1645.88 10.0625
631.278 10.0625
152.335 10.0625
439.603 10.05
294.974 10.05
1679.38 10.0417
1374.72 10.0417
1045.36 10.0417
830.528 10.0417
644.5 10.0417
456.786 10.0417
222.876 10.0417
214.196 10.0417
68.5928 10.0417
64.0176 10.0417
528.67 10.0357
523.664 10.0313
240.938 10.0313
418.378 10.0179
857.571 10.0139
638.465 10.0139
353.718 10.0139
247.338 10.0139
229.804 10.0139
126.24 10.0139
106.957 10.0139
1645.56 10.0114
1554.58 10.0114
487.375 10.0114
351.674 10.0096
55.9262 10.0083
1614.29 10.
1542.87 10.
1171.82 10.
1065.75 10.
975.91 10.
880.673 10.
808.798 10.
686.2 10.
578.182 10.
531.38 10.
500.347 10.
497.328 10.
472.779 10.
471.372 10.
388.593 10.
370.78 10.
286.477 10.
99.4971 10.
91.6309 10.
