# Supplementary material for: Functional Genomics of Novel Secondary Metabolites from Diverse Cyanobacteria Using Untargeted Metabolomics
Source: Mar Drugs. 2013 Sep 30;11(10):3617–31. doi: 10.3390/md11103617 (PMC3826126; doi:10.3390/md11103617)
Supplement: Supplementary File 3 — Supplementary msms data (ZIP, 1417 KB) [file marinedrugs-11-03617-s003.zip › msms/6.Positive.txt]

// 6.  C26H49NO7 Positive
471.319 49171.
488.347 47023.8
359.192 27411.5
89.0466 11821.1
133.071 10150.6
277.2 8056.17
165.075 6968.93
45.0234 5559.49
57.0582 5538.68
121.051 5071.27
177.097 4353.22
209.102 3416.7
233.174 2573.98
472.321 1896.12
321.227 1520.7
271.137 1469.48
489.354 991.399
147.066 990.671
87.0323 963.667
315.164 777.64
221.12 694.9
360.192 692.085
167.089 590.837
253.127 559.067
359.422 515.76
259.189 513.018
427.293 495.
191.089 485.482
149.079 475.156
235.116 470.034
359.515 364.333
359.575 313.367
113.12 312.397
89.1325 310.77
265.146 306.136
163.093 293.978
131.057 284.001
175.085 270.125
359.818 269.556
383.262 256.309
57.1281 248.462
165.194 245.
359.888 244.965
359.682 239.03
90.046 238.35
119.035 237.54
277.346 222.116
45.0831 213.025
489.188 211.089
118.058 208.326
255.142 202.322
472.21 200.065
488.957 195.946
360.058 192.894
359.748 192.595
91.0539 186.842
177.221 184.205
472.528 182.782
472.449 178.548
277.464 177.445
303.215 175.845
360.012 173.786
278.21 172.002
71.0761 171.375
133.193 169.422
489.811 169.229
133.242 167.557
489.515 166.303
165.226 164.795
227.111 164.058
89.2086 161.008
360.483 160.768
209.213 157.219
210.101 157.025
135.069 156.24
165.262 148.161
462.745 148.001
360.57 146.667
489.721 145.285
89.1829 144.167
490.349 143.465
277.409 141.083
472.98 138.702
472.628 138.315
93.0597 132.004
173.087 130.227
277.498 125.329
73.05 124.103
472.092 121.508
133.878 120.829
133.45 120.596
360.795 120.403
166.074 120.191
209.284 119.636
473.163 117.8
133.511 117.568
361.267 117.333
360.364 116.457
360.756 116.44
472.711 116.181
211.124 115.235
490.702 115.207
490.211 113.763
277.559 112.049
490.052 111.72
165.338 111.587
195.101 111.104
234.176 110.762
77.03 110.625
489.63 110.513
488.86 110.015
135.094 107.89
133.419 107.762
134.07 107.728
489.587 107.078
489.932 105.455
490.59 103.283
473.079 102.354
177.282 102.167
277.739 101.329
360.657 100.778
491.081 100.749
57.1469 99.25
360.85 98.9263
89.2471 97.5152
89.5729 97.4464
490.849 96.9136
647.983 96.4
90.0754 95.875
360.702 94.45
117.076 93.3856
361.337 92.6816
177.51 92.0625
490.128 91.8718
472.813 91.3652
489.087 90.7045
121.155 90.245
89.3524 90.0278
491.163 89.8112
321.691 89.3846
121.191 89.0029
233.317 88.8148
119.069 88.5
133.39 88.006
121.221 87.8412
471.907 87.5622
277.853 87.4803
57.1683 87.358
474.133 86.9898
321.402 86.8804
193.099 86.4198
233.408 86.0192
89.2857 85.5313
253.231 85.006
361.453 84.2893
133.332 84.0833
362.488 83.6667
471.983 83.6274
474.395 83.0034
316.154 82.75
473.343 82.7357
275.217 82.0417
278.626 81.3289
473.24 80.8577
165.387 80.3636
1605.82 80.05
362.25 80.0476
233.363 79.8421
59.0384 78.2976
492.072 77.2581
231.154 76.7656
45.1309 76.4556
134. 75.0027
322.234 73.9073
133.282 73.4808
45.1051 73.3967
235.178 73.1488
492.282 72.7529
491.259 72.3279
183.081 72.2976
57.3036 71.7202
492.18 71.3609
473.893 70.7763
362.161 70.7686
121.24 70.3266
259.297 70.0667
159.1 69.5789
278.273 69.3636
361.127 69.2663
321.445 69.1912
360.943 69.0662
475.145 68.688
177.94 67.9231
493.632 67.575
474.47 67.5099
237.125 67.0274
362.366 66.962
494.042 66.9605
91.2182 66.9205
165.413 65.5682
321.346 65.125
278.37 65.0083
133.702 65.0024
358.313 64.2596
490.994 64.2266
163.171 63.8125
474.016 63.5113
123.067 63.3152
305.226 63.2893
271.6 62.9605
165.621 62.8824
97.0544 62.5568
491.375 62.4775
266.138 62.1125
364.492 62.0417
928.58 61.5568
177.405 61.1078
41.0323 61.0417
89.3106 60.6814
474.786 60.3119
209.417 60.0667
147.209 60.0024
209.514 59.4464
277.659 59.0046
365.257 58.6944
116.417 58.3674
494.695 58.3636
361.534 58.3224
171.078 58.2857
207.123 58.0714
476.744 58.0592
505.639 58.0028
133.575 57.3636
361.809 57.2426
491.44 56.8295
491.588 56.821
177.451 56.2667
45.177 56.2404
57.2741 56.025
364.598 56.0036
465.985 55.9205
87.0931 55.9073
473.725 55.9029
279.147 55.6429
209.781 55.6128
166.528 55.1488
362.865 55.
474.343 54.9151
57.194 54.9073
89.8874 54.7372
490.409 54.4493
91.3672 54.445
165.435 54.4444
478.609 54.3878
272.134 54.3517
473.553 54.1464
365.508 54.0762
235.304 54.0592
479.632 53.6544
89.3935 53.2112
133.848 53.0613
277.928 53.0208
477.22 53.0179
235.236 52.7857
475.631 52.7333
165.75 52.625
57.3251 52.5
133.733 52.4712
477.821 52.4
233.666 52.3611
361.596 52.3333
341.183 52.1406
494.202 52.025
191.604 52.0032
490.786 51.9873
493.81 51.6128
209.54 51.5714
493.976 51.4706
57.2293 51.1429
177.33 51.0769
493.888 51.0036
477.472 51.
235.353 50.5
227.201 50.0893
133.795 50.0227
498.758 50.0179
287.504 50.0125
361.698 50.
492.007 49.7776
485.532 49.6
488.154 49.3333
165.782 49.2841
89.687 49.225
