# Supplementary material for: Functional Genomics of Novel Secondary Metabolites from Diverse Cyanobacteria Using Untargeted Metabolomics
Source: Mar Drugs. 2013 Sep 30;11(10):3617–31. doi: 10.3390/md11103617 (PMC3826126; doi:10.3390/md11103617)
Supplement: Supplementary File 3 — Supplementary msms data (ZIP, 1417 KB) [file marinedrugs-11-03617-s003.zip › msms/238.Positive.txt]

// 238.  C7H14N2O Positive
143.116 11286.5
84.0804 2873.8
143.226 286.67
114.088 272.694
143.256 162.145
143.317 128.247
74.0597 108.352
98.0918 97.9013
56.0464 95.3712
126.114 81.
143.391 74.405
84.1542 74.006
143.661 73.7794
82.0628 68.1976
143.801 68.125
143.45 65.0321
70.0656 62.0074
84.2237 57.004
82.9969 54.4583
143.5 52.7788
84.1913 51.1856
144.648 47.5
144.501 47.1655
143.618 47.0769
512.027 42.005
114.212 42.
100.073 41.5709
143.555 38.0096
84.351 37.1176
144.109 36.3333
98.1229 35.125
84.4885 32.6667
84.3224 32.4821
101.005 31.4803
55.0571 31.375
84.2751 31.2083
145.31 30.2269
144.228 29.9013
144.158 29.1838
143.727 28.5568
166.175 27.4821
143.851 27.4402
142.619 26.2917
86.0971 26.1488
108.734 26.1111
349.237 25.7824
125.115 24.75
144.532 24.5568
143.974 24.45
144.948 24.3636
144.674 24.3472
145.457 24.3393
144.727 24.0192
96.0794 24.0083
145.133 23.6944
126.235 23.05
83.0553 23.006
84.9391 22.1023
144.283 22.
111.045 22.
1027.21 21.7813
86.0582 21.3603
145.257 21.125
145.569 21.0179
482.556 20.4083
71.6084 20.3333
143.695 20.2404
108.268 20.006
45.3728 19.5956
85.0166 19.375
69.0388 19.1838
114.257 19.125
144.396 19.
557.487 18.8929
238.239 18.6806
101.975 18.5625
121.3 18.4083
60.5533 18.2841
141.621 18.125
142.878 17.8897
94.2475 17.5714
84.3976 17.5
144.602 17.4083
519.742 17.2917
249.685 17.2083
305.172 17.125
294.668 17.0357
425.031 17.0179
84.5373 17.0114
248.51 17.
141.654 16.9205
114.158 16.5956
175.29 16.5714
144.346 16.5625
1229.23 16.4083
884.322 16.3603
142.102 16.3472
75.8177 16.3224
718.751 16.2841
262.119 16.1645
65.091 16.1635
54.4198 16.1429
133.911 16.0865
97.2339 16.0865
44.0482 16.0865
475.714 16.075
144.796 16.0662
148.605 16.0357
1530.98 16.0313
183.082 16.0083
1251. 16.005
83.3709 15.9205
156.677 15.8
997.398 15.625
85.5637 15.625
180.524 15.5714
1302.32 15.5625
87.6542 15.5
85.1359 15.5
170.801 15.4083
238.826 15.3224
373.904 15.25
505.435 15.2404
137.697 15.2404
46.0252 15.1667
460.902 15.1488
958.944 15.1429
191.541 15.1429
646.118 15.125
147.756 15.0833
704.726 15.075
511.768 15.0592
546.269 15.0417
730.488 15.0278
54.1664 15.0278
368.715 15.0114
1559.72 15.
146.663 15.
226.204 14.8929
84.4336 14.7788
1371.62 14.675
44.4893 14.6667
632.271 14.5956
1510.23 14.5568
1475.9 14.4712
1274.6 14.4712
146.87 14.4444
84.8054 14.375
87.5623 14.3214
243.312 14.2857
771.712 14.2841
1358.53 14.1429
1450.4 14.125
1449.75 14.125
1257.86 14.125
1011.32 14.125
855.884 14.125
622.454 14.125
256.8 14.125
47.6113 14.125
1560.83 14.1111
418.9 14.0865
85.9619 14.075
326.673 14.0592
1599.51 14.05
1200.21 14.0417
235.985 14.0357
688.714 14.0313
785.471 14.0278
348.062 14.0083
285.449 14.0083
162.548 14.
1388.59 13.8929
569.515 13.8929
939.809 13.7788
1450.3 13.6806
927.818 13.6667
74.5946 13.6667
70.1322 13.5714
1039.5 13.5568
176.638 13.5568
52.2895 13.4712
145.872 13.45
1103.97 13.375
911.508 13.375
495.886 13.3472
492.194 13.3472
111.094 13.3214
726.606 13.2841
283.463 13.25
217.702 13.25
156.881 13.2404
764.82 13.1667
151.355 13.1667
804.101 13.1635
750.518 13.1429
1186.31 13.125
85.0358 13.125
51.8642 13.125
85.7178 13.0865
842.216 13.075
252.235 13.075
430.718 13.05
205.238 13.05
816.679 13.0417
643.099 13.0417
286.896 13.0417
230.642 13.0417
124.775 13.0417
73.065 13.0417
354.092 13.0357
57.8135 13.0357
318.402 13.0278
144.321 13.0179
848.394 13.0139
82.113 13.0139
741.927 13.0114
175.193 13.0114
147.17 13.0114
127.035 13.0114
1336.27 13.0096
90.6664 13.0096
1332.94 13.0083
970.616 13.0083
737.97 13.0083
855.099 13.0074
1239.62 13.
281. 13.
152.555 13.
147.128 13.
1566.98 12.9205
561.152 12.8929
52.4318 12.8929
343.039 12.875
144.772 12.875
1237.82 12.8
1162.12 12.8
91.9068 12.8
113.914 12.7788
84.9834 12.7788
617.716 12.6806
673.601 12.675
336.867 12.675
185.978 12.6667
126.267 12.6667
48.6533 12.6667
98.0524 12.5625
160.225 12.5568
1186.5 12.4712
1110.7 12.4712
391.835 12.4712
241.528 12.45
99.5131 12.45
690.896 12.4083
385.782 12.4083
1437.49 12.375
978.673 12.375
924.93 12.375
579.825 12.375
573.509 12.375
413.898 12.375
894.106 12.3472
126.64 12.3472
56.086 12.3333
1172.78 12.3214
235.593 12.25
121.572 12.25
249.549 12.2083
1160.28 12.1667
875.64 12.1667
515.416 12.1667
440.04 12.1667
122.702 12.1667
96.1243 12.1667
1241.4 12.1429
812.086 12.1429
636.887 12.125
147.25 12.125
187.801 12.1111
632.775 12.1023
145.804 12.1023
347.526 12.0865
95.8547 12.0865
79.2882 12.0865
1467.81 12.0833
275.111 12.075
115.514 12.075
111.54 12.075
886.692 12.05
1556.42 12.0417
1480.62 12.0417
1108.15 12.0417
943.017 12.0417
857.378 12.0417
851.189 12.0417
623.491 12.0417
378.47 12.0417
345.532 12.0417
261.276 12.0417
150.604 12.0417
42.7664 12.0417
1110.6 12.0357
720.568 12.0357
185.734 12.0357
302.497 12.0278
1150.45 12.025
191.588 12.0179
384.163 12.0139
91.0539 12.0139
1271.08 12.0114
1033.57 12.0114
1024.31 12.0114
141.813 12.0114
1491.77 12.0096
157.634 12.0083
148.71 12.0083
1096.84 12.
908.478 12.
747.371 12.
652.157 12.
556.558 12.
530.882 12.
300.14 12.
163.323 12.
78.8425 12.
53.2187 12.
423.324 11.9205
84.8415 11.9205
55.3291 11.9205
934.038 11.8
774.651 11.8
640.313 11.8
126.163 11.8
884.683 11.7788
369.576 11.7788
837.214 11.6806
197.385 11.6806
100.098 11.6806
88.0654 11.6806
600.448 11.6667
898.931 11.5714
815.806 11.5625
217.186 11.5625
1238.94 11.5568
465.416 11.5568
87.6802 11.4712
254.708 11.45
92.0559 11.45
88.5884 11.45
972.181 11.4464
66.8087 11.4464
86.8833 11.4083
1060.81 11.375
288.769 11.375
191.287 11.375
1364.73 11.3472
669.106 11.3472
590.087 11.3472
480.704 11.3472
212.555 11.3472
457.538 11.3214
252.535 11.3214
115.816 11.3214
