# Supplementary material for: Functional Genomics of Novel Secondary Metabolites from Diverse Cyanobacteria Using Untargeted Metabolomics
Source: Mar Drugs. 2013 Sep 30;11(10):3617–31. doi: 10.3390/md11103617 (PMC3826126; doi:10.3390/md11103617)
Supplement: Supplementary File 3 — Supplementary msms data (ZIP, 1417 KB) [file marinedrugs-11-03617-s003.zip › msms/16.Negative.txt]

// 16. C16:2 fatty acid C16H28O2 Negative
251.199 8163.09
252.196 487.889
253.212 350.035
251.397 191.368
59.0139 152.007
251.467 111.
252.262 110.
251.733 99.6
251.552 96.0694
254.602 72.2
251.609 71.9263
251.662 66.
233.182 61.9423
252.539 61.2112
252.453 59.1607
252.975 59.0947
451.002 58.16
252.641 58.0321
251.906 57.2269
252.311 56.8167
252.693 56.0043
252.01 50.0119
253.537 49.0845
97.0762 47.0321
1513.39 47.0125
251.952 46.0801
549.776 44.6944
253.331 44.675
1038.64 44.2228
252.392 44.0417
252.055 43.7284
49.7564 43.0132
107.046 43.
273.775 42.3445
730.188 41.7872
254.221 41.2045
251.847 40.875
598.805 40.0801
1084.83 39.5709
89.8995 39.2596
256.456 39.1078
253.119 38.0592
710.792 37.9423
1441.46 37.1157
233.473 37.0278
253.667 36.875
254.059 36.2083
352.211 36.0714
348.121 35.7692
433.451 35.0341
1516.72 35.
253.145 35.
414.424 34.9185
84.7092 34.6705
1023.22 34.3266
349.311 34.1136
128.177 34.0947
1271.66 34.0667
623.645 34.0489
208.948 34.0208
73.7114 34.0208
289.266 33.9412
847.766 33.3393
1661.41 33.3333
253.01 33.0208
352.848 32.9009
1119.05 32.4803
103.379 32.3491
393.725 32.2112
1213.33 32.15
123.664 32.0909
266.159 32.0156
1121.91 31.8409
973.382 31.4464
215.103 31.4464
1551.09 31.3676
1462.29 31.2045
1380.38 31.1875
166.867 31.1359
441.888 31.0489
262.528 31.0417
98.0326 31.0417
161.509 31.0096
1378.74 31.
233.903 31.
128.04 31.
1054.79 30.5568
1077.06 30.4464
84.1132 30.4464
204.383 30.2857
519.875 30.205
127.526 30.125
1649.17 30.1157
317.005 30.1157
573.354 30.1118
60.1225 30.05
105.727 30.0156
1464.14 29.9231
262.62 29.8167
82.5893 29.7778
253.713 29.5714
1660.24 29.4402
909.587 29.405
587.559 29.375
411.681 29.2663
204.139 29.1429
198.127 29.0667
675.642 29.0592
1321.18 29.0417
51.1848 29.0192
75.8976 29.0054
1287.27 28.9185
451.94 28.7824
279.309 28.4808
1184.48 28.4803
253.374 28.3224
94.327 28.205
302.189 28.0833
217.477 28.0769
186.252 28.0417
521.268 28.0227
829.474 28.0179
1573.91 28.0074
253.929 28.0074
266. 28.006
1297.68 27.962
448.367 27.875
367.828 27.875
267.086 27.875
1600.68 27.845
273.208 27.7202
236.747 27.6944
1633.63 27.5707
451.619 27.5
397.498 27.4444
1272.39 27.375
316.424 27.3333
809.078 27.2857
1541.93 27.25
360.184 27.25
151.883 27.2404
295.23 27.2045
639.364 27.1607
1525.78 27.1429
43.256 27.125
51.2709 27.1157
256.648 27.045
240.964 27.0192
271.692 27.0066
148.504 27.006
239.978 27.
118.821 26.9423
828.581 26.9013
197.169 26.845
61.0641 26.805
458.025 26.75
1425.89 26.7284
1401.23 26.7202
631.427 26.7202
161.122 26.6944
93.2215 26.605
427.647 26.5
361.561 26.4808
343.369 26.4803
709.426 26.4545
42.999 26.4545
1307.12 26.405
773.214 26.375
234.534 26.375
805.917 26.3603
797.809 26.3491
1506.88 26.3393
1453.98 26.2917
245.113 26.2857
1494.29 26.2269
1154.42 26.225
491.756 26.1838
364.918 26.125
285.794 26.125
260.998 26.0909
231.142 26.0592
577.742 26.0208
481.676 26.0208
695.439 26.0179
1381.62 26.006
817.822 26.006
135.964 26.0043
1590.77 26.
92.0467 26.
1000.36 25.9185
1566.28 25.9013
728.062 25.7961
212.477 25.7813
156.887 25.7202
1342.14 25.6944
856.468 25.6923
293.412 25.605
364.06 25.5208
388.855 25.5
66.3087 25.5
410.624 25.4821
1216.49 25.4545
875.699 25.4444
267.233 25.4444
63.3424 25.4083
1614.56 25.405
775.144 25.4
464.569 25.375
641.953 25.3393
62.1007 25.3224
1371.81 25.2727
1329.47 25.2727
357.419 25.2426
1343.33 25.225
636.156 25.225
252.745 25.2045
941.585 25.1359
562.343 25.1359
806.674 25.125
1120.77 25.1
1291.21 25.0909
809.452 25.0909
1513.59 25.0833
1125.64 25.0489
154.996 25.0489
964.591 25.0114
109.806 25.0074
72.079 25.0066
1605.45 25.0054
275.235 25.0054
619.003 25.005
993.467 25.
424.475 24.9205
842.583 24.9013
1177.1 24.9
1152.41 24.8897
1314.32 24.845
811.819 24.845
1082.16 24.605
342.185 24.5714
1573.41 24.5208
70.1829 24.5
373.012 24.4821
1010.22 24.405
73.3586 24.3636
400.284 24.3611
257.116 24.3333
368.259 24.3224
229.646 24.3224
275.638 24.3214
1460.09 24.2857
209.786 24.2857
91.5719 24.25
256.569 24.2426
422.843 24.225
71.2502 24.225
1641.57 24.1488
470.639 24.1359
1520.7 24.125
306.246 24.1
149.497 24.0909
80.9341 24.0909
105.556 24.0833
50.2871 24.0489
94.1081 24.0417
348.94 24.025
977.928 24.0208
289.627 24.0114
431.981 24.0083
314.704 24.0083
41.7842 24.0083
582.475 24.006
261.729 24.0054
258.708 24.0054
1586.28 24.
1562.23 24.
1123.48 24.
693.668 24.
590.517 24.
1518.97 23.9185
749.966 23.9013
463.427 23.9013
356.864 23.9013
1556.57 23.8897
917.513 23.8897
322.208 23.7824
564.092 23.7813
1669.16 23.7788
834.769 23.7778
748.401 23.7778
1025.67 23.75
335.637 23.675
625.267 23.6
143.443 23.5956
477.652 23.5707
84.73 23.5329
1350.2 23.4821
204.792 23.4444
126.67 23.4
49.4776 23.4
1128.93 23.3603
859.223 23.3393
153.168 23.3333
569.251 23.2663
195.188 23.225
162.639 23.1667
1322.54 23.1488
663.322 23.1429
297.852 23.1429
59.1268 23.1359
170.598 23.125
254.64 23.1118
1344.73 23.1
54.5668 23.0909
156.225 23.0833
1319.08 23.0662
57.826 23.0662
147.918 23.0592
70.8299 23.0592
1504.65 23.0536
288.808 23.0536
583.567 23.0489
268.773 23.0417
718.237 23.0278
450.819 23.025
378.931 23.0227
315.168 23.0083
315.527 23.0074
97.3248 23.0066
427.461 23.006
169.46 23.006
256.263 23.0054
503.067 23.005
606.581 23.
76.2323 23.
757.846 22.9013
96.2958 22.9013
67.997 22.9013
675.242 22.9
159.681 22.845
1634.04 22.7961
1207.65 22.7961
252.883 22.7961
43.8194 22.75
174.038 22.6944
516.398 22.675
1017.65 22.6544
301.566 22.6544
257.415 22.6544
971.706 22.625
1640.99 22.5956
974.059 22.5956
753.953 22.5956
329.894 22.5956
100.853 22.5956
1050.78 22.5714
347.636 22.5602
477.422 22.5329
1001.82 22.5313
563.612 22.5313
235.808 22.5208
1434.62 22.5
255.674 22.5
553.158 22.4821
1426.72 22.4803
349.738 22.4803
1210.7 22.4444
342.487 22.4083
121.182 22.4083
684.156 22.4
127.983 22.4
252.141 22.375
542.071 22.3636
776.245 22.3603
740.933 22.3603
175.155 22.3472
1201.02 22.3393
247.753 22.3393
1508.52 22.3333
364.815 22.3224
305.033 22.3224
1204.64 22.3214
1492.34 22.2917
530.873 22.2917
256.719 22.2841
128.217 22.2841
1212.93 22.2663
1122.01 22.2426
138.15 22.225
552.364 22.2228
54.5156 22.1838
1645.71 22.1645
1423.93 22.1645
1172.14 22.1488
1112.17 22.1488
90.6886 22.1488
75.5039 22.1488
277.806 22.1429
92.4373 22.1359
271.765 22.125
252.834 22.1136
763.253 22.1023
1633.97 22.1
256.363 22.1
1248.6 22.0909
98.3504 22.0909
258.221 22.0865
933.692 22.075
250.69 22.075
1134.98 22.0662
60.3442 22.0592
208.366 22.0536
1333.73 22.045
320.621 22.0417
290.852 22.0417
568.295 22.0313
467.115 22.0313
343.249 22.0278
1077.13 22.025
383.516 22.0096
214.762 22.0083
1184.37 22.006
591.412 22.006
174.615 22.006
1196.11 22.005
1221.58 22.
446.563 22.
367.06 22.
223.698 22.
51.6377 22.
102.073 21.9
743.452 21.8897
142.693 21.7813
256.495 21.7788
1043.36 21.75
1631.8 21.7202
1553.8 21.7202
48.2559 21.6944
1319.24 21.675
793.48 21.6576
971.3 21.6544
354.326 21.6544
644.683 21.625
447.264 21.625
61.4686 21.625
122.321 21.5625
556.14 21.5329
40.9924 21.5329
158.618 21.5208
968.115 21.5
790.815 21.5
77.5811 21.5
1303.13 21.4821
126.29 21.4821
421.234 21.4803
232.349 21.4803
218.469 21.4712
1480.8 21.4083
1134.11 21.4083
858. 21.4083
476.621 21.3603
259.944 21.3333
1004.89 21.3224
1336.42 21.2813
1291.02 21.2813
390.926 21.2426
116.471 21.225
1234.47 21.2083
604.789 21.2083
383.134 21.2083
916.304 21.2045
649.88 21.1838
199.637 21.1731
58.2055 21.1645
43.2822 21.1645
327.921 21.1607
412.76 21.1429
1622.62 21.125
535.634 21.125
346.13 21.125
336.721 21.125
1097.97 21.1118
1163.9 21.1111
980.259 21.1111
726.412 21.1111
275.444 21.1
76.7534 21.1
1283.35 21.075
1397.27 21.0662
1203.77 21.0662
521.766 21.0662
1437.58 21.0592
817.278 21.0592
152.008 21.0592
83.9873 21.0592
1030.31 21.045
1565.99 21.0417
1415.7 21.0278
350.225 21.025
290.914 21.0192
1483.68 21.0114
1138.95 21.0083
956.708 21.0083
523.175 21.0083
1139.68 21.0074
1455.35 21.0066
437.18 21.0066
264.927 21.0066
581.245 21.006
1440.18 21.
1309.44 21.
1297.41 21.
1176.05 21.
1049.3 21.
775.972 21.
394.646 21.
114.116 21.
74.8184 21.
56.1479 21.
1253.7 20.8929
1238.35 20.8
256.02 20.7961
1161.25 20.7813
525.598 20.7778
102.832 20.7202
47.4802 20.7202
1530.79 20.6944
1195.4 20.6944
45.9691 20.6944
237.238 20.6544
1693.54 20.625
207.509 20.5956
1087.7 20.5714
835.271 20.5714
1056.36 20.5329
317.291 20.5329
144.167 20.5329
97.0307 20.5329
1537.79 20.5313
959.148 20.5313
528.874 20.5313
214.299 20.5313
1610.17 20.5
1283.6 20.5
1135.72 20.5
910.651 20.5
258.031 20.5
864.012 20.4821
670.159 20.4821
853.123 20.4803
603.022 20.4803
191.414 20.4803
1511.09 20.4712
182.194 20.4712
425.33 20.4444
276.978 20.4444
104.025 20.4444
630.587 20.4402
917.694 20.4083
151.585 20.4083
141.852 20.4083
1018.03 20.4
338.51 20.4
140.166 20.375
827.084 20.3636
588.088 20.3636
84.2083 20.3224
670.111 20.3214
659.347 20.2917
279.564 20.2841
44.1497 20.2663
1600.11 20.25
256.957 20.25
1401.32 20.225
963.991 20.225
685.955 20.225
1456.42 20.2083
480.672 20.2083
318.119 20.2083
809.534 20.2045
379.826 20.2
936.372 20.1838
560.55 20.1838
408.803 20.1838
1065.65 20.1645
135.417 20.1645
932.753 20.1635
742.957 20.1635
44.4089 20.1488
743.89 20.125
129.118 20.125
1190.64 20.1118
43.9187 20.1118
272.769 20.1111
72.9375 20.1111
325.826 20.1
286.059 20.1
69.3957 20.1
181.478 20.0909
96.3502 20.0865
517.157 20.075
922.47 20.0662
811.703 20.0662
258.597 20.0662
195.346 20.0662
1606.12 20.0592
371.044 20.0592
1163.35 20.0536
654.707 20.0536
1691.45 20.05
1513.93 20.0417
501.226 20.0417
286.249 20.0417
471.521 20.0357
1047.28 20.0313
957.17 20.0313
299.874 20.0313
870.388 20.0278
55.165 20.0278
54.2288 20.0278
1692.37 20.025
96.1024 20.025
109.896 20.0227
678.234 20.0208
257.062 20.0208
483.261 20.0096
244.689 20.0083
234.218 20.0083
154.376 20.0074
1698.65 20.0066
103.442 20.0066
705.977 20.006
660.524 20.0054
1220.35 20.
330.663 20.
274.665 20.
146.62 20.
1414.59 19.9013
216.544 19.9013
1460.5 19.9
1042.36 19.8897
455.028 19.8897
452.685 19.8897
1548.97 19.8182
610.697 19.7813
1549.9 19.7778
160.589 19.7778
883.781 19.75
443.967 19.75
1033.39 19.6944
889.934 19.6944
196.483 19.675
249.193 19.6667
499.43 19.6544
383.959 19.6544
79.224 19.6544
59.9507 19.6544
461.161 19.625
338.564 19.625
42.6593 19.625
1138.66 19.5956
843.277 19.5956
795.107 19.5956
705.706 19.5956
1190.19 19.5714
920.397 19.5714
546.411 19.5714
824.228 19.5568
392.679 19.5568
1459.87 19.5313
585.917 19.5313
987.883 19.4803
261.556 19.4803
68.1499 19.4712
40.5084 19.4712
1029.15 19.4444
1384.12 19.4083
613.243 19.4083
248.049 19.4
296.545 19.375
255.093 19.375
203.065 19.375
434.146 19.3611
1368.38 19.3603
1304.04 19.3603
199.535 19.3333
1578.89 19.3224
716.627 19.3224
208.334 19.3224
1466.15 19.2917
1104.13 19.2917
514.915 19.2841
300.114 19.2841
255.55 19.2841
886.959 19.2813
145.124 19.25
83.5434 19.2426
1321.83 19.2404
249.556 19.2404
1370.16 19.225
1024.03 19.225
1672.3 19.2083
1211. 19.2083
275.291 19.2083
1663.39 19.1838
1427.23 19.1838
773.373 19.1838
729.814 19.1838
371.816 19.1838
1259.42 19.1645
525.895 19.1645
75.9573 19.1645
901.106 19.1429
871.248 19.1429
558.357 19.1429
608.883 19.125
594.038 19.125
582.225 19.125
97.2023 19.125
1316.51 19.1118
458.333 19.1118
47.3347 19.1118
1486.26 19.1111
1345.19 19.1111
597.207 19.1111
512.491 19.1111
433.403 19.1111
307.761 19.1111
323.473 19.1
99.9934 19.1
1688.96 19.0909
60.219 19.0833
1481.25 19.0662
920.87 19.0662
840.615 19.0662
950.023 19.0592
623.301 19.0592
314.419 19.0592
277.292 19.0592
406.56 19.05
912.745 19.0417
58.5376 19.0417
308.093 19.0357
134.292 19.0313
63.1484 19.0313
1483.44 19.0278
783.826 19.0278
255.859 19.0278
250.364 19.0278
1341.88 19.0083
671.518 19.0083
574.891 19.0083
486.882 19.0083
456.183 19.0083
225.075 19.0083
118.637 19.0083
1649.57 19.0074
1336.2 19.0074
695.514 19.0074
203.484 19.0074
65.4358 19.0074
1626.59 19.0066
1172.32 19.0066
905.619 19.0066
163.577 19.006
1610.51 19.
1384.77 19.
867.567 19.
742.761 19.
188.262 19.
533.444 18.9205
252.921 18.9205
1386.62 18.8929
427.879 18.8929
798.978 18.8897
316.324 18.8897
638.989 18.7961
510.084 18.7813
97.465 18.7813
254.544 18.7788
209.946 18.7788
177.17 18.7788
96.7046 18.7202
1488.47 18.6944
430.06 18.6944
1378.52 18.6806
455.106 18.6806
1092.55 18.675
394.275 18.6667
152.512 18.6544
743.159 18.625
586.919 18.5956
408.399 18.5956
326.511 18.5956
265.217 18.5956
55.6505 18.5956
166.275 18.5714
814.814 18.5625
1355.46 18.5568
1209.08 18.5568
315.575 18.5568
139.642 18.5329
229.164 18.5313
707.346 18.5
675.014 18.5
288.087 18.5
272.608 18.5
272.078 18.5
168.794 18.5
121.101 18.5
102.018 18.4712
1452.08 18.4444
988.131 18.4444
713.059 18.4444
516.611 18.4444
727.244 18.4083
583.109 18.4083
206.649 18.4083
1605.26 18.375
87.5657 18.375
57.9151 18.375
1057.83 18.3636
1620.48 18.3611
1289.67 18.3611
739.864 18.3611
1571.16 18.3603
1301.02 18.3603
1237.96 18.3603
391.671 18.3603
46.6157 18.3603
490.762 18.3472
1494.02 18.3224
1391.66 18.3224
991.879 18.3224
404.724 18.3224
297.32 18.3224
58.0264 18.3224
1517.99 18.3214
1104.25 18.2857
292.017 18.2841
1285.28 18.2813
352.275 18.2813
294.355 18.2813
171.826 18.2813
121.584 18.2813
1086.68 18.25
1032.7 18.25
290.075 18.25
236.424 18.25
1284.82 18.2426
285.719 18.2404
1467.77 18.2083
1347.19 18.2083
1122.22 18.2083
55.758 18.1875
1051.6 18.1838
901.384 18.1838
887.181 18.1838
311.794 18.1838
74.5213 18.1838
46.5299 18.1667
77.9069 18.1645
1484.06 18.1635
795.277 18.1635
1344.65 18.1488
979.2 18.1488
464.484 18.1429
1546.66 18.125
1404.93 18.125
919.583 18.125
402.497 18.125
616.742 18.1118
267.34 18.1118
991.193 18.1111
312.027 18.1111
191.078 18.1111
106.187 18.1111
746.182 18.1023
256.748 18.1023
1464.44 18.1
521.438 18.1
321.477 18.1
741.199 18.0865
576.847 18.0865
1223.43 18.075
538.05 18.075
158.416 18.075
308.807 18.0662
137.867 18.0662
766.81 18.0625
192.03 18.0592
1118.16 18.0536
95.7708 18.05
1608.64 18.0489
454.597 18.045
1021.03 18.0417
334.381 18.0357
143.04 18.0357
951.842 18.0313
897.398 18.0313
438.702 18.0313
930.019 18.0278
142.869 18.0278
1097.29 18.025
47.2273 18.0139
1450.92 18.0114
257.345 18.0114
1382.96 18.0083
1096.35 18.0083
407.737 18.0083
336.477 18.0083
168.457 18.0083
112.172 18.0083
1387.33 18.0074
696.194 18.0074
669.817 18.0074
429.583 18.0074
224.597 18.0074
201.527 18.0074
102.791 18.0074
55.4505 18.0074
1661.29 18.0066
862.059 18.0066
792.14 18.0066
380.427 18.0066
712.033 18.006
1265.75 18.
934.707 18.
859.672 18.
635.098 18.
384.482 18.
107.335 18.
1493.84 17.9205
1566.54 17.8897
247.158 17.8897
57.5221 17.8897
253.757 17.7961
167.78 17.7961
88.9035 17.7961
729.438 17.7813
103.135 17.7813
1653.7 17.7788
630.991 17.7202
261.365 17.6944
1356.53 17.6806
870.949 17.675
441.295 17.675
547.585 17.6544
1331.58 17.625
1550.44 17.5956
1509.77 17.5956
790.596 17.5714
1235.4 17.5682
102.244 17.5568
1559.7 17.5329
1147. 17.5
871.698 17.5
229.214 17.5
88.1054 17.4821
1255.19 17.4712
1224.09 17.4712
1038.97 17.4712
934.3 17.4712
720.446 17.4712
611.923 17.4712
1472.62 17.45
1140.05 17.4444
1119.96 17.4444
230.925 17.4444
1509.42 17.4083
1002.38 17.4083
942.945 17.4083
694.652 17.4083
601.936 17.4083
455.555 17.4083
349.806 17.4083
93.5443 17.4083
57.2083 17.4083
45.208 17.4083
91.9259 17.4
1260.83 17.375
1057.21 17.375
844.964 17.375
1685.24 17.3603
420.514 17.3603
270.778 17.3603
104.899 17.3603
357.348 17.3214
180.462 17.3214
131.163 17.3214
933.586 17.2917
374.628 17.2917
374.898 17.2857
250.895 17.2857
254.119 17.2841
1350.45 17.2813
694.7 17.2813
427.947 17.2813
401.778 17.2813
1472.26 17.25
1261.8 17.25
834.465 17.25
527.578 17.25
210.971 17.25
80.2321 17.25
1201.65 17.2404
906.069 17.2404
361.342 17.2404
1627.82 17.2083
796.029 17.2083
612.948 17.2083
983.507 17.1838
967.512 17.1838
729.627 17.1838
1165.36 17.1667
131.506 17.1645
679.064 17.1635
1377.03 17.1607
155.688 17.1488
1113.17 17.1429
1097.08 17.1429
386.923 17.1429
326.243 17.125
268.177 17.125
135.472 17.125
130.522 17.125
1427.78 17.1118
767.855 17.1111
511.622 17.1111
45.5925 17.1111
688.87 17.1023
466.202 17.1023
1329.4 17.1
100.814 17.1
41.7398 17.1
1311.73 17.0865
988.921 17.0865
151.57 17.0865
1212.11 17.075
931.715 17.075
870.675 17.075
843.041 17.075
521.582 17.075
103.029 17.075
1563.11 17.0662
592.653 17.0662
64.7472 17.0662
711.024 17.0592
656.672 17.0592
98.8396 17.0592
72.5955 17.0592
895.888 17.0536
238.311 17.05
133.597 17.05
1396.81 17.0417
402.343 17.0417
204.196 17.0417
158.578 17.0417
119.289 17.0417
746.763 17.0357
393.077 17.0357
1387.12 17.0313
807.921 17.0313
764.699 17.0313
708.354 17.0313
119.139 17.0313
43.7357 17.0313
283.584 17.0278
283.266 17.0278
273.878 17.0278
677.059 17.025
473.651 17.025
69.8063 17.0139
1105.82 17.0114
894.945 17.0096
556.8 17.0096
899.836 17.0083
210.059 17.0083
179.976 17.0083
135.178 17.0083
110.287 17.0083
107.882 17.0083
1068.7 17.0074
328.811 17.0074
113.902 17.0074
359.027 17.0066
1336.07 17.
1225.77 17.
1050.31 17.
993.196 17.
533.092 17.
338.595 17.
337.3 17.
222.485 17.
199.321 17.
178.757 17.
149.742 17.
103.798 17.
1503.86 16.9205
1209.79 16.9205
805.068 16.9205
731.541 16.9205
443.112 16.9205
945.31 16.8929
611.817 16.8929
1666.53 16.7813
1405.07 16.7813
1306.55 16.7813
1185.92 16.7813
190.977 16.7813
168.234 16.7813
781.171 16.7788
380.245 16.7788
87.7255 16.7788
64.3794 16.6944
773.319 16.6806
910.585 16.6667
395.884 16.6667
354.609 16.6667
446.397 16.625
134.545 16.5956
1290.12 16.5714
329.125 16.5714
86.7758 16.5714
601.79 16.5568
176.997 16.5568
570.441 16.5329
1682.9 16.5313
584.473 16.5313
1075.93 16.5
1074.61 16.5
545.625 16.5
79.0634 16.5
1524.98 16.4712
1201.82 16.4712
897.057 16.4712
343.746 16.4712
81.8426 16.4712
51.5921 16.4712
50.0146 16.4712
609.643 16.45
72.7911 16.4444
940.353 16.4083
810.122 16.4083
531.3 16.4083
253.894 16.4083
249.224 16.4083
122.97 16.4083
107.974 16.4083
102.564 16.4083
1068.09 16.375
501.871 16.375
366.466 16.375
945.098 16.3472
78.1837 16.3472
1670.85 16.3224
928.152 16.3214
635.63 16.3214
487.16 16.2917
1534.4 16.2857
1018.58 16.2857
583.351 16.2857
458.789 16.2857
1399.21 16.2841
523.523 16.2841
270.025 16.2841
1447.48 16.2813
1191.7 16.2813
567.476 16.2813
269.073 16.2813
83.5729 16.2813
1359.29 16.25
1020.32 16.25
558.302 16.25
222.692 16.25
320.71 16.2426
1152.09 16.2404
265.131 16.2404
133.292 16.2404
71.1865 16.2404
1351.15 16.2083
1342.42 16.2083
849.54 16.2083
845.671 16.2083
833.39 16.2083
607.796 16.2083
500.795 16.2083
234.647 16.2083
49.7202 16.2083
1501.38 16.1838
946.689 16.1838
469.111 16.1838
423.043 16.1838
116.571 16.1838
40.6113 16.1838
1609.54 16.1667
1087.3 16.1667
669.356 16.1667
263.018 16.1667
1176.65 16.1635
1541.85 16.1429
1163.2 16.1429
994.533 16.1429
943.448 16.1429
616.184 16.1429
534.932 16.1429
176.482 16.1429
97.7602 16.1429
74.5706 16.1429
1220.79 16.125
1021.25 16.125
709.134 16.125
656.335 16.125
588.629 16.125
288.89 16.125
273.434 16.125
253.423 16.125
219.993 16.125
163.862 16.125
77.11 16.125
1640.78 16.1111
931.33 16.1111
360.364 16.1111
1565.56 16.1023
1052.36 16.1023
220.877 16.1023
1261.08 16.1
890.768 16.0865
736.949 16.075
108.514 16.075
1601.67 16.0662
1490.62 16.0662
480.081 16.0662
1579.53 16.0625
333.439 16.0592
1162.16 16.05
1441.99 16.0417
1368.82 16.0417
1158.02 16.0417
882.894 16.0417
497.093 16.0417
451.301 16.0417
42.0045 16.0417
1393.52 16.0357
864.921 16.0357
717.27 16.0357
459.913 16.0357
155.724 16.0357
1623.54 16.0313
542.858 16.0313
442.888 16.0313
1519.1 16.0139
408.12 16.0114
70.3016 16.0114
1293.1 16.0096
204.523 16.0096
1524.63 16.0083
1508.87 16.0083
1254.5 16.0083
1073.72 16.0083
1066.82 16.0083
333.157 16.0083
266.386 16.0083
254.279 16.0083
117.624 16.0083
1653.46 16.0074
149.469 16.0074
62.16 16.0074
432.712 16.006
1425.18 16.
1327. 16.
1322.68 16.
1245.59 16.
1210.44 16.
279.164 16.
189.908 16.
64.5498 16.
51.0169 16.
844.2 15.9205
434.555 15.9205
272.17 15.9205
968.64 15.8929
651.578 15.8929
364.695 15.8897
174.722 15.8897
1388.05 15.8
1175.57 15.8
277.727 15.8
80.043 15.8
132.717 15.7961
1640.05 15.7813
976.91 15.7813
645.115 15.7813
1130.17 15.7788
943.805 15.7788
486.57 15.7788
134.141 15.7788
98.224 15.7788
86.8156 15.7788
1473.99 15.6944
739.324 15.6806
1586.71 15.675
1248.42 15.675
573.045 15.675
1665.14 15.6667
1235.72 15.6667
1081.28 15.6667
640.678 15.6667
302.515 15.6667
265.34 15.6667
227.981 15.6667
149.709 15.6667
95.171 15.6667
921.783 15.625
69.5008 15.625
161.438 15.5714
845.298 15.5625
136.797 15.5625
283.042 15.5568
1049.66 15.5
773.873 15.5
1374.45 15.4712
1282.96 15.4712
1041.06 15.4712
683.389 15.4712
235.507 15.4712
76.1414 15.4712
1143.18 15.45
885.669 15.45
452.508 15.45
368.331 15.45
228.067 15.45
212.21 15.45
1395.05 15.4083
752.148 15.4083
468.778 15.4083
257.668 15.4083
160.878 15.4083
1587.12 15.375
1442.31 15.375
1412.94 15.375
1241.52 15.375
1132.52 15.375
1029. 15.375
932.965 15.375
522.645 15.375
362.315 15.375
277.354 15.375
268.099 15.375
195.705 15.375
167.291 15.375
131.748 15.375
92.7782 15.375
90.5424 15.375
1573.03 15.3603
637.97 15.3472
420.467 15.3224
1653.53 15.3214
152.192 15.3214
50.255 15.3214
1384.44 15.2857
786.564 15.2857
859.084 15.2813
293.323 15.2813
87.0494 15.2813
51.793 15.2813
112.108 15.25
1139.83 15.2404
841.859 15.2404
405.668 15.2404
381.355 15.2404
360.026 15.2404
269.648 15.2404
102.687 15.2404
72.806 15.2404
1461.17 15.2083
710.686 15.2
544.565 15.2
140.733 15.2
319.447 15.1838
1690.91 15.1667
1543.76 15.1667
1360.07 15.1667
827.297 15.1667
516.257 15.1667
246.688 15.1667
1604.36 15.1635
648.031 15.1635
456.901 15.1635
249.69 15.1635
318.186 15.1607
1511.75 15.1429
1312.58 15.1429
405.611 15.1429
307.942 15.1429
1675.38 15.125
1537.47 15.125
1534.22 15.125
1255.86 15.125
785.355 15.125
446.078 15.125
276.442 15.125
216.888 15.125
119.683 15.125
1594.59 15.1023
1295.24 15.1023
939.966 15.1023
262.37 15.1023
157.257 15.1023
1567.26 15.0865
1203.08 15.0865
1117.16 15.0865
705.475 15.0865
427.082 15.0865
373.143 15.0865
262.202 15.0865
91.8601 15.0865
1319.73 15.075
1186.64 15.075
1181.62 15.075
312.108 15.075
1515.94 15.0662
461.487 15.0662
311.572 15.0662
286.291 15.0625
1110.38 15.0417
342.646 15.0417
279.749 15.0417
151.947 15.0417
125.057 15.0417
95.4131 15.0417
315.823 15.0357
997.352 15.0313
147.042 15.0313
240.813 15.0278
41.6881 15.0278
208.788 15.0179
349.357 15.0114
395.979 15.0096
364.475 15.0096
281.687 15.0096
278.6 15.0096
168.745 15.0096
1022.79 15.0083
927.439 15.0083
905.946 15.0083
632.347 15.0083
469.744 15.0083
466.955 15.0083
422.925 15.0083
388.054 15.0083
357.907 15.0083
283.471 15.0083
270.551 15.0083
210.383 15.0083
826.063 15.0074
434.632 15.0074
327.638 15.0074
179.616 15.0074
1568.46 15.
1548.36 15.
1369.04 15.
816.828 15.
510.456 15.
490.694 15.
436.15 15.
318.414 15.
293.499 15.
242.554 15.
53.1794 15.
1025.49 14.9205
558.997 14.9205
432.66 14.9205
48.3816 14.9205
1572.34 14.8929
108.408 14.8929
223.572 14.875
50.6391 14.875
1592.89 14.8
1502.88 14.8
1201.16 14.8
1030.91 14.8
574.808 14.8
61.874 14.8
1629.62 14.7813
415.082 14.7813
96.66 14.7813
42.7306 14.7813
748.537 14.7788
690.075 14.7788
497.28 14.7788
160.763 14.7788
846.813 14.75
336.895 14.75
1001.96 14.6806
890.249 14.6806
45.4673 14.6806
1187.45 14.675
494.574 14.675
260.037 14.675
76.9786 14.675
52.8795 14.675
1302.48 14.6667
343.628 14.6667
237.687 14.6667
56.4714 14.6667
268.149 14.625
1684.98 14.5956
1402.22 14.5956
833.903 14.5956
1521.21 14.5714
1083.21 14.5714
832.846 14.5714
103.541 14.5714
906.936 14.5625
914.272 14.5568
515.715 14.5568
404.007 14.5568
334.567 14.5568
683.279 14.5
1016.33 14.4712
231.562 14.4712
226.505 14.4712
1626.32 14.45
1340.19 14.45
1223.53 14.45
749.799 14.45
374.226 14.45
366.005 14.45
255.414 14.45
767.325 14.4464
1395.77 14.4083
535.132 14.4083
350.419 14.4083
1178.66 14.375
984.786 14.375
933.128 14.375
473.553 14.375
460.567 14.375
363.621 14.375
254.488 14.375
205.642 14.375
198.989 14.375
154.505 14.375
83.8922 14.375
74.5518 14.375
581.511 14.3472
751.712 14.3333
1251.64 14.3224
907.949 14.3214
779.197 14.3214
745.794 14.3214
691.472 14.3214
437.372 14.3214
81.0478 14.3214
76.8139 14.3214
1312.9 14.2857
470.556 14.2857
116.363 14.2857
81.2093 14.2857
1651.29 14.2841
1056.14 14.2841
816.969 14.2841
81.6786 14.2841
59.3774 14.2841
40.3604 14.2841
1413.76 14.2813
1254.68 14.2813
1537.03 14.25
1301.97 14.25
1257.59 14.25
931.465 14.25
433.893 14.2404
100.416 14.225
1168.75 14.2083
979.111 14.2083
54.4357 14.2083
53.1292 14.2083
1271.3 14.2
522.081 14.2
323.545 14.1838
55.848 14.1838
1278.8 14.1667
703.454 14.1667
575.54 14.1667
574.359 14.1667
355.153 14.1667
250.473 14.1667
203.974 14.1667
113.603 14.1667
1274.92 14.1635
1002.23 14.1635
351.817 14.1635
339.973 14.1635
341.328 14.1607
1555.47 14.1429
568.541 14.1429
567.189 14.1429
379.489 14.1429
319.631 14.1429
213.332 14.1429
1410.69 14.125
1027.43 14.125
601. 14.125
301.193 14.125
177.629 14.125
171.225 14.125
1493.16 14.1111
1480.52 14.1023
933.795 14.1023
916.548 14.1023
350.46 14.1023
172.042 14.1023
46.9291 14.1023
1602.47 14.0865
1232.9 14.0865
1004.98 14.0865
711.896 14.0865
592.485 14.0865
276.224 14.0865
269.214 14.0865
193.828 14.0865
136.713 14.0865
115.011 14.0865
100.441 14.0865
114.629 14.0833
1511.41 14.075
1219.2 14.075
1181.28 14.075
303.296 14.075
62.02 14.075
395.717 14.0662
356.395 14.0592
1017.11 14.05
988.398 14.05
794.981 14.05
475.597 14.05
1598.89 14.0417
1123.21 14.0417
881.833 14.0417
799.8 14.0417
681.849 14.0417
319.348 14.0417
298.45 14.0417
254.764 14.0417
150.006 14.0417
106.485 14.0417
65.2476 14.0417
460.024 14.0278
869.238 14.0139
528.553 14.0139
440.889 14.0139
1580.74 14.0114
1194.55 14.0114
898.118 14.0114
400.414 14.0114
96.1192 14.0114
66.1978 14.0114
49.0077 14.0114
1323.83 14.0096
1114.24 14.0096
697.495 14.0096
515.152 14.0096
393.782 14.0096
280.506 14.0096
232.922 14.0096
1686.39 14.0083
1075.29 14.0083
1020.83 14.0083
980.155 14.0083
726.227 14.0083
516.18 14.0083
512.802 14.0083
207.567 14.0083
154.262 14.0083
1638.14 14.
1601. 14.
1524.88 14.
1484.63 14.
1231.55 14.
1171.87 14.
1138.41 14.
1044.35 14.
915.489 14.
818.023 14.
718.375 14.
707.828 14.
664.889 14.
640.015 14.
533.562 14.
409.781 14.
351.641 14.
258.878 14.
1580.29 13.9205
886.118 13.9205
839.724 13.9205
804.349 13.9205
492.264 13.9205
478.283 13.9205
457.072 13.9205
130.245 13.9205
1582.81 13.8929
1248.05 13.8929
1058.66 13.8929
363.669 13.8929
1328.8 13.875
654.802 13.875
415.46 13.875
99.2701 13.875
689.249 13.8
472.201 13.8
433.229 13.8
254.374 13.8
127.857 13.8
115.729 13.8
102.713 13.8
88.84 13.8
718.423 13.7813
1188.3 13.7788
824.964 13.7788
533.724 13.7788
281.195 13.7788
185.406 13.7788
1439.56 13.75
262.736 13.75
67.009 13.75
47.9368 13.75
1636.11 13.6806
1535.3 13.6806
1437.89 13.6806
1094.64 13.6806
912.845 13.6806
423.64 13.6806
352.067 13.6806
330.388 13.6806
260.532 13.6806
77.9809 13.6806
625.536 13.675
378.341 13.675
238.703 13.675
1379.44 13.6667
586.217 13.6667
303.373 13.6667
219.787 13.6667
198.608 13.6667
1562.73 13.5714
1309.8 13.5714
1270.03 13.5714
853.203 13.5714
41.8069 13.5714
759.344 13.5625
464.787 13.5625
1627.22 13.5568
1536.77 13.5568
1484.9 13.5568
353.467 13.5568
326.739 13.5568
159.903 13.5568
131.409 13.5568
53.3622 13.5568
227.724 13.5
866.777 13.4712
562.888 13.4712
241.98 13.4712
70.7822 13.4712
1696.81 13.45
556.648 13.45
138.239 13.45
136.915 13.45
96.7225 13.45
61.2365 13.45
1231.83 13.4464
1065.98 13.4464
372.719 13.4464
233.24 13.4464
60.4183 13.4464
929.582 13.4444
1536.84 13.4083
1453.19 13.4083
630.185 13.4083
546.214 13.4083
316.241 13.4083
167.861 13.4083
50.6614 13.4083
1122.8 13.375
1115.1 13.375
847.64 13.375
697.175 13.375
647.255 13.375
587.225 13.375
579.397 13.375
480.459 13.375
274.413 13.375
248.228 13.375
140.452 13.375
405.505 13.3472
1134.81 13.3214
371.276 13.3214
169.513 13.3214
1644.54 13.2841
880.015 13.2841
606.809 13.2841
516.999 13.2841
505.191 13.2841
483.953 13.2841
415.701 13.2841
199.684 13.2841
108.849 13.2841
1396.03 13.25
1355.21 13.25
1336.56 13.25
1203.12 13.25
759.816 13.25
662.066 13.25
1567.64 13.2404
1297.28 13.2404
1110.91 13.2404
1006.91 13.2404
837.727 13.2404
593.447 13.2404
590.717 13.2404
553.278 13.2404
330.007 13.2404
291.648 13.2404
263.912 13.2404
242.719 13.2404
48.7391 13.2404
1199.07 13.2083
1001.16 13.2083
41.592 13.2083
1536.63 13.2
704.58 13.2
548.973 13.2
321.076 13.2
230.665 13.2
1605.71 13.1667
1368.09 13.1667
843.225 13.1667
732.4 13.1667
196.951 13.1667
187.799 13.1667
129.086 13.1667
278.476 13.1645
572.349 13.1635
398.597 13.1635
150.165 13.1635
103.281 13.1635
558.082 13.1607
341.428 13.1607
127.398 13.1607
882.343 13.1429
674.54 13.1429
465.595 13.1429
336.679 13.1429
332.164 13.1429
133.232 13.1429
74.9721 13.1429
1332.76 13.125
1263.54 13.125
947.526 13.125
904.875 13.125
625.818 13.125
527.703 13.125
292.71 13.125
286.671 13.125
260.773 13.125
180.729 13.125
140.669 13.125
973.724 13.1023
926.405 13.1023
796.338 13.1023
576.546 13.1023
429.856 13.1023
346.194 13.1023
167.386 13.1023
147.312 13.1023
59.0869 13.1023
809.909 13.0865
503.466 13.0865
477.286 13.0865
400.964 13.0865
349.261 13.0865
1613.36 13.075
1232.44 13.075
118.365 13.075
50.5841 13.075
817.573 13.0662
1112.94 13.0625
791.864 13.0625
167.689 13.0625
140.767 13.0625
696.057 13.05
563.47 13.05
401.136 13.05
335.011 13.05
309.542 13.05
241.221 13.05
1064.26 13.0417
1030.08 13.0417
907.665 13.0417
496.873 13.0417
416.05 13.0417
221.571 13.0417
152.25 13.0417
150.074 13.0417
109.752 13.0417
48.8394 13.0417
871.047 13.0357
121.546 13.0357
655.205 13.0313
1234.82 13.0278
1065.02 13.0179
807.399 13.0179
470.103 13.0179
1423.08 13.0139
1096.79 13.0139
119.326 13.0139
1202.92 13.0114
672.503 13.0114
654.267 13.0114
105.88 13.0114
1546.89 13.0096
721.172 13.0096
713.807 13.0096
221.363 13.0096
69.9838 13.0096
1532.44 13.0083
1448.63 13.0083
1394.51 13.0083
1160.89 13.0083
1144.25 13.0083
616.483 13.0083
213.541 13.0083
1449.48 13.0074
629.135 13.0074
176.041 13.0074
800.919 13.
755.468 13.
682.066 13.
595.892 13.
502.515 13.
431.009 13.
399. 13.
321.652 13.
294.148 13.
123.117 13.
117.27 13.
89.6823 13.
286.356 12.9205
178.354 12.9205
153.98 12.9205
132.009 12.9205
979.903 12.8929
953.013 12.8929
1101.36 12.875
932.265 12.875
328.619 12.875
315.004 12.875
198.283 12.875
94.1498 12.875
79.2908 12.875
1481.5 12.8
1144.64 12.8
1095.58 12.8
676.932 12.8
530.01 12.8
415.368 12.8
255.938 12.8
53.4233 12.8
1634.97 12.7788
1428.64 12.7788
199.93 12.7788
448.044 12.75
1506.73 12.6806
1177.88 12.6806
1130.04 12.6806
1108.52 12.6806
665.046 12.6806
375.086 12.6806
353.908 12.6806
223.607 12.6806
194.224 12.6806
93.1718 12.675
1654.77 12.6667
887.264 12.6667
310.503 12.6667
289.355 12.6667
234.685 12.6667
119.729 12.6667
48.5826 12.6667
45.7907 12.6667
318.736 12.625
742.887 12.5714
268.661 12.5714
197.474 12.5714
233.942 12.5625
218.531 12.5625
101.146 12.5625
1659.13 12.5568
1404.56 12.5568
1373.73 12.5568
1331.79 12.5568
1322.06 12.5568
1026.19 12.5568
886.486 12.5568
826.866 12.5568
342.419 12.5568
137.016 12.5568
269.15 12.4712
125.083 12.4712
106.755 12.4712
41.04 12.4712
1640.46 12.45
617.127 12.45
603.436 12.45
296.459 12.45
1369.38 12.4083
280.458 12.4083
146.161 12.4083
1519.26 12.375
1302.92 12.375
1037.77 12.375
741.327 12.375
661.2 12.375
486.126 12.375
470.715 12.375
302.429 12.375
284.783 12.375
221.509 12.375
199.889 12.375
118.858 12.375
71.6862 12.375
1650.05 12.3472
1484.97 12.3472
962.515 12.3472
884.484 12.3472
817.34 12.3472
808.732 12.3472
608.499 12.3472
420.546 12.3472
351.886 12.3472
173.351 12.3472
130.73 12.3472
1628. 12.3214
1455.27 12.3214
533.37 12.3214
150.367 12.3214
48.3045 12.3214
41.4887 12.3214
1554.75 12.2841
869.527 12.2841
458.749 12.2841
257.025 12.2841
197.763 12.2841
130.215 12.2841
75.2159 12.2841
1212.34 12.25
1042.7 12.25
549.508 12.25
177.285 12.25
1692.23 12.2404
1069.98 12.2404
991.103 12.2404
708.43 12.2404
136.365 12.2404
110.239 12.2404
1490.77 12.2083
53.5978 12.2083
387.215 12.2
258.504 12.2
118.252 12.2
1351.86 12.1667
1046.72 12.1667
804.1 12.1667
372.358 12.1667
333.282 12.1667
262.787 12.1667
1672.61 12.1429
702.405 12.1429
379.645 12.1429
291.804 12.1429
1610.42 12.125
1585.66 12.125
1293. 12.125
1110.52 12.125
740.99 12.125
669.048 12.125
628.117 12.125
361.211 12.125
357.461 12.125
319.882 12.125
280.687 12.125
150.714 12.125
1236.61 12.1111
1603.87 12.1023
1479.16 12.1023
1366.98 12.1023
195.779 12.1023
91.4265 12.1023
1284.69 12.0865
591.12 12.0865
543.525 12.0865
216.397 12.0865
197.949 12.0865
177.053 12.0865
1091.62 12.075
730.401 12.075
1624.28 12.0625
1406.79 12.0625
1187.75 12.0625
427.507 12.0625
97.6592 12.0625
1448.74 12.05
921.114 12.05
888.701 12.05
641.031 12.05
563.184 12.05
507.162 12.05
490.885 12.05
273.839 12.05
153.65 12.05
54.7914 12.05
1396.56 12.0417
1390.72 12.0417
1229.19 12.0417
1080.99 12.0417
1055.42 12.0417
790.98 12.0417
708.847 12.0417
666.816 12.0417
570.796 12.0417
321.519 12.0417
255.777 12.0417
219.153 12.0417
210.591 12.0417
168.582 12.0417
159.148 12.0417
133.689 12.0417
118.895 12.0417
98.324 12.0417
1657.81 12.0357
1109.25 12.0357
276.005 12.0357
253.047 12.0357
226.429 12.0357
219.925 12.0357
187.712 12.0357
266.262 12.0313
141.353 12.0313
1375.72 12.0278
1002.44 12.0179
883.738 12.0139
389.564 12.0139
1380.96 12.0114
1372.52 12.0114
1184.08 12.0114
916.391 12.0114
599.155 12.0114
510.793 12.0114
449.069 12.0114
370.901 12.0114
179.401 12.0114
125.589 12.0114
66.9926 12.0114
63.0847 12.0114
1609.84 12.0096
1434.12 12.0096
1334.52 12.0096
1309.03 12.0096
608.078 12.0096
585.077 12.0096
572.824 12.0096
395.386 12.0096
283.72 12.0096
188.915 12.0096
160.209 12.0096
139.48 12.0096
1652.78 12.0083
1630.13 12.0083
1529.71 12.0083
967.779 12.0083
1539.47 12.0074
403.86 12.0074
71.7779 12.0074
1386.03 12.
1366.41 12.
1355.66 12.
1269.22 12.
1215.42 12.
925.535 12.
818.261 12.
786.66 12.
753.674 12.
643.92 12.
194.087 12.
193.083 12.
133.818 12.
91.5198 12.
65.9093 12.
55.1331 12.
1557.24 11.9205
488.329 11.9205
297.451 11.9205
275.487 11.875
1230.83 11.8
1188.82 11.8
557.562 11.8
450.556 11.8
268.41 11.8
233.505 11.8
161.988 11.8
46.2588 11.8
43.3489 11.8
534.762 11.7788
466.994 11.7788
361.178 11.7788
700.061 11.75
288.491 11.75
265.725 11.75
101.088 11.75
1430.45 11.6806
610.76 11.6806
495.252 11.6806
482.779 11.6806
446.665 11.6806
358.391 11.6806
298.849 11.6806
88.8237 11.6806
76.3306 11.6806
1202.23 11.6667
1193.68 11.6667
1051.47 11.6667
249.143 11.6667
998.62 11.5714
626.854 11.5714
293.235 11.5714
59.0654 11.5714
1378.06 11.5625
1133.55 11.5625
963.803 11.5625
958.138 11.5625
654.658 11.5625
574.479 11.5625
480.152 11.5625
416.475 11.5625
406.67 11.5625
290.677 11.5625
96.6442 11.5625
1691.2 11.5568
1659.05 11.5568
1397.01 11.5568
1368.24 11.5568
1344.36 11.5568
1268.75 11.5568
824.503 11.5568
98.6756 11.5568
97.4956 11.5568
967.62 11.4712
264.285 11.4712
563.957 11.45
415.807 11.45
337.733 11.45
112.817 11.45
1338.79 11.4464
1057.39 11.4464
570.856 11.4464
350.521 11.4464
152.123 11.4464
139.213 11.4464
106.225 11.4464
1530.94 11.375
943.38 11.375
628.892 11.375
239.482 11.375
224.527 11.375
1196.23 11.3472
838.361 11.3472
433.358 11.3472
411.747 11.3472
331.985 11.3472
127.284 11.3472
62.5091 11.3472
1666.98 11.3333
1393.02 11.3333
924.135 11.3333
804.678 11.3333
787.723 11.3333
500.035 11.3333
284.647 11.3214
233.85 11.3214
1632.03 11.2841
780.445 11.2841
662.925 11.2841
614.197 11.2841
340.547 11.2841
166.972 11.2841
55.3819 11.2841
95.5529 11.2813
1558.99 11.25
1495.91 11.25
1260.41 11.25
652.756 11.25
444.29 11.25
431.658 11.25
316.208 11.25
305.449 11.25
263.405 11.25
201.122 11.25
58.0795 11.25
1351.78 11.2404
1216.97 11.2404
167.349 11.2404
1591.94 11.2083
258.643 11.2083
80.6406 11.2083
628.174 11.2
458.673 11.2
435.458 11.2
391.227 11.2
376.349 11.2
339.206 11.2
151.64 11.2
1101.1 11.1667
905.068 11.1667
645.869 11.1667
309.694 11.1667
164.56 11.1667
1585.24 11.1607
269.297 11.1607
1664.65 11.1429
685.309 11.1429
299.923 11.1429
48.6873 11.1429
1468.5 11.125
1439. 11.125
1170.95 11.125
985.062 11.125
773.132 11.125
339.729 11.125
319.038 11.125
271.64 11.125
153.552 11.125
153.389 11.125
108.758 11.125
619.346 11.1023
498.325 11.1023
454.438 11.1023
340.062 11.1023
338.247 11.1023
299.338 11.1023
223.525 11.1023
154.853 11.1023
97.5455 11.1023
1698.13 11.0865
1491.04 11.0865
1357.05 11.0865
1207.07 11.0865
896.437 11.0865
685.369 11.0865
414.217 11.0865
330.902 11.0865
276.729 11.0865
246.131 11.0865
89.6227 11.0865
45.3838 11.0865
829.95 11.0833
408.013 11.0833
1260.98 11.075
1301.31 11.0625
197.998 11.0625
1682.16 11.05
1268.17 11.05
1253.14 11.05
1058.77 11.05
920.227 11.05
814.218 11.05
754.642 11.05
413.786 11.05
347.347 11.05
53.0205 11.05
1641.04 11.0417
1171.65 11.0417
731.33 11.0417
506.117 11.0417
340.897 11.0417
149.357 11.0417
126.225 11.0417
1666.64 11.0357
1527.22 11.0357
1205.48 11.0357
612.465 11.0357
276.843 11.0357
255.291 11.0357
196.694 11.0357
1300.65 11.0313
838.987 11.0179
70.2048 11.0179
1600.45 11.0139
1077.56 11.0139
741.372 11.0139
561.487 11.0139
342.803 11.0139
183.731 11.0139
182.042 11.0139
58.3235 11.0139
1651.2 11.0114
1552.1 11.0114
1137.73 11.0114
880.149 11.0114
539.407 11.0114
325.95 11.0114
78.6062 11.0114
47.7961 11.0114
1575.34 11.0096
1177.58 11.0096
1040.47 11.0096
506.053 11.0096
267.432 11.0096
242.148 11.0096
1626.04 11.
1611.35 11.
1373.9 11.
1341.39 11.
1238.73 11.
1131.99 11.
932.396 11.
709.315 11.
431.563 11.
420.372 11.
396.709 11.
265.421 11.
211.071 11.
75.4416 11.
52.0635 11.
1603.19 10.9205
1033.24 10.9205
997.575 10.9205
510.331 10.9205
233.039 10.9205
93.8933 10.9205
53.0846 10.9205
984.99 10.875
344.178 10.875
232.708 10.875
48.9816 10.875
1495.32 10.8
916.968 10.8
855.668 10.8
90.467 10.8
553.082 10.75
409.712 10.75
307.435 10.75
96.0659 10.75
1514.14 10.6806
233.809 10.6806
132.187 10.6806
78.2578 10.6806
59.9386 10.6806
345.525 10.6667
282.391 10.6667
259.641 10.6667
131.367 10.6667
121.136 10.6667
82.7105 10.6667
463.872 10.625
89.7556 10.625
981.233 10.5625
894.831 10.5625
813.363 10.5625
641.229 10.5625
614.498 10.5625
604.237 10.5625
566.489 10.5625
1225.39 10.5568
592.818 10.5568
531.345 10.5568
381.189 10.5568
349.68 10.5568
165.019 10.5
665.097 10.4712
610.624 10.4712
539.873 10.4712
176.391 10.4712
1695.32 10.45
1369.72 10.45
755.353 10.45
752.38 10.45
722.899 10.45
690.299 10.45
628.745 10.45
624.234 10.45
292.932 10.45
140.923 10.45
720.598 10.4464
645.714 10.4464
482.701 10.4464
279.391 10.4464
241.127 10.4464
899.27 10.375
481.476 10.375
270.589 10.375
208.665 10.375
61.197 10.375
1394.37 10.3472
845.091 10.3472
624.29 10.3472
569.795 10.3472
547.108 10.3472
53.3137 10.3472
1025.33 10.3333
763.032 10.3333
47.9665 10.3214
1501.25 10.2841
748.596 10.2841
578.597 10.2841
358.323 10.2841
891.285 10.25
515.891 10.25
463.345 10.25
457.188 10.25
432.162 10.25
402.597 10.25
389.815 10.25
265.535 10.25
204.229 10.25
84.8251 10.25
360.081 10.2404
291.237 10.2404
88.4444 10.2404
975.231 10.225
248.834 10.2083
1486.68 10.2
1127.33 10.2
969.24 10.2
915.661 10.2
566.752 10.2
494.355 10.2
409.937 10.2
1399.73 10.1667
590.883 10.1667
527.289 10.1667
441.743 10.1667
366.194 10.1667
329.352 10.1667
244.167 10.1667
145.358 10.1667
128.585 10.1667
52.3056 10.1667
825.434 10.1607
605.973 10.1607
253.968 10.1607
234.927 10.1607
48.5429 10.1607
1374.92 10.1429
718.099 10.1429
133.444 10.1429
127.154 10.1429
75.6731 10.1429
1561.6 10.125
1352.64 10.125
1273.21 10.125
1131.24 10.125
809.712 10.125
771.318 10.125
673.661 10.125
556.996 10.125
110.793 10.125
72.3861 10.125
45.8677 10.125
610.199 10.1023
499.105 10.1023
235.764 10.1023
967.245 10.0865
792.995 10.0865
778.527 10.0865
663.147 10.0865
485.657 10.0865
234.253 10.0865
1664.23 10.0625
1469.09 10.0625
1365.76 10.0625
1330.44 10.0625
1062.35 10.0625
971.185 10.0625
738.428 10.0625
609.887 10.0625
491.927 10.0625
368.543 10.0625
269.374 10.0625
1330.53 10.05
1157.81 10.05
812.846 10.05
622.586 10.05
176.253 10.05
82.4198 10.05
1005.96 10.0417
621.986 10.0417
598.889 10.0417
1399.46 10.025
941.392 10.0179
829.112 10.0179
1548.2 10.0139
1430.26 10.0139
1397.63 10.0139
1017. 10.0139
839.503 10.0139
686.57 10.0139
608.148 10.0139
462.879 10.0139
334.224 10.0139
327.182 10.0139
86.905 10.0139
78.8603 10.0139
1687.76 10.0114
1374.24 10.0114
1354.79 10.0114
1304.27 10.0114
1230.41 10.0114
1194.75 10.0114
754.957 10.0114
681.206 10.0114
424.647 10.0114
345.46 10.0114
299.417 10.0114
242.032 10.0114
228.398 10.0114
69.5245 10.0114
64.4387 10.0114
40.4582 10.0114
935.039 10.0096
415.875 10.0096
1586.53 10.
1584.25 10.
1505.07 10.
1202.53 10.
1190.94 10.
903.836 10.
836.509 10.
686.337 10.
528.618 10.
348.608 10.
331.309 10.
267.038 10.
259.159 10.
205.827 10.
194.626 10.
140.55 10.
133.494 10.
94.6479 10.
85.5803 10.
62.9938 10.
52.412 10.
40.4764 10.
