# Supplementary material for: Functional Genomics of Novel Secondary Metabolites from Diverse Cyanobacteria Using Untargeted Metabolomics
Source: Mar Drugs. 2013 Sep 30;11(10):3617–31. doi: 10.3390/md11103617 (PMC3826126; doi:10.3390/md11103617)
Supplement: Supplementary File 3 — Supplementary msms data (ZIP, 1417 KB) [file marinedrugs-11-03617-s003.zip › msms/32.Positive.txt]

// 32.   Positive
840.57 6529.33
841.577 1000.23
823.544 537.966
133.075 427.25
89.0512 338.204
45.0261 322.157
840.826 261.285
87.0312 201.389
824.558 163.878
840.975 156.069
841.242 147.654
841.753 135.322
231.155 134.391
841.917 133.355
57.0626 132.03
259.201 131.059
841.467 115.055
121.053 110.911
711.414 107.938
219.117 106.329
842.261 104.029
842.055 103.285
177.096 101.875
841.388 101.267
841.134 94.225
842.144 88.7212
842.376 81.9395
842.523 75.4583
173.083 74.1023
221.125 70.0156
843.398 67.338
78.9511 66.3445
503.292 65.6864
1297.98 61.9205
842.951 59.4821
209.098 59.3201
277.198 59.0536
1118.09 58.7348
147.065 55.
53.9906 53.7857
265.16 53.2656
1040.68 53.0363
278.21 51.1
843.544 50.004
304.237 49.2112
842.651 47.8182
233.182 47.25
843.632 46.5709
83.07 45.9231
1387.06 45.0801
51.2377 45.0625
237.143 44.1331
824.621 43.9205
279.151 43.5956
566.24 43.36
1381.82 43.0388
349.245 42.1
74.1911 42.0947
842.85 41.7824
1659.3 41.7212
1389. 41.2917
455.323 41.2308
843.127 41.0357
320.997 41.0167
1412.93 41.0147
257.126 40.5625
731.902 40.0526
278.517 39.1976
1122.28 39.1184
845.681 38.8167
135.071 38.7813
923.528 38.6406
968.272 37.4167
235.113 37.2917
65.0698 37.2857
217.128 37.1118
93.1714 37.0417
843.762 37.0313
831.903 37.
715.417 36.9423
409.275 36.845
322.239 36.4712
1004.76 36.4583
891.101 36.2667
843.068 36.25
423.42 36.0833
605.013 35.75
172.976 35.75
421.634 35.7202
405.078 35.5602
582.208 35.2457
112.065 35.2269
741.449 35.0208
528.938 35.005
1231.66 34.845
400.445 34.6923
1334.95 34.5208
1296.22 34.375
1273.83 34.225
691.433 34.225
848.828 34.2112
82.9885 34.1324
397.094 34.0592
658.15 34.0417
1083.04 34.0388
313.47 34.0321
1229.35 34.
923.676 33.9698
76.3343 33.7961
1670.98 33.75
40.145 33.75
1564.8 33.7284
584.125 33.6576
211.289 33.5682
844.863 33.5329
717.455 33.4706
211.117 33.2857
612.817 33.2308
1149.09 33.225
55.9333 33.1731
1623.93 33.1607
574.165 33.1607
1266.42 33.1324
49.8284 33.1324
564.226 33.0662
334.775 33.005
941.394 32.9231
254.372 32.7782
1058.17 32.75
224.569 32.6713
1411.85 32.5602
74.9604 32.5208
64.5019 32.4444
907.955 32.4088
244.826 32.375
1475.39 32.338
184.164 32.3077
103.173 32.2857
772.966 32.2426
1126.76 32.175
236.156 32.1422
843.296 32.0592
349.074 32.0489
572.514 32.0341
245.118 32.0054
938.379 32.0038
796.49 32.
266.623 31.9231
168.495 31.7813
1093.44 31.625
974.531 31.5707
344.958 31.5625
843.21 31.5602
1562.02 31.4464
89.178 31.4
1044.4 31.3636
397.904 31.3636
842.78 31.3333
1159.74 31.3068
825.329 31.25
823.992 31.2269
57.9434 31.1912
1472.15 31.175
150.435 31.1645
1060.5 31.125
277.229 31.1023
901.854 31.1008
584.987 31.0947
1339.41 31.0536
1173.58 31.045
655.243 31.0417
618.898 31.0034
962.926 30.9185
450.446 30.9
705.421 30.7778
858.485 30.7656
243.542 30.7601
441.321 30.6815
844.617 30.6806
1217.39 30.625
823.75 30.4545
85.7754 30.3611
41.8602 30.3603
1673.62 30.3333
165.077 30.2857
90.2027 30.2727
150.245 30.2663
569.913 30.2269
173.119 30.225
706.27 30.205
547.639 30.1875
89.1031 30.1429
639.099 30.125
846.657 30.1
541.368 30.0592
756.074 30.0536
1568.05 30.0363
486.279 30.0139
201.73 30.0114
126.647 30.005
1257.71 30.0038
213.633 30.
207.92 30.
133.898 30.
93.8707 30.
481.826 29.9
107.602 29.875
1313.46 29.7788
560.925 29.75
294.148 29.6806
990.507 29.6667
811.912 29.6667
146.919 29.5714
377.742 29.5313
299.175 29.5208
856.323 29.4821
167.09 29.445
514.383 29.4083
1486.71 29.3611
824.845 29.3603
264.697 29.3077
385.837 29.2917
195.143 29.225
1095.93 29.2045
1670.58 29.1429
63.2628 29.1429
493.544 29.1359
216.429 29.1136
375.372 29.1118
1236.37 29.1078
1629.25 29.0833
403.341 29.0833
285.773 29.0833
1189.05 29.0667
341.656 29.0667
445.374 29.0489
1190.83 29.0341
1207.13 29.0083
295.952 29.0083
1634.23 29.006
1010.91 29.
451.631 29.
466.017 28.875
931.157 28.7813
780.211 28.6944
358.295 28.5329
776.133 28.4808
1130.05 28.4491
382.004 28.445
174.585 28.445
119.7 28.4444
707.634 28.4402
846.112 28.4083
573.358 28.4083
825.191 28.4
1206.37 28.3393
380.578 28.3214
703.161 28.2663
858.354 28.2
1024.78 28.175
705.199 28.1731
135.566 28.1645
609.294 28.1635
105.196 28.1488
839.174 28.125
257.31 28.125
234.174 28.125
935.944 28.1
875.912 28.0909
1472.61 28.0592
1132.44 28.0536
1596.35 28.045
350.318 28.045
849.429 28.0313
131.686 28.0227
105.984 28.0208
909.527 28.0083
824.305 28.
623.857 27.9231
428.737 27.9
782.771 27.875
200.437 27.845
583.461 27.8182
247.902 27.8
246.272 27.7778
847.801 27.75
512.712 27.75
400.127 27.605
1227.25 27.6
838.423 27.5956
103.043 27.5956
470.354 27.5602
1669.84 27.5329
619.483 27.4808
119.723 27.4808
1098.9 27.4545
615.734 27.4545
498.238 27.3491
794.611 27.3077
1213.05 27.2917
659.962 27.2917
1610.3 27.2857
143.079 27.2663
209.434 27.245
844.787 27.2426
840.299 27.2404
846.187 27.225
759.706 27.2228
1377.09 27.2045
1543.3 27.2
708.339 27.1838
309.648 27.1731
433.766 27.1635
314.323 27.1406
914.491 27.125
70.4601 27.125
390.513 27.0909
81.2286 27.0909
913.488 27.075
120.522 27.075
113.299 27.0662
1075.28 27.0536
166.156 27.0536
87.0982 27.05
52.9284 27.0489
409.183 27.045
1266.34 27.0278
484.662 27.0227
370.809 27.0227
378.104 27.0208
882.819 27.0083
327.595 27.006
122.312 27.006
1150.71 27.0054
136.676 27.0054
55.4841 27.0043
239.024 26.9
552.485 26.8897
1448.76 26.8
1488.1 26.7202
1388.54 26.7202
473.791 26.6923
1359.87 26.6713
279.361 26.625
1265.28 26.605
1697.04 26.5956
846.88 26.5714
1300.16 26.5682
710.629 26.5577
1202.23 26.5568
360.173 26.5329
205.702 26.5329
621.257 26.4803
494.363 26.4803
101.027 26.4803
753.703 26.4545
1660.83 26.45
73.3184 26.45
1046.12 26.4402
148.117 26.4
935.073 26.3967
1172.47 26.375
1154.82 26.375
1047.24 26.375
1115.42 26.3491
834.539 26.3393
104.677 26.3333
96.8357 26.3333
545.268 26.3266
370.876 26.3266
155.515 26.2917
61.6367 26.2917
1009.47 26.2857
946.236 26.2404
1059.52 26.225
517.902 26.225
177.951 26.1838
577.515 26.1731
1419.7 26.1488
1222.29 26.1488
325.681 26.125
103.025 26.125
100.863 26.1136
1573.86 26.0833
149.375 26.0833
100.885 26.0833
381.262 26.0769
677.56 26.0489
485.256 26.0417
235.301 26.0417
889.937 26.0388
1013.39 26.0313
934.382 26.0227
879.041 26.0208
298.956 26.0208
954.504 26.0192
1690.71 26.0083
852.827 26.0083
304.108 26.0074
270.733 26.0066
1221.21 26.006
849.762 26.0054
72.1329 26.0046
1154.32 26.
646.607 26.
362.582 26.
263.198 26.
98.0643 26.
62.8936 26.
1051.59 25.9423
411.656 25.75
1647.64 25.7284
91.3749 25.675
1360.98 25.6576
1597.05 25.6544
417.775 25.6544
492.502 25.5682
347.848 25.5625
293.772 25.5625
280.414 25.5602
930.624 25.5329
121.464 25.5313
446.987 25.5
1010.33 25.4712
454.826 25.4712
1401.7 25.4545
685.281 25.45
790.768 25.4083
420.721 25.4083
233.134 25.405
1475.55 25.3967
1444.77 25.375
921.234 25.3611
1580.91 25.3603
472.646 25.3603
144.837 25.3603
1093.19 25.3393
704.245 25.3393
1126.87 25.3333
744.357 25.3333
1035.63 25.2667
178.269 25.25
1223.57 25.2404
83.732 25.2308
1365.51 25.225
1188.81 25.225
194.346 25.2112
989.402 25.2045
399.897 25.2045
610.377 25.1731
570.239 25.1667
834.236 25.1607
1158.34 25.1359
1441.64 25.125
967.792 25.125
323.942 25.125
658.976 25.1111
1605.17 25.0833
847.009 25.0714
324.005 25.0662
264.092 25.0625
45.4253 25.0536
845.432 25.05
1467.59 25.045
1082.65 25.0417
511.328 25.0417
45.8433 25.0388
1279.79 25.0278
847.292 25.0227
1566.66 25.0096
1087.1 25.0074
1310.34 25.006
490.824 25.006
205.41 25.006
1025.9 25.0054
152.819 25.0054
65.445 25.0054
570.433 25.005
1484.09 25.0046
1628.53 25.
1374.86 25.
1200.25 25.
402.547 25.
322.017 25.
114.851 25.
274.606 24.9205
312.392 24.9013
599.18 24.9
1093.33 24.8897
909.466 24.875
770.024 24.875
511.076 24.8
259.409 24.7202
826.519 24.6806
329.29 24.6806
641.436 24.6667
86.7216 24.6544
618.656 24.6
412.072 24.5682
680.659 24.5625
650.537 24.5625
1585.66 24.5
508.234 24.5
173.607 24.4821
1631.96 24.445
82.1098 24.4444
364.8 24.4402
896.942 24.4
113.124 24.4
756.425 24.3393
166.746 24.3393
918.41 24.3333
718.297 24.3077
296.908 24.2917
752.267 24.2857
706.484 24.2857
100.621 24.25
471.652 24.2426
94.9693 24.2426
583.71 24.2404
484.234 24.2269
1439.72 24.225
1443.9 24.2083
1003.98 24.2
1161.95 24.1875
1664.16 24.1838
267.855 24.1838
177.218 24.1838
845.56 24.1645
1172.1 24.1635
101.658 24.1607
1459.32 24.1429
1109.46 24.1359
1153.66 24.125
308.54 24.125
303.012 24.125
576.4 24.1157
175.081 24.1023
61.9349 24.1023
1183.19 24.1
911.843 24.1
386.245 24.1
222.892 24.0909
669.576 24.0833
109.556 24.0833
720.811 24.0625
636.623 24.0592
101.501 24.0592
609.118 24.0536
378.808 24.05
220.061 24.0489
471.423 24.045
1450.17 24.0388
257.926 24.0357
1147.6 24.0313
793.82 24.0313
108.474 24.0278
1386.04 24.025
1296.3 24.025
804.596 24.025
1644.36 24.0227
1210.42 24.0227
1097.38 24.0227
1500.58 24.0208
457.661 24.0083
1219.81 24.0066
247.403 24.006
1011.6 24.0054
1296.82 24.0043
1609.65 24.
1169.89 24.
724.607 24.
634.284 24.
515.523 24.
285.162 24.
206.403 24.
313.418 23.9185
1036.52 23.875
311.82 23.845
299.531 23.845
222.141 23.845
353.78 23.8182
403.226 23.7824
99.4521 23.75
258.785 23.6944
544.92 23.6815
982.337 23.675
443.536 23.675
58.573 23.6576
865.97 23.6429
108.796 23.625
1302.62 23.6
116.487 23.6
104.082 23.6
1371.27 23.5956
807.466 23.5682
364.691 23.5682
858.189 23.5625
1250.9 23.5329
920.875 23.5329
259.354 23.5329
377.207 23.5
193.217 23.5
108.425 23.5
375.98 23.4821
168.982 23.4821
700.789 23.4803
47.7013 23.4545
170.579 23.4402
124.587 23.4402
939.442 23.4083
560.838 23.4083
340.076 23.4083
376.447 23.4
319.258 23.4
244.33 23.4
74.5322 23.4
762.57 23.375
109.621 23.375
1266.05 23.3636
799.737 23.3636
293.307 23.3636
931.868 23.3611
204.022 23.3603
51.3722 23.3603
1617.39 23.3224
1304.13 23.3224
860.614 23.3214
127.486 23.2917
1201.75 23.2857
1246.42 23.2841
53.7578 23.2841
324.219 23.2813
1154.71 23.2663
769.809 23.2663
1684.47 23.25
214.311 23.25
1558.65 23.225
1112.88 23.225
1051.28 23.225
787.543 23.225
112.194 23.225
104.746 23.225
76.3989 23.2228
1542.16 23.2045
1324.06 23.2045
475.174 23.2045
1300.24 23.1875
810.239 23.1838
412.305 23.1838
1135.56 23.1731
652.037 23.1645
832.406 23.1635
741.768 23.1635
218.584 23.1607
725.856 23.1488
481.026 23.1429
1281.92 23.125
1067.59 23.125
495.129 23.125
466.221 23.125
284.656 23.125
169.057 23.125
160.005 23.125
233.345 23.1136
830.302 23.1111
530.441 23.1111
103.853 23.1078
196.427 23.1023
132.115 23.1023
447.105 23.1
397.14 23.0909
1576.34 23.0833
281.537 23.0833
174.083 23.0833
159.975 23.0833
708.276 23.0769
265.975 23.0592
647.832 23.0536
304.05 23.05
209.135 23.05
92.3451 23.0489
1620.97 23.0417
315.578 23.0417
792.527 23.0357
1643.22 23.0313
458.588 23.0313
92.7581 23.0313
1292.65 23.025
290.742 23.025
112.752 23.025
856.488 23.0227
109.881 23.0227
320.026 23.0179
728.204 23.0114
361.075 23.0096
42.8788 23.0096
514.324 23.0083
513.672 23.0083
284.811 23.0083
283.398 23.0083
1004.38 23.0074
387.315 23.0074
1166.09 23.0066
210.513 23.006
99.2518 23.006
1069.79 23.0054
761.376 23.005
219.756 23.005
133.825 23.005
1644.08 23.
1441.76 23.
1167.6 23.
1084.77 23.
1027.2 23.
1016.98 23.
937.449 23.
554.051 23.
89.5194 23.
805.839 22.9205
878.276 22.9013
799.499 22.8897
573.992 22.8897
1106.19 22.875
712.864 22.875
402.654 22.8409
758.708 22.8167
1531.89 22.7813
897.374 22.7813
255.763 22.7813
306.725 22.7788
473.508 22.7778
368.139 22.75
1547.84 22.6944
309.042 22.6944
58.7052 22.6944
1313. 22.6667
528.024 22.6544
231.236 22.6544
119.139 22.6544
1028.91 22.625
668.23 22.625
528.492 22.625
1640.03 22.6
232.481 22.6
1415.66 22.5956
46.0794 22.5956
164.512 22.5714
522.189 22.5682
1423.96 22.5568
855.933 22.5329
211.955 22.5329
147.399 22.5329
1099. 22.5313
87.6691 22.5313
260.655 22.5
66.9439 22.5
378.907 22.4821
145.551 22.4803
859.454 22.4712
397.326 22.4712
69.7267 22.4545
1589.22 22.45
380.238 22.4464
334.2 22.4444
298.027 22.4444
44.4695 22.4444
866.112 22.4083
228.993 22.4083
1674.06 22.405
625.658 22.405
299.837 22.4
1425.88 22.3636
67.9953 22.3636
738.475 22.3603
545.935 22.3603
165.1 22.3603
149.008 22.3333
139.511 22.3333
55.0454 22.3333
997.437 22.3224
422.136 22.3224
271.082 22.3224
107.105 22.3214
64.9112 22.2857
1441.53 22.2841
141.699 22.2813
1426.27 22.2663
1109.12 22.2663
709.107 22.25
705.267 22.25
584.769 22.25
94.0766 22.25
400.496 22.2426
280.512 22.2426
1450.54 22.2404
60.5543 22.2404
60.0515 22.2404
1194.59 22.225
161.202 22.225
1187.85 22.2228
157.946 22.2045
123.788 22.2045
339.057 22.2
636.017 22.1875
1146.44 22.1838
632.554 22.1731
733.928 22.1635
111.244 22.1607
507.941 22.1429
239.492 22.1429
823.848 22.125
814.344 22.125
538.914 22.125
486.378 22.125
351.356 22.125
201.055 22.125
42.7758 22.125
1293.69 22.1118
939.998 22.1118
770.64 22.1118
164.251 22.1118
1609.81 22.1111
336.244 22.1111
147.101 22.1111
106.373 22.1023
100.602 22.1023
458.969 22.1
1681.15 22.0909
1687.05 22.0865
1367.53 22.0865
1396.19 22.0833
1172.87 22.0833
217.731 22.0769
601.801 22.075
1675.54 22.0662
821.922 22.0592
1152.87 22.0536
884.545 22.0536
52.6827 22.0536
42.6991 22.0536
1613.72 22.0313
228.07 22.0278
99.4687 22.0278
883.683 22.025
513.519 22.025
66.3398 22.025
1550.72 22.0208
316.51 22.0208
1671.11 22.0192
879.9 22.0192
908.471 22.0114
266.9 22.0114
576.291 22.0096
445.036 22.0096
1427.43 22.0083
1110.09 22.0083
1452.42 22.0074
171.823 22.0074
336.938 22.0066
450.759 22.006
267.444 22.006
71.5357 22.0054
1621.11 22.
1556.07 22.
1498.32 22.
1046.36 22.
1035.9 22.
712.31 22.
75.7583 22.
788.205 21.9205
986.312 21.9013
699.895 21.8929
490.587 21.8929
464.488 21.8929
371.541 21.8897
167.976 21.8897
1684.55 21.875
1528.28 21.875
1132.49 21.8
1090.17 21.8
211.217 21.8
98.107 21.7961
187.393 21.7813
1289.33 21.7788
622.943 21.7788
392.64 21.7788
135.685 21.7788
49.0129 21.75
1208.31 21.7202
1657.91 21.6944
268.055 21.6944
117.212 21.6944
824.707 21.6806
894.656 21.675
565.222 21.675
496.395 21.675
1384.81 21.6667
302.16 21.6667
479.393 21.6576
1034.56 21.6544
117.35 21.6544
771.037 21.625
119.9 21.625
114.507 21.625
44.7028 21.625
252.749 21.6
1665.27 21.5956
85.0479 21.5956
81.2608 21.5956
1550.46 21.5707
1225.64 21.5682
1152.79 21.5682
1246.86 21.5625
849.805 21.5568
163.189 21.5568
42.2833 21.5568
1217.25 21.5329
402.512 21.5329
269.153 21.5329
1006.52 21.5313
214.735 21.5313
722.546 21.4803
963.796 21.4712
1117.55 21.4545
503.362 21.45
1423.37 21.4444
961.439 21.4444
861.09 21.4444
104.707 21.4444
1361.63 21.4083
701.721 21.4
675.817 21.4
341.835 21.4
81.4868 21.4
1656.98 21.375
1359.75 21.375
840. 21.375
676.36 21.375
628.264 21.375
90.133 21.375
240.876 21.3636
219.917 21.3636
124.394 21.3636
1284.17 21.3611
1646.94 21.3603
495.046 21.3491
116.266 21.3393
238.411 21.3333
1347.81 21.3224
42.2695 21.3224
1309.85 21.3214
1125.51 21.3214
63.5578 21.3214
1197.96 21.2917
1061.41 21.2917
194.242 21.2917
360.084 21.2857
396.065 21.2841
1660.1 21.2663
108.934 21.2663
45.8122 21.2663
1003.43 21.25
668.398 21.25
534.75 21.25
693.73 21.245
1486.48 21.2426
1388.25 21.2426
234.611 21.2426
1496.21 21.225
1405.68 21.225
1093.89 21.225
199.631 21.225
123.56 21.2228
448.013 21.2083
225.423 21.2083
67.4536 21.2083
849.946 21.2045
487.618 21.2045
47.4947 21.2045
1432.18 21.1875
983.678 21.1838
972.409 21.1838
595.3 21.1838
88.2574 21.1838
182.265 21.1645
155.143 21.1645
96.8895 21.1635
1383.93 21.1607
1096.85 21.1607
1451.41 21.1488
751.576 21.1488
405.691 21.1488
571.132 21.1429
186.497 21.1429
572.295 21.1359
136.904 21.1359
101.467 21.1359
54.7102 21.1359
1444.06 21.125
1124.37 21.125
716.087 21.125
520.042 21.125
226.751 21.125
148.018 21.125
89.004 21.125
1298.69 21.1157
1456.81 21.1111
1100.91 21.1111
1653.71 21.1
359.295 21.1
810.629 21.0909
456.138 21.0909
128.979 21.0909
745.464 21.0833
329.607 21.0833
1532.12 21.075
439.47 21.075
382.618 21.075
1261.03 21.0662
785.175 21.0662
48.6105 21.0662
133.488 21.0625
103.071 21.0625
1571.68 21.0592
683.283 21.0592
597.859 21.0592
259.733 21.0592
356.261 21.0536
1567.32 21.0489
420.795 21.0489
356.932 21.045
1109.8 21.0417
1024.55 21.0417
932.891 21.0417
541.534 21.0417
246.56 21.0417
120.692 21.0417
416.469 21.0313
730.013 21.0278
449.215 21.0278
1055.04 21.025
200.843 21.025
91.3404 21.025
407.065 21.0227
1211.74 21.0208
678.291 21.0208
214.186 21.0208
1424.11 21.0192
60.9373 21.0192
1304.5 21.0179
637.811 21.0139
483.956 21.0114
904.453 21.0096
808.346 21.0096
424.964 21.0096
271.233 21.0096
1352.17 21.0083
1351.59 21.0083
1329.36 21.0083
547.937 21.0083
364.147 21.0083
315.241 21.0083
256.347 21.0083
70.9312 21.0083
1666.85 21.0074
1237.09 21.0074
468.133 21.0074
368.661 21.0074
97.6206 21.0074
94.3653 21.0074
79.7385 21.0074
1316.4 21.0066
931.39 21.0066
119.286 21.0066
1570.53 21.006
941.294 21.006
405.255 21.006
88.8716 21.006
1063.35 21.0054
785.031 21.0054
132.476 21.0054
1398.52 21.
1391.57 21.
818.59 21.
144.728 21.
129.383 21.
126.484 21.
114.327 21.
97.9095 21.
67.107 21.
1589.07 20.9013
1317.47 20.9
198.988 20.9
65.5663 20.9
844.705 20.8929
591.131 20.8929
404.131 20.8929
1383.52 20.8897
1041.46 20.8897
439.429 20.8897
163.613 20.8897
58.2853 20.8897
571.384 20.875
1639.29 20.8
1551.46 20.7961
651.405 20.7813
311.008 20.7813
104.398 20.7813
101.561 20.7813
177.845 20.7788
98.0267 20.7788
57.9707 20.7788
57.9111 20.7788
680.314 20.75
230.302 20.75
728.881 20.6944
117.165 20.6806
558.351 20.675
218.783 20.6667
1423.27 20.6544
1451.48 20.625
1378.7 20.625
198.812 20.605
1042.7 20.5956
1026.43 20.5956
1448.11 20.5714
1396.56 20.5714
995.731 20.5714
1307.73 20.5682
315.472 20.5682
1068.9 20.5625
685.942 20.5625
97.8791 20.5568
1308.35 20.5329
1090.75 20.5313
720.071 20.5313
1205.52 20.5
1131.33 20.5
505.057 20.5
171.202 20.5
164.628 20.5
1028.49 20.4821
1490.6 20.4712
129.059 20.4464
1547.39 20.4444
157.082 20.4444
1353.87 20.4083
1162.13 20.4083
954.993 20.4083
938.088 20.4083
897.939 20.4083
478.472 20.4083
273.844 20.4083
220.655 20.4083
153.723 20.4083
118.791 20.4083
95.011 20.4083
80.2683 20.4083
62.7718 20.4083
838.263 20.4
638.315 20.4
421.312 20.4
651.561 20.375
82.7655 20.375
469.051 20.3636
385.491 20.3636
928.426 20.3611
673.018 20.3603
77.6493 20.3603
1513.79 20.3491
532.537 20.3472
1354.97 20.3224
997.869 20.3224
174.702 20.3214
149.977 20.3214
1053.14 20.2917
559.54 20.2917
1211.09 20.2857
681.239 20.2857
621.517 20.2857
1197.81 20.2841
1122.49 20.2813
925.488 20.2813
568.684 20.2813
343.743 20.2813
329.336 20.2813
1527.68 20.25
1271.49 20.25
649.867 20.25
275.532 20.25
1221.62 20.2426
1143.33 20.2426
175.669 20.2426
158.481 20.2426
863.508 20.2404
183.855 20.2404
1374.46 20.225
853.284 20.225
510.356 20.225
384.029 20.2083
276.009 20.2083
1562.79 20.2045
718.389 20.2045
1382.86 20.1838
1148.8 20.1838
1337.74 20.1667
127.769 20.1667
63.8558 20.1645
932.659 20.1635
632.347 20.1635
569.645 20.1635
164.533 20.1635
904.578 20.1607
758.174 20.1607
326.782 20.1607
301.212 20.1607
89.9755 20.1607
757.116 20.1429
1659.87 20.1359
914.364 20.125
800.887 20.125
653.824 20.125
451.894 20.125
327.038 20.125
184.116 20.125
156.329 20.125
151.582 20.125
1626.5 20.1111
1476.95 20.1111
868.163 20.1111
441.984 20.1111
404.642 20.1
267.565 20.1
1141.65 20.0865
948.851 20.0865
129.598 20.075
1520.04 20.0662
1508.18 20.0662
1253.04 20.0662
999.065 20.0662
611. 20.0662
207.334 20.0662
89.4991 20.0662
731.006 20.0625
461.794 20.0625
1517.56 20.0592
846.508 20.0592
521.795 20.0592
505.36 20.0592
240.121 20.0592
215.824 20.0592
791.674 20.0536
603.758 20.05
1229.63 20.0489
140.473 20.0489
392.905 20.045
972.787 20.0417
644.568 20.0417
88.7736 20.0417
89.2823 20.0357
1649.85 20.0313
903.73 20.0313
281.739 20.0313
1316.09 20.0278
865.751 20.0278
821.101 20.0278
526.569 20.0278
84.5352 20.0278
92.081 20.025
96.4192 20.0208
299.481 20.0179
182.637 20.0139
524.809 20.0114
385.042 20.0114
41.2114 20.0114
1270.52 20.0096
1043.4 20.0096
978.661 20.0083
963.321 20.0083
867.674 20.0083
585.427 20.0083
419.308 20.0083
326.194 20.0083
291.299 20.0083
113.64 20.0083
1428.09 20.0074
868.349 20.0074
669.428 20.0074
405.114 20.0074
321.411 20.0074
277.457 20.0074
63.8192 20.0074
1546.37 20.0066
1413.79 20.0066
1151.35 20.0066
753.163 20.0066
523.472 20.0066
129.865 20.0066
881.056 20.006
1100.85 20.
1027.78 20.
845.825 20.
374.702 20.
312.659 20.
225.854 20.
211.687 20.
165.139 20.
125.952 20.
57.1305 20.
52.7118 20.
47.2033 20.
118.939 19.9205
85.1398 19.9205
440.301 19.9
113.496 19.9
58.1707 19.9
1484.66 19.8929
884.386 19.8929
202.981 19.8929
802.076 19.8897
1446.33 19.8182
1436.25 19.8
1017.76 19.8
52.9425 19.8
45.2003 19.8
677.662 19.7961
1332.09 19.7813
1184.25 19.7813
1129.82 19.7813
458.672 19.7813
419.564 19.7813
1585.94 19.7778
1369.91 19.75
198.714 19.75
1693.92 19.6944
1597.41 19.6944
354.741 19.675
76.1966 19.675
1231.97 19.6667
688.103 19.6667
58.6458 19.6667
216.878 19.6576
989.61 19.6544
1676.48 19.625
1615.03 19.625
642.993 19.625
1157.44 19.5956
901.994 19.5956
670.676 19.5956
617.998 19.5956
168.893 19.5956
79.8313 19.5956
1198.63 19.5714
428.98 19.5714
130.946 19.5714
1510.96 19.5682
221.51 19.5625
1355.4 19.5568
761.45 19.5568
674.918 19.5568
1118.89 19.5329
739.673 19.5329
417.106 19.5313
480.296 19.5208
1550.63 19.5
1250.75 19.5
1210.78 19.5
1170.23 19.5
528.765 19.5
474.569 19.5
335.13 19.5
73.3733 19.5
444.493 19.4821
120.566 19.4821
380.77 19.4808
473.07 19.4712
1574.28 19.45
578.696 19.45
245.016 19.45
826.912 19.4464
1475.01 19.4444
1079.23 19.4444
344.763 19.4444
246.475 19.4444
108.952 19.4444
77.5736 19.4444
1076.69 19.4402
1303.44 19.4083
415.428 19.4083
195.697 19.4083
75.0462 19.4083
69.3298 19.4083
1519.68 19.4
889.338 19.4
703.603 19.4
1634.48 19.375
1241.15 19.375
263.246 19.375
245.775 19.375
208.497 19.375
60.4321 19.375
1603.32 19.3636
910.995 19.3636
523.908 19.3611
124.543 19.3611
1424.93 19.3603
832.749 19.3603
762.263 19.3603
1531.44 19.3472
1303.93 19.3472
611.589 19.3472
268.384 19.3472
1029.39 19.3333
907.132 19.3333
1494.64 19.3224
1483.06 19.3224
1031.92 19.3224
612.006 19.3224
504.408 19.3224
1601.23 19.3214
1555.76 19.3214
885.906 19.3214
645.047 19.3214
608.342 19.3214
308.135 19.3214
89.2401 19.3214
137.199 19.3077
1023.4 19.2917
952.541 19.2917
342.693 19.2917
975.922 19.2857
548.931 19.2857
255.235 19.2857
1371.52 19.2841
1190. 19.2841
629.184 19.2841
571.634 19.2841
240.079 19.2841
750.272 19.2813
572.897 19.2813
1028.98 19.2663
748.845 19.25
596.669 19.25
409.891 19.25
338.554 19.25
312.364 19.25
301.372 19.25
212.129 19.25
166.602 19.25
1064.56 19.2404
183.196 19.225
1113.8 19.2083
1064.29 19.2083
135.481 19.2083
70.9892 19.2045
135.846 19.2
1252.48 19.1838
163.743 19.1838
78.6675 19.1838
1516.53 19.1667
1000.15 19.1667
552.552 19.1667
247.511 19.1667
227.016 19.1645
94.6047 19.1645
1563.39 19.1635
1311.18 19.1635
204.591 19.1635
1225.3 19.1607
416.736 19.1607
1545.27 19.1488
1401.09 19.1488
642.273 19.1488
635.843 19.1488
968.643 19.1429
906.624 19.1429
292.24 19.1429
708.718 19.1359
1538.54 19.125
1433.15 19.125
805.084 19.125
277.6 19.125
270.342 19.125
91.0385 19.125
880.14 19.1136
968.738 19.1118
956.084 19.1118
342.664 19.1118
50.458 19.1118
1276.37 19.1111
559.634 19.1
369.685 19.1
139.626 19.0909
52.1146 19.0909
483.225 19.0865
319.218 19.0865
1599.49 19.0833
773.485 19.0833
167.116 19.0833
1359.27 19.075
1175.58 19.075
919.086 19.075
692.613 19.075
498.66 19.075
272.252 19.075
1139.91 19.0662
182.861 19.0662
145.487 19.0662
67.4107 19.0662
726.089 19.0625
62.9566 19.0625
420.043 19.0592
40.5008 19.0592
372.223 19.0536
69.9606 19.05
1476.73 19.0489
42.0465 19.0489
323.602 19.045
1563.18 19.0417
1167.68 19.0417
400.654 19.0417
222.807 19.0417
219.608 19.0417
181.549 19.0417
41.4472 19.0417
183.939 19.0357
175.439 19.0357
123.267 19.0357
1042.01 19.0313
822.497 19.0313
758.25 19.0313
125.188 19.0313
285.511 19.0278
250.991 19.0278
144.707 19.0278
125.907 19.0278
50.5508 19.0278
1452.09 19.025
476.773 19.025
282.874 19.025
147.163 19.025
75.9729 19.0227
867.385 19.0179
497.715 19.0179
381.633 19.0179
1466.55 19.0139
469.943 19.0139
90.6249 19.0139
1477.19 19.0114
1187.24 19.0114
690.201 19.0114
231.613 19.0114
102.34 19.0114
81.0686 19.0114
1604.9 19.0096
1047.83 19.0096
531.088 19.0096
1364.4 19.0083
1149.76 19.0083
808.205 19.0083
560.615 19.0083
477.872 19.0083
351.305 19.0083
189.424 19.0083
176.092 19.0083
147.583 19.0083
59.4396 19.0083
45.0864 19.0083
1307.54 19.0074
1124.7 19.0074
908.041 19.0074
465.138 19.0074
390.66 19.0074
187.06 19.0074
1679.58 19.0066
1652.41 19.0066
1588.83 19.0066
1369.54 19.0066
1301.75 19.0066
1075.21 19.0066
140.33 19.0066
546.004 19.006
351.209 19.006
388.387 19.0054
1573.7 19.
1558.3 19.
1514.43 19.
1366.19 19.
1347.2 19.
1315.78 19.
1274.02 19.
1251.24 19.
1224.65 19.
1053.76 19.
755.665 19.
552.771 19.
323.185 19.
258.231 19.
194.562 19.
169.28 19.
123.412 19.
55.4649 19.
511.659 18.9205
64.8743 18.9205
1481.68 18.8929
943.867 18.8929
281.29 18.8929
270.381 18.8929
1251.87 18.8897
351.898 18.8897
311.629 18.8897
432.385 18.8
311.459 18.8
231.907 18.8
1205.94 18.7961
535.482 18.7961
1437.63 18.7813
1360.56 18.7813
470.183 18.7813
53.351 18.7813
52.3763 18.7813
42.2445 18.7813
832.627 18.7788
808.775 18.7788
224.83 18.7788
1529.87 18.7778
452.293 18.7202
1014.53 18.6944
820.562 18.6944
679.677 18.6944
58.3456 18.6944
958.885 18.675
365.443 18.675
583.046 18.6667
525.777 18.6667
280.746 18.6667
145.989 18.625
1329.87 18.5956
1146.26 18.5714
597.065 18.5714
339.564 18.5714
150.858 18.5714
129.14 18.5714
1602.59 18.5625
1575.1 18.5625
843.862 18.5625
133.199 18.5625
1341.48 18.5568
987.984 18.5568
830.968 18.5568
789.73 18.5568
554.681 18.5568
200.509 18.5568
85.8004 18.5568
1453.01 18.5329
815.22 18.5329
1447.19 18.5
1238.39 18.5
1147.18 18.5
507.576 18.5
121.64 18.5
1392.81 18.4821
475.665 18.4803
280.368 18.4803
75.9119 18.4712
699.041 18.45
650.629 18.45
218.664 18.45
111.488 18.45
56.4212 18.45
1650.48 18.4464
281.454 18.4464
275.795 18.4464
972.537 18.4444
268.983 18.4444
55.2712 18.4444
1661.89 18.4083
566.075 18.4083
340.595 18.4083
61.6172 18.4083
1686.13 18.4
878.49 18.4
1071.47 18.375
838.618 18.375
761.206 18.375
302.324 18.375
239.571 18.3636
1603.86 18.3611
1166.84 18.3611
1153.19 18.3611
201.399 18.3611
161.131 18.3611
712.139 18.3603
518.23 18.3603
1106.11 18.3472
1065.79 18.3472
179.87 18.3472
59.7695 18.3472
121.827 18.3333
1455.04 18.3224
862.973 18.3224
647.555 18.3224
402.398 18.3224
1519.38 18.3214
1090.57 18.3214
681.43 18.3214
632.977 18.3214
586.333 18.3214
511.481 18.3214
324.539 18.3214
164.08 18.3214
60.589 18.2917
1441.08 18.2857
712.71 18.2857
703.247 18.2857
53.0718 18.2857
543.44 18.2841
328.601 18.2841
253.583 18.2841
1343.29 18.2813
667.607 18.2813
541.957 18.2813
401.721 18.2813
387.361 18.2813
271.619 18.2813
212.028 18.2813
1587.91 18.25
996.984 18.25
874.421 18.25
633.138 18.25
495.754 18.25
446.633 18.25
412.202 18.25
347.778 18.25
316.549 18.25
307.796 18.25
307.043 18.25
194.29 18.25
42.8341 18.25
983.936 18.2426
884.192 18.2426
868.928 18.2426
573.758 18.2426
148.545 18.2426
1299.09 18.2404
534.589 18.2404
56.4576 18.2404
1462.35 18.225
1240.38 18.225
1069.51 18.225
266.003 18.225
74.7446 18.225
1181.83 18.2083
998.412 18.2083
644.381 18.2083
119.875 18.2083
1413.97 18.2045
1292.8 18.2
120.73 18.2
59.8432 18.2
61.4707 18.1875
1583.26 18.1838
352.551 18.1838
113.001 18.1838
931.462 18.1667
730.913 18.1667
1594.61 18.1645
1286.19 18.1645
1272.16 18.1645
820.658 18.1645
94.0096 18.1645
1524.52 18.1635
1108.86 18.1635
1096.17 18.1635
858.058 18.1635
787.27 18.1635
360.473 18.1635
194.51 18.1635
43.2045 18.1635
1494.44 18.1429
819.232 18.1429
175.311 18.1429
1507.33 18.125
1493.11 18.125
1471.58 18.125
1344.25 18.125
912.194 18.125
866.75 18.125
816.785 18.125
465.513 18.125
371.792 18.125
198.172 18.125
171.913 18.125
131.713 18.125
129.754 18.125
76.1113 18.125
48.5527 18.125
92.2306 18.1118
1066.44 18.1111
951.445 18.1111
829.098 18.1111
423.808 18.1111
421.759 18.1111
169.168 18.1111
84.7144 18.1111
1611.97 18.1023
1526.39 18.1023
1338.84 18.1023
1222.57 18.1023
1186.27 18.1023
1165.95 18.1023
1146.54 18.1023
713.869 18.1023
378.013 18.1023
306.56 18.1023
209.947 18.1023
1368.54 18.1
369.52 18.1
258.056 18.1
254.927 18.0909
710.288 18.0865
422.536 18.0865
420.888 18.0865
65.6377 18.0865
51.9448 18.0865
1046.42 18.0833
933.475 18.0833
552.418 18.0833
113.149 18.0833
1666.45 18.075
1582.24 18.075
1181.28 18.075
856.203 18.075
791.497 18.075
183.908 18.075
1582.69 18.0662
1092.96 18.0662
741.137 18.0662
212.507 18.0662
139.166 18.0662
96.5538 18.0662
797.665 18.0592
685.576 18.0592
303.949 18.0592
1453.68 18.0536
610.065 18.0536
1495.74 18.05
604.181 18.05
861.794 18.0489
1645.08 18.045
769.445 18.0417
470.666 18.0417
438.246 18.0417
399.46 18.0417
376.029 18.0417
248.191 18.0417
202.316 18.0417
201.185 18.0417
128.035 18.0417
68.653 18.0417
1076.17 18.0357
505.554 18.0357
363.445 18.0357
156.287 18.0357
144.59 18.0357
88.5324 18.0357
1515.06 18.0313
717.852 18.0313
641.246 18.0313
493.149 18.0313
404.964 18.0313
395.361 18.0313
168.416 18.0313
538.108 18.0278
373.152 18.0278
287.266 18.0278
255.705 18.0278
1026.52 18.025
726.95 18.025
535.798 18.025
405.829 18.025
222.064 18.025
196.813 18.025
133.236 18.025
1370.24 18.0227
1266.69 18.0227
1209.78 18.0227
369.289 18.0227
1340.36 18.0179
665.536 18.0179
301.537 18.0179
1098.52 18.0139
517.563 18.0139
771.303 18.0114
464.737 18.0114
131.903 18.0114
870.63 18.0096
835.129 18.0096
292.366 18.0096
148.187 18.0096
49.3042 18.0096
1339.66 18.0083
713.923 18.0083
585.919 18.0083
290.964 18.0083
749.473 18.0074
731.763 18.0074
718.113 18.0074
652.374 18.0074
414.123 18.0074
196.5 18.0074
46.6302 18.0074
1026.34 18.0066
865.532 18.0066
832.996 18.0066
641.171 18.0066
253.357 18.0066
201.942 18.0066
178.763 18.0066
156.23 18.0066
316.011 18.006
187.131 18.006
300.225 18.0054
1613.93 18.
1499.49 18.
1449.6 18.
1418.47 18.
1399.63 18.
1376.56 18.
1299.31 18.
1065.56 18.
824.058 18.
763.132 18.
374.747 18.
333.77 18.
226.464 18.
219.306 18.
209.642 18.
191.735 18.
105.788 18.
68.0802 18.
40.0517 18.
1037.6 17.9205
850.824 17.9205
346.677 17.9205
316.812 17.9205
206.992 17.9205
137.505 17.9205
547.596 17.9
608.93 17.8929
460.943 17.8929
275.383 17.8929
49.5607 17.8929
1628.77 17.8897
1508.27 17.8897
640.163 17.875
1089.32 17.8
747.929 17.8
1699.26 17.7961
962.203 17.7961
632.253 17.7961
293.22 17.7961
117.59 17.7961
1573.63 17.7813
130.001 17.7813
1040.21 17.7788
520.504 17.7788
118.638 17.7788
110.068 17.7788
78.9134 17.7788
1658.08 17.75
282.249 17.7202
185.895 17.7202
66.4968 17.7202
641.738 17.6944
1668.76 17.6806
1351.21 17.6806
1344.81 17.6806
317.485 17.6806
286.835 17.6806
202.427 17.6806
103.92 17.6806
1170.97 17.675
825.504 17.675
552.132 17.675
541.846 17.675
535.57 17.675
316.849 17.675
282.333 17.675
209.593 17.675
87.5952 17.675
1388.77 17.6667
1187.77 17.6667
851.043 17.6667
555.621 17.6667
221.767 17.6667
516.826 17.6544
127.173 17.6544
1246.02 17.625
834.029 17.625
804.833 17.625
534.678 17.625
401.565 17.625
191.292 17.625
1526.03 17.5956
1042.53 17.5956
982.438 17.5956
698.205 17.5956
525.362 17.5956
252.62 17.5956
244.778 17.5956
125.726 17.5956
1219.29 17.5714
791.284 17.5714
278.075 17.5714
123.749 17.5714
111.515 17.5714
41.6049 17.5714
754.51 17.5625
555.312 17.5625
521.329 17.5625
73.8728 17.5625
1073.83 17.5568
1038.49 17.5568
976.17 17.5568
435.632 17.5568
410.943 17.5568
328.55 17.5568
176.866 17.5568
76.7322 17.5568
789.016 17.5329
1289.94 17.5313
52.17 17.5313
1463.06 17.5
1017.32 17.5
827.023 17.5
824.428 17.5
162.642 17.5
1252.97 17.4712
1198.85 17.4712
1100.62 17.4712
996.698 17.4712
502.867 17.4712
413.817 17.4712
333.385 17.4712
157.681 17.4712
1660.51 17.45
1058.83 17.45
494.407 17.45
119.642 17.45
777.611 17.4464
419.743 17.4464
321.148 17.4464
259.278 17.4464
64.6531 17.4464
64.3301 17.4464
654.628 17.4444
314.811 17.4444
135.614 17.4444
1646.11 17.4083
1443.13 17.4083
1120.7 17.4083
1113.31 17.4083
904.869 17.4083
691.264 17.4083
382.484 17.4083
142.963 17.4083
66.4504 17.4083
270.205 17.4
133.772 17.4
114.731 17.4
1370.58 17.375
1092.61 17.375
1051.11 17.375
777.518 17.375
421.408 17.375
373.666 17.375
213.113 17.375
173.502 17.375
95.6861 17.375
87.8351 17.375
936.66 17.3636
404.769 17.3636
1347.41 17.3603
1245.15 17.3603
698.144 17.3603
155.35 17.3603
108.081 17.3603
1465.41 17.3472
1109.91 17.3472
782.358 17.3472
310.488 17.3472
173.73 17.3472
120.155 17.3472
291.036 17.3224
610.817 17.3214
551.844 17.3214
514.738 17.3214
355.636 17.3214
1398.66 17.2857
1180.51 17.2857
1598.13 17.2841
1460.44 17.2841
578.051 17.2841
1493.24 17.2813
1465.77 17.2813
1283.71 17.2813
927.529 17.2813
347.461 17.2813
1249.2 17.25
1183.8 17.25
895.141 17.25
877.59 17.25
289.484 17.25
239.367 17.25
136.011 17.25
111.951 17.25
67.7275 17.25
1592.7 17.2426
494.087 17.2426
299.652 17.2426
1352.95 17.2404
1047.57 17.2404
838.79 17.2404
834.609 17.2404
827.695 17.2404
733.249 17.2404
573.226 17.2404
557.862 17.2404
532.262 17.2404
522.33 17.2404
421.216 17.2404
350.179 17.2404
64.3645 17.2404
1526.26 17.225
1509.94 17.225
1246.28 17.225
1388.36 17.2083
879.984 17.2083
728.606 17.2083
1229.79 17.2
1098.24 17.2
582.54 17.2
922.878 17.1838
691.77 17.1838
653.999 17.1838
640.692 17.1838
424.905 17.1838
373.872 17.1838
163.011 17.1838
80.7956 17.1838
1684.06 17.1667
1166.45 17.1667
1039.96 17.1667
343.681 17.1667
241.838 17.1667
1418.6 17.1645
733.36 17.1645
525.558 17.1645
1560.04 17.1635
1441.44 17.1635
1228.19 17.1635
1016.49 17.1635
794.927 17.1635
776.988 17.1635
64.2346 17.1635
460.71 17.1607
277.121 17.1607
1518.56 17.1488
582.371 17.1488
768.174 17.1429
603.359 17.1429
233.378 17.1429
1673.84 17.125
1376.66 17.125
1153.46 17.125
1128.62 17.125
1107.95 17.125
1004.25 17.125
888.533 17.125
824.372 17.125
732.622 17.125
715.62 17.125
594.728 17.125
517.029 17.125
496.175 17.125
458.806 17.125
455.207 17.125
323.334 17.125
116.559 17.125
70.6686 17.125
64.853 17.125
64.0679 17.125
1242.38 17.1111
530.098 17.1111
444.698 17.1111
140.398 17.1111
1382.69 17.1023
1218.61 17.1023
1127.95 17.1023
110.018 17.1023
1317.84 17.1
54.068 17.1
242.97 17.0909
1644.8 17.0865
1399.95 17.0865
964.176 17.0865
883.384 17.0865
805.335 17.0865
229.18 17.0865
116.61 17.0865
482.166 17.0833
1047.72 17.0769
1601.11 17.075
1359.06 17.075
1226.82 17.075
1197.01 17.075
1084.62 17.075
232.408 17.075
137.945 17.075
89.8357 17.075
1223.83 17.0662
1000.79 17.0662
657.873 17.0662
536.169 17.0662
502.518 17.0662
850.728 17.0625
239.924 17.0625
133.155 17.0625
1572.18 17.0592
966.435 17.0536
1555.59 17.05
305.41 17.05
177.005 17.05
384.67 17.0489
1535.72 17.0417
1102.66 17.0417
869.288 17.0417
724.807 17.0417
722.169 17.0417
549.958 17.0417
535.605 17.0417
408.145 17.0417
235.151 17.0417
216.801 17.0417
112.947 17.0417
77.007 17.0417
63.0935 17.0417
56.5778 17.0417
45.3998 17.0417
915.686 17.0357
799.786 17.0357
727.986 17.0357
147.129 17.0357
106.68 17.0357
1534.97 17.0313
709.694 17.0313
681.129 17.0313
497.049 17.0313
484.17 17.0313
348.444 17.0313
328.921 17.0313
230.082 17.0313
216.094 17.0313
191.45 17.0313
177.448 17.0313
1134.21 17.0278
1054.94 17.0278
704.895 17.0278
481.703 17.0278
395.772 17.0278
143.586 17.0278
848.695 17.025
825.073 17.025
462.743 17.025
43.7575 17.025
1695.99 17.0179
762.087 17.0179
719.94 17.0139
1365.7 17.0114
401.858 17.0114
223.86 17.0114
1686.9 17.0096
1516.82 17.0096
923.764 17.0096
711.74 17.0096
499.274 17.0096
296.83 17.0096
222.089 17.0096
185.528 17.0096
1373.86 17.0083
1110.93 17.0083
997.689 17.0083
912.107 17.0083
652.886 17.0083
500.154 17.0083
477.988 17.0083
360.977 17.0083
88.4401 17.0083
1593.51 17.0074
900.324 17.0074
855.035 17.0074
849.328 17.0074
551.627 17.0074
92.29 17.0074
897.781 17.0066
327.727 17.0066
308.762 17.0066
1692.14 17.
1659.71 17.
1620.5 17.
1584.67 17.
1468.68 17.
1432.8 17.
1294.77 17.
1179.43 17.
1149.6 17.
1059.75 17.
920.565 17.
865.06 17.
742.448 17.
710.457 17.
562.009 17.
426.679 17.
265.648 17.
233.247 17.
199.135 17.
173.336 17.
163.326 17.
141.602 17.
139.571 17.
94.1985 17.
90.7882 17.
75.9408 17.
74.2156 17.
52.3464 17.
1205.2 16.9205
735.092 16.9205
376.752 16.9205
342.328 16.9205
116.194 16.9205
1051.52 16.8929
892.045 16.8929
567.922 16.8929
493.743 16.8929
272.804 16.8929
244.269 16.8929
166.317 16.8929
51.7419 16.8929
637.72 16.8897
333.144 16.8897
185.284 16.8897
50.0728 16.875
1225.71 16.8
1072.2 16.8
780.278 16.8
297.94 16.8
286.212 16.8
726.505 16.7961
685.788 16.7961
559.175 16.7961
1272.3 16.7813
1032.74 16.7813
519.823 16.7813
269.451 16.7813
178.037 16.7813
108.151 16.7813
1268.05 16.7788
549.452 16.7788
250.867 16.7788
147.729 16.7788
110.088 16.75
980.036 16.7202
401.17 16.6944
52.2598 16.6944
575.132 16.6806
435.93 16.6806
50.793 16.6806
1478.13 16.675
1300.93 16.675
987.693 16.675
521.431 16.675
59.0744 16.675
1171.2 16.6667
598.808 16.6667
531.725 16.6667
454.741 16.6667
109.915 16.6667
49.5809 16.6667
1142.55 16.625
672.352 16.625
659.895 16.625
173.027 16.625
1178.72 16.5714
1053.08 16.5714
658.007 16.5714
230.767 16.5714
219.341 16.5714
212.74 16.5714
85.6406 16.5714
1306.43 16.5625
742.704 16.5625
718.152 16.5625
475.285 16.5625
260.839 16.5625
155.654 16.5625
85.2557 16.5625
1507.9 16.5568
940.885 16.5568
805.185 16.5568
764.802 16.5568
624.078 16.5568
475.571 16.5568
473.287 16.5568
133.459 16.5568
88.6326 16.5568
50.0232 16.5568
1293.93 16.5329
744.65 16.5329
437.887 16.5329
1094.73 16.5313
1081.97 16.5313
849.513 16.5
772.346 16.5
771.63 16.5
755.312 16.5
592.829 16.5
539.657 16.5
405.519 16.5
1585.04 16.4712
829.392 16.4712
727.866 16.4712
688.417 16.4712
462.451 16.4712
345.21 16.4712
261.178 16.4712
1351.65 16.45
1244.84 16.45
1184.49 16.45
1118.21 16.45
1080.73 16.45
563.119 16.45
618.408 16.4464
1104.56 16.4444
1039.41 16.4444
1587.48 16.4083
1467.47 16.4083
872.97 16.4083
747.281 16.4083
601.554 16.4083
386.156 16.4083
313.661 16.4083
301.043 16.4083
204.849 16.4083
106.107 16.4083
93.6011 16.4083
86.1488 16.4083
42.9132 16.4083
123.527 16.4
1575.59 16.375
1357.93 16.375
1343.62 16.375
960.114 16.375
906.795 16.375
581.503 16.375
562.155 16.375
437.713 16.375
418.629 16.375
258.091 16.375
177.505 16.375
167.327 16.375
116.681 16.375
61.0411 16.375
55.9537 16.375
716.164 16.3603
202.56 16.3603
60.1219 16.3603
51.5497 16.3603
1471.68 16.3472
402.958 16.3472
137.122 16.3472
1673.19 16.3333
1437.75 16.3333
1348.93 16.3333
143.163 16.3333
1095.84 16.3224
1056.58 16.3224
534.182 16.3224
1453.81 16.3214
1177.62 16.3214
765.858 16.3214
763.874 16.3214
705.886 16.3214
637.218 16.3214
587.776 16.3214
517.789 16.3214
446.398 16.3214
330.928 16.3214
318.195 16.3214
314.253 16.3214
184.484 16.3214
99.3825 16.3214
50.9676 16.3214
743.775 16.2917
1323.87 16.2857
944.806 16.2857
473.71 16.2857
372.097 16.2857
281.935 16.2857
494.017 16.2841
1394.35 16.2813
515.286 16.2813
223.739 16.2813
268.531 16.2663
1417.57 16.25
1312.7 16.25
1241.53 16.25
1076.95 16.25
813.301 16.25
706.101 16.25
613.594 16.25
458.42 16.25
343.017 16.25
87.1266 16.25
64.2777 16.25
53.5301 16.25
895.007 16.2426
1582.63 16.2404
1500.24 16.2404
1447.05 16.2404
1321.54 16.2404
1034.17 16.2404
899.48 16.2404
610.12 16.2404
434.058 16.2404
399.955 16.2404
375.778 16.2404
161.609 16.2404
82.4316 16.2404
1029.77 16.225
828.521 16.225
662.966 16.225
66.055 16.225
44.5445 16.225
1568.5 16.2083
1410.13 16.2083
1284.57 16.2083
854.93 16.2083
556.94 16.2083
462.844 16.2083
396.833 16.2083
64.3101 16.2083
1477. 16.2
1251.11 16.2
971.228 16.2
864.674 16.2
406.166 16.2
384.852 16.2
144.432 16.2
125.797 16.2
184.266 16.1875
1150.12 16.1838
1078.67 16.1838
1033.99 16.1838
552.609 16.1838
512.96 16.1838
1085.19 16.1667
1024.14 16.1667
876.52 16.1667
860.334 16.1667
307.544 16.1667
276.036 16.1667
179.776 16.1667
148.724 16.1667
123.934 16.1667
120.433 16.1667
1273.16 16.1645
694.122 16.1645
544.051 16.1645
482.093 16.1645
389.133 16.1645
1593.13 16.1635
1082.37 16.1635
716.91 16.1635
694.682 16.1635
597.77 16.1635
381.468 16.1635
137.579 16.1635
100.037 16.1635
96.9955 16.1635
71.1854 16.1635
602.726 16.1607
1464.47 16.1488
165.242 16.1488
1215.61 16.1429
1016.69 16.1429
822.085 16.1429
553.311 16.1429
330.48 16.1429
313.815 16.1429
252.883 16.1429
55.6167 16.1429
1586.02 16.125
1537.64 16.125
1371.8 16.125
1257.2 16.125
1234.06 16.125
1200.72 16.125
1175.06 16.125
1056.37 16.125
991.249 16.125
901.389 16.125
885.014 16.125
866.456 16.125
860.239 16.125
853.147 16.125
849.164 16.125
798.183 16.125
714.567 16.125
668.176 16.125
491.829 16.125
478.108 16.125
362.16 16.125
361.532 16.125
336.186 16.125
283.351 16.125
242.268 16.125
216.328 16.125
169.741 16.125
120.036 16.125
77.9139 16.125
55.1537 16.125
930.778 16.1111
455.453 16.1111
394.291 16.1111
391.317 16.1111
64.572 16.1111
1566.83 16.1023
1347.54 16.1023
1012.67 16.1023
467.688 16.1023
283.066 16.1023
84.441 16.1023
62.2275 16.1
130.545 16.0909
1430.28 16.0865
1129.28 16.0865
564.278 16.0865
502.813 16.0865
448.73 16.0865
319.924 16.0865
179.153 16.0865
1580.32 16.0833
956.697 16.0833
250.264 16.0833
48.185 16.0833
994.127 16.075
723.403 16.075
213.474 16.075
203.851 16.075
1367.9 16.0662
847.994 16.0662
765.587 16.0662
495.008 16.0662
374.148 16.0662
201.088 16.0662
186.551 16.0662
1269.36 16.0625
851.412 16.0625
439.505 16.0625
121.133 16.0625
85.9149 16.0625
1627.77 16.0592
1528.15 16.0592
516.574 16.0592
182.536 16.0592
124.011 16.0592
226.783 16.0536
1289.38 16.05
1117.31 16.05
987.382 16.05
911.079 16.05
450.612 16.05
346.496 16.05
1558.99 16.0417
1273.32 16.0417
1221.83 16.0417
1196.1 16.0417
1158.08 16.0417
837.034 16.0417
678.748 16.0417
344.265 16.0417
209.235 16.0417
146.644 16.0417
142.373 16.0417
1334.03 16.0357
1319.07 16.0357
1203.32 16.0357
1087.23 16.0357
862.063 16.0357
73.1045 16.0357
63.6317 16.0357
45.5838 16.0357
1480.61 16.0313
1144.52 16.0313
1081.21 16.0313
735.44 16.0313
558.212 16.0313
548.765 16.0313
485.71 16.0313
472.319 16.0313
439.626 16.0313
355.926 16.0313
232.224 16.0313
1515.86 16.0278
1073.05 16.0278
915.791 16.0278
850.53 16.0278
1660.4 16.025
661.678 16.025
203.909 16.025
96.9764 16.025
55.3798 16.025
1286.81 16.0227
1189.92 16.0179
994.816 16.0179
898.745 16.0179
1346.36 16.0139
1297.08 16.0139
1138.36 16.0139
568.609 16.0139
486.416 16.0139
268.334 16.0139
44.1565 16.0139
1386.16 16.0114
1310.82 16.0114
575.686 16.0114
370.302 16.0114
341.167 16.0114
301.616 16.0114
134.694 16.0114
66.646 16.0114
1570.02 16.0096
1356.28 16.0096
1254.32 16.0096
1167.78 16.0096
911.704 16.0096
598.125 16.0096
306.9 16.0096
301.318 16.0096
263.858 16.0096
207.301 16.0096
156.545 16.0096
154.665 16.0096
141.807 16.0096
93.0843 16.0096
90.8921 16.0096
1289.53 16.0083
1251.58 16.0083
1178.32 16.0083
1061.26 16.0083
971.714 16.0083
594.003 16.0083
496.883 16.0083
484.372 16.0083
431.259 16.0083
397.392 16.0083
278.453 16.0083
259.512 16.0083
242. 16.0083
183.52 16.0083
180.142 16.0083
1083.55 16.0074
967.45 16.0074
482.835 16.0074
185.253 16.0074
72.0454 16.0074
1361.13 16.0066
748.125 16.0066
191.125 16.0066
51.8172 16.0066
389.675 16.006
1675.35 16.
1547.09 16.
1538.85 16.
1480.17 16.
1374.2 16.
1264.59 16.
1225.98 16.
1213.35 16.
1200.42 16.
1192.53 16.
1174.99 16.
1126.24 16.
998.92 16.
940.328 16.
878.728 16.
819.837 16.
783.635 16.
752.33 16.
523.681 16.
523.616 16.
425.437 16.
340.163 16.
339.609 16.
324.863 16.
300.89 16.
291.661 16.
262.626 16.
262.316 16.
239.172 16.
227.215 16.
222.56 16.
219.645 16.
208.184 16.
174.197 16.
170.848 16.
128.408 16.
81.3528 16.
67.6036 16.
1364.51 15.9205
1338.1 15.9205
705.342 15.9205
595.118 15.9205
368.052 15.9205
222.596 15.9205
76.6354 15.9205
1376.84 15.8929
506.33 15.8929
369.836 15.8929
346.407 15.8929
290.403 15.8929
1584.75 15.8897
248.268 15.8897
84.4904 15.875
1519.78 15.8
784.898 15.8
555.895 15.8
392.081 15.8
342.895 15.8
319.622 15.8
298.803 15.8
265.42 15.8
196.913 15.8
151.867 15.8
149.66 15.8
94.7909 15.8
49.2654 15.8
43.9416 15.8
201.324 15.7961
1067.21 15.7813
923.467 15.7813
816.285 15.7813
446.175 15.7813
420.62 15.7813
63.9391 15.7813
1642.58 15.7788
1397.2 15.7788
1011.17 15.7788
659.803 15.7788
309.726 15.7788
276.749 15.7788
124.281 15.7788
1534.57 15.6944
396.879 15.6944
236.813 15.6944
927.313 15.6806
888.355 15.6806
772.539 15.6806
684.596 15.6806
663.108 15.6806
660.717 15.6806
597.014 15.6806
588.016 15.6806
217.311 15.6806
169.582 15.6806
133.942 15.6806
1191.44 15.675
823.447 15.675
807.682 15.675
786.045 15.675
1589.85 15.6667
1510.69 15.6667
1479.81 15.6667
1406.39 15.6667
1141.19 15.6667
1059.28 15.6667
954.676 15.6667
897.204 15.6667
837.853 15.6667
645.141 15.6667
499.649 15.6667
275.472 15.6667
108.589 15.6667
67.64 15.6667
63.5325 15.6667
992.548 15.625
757.383 15.625
530.876 15.625
116.948 15.625
95.8123 15.625
44.9957 15.625
913.416 15.5956
461.6 15.5956
195.963 15.5956
1611.17 15.5714
1310.61 15.5714
1232.65 15.5714
974.682 15.5714
941.104 15.5714
698.494 15.5714
429.676 15.5714
333.447 15.5714
237.076 15.5714
100.264 15.5714
54.7321 15.5714
1396.64 15.5625
1326.2 15.5625
922.068 15.5625
483.473 15.5625
211.759 15.5625
73.1787 15.5625
56.3219 15.5625
1608.46 15.5568
1071.11 15.5568
1050.23 15.5568
950.054 15.5568
388.932 15.5568
263.158 15.5568
258.648 15.5568
224.329 15.5568
109.178 15.5568
1212.28 15.5329
1464.32 15.5
1453.2 15.5
908.533 15.5
638.468 15.5
526.255 15.5
495.838 15.5
188.737 15.5
79.4416 15.5
72.5786 15.5
192.219 15.4821
1155.87 15.4712
1022.17 15.4712
712.457 15.4712
579.11 15.4712
450.846 15.4712
79.7631 15.4712
75.6245 15.4712
58.7621 15.4712
51.7753 15.4712
1447.35 15.45
1115.99 15.45
171.086 15.45
138.078 15.45
50.813 15.45
1320.25 15.4464
372.57 15.4464
1543.6 15.4444
1154.4 15.4444
1103.32 15.4444
1585.5 15.4083
1535.82 15.4083
1209.17 15.4083
557.278 15.4083
510.267 15.4083
341.887 15.4083
316.644 15.4083
129.646 15.4083
76.5486 15.4083
45.863 15.4083
42.4714 15.4083
1404.01 15.4
1118.98 15.4
190.658 15.4
1631.84 15.375
1515.48 15.375
1160.94 15.375
1144.1 15.375
1089.23 15.375
733.769 15.375
607.905 15.375
603.456 15.375
493.448 15.375
263.911 15.375
193.52 15.375
164.718 15.375
53.8345 15.375
46.029 15.375
1232.97 15.3603
553.97 15.3603
271.695 15.3603
256.705 15.3603
1515.91 15.3472
1261.49 15.3472
1153.03 15.3472
1142.21 15.3472
886.319 15.3472
340.53 15.3472
298.616 15.3472
244.148 15.3472
187.96 15.3472
79.5916 15.3472
834.991 15.3333
430.027 15.3333
337.415 15.3333
313.893 15.3333
287.301 15.3333
228.734 15.3333
175.411 15.3333
146.237 15.3333
131.001 15.3333
51.6509 15.3333
1254.22 15.3224
1658.16 15.3214
1630.13 15.3214
1384.93 15.3214
914.195 15.3214
742.184 15.3214
630.914 15.3214
400.986 15.3214
243.471 15.3214
228.148 15.3214
180.976 15.3214
981.919 15.2917
840.104 15.2917
1429.79 15.2857
1371.07 15.2857
1096.31 15.2857
990.652 15.2857
602.201 15.2857
1581.35 15.2841
1153.98 15.2841
1144.95 15.2841
990.029 15.2841
443.21 15.2841
240.804 15.2841
215.402 15.2841
1036.81 15.2813
976.845 15.2813
702.904 15.2813
557.983 15.2813
450.248 15.2813
210.455 15.2813
118.224 15.2813
62.3 15.2813
58.148 15.2813
1678.29 15.25
1542.8 15.25
1423.67 15.25
1287.56 15.25
1060.39 15.25
999.826 15.25
979.91 15.25
826.626 15.25
794.493 15.25
422.443 15.25
364.851 15.25
114.134 15.25
93.4149 15.25
87.6192 15.25
78.0415 15.25
69.3766 15.25
1526.84 15.2404
1270.01 15.2404
1184.38 15.2404
833.259 15.2404
629.703 15.2404
522.697 15.2404
471.559 15.2404
453.511 15.2404
407.876 15.2404
293.975 15.2404
468.443 15.225
319.302 15.225
95.4424 15.225
1522.54 15.2083
869.04 15.2083
732.166 15.2083
692.434 15.2083
666.6 15.2083
391.589 15.2083
327.125 15.2083
258.019 15.2083
205.63 15.2083
116.233 15.2083
85.9852 15.2083
78.8408 15.2083
77.8064 15.2083
47.9815 15.2083
1136.22 15.2
722.22 15.2
718.463 15.2
370.454 15.2
347.597 15.2
245.451 15.2
200.651 15.2
195.619 15.2
141.569 15.2
58.8104 15.2
484.549 15.1838
459.362 15.1838
74.507 15.1838
1502.04 15.1667
1402.53 15.1667
1363.54 15.1667
1337. 15.1667
1333.44 15.1667
1099.98 15.1667
992.053 15.1667
953.902 15.1667
925.68 15.1667
860.146 15.1667
835.711 15.1667
781.118 15.1667
353.952 15.1667
162.937 15.1667
125.413 15.1667
64.1726 15.1667
1173.07 15.1645
719.286 15.1635
696.696 15.1635
254.538 15.1635
125.693 15.1635
51.4154 15.1635
1636.87 15.1607
1148.47 15.1607
653.249 15.1607
298.478 15.1607
133.416 15.1607
98.2712 15.1607
1606.37 15.1429
1405.19 15.1429
1398.71 15.1429
1012.13 15.1429
970.534 15.1429
927.374 15.1429
873.115 15.1429
732.073 15.1429
702.585 15.1429
443.744 15.1429
143.627 15.1429
79.131 15.1429
1684.19 15.125
1479.61 15.125
1455.71 15.125
1399.72 15.125
1144.58 15.125
1042.07 15.125
993.162 15.125
828.414 15.125
287.984 15.125
283.204 15.125
278.622 15.125
261.762 15.125
231.265 15.125
188.975 15.125
183.679 15.125
158.007 15.125
136.316 15.125
114.952 15.125
69.3529 15.125
56.1367 15.125
53.0409 15.125
47.1404 15.125
47.0595 15.125
1619.16 15.1111
1392.4 15.1111
1247.59 15.1111
968.948 15.1111
194.801 15.1111
93.8263 15.1111
1509.13 15.1023
1241.39 15.1023
919.558 15.1023
746.777 15.1023
318.807 15.1023
116.462 15.1023
60.4112 15.1023
615.781 15.1
186.622 15.1
460.258 15.0909
1618.95 15.0865
1310.74 15.0865
1070.78 15.0865
608.538 15.0865
443.878 15.0865
166.821 15.0865
651.082 15.0833
365.356 15.0833
248.961 15.0833
142.288 15.0833
1633.78 15.075
887.342 15.075
845.892 15.075
507.242 15.075
506.532 15.075
505.115 15.075
407.008 15.075
337.716 15.075
327.883 15.075
197.521 15.075
1554.38 15.0662
1506.69 15.0662
1030.3 15.0662
956.452 15.0662
848.193 15.0662
799.948 15.0662
758.976 15.0662
425.166 15.0662
229.535 15.0662
206.955 15.0662
187.084 15.0662
67.0865 15.0662
897.115 15.0625
333.593 15.0625
194.699 15.0625
1086.19 15.0592
1216.79 15.05
1183.92 15.05
509.051 15.05
428.822 15.05
422.381 15.05
386.717 15.05
313.228 15.05
206.815 15.05
110.591 15.05
73.9596 15.05
63.3628 15.05
1588.1 15.0417
1561.05 15.0417
1269.82 15.0417
1067.67 15.0417
1035.98 15.0417
843.993 15.0417
619.349 15.0417
577.097 15.0417
472.057 15.0417
433.487 15.0417
424.783 15.0417
369.582 15.0417
360.658 15.0417
300.95 15.0417
298.583 15.0417
281.171 15.0417
153.045 15.0417
115.918 15.0417
106.231 15.0417
98.815 15.0417
97.5072 15.0417
95.1126 15.0417
86.5909 15.0417
54.7527 15.0417
1417.8 15.0357
1250.12 15.0357
1224.31 15.0357
920.634 15.0357
464.595 15.0357
305.559 15.0357
184.025 15.0357
101.219 15.0357
1411.49 15.0313
1344.99 15.0313
1315.39 15.0313
746.34 15.0313
735.767 15.0313
526.333 15.0313
408.917 15.0313
358.384 15.0313
298.53 15.0313
265.676 15.0313
218.187 15.0313
200.536 15.0313
192.084 15.0313
604.052 15.0278
359.078 15.0278
315.675 15.0278
1694.73 15.025
1305.7 15.025
838.359 15.025
825.654 15.025
365.204 15.025
244.939 15.025
52.8748 15.025
449.689 15.0227
1657.49 15.0179
1077.9 15.0179
719.202 15.0179
65.8527 15.0179
1249.86 15.0139
876.419 15.0139
483.993 15.0139
454.5 15.0139
309.597 15.0139
162.703 15.0139
127.688 15.0139
1204.25 15.0114
891.476 15.0114
783.988 15.0114
711.512 15.0114
703.39 15.0114
312.305 15.0114
279.924 15.0114
73.1289 15.0114
72.172 15.0114
1692.4 15.0096
1499.03 15.0096
1416.74 15.0096
1198.14 15.0096
1148.1 15.0096
892.879 15.0096
867.741 15.0096
828.653 15.0096
805.548 15.0096
675.935 15.0096
610.716 15.0096
349.289 15.0096
273.707 15.0096
253.676 15.0096
127.584 15.0096
55.3391 15.0096
50.4856 15.0096
1026.61 15.0083
1009.95 15.0083
852.603 15.0083
830.105 15.0083
828.274 15.0083
752.456 15.0083
280.03 15.0083
134.515 15.0083
126.253 15.0083
79.2239 15.0083
49.45 15.0083
1559.96 15.0074
1362.42 15.0074
1024.98 15.0074
789.403 15.0074
295.381 15.0074
811.412 15.0066
360.817 15.0066
1687.75 15.
1683.69 15.
1501.46 15.
1414.84 15.
1407.75 15.
1320.86 15.
1261.21 15.
1220.47 15.
1151.15 15.
1146.62 15.
936.818 15.
839.556 15.
826.247 15.
763.544 15.
664.132 15.
611.099 15.
592.449 15.
465.447 15.
459.116 15.
420.325 15.
391.543 15.
339.297 15.
324.809 15.
310.425 15.
291.73 15.
120.097 15.
116.443 15.
65.5145 15.
59.1969 15.
51.3253 15.
41.1741 15.
1557.51 14.9205
1372.99 14.9205
1291.55 14.9205
908.31 14.9205
651.754 14.9205
463.563 14.9205
385.116 14.9205
113.821 14.9205
98.3437 14.9205
61.6982 14.9205
1665.03 14.8929
1256.11 14.8929
991.758 14.8929
620.913 14.8929
608.075 14.8929
404.852 14.8929
305.892 14.8929
246.135 14.8929
47.3478 14.8929
42.138 14.8929
1597.21 14.875
657.351 14.875
1621.84 14.8
1059.89 14.8
1048.19 14.8
472.203 14.8
273.069 14.8
206.538 14.8
151.359 14.8
95.2153 14.8
53.269 14.8
1036.09 14.7813
820.381 14.7813
751.468 14.7813
679.259 14.7813
620.654 14.7813
1572.5 14.7788
1165.33 14.7788
852.41 14.7788
728.516 14.7788
412.973 14.7788
296.024 14.7788
140.784 14.7788
42.846 14.7788
1612.03 14.75
1293.83 14.75
1151.84 14.75
1000.29 14.75
860.523 14.75
836.314 14.75
179.902 14.75
159.833 14.75
1357.75 14.6806
874.261 14.6806
861.689 14.6806
431.646 14.6806
346.112 14.6806
244.523 14.6806
222.521 14.6806
187.465 14.6806
1676.27 14.675
1633.07 14.675
1084.51 14.675
1050.13 14.675
896.411 14.675
866.816 14.675
272.036 14.675
84.0243 14.675
1697.81 14.6667
1585.31 14.6667
1492.18 14.6667
1096.73 14.6667
482.694 14.6667
323.754 14.6667
205.291 14.6667
131.665 14.6667
70.2418 14.6667
1456.51 14.625
746.864 14.625
577.354 14.625
557.759 14.625
111.572 14.625
984.437 14.5956
602.135 14.5956
1591.54 14.5714
1544.1 14.5714
1429.23 14.5714
936.434 14.5714
429.439 14.5714
386.078 14.5714
316.589 14.5714
221.612 14.5714
172.251 14.5714
108.563 14.5714
76.4337 14.5714
54.3301 14.5714
1576.68 14.5625
1564.88 14.5625
1234.61 14.5625
1050.6 14.5625
960.734 14.5625
723.055 14.5625
700.521 14.5625
270.26 14.5625
213.597 14.5625
168.211 14.5625
64.1601 14.5625
1195.61 14.5568
1065.44 14.5568
1039.67 14.5568
754.064 14.5568
701.026 14.5568
582.443 14.5568
430.293 14.5568
427.297 14.5568
369.765 14.5568
366.111 14.5568
278.849 14.5568
246.388 14.5568
188.377 14.5568
169.774 14.5568
49.1624 14.5568
271.016 14.5329
1402.9 14.5
1311.97 14.5
996.397 14.5
926.545 14.5
725.709 14.5
675.675 14.5
602.393 14.5
440.239 14.5
249.095 14.5
149.242 14.5
141.473 14.5
1680.89 14.4712
1624.91 14.4712
1593.68 14.4712
1541.17 14.4712
1027.34 14.4712
838.098 14.4712
793.902 14.4712
677.811 14.4712
476.01 14.4712
470.974 14.4712
450.149 14.4712
442.395 14.4712
104.106 14.4712
65.8249 14.4712
64.3795 14.4712
1423.82 14.45
1283.6 14.45
1254.48 14.45
982.967 14.45
861.378 14.45
836.724 14.45
734.768 14.45
718.569 14.45
688.486 14.45
656.911 14.45
640.087 14.45
397.981 14.45
384.258 14.45
133.986 14.45
108.38 14.45
103.737 14.45
78.3315 14.45
62.0616 14.45
1689.91 14.4464
1483.89 14.4464
236.49 14.4464
826.824 14.4083
803.94 14.4083
762.783 14.4083
470.54 14.4083
297.354 14.4083
251.673 14.4083
239.792 14.4083
225.19 14.4083
200.325 14.4083
160.766 14.4083
1676.15 14.375
1422.42 14.375
1280.91 14.375
978.514 14.375
953.035 14.375
797.158 14.375
718.694 14.375
603.67 14.375
432.078 14.375
325.5 14.375
319.867 14.375
205.667 14.375
203.795 14.375
190.63 14.375
178.167 14.375
84.9439 14.375
41.9086 14.375
467.526 14.3603
426.573 14.3603
112.679 14.3603
1116.84 14.3472
528.323 14.3472
385.28 14.3472
339.812 14.3472
335.716 14.3472
321.576 14.3472
282.829 14.3472
85.4343 14.3472
71.0507 14.3472
1526.94 14.3333
1341.33 14.3333
1247.28 14.3333
631.206 14.3333
137.916 14.3333
66.5696 14.3333
45.3191 14.3333
109.797 14.3224
869.16 14.3214
835.777 14.3214
781.233 14.3214
662.215 14.3214
573.941 14.3214
317.062 14.3214
115.562 14.3214
1355.62 14.2917
1610.72 14.2857
1597.85 14.2857
1172.33 14.2857
1135.68 14.2857
834.823 14.2857
789.94 14.2857
695.865 14.2857
312.754 14.2857
229.454 14.2857
47.769 14.2857
1699.33 14.2841
1517.04 14.2841
1279.13 14.2841
1169.62 14.2841
1089.95 14.2841
728.669 14.2841
604.28 14.2841
517.992 14.2841
385.321 14.2841
333.276 14.2841
327.684 14.2841
140.882 14.2841
1601.92 14.2813
1309.35 14.2813
403.536 14.2813
266.676 14.2813
214.447 14.2813
1674.46 14.25
1370.76 14.25
1251.76 14.25
1195.71 14.25
1167.35 14.25
1056.45 14.25
1030.96 14.25
927.216 14.25
904.242 14.25
859.15 14.25
848.281 14.25
830.629 14.25
773.265 14.25
655.681 14.25
586.987 14.25
483.285 14.25
481.436 14.25
479.9 14.25
436.24 14.25
418.09 14.25
361.77 14.25
329.063 14.25
311.19 14.25
309.167 14.25
182.021 14.25
102.5 14.25
1672.28 14.2404
1535.55 14.2404
1519.59 14.2404
1003.8 14.2404
966.062 14.2404
802.46 14.2404
781.649 14.2404
717.053 14.2404
690.085 14.2404
453.072 14.2404
348.787 14.2404
302.503 14.2404
266.283 14.2404
259.134 14.2404
59.4879 14.2404
58.8803 14.2404
1575.17 14.225
1095.64 14.225
905.275 14.225
844.515 14.225
662.003 14.225
296.524 14.225
294.673 14.225
142.707 14.225
139.86 14.225
126.07 14.225
1514.88 14.2083
1236.65 14.2083
876.895 14.2083
669.132 14.2083
343.531 14.2083
78.4191 14.2083
54.8544 14.2083
51.217 14.2083
49.8892 14.2083
1236.95 14.2
1172.69 14.2
988.773 14.2
893.115 14.2
630.58 14.2
515.001 14.2
347.676 14.2
248.004 14.2
64.1178 14.2
50.8684 14.2
1427.61 14.1838
1282.23 14.1838
317.214 14.1838
43.4096 14.1838
1424.76 14.1667
1284.69 14.1667
1091.9 14.1667
900.909 14.1667
804.249 14.1667
789.676 14.1667
578.342 14.1667
325.058 14.1667
254.151 14.1667
140.171 14.1667
47.6254 14.1667
1681.51 14.1635
505.661 14.1635
504.888 14.1635
125.986 14.1635
117.499 14.1635
681.895 14.1607
681.08 14.1607
456.239 14.1607
292.055 14.1607
243.424 14.1607
146.805 14.1607
131.547 14.1607
65.6942 14.1607
1131.55 14.1429
1074.31 14.1429
983.373 14.1429
975.216 14.1429
757.84 14.1429
584.931 14.1429
545.629 14.1429
468.009 14.1429
348.102 14.1429
264.202 14.1429
210.065 14.1429
126.312 14.1429
55.2199 14.1429
1672.45 14.125
1592.97 14.125
1477.45 14.125
1242.22 14.125
1196.31 14.125
1180.41 14.125
1147.44 14.125
1006.98 14.125
996.133 14.125
776.464 14.125
757.033 14.125
722.471 14.125
691.842 14.125
678.992 14.125
605.341 14.125
592.05 14.125
530.715 14.125
505.444 14.125
467.344 14.125
413.092 14.125
401.617 14.125
266.952 14.125
223.371 14.125
196.172 14.125
136.986 14.125
110.675 14.125
102.742 14.125
90.5946 14.125
87.2642 14.125
83.179 14.125
67.5212 14.125
66.7514 14.125
65.0001 14.125
58.9994 14.125
547.786 14.1111
141.303 14.1111
1680.75 14.1023
1617.27 14.1023
1442.74 14.1023
1364.2 14.1023
1091.03 14.1023
1015.05 14.1023
984.543 14.1023
903.953 14.1023
861.945 14.1023
557.494 14.1023
493.659 14.1023
398.465 14.1023
377.535 14.1023
345.062 14.1023
332.441 14.1023
309.377 14.1023
159.458 14.1023
115.841 14.1023
90.2382 14.1023
86.4424 14.1023
71.7681 14.1023
70.2002 14.1023
671.03 14.1
1646.36 14.0865
1595.48 14.0865
1561.77 14.0865
1352.06 14.0865
1249.74 14.0865
992.359 14.0865
811.575 14.0865
751.23 14.0865
592.227 14.0865
501.157 14.0865
399.633 14.0865
192.434 14.0865
184.374 14.0865
138.181 14.0865
127.519 14.0865
1472.49 14.0833
724.428 14.0833
629.233 14.0833
602.62 14.0833
94.2379 14.0833
46.4238 14.0833
1629.9 14.075
980.896 14.075
928.699 14.075
298.243 14.075
284.263 14.075
106.597 14.075
82.7956 14.075
64.7886 14.075
1516.64 14.0662
1452.22 14.0662
783.186 14.0662
56.7846 14.0662
1178.66 14.0625
1048.42 14.0625
824.947 14.0625
714.849 14.0625
651.453 14.0625
436.642 14.0625
292.473 14.0625
156.122 14.0625
93.277 14.0625
1268.32 14.0592
1488.53 14.05
1273.61 14.05
1061.65 14.05
859.539 14.05
626.017 14.05
411.18 14.05
160.598 14.05
135.274 14.05
48.4433 14.05
1541.61 14.0417
1173.96 14.0417
1157.85 14.0417
1010.62 14.0417
956.335 14.0417
904.109 14.0417
794.039 14.0417
778.338 14.0417
742.385 14.0417
720.894 14.0417
662.45 14.0417
534.129 14.0417
394.121 14.0417
338.819 14.0417
272.287 14.0417
251.363 14.0417
203.987 14.0417
198.282 14.0417
77.3624 14.0417
67.2901 14.0417
66.9787 14.0417
66.0257 14.0417
43.4724 14.0417
41.3284 14.0417
41.1905 14.0417
1413.13 14.0357
1258.73 14.0357
1206.1 14.0357
1044.88 14.0357
985.297 14.0357
856.036 14.0357
803.143 14.0357
536.992 14.0357
464.249 14.0357
391.827 14.0357
390.003 14.0357
362.713 14.0357
261.945 14.0357
213.91 14.0357
147.491 14.0357
79.9022 14.0357
1128.93 14.0313
1015.92 14.0313
961.757 14.0313
403.191 14.0313
226.542 14.0313
281.662 14.0278
1520.73 14.025
1095.18 14.025
890.674 14.025
441.504 14.025
410.851 14.025
241.455 14.025
227.954 14.025
152.331 14.025
1478.97 14.0179
1472.88 14.0179
1315.61 14.0179
1209.57 14.0179
1175.36 14.0179
923.975 14.0179
525.701 14.0179
389.285 14.0179
306.667 14.0179
267.107 14.0179
189.772 14.0179
120.91 14.0179
86.3466 14.0179
1695.3 14.0139
959.503 14.0139
854.293 14.0139
663.793 14.0139
532.012 14.0139
531.404 14.0139
448.972 14.0139
355.493 14.0139
228.78 14.0139
111.981 14.0139
72.8692 14.0139
49.0628 14.0139
1393.64 14.0114
1390.6 14.0114
803.468 14.0114
572.117 14.0114
508.947 14.0114
456.603 14.0114
122.637 14.0114
62.141 14.0114
43.9739 14.0114
43.5447 14.0114
1551.33 14.0096
1063.2 14.0096
985.549 14.0096
947.068 14.0096
674.224 14.0096
575.287 14.0096
525.65 14.0096
440.42 14.0096
440.372 14.0096
397.243 14.0096
358.568 14.0096
197.562 14.0096
191.394 14.0096
174.658 14.0096
164.323 14.0096
132.226 14.0096
95.6608 14.0096
95.269 14.0096
76.2878 14.0096
71.6666 14.0096
941.224 14.0083
919.314 14.0083
832.07 14.0083
831.756 14.0083
606.169 14.0083
500.209 14.0083
412.585 14.0083
408.349 14.0083
361.222 14.0083
315.828 14.0083
305.108 14.0083
290.84 14.0083
279.677 14.0083
165.693 14.0083
118.718 14.0083
75.4196 14.0083
1491.71 14.0074
925.02 14.0074
900.616 14.0074
817.543 14.0074
750.367 14.0074
680.112 14.0074
348.711 14.0074
333.927 14.0074
279.302 14.0074
416.271 14.0066
1176.89 14.006
1689.8 14.
1688.67 14.
1576.79 14.
1481.91 14.
1435.65 14.
1395.38 14.
1243.07 14.
1214.53 14.
1182.28 14.
1123.12 14.
1103.68 14.
1081.32 14.
1052.27 14.
965.865 14.
875.343 14.
826.963 14.
801.861 14.
763.987 14.
700.885 14.
673.525 14.
673.451 14.
666.008 14.
557.397 14.
524.18 14.
483.54 14.
445.689 14.
417.464 14.
407.573 14.
387.118 14.
371.714 14.
358.655 14.
351.992 14.
231.701 14.
203.009 14.
190.919 14.
111.926 14.
82.0622 14.
77.7862 14.
71.3832 14.
52.422 14.
44.2133 14.
1697.72 13.9205
1656.29 13.9205
1618.37 13.9205
1495.55 13.9205
1417.26 13.9205
1267.98 13.9205
1246.68 13.9205
856.432 13.9205
777.863 13.9205
508.102 13.9205
499.756 13.9205
439.971 13.9205
324.382 13.9205
125.019 13.9205
90.2956 13.9205
49.3579 13.9205
1483.12 13.8929
1416.3 13.8929
1358.53 13.8929
878.86 13.8929
699.328 13.8929
480.192 13.8929
353.415 13.8929
343.194 13.8929
250.676 13.8929
54.6033 13.8929
1060.58 13.875
1037.74 13.875
872.718 13.875
868.385 13.875
816.454 13.875
262.144 13.875
217.22 13.875
112.408 13.875
97.1881 13.875
90.0877 13.875
1240.52 13.8
985.88 13.8
937.548 13.8
920.28 13.8
883.142 13.8
856.13 13.8
798.873 13.8
729.136 13.8
615.108 13.8
539.31 13.8
538.661 13.8
442.919 13.8
350.514 13.8
220.007 13.8
106.47 13.8
106.01 13.8
1111.22 13.7813
450.31 13.7813
254.444 13.7813
152.572 13.7813
1334.47 13.7788
1323.19 13.7788
1258.65 13.7788
730.279 13.7788
722.883 13.7788
696.588 13.7788
157.436 13.7788
51.5176 13.7788
1019.82 13.75
960.682 13.75
711.611 13.75
321.252 13.75
310.652 13.75
138.471 13.75
1046.99 13.6806
1045.32 13.6806
871.282 13.6806
519.385 13.6806
501.756 13.6806
489.36 13.6806
274.216 13.6806
253.454 13.6806
233.69 13.6806
203.143 13.6806
134.247 13.6806
115.04 13.6806
91.7275 13.6806
78.6405 13.6806
62.0272 13.6806
56.1619 13.6806
46.1828 13.6806
1240.72 13.675
912.485 13.675
703.905 13.675
340.86 13.675
222.842 13.675
212.188 13.675
55.5614 13.675
1629.57 13.6667
1490.89 13.6667
1214.31 13.6667
1169.4 13.6667
1030.73 13.6667
960.882 13.6667
882.464 13.6667
672.154 13.6667
648.637 13.6667
563.252 13.6667
500.943 13.6667
379.796 13.6667
238.506 13.6667
222.027 13.6667
785.392 13.625
567.011 13.625
488.111 13.625
254.987 13.625
157.769 13.625
43.8884 13.625
1207.4 13.5714
876.248 13.5714
614.174 13.5714
535.306 13.5714
202.921 13.5714
175.575 13.5714
174.485 13.5714
69.9127 13.5714
69.077 13.5714
1647.97 13.5625
1595.08 13.5625
1539.39 13.5625
1494.7 13.5625
1471.51 13.5625
1464.59 13.5625
1463.61 13.5625
1180.94 13.5625
1129.71 13.5625
1125.67 13.5625
992.726 13.5625
652.72 13.5625
371.865 13.5625
343.132 13.5625
338.901 13.5625
332.258 13.5625
315.148 13.5625
201.513 13.5625
160.11 13.5625
75.1232 13.5625
73.5686 13.5625
1614.38 13.5568
986.974 13.5568
912.954 13.5568
875.586 13.5568
873.323 13.5568
714.927 13.5568
631.068 13.5568
491.398 13.5568
430.512 13.5568
399.143 13.5568
354.514 13.5568
297.578 13.5568
256.781 13.5568
66.2457 13.5568
41.8935 13.5568
1329.25 13.5
1028.09 13.5
721.018 13.5
709.793 13.5
404.734 13.5
366.809 13.5
267.37 13.5
85.8599 13.5
76.0904 13.5
59.4575 13.5
40.4353 13.5
1684.65 13.4712
1290.94 13.4712
860.011 13.4712
840.172 13.4712
642.813 13.4712
603.829 13.4712
411.61 13.4712
281.567 13.4712
249.452 13.4712
42.5014 13.4712
1679.77 13.45
1393.75 13.45
1347.94 13.45
1268.89 13.45
1209.44 13.45
1187.56 13.45
1164.81 13.45
1114.77 13.45
949.48 13.45
675.574 13.45
367.801 13.45
288.383 13.45
287.831 13.45
273.754 13.45
245.596 13.45
191.781 13.45
166.938 13.45
72.4386 13.45
52.2791 13.45
40.2088 13.45
1586.88 13.4464
1136.42 13.4464
1043.08 13.4464
1018.18 13.4464
950.445 13.4464
933.36 13.4464
929.37 13.4464
806.53 13.4464
756.369 13.4464
701.149 13.4464
638.383 13.4464
425.534 13.4464
414.27 13.4464
130.816 13.4464
76.4649 13.4464
1221.91 13.4083
1213.27 13.4083
1130.43 13.4083
1107.51 13.4083
1019.01 13.4083
809.439 13.4083
803.517 13.4083
787.024 13.4083
614.601 13.4083
538.055 13.4083
446.572 13.4083
209.91 13.4083
64.402 13.4083
1677.92 13.375
1595.82 13.375
1581.87 13.375
1491.21 13.375
1375.33 13.375
1284.05 13.375
1235.4 13.375
1155.28 13.375
1101.6 13.375
989.05 13.375
973.92 13.375
957.691 13.375
910.416 13.375
803.038 13.375
654.08 13.375
558.491 13.375
230.446 13.375
192.992 13.375
188.307 13.375
115.074 13.375
93.705 13.375
48.73 13.375
45.286 13.375
66.1514 13.3603
1651.29 13.3472
1385.95 13.3472
1224.38 13.3472
1091.45 13.3472
773.035 13.3472
549.674 13.3472
471.993 13.3472
449.431 13.3472
99.3361 13.3472
56.5918 13.3472
39.9912 13.3472
1420.82 13.3333
947.53 13.3333
607.348 13.3333
251.787 13.3333
182.607 13.3333
65.883 13.3333
1587.82 13.3214
1307.34 13.3214
1266.75 13.3214
771.239 13.3214
679.32 13.3214
552.986 13.3214
488.694 13.3214
400.745 13.3214
93.6874 13.3214
89.6296 13.3214
66.8144 13.3214
1658.63 13.2841
1470.11 13.2841
1296.74 13.2841
1294.45 13.2841
1159.57 13.2841
1150.04 13.2841
1137.61 13.2841
905.817 13.2841
852.183 13.2841
509.944 13.2841
440.683 13.2841
267.002 13.2841
260.435 13.2841
241.633 13.2841
221.424 13.2841
182.156 13.2841
166.091 13.2841
163.671 13.2841
88.2133 13.2841
83.8998 13.2841
54.5117 13.2841
43.2725 13.2841
1655.55 13.2813
864.016 13.2813
854.042 13.2813
487.441 13.2813
241.312 13.2813
131.332 13.2813
1671.26 13.25
1660.66 13.25
1531.21 13.25
1351.02 13.25
1316.62 13.25
1268.69 13.25
1226.58 13.25
1134.55 13.25
1099.26 13.25
1061.01 13.25
945.583 13.25
945.477 13.25
809.165 13.25
801.127 13.25
800.394 13.25
478.696 13.25
443.97 13.25
415.73 13.25
391.784 13.25
371.115 13.25
239.458 13.25
131.499 13.25
121.786 13.25
103.29 13.25
1190.18 13.2404
1006.36 13.2404
1002.53 13.2404
973.696 13.2404
754.454 13.2404
538.228 13.2404
510.434 13.2404
453.267 13.2404
334.556 13.2404
333.089 13.2404
253.493 13.2404
216.76 13.2404
157.284 13.2404
148.823 13.2404
90.2653 13.2404
1636.71 13.225
1384.7 13.225
1123.92 13.225
979.808 13.225
864.077 13.225
777.702 13.225
766.067 13.225
429.128 13.225
382.419 13.225
303.287 13.225
205.545 13.225
98.7313 13.225
1407.55 13.2083
1143.41 13.2083
949.167 13.2083
594.6 13.2083
511.573 13.2083
387.045 13.2083
278.995 13.2083
110.229 13.2083
1681.76 13.2
1560.43 13.2
1511.98 13.2
1261.4 13.2
1072.43 13.2
1043.56 13.2
1034.98 13.2
784.648 13.2
770.316 13.2
731.703 13.2
720.308 13.2
684.739 13.2
681.744 13.2
552.056 13.2
545.191 13.2
479.265 13.2
334.868 13.2
189.317 13.2
186.967 13.2
132.414 13.2
116.82 13.2
90.4018 13.2
41.9532 13.2
877.777 13.1838
235.914 13.1838
184.561 13.1838
157.234 13.1838
54.2915 13.1838
1513.7 13.1667
1489.64 13.1667
1429.43 13.1667
1404.12 13.1667
1378.18 13.1667
1077.03 13.1667
892.349 13.1667
835.858 13.1667
779.007 13.1667
764.952 13.1667
704.759 13.1667
547.343 13.1667
457.779 13.1667
325.294 13.1667
312.578 13.1667
246.753 13.1667
243.9 13.1667
170.788 13.1667
119.179 13.1667
116.357 13.1667
105.276 13.1667
41.2404 13.1667
1631.36 13.1635
1581.99 13.1635
1478.45 13.1635
1352.61 13.1635
1334.83 13.1635
1235.01 13.1635
1076.51 13.1635
993.466 13.1635
695.713 13.1635
408.469 13.1635
317.136 13.1635
211.84 13.1635
187.753 13.1635
91.2892 13.1635
1332.17 13.1607
1250.42 13.1607
1181.04 13.1607
907.001 13.1607
715.31 13.1607
468.242 13.1607
466.891 13.1607
400.403 13.1607
219.562 13.1607
122.509 13.1607
1513.1 13.1429
1353.28 13.1429
915.514 13.1429
779.711 13.1429
508.778 13.1429
393.109 13.1429
315.38 13.1429
231.561 13.1429
130.899 13.1429
43.3718 13.1429
1605.77 13.125
1577.14 13.125
1531.74 13.125
1528.4 13.125
1507.6 13.125
1406.75 13.125
1364.65 13.125
1325.9 13.125
1256.21 13.125
1111.69 13.125
955.45 13.125
909.023 13.125
822.56 13.125
775.175 13.125
769.283 13.125
735.644 13.125
693.57 13.125
692.671 13.125
656.123 13.125
634.009 13.125
625.127 13.125
616.952 13.125
616.271 13.125
553.121 13.125
540.115 13.125
523.945 13.125
449.8 13.125
442.171 13.125
433.609 13.125
381.955 13.125
345.48 13.125
324.417 13.125
301.979 13.125
301.412 13.125
265.561 13.125
252.684 13.125
239.306 13.125
217.968 13.125
111.589 13.125
108.612 13.125
103.939 13.125
88.0029 13.125
66.2965 13.125
64.6329 13.125
60.6515 13.125
57.157 13.125
49.7042 13.125
41.3077 13.125
1579.48 13.1111
1309.12 13.1111
814.81 13.1111
223.637 13.1111
1604.99 13.1023
1521. 13.1023
1497.49 13.1023
1461.69 13.1023
1362.51 13.1023
1241.83 13.1023
1137.92 13.1023
676.993 13.1023
659.446 13.1023
336.58 13.1023
207.531 13.1023
199.588 13.1023
151.102 13.1023
114.977 13.1023
101.323 13.1023
96.6212 13.1023
96.576 13.1023
46.6143 13.1023
1672.54 13.0865
1614.94 13.0865
1506.91 13.0865
1410.41 13.0865
1239.96 13.0865
1239.8 13.0865
1113.07 13.0865
1086.32 13.0865
1070.14 13.0865
1030.43 13.0865
952.275 13.0865
883.591 13.0865
855.248 13.0865
595.257 13.0865
504.266 13.0865
438.354 13.0865
370.115 13.0865
289.172 13.0865
183.761 13.0865
178.235 13.0865
124.778 13.0865
105.641 13.0865
93.2391 13.0865
1592.25 13.0833
1571.49 13.0833
541.1 13.0833
526.073 13.0833
499.08 13.0833
376.977 13.0833
317.426 13.0833
295.224 13.0833
261.998 13.0833
99.5099 13.0833
1485.22 13.075
986.124 13.075
943.668 13.075
509.127 13.075
396.524 13.075
203.508 13.075
155.457 13.075
42.6355 13.075
715.827 13.0662
621.08 13.0662
616.577 13.0662
610.872 13.0662
165.662 13.0662
72.2351 13.0662
1311.61 13.0625
1283.15 13.0625
1252.74 13.0625
941.824 13.0625
867.908 13.0625
657.547 13.0625
524.545 13.0625
459.204 13.0625
311.305 13.0625
102.015 13.0625
66.9171 13.0625
1581.48 13.05
886.607 13.05
797.033 13.05
613.906 13.05
613.337 13.05
587.927 13.05
568.807 13.05
200.798 13.05
186.277 13.05
155.172 13.05
145.847 13.05
136.582 13.05
115.579 13.05
104.337 13.05
90.9519 13.05
78.6071 13.05
1670.05 13.0417
1607.41 13.0417
1560.73 13.0417
1482.71 13.0417
1470.75 13.0417
1410.56 13.0417
1363.31 13.0417
1325.28 13.0417
1316.29 13.0417
1267.22 13.0417
1098.41 13.0417
1062.4 13.0417
980.508 13.0417
944.348 13.0417
774.467 13.0417
673.227 13.0417
665.922 13.0417
580.589 13.0417
544.653 13.0417
492.259 13.0417
487.808 13.0417
446.238 13.0417
438.107 13.0417
348.893 13.0417
313.014 13.0417
184.452 13.0417
180.999 13.0417
151.434 13.0417
146.013 13.0417
114.684 13.0417
104.029 13.0417
94.6346 13.0417
81.7096 13.0417
74.26 13.0417
62.7257 13.0417
48.4032 13.0417
47.4514 13.0417
1607.68 13.0357
1056.04 13.0357
878.032 13.0357
737.524 13.0357
552.313 13.0357
490.633 13.0357
408.384 13.0357
148.634 13.0357
92.5213 13.0357
1475.96 13.0313
1252.37 13.0313
561.818 13.0313
350.94 13.0313
40.1298 13.0313
1161.46 13.0278
1645.15 13.025
729.204 13.025
660.459 13.025
510.189 13.025
406.708 13.025
287.08 13.025
143.901 13.025
1675.76 13.0179
1523.52 13.0179
1352.41 13.0179
1338.72 13.0179
962.737 13.0179
693.035 13.0179
405.565 13.0179
338.318 13.0179
275.294 13.0179
255.789 13.0179
228.658 13.0179
140.739 13.0179
131.063 13.0179
1538.45 13.0139
1467.37 13.0139
1394.45 13.0139
1303.82 13.0139
1181.99 13.0139
1085.6 13.0139
1021.61 13.0139
911.15 13.0139
837.384 13.0139
688.173 13.0139
437.239 13.0139
424.293 13.0139
349.793 13.0139
324.767 13.0139
183.597 13.0139
96.6493 13.0139
1517.47 13.0114
1444.87 13.0114
1150.26 13.0114
1053.98 13.0114
1020.62 13.0114
887.205 13.0114
529.782 13.0114
481.879 13.0114
435.851 13.0114
402.076 13.0114
377.012 13.0114
303.899 13.0114
268.7 13.0114
242.042 13.0114
234.342 13.0114
171.028 13.0114
64.4295 13.0114
45.1478 13.0114
1699.45 13.0096
1617.87 13.0096
1488.38 13.0096
1432.08 13.0096
1314.7 13.0096
1110.87 13.0096
1110.01 13.0096
885.261 13.0096
480.924 13.0096
119.799 13.0096
41.517 13.0096
40.8003 13.0096
1556.48 13.0083
1455.5 13.0083
778.88 13.0083
717.284 13.0083
517.473 13.0083
490.392 13.0083
454.256 13.0083
394.223 13.0083
371.483 13.0083
328.142 13.0083
285.056 13.0083
93.4992 13.0083
1525.27 13.0074
1381.43 13.0074
1031.65 13.0074
777.968 13.0074
567.468 13.0074
290.322 13.0074
56.1003 13.0074
1685.1 13.
1548.15 13.
1496.66 13.
1459.48 13.
1455.34 13.
1145.94 13.
1133.71 13.
1125.99 13.
1011.83 13.
994.525 13.
953.956 13.
944.945 13.
903.11 13.
888.878 13.
815.366 13.
809.258 13.
795.482 13.
789.081 13.
783.33 13.
763.694 13.
745.972 13.
731.205 13.
695.406 13.
583.851 13.
566.186 13.
546.432 13.
524.403 13.
503.809 13.
498.775 13.
463.718 13.
444.094 13.
386.2 13.
377.625 13.
369.927 13.
359.496 13.
350.779 13.
348.839 13.
297.664 13.
286.567 13.
285.874 13.
281.508 13.
261.009 13.
243.006 13.
212.058 13.
200.942 13.
200.897 13.
177.04 13.
167.355 13.
165.404 13.
160.164 13.
126.721 13.
112.898 13.
92.3175 13.
71.5648 13.
71.209 13.
51.8915 13.
1318.03 12.9205
1164.61 12.9205
951.156 12.9205
918.63 12.9205
862.831 12.9205
847.614 12.9205
763.063 12.9205
536.28 12.9205
498.988 12.9205
278.359 12.9205
274.95 12.9205
160.217 12.9205
150.831 12.9205
127.252 12.9205
48.0437 12.9205
1481.54 12.8929
1099.41 12.8929
1015.34 12.8929
910.05 12.8929
696.301 12.8929
125.606 12.8929
103.265 12.8929
1555.11 12.875
1387.52 12.875
1207.98 12.875
1177.2 12.875
779.431 12.875
585.229 12.875
432.586 12.875
229.599 12.875
1669.01 12.8
1481.34 12.8
1419.99 12.8
1363.18 12.8
1349.6 12.8
1087.71 12.8
786.53 12.8
758.891 12.8
707.526 12.8
678.524 12.8
590.241 12.8
298.425 12.8
277.957 12.8
170.195 12.8
158.82 12.8
112.973 12.8
82.7453 12.8
72.4561 12.8
45.7063 12.8
1503.39 12.7788
1471.91 12.7788
1332.61 12.7788
1299.7 12.7788
1295.35 12.7788
1274.88 12.7788
1014.04 12.7788
865.124 12.7788
861.008 12.7788
637.162 12.7788
348.232 12.7788
257.984 12.7788
193.98 12.7788
151.809 12.7788
102.388 12.7788
77.8609 12.7788
633.801 12.75
273.591 12.75
142.199 12.75
40.6121 12.75
1469.06 12.6806
1287.33 12.6806
1112.41 12.6806
820.471 12.6806
616.7 12.6806
242.922 12.6806
236.111 12.6806
202.034 12.6806
117.103 12.6806
108.047 12.6806
96.4505 12.6806
95.418 12.6806
86.9827 12.6806
85.889 12.6806
61.0744 12.6806
1677.41 12.675
1080.03 12.675
988.448 12.675
614.006 12.675
1274.35 12.6667
1214.4 12.6667
1174.79 12.6667
1097.11 12.6667
828.771 12.6667
698.858 12.6667
531.851 12.6667
428.252 12.6667
357.649 12.6667
229.927 12.6667
82.323 12.6667
49.8518 12.6667
47.6085 12.6667
1515.54 12.625
1215.92 12.625
779.095 12.625
136.07 12.625
57.5317 12.625
50.1748 12.625
1511.54 12.5714
1469.54 12.5714
1342.18 12.5714
952.684 12.5714
855.635 12.5714
815.986 12.5714
766.857 12.5714
738.272 12.5714
605.192 12.5714
353.295 12.5714
156.897 12.5714
66.3727 12.5714
1599.71 12.5625
1433.54 12.5625
1234.37 12.5625
1089.6 12.5625
979.127 12.5625
882.904 12.5625
859.774 12.5625
832.704 12.5625
797.93 12.5625
600.599 12.5625
567.705 12.5625
401.299 12.5625
269.926 12.5625
223.514 12.5625
142.041 12.5625
103.675 12.5625
88.7455 12.5625
76.0061 12.5625
73.6263 12.5625
60.9626 12.5625
1661.38 12.5568
1533.81 12.5568
1361.45 12.5568
1283.02 12.5568
1279.38 12.5568
912.86 12.5568
904.165 12.5568
747.558 12.5568
574.102 12.5568
276.572 12.5568
236.524 12.5568
206.261 12.5568
195.884 12.5568
192.603 12.5568
88.0968 12.5568
80.0292 12.5568
59.2224 12.5568
1196.57 12.5
905.703 12.5
761.061 12.5
696.041 12.5
684.325 12.5
568.512 12.5
454.348 12.5
360.714 12.5
206.595 12.5
130.745 12.5
1696.31 12.4712
1688.42 12.4712
1422.1 12.4712
1282.52 12.4712
1210.9 12.4712
1117.82 12.4712
997.582 12.4712
938.801 12.4712
620.097 12.4712
601.098 12.4712
553.797 12.4712
500.488 12.4712
496.142 12.4712
261.592 12.4712
237.797 12.4712
183.009 12.4712
111.708 12.4712
82.6387 12.4712
1685.23 12.45
1453.52 12.45
1290.32 12.45
998.011 12.45
984.089 12.45
853.938 12.45
833.495 12.45
728.307 12.45
517.308 12.45
447.248 12.45
422.487 12.45
396.166 12.45
333.343 12.45
298.39 12.45
241.109 12.45
235.221 12.45
180.35 12.45
135.239 12.45
109.507 12.45
98.385 12.45
1540.64 12.4464
1539.7 12.4464
1403.29 12.4464
1335.76 12.4464
1307.43 12.4464
1084.71 12.4464
910.828 12.4464
907.239 12.4464
887.16 12.4464
725.336 12.4464
685.406 12.4464
548.032 12.4464
544.875 12.4464
367.569 12.4464
345.262 12.4464
341.066 12.4464
324.124 12.4464
241.514 12.4464
102.634 12.4464
101.956 12.4464
51.0598 12.4464
50.001 12.4464
1639.72 12.4083
1557.68 12.4083
611.751 12.4083
284.476 12.4083
232.714 12.4083
210.555 12.4083
193.835 12.4083
86.4901 12.4083
1112.02 12.375
1104.79 12.375
752.536 12.375
657.166 12.375
652.61 12.375
574.436 12.375
544.56 12.375
479.667 12.375
447.795 12.375
410.541 12.375
356.143 12.375
344.648 12.375
262.574 12.375
254.115 12.375
251.735 12.375
243.63 12.375
212.871 12.375
203.713 12.375
150.694 12.375
143.704 12.375
119.227 12.375
83.0361 12.375
61.2293 12.375
44.3888 12.3603
1641.32 12.3472
1481.11 12.3472
1287.01 12.3472
1279.88 12.3472
1210.34 12.3472
1068.32 12.3472
1049.07 12.3472
854.876 12.3472
621.948 12.3472
542.593 12.3472
514.444 12.3472
476.977 12.3472
456.814 12.3472
451.048 12.3472
437.153 12.3472
364.037 12.3472
282.356 12.3472
171.998 12.3472
167.43 12.3472
150.19 12.3472
105.14 12.3472
72.8119 12.3472
50.2183 12.3472
1510.28 12.3333
1461.21 12.3333
1458.77 12.3333
1378.4 12.3333
1331.25 12.3333
1314.47 12.3333
955.242 12.3333
635.444 12.3333
461.136 12.3333
83.943 12.3333
75.6569 12.3333
56.5317 12.3333
44.9377 12.3333
40.3065 12.3333
1690.16 12.3214
1650.06 12.3214
1491.4 12.3214
1404.93 12.3214
953.603 12.3214
765.508 12.3214
639.546 12.3214
623.968 12.3214
388.331 12.3214
215.455 12.3214
213.215 12.3214
178.143 12.3214
51.4302 12.3214
1674.25 12.2841
1662.71 12.2841
1288.19 12.2841
1010.18 12.2841
958.241 12.2841
912.036 12.2841
803.596 12.2841
755.774 12.2841
524.244 12.2841
523.093 12.2841
432.735 12.2841
264.397 12.2841
256.603 12.2841
249.762 12.2841
231.796 12.2841
176.159 12.2841
161.574 12.2841
140.052 12.2841
105.575 12.2841
96.2057 12.2841
68.976 12.2841
56.7077 12.2841
103.619 12.2813
90.0528 12.2813
1307.84 12.25
1286.41 12.25
799.426 12.25
659.349 12.25
579.605 12.25
497.519 12.25
443.614 12.25
423.87 12.25
421.961 12.25
331.928 12.25
298.36 12.25
281.131 12.25
188.139 12.25
114.245 12.25
92.9449 12.25
70.8935 12.25
68.3509 12.25
1586.32 12.2404
1392.63 12.2404
1304.42 12.2404
1146.11 12.2404
1141.26 12.2404
1122.95 12.2404
1114.5 12.2404
933.875 12.2404
889.083 12.2404
644.992 12.2404
635.179 12.2404
607.507 12.2404
121.681 12.2404
70.3681 12.2404
68.4018 12.2404
1145.78 12.225
1087.31 12.225
939.637 12.225
919.615 12.225
427.065 12.225
327.855 12.225
267.3 12.225
204.741 12.225
167.026 12.225
141.053 12.225
48.4325 12.225
42.0011 12.225
1622.04 12.2083
1538.94 12.2083
917.456 12.2083
765.967 12.2083
486.594 12.2083
252.359 12.2083
115.192 12.2083
100.299 12.2083
80.6053 12.2083
63.2804 12.2083
48.0967 12.2083
1688.32 12.2
1591.11 12.2
1336.43 12.2
1243.53 12.2
1220.35 12.2
1214.03 12.2
1197.26 12.2
1190.49 12.2
1143.22 12.2
1117.07 12.2
945.043 12.2
891.029 12.2
780.718 12.2
759.504 12.2
591.784 12.2
562.485 12.2
509.297 12.2
503.187 12.2
449.919 12.2
369.464 12.2
341.444 12.2
305.19 12.2
267.489 12.2
254.636 12.2
196.066 12.2
187.014 12.2
174.923 12.2
121.491 12.2
100.224 12.2
69.2771 12.2
61.4971 12.2
50.9381 12.2
1480.98 12.1838
1007.61 12.1838
526.674 12.1838
250.085 12.1838
210.173 12.1838
1621.39 12.1667
1362.68 12.1667
1328.86 12.1667
1164.14 12.1667
821.315 12.1667
750.588 12.1667
715.198 12.1667
596.922 12.1667
583.643 12.1667
536.621 12.1667
385.941 12.1667
362.266 12.1667
362.058 12.1667
330.325 12.1667
251.173 12.1667
225.301 12.1667
186.426 12.1667
180.922 12.1667
178.464 12.1667
121.612 12.1667
102.12 12.1667
101.917 12.1667
58.5243 12.1667
44.8479 12.1667
1407.29 12.1607
1201.16 12.1607
1171.91 12.1607
1155.39 12.1607
1131.85 12.1607
962.535 12.1607
766.738 12.1607
665.448 12.1607
601.616 12.1607
531.79 12.1607
333.82 12.1607
266.129 12.1607
168.674 12.1607
144.761 12.1607
125.385 12.1607
1241.23 12.1429
1020.33 12.1429
711.007 12.1429
502.402 12.1429
438.63 12.1429
309.497 12.1429
288.841 12.1429
224.966 12.1429
80.22 12.1429
42.9653 12.1429
1619.53 12.125
1183.37 12.125
1151.62 12.125
1109.33 12.125
1089.43 12.125
1040.77 12.125
1017.6 12.125
1013.2 12.125
962.786 12.125
943.42 12.125
848.989 12.125
838.889 12.125
805.481 12.125
781.874 12.125
728.452 12.125
727.817 12.125
684.21 12.125
672.801 12.125
629.988 12.125
553.677 12.125
543.932 12.125
514.194 12.125
512.372 12.125
436.075 12.125
384.198 12.125
363.839 12.125
354.079 12.125
346.212 12.125
326.543 12.125
263.692 12.125
206.297 12.125
161.055 12.125
135.122 12.125
123.579 12.125
111.262 12.125
80.9291 12.125
49.6123 12.125
48.9087 12.125
1694.85 12.1023
1653.11 12.1023
1345.75 12.1023
1311.83 12.1023
1240.83 12.1023
1174.68 12.1023
1125.06 12.1023
1018. 12.1023
864.479 12.1023
856.891 12.1023
818.345 12.1023
748.015 12.1023
613.04 12.1023
509.657 12.1023
433.368 12.1023
317.724 12.1023
229.743 12.1023
183.039 12.1023
173.812 12.1023
127.616 12.1023
120.075 12.1023
114.412 12.1023
96.9484 12.1023
67.0632 12.1023
1627.38 12.0865
1226.66 12.0865
1213.65 12.0865
864.571 12.0865
749.003 12.0865
734.026 12.0865
713.499 12.0865
677.321 12.0865
562.892 12.0865
556.454 12.0865
546.928 12.0865
489.01 12.0865
467.489 12.0865
372.709 12.0865
362.997 12.0865
344.031 12.0865
305.859 12.0865
304.158 12.0865
245.549 12.0865
238.322 12.0865
207.68 12.0865
146.276 12.0865
94.1318 12.0865
1548.71 12.0833
1456.32 12.0833
1028.69 12.0833
946.412 12.0833
433.405 12.0833
352.614 12.0833
318.084 12.0833
116.853 12.0833
109.969 12.0833
92.0107 12.0833
1600.84 12.075
1544.03 12.075
1523.86 12.075
1179.14 12.075
996.531 12.075
693.368 12.075
353.218 12.075
194.426 12.075
94.3264 12.075
55.5865 12.0662
1306.01 12.0625
1201.37 12.0625
1174.48 12.0625
1165.67 12.0625
967.025 12.0625
950.334 12.0625
815.645 12.0625
812.243 12.0625
648.766 12.0625
617.931 12.0625
568.145 12.0625
545.761 12.0625
470.107 12.0625
436.005 12.0625
433.807 12.0625
360.759 12.0625
315.902 12.0625
264.434 12.0625
133.361 12.0625
92.7204 12.0625
88.6833 12.0625
1520.59 12.05
1462. 12.05
1409.03 12.05
1380.45 12.05
1349.16 12.05
858.653 12.05
782.882 12.05
648.268 12.05
593.301 12.05
430.403 12.05
411.226 12.05
398.706 12.05
244.097 12.05
175.781 12.05
147.539 12.05
99.041 12.05
68.9573 12.05
46.5677 12.05
1694.56 12.0417
1686.61 12.0417
1630.79 12.0417
1558.78 12.0417
1495.06 12.0417
1460.72 12.0417
1391.46 12.0417
1357.25 12.0417
1232.4 12.0417
1172.03 12.0417
1062.8 12.0417
949.964 12.0417
844.996 12.0417
807.75 12.0417
737.617 12.0417
584.707 12.0417
561.601 12.0417
538.841 12.0417
522.764 12.0417
449.839 12.0417
353.649 12.0417
345.824 12.0417
304.972 12.0417
278.297 12.0417
197.087 12.0417
163.772 12.0417
156.086 12.0417
139.375 12.0417
84.1362 12.0417
73.2857 12.0417
65.0332 12.0417
63.4118 12.0417
57.8689 12.0417
51.5814 12.0417
45.3559 12.0417
1613.63 12.0357
1389.58 12.0357
1325.48 12.0357
1042.92 12.0357
888.417 12.0357
700.658 12.0357
634.212 12.0357
506.481 12.0357
395.931 12.0357
346.959 12.0357
339.92 12.0357
326.266 12.0357
246.034 12.0357
89.7161 12.0357
1572.68 12.0313
1405.56 12.0313
909.284 12.0313
836.223 12.0313
472.917 12.0313
186.465 12.0313
81.8444 12.0313
82.5924 12.0278
1395.07 12.025
1371.68 12.025
1097.98 12.025
1013.91 12.025
754.39 12.025
724.521 12.025
106.436 12.025
1471.82 12.0179
1394.88 12.0179
1365.26 12.0179
1333.25 12.0179
1331.44 12.0179
1041.55 12.0179
976.704 12.0179
933.698 12.0179
754.688 12.0179
621.324 12.0179
593.745 12.0179
506.403 12.0179
480.108 12.0179
232.067 12.0179
85.6127 12.0179
79.961 12.0179
52.6283 12.0179
40.3882 12.0179
1608.59 12.0139
1360.65 12.0139
1036.44 12.0139
1027.66 12.0139
726.38 12.0139
660.815 12.0139
647.741 12.0139
582.619 12.0139
567.339 12.0139
460.897 12.0139
459.295 12.0139
232.53 12.0139
226.315 12.0139
224.228 12.0139
188.812 12.0139
107.319 12.0139
104.871 12.0139
90.3305 12.0139
69.0144 12.0139
1697.14 12.0114
1416.23 12.0114
1298.88 12.0114
1281. 12.0114
902.818 12.0114
851.633 12.0114
660.314 12.0114
560.746 12.0114
492.589 12.0114
434.93 12.0114
382.774 12.0114
345.328 12.0114
231.518 12.0114
191.672 12.0114
137.804 12.0114
103.813 12.0114
55.1092 12.0114
46.6771 12.0114
1654.39 12.0096
1505.33 12.0096
1504.66 12.0096
1426.83 12.0096
1391.65 12.0096
1326.88 12.0096
1266.99 12.0096
1200.91 12.0096
1190.42 12.0096
1123.22 12.0096
1122.01 12.0096
1099.69 12.0096
792.27 12.0096
740.794 12.0096
474.788 12.0096
379.441 12.0096
372.952 12.0096
333.017 12.0096
262.994 12.0096
258.176 12.0096
234.938 12.0096
91.9326 12.0096
65.9186 12.0096
45.4755 12.0096
1694.09 12.0083
1437.91 12.0083
1392.89 12.0083
1217.09 12.0083
1074.5 12.0083
1048.89 12.0083
880.308 12.0083
797.423 12.0083
242.372 12.0083
1403.64 12.0074
1377.97 12.0074
1243.85 12.0074
361.939 12.0074
1493.57 12.
1492.07 12.
1463.44 12.
1423.01 12.
1349.81 12.
1315.13 12.
1305.83 12.
1278.34 12.
1274.96 12.
1264.24 12.
1179.01 12.
1142.78 12.
1077.98 12.
1040.96 12.
999.898 12.
881.668 12.
865.405 12.
844.194 12.
836.654 12.
821.429 12.
815.824 12.
790.997 12.
790.514 12.
755.004 12.
749.112 12.
746.495 12.
687.332 12.
598.868 12.
597.334 12.
546.847 12.
520.603 12.
474.251 12.
461.907 12.
445.901 12.
437.994 12.
431.978 12.
411.992 12.
387.575 12.
371.184 12.
337.138 12.
297.027 12.
258.314 12.
255.412 12.
242.132 12.
218.365 12.
208.517 12.
155.307 12.
145.031 12.
118.121 12.
116.067 12.
115.1 12.
95.9524 12.
91.9876 12.
90.6627 12.
86.8898 12.
77.7053 12.
73.7942 12.
70.5266 12.
58.3799 12.
44.5579 12.
43.7802 12.
1053.65 11.9205
965.058 11.9205
818.078 11.9205
439.763 11.9205
352.34 11.9205
76.8459 11.9205
870.57 11.875
814.295 11.875
449.136 11.875
406.389 11.875
358.845 11.875
217.549 11.875
97.6461 11.875
96.6692 11.875
84.0847 11.875
74.287 11.875
1649.92 11.8
961.053 11.8
853.579 11.8
847.531 11.8
590.575 11.8
473.546 11.8
399.72 11.8
114.196 11.8
79.3723 11.8
72.8858 11.8
48.1657 11.8
852.489 11.7788
604.759 11.7788
91.8787 11.7788
1679.44 11.75
866.383 11.75
340.41 11.75
218.437 11.75
206.909 11.75
89.7703 11.75
83.9752 11.75
74.3909 11.75
340.022 11.6806
330.509 11.6806
329.569 11.6806
78.5848 11.6806
1145.59 11.6667
864.255 11.6667
428.69 11.6667
363.057 11.6667
357.789 11.6667
337.578 11.6667
105.542 11.6667
819.698 11.625
107.439 11.625
89.9523 11.625
596.419 11.5714
433.953 11.5714
472.751 11.5625
440.771 11.5625
104.277 11.5625
87.4551 11.5625
82.6931 11.5625
80.9794 11.5625
74.6191 11.5625
55.5338 11.5625
40.2629 11.5625
1125.2 11.5568
928.33 11.5568
859.059 11.5568
476.552 11.5568
474.453 11.5568
361.701 11.5568
349.527 11.5568
334.626 11.5568
322.776 11.5568
78.9974 11.5568
833.645 11.5
91.7597 11.5
75.5865 11.5
974.894 11.4712
70.7332 11.4712
1687.27 11.45
978.257 11.45
845.239 11.45
801.443 11.45
792.322 11.45
552.886 11.45
455.72 11.45
355.038 11.45
215.885 11.45
83.4894 11.45
1619.84 11.4464
1134.43 11.4464
1117.61 11.4464
335.314 11.4464
1119.17 11.4083
591.698 11.4083
1689.34 11.375
1675.24 11.375
808.674 11.375
553.392 11.375
478.383 11.375
465.286 11.375
443.347 11.375
325.92 11.375
118.474 11.375
102.926 11.375
62.3997 11.375
56.7417 11.375
45.5299 11.375
45.1366 11.375
43.8711 11.375
1634.6 11.3472
1111.45 11.3472
829.728 11.3472
446.672 11.3472
345.969 11.3472
69.1612 11.3472
44.6036 11.3472
1071.61 11.3333
1067.5 11.3333
116.145 11.3333
47.8692 11.3333
43.8461 11.3333
354.544 11.3214
55.1305 11.3214
50.1443 11.3214
1136.06 11.2841
815.317 11.2841
801.178 11.2841
462.609 11.2841
455.258 11.2841
363.609 11.2841
205.351 11.2841
83.3756 11.2841
80.3693 11.2841
61.8435 11.2841
47.7554 11.2841
920.412 11.25
850.14 11.25
394.817 11.25
389.847 11.25
358.342 11.25
329.37 11.25
107.843 11.25
102.286 11.25
54.4765 11.25
974.019 11.2404
459.608 11.2404
205.992 11.2404
86.9542 11.2404
1115.18 11.225
976.41 11.225
844.101 11.225
423.6 11.225
359.614 11.225
90.4211 11.225
73.7661 11.225
460.554 11.2083
326.308 11.2083
62.9891 11.2083
1636.19 11.2
1149.31 11.2
1141.94 11.2
1118.81 11.2
1077.32 11.2
793.673 11.2
785.865 11.2
449.069 11.2
207.185 11.2
104.59 11.2
57.8519 11.2
44.6682 11.2
1694.23 11.1667
1692.54 11.1667
1091.24 11.1667
1076.6 11.1667
795.03 11.1667
792.706 11.1667
601.704 11.1667
388.963 11.1667
328.464 11.1667
90.8156 11.1667
42.2102 11.1667
1119.74 11.1607
425.612 11.1607
98.9484 11.1607
79.0279 11.1607
958.491 11.1429
346.841 11.1429
328.661 11.1429
105.5 11.1429
1689.05 11.125
1114.1 11.125
942.896 11.125
861.594 11.125
797.777 11.125
561.551 11.125
456.079 11.125
430.685 11.125
343.785 11.125
105.351 11.125
93.47 11.125
80.501 11.125
57.6117 11.125
57.2344 11.125
1157.71 11.1023
1157.17 11.1023
1119.33 11.1023
1105.4 11.1023
1104.66 11.1023
919.261 11.1023
918.688 11.1023
587.47 11.1023
442.237 11.1023
427.757 11.1023
354.619 11.1023
350.243 11.1023
323.633 11.1023
1648.26 11.0865
1632.67 11.0865
1631.7 11.0865
1092.43 11.0865
946.909 11.0865
603.94 11.0865
345.105 11.0865
214.967 11.0865
212.897 11.0865
55.7276 11.0865
54.4943 11.0865
51.6936 11.0865
924.836 11.0833
796.137 11.0833
385.876 11.0833
561.357 11.075
71.8413 11.075
65.2922 11.075
1680.59 11.0625
1653.85 11.0625
604.631 11.0625
402.893 11.0625
112.278 11.0625
110.482 11.0625
63.4678 11.0625
1138.28 11.05
1138.05 11.05
1127.06 11.05
961.117 11.05
874.793 11.05
812.375 11.05
795.871 11.05
794.175 11.05
427.413 11.05
215.614 11.05
214.69 11.05
207.961 11.05
94.3042 11.05
1140.12 11.0417
1089.85 11.0417
1047.15 11.0417
961.597 11.0417
872.151 11.0417
817.281 11.0417
426.513 11.0417
348.604 11.0417
335.982 11.0417
110.252 11.0417
47.0379 11.0417
44.0612 11.0417
40.5482 11.0417
1654.97 11.0357
1645.92 11.0357
456.922 11.0357
64.9549 11.0357
49.5336 11.0357
1116.51 11.0313
1063.63 11.0313
206.856 11.0313
105.435 11.0313
831.031 11.025
828.699 11.025
808.54 11.025
108.187 11.025
45.9334 11.025
973.195 11.0179
826.336 11.0179
449.555 11.0179
106.858 11.0179
57.4178 11.0179
41.4914 11.0179
41.48 11.0179
1664.89 11.0139
962.397 11.0139
806.069 11.0139
790.932 11.0139
474.526 11.0139
473.416 11.0139
459.999 11.0139
341.295 11.0139
335.425 11.0139
100.351 11.0139
90.3631 11.0139
59.1662 11.0139
54.3549 11.0139
48.2557 11.0139
940.398 11.0114
804.768 11.0114
433.045 11.0114
430.224 11.0114
424.481 11.0114
71.5987 11.0114
68.7388 11.0114
49.6829 11.0114
41.3879 11.0114
40.7235 11.0114
1135.31 11.0096
1084.92 11.0096
940.468 11.0096
812.62 11.0096
102.468 11.0096
56.8969 11.0096
51.5989 11.0096
40.2388 11.0096
831.607 11.0083
818.985 11.0083
61.9928 11.0083
1666.1 11.
1649.38 11.
1617.66 11.
1083.6 11.
1068.2 11.
1059. 11.
1040.44 11.
972.857 11.
923.104 11.
919.939 11.
830.732 11.
627.177 11.
590.653 11.
446.921 11.
442.61 11.
342.089 11.
332.807 11.
329.815 11.
326.484 11.
110.839 11.
109.827 11.
103.888 11.
102.578 11.
82.4987 11.
71.1293 11.
62.1778 11.
58.0434 11.
44.9056 11.
43.6704 11.
