# Supplementary material for: Functional Genomics of Novel Secondary Metabolites from Diverse Cyanobacteria Using Untargeted Metabolomics
Source: Mar Drugs. 2013 Sep 30;11(10):3617–31. doi: 10.3390/md11103617 (PMC3826126; doi:10.3390/md11103617)
Supplement: Supplementary File 3 — Supplementary msms data (ZIP, 1417 KB) [file marinedrugs-11-03617-s003.zip › msms/218.Positive.txt]

// 218. 5Hex C30H52O26 Positive
325.114 28266.9
487.167 20933.9
649.218 11415.6
846.31 6336.84
163.06 2408.97
667.226 2196.63
289.093 1214.29
145.05 1191.
325.277 736.13
487.358 674.564
505.174 608.602
127.039 568.88
811.276 480.557
487.431 454.204
325.321 448.941
85.0292 411.065
649.439 382.642
487.607 357.005
487.531 347.413
649.528 306.008
325.385 303.694
325.46 293.118
451.148 265.349
846.615 253.363
649.688 235.596
325.505 226.72
343.125 223.28
487.789 219.894
325.597 215.045
97.0273 214.726
325.755 208.676
488.207 206.441
325.638 196.208
488.015 195.44
595.195 195.
667.379 185.642
846.705 185.034
325.813 183.479
829.289 176.018
326.115 169.191
325.956 167.111
325.903 165.009
649.963 164.531
487.84 163.671
487.895 160.042
326.016 157.93
326.267 153.292
271.079 151.042
650.19 150.509
649.862 148.786
307.101 147.125
325.694 147.083
650.028 136.307
847.333 136.
846.81 133.149
259.081 131.24
846.905 128.4
847.019 111.625
433.14 108.923
650.31 102.613
684.264 95.5625
180.084 94.7222
650.421 92.9239
163.176 90.3333
488.616 89.2426
488.453 89.1361
488.724 86.8167
667.474 85.0363
326.404 83.5
847.629 82.6806
650.689 82.4083
489.166 82.
613.187 80.3689
326.503 79.75
469.16 77.2228
650.892 76.6036
488.522 76.4706
247.079 76.4135
326.613 76.1607
326.559 76.0417
488.871 71.25
650.55 69.1488
667.646 69.0179
847.787 67.6667
667.927 67.0139
489.48 66.8889
488.781 66.2976
330.313 64.6923
163.221 64.125
253.068 63.0119
326.697 61.5602
109.029 61.5216
327.528 61.4091
651.076 60.6806
327.24 60.2105
69.0308 59.5378
848.058 59.3911
489.361 58.7813
651.17 58.3333
651.321 56.2045
145.123 55.6875
505.274 54.6
326.751 54.225
849.074 54.125
668.328 53.0592
385.122 51.5202
327.102 51.3603
651.612 51.0192
326.822 50.006
667.765 49.25
327.96 49.
848.645 48.8036
343.22 46.3491
415.44 45.8167
668.898 45.0083
327.84 44.075
164.079 44.0388
328.564 43.3967
292.857 43.2308
847.509 43.0865
651.993 42.0625
490.238 41.15
329.461 40.6429
326.996 40.4545
128.884 40.2457
927.762 40.1429
491.191 40.0845
127.096 40.025
327.633 39.7202
650.793 39.0139
757.224 38.7284
651.446 38.3393
553.549 38.
489.985 38.
127.126 37.0167
673.934 36.5956
668.586 36.5714
156.725 36.205
668.738 35.7202
848.868 35.4464
506.208 35.2112
163.305 35.0278
289.391 34.9
651.778 34.6
127.211 34.1359
652.401 34.0833
490.641 34.0083
162.709 34.
491.434 33.7284
289.895 33.556
269.705 33.338
290.754 33.2841
391.701 33.2813
163.449 33.0662
631.239 32.8
145.416 32.8
657.033 32.0536
145.162 32.0536
146.05 31.9013
489.552 31.3214
327.372 31.1
494.791 31.0714
829.483 30.8
652.261 30.7813
445.889 30.7202
323.255 30.605
307.16 30.45
163.413 30.375
482.281 30.1731
848.523 30.0489
651.877 30.0417
494.842 30.0304
277.091 30.0066
540.428 29.9185
327.682 29.75
489.734 29.6944
686.356 29.2813
331.106 29.1838
848.356 29.1488
327.591 29.1429
631.158 29.1157
91.0376 29.1
670.934 29.006
505.444 28.625
492.971 28.5602
506.959 28.4083
506.547 28.4
595.271 28.2813
