# Supplementary material for: Functional Genomics of Novel Secondary Metabolites from Diverse Cyanobacteria Using Untargeted Metabolomics
Source: Mar Drugs. 2013 Sep 30;11(10):3617–31. doi: 10.3390/md11103617 (PMC3826126; doi:10.3390/md11103617)
Supplement: Supplementary File 3 — Supplementary msms data (ZIP, 1417 KB) [file marinedrugs-11-03617-s003.zip › msms/62.Positive.txt]

// 62. Xanthine C5H4N4O2 Positive
153.04 2645.07
136.014 770.026
110.032 357.045
153.127 80.875
153.163 50.6
153.196 46.9185
153.242 42.0096
44.0487 29.0625
154.549 28.125
153.326 27.7961
266.083 26.005
153.281 25.9205
826.343 25.2045
532.377 24.6429
1367.05 23.3393
110.094 23.2841
805.546 22.0536
153.399 21.1
160.345 21.0417
136.12 21.0139
98.6601 20.125
153.568 20.0114
128.109 19.4444
153.781 19.0139
1410.5 18.5682
110.129 18.0625
343.807 18.0592
136.482 18.0074
242.077 17.7961
1302.65 17.5956
1091.87 17.075
77.1904 17.0592
1393.52 16.4083
225.882 16.25
642.344 16.1111
168.443 16.075
345.167 16.0662
181.341 16.0662
426.186 16.05
1251.56 16.0313
1455.28 16.0278
1250.14 16.0083
971.626 16.0074
628.612 16.
1300.06 15.6806
379.578 15.6806
153.594 15.6806
1115.3 15.5714
52.2489 15.4083
487.09 15.2857
618.14 15.2841
936.207 15.2404
1557.1 15.2083
137.232 15.2083
305.529 15.2
1423.61 15.1838
188.931 15.1667
297.791 15.1111
154.079 15.0357
112. 15.0357
543.069 15.0313
801.86 15.0278
1096.36 15.
595.433 14.875
136.219 14.8
1428.01 14.7813
631.957 14.6806
1061.93 14.6667
1050.83 14.6667
155.153 14.6667
987.946 14.5568
1068.15 14.4083
1545.84 14.375
697.274 14.3214
1207.26 14.2857
418.051 14.2841
545.074 14.2813
441.348 14.2813
690.687 14.25
159.683 14.1838
811.895 14.1607
136.173 14.125
49.0248 14.125
153.913 14.1023
158.722 14.0865
84.9924 14.0865
188.452 14.075
382.702 14.0662
1154.34 14.0417
779.306 14.0417
501.822 14.0417
390.247 14.0417
269.156 14.0313
132.595 14.0278
948.958 14.0074
1271.72 14.
528.327 14.
216.06 14.
207.888 14.
827.634 13.9205
328.716 13.8929
887.938 13.875
1335.68 13.8
1289.08 13.8
70.5585 13.8
1509.38 13.7813
345.296 13.7813
1074.06 13.7788
136.88 13.75
702.169 13.675
1392.77 13.5714
737.931 13.5714
472.186 13.5625
154.17 13.5625
1316.32 13.5
437.518 13.5
552.617 13.4712
1198.81 13.375
1049.87 13.375
153.64 13.375
768.683 13.3603
714.332 13.3603
187.116 13.3472
482.129 13.3214
614.359 13.2841
457.497 13.2841
1446.8 13.25
1088.2 13.2404
1014.44 13.1645
77.8579 13.1635
1316.19 13.1429
154.229 13.1429
1483. 13.125
696.608 13.125
356.56 13.125
194.54 13.125
1530.75 13.1023
1209.98 13.1023
314.985 13.1023
154.599 13.1023
153.729 13.1023
1477.23 13.0662
1492.04 13.05
963.926 13.05
240.279 13.05
1044.78 13.0417
260.284 13.0417
179.94 13.0417
153.443 13.0417
55.0765 13.0417
1395.7 13.0114
576.706 13.0096
335.677 13.0096
136.502 13.0096
1562.31 13.
567.745 13.
479.567 13.
306.613 13.
154.45 13.
823.552 12.9205
754.084 12.9205
113.339 12.8929
157.825 12.8
894.603 12.7788
681.425 12.7788
1036.52 12.6806
223.393 12.6806
1165.43 12.675
219.578 12.675
153.839 12.675
219.018 12.5714
48.9918 12.5568
1035.42 12.4712
49.6932 12.4712
1144.34 12.45
750.697 12.45
638.957 12.4464
60.8561 12.4464
738.571 12.4083
404.289 12.4083
1374.23 12.375
680.586 12.375
123.139 12.375
919.055 12.3472
790.349 12.3472
1246.72 12.2841
925.811 12.2841
785.274 12.2841
576.749 12.2841
1069.87 12.2813
1168.35 12.25
1346.91 12.2404
251.988 12.2083
245.582 12.2083
1110.59 12.2
330.461 12.2
1436.37 12.1667
1127.19 12.1667
324.946 12.1607
765.676 12.125
1552.16 12.1111
188.271 12.1111
1229.65 12.1023
347.416 12.1023
817.458 12.0865
761.916 12.0865
222.063 12.0865
608.751 12.075
779.185 12.05
1474.61 12.0417
859.424 12.0417
802.964 12.0417
361.631 12.0417
211.646 12.0417
191.342 12.0417
156.505 12.0417
75.7628 12.0417
846.854 12.0357
731.164 12.0357
148.011 12.0357
396.838 12.0313
592.969 12.0139
373.89 12.0114
212.689 12.0096
175.496 12.0096
1194.04 12.0083
835.142 12.
747.518 12.
351.947 12.
232.756 12.
896.148 11.9205
214.349 11.9205
1326.72 11.8
690.576 11.7788
60.3769 11.7788
986.655 11.75
137.934 11.75
41.5576 11.6806
1086.98 11.6667
171.033 11.6667
93.7362 11.6667
1453.4 11.5714
1091.62 11.5714
81.0402 11.5625
426.412 11.5568
319.039 11.5
1529.49 11.4712
598.955 11.4712
413.077 11.45
134.407 11.45
93.1692 11.45
154.991 11.4083
1148.21 11.375
389.117 11.375
301.908 11.375
153.688 11.375
537.262 11.3472
479.326 11.3472
220.519 11.3472
179.853 11.3333
440.29 11.3214
211.038 11.2404
56.3119 11.2083
294.095 11.2
81.0217 11.2
1146.95 11.1667
834.761 11.1667
67.717 11.1667
40.2777 11.1667
362.505 11.1607
171.525 11.1607
802.314 11.1429
241.132 11.1429
1093.11 11.125
732.046 11.125
655.616 11.125
640.051 11.125
229.773 11.125
162.794 11.125
108.505 11.125
1073.94 11.1023
1026.19 11.1023
633.23 11.1023
430.013 11.1023
240.732 11.1023
131.778 11.1023
90.0237 11.1023
56.1057 11.1023
1332.72 11.0865
1022.87 11.0865
1005.48 11.0865
598.407 11.0865
442.191 11.0865
207.028 11.0833
1105.18 11.075
458.552 11.075
144.651 11.075
85.7543 11.0625
1513.56 11.05
1224.79 11.05
608.567 11.05
434.467 11.05
45.5164 11.05
581.6 11.0417
288.922 11.0417
158.548 11.0417
147.121 11.0417
1162.42 11.0357
513.138 11.0357
346.968 11.0357
255.116 11.0357
165.814 11.0357
205.09 11.025
1040.12 11.0139
427.203 11.0139
235.728 11.0139
1158.85 11.0114
439.689 11.0114
193.454 11.0114
165.445 11.0114
150.503 11.0114
80.5477 11.0114
1538.96 11.0096
904.96 11.0096
792.496 11.0096
579.116 11.0096
214.665 11.0096
131.069 11.0096
130.316 11.0096
74.1165 11.0096
47.339 11.0096
1535.1 11.
1041.79 11.
1036.89 11.
832.017 11.
783.283 11.
496.223 11.
268.574 11.
204.54 11.
186.836 11.
146.656 11.
100.078 11.
1560.34 10.9205
1539.12 10.9205
1350.37 10.9205
1023.28 10.9205
522.239 10.9205
139.12 10.9205
52.6606 10.9205
271.997 10.875
261.149 10.875
1181.98 10.8
1030.37 10.8
825.464 10.8
517.777 10.8
404.812 10.8
123.991 10.8
1292.59 10.6806
1073.22 10.6806
489.207 10.6806
296.718 10.6806
905.049 10.6667
674.757 10.6667
547.057 10.6667
105.75 10.6667
945.497 10.5625
770.839 10.5625
492.481 10.5625
404.355 10.5625
1326. 10.5568
564.83 10.5568
381.361 10.5568
65.3891 10.5568
1329.38 10.4712
91.6508 10.4712
1287.59 10.45
1260.76 10.45
1196.4 10.45
909.616 10.45
522.971 10.45
278.714 10.45
249.043 10.45
615.464 10.4464
1087.77 10.375
1047.66 10.375
849.257 10.375
680.451 10.375
440.193 10.375
324.799 10.375
1000.5 10.3472
719.683 10.3472
603.338 10.3472
473.616 10.3472
386.467 10.3472
218.592 10.3472
63.5905 10.3472
794.385 10.3333
319.911 10.3333
1186.88 10.3214
240.652 10.3214
1429.13 10.2841
873.869 10.2841
794.126 10.2841
730.839 10.2841
76.1674 10.2841
49.4989 10.2841
495.403 10.25
40.0495 10.25
762.122 10.2404
930.992 10.2083
895.421 10.2
524.252 10.2
410.579 10.2
280.877 10.2
178.689 10.2
57.8654 10.2
1349.92 10.1667
1289.54 10.1667
769.588 10.1667
759.483 10.1667
646.619 10.1667
500.027 10.1667
475.499 10.1667
174.904 10.1667
136.288 10.1667
111.667 10.1667
1444.42 10.1429
45.6207 10.1429
1585.83 10.125
626.272 10.125
185.812 10.125
1468.33 10.1023
1432.86 10.1023
1109.16 10.1023
333.613 10.1023
220.955 10.1023
66.147 10.1023
55.2594 10.1023
822.33 10.0865
691.733 10.0865
613.594 10.0865
445.896 10.0865
1301.04 10.0833
970.009 10.0833
114.408 10.075
1459.3 10.0625
998.015 10.0625
802.59 10.0625
160.785 10.0625
134.469 10.0625
1583.48 10.05
1577.6 10.05
871.264 10.05
647.464 10.05
568.701 10.05
500.244 10.05
271.322 10.05
149.836 10.05
137.064 10.05
111.528 10.05
1364.23 10.0417
1158.15 10.0417
751.171 10.0417
362.678 10.0417
46.2769 10.0417
41.008 10.0417
1479.96 10.0357
634.196 10.0357
65.7562 10.0357
1121.64 10.0179
1451.74 10.0139
1093.69 10.0139
756.077 10.0139
470.677 10.0139
394.627 10.0139
332.275 10.0139
181.796 10.0139
1321.14 10.0114
191.262 10.0114
158.577 10.0114
44.1852 10.0114
42.522 10.0114
1078.51 10.0096
833.67 10.0096
828.88 10.0096
559.856 10.0096
539.365 10.0096
402.483 10.0096
207.541 10.0083
1480.14 10.
1128.98 10.
940.454 10.
816.247 10.
583.1 10.
458.387 10.
379.378 10.
231.783 10.
148.786 10.
107.535 10.
56.6262 10.
