# Supplementary material for: Functional Genomics of Novel Secondary Metabolites from Diverse Cyanobacteria Using Untargeted Metabolomics
Source: Mar Drugs. 2013 Sep 30;11(10):3617–31. doi: 10.3390/md11103617 (PMC3826126; doi:10.3390/md11103617)
Supplement: Supplementary File 3 — Supplementary msms data (ZIP, 1417 KB) [file marinedrugs-11-03617-s003.zip › msms/77.Negative.txt]

// 77.   Negative
594.349 52132.8
595.352 7773.92
382.136 5014.05
119.035 2762.21
654.368 2058.48
220.083 1443.71
576.337 796.24
312.255 560.389
383.139 398.754
89.0255 371.36
595.642 365.867
655.382 323.
595.531 311.452
382.302 284.712
179.055 255.667
594.97 248.385
382.341 230.001
294.245 216.787
414.287 215.633
654.494 207.69
595.778 207.488
221.081 205.543
100.043 196.837
160.059 187.08
397.138 168.78
576.438 166.143
202.073 158.19
595.075 157.667
398.129 153.49
383.206 150.945
577.34 149.882
596.182 149.049
281.094 147.457
654.578 140.347
382.548 140.119
599.872 137.25
101.024 132.329
596.343 129.711
59.0202 129.5
597.368 120.384
58.0349 119.903
161.043 119.267
596.91 118.081
654.681 116.356
596.06 116.138
598.219 112.925
636.622 108.938
597.798 108.338
595.848 105.881
66.1626 102.289
142.053 101.613
597.307 101.383
600.62 100.282
415.293 97.9583
597.446 96.568
596.975 94.5021
597.052 93.8644
83.019 92.7686
382.87 91.225
602.151 91.1303
599.76 89.5577
595.927 88.5556
596.415 87.427
383.314 87.2975
596.633 83.6747
119.155 83.3603
599.544 80.8692
598.123 80.5765
61.6893 78.9067
596.771 78.8686
598.363 78.1274
599.675 78.0659
596.489 76.516
577.385 76.3214
598.709 74.5382
597.235 74.3163
477.229 73.1658
597.69 72.3945
382.449 72.375
598.806 71.805
199.055 71.4913
598.645 71.0718
601.23 70.25
605.619 69.1875
219.556 68.3333
221.546 67.5378
220.21 67.5329
383.658 66.5556
666.543 66.
382.812 65.2596
415.124 64.4464
382.624 64.
588.818 63.8947
599.595 63.6729
656.086 63.2154
655.14 62.5577
602.525 62.0667
397.729 61.5602
383.849 61.3158
603.852 61.2656
432.28 61.006
599.272 60.7754
256.229 60.64
655.657 60.2321
120.036 60.0476
655.002 59.3913
383.935 59.3495
576.56 59.1875
597.938 59.1423
877.55 59.1008
475.14 58.205
598.434 57.7565
600.361 57.53
608.215 57.3266
597.524 57.1984
590.549 57.0638
602.74 56.9423
599.337 56.69
604.933 56.4808
654.752 56.1731
604.72 56.004
602.806 56.0027
599.408 55.9905
99.0874 55.6447
607.33 55.574
397.216 55.4
313.257 55.2457
607.107 54.5577
598.049 54.5176
609.914 54.2854
1670.61 54.16
605.457 54.0893
527.144 54.0638
734.445 54.0036
142.212 54.0032
71.6075 53.9395
594.128 53.75
383.435 53.6429
398.243 53.6125
106.399 53.5714
312.393 53.5329
1407.51 53.445
382.679 53.3472
387.244 53.2
398.183 53.0417
599.197 52.9553
598.977 52.9362
333.201 52.2841
262.097 52.2802
