# Supplementary material for: Functional Genomics of Novel Secondary Metabolites from Diverse Cyanobacteria Using Untargeted Metabolomics
Source: Mar Drugs. 2013 Sep 30;11(10):3617–31. doi: 10.3390/md11103617 (PMC3826126; doi:10.3390/md11103617)
Supplement: Supplementary File 3 — Supplementary msms data (ZIP, 1417 KB) [file marinedrugs-11-03617-s003.zip › msms/95.Positive.txt]

// 95.   Positive
256.104 26513.8
446.187 2709.51
256.248 607.111
256.284 457.168
256.347 355.036
256.504 282.297
256.696 198.19
446.33 162.829
256.913 160.143
257.119 157.717
159.065 142.448
81.032 126.125
257.286 120.844
396.138 118.668
83.0504 98.2596
238.088 88.1413
328.14 79.3684
45.0315 79.0938
213.1 78.1667
99.0466 72.8824
257.953 72.225
257.189 71.0714
85.0288 70.0321
257.458 70.0046
445.378 68.1078
257.363 67.6814
446.409 66.1645
946.779 65.2893
446.659 64.3906
198.063 64.2469
446.452 63.225
188.094 62.9073
180.053 61.3333
258.633 61.3068
257.718 59.0357
258.145 53.25
257.577 53.0054
109.026 52.0192
258.236 50.686
258.811 49.1422
396.187 48.0417
257.518 45.625
265.295 45.4
446.998 44.1359
258.045 43.025
113.053 42.045
43.0222 41.4803
257.66 41.1838
447.19 41.1653
258.721 40.125
447.436 39.
43.0577 38.675
446.524 37.4556
131.065 37.4464
127.069 37.4464
259.792 37.2
257.817 36.2917
87.0412 36.125
114.048 35.1875
156.056 34.05
447.815 33.7202
226.096 33.25
258.451 33.1359
259.462 33.125
446.577 33.0592
75.0388 33.0489
260.186 33.0066
446.702 32.5625
258.531 32.25
942.03 32.0833
446.75 31.7813
128.04 31.4444
239.123 30.625
112.049 30.3333
447.303 30.0066
208.085 29.2404
259.738 28.1607
223.125 27.845
260.495 27.2404
449.93 27.0417
156.093 27.0357
84.0569 27.
