# Supplementary material for: Functional Genomics of Novel Secondary Metabolites from Diverse Cyanobacteria Using Untargeted Metabolomics
Source: Mar Drugs. 2013 Sep 30;11(10):3617–31. doi: 10.3390/md11103617 (PMC3826126; doi:10.3390/md11103617)
Supplement: Supplementary File 3 — Supplementary msms data (ZIP, 1417 KB) [file marinedrugs-11-03617-s003.zip › msms/136.Positive.txt]

// 136.  C6H11NO4 Positive
84.0444 1786.08
116.071 1113.78
130.049 898.643
145.047 228.215
162.074 207.315
56.049 164.399
102.058 139.343
41.0377 131.064
84.1743 46.0083
84.1268 44.875
162.135 44.5956
116.141 44.
148.103 42.2353
116.221 41.556
682.81 38.7778
130.163 38.6
145.145 37.645
84.4732 36.1607
116.172 35.3636
84.498 33.1359
113.021 32.6576
102.113 32.5
84.4136 29.0489
116.355 29.
1054.18 28.0192
631.707 26.245
163.348 26.2426
85.2054 26.1838
130.233 25.05
85.3475 25.
82.9961 25.
592.581 24.2663
116.555 23.4464
116.278 23.
992.634 22.75
145.46 22.2083
85.0411 22.1645
346.703 22.1
84.5872 22.
54.7348 21.8929
880.635 21.5
196.52 21.4821
354.051 21.3472
446.213 21.3333
70.3686 21.3333
109.609 20.7788
578.518 20.7778
1175.56 20.4083
118.102 20.405
1341.1 20.2917
102.007 20.2404
520.382 20.0865
175.838 20.0865
597.429 20.0357
436.599 20.006
87.5926 20.
132.896 19.6667
130.207 19.5
134.043 19.4083
162.446 19.4
715.5 19.2917
1414.45 19.25
257.475 19.225
118.689 19.2
360.622 19.0865
145.549 19.075
1142.86 19.0278
1239.88 19.0227
194.677 19.
512.059 18.9205
130.263 18.8929
1249.01 18.6944
61.7463 18.1645
145.316 18.125
615.955 18.1
339.162 18.0909
511.546 18.0313
143.133 18.0278
287.077 18.025
419.008 18.0083
164.387 18.
295.124 17.9205
303.122 17.8929
1033.35 17.6806
555.884 17.675
224.367 17.5956
116.419 17.5568
1420.16 17.4712
103.833 17.4444
535.623 17.3224
95.6135 17.3214
84.9209 17.2426
261.204 17.125
1043.47 17.1111
885.254 17.1023
627.61 17.1
1064.9 17.0833
54.6105 17.0833
631.917 17.0417
136.423 17.0278
116.495 17.0114
975.562 17.0083
218.46 17.0074
592.302 17.005
1566.68 17.
467.033 17.
178.619 16.9205
137.628 16.8929
116.603 16.75
231.52 16.675
794.169 16.625
375.112 16.5
40.1249 16.375
407.322 16.1635
304.972 16.125
162.995 16.1023
90.0356 16.0865
240.281 16.075
78.3275 16.075
1329.11 16.0536
645.209 16.05
660.49 16.0357
417.482 16.0357
208.66 16.0083
116.879 16.0074
329.515 16.0066
114.005 16.0066
983.306 16.
757.357 16.
72.7672 16.
1327.33 15.9205
91.056 15.8929
231.735 15.7813
118.776 15.675
864.432 15.5956
959.493 15.5714
141.767 15.5714
116.72 15.5568
555.605 15.4464
1418.95 15.375
174.065 15.2813
617.79 15.25
401.481 15.25
1266.44 15.2404
1178.02 15.2083
699.911 15.1838
70.4888 15.1838
1587.18 15.1667
1445.49 15.1667
279.681 15.1645
566.479 15.125
218.57 15.1111
1230.82 15.0865
243.095 15.0865
93.0276 15.0865
695.614 15.075
217.665 15.0662
215.826 15.0662
686.939 15.0592
700.882 15.0417
507.752 15.0417
600.724 15.0357
868.7 15.0313
680.513 15.0313
97.172 15.0313
244.786 15.0139
1247.49 15.0083
130.631 15.0083
53.8428 15.0074
1368.55 15.0066
593.753 15.0066
222.354 15.006
606.332 15.
498.02 15.
380.265 15.
339.559 14.9205
1502.79 14.7788
84.6623 14.7788
652.347 14.675
95.3296 14.675
142.988 14.5568
1400.1 14.5
1041.12 14.5
432.217 14.5
162.182 14.5
1007.91 14.4712
83.0253 14.4712
400.305 14.4444
392.527 14.4444
392.264 14.375
331.44 14.375
1539.93 14.3603
1187.64 14.3603
313.63 14.3603
137.31 14.3333
1464.09 14.2857
412.352 14.2857
1430.92 14.2841
84.6308 14.2841
84.382 14.2813
74.5715 14.2813
564.116 14.25
391.263 14.25
342.556 14.25
335.228 14.2404
1025.55 14.2083
1070.37 14.1838
522.151 14.1635
541.093 14.1607
130.385 14.1607
65.4691 14.1429
41.7047 14.125
337.759 14.1023
926.51 14.0865
107.245 14.0865
1344.88 14.075
742.393 14.075
390.702 14.075
77.5842 14.075
132.135 14.0662
55.2601 14.0662
45.401 14.0662
1190.4 14.0417
626.396 14.0417
230.225 14.0417
84.2768 14.0417
59.1193 14.0417
201.969 14.0357
268.069 14.0313
1442.75 14.0114
318.034 14.0114
56.1149 14.0114
1405.24 14.0096
1270.07 14.0096
410.872 14.0096
374.856 14.0096
1482.48 14.0083
172.911 14.0083
129.534 14.0083
1198.4 14.0074
923.252 14.0074
928.918 14.
670.353 14.
333.939 14.
134.403 14.
115.662 14.
1002.93 13.9205
599.285 13.9205
517.436 13.9205
373.243 13.9205
618.819 13.8929
618.306 13.8929
1042.64 13.8
891.823 13.8
169.827 13.8
856.14 13.6806
61.3627 13.6806
702.031 13.6667
308.788 13.6667
1126.26 13.625
129.71 13.5956
733.277 13.5714
521.127 13.5714
161.165 13.5714
127.851 13.5714
122.019 13.5714
656.302 13.5
1092.73 13.4712
128.916 13.4712
41.193 13.45
1510.42 13.4464
76.3951 13.4464
1520.84 13.4083
99.2385 13.4083
88.7569 13.4083
828.404 13.375
371.923 13.375
283.766 13.375
165.445 13.375
109.811 13.3603
907.348 13.3472
405.984 13.3472
66.3032 13.3333
135.727 13.3214
1169.53 13.2841
50.9116 13.2841
433.92 13.2404
288.505 13.2083
71.2797 13.2083
250.248 13.2
660.651 13.1667
563.444 13.1667
357.494 13.1667
1150.43 13.1635
1020.19 13.1607
347.397 13.1429
881.74 13.125
784.907 13.125
477.94 13.125
176.717 13.125
943.852 13.0865
675.71 13.0865
341.412 13.0865
41.4166 13.0865
47.8057 13.0662
1361.9 13.0625
1398.04 13.0592
622.583 13.0536
1591.29 13.05
1080.4 13.05
729.618 13.05
372.398 13.05
1085.36 13.0417
896.146 13.0417
167.746 13.0417
130.801 13.0417
653.091 13.0357
431.109 13.0357
1509.89 13.025
1255.68 13.0139
242.782 13.0139
213.067 13.0139
1443.59 13.0114
52.6183 13.0096
44.6859 13.0096
1241.61 13.0083
1114.4 13.0083
1232.97 13.
1153.98 13.
1111.5 13.
1108.93 13.
1043.31 13.
685.288 13.
397.948 13.
365.456 13.
293.008 13.
120.687 13.
95.2729 13.
78.9168 13.
73.7355 13.
632.594 12.9205
563.135 12.9205
403.39 12.8
131.073 12.8
1491.83 12.7788
1069.21 12.7788
766.651 12.7788
439.634 12.7788
430.803 12.7788
116.762 12.7788
300.871 12.6806
193.357 12.6806
908.743 12.675
178.277 12.675
1534.04 12.6667
328.146 12.6667
97.4194 12.6667
73.614 12.6667
1112.81 12.5714
55.6606 12.5714
712.276 12.5625
1538.39 12.5568
1463.56 12.5568
370.402 12.5568
72.222 12.5568
1156.42 12.4712
726.87 12.4712
756.471 12.45
1057.49 12.4464
184.57 12.4464
1134.2 12.4083
111.759 12.4083
1382.76 12.375
1085.19 12.375
531.11 12.375
407.501 12.375
163.405 12.375
151.786 12.375
132.978 12.375
319.978 12.3603
513.273 12.3472
500.295 12.3472
352.044 12.3472
230.02 12.3472
957.976 12.3333
951.416 12.3214
241.401 12.3214
1016.34 12.2841
408.98 12.2841
224.76 12.2841
131.662 12.2841
1374.53 12.25
1120.65 12.25
662.992 12.25
635.871 12.25
407.922 12.25
178.119 12.25
160.906 12.25
146.927 12.25
133.143 12.25
84.5356 12.25
48.4964 12.25
1577.18 12.2404
1481.8 12.2404
872.368 12.2404
853.003 12.2404
318.391 12.2404
1573.76 12.225
577.336 12.225
1570.84 12.2083
894.78 12.2083
113.046 12.2083
1356.21 12.2
508.169 12.2
477.751 12.2
127.101 12.2
1410.9 12.1667
971.309 12.1667
802.594 12.1667
144.969 12.1667
162.317 12.1607
277.644 12.1429
40.2055 12.1429
780.866 12.125
754.936 12.125
436.819 12.125
436.454 12.125
186.891 12.125
128.271 12.125
1338.44 12.1023
1325.92 12.1023
1243.57 12.1023
728.489 12.1023
577.976 12.1023
141.568 12.1023
46.6329 12.1023
1035.24 12.0865
326.517 12.0865
206.043 12.0865
1312.89 12.075
566.711 12.075
1308.97 12.0625
40.3978 12.0625
1578.11 12.05
954.67 12.05
929.581 12.05
541.737 12.05
271.965 12.05
82.0252 12.05
1558.2 12.0417
1207.66 12.0417
1192.86 12.0417
919.08 12.0417
427.395 12.0417
157.767 12.0417
62.265 12.0417
1360.17 12.0357
287.193 12.0357
189.729 12.0357
594.032 12.0313
137.959 12.0313
110.226 12.0313
130.532 12.025
41.9868 12.025
1247.7 12.0179
332.256 12.0139
284.675 12.0139
1596.82 12.0114
1155.56 12.0114
1141.16 12.0114
165.564 12.0114
138.451 12.0114
1152.27 12.0096
359.469 12.0096
267.347 12.0096
110.545 12.0083
74.9876 12.0083
55.5073 12.0074
1521. 12.
1375.81 12.
1090.7 12.
898.917 12.
871.023 12.
557.07 12.
543.806 12.
531.93 12.
501.619 12.
493.034 12.
478.629 12.
371.823 12.
167.686 12.
113.62 12.
89.7529 12.
67.1578 12.
55.2771 12.
53.7084 12.
52.3776 12.
886.051 11.9205
590.946 11.9205
531.697 11.9205
263.729 11.9205
63.9456 11.9205
946.505 11.8
252.493 11.8
145.524 11.8
120.172 11.7788
1376.27 11.75
251.976 11.75
201.599 11.75
1072.21 11.6806
838.206 11.6806
575.275 11.6806
261.902 11.6806
356.609 11.6667
231.485 11.6667
1516.51 11.5714
566.398 11.5714
473.032 11.5714
467.665 11.5714
110.949 11.5714
1284.23 11.5625
827.312 11.5625
374.631 11.5625
1314.64 11.5568
651.845 11.5568
607.189 11.5568
393.938 11.5568
333.225 11.5568
198.942 11.5568
77.5479 11.5568
1040.46 11.4712
971.72 11.4712
930.176 11.4712
574.319 11.4712
295.189 11.4712
183.121 11.4712
1537.28 11.45
1485.39 11.45
1415.38 11.45
1407.45 11.45
1156.28 11.45
1038.08 11.45
1032.84 11.45
999.517 11.45
986.887 11.45
883.481 11.45
596.391 11.45
558.385 11.45
249.596 11.45
247.958 11.45
786.121 11.4464
592.851 11.4464
799.482 11.375
721.397 11.375
634.79 11.375
629.334 11.375
426.768 11.375
701.901 11.3472
557.709 11.3472
514.515 11.3472
476.436 11.3472
395.492 11.3472
211.046 11.3472
167.436 11.3472
149.604 11.3472
598.639 11.3333
262.181 11.3333
200.02 11.3333
141.462 11.3333
300.786 11.3214
1335.4 11.2841
1260.52 11.2841
823.419 11.2841
456.667 11.2841
249.766 11.2841
225.415 11.2841
159.864 11.2841
1288.84 11.25
902.154 11.25
476.091 11.25
244.662 11.25
178.873 11.25
95.0252 11.25
595.471 11.2404
442.314 11.2404
201.115 11.2404
878.707 11.2083
65.2423 11.2083
1345.01 11.2
1176.08 11.2
817.674 11.2
627.106 11.2
299.435 11.2
121.492 11.2
602.256 11.1838
1309.41 11.1667
1092.48 11.1667
763.676 11.1667
593.446 11.1667
531.864 11.1667
476.201 11.1667
391.155 11.1667
241.882 11.1667
119.814 11.1667
84.7874 11.1667
66.3762 11.1667
1446.47 11.1607
1049.73 11.1607
856.466 11.1607
713.375 11.1607
231.098 11.1607
1217.11 11.1429
633.594 11.1429
591.048 11.1429
270.391 11.1429
63.8525 11.1429
55.6183 11.1429
1587.92 11.125
1187.74 11.125
1115.16 11.125
462.253 11.125
351.723 11.125
257.897 11.125
124.7 11.125
51.4893 11.125
41.0742 11.125
1577.38 11.1023
1231.06 11.1023
1169.97 11.1023
985.894 11.1023
919.254 11.1023
869.021 11.1023
690.814 11.1023
252.991 11.1023
129.156 11.1023
1484.27 11.0865
968.793 11.0865
300.934 11.0865
1095.89 11.0833
594.142 11.0833
349.319 11.0833
103.185 11.0833
886.347 11.075
527.448 11.075
368.946 11.075
75.0819 11.075
1476.67 11.0625
1042.09 11.0625
457.414 11.0625
258.33 11.0625
1290.3 11.05
1277.54 11.05
992.777 11.05
576.09 11.05
493.581 11.05
382.189 11.05
380.165 11.05
264.731 11.05
262.138 11.05
71.604 11.05
68.3981 11.05
1353.13 11.0417
1111.38 11.0417
981.834 11.0417
679.498 11.0417
457.255 11.0417
423.908 11.0417
292.185 11.0417
262.481 11.0417
211.556 11.0417
84.3029 11.0417
1278.29 11.0357
1162.15 11.0357
969.149 11.0357
866.894 11.0357
673.984 11.0357
594.689 11.0357
423.107 11.0357
233.729 11.0357
1460.16 11.025
56.0929 11.025
199.915 11.0179
892.548 11.0139
852.702 11.0139
835.213 11.0139
769.401 11.0139
688.276 11.0139
675.412 11.0139
464.721 11.0139
340.566 11.0139
270.588 11.0139
223.852 11.0139
47.3159 11.0139
1442.42 11.0114
1223.29 11.0114
1181.9 11.0114
975.49 11.0114
943.94 11.0114
911.386 11.0114
875.161 11.0114
807.03 11.0114
619.685 11.0114
572.179 11.0114
511.637 11.0114
442.844 11.0114
327.252 11.0114
286.01 11.0114
193.249 11.0114
168.347 11.0114
162.929 11.0114
133.091 11.0114
70.0086 11.0114
46.1178 11.0114
653.721 11.0096
170.689 11.0096
75.8832 11.0096
276.948 11.0083
80.5227 11.0083
121.128 11.0074
1509.6 11.
969.435 11.
788.747 11.
648.233 11.
543.179 11.
464.036 11.
339.468 11.
329.365 11.
280.361 11.
248.004 11.
210.167 11.
171.326 11.
169.277 11.
160.003 11.
70.9801 11.
56.5277 11.
49.7741 11.
42.3434 11.
1308.17 10.9205
747.667 10.9205
477.285 10.9205
338.448 10.9205
310.522 10.9205
165.973 10.9205
72.4808 10.9205
612.384 10.875
443.694 10.875
211.485 10.875
1098.27 10.8
440.957 10.8
350.021 10.8
243.682 10.8
1220.82 10.75
219.685 10.75
130.602 10.75
60.1121 10.75
1365.83 10.6806
1088.76 10.6806
698.74 10.6806
367.536 10.6806
266.839 10.6806
96.8712 10.6806
66.2237 10.6806
271.505 10.6667
142.806 10.6667
1292.76 10.625
1016.21 10.625
453.302 10.625
1364.73 10.5625
1171.38 10.5625
1088.03 10.5625
672.696 10.5625
552.102 10.5625
1407.76 10.5568
1089.47 10.5568
966.396 10.5568
725.944 10.5568
72.4053 10.5568
237.752 10.5
1163.62 10.4712
1002.15 10.4712
288.156 10.4712
150.062 10.4712
1112.61 10.45
932.567 10.45
732.75 10.45
489.507 10.45
474.163 10.45
428.637 10.45
365.611 10.45
196.43 10.45
91.5792 10.45
71.1532 10.45
55.87 10.45
1140.95 10.4464
967.472 10.4464
773.931 10.4464
615.533 10.4464
71.1814 10.4464
1593.99 10.375
1333.25 10.375
737.322 10.375
543.018 10.375
226.276 10.375
119.369 10.375
50.2767 10.375
1381.36 10.3472
884.679 10.3472
749.828 10.3472
614.849 10.3472
510.573 10.3472
491.66 10.3472
462.782 10.3472
425.642 10.3472
358.917 10.3472
191.581 10.3472
107.942 10.3472
103.068 10.3472
52.0141 10.3472
1245.99 10.3333
148.994 10.3333
1252.84 10.3214
872.926 10.3214
266.889 10.3214
401.83 10.2841
311.419 10.2841
294.471 10.2841
1335.31 10.25
1076.84 10.25
609.331 10.25
583.453 10.25
329.649 10.25
325.626 10.25
198.041 10.25
938.44 10.2404
512.713 10.2404
501.734 10.2404
449.875 10.2404
444.291 10.2404
384.601 10.2404
260.656 10.2404
1429.11 10.225
578.338 10.225
134.697 10.225
1451.79 10.2
1288.47 10.2
818.858 10.2
265.813 10.2
247.167 10.2
178.361 10.2
143.278 10.2
1440.98 10.1667
1371.52 10.1667
484.978 10.1667
1424.74 10.1607
1018.03 10.1607
804.951 10.1607
605.801 10.1607
500.065 10.1607
48.6124 10.1607
1581.3 10.1429
1478.65 10.1429
1063.63 10.1429
993.734 10.1429
731.121 10.1429
442.097 10.1429
277.434 10.1429
1467.9 10.125
1358.85 10.125
1148.99 10.125
1144.64 10.125
1106.4 10.125
1038.56 10.125
445.379 10.125
300.107 10.125
187.683 10.125
170.973 10.125
114.672 10.125
1418.52 10.1023
1076.03 10.1023
557.53 10.1023
552.281 10.1023
548.572 10.1023
547.258 10.1023
378.725 10.1023
316.564 10.1023
237.324 10.1023
114.084 10.1023
1596.5 10.0865
1108.56 10.0865
1070.96 10.0865
1069.32 10.0865
695.176 10.0865
644.207 10.0865
201.717 10.0865
89.8343 10.0865
78.9779 10.0865
1563.61 10.0833
1251.45 10.0833
625.173 10.0833
497.179 10.0833
274.967 10.0833
249.967 10.0833
131.48 10.0833
130.729 10.075
1343.7 10.0625
1160.59 10.0625
1095.76 10.0625
925.411 10.0625
743.313 10.0625
554.261 10.0625
497.342 10.0625
368.478 10.0625
257.116 10.0625
220.674 10.0625
105.809 10.0625
1035.5 10.05
920.574 10.05
848.492 10.05
825.013 10.05
367.88 10.05
274.56 10.05
148.375 10.05
125.132 10.05
98.532 10.05
91.5473 10.05
59.9013 10.05
1508.22 10.0417
1429.53 10.0417
1311.28 10.0417
1147.61 10.0417
810.875 10.0417
760.529 10.0417
576.819 10.0417
383.132 10.0417
299.862 10.0417
150.265 10.0417
129.292 10.0417
1206.86 10.0357
453.039 10.0357
162.023 10.0357
117.362 10.0357
620.201 10.0179
539.261 10.0179
343.744 10.0179
308.342 10.0179
297.18 10.0179
1569.7 10.0139
1339.22 10.0139
1331.53 10.0139
1153.19 10.0139
948.574 10.0139
887.917 10.0139
765.18 10.0139
747.913 10.0139
688.606 10.0139
687.945 10.0139
685.663 10.0139
624.729 10.0139
355.904 10.0139
233.335 10.0139
229.136 10.0139
220.199 10.0139
182.346 10.0139
178.798 10.0139
107.84 10.0139
77.4328 10.0139
49.5319 10.0139
1568.52 10.0114
1545.51 10.0114
1342.4 10.0114
1256.15 10.0114
1215.75 10.0114
1023.33 10.0114
718.921 10.0114
692.52 10.0114
665.298 10.0114
655.817 10.0114
511.261 10.0114
372.79 10.0114
158.809 10.0114
144.232 10.0114
119.757 10.0114
84.2556 10.0114
1291.04 10.0096
948.662 10.0096
838.974 10.0096
784.586 10.0096
733.198 10.0096
697.882 10.0096
587.641 10.0096
558.735 10.0096
484.373 10.0096
434.458 10.0096
160.822 10.0096
111.928 10.0096
974.024 10.0083
1580.11 10.0074
1570.73 10.
1552.57 10.
1456.42 10.
1424.92 10.
1317.25 10.
1316.92 10.
1231.8 10.
1228.65 10.
1220.25 10.
1089.26 10.
1036.6 10.
961.94 10.
705.925 10.
678.333 10.
453.997 10.
389.763 10.
273.46 10.
235.255 10.
115.474 10.
49.1618 10.
