# Supplementary material for: Functional Genomics of Novel Secondary Metabolites from Diverse Cyanobacteria Using Untargeted Metabolomics
Source: Mar Drugs. 2013 Sep 30;11(10):3617–31. doi: 10.3390/md11103617 (PMC3826126; doi:10.3390/md11103617)
Supplement: Supplementary File 3 — Supplementary msms data (ZIP, 1417 KB) [file marinedrugs-11-03617-s003.zip › msms/63.Positive.txt]

// 63.   Positive
353.268 26625.2
261.221 4891.66
694.401 3081.19
515.319 2586.36
335.258 2187.68
497.309 1530.07
163.058 1447.27
243.212 1292.08
659.356 653.828
145.047 515.2
325.113 513.889
353.508 434.111
677.369 408.1
163.147 361.391
353.832 339.273
177.164 289.158
353.668 282.225
279.228 234.02
353.744 210.477
354.27 209.84
353.94 201.003
354.058 199.023
135.116 186.13
149.13 183.189
479.306 175.283
109.1 174.976
353.992 165.727
187.145 162.103
91.0381 161.263
263.24 149.794
694.635 140.125
354.146 139.116
95.0873 126.727
297.208 125.841
161.129 125.818
354.375 122.081
67.0515 114.161
261.38 113.308
354.606 112.037
354.804 108.875
119.085 106.602
354.185 105.163
695.041 101.08
516.323 100.15
354.916 98.8443
695.445 97.125
694.733 96.3967
121.099 94.6864
97.028 93.7935
515.635 91.0158
461.302 89.4628
354.468 88.0345
233.217 86.7039
694.891 84.6402
93.0607 84.3393
245.207 84.125
83.0852 82.84
145.101 80.375
165.122 80.3077
354.519 79.5313
515.507 79.4
173.129 77.15
81.0649 76.575
163.205 76.0363
183.134 73.6125
131.085 73.5652
107.082 72.5559
127.034 69.5216
515.737 68.0556
317.239 67.405
85.0266 67.3495
57.034 67.225
283.183 66.6791
354.979 64.4545
205.151 63.6955
261.458 63.1488
695.132 61.5104
61.0284 61.0388
695.188 60.0274
497.521 60.0179
243.338 58.0769
695.266 58.0054
355.115 57.675
137.13 56.3393
163.382 56.0947
355.759 55.7202
261.585 54.2857
519.317 54.1488
271.192 54.0054
355.67 53.3333
355.327 52.0227
497.646 51.4
355.455 50.3158
153.129 50.0417
353.093 49.7778
121.435 49.3333
243.832 48.4803
311.219 47.7782
355.228 47.1838
659.883 46.405
669.326 46.0667
179.146 46.0357
497.569 45.5956
229.141 45.1118
173.074 44.2426
309.233 44.1422
355.558 43.5417
261.713 43.3603
261.892 43.1635
356.383 43.0208
223.165 42.1838
515.94 41.9013
437.282 41.2813
461.353 41.1976
335.502 41.125
423.282 41.1023
516.408 40.7692
356.282 40.6576
515.576 40.645
659.483 40.0179
259.21 40.0046
572.425 40.
99.0758 39.9013
189.162 39.245
695.627 39.1111
677.488 39.0625
480.233 39.0357
516.083 38.7202
55.0533 38.6
279.271 38.4464
201.108 38.2663
325.197 38.25
175.147 38.2269
325.233 38.1645
163.271 38.125
147.115 38.0074
498.202 37.5329
1516.55 37.2045
257.182 36.5208
262.185 36.405
125.096 36.3611
97.0995 36.2917
697.975 36.2457
335.973 35.375
358.248 35.2727
356.493 35.225
352.195 35.225
261.796 35.2083
357.623 35.1838
120.09 35.1645
339.236 35.1488
437.857 35.1359
358.124 35.1359
357.495 35.0536
515.804 35.
261.658 34.4712
353.174 34.2663
163.703 34.2083
677.616 34.0357
123.112 34.025
630.617 33.6875
264.477 33.625
516.871 33.5625
513.544 33.405
356.11 33.4
336.477 33.1494
243.434 33.0054
336.272 32.75
405.252 32.6806
353.036 32.0536
97.1605 32.0208
281.231 32.
141.089 31.7788
500.486 31.675
197.15 31.4083
245.44 31.1607
336.729 31.0357
115.071 31.0083
271.833 31.0074
395.259 30.3393
177.118 30.338
243.578 30.3214
498.037 30.1118
355.816 30.1023
117.499 30.0667
515.856 30.0227
695.87 30.0043
650.526 29.5625
135.152 29.3214
389.259 29.0417
356.801 29.006
145.507 29.0054
355.982 29.
355.872 28.605
696.714 28.5329
287.219 28.375
173.706 28.3269
335.816 28.25
325.822 28.1838
513.479 28.1
497.915 28.0066
164.427 27.7778
355.27 27.75
1004.94 27.605
335.628 27.4083
498.296 27.25
237.165 27.1875
696.898 27.1607
299.216 27.125
150.905 27.0208
191.151 27.0179
332.719 27.
