# Supplementary material for: Functional Genomics of Novel Secondary Metabolites from Diverse Cyanobacteria Using Untargeted Metabolomics
Source: Mar Drugs. 2013 Sep 30;11(10):3617–31. doi: 10.3390/md11103617 (PMC3826126; doi:10.3390/md11103617)
Supplement: Supplementary File 3 — Supplementary msms data (ZIP, 1417 KB) [file marinedrugs-11-03617-s003.zip › msms/91.Positive.txt]

// 91.   Positive
729.526 67410.3
582.472 31044.4
148.061 5495.87
302.232 2727.29
564.461 2598.41
693.501 2236.96
711.518 2103.26
284.223 1586.02
730.016 871.759
730.102 867.654
730.533 854.224
730.26 758.887
266.209 688.802
509.319 668.586
730.393 662.844
730.736 589.787
546.455 565.734
340.284 542.778
396.238 541.122
712.523 537.562
582.821 500.564
380.284 455.663
730.848 438.409
730.934 430.117
582.955 422.322
583.476 422.093
583.083 372.557
731.18 370.717
583.193 346.142
60.0446 344.133
352.28 331.906
84.0419 331.49
583.642 311.668
274.243 311.452
731.703 306.513
449.286 291.694
731.314 271.255
731.414 270.132
583.351 257.607
554.481 234.875
583.299 231.066
675.503 213.5
731.904 211.048
148.147 202.918
130.045 195.782
732.209 194.25
732.468 193.841
732.023 185.001
732.274 177.817
583.915 177.073
395.27 166.358
253.249 166.063
239.199 163.225
491.311 155.841
298.269 151.96
564.602 149.845
238.217 144.573
584.205 141.084
732.903 141.084
109.1 137.202
732.72 135.186
72.0444 128.889
564.67 126.111
584.102 125.881
733.15 125.12
584.523 122.557
240.235 119.129
711.711 119.003
536.466 118.765
712.633 116.003
581.465 115.226
565.467 111.881
413.287 110.125
83.0842 109.938
248.193 107.721
732.574 107.006
185.058 106.594
584.785 104.136
267.198 101.139
378.236 99.9114
249.181 96.4737
179.18 94.1184
197.186 94.0947
733.902 92.2
733.382 89.
734.987 88.2893
102.054 88.0028
584.303 87.6923
528.432 87.1406
57.0691 84.3879
733.537 83.5
148.556 82.01
302.419 80.8026
584.919 79.3333
148.207 79.125
211.066 77.8846
734.18 77.7348
728.996 77.4321
694.497 77.3878
431.266 77.
712.347 75.3125
585.922 75.1731
565.569 74.9605
303.245 74.0625
693.692 73.1136
728.527 72.2857
148.229 71.5417
734.606 68.4706
67.0596 68.3289
