# Supplementary material for: Functional Genomics of Novel Secondary Metabolites from Diverse Cyanobacteria Using Untargeted Metabolomics
Source: Mar Drugs. 2013 Sep 30;11(10):3617–31. doi: 10.3390/md11103617 (PMC3826126; doi:10.3390/md11103617)
Supplement: Supplementary File 3 — Supplementary msms data (ZIP, 1417 KB) [file marinedrugs-11-03617-s003.zip › msms/232.Positive.txt]

// 232. 6Hex+C7H16O7 C43H76O37 Positive
1202.44 10588.4
1185.42 3183.78
649.222 1573.82
811.273 1500.56
699.257 1232.13
973.325 1222.14
1023.37 1184.03
487.167 1174.39
861.313 1086.36
325.114 898.225
537.205 895.787
375.15 642.675
163.059 599.657
213.096 553.945
1203.43 470.07
1202.83 370.12
1202.92 271.014
1203.02 244.037
1203.22 233.889
1203.71 216.25
1186.41 194.446
1203.87 190.443
1204.1 149.091
1204.36 145.735
145.044 125.007
1205.23 111.75
1185.97 110.449
1023.51 110.361
1204.68 109.
699.408 106.237
1185.75 104.26
487.278 104.225
861.477 93.2802
1205.03 90.375
861.552 89.9698
811.446 86.1488
1186.6 85.5378
890.978 81.5603
1023.63 73.3878
973.547 67.2667
974.247 63.4545
1186.86 63.2663
1205.7 62.0179
1024.42 60.556
811.65 58.9205
1205.4 57.1635
700.287 56.375
1031.3 55.3911
1024.55 55.0833
699.472 54.2917
973.767 54.2105
1186.72 53.0769
812.32 52.7601
195.083 52.0526
1206.03 51.0278
649.625 50.225
649.839 50.0417
91.0356 49.5208
537.457 48.8935
812.07 47.5
811.511 47.125
537.61 45.0038
103.038 44.9205
1205.53 44.7778
631.19 44.2802
1190.23 41.5313
1187.7 41.375
862.305 40.3472
375.233 40.0833
1023.89 40.0417
937.741 40.0083
1025.09 39.125
1206.47 39.006
1187.43 38.75
1206.19 37.875
1188.21 37.375
649.509 37.1488
1213.47 37.0625
1187.95 37.0208
1207.98 36.4083
699.637 36.025
973.021 36.
813.682 35.7961
1026.12 35.6875
861.885 34.4
863.185 34.2269
163.132 34.1111
1206.64 34.075
325.346 34.0489
1211.1 33.0833
811.736 33.0833
649.691 32.45
974.537 32.3333
1208.37 31.6923
1189.69 31.2228
1205.86 31.125
700.877 31.0096
1197.46 31.0066
1024.05 30.2857
1281.08 30.1875
812.633 30.006
1030.55 29.805
1188.47 29.7788
650.638 29.125
1187.14 29.1136
650.193 29.0536
541.655 28.8036
815.922 28.4821
325.294 28.0769
1199.74 28.
1206.36 27.5682
1024.83 27.4402
163.679 27.375
1028.08 27.2841
1190.82 27.25
375.333 27.1667
488.088 27.125
487.375 27.1111
1189.57 27.0278
974.466 27.0074
616.113 26.3611
214.575 26.1118
1207.47 26.
975.238 25.9185
650.409 25.5329
325.613 25.445
1194.11 25.4444
811.92 25.375
699.783 25.1023
1025.25 25.0714
537.821 24.5956
1206.99 24.5625
1209.45 24.5568
861.715 24.5568
1196.07 24.4083
1192.02 24.2
812.152 24.0083
213.173 24.
1207.56 23.6667
1188.28 23.0208
862.865 23.0096
163.854 23.0083
1208.09 22.75
375.536 22.75
538.301 22.3603
812.517 22.1359
813.058 22.1
978.083 22.075
213.249 22.075
650.572 22.0074
811.834 22.005
1016.09 21.8929
126.64 21.7961
1207.71 21.6806
221.511 21.6544
1211.43 21.625
1215.59 21.2917
213.306 21.25
1208.21 21.225
976.038 21.05
487.478 21.0357
1099.49 21.006
1236.11 21.
1188.64 21.
700.459 20.9205
538.002 20.8
1209.74 20.7788
1407.21 20.6576
487.607 20.5568
692.624 20.5
974.685 20.1607
1188.05 20.1429
1275.11 20.125
1026.96 20.0865
700.392 20.0139
700.713 19.9
862.599 19.7813
1209.57 19.675
652.347 19.5313
1217.5 19.5
1209.07 19.375
460.001 19.3603
376.932 19.3214
983.769 19.2917
593.923 19.2857
357.58 19.2813
882.409 19.1429
813.919 19.1429
864.446 19.1359
1212.49 19.1
1041.36 19.0592
700.103 19.05
1073.7 19.0417
700.573 19.0417
1220.21 19.025
1021.45 19.0083
315.645 19.006
974.932 19.
862.72 18.9205
1023.06 18.7788
173.553 18.7778
869.541 18.6576
375.633 18.5714
228.217 18.5
1579.9 18.375
483.98 18.2083
127.035 18.2083
1210.26 18.1488
863.032 18.0662
1306.46 18.0592
955.693 18.0313
1207.86 18.0096
812.422 18.0096
325.646 18.0083
148.618 18.0074
488.552 18.0066
1089.41 18.0054
1289.68 17.7813
551.823 17.7813
50.0367 17.6944
1212.62 17.6806
1209.65 17.6667
1106.75 17.6667
1211.18 17.5956
813.35 17.4083
862.385 17.375
1212.25 17.3472
262.146 17.3214
1025.96 17.25
100.171 17.2426
1197.54 17.2404
163.163 17.225
1006.05 17.1838
1189.04 17.1635
812.246 17.125
1218.97 17.1
930.863 17.0417
651.64 17.0417
520.038 17.0313
1222.23 17.0278
1220.71 17.0096
863.273 16.8929
975.668 16.7813
749.964 16.6944
863.48 16.6806
157.455 16.5714
1030.4 16.5
711.321 16.5
163.301 16.5
325.805 16.4464
318.307 16.4444
1198.85 16.4083
1200.72 16.3214
1072.47 16.2857
604.732 16.2
486.048 16.1838
1025.46 16.1635
1213.81 16.1429
560.998 16.125
1267.78 16.1111
1025.38 16.1023
327.955 16.1023
1243.93 16.0278
1226.74 16.0278
939.33 16.0278
173.437 16.0278
539.536 16.0096
106.369 15.8897
140.418 15.7961
1278.52 15.7788
276.433 15.675
813.23 15.625
595.899 15.5714
863.678 15.5625
1343.3 15.5
997.588 15.5
685.952 15.5
261.404 15.5
327.487 15.4712
1034.69 15.4083
1212.9 15.375
325.735 15.375
873.413 15.3603
1292.53 15.2857
139.283 15.2857
870.282 15.2404
834.63 15.2404
980.406 15.225
1191.54 15.2083
1206.74 15.1667
717.243 15.1429
214.522 15.125
133.632 15.125
650.119 15.0662
1163.53 15.05
1224.03 15.0096
966.454 15.0096
1592.79 15.
1032.27 15.
900.21 15.
310.658 15.
59.2768 15.
872.729 14.9205
627.023 14.9205
223.766 14.8929
870.962 14.8897
1028.31 14.875
1133.94 14.8
699.979 14.8
1214.12 14.7788
902.751 14.7788
205.578 14.6806
538.543 14.6667
1201.47 14.625
221.223 14.5625
1192.86 14.5568
652.575 14.5329
1427.05 14.45
487.901 14.375
1173.96 14.3333
1030.63 14.3214
478.287 14.3214
1214.73 14.2841
1256.01 14.25
142.243 14.2404
1404.82 14.225
1378.23 14.2083
579.488 14.2083
962.719 14.1667
1222.94 14.1635
371.483 14.1635
378.11 14.1429
1228. 14.125
1126.27 14.125
532.679 14.1023
1548.3 14.0865
1540.85 14.0865
1222.77 14.0865
268.836 14.0865
1273.09 14.075
974.861 14.05
703.307 14.05
1275.48 14.0417
1208.69 14.0417
982.566 14.0417
134.076 14.0357
670.876 14.0278
1500.55 14.0096
106.528 14.0096
176.978 14.0083
1359.45 14.0074
1275.67 14.0074
1263.01 14.0074
202.162 14.0074
327.696 14.0066
1035.01 14.
206.568 14.
1213.9 13.9205
844.948 13.9205
1194. 13.8929
108.903 13.875
722.063 13.8
990.7 13.7813
1064.39 13.7788
538.082 13.6806
1304.37 13.6667
1033.68 13.6667
425.927 13.6667
395.398 13.6667
594.56 13.5956
915.209 13.5714
827.481 13.5714
1190.42 13.5625
459.936 13.5568
141.225 13.5568
216.911 13.5
346.66 13.4712
118.798 13.4712
1213.16 13.45
1336.18 13.4464
166.449 13.375
58.3647 13.3333
977.99 13.2841
180.547 13.2813
325.444 13.25
172.646 13.2404
1029.86 13.2083
868.713 13.2083
1226.63 13.2
1197.15 13.1667
505.704 13.1667
430.885 13.1635
1236.21 13.1429
747.095 13.1429
80.9044 13.1429
59.3872 13.1429
858.436 13.125
192.093 13.125
163.252 13.125
261.885 13.1111
448.208 13.1023
1262.08 13.0865
64.4745 13.0833
885.422 13.075
875.564 13.075
477.686 13.0662
277.613 13.0662
875.275 13.05
63.9112 13.05
1202.01 13.0417
1153.65 13.0417
1131.93 13.0417
1102.86 13.0417
1025.84 13.0417
650.873 13.0417
567.622 13.0417
538.659 13.0417
378.89 13.0417
483.853 13.0357
1214.93 13.0278
213.618 13.025
857.403 13.0179
975.587 13.0139
651.303 13.0114
1020.8 13.0096
774.92 13.0096
1229.43 13.0083
533.87 13.0083
260.182 13.0083
1427.29 13.
1000.58 13.
976.219 13.
974.77 13.
878.1 13.
640.124 13.
488.716 13.
482.179 13.
386.623 13.
127.862 13.
70.185 13.
536.486 12.9205
865.061 12.875
1191.95 12.8
163.544 12.8
1244.22 12.7788
203.028 12.7788
113.566 12.75
1477.22 12.6667
487.686 12.625
1226.81 12.5625
255.073 12.5625
151.37 12.5625
1351.79 12.5568
984.905 12.5568
729.813 12.5568
178.075 12.5568
862.462 12.4712
741.685 12.4712
84.7288 12.4712
84.6029 12.45
1014.07 12.4464
1307.31 12.4083
1196.57 12.4083
1126.65 12.375
909.306 12.375
370.359 12.375
1150.59 12.3472
862.012 12.3333
720.693 12.3333
1254.5 12.2841
1250.99 12.2841
866.47 12.2841
572.643 12.2841
217.831 12.2841
52.567 12.2841
1330.63 12.2813
1197.24 12.2813
537.955 12.2813
559.663 12.25
1192.97 12.2404
553.422 12.2404
508.658 12.2404
196.903 12.2404
1234.21 12.2083
315.971 12.2083
414.825 12.2
812.814 12.1667
379.66 12.1667
815.081 12.1607
947.954 12.125
826.252 12.125
813.807 12.125
756.914 12.125
510.591 12.125
319.503 12.125
205.634 12.125
94.3512 12.125
1499.51 12.1023
1234.31 12.1023
321.35 12.1023
74.902 12.1023
1015.42 12.0865
377.141 12.0865
488.944 12.075
1194.23 12.0625
375.42 12.0625
1417.68 12.05
1289.52 12.0417
1223.39 12.0417
1179.36 12.0417
1049. 12.0417
985.195 12.0417
976.494 12.0417
812.764 12.0417
325.695 12.0417
272.515 12.0417
52.1544 12.0417
144.162 12.0357
374.41 12.0313
1032.85 12.025
934.405 12.0179
690.05 12.0179
1553.4 12.0114
719.5 12.0114
409.373 12.0114
160.719 12.0114
1428.09 12.0096
710.754 12.0096
214.061 12.0096
68.5439 12.0074
1540.58 12.
1209.88 12.
1175.33 12.
1037.19 12.
973.966 12.
831.306 12.
424.1 12.
172.187 12.
1080.92 11.9205
1074.47 11.9205
1028.58 11.9205
1020.28 11.875
709.739 11.875
1030.24 11.8
870.058 11.8
336.828 11.8
49.0699 11.8
980.702 11.7788
901.623 11.7788
865.848 11.7788
759.254 11.75
554.09 11.75
163.215 11.6806
158.305 11.6806
1324.43 11.6667
745.162 11.625
1368.67 11.5568
1235.4 11.5568
605.323 11.5568
431.889 11.5568
92.2938 11.5568
52.3028 11.5568
1232.26 11.4712
1172.27 11.4712
993.204 11.4712
565.959 11.4712
391.89 11.4712
141.076 11.4712
1495.61 11.45
1281.91 11.45
1280.21 11.45
557.984 11.45
375.672 11.45
120.778 11.45
1223.16 11.4464
384.515 11.4464
61.7829 11.4464
1037.89 11.4083
1216.1 11.375
1188.92 11.375
653.365 11.375
488.665 11.375
322.769 11.375
1224.86 11.3472
457.904 11.3472
326.827 11.3472
288.336 11.3472
271.48 11.3472
376.193 11.3333
1067.64 11.3214
470.565 11.3214
126.957 11.3214
92.0014 11.3214
1339.99 11.2841
917.289 11.2841
813.155 11.2841
46.1711 11.2841
567.499 11.2813
1514.62 11.25
867.607 11.25
704.377 11.25
650.737 11.25
390.946 11.25
297.442 11.25
250.603 11.25
108.821 11.25
1334.16 11.2404
420.951 11.2404
250.861 11.2404
650.036 11.225
67.6348 11.225
924.519 11.2083
289.272 11.2083
968.38 11.2
824.531 11.2
581.366 11.2
450.687 11.2
365.366 11.2
347.97 11.2
121.815 11.2
71.744 11.2
1381.12 11.1667
546.746 11.1667
466.745 11.1667
327.147 11.1667
62.2142 11.1667
1571.44 11.1607
1565.12 11.1607
1063.96 11.1607
376.243 11.1607
375.472 11.1429
120.264 11.1429
1437.41 11.125
1392.18 11.125
1325.18 11.125
238.903 11.125
77.3867 11.125
1150.81 11.1023
155.505 11.1023
1247.27 11.0865
779.76 11.0865
498.874 11.0865
401.84 11.0865
161.366 11.0865
47.5121 11.0865
1358.45 11.0833
752.902 11.0833
341.729 11.0833
299.572 11.075
1211.54 11.0625
1026. 11.0625
982.495 11.0625
1345.9 11.05
1306.33 11.05
959.522 11.05
598.141 11.05
487.982 11.05
446.839 11.05
431.558 11.05
354.337 11.05
326.98 11.05
1210.34 11.0417
1188.86 11.0417
1073.49 11.0417
702.212 11.0417
487.842 11.0417
418.392 11.0417
362.273 11.0417
297.998 11.0417
138.678 11.0417
69.0713 11.0417
1114.62 11.0357
969.038 11.0357
155.969 11.0357
154.741 11.0357
689.807 11.025
195.14 11.025
1277.3 11.0139
1236.87 11.0139
1233.05 11.0139
1051.83 11.0139
846.62 11.0139
833.52 11.0139
201.105 11.0139
1309.79 11.0114
1064.47 11.0114
653.732 11.0114
537.671 11.0114
391.821 11.0114
304.09 11.0114
199.144 11.0114
137.783 11.0114
117.243 11.0114
1200.64 11.0096
1151.96 11.0096
1046.51 11.0096
1015.88 11.0096
767.381 11.0096
760.241 11.0096
653.82 11.0096
465.854 11.0096
464.36 11.0096
342.713 11.0096
123.273 11.0074
1362.51 11.
1251.49 11.
1228.56 11.
1225.13 11.
1076.09 11.
1063.89 11.
923.727 11.
825.651 11.
717.09 11.
426.386 11.
241.951 11.
220.962 11.
185.912 11.
182.852 11.
100.626 11.
1216.77 10.9205
700.791 10.9205
662.878 10.9205
660.314 10.9205
655.495 10.9205
1229.6 10.875
320.021 10.875
1301.24 10.8
999.214 10.8
338.945 10.8
250.069 10.8
56.1684 10.8
53.2187 10.8
604.513 10.6806
242.197 10.6806
212.933 10.6806
76.8063 10.6806
625.673 10.6667
524.316 10.6667
300.516 10.6667
141.786 10.6667
124.517 10.6667
55.7762 10.6667
358.034 10.625
