# Supplementary material for: Functional Genomics of Novel Secondary Metabolites from Diverse Cyanobacteria Using Untargeted Metabolomics
Source: Mar Drugs. 2013 Sep 30;11(10):3617–31. doi: 10.3390/md11103617 (PMC3826126; doi:10.3390/md11103617)
Supplement: Supplementary File 3 — Supplementary msms data (ZIP, 1417 KB) [file marinedrugs-11-03617-s003.zip › msms/214.Positive.txt]

// 214. 3Hex+C7H16O7 C25H46O22 Positive
213.097 15394.1
375.15 11537.2
537.201 8613.61
325.113 7661.99
163.06 5459.31
699.255 5173.14
487.166 4425.94
716.282 802.942
195.085 711.951
145.049 679.877
478.207 420.201
699.461 288.255
159.062 260.581
213.323 246.75
127.041 246.416
91.0407 238.163
487.292 223.132
213.262 220.596
537.395 220.231
325.279 218.682
177.074 213.098
477.196 209.507
239.103 204.879
537.505 192.161
213.39 190.391
85.028 188.381
375.499 185.05
103.038 183.223
375.389 175.205
487.414 156.044
325.319 144.
375.689 137.133
699.578 133.004
537.642 131.803
213.468 130.571
375.64 128.166
213.696 124.563
375.833 122.817
163.164 122.112
699.806 120.474
163.219 113.018
325.389 110.803
699.701 102.368
307.099 100.889
214.118 97.9004
325.437 93.6957
700.438 92.4495
537.852 91.3068
213.642 91.0536
213.577 91.0125
117.054 90.6757
141.054 86.2367
213.956 82.7656
326.136 82.3214
538.221 81.3603
123.042 79.1738
538.109 79.0036
700.528 78.4556
376.132 77.9395
325.693 77.0043
376.228 76.
376.454 73.9698
538.279 73.1653
487.57 71.0288
700.769 70.2269
325.542 70.1359
701.11 69.5
69.0334 69.
375.943 68.225
487.688 68.2112
213.74 67.6402
61.0251 67.25
538.03 66.0321
129.055 63.2308
289.092 61.6786
163.263 61.1136
700.144 60.0714
214.623 59.8167
376.714 58.75
487.957 58.0083
376.025 56.05
538.785 54.5
700.27 54.0417
487.496 53.2841
325.897 52.2802
377.078 52.225
325.841 51.7788
478.303 51.2308
700.011 51.006
538.668 50.0208
700.995 48.1494
163.372 47.075
488.368 46.5625
539.592 45.5329
538.521 45.3393
487.76 45.0893
377.314 45.0417
145.142 44.8523
538.381 43.1359
539.211 42.5208
376.335 42.375
716.494 41.7961
488.57 41.2045
326.96 41.
326.242 40.4444
163.454 40.1118
488.677 40.0363
376.518 40.0363
163.553 39.9013
376.979 39.2426
700.607 38.7813
214.374 37.9
141.857 37.25
716.783 36.0096
701.18 35.7824
213.791 35.6576
641.597 35.5
163.852 35.5
539.03 35.0066
260.992 34.8
178.178 34.7794
83.0441 34.4402
146.057 34.3393
556.485 34.2667
538.965 34.1488
376.818 34.
177.888 33.875
325.97 33.5568
488.467 33.3611
716.946 33.2269
488.155 33.0833
216.534 32.5329
483.519 32.4083
704.101 31.875
214.817 31.25
214.69 31.0909
127.63 31.
214.893 30.375
401.986 30.1429
81.0376 30.0357
378.522 30.0278
214.737 30.0083
163.635 30.0083
540.318 29.8182
163.912 29.25
214.477 29.1838
327.664 29.025
489.551 29.0179
489.126 28.8929
540.822 28.6667
376.64 28.3603
326.368 28.25
322.587 28.1488
539.668 28.0417
377.408 28.025
307.154 28.025
328.986 27.8897
701.588 27.625
701.707 27.5682
575.495 27.1645
717.706 27.1118
216.043 27.0043
326.533 27.
326.803 26.9185
489.405 26.6544
377.193 26.5
538.892 26.375
105.01 26.3393
373.642 26.25
539.384 26.125
85.0616 26.125
484.015 26.0536
214.288 26.0114
215.137 25.375
717.32 25.1645
603.207 25.0489
380.633 24.7961
327.173 24.7778
91.0955 24.5313
166.576 24.4545
373.291 24.3077
162.4 24.2404
49.4715 24.2045
99.0434 24.1111
384.462 24.0592
164.512 24.0208
717.164 24.
393.067 23.9185
706.21 23.9
177.154 23.7778
703.852 23.75
97.0292 23.5568
163.69 23.5329
376.924 23.4821
543.923 23.4
458.425 23.375
1102.34 23.2663
195.162 23.2404
699.011 23.1607
222.276 23.1607
43.0241 23.125
380.039 23.1
206.428 23.0909
217.084 23.0417
215.4 23.0417
701.451 23.0227
539.935 23.0208
1128.62 23.0054
195.544 22.9205
214.977 22.3603
561.74 22.3077
215.234 22.25
701.247 22.2426
702.776 22.225
274.172 22.225
616.034 22.2045
336.095 22.1429
377.842 22.1078
266.073 22.1
531.357 22.0536
377.932 22.0417
99.1061 22.0179
779.228 22.005
657.234 22.
202.505 22.
196.009 21.9205
519.222 21.8929
83.1138 21.7961
276.156 21.7202
240.604 21.6544
97.0681 21.5568
1407.94 21.3393
146.253 21.3224
541.409 21.25
165.01 21.1645
218.814 21.125
177.438 21.125
704.628 21.1136
554.526 21.1
912.553 21.0909
326.871 21.0489
1585.25 21.0313
417.431 21.025
327.893 21.0066
1135.48 20.9
485.626 20.8929
540.487 20.875
621.54 20.8
289.161 20.6544
512.196 20.625
733.855 20.5956
217.797 20.5956
195.962 20.5714
377.546 20.5329
390.737 20.5313
478.41 20.5
374.9 20.4712
178.241 20.4464
432.58 20.4444
340.013 20.4444
743.61 20.4083
214.328 20.375
540.157 20.2426
725.811 20.225
1492.37 20.2228
366.176 20.2112
99.4769 20.2083
162.699 20.2
235.535 20.1429
489.784 20.125
406.499 20.125
221.093 20.125
482.837 20.1111
479.227 20.1111
767.806 20.0278
507.391 20.0278
378.198 20.0278
793.912 20.006
539.119 20.
1555.86 19.8929
226.681 19.8897
535.122 19.6806
323.991 19.675
57.0295 19.6667
587.364 19.6544
752.629 19.5682
1252.32 19.4712
377.889 19.3472
695.35 19.3224
985.69 19.3214
164.091 19.3214
1256.42 19.2917
932.419 19.2404
146.358 19.225
164.768 19.2045
708.306 19.2
146.294 19.2
170.83 19.1645
1017.55 19.1635
310.402 19.1635
490.297 19.125
483.061 19.125
1133.92 19.1023
1414.65 19.1
301.19 19.1
48.2263 19.1
263.528 19.075
630.492 19.0536
167.893 19.0536
162.117 19.0313
130.421 19.0278
121.442 19.0227
179.563 19.0083
1180.24 19.006
645.408 19.0054
703.398 19.
328.515 19.
175.458 19.
521.413 18.9205
834.587 18.8929
168.149 18.875
1086.48 18.7961
702.371 18.6806
215.512 18.675
104.949 18.625
383.881 18.5714
702.143 18.5625
1134.47 18.5568
240.327 18.5313
581.028 18.4712
364.548 18.4464
198.16 18.3224
455.77 18.2813
1351.62 18.25
432.252 18.2426
273.912 18.2083
377.755 18.1667
539.484 18.1429
331.835 18.1429
315.705 18.1429
215.622 18.1429
711.041 18.1359
703.299 18.125
560.118 18.125
381.593 18.125
1075.59 18.1111
1139.49 18.1023
374.84 18.1023
254.019 18.0833
577.117 18.075
269.513 18.0592
240.231 18.0417
1555.26 18.025
599.919 18.0227
492.483 18.0227
478.362 18.0114
344.358 18.0114
844.584 18.0066
730.556 18.
704.747 18.
541.954 18.
391.231 18.
109.74 18.
225.338 17.8929
66.6992 17.8897
307.682 17.875
403.112 17.675
198.097 17.675
328.052 17.6544
658.954 17.625
63.5739 17.5956
469.592 17.5714
219.161 17.5329
1549.54 17.5313
1135. 17.5
90.0287 17.5
1506.6 17.4712
1344.53 17.4083
1177.1 17.4083
145.475 17.4083
684.739 17.375
511.998 17.375
381.389 17.375
245.383 17.375
1149.25 17.3603
378.088 17.3603
145.184 17.3472
905.421 17.3224
1043.84 17.3214
901.893 17.3214
379.716 17.3214
1323.52 17.2857
225.953 17.2841
141.506 17.25
1476.81 17.225
385.981 17.1838
327.084 17.1645
217.469 17.1645
217.719 17.1635
205.482 17.1429
1202.52 17.125
511.839 17.125
561.497 17.1023
1347.2 17.1
580.355 17.075
221.798 17.0592
239.218 17.0417
164.122 17.0417
702.662 17.0357
67.2093 17.0357
47.6907 17.0313
59.8213 17.0278
105.661 17.025
353.626 17.0139
539.868 17.0114
328.629 17.0083
1322.71 17.0074
1265.21 17.0074
904.645 17.0074
702.003 17.0074
835.701 17.
182.766 16.9205
265.728 16.9
927.295 16.875
625.158 16.8
515.156 16.8
428.648 16.7961
751.243 16.7813
576.04 16.7788
571.331 16.75
195.632 16.75
336.426 16.6806
1589.24 16.675
145.404 16.675
550.3 16.625
880.636 16.5956
1025.87 16.5714
478.928 16.5714
337.997 16.5714
969.004 16.5313
79.4638 16.5313
447.305 16.5
1515.4 16.4712
237.682 16.4712
345.297 16.45
1329.1 16.4444
274.217 16.4444
552.936 16.4
58.1584 16.4
673.737 16.375
555.901 16.375
267.966 16.375
337.126 16.3603
695.757 16.3214
772.537 16.2857
910.823 16.2813
428.587 16.2813
382.757 16.2813
74.1363 16.2813
717.528 16.25
738.861 16.2404
73.3787 16.2083
485.86 16.2
719.958 16.1838
374.387 16.1838
1355.18 16.1667
319.482 16.1667
466.682 16.1645
195.491 16.1645
371.452 16.1635
1045.12 16.1607
1328.68 16.1429
1083.44 16.1429
1266.23 16.1359
1507.41 16.125
1103.59 16.125
910.141 16.125
895.537 16.125
357.914 16.125
229.351 16.125
389.702 16.1023
347.961 16.0865
1046.17 16.075
864.375 16.075
780.092 16.0662
670.28 16.0592
61.7821 16.0489
923.442 16.0417
875.611 16.0417
624.671 16.0417
552.774 16.0417
497.519 16.0417
177.665 16.0417
748.971 16.0357
1107.95 16.0278
84.2082 16.0139
145.818 16.0096
694.46 16.0083
329.895 16.0083
252.306 16.0083
185.172 16.0083
49.0091 16.0083
934.837 16.0074
1350.99 16.
58.2348 16.
1331.16 15.8929
275.72 15.8929
329.941 15.8897
108.597 15.8897
508.796 15.7813
128.623 15.7788
394.081 15.6944
717.051 15.6806
165.523 15.6806
1050.9 15.675
931.28 15.6667
770.036 15.625
51.3071 15.625
1466.58 15.5956
52.8222 15.5956
163.966 15.5714
449.976 15.5625
643.412 15.5568
582.939 15.5568
215.012 15.5568
192.378 15.5568
764.009 15.5
531.253 15.5
513.306 15.5
1037.05 15.4712
853.784 15.4712
672.355 15.4712
513.242 15.4712
712.176 15.45
177.709 15.45
1169.4 15.4444
635.855 15.4083
596.094 15.4083
284.212 15.4083
49.6491 15.4083
382.488 15.4
