# Supplementary material for: Functional Genomics of Novel Secondary Metabolites from Diverse Cyanobacteria Using Untargeted Metabolomics
Source: Mar Drugs. 2013 Sep 30;11(10):3617–31. doi: 10.3390/md11103617 (PMC3826126; doi:10.3390/md11103617)
Supplement: Supplementary File 3 — Supplementary msms data (ZIP, 1417 KB) [file marinedrugs-11-03617-s003.zip › msms/212.Positive.txt]

// 212. 4Hex C24H42O21 Positive
325.115 137940.
487.167 26095.8
163.061 23147.5
145.05 12391.7
684.257 8413.18
289.094 7458.35
127.039 5530.97
325.269 4028.68
85.0292 3979.76
325.329 2271.32
505.18 1594.89
325.41 1585.1
326.114 1460.86
325.461 1337.25
180.086 1188.68
259.083 1145.09
343.123 1107.16
325.544 1044.12
649.218 1031.01
307.101 1003.72
97.0312 995.297
325.685 966.977
325.617 908.222
271.083 904.982
522.206 830.692
325.751 806.633
325.82 804.671
487.353 696.231
163.173 621.475
325.993 602.909
325.903 596.766
487.41 503.285
91.0391 473.001
326.198 472.458
326.252 447.917
451.154 441.358
326.32 441.185
487.486 437.148
247.082 431.308
109.026 391.601
145.16 378.607
326.481 345.556
488.178 343.313
326.415 340.157
487.583 332.964
667.233 319.316
487.668 307.273
163.205 300.313
487.803 274.326
487.735 264.125
181.068 250.851
326.604 245.905
163.27 239.26
163.24 239.188
326.532 236.025
289.241 233.456
253.078 233.28
487.851 230.6
326.694 229.681
69.0336 219.283
326.89 215.029
326.791 214.8
115.039 211.184
327.213 209.696
487.896 202.369
421.135 201.703
163.382 201.273
326.991 200.641
163.451 188.017
163.324 186.017
326.84 175.696
145.237 172.098
163.536 170.921
487.998 167.26
289.31 167.
685.256 161.009
327.062 160.592
488.494 155.167
145.37 154.1
684.877 152.679
403.129 149.043
327.58 148.568
469.154 145.016
145.209 143.25
433.139 140.759
145.278 138.669
