# Supplementary material for: Functional Genomics of Novel Secondary Metabolites from Diverse Cyanobacteria Using Untargeted Metabolomics
Source: Mar Drugs. 2013 Sep 30;11(10):3617–31. doi: 10.3390/md11103617 (PMC3826126; doi:10.3390/md11103617)
Supplement: Supplementary File 3 — Supplementary msms data (ZIP, 1417 KB) [file marinedrugs-11-03617-s003.zip › msms/68.Positive.txt]

// 68.   Positive
303.254 230376.
285.243 38494.1
465.307 14143.6
163.06 13971.3
447.296 8097.08
644.383 7864.6
303.408 6644.2
145.05 3688.22
211.206 3577.4
609.348 3575.69
303.462 3561.19
325.113 3387.98
627.36 2566.8
303.542 2383.01
304.257 2269.21
303.618 1764.59
303.666 1641.33
303.73 1602.91
303.844 1371.06
303.906 1255.22
303.987 1131.22
304.078 1056.88
91.0394 1016.06
285.388 990.905
85.0282 920.46
304.174 767.187
373.257 720.083
304.412 663.48
304.478 631.875
285.469 628.985
127.039 624.144
286.247 608.047
103.039 588.467
304.543 579.25
57.0712 524.065
61.0279 494.972
97.0277 493.877
304.646 465.074
285.602 460.47
229.221 425.77
304.971 394.311
111.117 376.044
301.238 350.131
304.777 349.001
71.0864 346.711
304.748 346.449
304.854 344.02
305.03 338.764
285.646 331.496
304.912 324.225
285.782 310.
447.487 305.014
95.087 304.63
305.19 302.89
305.08 283.618
97.1011 277.203
448.299 272.066
109.103 271.631
305.274 261.281
305.58 249.25
465.59 241.125
285.99 238.565
447.537 238.182
305.443 237.08
305.335 234.596
