# Supplementary material for: Functional Genomics of Novel Secondary Metabolites from Diverse Cyanobacteria Using Untargeted Metabolomics
Source: Mar Drugs. 2013 Sep 30;11(10):3617–31. doi: 10.3390/md11103617 (PMC3826126; doi:10.3390/md11103617)
Supplement: Supplementary File 3 — Supplementary msms data (ZIP, 1417 KB) [file marinedrugs-11-03617-s003.zip › msms/164.Positive.txt]

// 164. Phosphatidyl glycerol C6H15O8P Positive
98.9839 5056.32
173.021 3932.07
247.057 1262.77
75.0441 200.98
99.0499 168.207
155.015 132.059
99.0741 116.333
247.123 111.142
173.144 94.045
57.0302 76.2367
80.9715 71.0801
246.162 68.5329
72.0838 67.9763
173.19 64.245
99.0988 60.2404
247.172 60.0156
173.274 55.0526
99.1325 51.0074
173.335 44.2269
173.696 44.025
143.737 39.0313
173.389 38.7857
99.178 37.1607
173.44 35.375
173.231 33.7788
173.585 31.2426
174.2 30.7813
99.4088 29.9185
81.3082 28.4545
173.483 27.5707
80.1743 27.0313
155.08 26.0083
99.2414 24.4444
173.903 24.3611
247.788 24.125
247.618 24.0536
99.3175 23.2857
53.3941 23.2045
445.695 23.0363
75.3373 22.6
99.3358 22.0909
222.783 22.
248.679 21.4083
100.127 21.0083
247.458 20.625
175.294 20.5956
173.788 20.3603
1074.22 20.0592
249.274 20.0417
1504.23 19.8182
247.231 19.5
530.573 19.4821
100.101 19.375
215.135 19.3472
56.5367 19.1838
100.01 19.1023
247.325 19.0662
1487.33 19.0536
250.955 19.0489
99.5298 19.0096
424.406 19.0066
247.735 19.
173.749 19.
100.056 19.
213.158 18.675
1052.24 18.5313
620.017 18.4444
1387.88 18.4083
892.672 18.3603
493.779 18.2426
100.176 18.2404
100.273 18.0833
1013.24 18.0114
1494.87 18.0096
355.474 18.0074
743.705 17.675
61.2034 17.625
1279.04 17.5682
167.907 17.5625
548.425 17.4712
975.443 17.4444
395.042 17.4444
129.318 17.4083
173.87 17.3224
923.415 17.2813
258.082 17.1667
406.832 17.1488
112.803 17.1429
118.089 17.1023
317.321 17.0096
918.182 17.0083
522.14 17.0083
174.493 17.0074
186.698 17.
74.4568 16.8929
193.167 16.8
75.0744 16.5
1229.94 16.3214
178.446 16.3214
1082.97 16.2841
1122.76 16.1667
1191.38 16.1645
301.791 16.1645
237.59 16.1645
248.94 16.1635
1221.72 16.125
247.393 16.125
637.452 16.075
1074.69 16.0662
343.269 16.0662
102.257 16.0536
82.0308 16.0417
100.348 16.0179
1283.75 16.0096
266.525 16.0083
246.259 16.0074
174.444 16.0066
1486.69 16.
936.357 16.
101.419 16.
64.8419 15.7788
182.441 15.4712
175.739 15.4712
248.017 15.45
74.6116 15.4444
141.486 15.375
607.062 15.3603
247.69 15.3603
110.122 15.2857
776.397 15.2813
1095.84 15.25
155.218 15.25
1566.69 15.225
1537.99 15.2083
175.115 15.1667
373.082 15.1429
85.7295 15.1429
74.7354 15.1429
1508.03 15.125
220.395 15.1
1238.09 15.0865
173.998 15.0865
550.334 15.0662
98.7828 15.0357
1585.89 15.0313
653.109 15.0313
668.793 15.0114
352.467 15.0096
454.274 15.0066
943.657 14.8
1573.48 14.7813
200.135 14.675
1054.72 14.5714
81.9835 14.375
1516.63 14.3603
99.4627 14.3333
387.066 14.3214
251.145 14.3214
250.056 14.2841
93.4546 14.2841
89.9867 14.2813
1216.23 14.25
841.449 14.25
1370.55 14.2404
367.355 14.2404
164.278 14.2083
128.182 14.2083
187.889 14.1667
929.999 14.1635
50.7219 14.1635
779.032 14.1429
640.348 14.1429
547.1 14.1429
926.899 14.125
563.908 14.125
271.572 14.125
205.169 14.125
102.64 14.125
1283.05 14.1023
167.479 14.1023
142.723 14.1023
403.465 14.075
470.416 14.0417
315.035 14.0417
104.142 14.0417
127.638 14.0313
133.27 14.0278
697.703 14.0139
1085.62 14.0096
745.463 14.0083
739.357 14.0083
1475.77 14.
922.005 14.
100.82 14.
767.759 13.9205
339.782 13.9205
180.097 13.8929
641.808 13.8
322.713 13.7788
285.563 13.6806
154.033 13.675
394.156 13.6667
157.974 13.5956
1075.57 13.5714
794.313 13.5714
1020.1 13.5
174.252 13.5
1173.75 13.4712
177.142 13.4712
1193.67 13.375
339.426 13.375
192.591 13.3472
808.352 13.3214
504.769 13.3214
335.659 13.3214
404.86 13.2841
284.144 13.2841
68.0105 13.2813
119.571 13.25
1561.98 13.2404
118.551 13.2404
156.165 13.2083
72.2554 13.2083
1405.7 13.2
296.292 13.2
737.241 13.1667
489.495 13.1645
42.7517 13.1607
1316.73 13.1429
986.476 13.1429
606.06 13.1429
428.511 13.1429
254.589 13.125
223.066 13.125
215.432 13.1023
1182.34 13.0865
912.567 13.0865
349.377 13.075
464.365 13.0662
158.94 13.05
88.9571 13.05
64.6381 13.05
1543. 13.0417
1117.21 13.0417
909.731 13.0417
350.672 13.0417
1283.14 13.0357
1009.33 13.0357
949.567 13.0357
803.734 13.0357
71.8275 13.0357
62.7499 13.0357
1573.65 13.025
1071.08 13.0139
712.183 13.0139
48.5615 13.0139
413.048 13.0114
101.789 13.0114
1369.43 13.0096
971.296 13.0096
582.629 13.0096
398.922 13.0083
101.748 13.0083
1116.41 13.0074
379.955 13.0074
1077.99 13.
720.707 13.
545.761 13.
500.48 13.
224.325 13.
789.575 12.8929
477.782 12.8929
172.041 12.8929
411.6 12.875
938.842 12.8
340.998 12.8
71.1719 12.8
1400.09 12.6806
1068.74 12.675
54.7636 12.675
1065.91 12.5714
316.108 12.5714
101.31 12.5714
144.816 12.5625
85.4328 12.5
768.054 12.4712
430.448 12.45
150.082 12.45
432.953 12.4464
1174.45 12.4083
963.368 12.4083
204.821 12.4083
978.774 12.375
972.544 12.375
839.176 12.375
512.82 12.375
249.975 12.375
197.331 12.375
637.088 12.3472
463.476 12.3214
1551.14 12.2841
333.197 12.2841
217.158 12.2841
178.111 12.2841
1515.19 12.25
1514.31 12.2404
157.564 12.2404
128.785 12.2404
772.666 12.2083
41.8567 12.2083
1029.34 12.2
754.021 12.2
136.043 12.2
1055.69 12.1838
297.409 12.1667
167.22 12.1667
1087.17 12.1429
117.86 12.1429
71.3042 12.1429
1402.67 12.125
782.457 12.125
769.373 12.125
352.86 12.125
126.611 12.125
72.2043 12.125
691.951 12.1023
314.368 12.1023
206.859 12.1023
52.03 12.1023
653.622 12.0865
559.361 12.0865
202.883 12.0865
1274.47 12.075
217.345 12.075
340.218 12.0625
1090.37 12.05
901.062 12.05
668.41 12.05
751.294 12.0417
594.077 12.0417
473.407 12.0417
470.297 12.0417
149.151 12.0417
94.8432 12.0417
1545.34 12.0357
922.074 12.0357
840.323 12.0357
437.774 12.0357
391.078 12.0357
178.555 12.0357
42.1202 12.0357
175.498 12.0114
169.256 12.0114
1512.77 12.0096
817.843 12.0096
625.534 12.0096
455.056 12.0096
298.724 12.0096
1381.92 12.0083
894.488 12.0083
45.166 12.0083
1551.52 12.
1451.36 12.
1414.99 12.
1299.17 12.
480.149 12.
269.851 12.
131.839 12.
78.0241 12.
60.68 12.
51.9021 12.
554.081 11.8
402.549 11.8
129.135 11.8
1562.94 11.7788
1366.78 11.7788
1249.43 11.7788
252.083 11.7788
59.4216 11.75
877.738 11.6806
646.038 11.6806
292.258 11.6806
203.588 11.6806
902.613 11.6667
119.634 11.6667
903.29 11.625
641.742 11.5714
1047.18 11.5625
606.112 11.5625
511.298 11.5625
92.6837 11.5625
77.6534 11.5625
207.735 11.5568
68.6203 11.5568
1557.03 11.4712
995.131 11.4712
921.377 11.4712
1575.06 11.45
1504.46 11.45
259.855 11.45
91.8558 11.45
864.209 11.4464
754.752 11.4464
371.465 11.4464
342.162 11.4464
1402.95 11.4083
1261.05 11.375
260.51 11.375
1429.85 11.3472
1150.2 11.3472
922.471 11.3472
747.616 11.3472
417.24 11.3472
221.973 11.3472
204.131 11.3472
108.035 11.3472
1486.95 11.3214
1229.01 11.25
1186.07 11.25
360.547 11.2404
233.993 11.2404
142.081 11.2404
1398.95 11.2
1051.34 11.2
917.226 11.2
301.149 11.2
826.433 11.1667
501.814 11.1667
221.75 11.1667
122.564 11.1667
1388.19 11.1607
726.458 11.1607
172.13 11.1429
1581.44 11.125
1459.04 11.125
645.765 11.125
562.814 11.125
302.2 11.125
182.294 11.125
155.715 11.125
81.0353 11.125
70.8643 11.125
50.3478 11.125
1178.42 11.1023
153.755 11.1023
82.6182 11.1023
72.7919 11.1023
830.489 11.0865
1407.57 11.0833
464.096 11.0833
829.416 11.075
52.1952 11.0625
549.193 11.05
53.927 11.05
483.972 11.0417
278.955 11.0417
230.11 11.0417
1513.53 11.0357
845.279 11.0357
549.783 11.0357
40.9646 11.0357
1252. 11.025
766.961 11.025
224.067 11.0179
651.851 11.0139
294.256 11.0139
179.965 11.0139
163.911 11.0139
1219.28 11.0114
262.603 11.0114
182.703 11.0114
144.198 11.0114
79.1718 11.0114
1035.17 11.0096
965.253 11.0096
907.97 11.0096
717.666 11.0096
541.354 11.0096
123.995 11.0096
114.189 11.0096
543.182 11.0083
1295.44 11.
1267.22 11.
1126.35 11.
1118.62 11.
1100.76 11.
1042.17 11.
902.799 11.
781.4 11.
483.248 11.
455.202 11.
404.905 11.
262.326 11.
165.322 11.
124.231 11.
83.7022 11.
58.2725 11.
1495.34 10.9205
1314.09 10.9205
1042.97 10.9205
851.207 10.9205
750.008 10.9205
672.759 10.9205
610.728 10.9205
378.843 10.9205
179.491 10.9205
108.348 10.9205
74.1142 10.9205
1466.03 10.875
1241.39 10.875
655.769 10.875
631.832 10.875
530.025 10.875
1533.55 10.8
784.338 10.8
553.433 10.8
425.619 10.8
215.493 10.8
248.379 10.75
76.0508 10.75
729.835 10.6806
721.225 10.6806
557.853 10.6806
552.765 10.6806
486.201 10.6806
683.152 10.6667
661.129 10.6667
581.76 10.6667
541.556 10.6667
1493.17 10.625
531.569 10.625
480.657 10.625
143.274 10.625
94.3892 10.625
924.906 10.5625
791.821 10.5625
323.62 10.5625
117.311 10.5625
113.795 10.5625
1065.04 10.5568
717.254 10.5568
290.096 10.5568
194.03 10.5568
40.4426 10.5568
774.809 10.5
1036.33 10.4712
498.612 10.4712
135.528 10.4712
1236.07 10.45
1062.38 10.45
348.02 10.45
156.524 10.45
119.393 10.45
899.939 10.4464
858.464 10.4464
143.399 10.4464
83.9636 10.4464
253.33 10.375
44.0225 10.375
1200.96 10.3472
1187.32 10.3472
1142.48 10.3472
1055.5 10.3472
992.082 10.3472
924.978 10.3472
524.505 10.3472
259.978 10.3472
200.549 10.3472
931.153 10.3333
389.207 10.3333
255.217 10.3333
93.7197 10.3214
79.1412 10.3214
1391.54 10.2841
1364.64 10.2841
1253.84 10.2841
948.19 10.2841
519.429 10.2841
389.369 10.2841
251.337 10.2841
187.7 10.2841
90.804 10.2841
82.2955 10.2841
1361.3 10.25
923.568 10.25
402.616 10.25
383.437 10.25
207.326 10.25
90.5355 10.25
84.6341 10.25
57.9399 10.25
1431.77 10.2404
805.75 10.2404
381.878 10.2404
309.411 10.2404
275.585 10.225
176.526 10.225
146.493 10.225
106.583 10.2083
1529.19 10.2
1364.37 10.2
918.443 10.2
793.23 10.2
726.268 10.2
371.019 10.2
274.069 10.2
238.811 10.2
180.703 10.2
155.586 10.2
815.519 10.1667
715.304 10.1667
514.494 10.1667
188.533 10.1667
104.271 10.1667
103.576 10.1667
65.6551 10.1667
1588.52 10.1607
105.332 10.1607
88.6506 10.1607
1233.84 10.1429
121.943 10.1429
73.1933 10.1429
1124.89 10.125
719.955 10.125
537.125 10.125
193.804 10.125
69.3849 10.125
1584.79 10.1023
1326.28 10.1023
1245.86 10.1023
1194.44 10.1023
1192.9 10.1023
823.505 10.1023
487.874 10.1023
57.8491 10.1023
1592.65 10.0865
1531.63 10.0865
1231.97 10.0865
854.581 10.0865
818.122 10.0865
504.139 10.0865
321.261 10.0865
493.913 10.0833
632.876 10.075
1251.61 10.0625
1147.44 10.0625
711.448 10.0625
109.932 10.0625
79.6724 10.0625
1447.43 10.05
1238.9 10.05
1088. 10.05
1039.04 10.05
980.207 10.05
909.628 10.05
252.127 10.05
184.084 10.05
154.729 10.05
105.192 10.05
737.738 10.0417
660.628 10.0417
380.815 10.0417
286.787 10.0417
221.298 10.0417
158.069 10.0417
77.0456 10.0417
995.419 10.0357
832.471 10.0357
298.685 10.0357
194.374 10.0357
159.974 10.0357
1227.29 10.025
298.892 10.0179
211.421 10.0179
1198.49 10.0139
510.901 10.0139
436.061 10.0139
314.714 10.0139
276.073 10.0139
175.999 10.0139
141.671 10.0139
93.2656 10.0139
78.186 10.0139
40.1765 10.0139
1558.95 10.0114
1500.21 10.0114
1395.45 10.0114
1393.34 10.0114
969.244 10.0114
895.465 10.0114
848.196 10.0114
158.796 10.0114
129.436 10.0114
83.7415 10.0114
82.4674 10.0114
1013.76 10.0096
983.599 10.0096
755.754 10.0096
710.731 10.0096
453.249 10.0096
441.966 10.0096
394.211 10.0096
330.849 10.0096
192.438 10.0096
99.5014 10.0096
254.964 10.0083
141.208 10.0083
1534.55 10.
1517.1 10.
1415.26 10.
1411.31 10.
1031.33 10.
917.418 10.
761.355 10.
707.33 10.
657.567 10.
606.956 10.
277.55 10.
219.274 10.
180.003 10.
177.805 10.
157.688 10.
149.375 10.
143.978 10.
73.5122 10.
67.4165 10.
65.6922 10.
43.5202 10.
