# Supplementary material for: Functional Genomics of Novel Secondary Metabolites from Diverse Cyanobacteria Using Untargeted Metabolomics
Source: Mar Drugs. 2013 Sep 30;11(10):3617–31. doi: 10.3390/md11103617 (PMC3826126; doi:10.3390/md11103617)
Supplement: Supplementary File 3 — Supplementary msms data (ZIP, 1417 KB) [file marinedrugs-11-03617-s003.zip › msms/234.Positive.txt]

// 234. 8Hex C48H82O41 Positive
1332.46 4855.59
1135.37 2339.01
973.326 1018.84
1153.38 926.329
811.265 695.656
649.212 668.711
487.165 568.722
325.113 502.782
1494.51 289.784
1170.41 283.007
1332.87 248.942
1333.46 230.645
1333.1 160.167
1136.37 145.82
163.055 124.86
1135.68 119.027
1333.24 112.571
1495.49 109.329
991.325 108.962
1333.97 102.111
1333.68 97.1429
1135.94 88.1078
1154.39 82.6402
1334.18 79.0388
1135.76 74.6544
973.573 70.0833
145.05 68.625
289.081 62.9412
974.34 60.0363
1136.11 58.75
1335.37 58.6806
1334.82 58.6
1334.28 57.0167
1136.95 56.5714
1335.15 52.6955
1334.95 51.2663
973.716 49.5707
811.434 48.4545
1335.9 47.2893
1334.45 47.0208
1153.76 45.6576
1334.58 45.3676
1136.78 44.375
1497.97 44.2426
649.346 44.0357
1154.59 43.3472
162.431 42.0769
1297.4 40.2
1137.29 40.
1054.38 39.075
1170.54 38.05
1335.52 37.6576
1138.62 37.1856
811.85 35.6
1137.71 35.2269
1315.43 33.6944
1171.41 33.5707
1136.66 33.3472
1334.65 32.6944
487.309 32.225
1335.05 32.1023
325.334 31.0357
1173.46 30.7961
1153.18 30.3603
1315.54 30.0278
1337.82 30.
215.57 29.225
829.27 29.1635
1496.69 29.125
1145.54 29.0417
812.234 29.025
127.037 29.025
1337.5 28.2228
613.172 28.2083
974.199 28.0313
1156.02 28.005
1063.28 27.7961
650.275 27.4083
1138.25 27.3603
1335.99 27.3333
811.523 27.1838
1500.07 27.0096
650.194 27.0083
1137.11 26.7813
1138.14 26.5682
975.956 26.125
1156.72 25.625
1132.34 25.625
1337.95 25.
85.0269 24.625
650.067 24.375
1496.16 24.3214
1243.4 24.1635
1137.9 24.0417
649.434 24.0313
1154.74 23.1429
1495.07 22.8
1336.41 22.75
1155.28 22.6
1140.74 22.2841
1336.8 22.25
1192.93 22.2045
1346.52 22.1488
974.066 22.125
977.295 22.0054
1336.13 21.875
1155.43 21.25
1350.32 21.0662
1172.51 21.
854.873 20.5329
487.446 20.45
1476.58 20.2045
992.371 20.1607
614.219 20.0662
1030.31 20.0179
811.912 19.45
1155.76 19.3472
1335.71 19.2917
1508.44 19.1111
1318.27 19.0865
128.609 18.6944
1314.22 18.675
1235.37 18.625
974.524 18.45
383.869 18.405
1495.16 18.375
1259.7 18.3636
1347.57 18.25
973.879 18.2404
779.634 18.125
1316.31 18.075
1209.51 18.045
1497.02 18.0417
1448.95 18.
137.781 17.7788
121.552 17.5313
1299.63 17.25
1496.27 17.225
1340.89 17.1838
179.925 17.0592
1319.7 17.05
1138.68 17.0417
1150.64 17.0357
1205.8 17.0313
649.741 17.0313
1162.4 17.0114
818.328 17.0066
1054.68 17.0054
649.536 17.
1170.67 16.9205
1181.57 16.8929
650.511 16.5568
299.27 16.5313
650.385 16.5
326.176 16.4712
96.3765 16.4444
1352.35 16.4083
613.27 16.4083
1336.66 16.375
489.678 16.375
279.253 16.375
649.021 16.3472
1170.81 16.2917
1171.86 16.1667
1495.3 16.125
1338.66 16.125
991.521 16.125
500.731 16.1023
1316.19 16.075
1212.32 16.0625
1137.54 16.05
1157.85 16.0139
1269.52 16.0083
551.97 16.0083
317.677 16.0083
1495.72 16.
1341.98 16.
722.039 16.
617.613 15.8929
613.882 15.8929
193.384 15.6944
1171.14 15.6806
1170.99 15.5568
1257.87 15.5
976.178 15.5
1298.56 15.45
1328.55 15.3333
1338.54 15.2813
816.121 15.25
1559.77 15.125
1201.71 15.125
430.228 15.125
1008.43 15.0625
163.117 15.05
988.879 15.0313
1597.1 15.025
1497.21 15.025
1155.08 15.025
462.721 15.0096
1356.03 15.0074
326.521 15.
341.599 14.8929
1338.81 14.8897
1159.95 14.7788
1494.93 14.6806
1336.91 14.675
832.251 14.675
163.417 14.675
713.892 14.5714
487.569 14.45
813.141 14.4464
1318.84 14.3472
1507.84 14.3224
1159.73 14.1838
1302.63 14.1667
623.954 14.1429
133.223 14.1429
1255.32 14.125
1172.7 14.075
1158.54 14.075
815.836 14.0417
294.922 14.0417
101.585 14.0357
178.118 14.0179
1353.25 14.0114
1145.7 14.0114
974.701 14.0114
47.3241 14.0083
1373.01 14.
505.188 14.
434.898 14.
1506.8 13.9205
1358.94 13.9205
872.966 13.875
999.604 13.7788
800.989 13.7788
131.405 13.7788
1298.43 13.75
905.644 13.6806
1235.01 13.45
678.581 13.45
274.939 13.4083
494.665 13.3472
76.5043 13.3333
222.216 13.2841
704.158 13.2813
375.088 13.2813
488.156 13.25
1530.7 13.2404
506.982 13.2404
115.476 13.2404
814.078 13.225
1313.18 13.2083
929.349 13.2
1354.81 13.1667
816.493 13.1667
383.095 13.1667
82.7524 13.1667
1154.9 13.1429
1109.16 13.1429
1495.89 13.125
1339.56 13.125
1103.14 13.125
999.264 13.125
653.033 13.125
516.765 13.125
1184.48 13.1023
40.1014 13.1023
418.182 13.0865
132.978 13.0865
848.956 13.075
589.668 13.075
1337.24 13.05
491.621 13.05
181.596 13.05
1329.98 13.0357
1070.31 13.0357
974.858 13.0357
1202.9 13.0278
1156.12 13.0139
1380.97 13.0114
1307.6 13.0114
803.955 13.0114
1167.15 13.0096
273.667 13.0096
1337.17 13.
1203.78 13.
490.061 13.
241.969 13.
54.3098 13.
551.894 12.9205
207.133 12.875
837.987 12.8
153.261 12.8
178.785 12.75
488.317 12.6806
347.119 12.675
1298.09 12.6667
1162.93 12.5568
1140.19 12.5568
814.404 12.5568
105.015 12.5568
1385.9 12.4712
385.994 12.4712
280.973 12.4712
1479.96 12.45
1392.33 12.45
1316.38 12.4464
145.603 12.4083
47.2997 12.4083
82.6271 12.375
52.9586 12.375
41.8934 12.375
807.903 12.3472
1018.18 12.3214
358.827 12.3214
1338.21 12.2841
396.189 12.2841
1297.72 12.25
1137.42 12.225
184.704 12.2083
1189.72 12.2
808.947 12.2
186.874 12.2
146.516 12.2
1077.55 12.1667
399.661 12.1667
215.774 12.1667
488.041 12.1607
901.329 12.1429
835.392 12.1429
1299.88 12.125
1156.19 12.125
109.005 12.125
1004.45 12.1023
685.227 12.1023
403.645 12.1023
325.585 12.1023
42.9526 12.0865
1522.22 12.075
89.5623 12.075
1316.5 12.0625
1142.04 12.05
876.809 12.0417
373.049 12.0417
112.802 12.0417
81.3689 12.0417
59.3111 12.0417
727.189 12.0357
142.393 12.0357
1125.8 12.0313
425.784 12.0313
337.727 12.0313
1369.25 12.0139
1567.72 12.0114
1289.99 12.0114
979.445 12.0114
929.421 12.0114
475.749 12.0114
533.819 12.0096
390.01 12.0096
63.0898 12.0096
41.9672 12.0096
1341.74 12.
978.8 12.
975.112 12.
941.826 12.
824.895 12.
495.235 12.
258.55 12.
59.7036 12.
43.0691 12.
677.101 11.875
480.768 11.8
1349.61 11.7788
48.1869 11.7788
1357.35 11.75
44.4743 11.6667
1567.59 11.5714
1331.91 11.5714
1157.29 11.5714
649.669 11.5714
460.58 11.5714
413.942 11.5714
593.156 11.5625
578.175 11.5625
136.279 11.5625
325.399 11.5568
103.255 11.4712
874.749 11.45
845.142 11.45
1456.45 11.4464
573.282 11.4464
743.016 11.375
418.547 11.375
1457.96 11.3472
492.674 11.3472
1303.79 11.3214
149.01 11.3214
1340.51 11.2841
1335.81 11.25
1518.52 11.2404
1384.4 11.2404
1273.87 11.2404
327.479 11.2083
1159.2 11.2
969.861 11.2
344.125 11.2
155.613 11.2
1428.81 11.1667
799.317 11.1667
176.62 11.1667
168.941 11.1667
659.829 11.1607
821.46 11.1429
368.384 11.1429
240.448 11.1429
1355.36 11.125
1343.09 11.125
1339.15 11.125
1227.7 11.125
1155.6 11.125
1149.21 11.125
897.035 11.125
391.266 11.125
255.319 11.125
47.1244 11.125
1540.18 11.1023
1131.94 11.1023
1094.58 11.1023
965.352 11.1023
738.54 11.1023
636.609 11.1023
423.128 11.1023
421.222 11.1023
43.8697 11.1023
520.98 11.0865
292.644 11.0865
1221.39 11.0833
179.832 11.075
1362.5 11.0625
256.683 11.0625
1592.95 11.05
1338.96 11.05
1497.29 11.0417
1332.22 11.0417
1128.34 11.0417
919.288 11.0417
910.536 11.0417
634.659 11.0417
513.931 11.0417
418.604 11.0417
1428.59 11.0357
621.409 11.0357
879.706 11.0313
1245.95 11.025
1157.64 11.0179
94.6919 11.0179
1331.82 11.0139
930.016 11.0139
562.245 11.0139
123.445 11.0139
1172.85 11.0114
1128.15 11.0114
1013.29 11.0114
154.45 11.0114
1341.6 11.0096
1101.22 11.0096
1064.35 11.0096
880.641 11.0096
693.86 11.0096
323.129 11.0096
163.821 11.0096
40.2413 11.0096
603.984 11.0083
92.0568 11.0083
1372.25 11.
1364.61 11.
1144.33 11.
1056.67 11.
963.022 11.
794.062 11.
697.849 11.
506.491 11.
481.375 11.
422.422 11.
329.971 11.
156.864 11.
1431.63 10.9205
1216.78 10.9205
211.166 10.9205
525.559 10.875
290.155 10.875
198.866 10.875
1245.54 10.8
382.202 10.8
223.673 10.8
82.0127 10.8
1479.27 10.75
981.068 10.75
812.369 10.6806
676.597 10.6806
597.633 10.6806
452.047 10.6806
643.916 10.6667
1343.22 10.5625
1168.58 10.5625
1059.43 10.5625
345.201 10.5568
134.655 10.5568
813.215 10.5
388.519 10.4712
88.9024 10.4712
781.636 10.45
1344.47 10.4464
990.679 10.3472
805.447 10.3472
163.922 10.3472
118.299 10.3472
1298.36 10.3333
936.309 10.3333
213.95 10.3333
55.6363 10.3333
650.866 10.3214
1099.02 10.2841
844.856 10.2841
612.773 10.2841
162.883 10.2841
1217.52 10.25
992.067 10.25
590.756 10.25
211.981 10.25
165.12 10.25
1178.12 10.2404
1360.74 10.2
1346.87 10.2
1338.41 10.2
1294.25 10.2
1235.9 10.2
833.902 10.2
562.801 10.2
1328.79 10.1667
1146.48 10.1667
1061.85 10.1667
1200.32 10.1607
646.739 10.1607
104.526 10.1607
189.082 10.1429
1000.62 10.125
872.429 10.125
813.78 10.125
811.66 10.125
473.055 10.125
425.949 10.125
265.914 10.125
164.364 10.125
1186.96 10.1023
942.389 10.1023
226.446 10.1023
737.094 10.0865
436.524 10.0865
134.807 10.0865
595.704 10.0833
381.749 10.0833
1125.44 10.075
430.477 10.075
699.666 10.0625
236.847 10.0625
199.622 10.0625
1556.22 10.05
1318.7 10.05
521.49 10.05
263.706 10.05
70.7914 10.05
845.022 10.0417
800.823 10.0417
677.451 10.0417
256.454 10.0417
170.927 10.0417
60.1048 10.0417
745.359 10.0357
497.558 10.0357
280.658 10.0357
556.124 10.025
486.631 10.0179
194.604 10.0179
1511.85 10.0139
1339.69 10.0139
952.704 10.0139
780.705 10.0139
612.361 10.0139
437.914 10.0139
112.68 10.0139
1409.67 10.0114
929.945 10.0114
632.77 10.0114
514.463 10.0114
300.327 10.0114
239.312 10.0114
156.664 10.0114
99.8089 10.0114
89.0048 10.0114
74.8729 10.0114
614.958 10.0096
590.406 10.0096
247.336 10.0096
233.228 10.0096
163.264 10.0096
627.909 10.0083
1213.07 10.
1148.44 10.
807.337 10.
232.328 10.
155.309 10.
138.231 10.
132.351 10.
76.3472 10.
