# Supplementary material for: Functional Genomics of Novel Secondary Metabolites from Diverse Cyanobacteria Using Untargeted Metabolomics
Source: Mar Drugs. 2013 Sep 30;11(10):3617–31. doi: 10.3390/md11103617 (PMC3826126; doi:10.3390/md11103617)
Supplement: Supplementary File 3 — Supplementary msms data (ZIP, 1417 KB) [file marinedrugs-11-03617-s003.zip › msms/8.Negative.txt]

// 8. C18:2 fatty acid C18H32O2 Negative
279.234 35821.3
280.235 1618.07
279.395 1334.02
281.252 1265.28
279.751 184.263
282.047 177.661
280.009 150.258
280.633 148.651
280.36 140.007
59.0143 138.674
279.598 134.944
281.132 134.007
281.636 131.001
280.147 128.107
279.9 113.974
279.563 112.265
280.441 106.461
281.377 103.26
281.938 102.667
280.095 97.3061
280.871 95.5528
280.742 89.4434
282.828 87.8619
279.668 87.0139
279.127 85.6036
282.442 84.04
280.498 83.3502
261.207 83.3077
281.485 79.8908
281.064 75.6212
283.745 73.3689
228.504 72.1023
280.942 72.0284
280.813 69.0267
282.148 68.4405
302.986 67.7619
260.507 67.2
973.048 67.1716
280.688 66.8084
282.779 65.9771
208.484 61.3611
399.714 61.25
73.9097 60.0417
461.431 59.0167
286.077 58.7936
279.828 58.4952
282.268 58.3729
119.469 58.282
280.542 58.0897
81.9358 57.2604
358.828 57.1006
285.685 57.0727
283.666 56.5833
1371.6 56.4853
94.8299 56.3986
1495.02 56.037
278.13 56.
283.291 55.4372
281.693 55.3209
70.7554 55.023
479.148 54.6806
283.083 53.9395
1235. 53.5515
285.811 53.125
83.0482 53.0239
1068.72 52.7206
285.863 52.6806
282.235 52.5714
197.066 52.4694
400.558 52.2966
248.863 52.0147
758.443 52.0034
420.894 52.0032
718.64 52.0026
287.297 51.686
1186.15 51.2717
259.239 51.1731
1633.01 51.0801
134.508 51.0526
277.934 51.0156
137.234 50.686
750.831 50.5216
390.928 50.1655
296.268 50.0032
284.308 50.
361.638 49.8893
382.14 49.6806
67.8463 49.4694
1119.35 49.375
1149.06 49.3462
1603.71 49.225
284.732 49.1856
281.519 49.1429
1629.48 49.125
952.712 49.0119
456.066 48.9764
283.509 48.9412
142.185 48.694
1047.09 48.6814
434.512 48.0833
317.1 48.0801
48.4545 48.0625
283.021 47.6246
301.974 47.5208
1344.63 47.3689
282.979 47.3513
468.667 47.3266
640.324 47.1361
277.382 47.0845
661.754 47.0119
1182.16 46.7778
1687.66 46.6705
296.913 46.5202
114.79 46.5156
687.567 46.5
332.055 46.338
1286.48 46.2976
899.285 46.2656
44.9279 46.2
1121.57 46.1905
748.508 46.1905
282.666 46.177
61.4764 46.1331
784.439 46.1125
44.3298 46.0947
69.6139 46.0909
319.73 45.9764
562.84 45.75
1685.82 45.5714
283.894 45.5208
112.639 45.4853
202.91 45.4712
283.846 45.4628
134.983 45.3333
477.001 45.2736
1114.9 45.2228
286.377 45.2228
965.718 45.125
353.605 45.0909
192.701 45.0694
282.397 45.0674
573.835 45.0036
1567.62 45.
282.567 45.
1368.18 44.7872
683.579 44.7202
534.282 44.6
277.461 44.45
182.125 44.3674
582.341 44.0665
420.458 44.0357
287.99 44.025
1192.75 44.0038
1197.53 43.8
309.266 43.5625
1615.49 43.4464
210.722 43.4
72.9612 43.3674
71.1863 43.35
554.808 43.2857
233.031 43.2353
393.377 43.2154
1103.51 43.0833
206.177 43.0179
67.9377 42.8893
466.672 42.7284
287.768 42.6667
80.6097 42.5556
641.608 42.5
132.454 42.445
1354.44 42.4088
796.94 42.3878
893.708 42.3393
1440.27 42.3077
1095.65 42.2656
491.78 42.2045
835.56 42.0556
284.585 42.0321
699.8 42.0304
855.035 42.0208
90.5229 42.0167
1324.73 42.
1180.42 42.
96.3085 41.8889
292.969 41.7647
332.459 41.6713
247.581 41.6713
1644.23 41.645
794.89 41.575
1604.83 41.4167
1611.41 41.405
385.878 41.35
552.702 41.3266
177.493 41.3224
1673.49 41.3088
356.756 41.2596
1493.61 41.1856
331.897 41.0526
299.918 41.0417
434.171 41.0125
81.6761 41.0125
282.192 41.
277.654 40.8935
171.44 40.6806
288.516 40.675
134.38 40.6705
100.87 40.6402
440.627 40.6036
1693.69 40.5417
277.426 40.4545
239.332 40.405
1004.43 40.3967
1210.05 40.3393
1482.36 40.3266
1164.59 40.2596
1375.86 40.25
278.256 40.205
318.695 40.1976
544.931 40.1875
1063.63 40.1429
1433.39 40.125
45.0006 40.0865
504.821 40.0845
286.529 40.0845
1034.42 40.0341
547.832 40.0179
1137.92 40.0066
98.0301 40.0043
1129.78 40.0034
402.956 40.0029
85.8565 40.
393.682 39.9698
956.974 39.9423
84.6277 39.8167
916.101 39.8036
481.684 39.6667
1377.36 39.5625
288.72 39.5208
59.0851 39.5
413.923 39.445
105.672 39.405
623.831 39.3603
243.52 39.25
60.7215 39.1976
691.561 39.1607
184.663 39.1607
1565.36 39.15
554.603 39.1494
240.693 39.1406
1398.19 39.0494
556.777 39.0341
305.599 39.0227
767.775 39.0208
670.251 39.0139
293.752 39.006
319.093 39.
654.683 38.9412
426.358 38.8935
626.542 38.8421
282.881 38.811
612.023 38.645
171.791 38.6402
248.396 38.5709
625.24 38.4556
355.19 38.4464
727.517 38.4402
260.04 38.3676
261.308 38.2667
175.097 38.25
601.934 38.2228
821.003 38.1976
773.649 38.1875
266.706 38.1856
291.261 38.175
536.159 38.125
714.535 38.1176
92.8261 38.1078
308.409 38.1008
115.729 38.0947
278.289 38.0588
1500.89 38.0417
404.199 38.0417
76.3451 38.0388
463.562 38.004
762.193 37.962
407.671 37.9412
1377.56 37.9231
1292.74 37.9013
1135.67 37.875
633.604 37.875
245.337 37.8036
1141.13 37.7961
116.423 37.7778
937.149 37.6923
428.572 37.6406
249.42 37.6036
287.33 37.5714
1427.82 37.5602
543.888 37.5602
366.114 37.4545
1073.35 37.445
72.2129 37.4167
566.461 37.3674
362.282 37.3636
531.499 37.3333
1099.23 37.2917
434.794 37.2893
1254.79 37.2656
1119.47 37.25
928.735 37.2308
286.131 37.2269
422.19 37.225
945.936 37.2112
915.267 37.1008
1482.43 37.0833
1592.53 37.0625
310.539 37.0625
1376.24 37.0388
615.72 37.0388
89.3008 37.0388
585.012 37.0363
1238.67 37.0341
1020.36 37.0179
1630.08 37.0167
435.581 37.0147
276.238 37.0114
283.329 37.01
783.814 37.004
161.681 37.0038
342.702 37.0036
669.658 37.
341.129 37.
188.873 37.
1369.83 36.9412
301.813 36.9185
764.293 36.8523
296.63 36.8182
1421.55 36.8036
186.096 36.7284
59.8216 36.6944
1506.75 36.6875
654.159 36.6713
285.282 36.6576
1149.53 36.6544
1578.96 36.6429
480.56 36.6429
241.841 36.6429
127.429 36.6402
364.957 36.5956
1605.04 36.4879
275.801 36.4879
1047.88 36.4803
937.604 36.405
1477.2 36.3676
285.946 36.3636
69.0644 36.3491
139.019 36.3393
611.75 36.338
846.265 36.3269
1563.43 36.3077
636.648 36.2893
1461.86 36.25
1618.83 36.205
878.91 36.2045
596.471 36.1856
523.289 36.1607
1043.58 36.1422
145.853 36.1406
1564.45 36.125
680.661 36.1176
340.891 36.0833
126.467 36.0625
744.083 36.0592
1388.46 36.0536
695.171 36.0388
1043.06 36.0363
1272.97 36.0208
481.906 36.0192
1440.71 36.0179
640.244 36.0179
284.944 36.0167
71.0256 36.0139
715.143 36.0066
287.257 36.005
293.357 36.0043
164.938 36.
347.117 35.9764
157.5 35.9423
106.127 35.9009
