# Supplementary material for: Functional Genomics of Novel Secondary Metabolites from Diverse Cyanobacteria Using Untargeted Metabolomics
Source: Mar Drugs. 2013 Sep 30;11(10):3617–31. doi: 10.3390/md11103617 (PMC3826126; doi:10.3390/md11103617)
Supplement: Supplementary File 3 — Supplementary msms data (ZIP, 1417 KB) [file marinedrugs-11-03617-s003.zip › msms/60.Positive.txt]

// 60.  C5H11NO3 Positive
74.061 4968.28
56.0506 1066.94
134.081 771.653
44.0519 308.679
116.069 198.062
88.0385 197.018
84.0431 132.111
74.1377 120.
102.056 115.189
74.1601 70.3269
60.0468 53.5577
134.147 53.4321
74.3767 50.962
74.2134 50.0274
56.0971 47.2404
667.965 46.4583
134.469 45.5216
74.2805 42.2893
133.028 41.1176
70.9305 39.3967
116.107 38.2857
133.077 34.45
56.1401 34.2228
75.8607 31.7813
74.6378 30.8182
134.177 30.2404
44.5685 30.0865
44.0928 27.5313
44.1107 27.4
61.0295 25.1838
44.1543 24.2841
72.0423 24.25
75.3212 24.0227
74.7803 24.0054
74.4232 23.5714
134.989 23.0662
56.6183 22.3603
134.27 21.0625
343.556 21.006
75.1227 20.4821
700.646 20.4803
53.0397 20.25
88.4463 20.2404
505.245 20.225
983.295 20.1136
78.7804 20.0592
73.9413 19.5
100.116 19.125
44.6408 19.0357
121.829 19.0313
99.3648 19.
79.211 18.8
116.209 18.6806
76.5056 18.6667
74.6977 18.6667
525.229 18.1645
134.71 18.075
230.678 17.7788
539.918 17.675
694.819 17.2
74.4671 17.1607
1539.88 17.125
82.3015 17.0909
129.001 17.0865
713.602 17.0625
1317.3 17.0357
74.4883 17.0357
56.4425 17.0114
84.0831 17.0066
134.22 17.
231.653 16.8929
635.358 16.6944
68.1962 16.675
75.0634 16.5956
75.5392 16.5714
56.2261 16.5568
74.6155 16.4712
622.214 16.3224
1588.9 16.2813
176.844 16.2813
1312.44 16.25
281.376 16.25
43.8022 16.2404
74.3037 16.2
1363.65 16.1645
927.284 16.125
470.595 16.0592
730.072 16.0114
123.504 16.0083
890.619 16.0074
447.502 15.8929
84.0996 15.8897
208.098 15.7813
1254.02 15.6806
211.588 15.6667
599.214 15.5714
75.163 15.4712
60.1168 15.4464
380.693 15.3214
272.607 15.2857
738.466 15.2841
234.984 15.25
1253.7 15.2083
176.357 15.1838
1282.55 15.1635
133.975 15.1635
1065.36 15.125
861.863 15.125
398.121 15.1111
1041.92 15.0865
44.74 15.0865
47.045 15.075
208.337 15.0662
56.8562 15.0592
240.745 15.05
74.9583 15.05
134.524 15.0074
1260.78 15.
44.1254 15.
1110.36 14.8929
1102.11 14.6944
489.187 14.6667
75.0914 14.6667
88.2118 14.5625
57.0804 14.4712
1418.03 14.4083
49.4071 14.375
652.294 14.2857
997.154 14.2813
651.383 14.2083
138.006 14.2
1030.1 14.1635
99.5147 14.1607
262.639 14.125
790.859 14.1111
742.209 14.0865
240.629 14.0865
1250.05 14.05
1417.04 14.0096
316.057 14.0083
819.35 14.
422.073 14.
781.709 13.8
472.17 13.8
44.4465 13.6667
188.593 13.5625
231.897 13.5568
1476.14 13.5
973.01 13.5
67.4874 13.5
59.2147 13.5
597.639 13.45
310.392 13.45
607.105 13.4083
475.94 13.4083
98.4309 13.4083
541.782 13.375
929.306 13.3603
1477.03 13.3214
346.16 13.2841
187.011 13.2404
1245.44 13.2083
1081.72 13.2083
282.786 13.2083
1172.29 13.1667
49.2064 13.1667
1187.76 13.1429
89.6507 13.1429
40.7527 13.1429
287.592 13.125
597.895 13.1023
1228.61 13.0865
541.421 13.0865
502.083 13.0865
992.961 13.075
147.742 13.0417
85.9477 13.0139
257.403 13.0114
86.2664 13.0114
164.675 13.0096
879.559 13.0083
188.235 13.0074
1521.63 13.
134.318 13.
420.74 12.9205
311.161 12.9205
103.108 12.875
1010.87 12.8
909.581 12.8
134.393 12.8
88.4685 12.6806
1147.98 12.675
127.122 12.6667
126.87 12.5714
51.0441 12.5714
511.194 12.5625
695.8 12.4712
1173.88 12.45
83.0765 12.45
49.9236 12.45
821.51 12.4464
79.5807 12.4083
899.91 12.375
820.802 12.375
663.294 12.375
78.4603 12.3603
411.975 12.3472
1027.62 12.25
1022.06 12.25
942.958 12.2404
313.709 12.2404
56.1901 12.225
1090.97 12.2083
72.6215 12.2083
334.558 12.2
868.181 12.1667
656.583 12.1667
133.185 12.1667
56.563 12.1667
40.2531 12.1667
1427.5 12.125
744.935 12.125
481.567 12.125
176.053 12.125
160.341 12.125
102.159 12.125
599.058 12.0865
1347.2 12.075
291.903 12.0662
512.338 12.0625
68.3036 12.0625
356.447 12.05
331.475 12.05
553.42 12.0417
267.127 12.0417
220.77 12.0417
178.103 12.0417
176.707 12.0417
134.656 12.0417
44.281 12.0417
1097.53 12.0357
1062.96 12.0357
245.72 12.0357
103.647 12.0357
81.1106 12.0357
743.067 12.0313
116.867 12.0313
56.27 12.0139
1248.15 12.0114
626.121 12.0114
276.406 12.0114
1296.57 12.0096
836.723 12.0096
306.567 12.0096
1062.7 12.0083
1043.26 12.0083
600.404 12.0083
515.716 12.0083
491.055 12.0083
1147.67 12.
956.87 12.
901.249 12.
361.069 12.
280.32 12.
275.407 12.
216.097 12.
134.583 12.
124.483 12.
67.0225 12.
49.2589 12.
141.388 11.9205
130.231 11.9205
83.4714 11.9205
940.12 11.875
464.754 11.875
416.202 11.875
1251.01 11.8
855.858 11.8
190.044 11.8
975.712 11.7788
423.606 11.7788
973.11 11.6806
482.717 11.6806
307.112 11.6806
344.865 11.6667
131.966 11.6667
289.891 11.625
70.4631 11.625
1422.24 11.5714
573.402 11.5714
572.662 11.5714
1552.58 11.5625
746.888 11.5625
61.7185 11.5625
1280.86 11.5568
718.875 11.5568
465.264 11.5568
215.568 11.5568
142.654 11.5568
1405.57 11.4712
565.284 11.4712
46.7701 11.4712
1089.06 11.45
84.8897 11.45
1252.14 11.4083
284.194 11.4083
371.197 11.375
239.049 11.375
92.7905 11.375
92.5397 11.375
84.1203 11.375
987.478 11.3472
260.502 11.3472
183.897 11.3472
1510.14 11.3214
1036.51 11.3214
639.45 11.3214
253.484 11.3214
135.949 11.3214
751.462 11.2841
89.6783 11.2841
88.1067 11.2841
40.4349 11.2841
1470.67 11.25
274.852 11.25
101.094 11.25
662.717 11.2404
418.935 11.2404
64.5418 11.2404
1564.51 11.2083
508.367 11.2
342.473 11.2
190.591 11.2
234.591 11.1607
88.3869 11.1607
58.3876 11.1607
178.593 11.1429
1318.21 11.125
930.338 11.125
714.662 11.125
357.127 11.125
296.009 11.125
64.3141 11.125
1240.31 11.1023
1138.65 11.1023
787.03 11.1023
421.108 11.1023
354.729 11.1023
288.789 11.1023
169.734 11.1023
118.371 11.1023
1018.76 11.0865
318.853 11.0865
44.2663 11.0865
1390. 11.0625
1330.11 11.0625
144.646 11.0625
847.727 11.05
785.231 11.05
246.034 11.05
1535.56 11.0417
1479.34 11.0417
605.454 11.0417
266.161 11.0417
256.788 11.0417
226.13 11.0417
140.739 11.0417
140.081 11.0417
44.2158 11.0417
40.0899 11.0417
864.437 11.0357
698.99 11.0357
363.631 11.0357
251.237 11.0357
1101.78 11.0313
663.855 11.025
1105.05 11.0179
75.6201 11.0179
1294.34 11.0139
138.297 11.0139
56.649 11.0139
1386.54 11.0114
576.23 11.0114
336.425 11.0114
134.823 11.0114
85.1316 11.0114
452.164 11.0096
95.7441 11.0096
77.2071 11.0096
410.456 11.0083
315.975 11.0083
1211.85 11.
1123.9 11.
1075.45 11.
816.565 11.
597.475 11.
525.104 11.
268.146 11.
261.43 11.
98.0746 11.
63.7366 11.
1347.41 10.9205
427.578 10.9205
421.877 10.9205
43.6145 10.9205
933.562 10.875
116.135 10.875
1451.09 10.8
685.281 10.8
330.28 10.8
323.686 10.8
226.179 10.8
160.703 10.8
135.093 10.8
121.335 10.8
907.805 10.75
775.829 10.75
194.87 10.75
915.244 10.6806
55.9927 10.6806
1332.15 10.6667
1005.49 10.6667
848.314 10.6667
61.1192 10.6667
47.3829 10.6667
571.572 10.625
45.5 10.625
1516.72 10.5625
470.976 10.5625
465.386 10.5625
89.4249 10.5625
1479.85 10.5568
210.868 10.5568
91.5928 10.5568
75.7037 10.5568
41.3209 10.5568
742.366 10.4712
480.903 10.4712
184.279 10.4712
1336.54 10.45
1068.51 10.45
904.643 10.45
713.387 10.45
278.66 10.45
139.919 10.45
122.271 10.45
1157.88 10.4464
972.313 10.4464
129.661 10.4464
140.217 10.375
133.927 10.375
74.835 10.375
72.0907 10.375
1375.8 10.3472
1209.47 10.3472
691.134 10.3472
581.272 10.3472
265.341 10.3472
93.7226 10.3472
74.3299 10.3472
1518.78 10.3333
134.495 10.3333
95.2254 10.3333
449.513 10.3214
285.596 10.3214
1512.59 10.2841
1101.06 10.2841
620.885 10.2841
530.084 10.2841
252.173 10.2841
131.892 10.2841
603.597 10.25
501.683 10.25
251.884 10.25
125.205 10.25
1349.28 10.2404
1120.99 10.2404
1081.62 10.2404
682.311 10.2404
329.798 10.2404
329.663 10.2404
450.89 10.225
58.4863 10.225
1528.29 10.2
1210.31 10.2
992.076 10.2
790.987 10.2
390.535 10.2
347.998 10.2
260.159 10.2
252.109 10.2
237.466 10.2
137.18 10.2
109.644 10.2
784.717 10.1667
674.865 10.1667
664.902 10.1667
361.45 10.1667
335.754 10.1667
113.957 10.1667
980.371 10.1607
1021.94 10.1429
225.829 10.1429
76.9707 10.1429
57.3279 10.1429
1582.74 10.125
1561.61 10.125
185.4 10.125
153.557 10.125
94.0807 10.125
1402.14 10.1023
1373.88 10.1023
986.888 10.1023
778.632 10.1023
528.437 10.1023
101.876 10.1023
1236.26 10.0865
741.71 10.0865
459.735 10.0865
419.312 10.0865
329.257 10.0865
327.379 10.0865
211.69 10.0865
504.394 10.0833
292.796 10.0833
54.874 10.075
1207.42 10.0625
1111.41 10.0625
504.691 10.0625
158.226 10.0625
103.169 10.0625
80.4108 10.0625
44.1866 10.0625
1394.51 10.05
1289.69 10.05
1110.49 10.05
443.69 10.05
362.202 10.05
89.3526 10.05
1553.97 10.0417
1130.37 10.0417
830.24 10.0417
590.132 10.0417
326.819 10.0417
174.135 10.0417
152.274 10.0417
92.6586 10.0417
1050.54 10.0357
73.233 10.0357
442.171 10.0313
318.136 10.025
1086.22 10.0179
666.926 10.0179
658.256 10.0179
178.546 10.0179
1570.86 10.0139
341.785 10.0139
297.389 10.0139
1457.5 10.0114
1352.14 10.0114
1088.66 10.0114
903.486 10.0114
709.402 10.0114
422.391 10.0114
143.993 10.0114
47.7964 10.0114
976.604 10.0096
955.896 10.0096
466.849 10.0096
447.632 10.0096
412.373 10.0096
974.886 10.0083
735.25 10.0083
273.121 10.0083
1563.9 10.
1374.2 10.
1006.15 10.
735.304 10.
666.661 10.
414.47 10.
385.401 10.
276.159 10.
271.92 10.
147.645 10.
113.651 10.
77.9841 10.
72.7876 10.
53.9318 10.
50.2061 10.
