# Supplementary material for: Functional Genomics of Novel Secondary Metabolites from Diverse Cyanobacteria Using Untargeted Metabolomics
Source: Mar Drugs. 2013 Sep 30;11(10):3617–31. doi: 10.3390/md11103617 (PMC3826126; doi:10.3390/md11103617)
Supplement: Supplementary File 3 — Supplementary msms data (ZIP, 1417 KB) [file marinedrugs-11-03617-s003.zip › msms/222.Negative.txt]

// 222. putative betaine C12H22N2O4 Negative
154.088 1488.18
198.074 570.721
154.134 165.784
198.13 120.25
367.104 88.9209
136.07 77.21
72.0098 71.1635
72.047 67.1429
154.211 61.1136
329.147 59.5709
154.494 55.0043
601.327 49.3158
155.727 46.245
479.291 43.375
122.049 43.0046
1504.8 42.7794
325.169 41.9073
184.987 41.2663
199.871 40.556
561.285 40.1635
228.524 40.1157
1524.35 39.8167
188.393 39.3491
1564.03 39.2105
47.1523 39.0667
1379.24 39.0054
245.43 38.7857
854.148 38.1912
1219.37 38.1324
154.25 37.8182
154.418 37.4545
1085.9 37.1359
156.899 36.7202
1021.64 36.4464
636.083 35.4464
1108.49 35.2857
154.319 35.2857
446.788 35.2228
201.833 35.125
160.687 34.6923
108.092 34.445
199.975 33.9073
324.565 33.7857
212.784 33.605
1565.8 33.6
959.799 33.5682
511.033 33.4583
156.137 33.4167
230.608 33.0043
1221.79 32.7961
111.547 32.7824
262.867 32.7656
59.1249 32.6429
1048.12 32.6
118.184 32.5202
728.674 32.405
1166.12 32.3491
751.544 32.25
154.666 32.0833
198.236 32.0066
154.457 32.
155.088 31.8929
156.112 31.6
159.172 31.5294
174.646 31.5
120.839 31.3333
50.8769 31.3077
392.391 31.2857
877.745 31.2222
69.4321 31.1731
67.8615 31.1731
385.769 31.0833
1207.32 31.0417
147.563 31.0417
526.007 31.0388
451.057 31.0321
334.293 31.0167
401.751 31.004
154.76 30.962
581.434 30.6576
928.84 30.6429
763.233 30.375
973.366 30.3611
494.189 30.3611
1526.31 30.1488
690.831 30.0769
108.074 30.0083
1641.56 30.0043
476.204 30.
336.563 29.9231
57.5034 29.9185
720.92 29.5208
919.593 29.405
144.613 29.2
1322.69 29.1875
442.402 29.125
503.28 29.0769
247.964 29.0714
125.825 29.045
1297.99 29.0417
1408.11 28.875
373.013 28.8409
965.806 28.625
881.735 28.625
142.853 28.5602
154.592 28.4444
264.042 28.3967
271.707 28.3077
219.744 28.1607
97.959 28.0833
248.885 28.0667
1059.37 28.0083
1584.78 28.006
860.372 27.9185
481.74 27.8897
596.299 27.7778
40.3656 27.75
985.208 27.625
1407.12 27.605
1006.37 27.5208
722.025 27.405
298.506 27.3967
1458.44 27.3611
174.592 27.2426
748.403 27.2228
635.079 27.2228
517.817 27.125
440.462 27.125
1361.11 27.1157
1268.96 27.0833
222.017 27.0227
1115.74 27.0208
1485.96 27.
1506.03 26.8897
163.904 26.7824
842.17 26.75
1233.39 26.6944
150.698 26.6544
1620.69 26.5208
1067.52 26.4803
832.345 26.4803
233.572 26.3611
732.241 26.3393
147.498 26.3333
874.921 26.1488
774.315 26.125
788.412 26.0833
1206.13 26.045
56.9137 26.0417
452.494 26.0313
173.456 26.0208
89.34 26.0208
1498.46 26.006
535.628 26.
304.77 26.
422.932 25.9698
842.038 25.9185
409.072 25.8897
484.52 25.8409
794.378 25.7961
70.31 25.7813
1181.08 25.7202
605.465 25.7202
375.636 25.7202
397.99 25.675
1293.57 25.6544
220.11 25.625
774.836 25.6
595.527 25.6
84.0663 25.6
1085.99 25.5956
339.837 25.5329
887.191 25.5208
502.515 25.5
906.202 25.4803
534.741 25.3333
713.126 25.2857
1171.53 25.225
734.997 25.225
1572.08 25.2045
460.524 25.1838
375.382 25.1488
1410.67 25.1359
353.666 25.125
324.531 25.1157
112.263 25.1118
1450.95 25.0833
274.699 25.0833
497.579 25.075
937.203 25.045
162.59 25.0417
190.19 25.0227
1521.99 25.
183.2 25.
165.232 25.
473.166 24.9205
1087.53 24.8929
797.65 24.8897
229.45 24.8897
1417.21 24.75
794.592 24.75
533.895 24.625
875.028 24.5956
63.6995 24.5682
194.385 24.5329
371.443 24.5313
43.5514 24.5313
235.567 24.5208
126.333 24.4821
232.634 24.4803
641.198 24.4402
183.946 24.405
1650.63 24.4
1228.54 24.3611
41.7937 24.3603
1489.79 24.3393
1148.31 24.3224
1141.77 24.2917
1148.75 24.245
1438.69 24.225
555.523 24.2045
1608.81 24.1875
694.83 24.1607
385.842 24.1488
1525.13 24.1429
51.4709 24.1359
1637.31 24.1157
983.447 24.1136
1022.7 24.0909
249.075 24.0909
352.077 24.0714
141.657 24.0592
107.708 24.0592
1062.65 24.0536
858.588 24.045
1270.89 24.0388
1210.91 24.025
374.767 24.025
264.206 24.025
1041.42 24.0227
463.514 24.0208
980.6 24.0083
389.971 24.0083
981.827 24.0074
60.134 24.006
1141.21 24.0054
197.763 24.
229.254 23.9185
86.92 23.9185
175.753 23.8929
308.044 23.8
240.088 23.7961
1413.54 23.7778
456.236 23.75
271.003 23.7202
412.975 23.6944
270.869 23.6944
1223.05 23.675
91.5987 23.675
1667.87 23.6576
904.344 23.6544
893.335 23.6544
1645.47 23.5707
120.232 23.5329
1401.91 23.4821
60.7531 23.4808
602.284 23.4803
84.9246 23.4803
1638.48 23.4545
353.951 23.4402
1570.38 23.4167
1455.53 23.4083
722.476 23.4083
623.005 23.4083
426.326 23.4083
1206.7 23.4
695.722 23.3393
54.964 23.3333
123.362 23.3224
1429.56 23.2917
715.452 23.2917
801.744 23.2857
202.571 23.2857
1582.32 23.2841
241.138 23.2663
1167.82 23.25
397.07 23.25
154.39 23.25
1693.7 23.225
1082.2 23.225
386.219 23.225
320.54 23.225
359.187 23.2228
1245.41 23.1838
1108.23 23.1838
986.893 23.125
706.051 23.125
134.707 23.1118
925.368 23.0909
504.939 23.0909
875.388 23.0769
236.491 23.0536
118.843 23.0536
138.325 23.025
1507.77 23.0227
493.586 23.0208
117.063 23.0139
175.657 23.0114
649.273 23.0083
576.928 23.0083
1023.03 23.006
751.788 23.006
369.256 23.006
219.769 23.006
1445.61 23.
833.893 23.
107.856 23.
1028.67 22.9013
151.064 22.9013
1278.48 22.9
1599.35 22.875
108.122 22.7813
1245.35 22.7788
71.2314 22.75
1193.21 22.7202
266.888 22.7202
955.995 22.675
230.174 22.6576
601.901 22.625
542.623 22.5329
173.998 22.5329
177.038 22.5313
485.497 22.5
415.24 22.4821
467.052 22.4803
269.458 22.4803
76.5979 22.4803
934.316 22.4712
1086.08 22.45
863.91 22.4083
1371.55 22.4
1142.36 22.4
752.248 22.375
728.713 22.375
344.865 22.375
221.505 22.3636
144.324 22.3393
297.126 22.3214
54.1596 22.25
480.414 22.245
714.446 22.225
1471.53 22.1838
122.563 22.1838
568.26 22.1645
54.3032 22.1645
1251.52 22.1635
781.862 22.1488
497.067 22.1488
1367.8 22.1359
743.486 22.1359
266.165 22.1359
66.4904 22.1359
867.879 22.125
298.909 22.125
1648.3 22.1118
300.912 22.1111
221.744 22.1111
317.94 22.1
1265.53 22.0909
1315.32 22.075
1398.97 22.0592
259.737 22.0592
1395.22 22.0536
1144.33 22.0536
683.084 22.0536
631.357 22.0536
1496.2 22.0489
197.599 22.0489
456.745 22.0357
1584.3 22.0313
1129.85 22.0313
199.141 22.0278
324.803 22.025
87.1245 22.025
408.438 22.0074
70.944 22.0074
976.846 22.006
115.501 22.006
112.456 22.006
48.5543 22.006
724.495 22.
429.792 22.
103.184 22.
142.213 21.9013
338.455 21.9
164.893 21.8929
197.9 21.875
128.132 21.875
58.187 21.8182
357.523 21.7813
1138.05 21.75
1479.26 21.6944
123.135 21.6944
768.827 21.675
622.546 21.675
75.0933 21.675
621.009 21.625
165.171 21.625
66.8216 21.5956
108.361 21.5714
888.997 21.5329
324.48 21.5329
1345.04 21.5313
553.614 21.5313
967.23 21.4712
118.003 21.4712
1657.86 21.4083
242.794 21.4083
851.678 21.375
647.492 21.3603
613.704 21.3603
203.39 21.3603
122.823 21.3603
1053.58 21.3393
193.285 21.3393
1405.98 21.3224
231.591 21.3224
100.142 21.3214
232.666 21.2917
878.723 21.2857
1447.53 21.2813
1172.19 21.2813
1119.37 21.2813
634.73 21.2663
637.893 21.25
574.105 21.25
244.915 21.25
179.605 21.225
1418.57 21.2083
47.7113 21.2083
1545.05 21.2045
122.905 21.2045
650.179 21.1838
57.8857 21.1838
614.427 21.1667
707.462 21.1645
139.992 21.1645
1041.05 21.1488
775.006 21.1488
551.319 21.1488
306.833 21.1488
1483.91 21.125
512.683 21.125
65.5731 21.125
41.064 21.125
760.849 21.1136
1002.62 21.1118
1556.9 21.1111
955.37 21.1111
751.081 21.1111
711.246 21.1
1341.69 21.075
416.663 21.075
123.217 21.075
188.928 21.0536
112.887 21.0489
1069.2 21.0278
757.516 21.0278
216.908 21.0278
1038.06 21.025
1414.31 21.0227
1213.8 21.0227
581.169 21.0227
153.194 21.0227
130.867 21.0227
1560.24 21.0083
497.824 21.0083
148.099 21.0083
888.896 21.0074
1697.95 21.0066
894.662 21.0066
197.986 21.0066
1688.38 21.006
930.027 21.0054
773.173 21.0054
655.154 21.0054
1171.74 21.005
1111.55 21.
908.615 21.
565.042 21.
407.374 21.
420.501 20.9013
1044.27 20.9
750.127 20.9
58.3403 20.9
1611.9 20.8897
1053.03 20.8897
513.59 20.8897
160.956 20.8897
111.893 20.8897
1160.11 20.8
65.6967 20.8
782.121 20.7961
590.706 20.7813
192.278 20.7788
605.039 20.7202
251.361 20.7202
1396.35 20.675
265.378 20.675
832.423 20.625
573.01 20.625
316.175 20.605
428.9 20.5956
246.56 20.5956
231.247 20.5625
441.995 20.5313
902.386 20.5
222.912 20.5
1411.04 20.4821
1137.43 20.4821
572.105 20.4821
198.511 20.4821
1025.36 20.4712
1453.94 20.4083
1274.29 20.4083
1100.21 20.4083
309.579 20.4
55.5603 20.4
47.9255 20.4
650.594 20.375
113.036 20.375
389.424 20.3636
213.571 20.3603
185.496 20.3393
1429.12 20.3214
219.158 20.2917
1525. 20.2857
242.148 20.2857
75.1521 20.2857
1623.9 20.2813
978.528 20.25
592.228 20.25
315.314 20.25
199.35 20.25
83.5398 20.25
1045.31 20.2426
314.286 20.2426
375.287 20.2404
1674. 20.225
1385.29 20.225
467.555 20.1838
1071.6 20.1645
894.833 20.1645
527.822 20.1645
173.252 20.1645
1078.69 20.1635
1542.98 20.1488
561.045 20.1429
210.651 20.1429
999.039 20.125
626.873 20.125
486.19 20.125
332.212 20.125
960.192 20.1111
302.553 20.1111
44.5261 20.1111
156.3 20.1023
1049.07 20.1
307.898 20.1
1665.74 20.075
810.831 20.075
1285.02 20.0662
650.471 20.0662
106.303 20.0662
482.588 20.0592
147.937 20.0592
839.178 20.0536
709.154 20.0536
193.793 20.0536
1035.71 20.0417
324.685 20.0278
271.528 20.0278
246.829 20.0278
92.8655 20.0278
1145.01 20.025
960.654 20.025
826.449 20.025
788.699 20.025
1624.55 20.0083
577.181 20.0083
366.405 20.0083
255.684 20.0083
65.1844 20.0083
1104.46 20.0074
1095.38 20.0074
141.262 20.006
79.3223 20.006
423.674 20.
338.348 20.
176.502 20.
145.139 19.9205
42.3128 19.9205
900.59 19.9013
1573.04 19.9
1165.95 19.9
503.68 19.9
68.5101 19.9
588.82 19.8897
214.73 19.8897
1637.55 19.7961
881.026 19.7961
824.789 19.7961
677.528 19.7961
1463.56 19.7788
1541.08 19.7778
1103.17 19.7778
1623.81 19.6944
1241.2 19.675
356.874 19.675
274.555 19.675
1272.58 19.625
1091.01 19.625
159.349 19.625
149.785 19.625
659.856 19.5956
967.426 19.5714
202.616 19.5329
851.242 19.5313
146.542 19.5313
113.387 19.4821
1503.18 19.4803
289.333 19.4803
1098.2 19.4712
476.239 19.4712
100.296 19.4444
57.3957 19.4083
56.3288 19.4083
803.36 19.4
1015.6 19.375
502.955 19.3611
747.21 19.3603
261.799 19.3603
214.199 19.3603
722.437 19.3472
403.715 19.3214
884.053 19.2917
74.5842 19.2917
1409.15 19.2857
277.664 19.2857
1405.9 19.2813
391.8 19.2813
1621.8 19.25
215.233 19.25
157.988 19.25
1504.15 19.2426
1119.13 19.2426
1090.38 19.2426
244.623 19.2426
1660.46 19.2404
1073.45 19.2404
66.6299 19.2404
1008.24 19.225
289.895 19.225
171.409 19.2083
962.093 19.2045
249.264 19.1838
150.448 19.1838
315.796 19.1667
697.82 19.1645
352.11 19.1645
297.084 19.1635
109.642 19.1488
208.139 19.1429
355.781 19.125
98.479 19.125
87.431 19.125
57.0341 19.125
596.504 19.1118
237.991 19.1111
1538.87 19.1023
1079.62 19.075
607.858 19.075
1621.68 19.0662
513.445 19.0662
448.675 19.0662
349.534 19.0662
40.0899 19.0662
1125.62 19.0625
1091.11 19.0592
1054.29 19.0592
1009.7 19.0592
622.822 19.0592
765.99 19.0536
621.937 19.0417
107.098 19.0417
1461.38 19.0357
1031.72 19.0357
249.02 19.0357
1611.23 19.0313
626.487 19.0313
403.084 19.0313
1453.31 19.0278
737.998 19.0278
1687.98 19.025
1099.28 19.025
437.102 19.025
268.412 19.025
57.7359 19.0096
1106.68 19.0083
104.691 19.0074
78.0267 19.0074
1004.21 19.006
511.512 19.006
1082.77 19.
917.474 19.
713.707 19.
492.492 19.
447.984 19.
196.604 19.
64.5799 19.
63.8546 19.
816.053 18.8929
519.533 18.8929
389.533 18.8929
330.238 18.8929
642.882 18.8182
1570.83 18.7813
806.158 18.7813
427.387 18.7813
114.23 18.7202
1432.57 18.6944
1128.15 18.6944
679.99 18.6944
88.4702 18.6944
523.572 18.6806
239.376 18.6806
1192.28 18.675
40.5548 18.675
111.268 18.625
91.8499 18.625
1607.48 18.5956
1301.85 18.5714
1588.89 18.5329
159.693 18.5329
469.16 18.5313
335.201 18.5313
912.882 18.4821
154.943 18.4821
961.21 18.4803
450.847 18.4712
96.6617 18.4712
63.9222 18.4712
172.85 18.45
878.986 18.4444
231.314 18.4444
146.665 18.4444
1564.22 18.4083
1017.28 18.4083
427.786 18.4083
316.212 18.4083
257.821 18.4083
1379.54 18.4
1102.59 18.4
594.132 18.375
556.99 18.375
186.859 18.375
1501.73 18.3611
728.943 18.3611
234.31 18.3603
154.281 18.3603
82.7621 18.3603
1395.13 18.3224
1249.7 18.3224
1118.01 18.3214
654.595 18.3214
1479.49 18.2857
1658.8 18.2841
1170.03 18.2841
576.182 18.2813
1318.4 18.25
1230.12 18.25
1119.68 18.25
905.765 18.25
813.409 18.25
327.386 18.25
326.402 18.25
186.589 18.25
1197.38 18.2426
1181.35 18.2426
800.72 18.2426
113.633 18.2426
95.575 18.2426
40.827 18.2426
269.221 18.2404
829.416 18.225
1038.13 18.2083
716.494 18.2083
678.586 18.2083
582.536 18.2083
524.157 18.2083
519.118 18.2083
281.876 18.2083
63.8091 18.2083
480.103 18.2
95.6968 18.1838
645.496 18.1667
1163.67 18.1645
213.232 18.1635
44.0025 18.1635
931.704 18.1488
321.998 18.1429
173.07 18.1429
59.5755 18.1359
1046.7 18.125
153.095 18.125
79.6285 18.125
1388.38 18.1111
751.929 18.1111
1087.86 18.0865
46.5514 18.0865
513.38 18.075
490.46 18.075
1435.59 18.0662
892.778 18.0662
172.213 18.0662
87.5934 18.0592
1489.31 18.0417
1464.5 18.0417
1152.65 18.0417
383.507 18.0417
184.568 18.0417
50.7321 18.0417
1516.19 18.0357
630.781 18.0357
1239.58 18.0313
1117.34 18.0313
948.213 18.0313
680.227 18.0313
492.047 18.0313
79.0267 18.0313
1347.77 18.0278
691.69 18.0278
224.705 18.0278
1463.7 18.025
209.754 18.0096
1677.96 18.0083
1468.47 18.0083
1209.21 18.0083
1116.98 18.0083
966.575 18.0083
516.096 18.0083
59.0154 18.0083
1328.47 18.0074
1262.92 18.0074
1258.26 18.0074
51.3969 18.0074
686.712 18.0066
589.763 18.0066
167.925 18.006
45.1399 18.006
1679.75 18.
1562.76 18.
689.733 18.
450.328 18.
342.014 18.
292.515 18.
221.667 18.
185.074 18.
159.837 18.
157.427 18.
67.191 17.9205
99.3116 17.9
1567.14 17.8929
1160.67 17.8929
248.355 17.8929
176.725 17.8929
175.344 17.8929
877.206 17.8897
1623.98 17.8
1353.54 17.7813
930.746 17.7813
905.182 17.7813
64.0043 17.7788
1613.39 17.7202
1693.3 17.6944
137.79 17.675
435.448 17.6667
335.674 17.6667
816.24 17.5956
194.582 17.5956
1428.58 17.5714
1214.96 17.5714
784.03 17.5714
645.64 17.5714
117.366 17.5568
1606.01 17.5329
86.2899 17.5329
111.589 17.5
85.8798 17.4712
198.839 17.45
832.692 17.4464
1569.9 17.4444
1220.19 17.4444
550.769 17.4444
77.2194 17.4444
945.655 17.4083
142.962 17.4083
889.178 17.375
745.886 17.375
704.901 17.375
101.56 17.375
1422.63 17.3603
1218.53 17.3603
586.638 17.3603
68.671 17.3603
129.397 17.3224
702.111 17.3214
759.52 17.2917
277.912 17.2857
962.782 17.2841
569.993 17.2841
271.847 17.2841
1205.29 17.2813
880.379 17.2813
360.425 17.2813
328.298 17.25
487.968 17.2426
391.6 17.2426
1257.74 17.225
589.109 17.225
479.636 17.225
682.127 17.2083
520.622 17.2083
1147.71 17.1838
929.747 17.1838
305.17 17.1838
259.202 17.1838
143.23 17.1838
80.5824 17.1838
244.862 17.1645
106.427 17.1645
599.35 17.1635
125.225 17.1635
114.313 17.1635
459.539 17.1429
1408.84 17.125
508.279 17.125
479.812 17.125
1027.4 17.1118
222.674 17.1111
82.9906 17.1023
51.9781 17.1023
1692.19 17.1
1515.88 17.1
487.268 17.1
84.2905 17.1
1547.24 17.0865
1349.05 17.0865
946.839 17.0865
154.864 17.0865
91.1516 17.0865
73.6321 17.0865
49.2878 17.0865
1377.45 17.075
55.3426 17.075
901.202 17.0662
473.009 17.0662
447.378 17.0662
426.154 17.0662
161.995 17.0662
41.1965 17.0662
1152.15 17.0592
132.927 17.05
1519.01 17.0417
1175.46 17.0417
556.056 17.0417
342.901 17.0417
230.808 17.0417
203.102 17.0417
150.017 17.0417
130.085 17.0417
1533.1 17.0357
370.3 17.0357
325.367 17.0357
1453.53 17.0313
1450.45 17.0313
716.664 17.0313
173.192 17.0278
1150.21 17.025
259.635 17.025
722.812 17.0139
435.069 17.0096
325.502 17.0096
1135.09 17.0083
1007.44 17.0083
744.564 17.0083
406.022 17.0083
326.826 17.0083
220.417 17.0083
105.378 17.0083
92.4795 17.0083
1016.68 17.0074
919.418 17.0074
689.793 17.0074
155.143 17.0074
1048.23 17.0066
401.28 17.006
775.74 17.
715.916 17.
538.735 17.
303.261 17.
1324.66 16.9205
333.295 16.9205
326.232 16.9205
198.289 16.9205
555.717 16.8929
1136.93 16.8897
825.25 16.8897
335.899 16.8897
1336.26 16.875
355.023 16.875
972.356 16.7961
1632.62 16.7813
1607.88 16.7813
1225.83 16.7813
1168.63 16.7813
1445.11 16.7788
871.405 16.7788
1168.26 16.6806
1479.81 16.675
1039.76 16.675
1660.85 16.6667
1484.37 16.6667
1425.76 16.6667
935.568 16.6667
1301.6 16.625
592.829 16.5956
1095.77 16.5714
688.376 16.5714
169.017 16.5714
160.06 16.5714
88.8893 16.5714
67.6106 16.5714
110.643 16.5625
423.819 16.5568
310.184 16.5329
865.777 16.5313
801.305 16.5313
490.817 16.5
382.094 16.5
136.269 16.5
74.7282 16.5
63.7653 16.5
794.468 16.4712
146.607 16.4712
67.3048 16.4712
61.3699 16.4712
324.342 16.45
159.731 16.45
1683.6 16.4444
579.767 16.4083
402.717 16.4083
376.109 16.4083
109.615 16.4083
373.559 16.4
875.498 16.375
653.505 16.375
627.843 16.375
40.5695 16.375
1547.51 16.3603
1462.98 16.3603
724.6 16.3603
922.495 16.3224
1643.76 16.3214
994.199 16.3214
488.345 16.3214
403.58 16.3214
57.1637 16.3214
974.899 16.2857
704.454 16.2857
187.51 16.2857
1096.15 16.2813
849.18 16.2813
828.442 16.2813
507.014 16.2813
159.584 16.2813
1025.86 16.25
984.62 16.25
686.487 16.25
683.391 16.25
498.978 16.25
89.0563 16.25
804.079 16.2426
741.305 16.2426
1038.2 16.2404
417.636 16.2404
223.084 16.2404
670.002 16.225
1661.39 16.2083
223.282 16.2083
67.4846 16.2083
847.059 16.2
140.262 16.2
397.719 16.1838
232.875 16.1838
299.117 16.1667
200.575 16.1667
1561.81 16.1645
417.366 16.1645
601.146 16.1635
764.848 16.1429
759.235 16.1429
572.598 16.1429
239.576 16.1429
1680.51 16.125
1596.02 16.125
1593.62 16.125
1474.29 16.125
1257.36 16.125
1226.5 16.125
1161.22 16.125
1052.56 16.125
899.539 16.125
491.859 16.125
162.134 16.125
1463.44 16.1111
105.949 16.1111
245.65 16.1023
1375.5 16.0865
449.076 16.0865
743.752 16.075
736.288 16.075
724.306 16.075
208.289 16.075
699.304 16.0662
473.332 16.0625
98.7116 16.0625
46.5986 16.0592
1644.82 16.0417
1340.38 16.0417
1270.49 16.0417
881.608 16.0417
516.924 16.0417
473.102 16.0417
367.389 16.0417
215.877 16.0417
132.985 16.0417
108.798 16.0417
108.154 16.0417
790.311 16.0357
533.588 16.0357
1407.96 16.0313
46.857 16.0313
1276.74 16.0278
1223.38 16.0278
841.104 16.0278
508.73 16.0139
292.348 16.0139
1372.04 16.0114
1124.48 16.0096
693.68 16.0096
1689.98 16.0083
1679.17 16.0083
1601.63 16.0083
1500.33 16.0083
750.332 16.0083
388.543 16.0083
266.745 16.0083
192.615 16.0083
153.607 16.0083
145.473 16.0083
1336.52 16.0074
1326.32 16.0074
1105.56 16.0074
869.179 16.0074
63.6487 16.0074
58.1516 16.0074
43.3264 16.0074
1666.97 16.
1289.22 16.
662.918 16.
449.379 16.
434.77 16.
433.791 16.
388.418 16.
129.475 16.
103.808 16.
92.9155 16.
71.8589 16.
62.1721 16.
986.258 15.9205
559.153 15.9205
541.726 15.9205
475.025 15.9205
401.333 15.9205
383.878 15.9205
79.7329 15.9205
1396.47 15.8929
813.56 15.8929
528.839 15.8929
143.108 15.8929
1185.86 15.8897
134.337 15.8897
1378.7 15.875
155.218 15.875
1151.66 15.8
1079.82 15.8
1042.67 15.8
755.115 15.8
330.727 15.8
175.852 15.8
975.951 15.7813
370.887 15.7813
247.353 15.7813
73.6135 15.7813
52.7617 15.7813
1308.64 15.7788
1270.58 15.7788
923.326 15.7788
822.251 15.7788
240.145 15.7788
45.7743 15.7788
1342.97 15.6806
775.143 15.6806
527.314 15.6806
538.148 15.675
1669.97 15.6667
1237.15 15.6667
905.587 15.6667
152.732 15.6667
85.3018 15.6667
664.691 15.5956
268.263 15.5956
1261.46 15.5714
1219.66 15.5714
364.02 15.5714
218.507 15.5714
143.415 15.5714
942.607 15.5568
867.537 15.5568
858.198 15.5568
604.428 15.5568
431.209 15.5568
265.182 15.5568
257.699 15.5568
1570.99 15.5
1549.2 15.5
1226.39 15.5
921.783 15.5
127.448 15.5
99.4661 15.4712
97.3409 15.4712
87.6247 15.4712
1080.55 15.45
992.585 15.45
208.863 15.4464
96.5561 15.4444
1653.6 15.4083
1451.19 15.4083
618.812 15.4083
432.541 15.4083
1686.29 15.375
1346.56 15.375
1263.86 15.375
1240.54 15.375
1217.32 15.375
1153.36 15.375
1016.16 15.375
505.744 15.375
458.793 15.375
168.704 15.375
138.548 15.375
137.729 15.375
86.2652 15.375
1211.54 15.3214
852.976 15.3214
715.746 15.3214
655.727 15.3214
451.932 15.3214
274.907 15.3214
103.994 15.3214
70.1218 15.3214
1316.45 15.2857
711.97 15.2857
288.36 15.2857
759.754 15.2841
64.2021 15.2841
1349.16 15.2813
538.921 15.2813
342.831 15.2813
238.468 15.2813
1534.88 15.25
1236.2 15.25
178.36 15.25
1591.24 15.2404
783.707 15.2404
181.291 15.2404
1531.01 15.2083
1388.68 15.2083
1161.04 15.2083
629.847 15.2083
304.899 15.2083
211.484 15.2083
200.136 15.2083
40.9103 15.2083
872.729 15.2
199.285 15.2
196.545 15.2
72.1059 15.2
545.618 15.1838
218.032 15.1838
279.678 15.1667
178.983 15.1667
405.249 15.1645
1531.81 15.1635
1208.17 15.1635
500.013 15.1635
70.3824 15.1635
58.8586 15.1635
1430.84 15.1429
1385.59 15.1429
140.752 15.1429
1574.96 15.125
1565.48 15.125
1425.18 15.125
1104.63 15.125
737.648 15.125
470.322 15.125
367.346 15.125
232.81 15.125
164.216 15.125
123.834 15.125
67.2728 15.125
59.8677 15.125
211.759 15.1111
1666.46 15.1023
1181.8 15.1023
1067.91 15.1023
1338.38 15.0865
1162.42 15.0865
465.787 15.0865
437.557 15.0865
402.543 15.0865
275.013 15.0865
142.449 15.0865
75.7066 15.0865
75.0051 15.0865
539.334 15.075
347.054 15.075
271.245 15.075
118.899 15.075
115.07 15.0662
51.6477 15.0662
1692.54 15.0625
891.651 15.0625
1540.33 15.05
1012.34 15.05
235.293 15.05
1469.72 15.0417
1418.17 15.0417
1343.27 15.0417
1019.56 15.0417
731.476 15.0417
682.955 15.0417
647.376 15.0417
461.659 15.0417
415.643 15.0417
371.764 15.0417
202.857 15.0417
127.581 15.0417
101.972 15.0417
1399.24 15.0357
1140.3 15.0357
976.539 15.0357
824.375 15.0357
755.043 15.0357
679.63 15.0357
247.468 15.0357
245.885 15.0357
140.793 15.0357
79.4243 15.0357
1511.15 15.0313
1422.03 15.0313
191.115 15.0313
325.998 15.0278
73.323 15.0278
52.2546 15.0278
258.061 15.0179
1342.72 15.0139
236.28 15.0139
950.049 15.0114
183.425 15.0114
141.296 15.0114
1561.31 15.0096
1405.04 15.0096
966.879 15.0096
922.304 15.0096
795.779 15.0096
459.785 15.0096
190.917 15.0096
1553.85 15.0083
1008.52 15.0083
919.105 15.0083
751.709 15.0083
617.647 15.0083
577.887 15.0083
492.428 15.0083
107.41 15.0083
55.7524 15.0083
1664.03 15.0074
823.685 15.0074
784.764 15.0074
559.839 15.0074
426.26 15.0074
1628.54 15.
1599.15 15.
1597.53 15.
1359.21 15.
1133.72 15.
931.897 15.
842.716 15.
527.269 15.
200.347 15.
178.524 15.
136.154 15.
1643.91 14.9205
1222.7 14.9205
1172.58 14.9205
244.142 14.9205
235.772 14.9205
1526.65 14.8929
1109.61 14.8929
983.268 14.8929
793.184 14.8929
637.276 14.8929
354.508 14.8929
1357.79 14.8
893.593 14.8
787.971 14.8
674.541 14.8
428.601 14.8
379.848 14.8
87.57 14.8
1441.8 14.7788
1422.42 14.7788
215.983 14.7788
165.103 14.7788
42.5691 14.7788
383.628 14.75
830.638 14.6944
81.077 14.6944
717.272 14.6806
443.191 14.6806
193.973 14.6806
64.0315 14.6806
931.445 14.675
132.327 14.675
84.2386 14.675
914.972 14.6667
904.907 14.6667
835.411 14.6667
681.741 14.6667
458.751 14.6667
267.407 14.6667
77.8281 14.6667
516.519 14.625
85.1978 14.5956
187.044 14.5714
133.933 14.5714
101.88 14.5714
62.5301 14.5714
884.796 14.5625
411.426 14.5625
1479.69 14.5568
1392.08 14.5568
1231.3 14.5568
867.621 14.5568
712.449 14.5568
473.798 14.5568
268.851 14.5568
222.241 14.5568
164.093 14.5568
129.02 14.5568
958.668 14.5
74.019 14.5
607.165 14.4712
485.233 14.4712
201.184 14.4712
44.8676 14.4712
1596.95 14.45
1188.44 14.45
1182.56 14.45
621.789 14.45
589.328 14.45
497.689 14.45
201.481 14.45
111.103 14.45
93.3036 14.45
69.2904 14.45
1066.32 14.4444
1629.95 14.4083
1385.4 14.4083
186.988 14.4083
1592.4 14.4
1221.01 14.375
42.8715 14.3603
1482.29 14.3472
1153.19 14.3472
838.427 14.3472
1681.37 14.3214
1265.67 14.3214
1193.33 14.3214
1329.18 14.2857
961.566 14.2857
618.574 14.2857
535.063 14.2857
1535.05 14.2841
1362.19 14.2841
1009.28 14.2841
733.34 14.2841
213.035 14.2841
1434.14 14.25
1018.75 14.25
405.105 14.25
373.343 14.25
184.813 14.25
153.854 14.25
144.559 14.25
135.683 14.25
59.9453 14.25
1396.27 14.2404
1307.01 14.2404
1126.46 14.2404
944.197 14.2404
332.932 14.2404
241.112 14.2404
201.768 14.2404
160.164 14.2404
86.3643 14.2404
373.637 14.2083
307.727 14.2083
47.0927 14.2083
379.084 14.2
372.109 14.2
45.1815 14.2
1286.54 14.1838
542.064 14.1838
411.256 14.1838
234.644 14.1838
1185.45 14.1667
1182.82 14.1667
1029.18 14.1667
207.933 14.1667
72.6969 14.1667
1592.94 14.1635
321.847 14.1635
1380.07 14.1429
594.949 14.1429
303.092 14.1429
43.2474 14.1429
1563.23 14.125
1539.64 14.125
1504.66 14.125
1348.13 14.125
1140.02 14.125
786.56 14.125
624.789 14.125
560.409 14.125
242.332 14.125
189.223 14.125
53.9136 14.125
1423.15 14.1111
1668.1 14.1023
605.53 14.1023
594.713 14.1023
227.228 14.1023
112.924 14.1023
40.7823 14.1023
989.614 14.0865
775.692 14.0865
451.555 14.0865
375.722 14.0865
338.97 14.0865
324.108 14.0865
282.155 14.0865
255.068 14.0865
245.705 14.0865
211.451 14.0865
41.7424 14.0865
1414.48 14.075
1243.31 14.075
1129.54 14.075
1061.91 14.075
1008.94 14.075
863.682 14.075
860.184 14.075
723.751 14.075
700.486 14.075
225.625 14.075
1474.57 14.0662
282.068 14.0662
61.3528 14.0662
507.838 14.0625
1622.49 14.05
320.118 14.05
134.442 14.05
97.3008 14.05
1681.96 14.0417
1396.55 14.0417
1296.39 14.0417
1154.96 14.0417
1120.1 14.0417
697.306 14.0417
475.134 14.0417
158.543 14.0417
103.504 14.0417
102.603 14.0417
97.7962 14.0417
79.7769 14.0417
1228.37 14.0357
244.288 14.0357
232.919 14.0357
172.589 14.0357
167.102 14.0357
641.923 14.0313
1472.96 14.0278
439.274 14.0179
860.805 14.0139
830.224 14.0139
64.1247 14.0139
1476.17 14.0114
818.514 14.0114
761.352 14.0114
674.785 14.0114
466.43 14.0114
465.823 14.0114
461.531 14.0114
296.891 14.0114
1650.9 14.0096
1548.43 14.0096
1223.2 14.0096
376.677 14.0096
275.906 14.0096
204.708 14.0096
130.238 14.0096
82.7878 14.0096
1421.77 14.0083
1343.77 14.0083
1097.14 14.0083
369.144 14.0083
167.895 14.0083
123.874 14.0083
1451.43 14.0074
1296.01 14.0074
1057.28 14.0074
954.521 14.0074
237.902 14.0074
61.8383 14.0074
1322.3 14.
814.406 14.
409.458 14.
317.858 14.
300.549 14.
217.328 14.
133.369 14.
949.954 13.9205
148.185 13.9205
101.35 13.9205
1242.25 13.8929
346.779 13.8929
90.8083 13.8929
1575.41 13.875
672.845 13.875
286.913 13.875
98.0619 13.875
1603.04 13.8
1474.42 13.8
1358.57 13.8
1227.56 13.8
969.492 13.8
400.29 13.8
61.7646 13.8
1286.28 13.7813
835.27 13.7788
517.31 13.7788
460.316 13.7788
265.849 13.7788
224.741 13.7788
427.201 13.75
1131.65 13.6806
570.47 13.6806
396.722 13.6806
379.033 13.6806
188.594 13.6806
188.427 13.6806
101.54 13.6806
91.4886 13.6806
1443.47 13.675
723.275 13.675
281.608 13.675
111.045 13.675
756.22 13.6667
729.855 13.6667
678.126 13.6667
635.498 13.6667
491.174 13.6667
292.88 13.6667
49.9017 13.6667
1644.95 13.5714
464.33 13.5714
199.02 13.5714
110.123 13.5714
61.5823 13.5714
1482.97 13.5625
1039.67 13.5625
610.922 13.5625
243.65 13.5625
169.639 13.5625
1368.88 13.5568
1283.57 13.5568
1151.01 13.5568
658.505 13.5568
570.376 13.5568
538.034 13.5568
403.783 13.5568
128.179 13.5568
1248.3 13.5
871.874 13.5
1674.5 13.4712
828.709 13.4712
411.13 13.4712
242.295 13.4712
127.786 13.4712
101.308 13.4712
1198.09 13.45
882.619 13.45
154.713 13.45
122.437 13.45
50.3523 13.45
1691.66 13.4464
1298.87 13.4464
1085.79 13.4464
499.599 13.4083
333.195 13.4083
1252.85 13.375
724.19 13.375
700.918 13.375
188.056 13.375
162.337 13.375
71.3348 13.375
483.971 13.3472
382.942 13.3472
137.098 13.3472
1277.44 13.3214
844.231 13.3214
513.924 13.3214
367.022 13.3214
351.691 13.3214
253.77 13.3214
101.688 13.3214
63.8365 13.3214
1626.99 13.2841
1550.05 13.2841
1201.32 13.2841
1169.44 13.2841
867.037 13.2841
829.501 13.2841
679.255 13.2841
647.61 13.2841
584.417 13.2841
581.25 13.2841
513.316 13.2841
222.28 13.2841
192.725 13.2841
180.503 13.2841
990.101 13.2813
548.954 13.2813
117.827 13.2813
928.446 13.25
283.607 13.25
57.7841 13.25
1580.68 13.2404
1331.27 13.2404
1268.63 13.2404
675.707 13.2404
1341.93 13.2083
1086.75 13.2083
1394.17 13.2
1357.03 13.2
1057.15 13.2
784.843 13.2
529.536 13.2
381.508 13.2
189.023 13.2
152.945 13.2
133.866 13.2
43.4288 13.2
1003.68 13.1838
1618.78 13.1667
1524.72 13.1667
1289.32 13.1667
1122.62 13.1667
1016.96 13.1667
368.076 13.1667
335.09 13.1667
146.775 13.1667
1345.71 13.1635
752.422 13.1635
329.351 13.1635
278.972 13.1635
86.809 13.1635
1234.54 13.1607
344.139 13.1607
73.2679 13.1607
1652.16 13.1429
1171.99 13.1429
1030.58 13.1429
859.982 13.1429
803.733 13.1429
692.293 13.1429
642.329 13.1429
412.64 13.1429
338.548 13.1429
262.598 13.1429
229.617 13.1429
82.1479 13.1429
57.8113 13.1429
1622.97 13.125
1555.64 13.125
1550.35 13.125
1480.94 13.125
1244.9 13.125
1244.38 13.125
1240.05 13.125
621.379 13.125
421.648 13.125
378.402 13.125
326.738 13.125
217.997 13.125
113.089 13.125
52.1677 13.125
1209.91 13.1023
882.845 13.1023
454.225 13.1023
425.243 13.1023
364.296 13.1023
271.368 13.1023
213.865 13.1023
52.2089 13.1023
775.548 13.0865
621.265 13.0865
414.609 13.0865
372.309 13.0865
285.097 13.0865
129.886 13.0865
127.896 13.0865
95.3159 13.0865
56.978 13.0865
1149.94 13.0833
1297.27 13.075
961.631 13.075
754.791 13.075
686.442 13.075
635.249 13.075
489.268 13.075
52.1884 13.0662
247.557 13.0625
231.382 13.0625
1583.98 13.05
836.359 13.05
760.563 13.05
754.493 13.05
712.957 13.05
426.887 13.05
190.039 13.05
173.645 13.05
55.6372 13.05
1326.19 13.0417
936.379 13.0417
809.873 13.0417
767.488 13.0417
747.882 13.0417
716.756 13.0417
285.884 13.0417
195.354 13.0417
129.999 13.0417
107.549 13.0417
99.2139 13.0417
50.5544 13.0417
1694.55 13.0357
1293.21 13.0357
999.949 13.0357
903.284 13.0357
849.481 13.0357
186.049 13.0357
1623.37 13.0313
1310.26 13.0313
581.57 13.0313
79.8282 13.0278
48.1317 13.025
554.295 13.0179
529.151 13.0179
124.644 13.0179
1620.88 13.0139
1493.9 13.0139
770.739 13.0139
503.486 13.0139
386.108 13.0139
1517.06 13.0114
958.046 13.0114
614.359 13.0114
390.261 13.0114
335.457 13.0114
196.908 13.0114
173.886 13.0114
150.153 13.0114
1123.52 13.0096
873.643 13.0096
765.673 13.0096
683.204 13.0096
520.295 13.0096
433.672 13.0096
305.41 13.0096
104.662 13.0096
1448.03 13.0083
1297.5 13.0083
796.135 13.0083
600.72 13.0083
430.35 13.0083
299.374 13.0083
290.725 13.0083
257.36 13.0083
543.332 13.0074
1591.67 13.
1357.71 13.
1075.16 13.
615.282 13.
544.207 13.
439.099 13.
419.293 13.
338.749 13.
98.3258 13.
91.7593 13.
1549.44 12.9205
885.627 12.9205
292.619 12.9205
56.5997 12.9205
843.052 12.8929
62.7616 12.8929
56.7846 12.8929
870.471 12.875
684.754 12.875
87.8966 12.875
1480.37 12.8
967.781 12.8
767.376 12.8
472.404 12.8
303.295 12.8
240.326 12.8
210.923 12.8
140.218 12.8
103.105 12.8
86.5385 12.8
66.6136 12.8
49.431 12.8
1648.23 12.7788
1619.13 12.7788
1131.76 12.7788
1051.22 12.7788
552.008 12.7788
166.083 12.7788
327.048 12.75
152.369 12.75
81.3581 12.75
719.652 12.6806
340.452 12.6806
114.915 12.6806
1685.13 12.675
822.092 12.675
1421.44 12.6667
1069.65 12.6667
655.465 12.6667
518.952 12.6667
437.345 12.6667
425.861 12.6667
383.251 12.6667
342.515 12.6667
104.552 12.6667
663.451 12.5714
339.372 12.5714
80.9896 12.5714
65.662 12.5714
696.388 12.5625
169.082 12.5625
119.936 12.5625
1598.27 12.5568
1298.55 12.5568
938.813 12.5568
317.809 12.5568
47.6612 12.5568
85.5469 12.5
56.1253 12.5
1041.64 12.4712
304.221 12.4712
1493.63 12.45
875.198 12.45
692.401 12.45
226.363 12.45
158.397 12.45
118.389 12.45
66.1255 12.45
574.711 12.4083
471.23 12.4083
437.786 12.4083
224.319 12.4083
1614.82 12.375
1242.85 12.375
1038.32 12.375
941.629 12.375
734.161 12.375
179.767 12.375
91.5734 12.375
42.9769 12.375
1210.27 12.3472
856.277 12.3472
648.89 12.3472
116.289 12.3472
105.73 12.3472
40.6424 12.3472
891.813 12.3333
531.072 12.3333
157.595 12.3333
1233.64 12.3214
404.915 12.3214
187.662 12.3214
1539.23 12.2841
1245.01 12.2841
777.561 12.2841
317.246 12.2841
301.519 12.2841
400.432 12.2813
199.593 12.2813
1649.47 12.25
1194.67 12.25
994.717 12.25
532.541 12.25
138.877 12.25
1624.24 12.2404
1611.48 12.2404
1029.29 12.2404
771.279 12.2404
486.826 12.2404
473.222 12.2404
155.293 12.2404
127.171 12.2083
1203.98 12.2
924.321 12.2
651.934 12.2
275.183 12.2
249.87 12.2
187.741 12.2
72.9013 12.2
49.8688 12.2
1467.49 12.1667
1055.57 12.1667
666.759 12.1667
523.513 12.1667
457.491 12.1667
388.893 12.1667
272.974 12.1667
88.0607 12.1667
69.9822 12.1667
1680.64 12.1607
1120.54 12.1607
1042.26 12.1607
67.3725 12.1607
1254.59 12.1429
355.925 12.1429
345.37 12.1429
137.536 12.1429
1493.79 12.125
1339.83 12.125
1077.55 12.125
948.31 12.125
796.03 12.125
750.534 12.125
722.994 12.125
444.602 12.125
250.17 12.125
96.1146 12.125
76.7793 12.125
1616.61 12.1023
1612.4 12.1023
932.492 12.1023
696.171 12.1023
598.714 12.1023
153.499 12.1023
111.183 12.1023
60.7665 12.1023
1671.33 12.0865
1121.6 12.0865
1011.19 12.0865
829.02 12.0865
317.419 12.0865
42.0911 12.0865
1662.28 12.0833
1637.62 12.0833
1264.87 12.0833
1139.02 12.0833
433.312 12.0833
1600.02 12.075
720.749 12.0662
693.619 12.0662
615.65 12.0625
502.998 12.0625
347.162 12.0625
181.715 12.0625
74.1193 12.0625
500.264 12.05
179.398 12.05
61.6719 12.05
1618.58 12.0417
1466.13 12.0417
1067.65 12.0417
882.271 12.0417
661.562 12.0417
288.992 12.0417
252.859 12.0417
188.015 12.0417
149.658 12.0417
138.413 12.0417
134.117 12.0417
76.5561 12.0417
76.2907 12.0417
72.7747 12.0417
67.9935 12.0417
53.1571 12.0417
47.035 12.0417
41.517 12.0417
1540.42 12.0357
959.11 12.0357
758.273 12.0357
305.72 12.0357
157.471 12.0179
105.313 12.0179
880.105 12.0139
680.72 12.0139
1626.81 12.0114
1492.42 12.0114
640.414 12.0114
565.928 12.0114
1601.35 12.0096
1216.67 12.0096
543.038 12.0096
520.086 12.0096
381.35 12.0096
121.411 12.0096
91.0692 12.0096
1388.57 12.0083
638.343 12.0083
633.215 12.0083
440.15 12.0083
372.696 12.0083
200.29 12.0083
179.567 12.0083
1677.62 12.
1436.77 12.
1371.4 12.
1332.52 12.
1271.04 12.
1194.97 12.
1022.56 12.
883.159 12.
512.406 12.
495.516 12.
461.593 12.
416.734 12.
349.867 12.
218.103 12.
168.408 12.
164.491 12.
150.336 12.
146.97 12.
141.187 12.
128.353 12.
77.4357 12.
61.2765 12.
406.268 11.9205
224.17 11.9205
1478.31 11.875
1070.58 11.875
910.261 11.875
141.538 11.875
49.4707 11.875
46.6475 11.875
40.277 11.875
1671.64 11.8
955.819 11.8
859.876 11.8
811.819 11.8
147.69 11.8
1508.49 11.7788
585.234 11.7788
520.728 11.7788
449.819 11.7788
70.2134 11.7788
1548.78 11.75
1519.5 11.75
562.614 11.75
1318.33 11.6806
1182.38 11.6806
563.269 11.6806
279.473 11.6806
215.151 11.6806
94.0821 11.6806
44.7851 11.6806
934.378 11.6667
566.612 11.6667
558.406 11.6667
303.174 11.6667
207.646 11.6667
55.1374 11.6667
52.2803 11.6667
599.927 11.625
161.46 11.625
1621.22 11.5714
1400.66 11.5714
280.551 11.5714
1252.76 11.5625
931.541 11.5625
496.743 11.5625
213.192 11.5625
83.4581 11.5625
1629.83 11.5568
633.622 11.5568
511.553 11.5568
509.289 11.5568
482.956 11.5568
467.938 11.5568
407.503 11.5568
155.049 11.5568
84.3894 11.5568
73.6677 11.5568
1189.49 11.4712
1129.73 11.4712
832.869 11.4712
666.08 11.4712
279.784 11.4712
256.498 11.4712
217.204 11.4712
982.936 11.45
391.731 11.45
1658.23 11.4464
1285.69 11.4464
1055.17 11.4464
611.73 11.4464
462.352 11.4464
281.459 11.4464
211.381 11.4464
179.725 11.4464
1629.39 11.375
1208.04 11.375
775.789 11.375
429.437 11.375
61.9732 11.375
372.263 11.3472
334.029 11.3472
295.509 11.3472
171.521 11.3472
161.52 11.3472
476.6 11.3333
1377.6 11.3214
878.645 11.3214
833.463 11.3214
402.199 11.3214
268.159 11.3214
204.601 11.3214
94.6963 11.3214
1319.54 11.2841
1041.51 11.2841
902.889 11.2841
662.092 11.2841
619.511 11.2841
619.325 11.2841
340.765 11.2841
319.77 11.2841
53.6934 11.2841
573.294 11.25
543.169 11.25
329.453 11.25
305.212 11.25
1440.67 11.2404
308.149 11.2404
191.503 11.2404
82.1271 11.2404
196.305 11.2083
1222.34 11.2
1222.15 11.2
530.234 11.2
428.155 11.2
233.996 11.2
196.469 11.2
141.779 11.2
115.79 11.2
81.6507 11.2
1482.63 11.1667
1472.48 11.1667
1471.69 11.1667
452.165 11.1667
71.6745 11.1667
1334.34 11.1607
1030.88 11.1607
169.128 11.1607
154.832 11.1607
136.113 11.1607
1688.09 11.125
1562.35 11.125
1387.16 11.125
970.121 11.125
433.029 11.125
374.664 11.125
72.3351 11.125
1695.99 11.1023
1602.64 11.1023
1540.62 11.1023
1142.8 11.1023
985.133 11.1023
329.784 11.1023
260.143 11.1023
112.607 11.1023
90.5941 11.1023
1193.11 11.0865
1153.96 11.0865
275.973 11.0865
49.0072 11.0833
1557.15 11.075
1040.23 11.075
40.3843 11.075
1364.51 11.0625
1052.8 11.0625
912.796 11.0625
848.212 11.0625
198.348 11.0625
112.662 11.0625
52.9988 11.0625
1414.61 11.05
1169.96 11.05
906.799 11.05
884.956 11.05
844.43 11.05
345.019 11.05
197.672 11.05
1489.41 11.0417
1111.34 11.0417
813.915 11.0417
803.847 11.0417
678.359 11.0417
493.242 11.0417
133.965 11.0417
89.7999 11.0417
598.239 11.025
82.2002 11.0179
55.2017 11.0179
1609.32 11.0139
1166.8 11.0139
1121.85 11.0139
923.087 11.0139
906.713 11.0139
735.06 11.0139
566.092 11.0139
511.383 11.0139
503.805 11.0139
364.394 11.0139
79.9716 11.0139
56.7018 11.0139
737.034 11.0114
185.206 11.0114
97.5435 11.0114
73.8193 11.0114
1508.17 11.0096
1389.86 11.0096
1344.45 11.0096
782.567 11.0096
602.574 11.0096
546.367 11.0096
90.3817 11.0096
68.9177 11.0096
59.9652 11.0096
1328.38 11.
1258.41 11.
1222.88 11.
996.438 11.
985.968 11.
909.492 11.
733.213 11.
721.287 11.
321.314 11.
306.181 11.
214.238 11.
212.318 11.
116.228 11.
115.63 11.
102.197 11.
95.9602 11.
56.883 11.
54.5062 11.
1405.65 10.9205
652.595 10.9205
437.394 10.9205
328.353 10.9205
197.457 10.9205
148.699 10.9205
94.464 10.9205
1643.06 10.875
1590.91 10.875
1366.43 10.875
791.027 10.875
759.875 10.875
697.979 10.875
384.348 10.875
86.2077 10.875
57.0927 10.875
1323.14 10.8
1204.18 10.8
812.842 10.8
604.958 10.8
279.221 10.8
184.671 10.8
1327.98 10.75
283.257 10.75
81.198 10.75
1359.43 10.6806
987.855 10.6806
550.396 10.6806
292.851 10.6806
191.548 10.6806
172.978 10.6806
52.6183 10.6806
1288.25 10.6667
987.312 10.6667
863.466 10.6667
311.326 10.6667
311.185 10.6667
255.885 10.6667
227.843 10.6667
157.558 10.6667
1058.67 10.625
406.374 10.625
1645.21 10.5625
61.1137 10.5625
1059.93 10.5568
634.588 10.5568
562.026 10.5568
509.689 10.5568
463.874 10.5568
309.933 10.5568
305.101 10.5568
160.2 10.5568
158.978 10.5568
66.3184 10.5568
370.769 10.5
1475.89 10.4712
797.589 10.4712
1654.97 10.45
1274.39 10.45
1162.62 10.45
1151.55 10.45
1127.1 10.45
1088.39 10.45
1037.89 10.45
147.11 10.45
143.526 10.45
1581.15 10.4464
825.39 10.4464
534.683 10.4464
442.589 10.4464
222.526 10.4464
198.183 10.4464
150.39 10.4464
1472.59 10.375
1114.93 10.375
1043.88 10.375
917.82 10.375
784.661 10.375
771.771 10.375
537.062 10.375
323.861 10.375
1598.55 10.3472
1541.61 10.3472
1065.16 10.3472
587.583 10.3472
289.104 10.3472
289.068 10.3472
267.355 10.3472
217.881 10.3472
48.2282 10.3472
1114.22 10.3333
585.564 10.3333
1098.54 10.2841
990.444 10.2841
988.334 10.2841
877.356 10.2841
758.935 10.2841
598.939 10.2841
454.507 10.2841
146.338 10.2841
135.227 10.2841
124.325 10.2841
59.6682 10.2841
48.7303 10.2841
1577.67 10.25
1532.21 10.25
1250.96 10.25
826.364 10.25
668.858 10.25
264.269 10.25
179.834 10.25
101.585 10.25
75.4914 10.25
44.0984 10.25
753.627 10.2404
463.971 10.2404
367.649 10.2404
242.837 10.225
42.3379 10.225
1692.8 10.2
1375.18 10.2
1260.3 10.2
1016.37 10.2
928.735 10.2
522.991 10.2
478.481 10.2
377.633 10.2
263.62 10.2
203.513 10.2
138.289 10.2
69.4039 10.2
1036.16 10.1667
981.127 10.1667
962.537 10.1667
375.211 10.1667
259.691 10.1667
254.118 10.1667
100.169 10.1667
53.0402 10.1667
47.5339 10.1667
640.107 10.1607
413.488 10.1607
178.174 10.1607
59.2187 10.1607
1689.49 10.125
1651.39 10.125
1193.98 10.125
1038.85 10.125
776.249 10.125
771.168 10.125
388.124 10.125
220.448 10.125
205.7 10.125
137.129 10.125
88.923 10.125
854.045 10.1023
780.07 10.1023
761.589 10.1023
692.956 10.1023
510.658 10.1023
167.74 10.1023
1039.9 10.0865
484.995 10.0865
196.345 10.0865
108.2 10.0833
53.3612 10.0833
1687.25 10.075
1120.28 10.075
153.357 10.075
1441.06 10.0625
1340.73 10.0625
1308.24 10.0625
973.195 10.0625
736.677 10.0625
157.786 10.0625
1513.85 10.05
1369.03 10.05
1150.29 10.05
676.572 10.05
343.478 10.05
266.679 10.05
49.6542 10.05
861.898 10.0417
298.166 10.0417
198.68 10.0417
160.504 10.0417
1590.48 10.0357
993.113 10.0357
727.81 10.0357
857.851 10.0179
733.414 10.0179
573.105 10.0179
550.082 10.0179
131.3 10.0179
1525.64 10.0139
1367.14 10.0139
1317.49 10.0139
930.289 10.0139
701.062 10.0139
405.86 10.0139
301.409 10.0139
294.379 10.0139
269.813 10.0139
238.291 10.0139
160.577 10.0139
1603.72 10.0114
1454.53 10.0114
888.145 10.0114
695.537 10.0114
554.094 10.0114
519.798 10.0114
281.818 10.0114
232.299 10.0114
116.531 10.0114
46.2395 10.0114
851.536 10.0096
208.553 10.0096
191.701 10.0096
127.98 10.0096
107.161 10.0096
123.337 10.0083
1516.81 10.
1217.69 10.
1203.88 10.
779.182 10.
755.688 10.
684.237 10.
641.705 10.
609.385 10.
505.145 10.
502.644 10.
472.686 10.
442.906 10.
406.744 10.
328.474 10.
287.938 10.
270.396 10.
206.301 10.
165.072 10.
89.2714 10.
50.6603 10.
42.8339 10.
