# Supplementary material for: Functional Genomics of Novel Secondary Metabolites from Diverse Cyanobacteria Using Untargeted Metabolomics
Source: Mar Drugs. 2013 Sep 30;11(10):3617–31. doi: 10.3390/md11103617 (PMC3826126; doi:10.3390/md11103617)
Supplement: Supplementary File 3 — Supplementary msms data (ZIP, 1417 KB) [file marinedrugs-11-03617-s003.zip › msms/188.Positive.txt]

// 188. putative betaine C9H17NO3 Positive
188.126 1303.24
144.136 615.091
60.0802 391.815
67.0546 152.223
188.199 67.1818
145.633 46.0947
55.0553 38.
188.274 37.125
188.342 37.0536
83.0654 26.2045
133.481 25.2857
188.467 24.6944
67.7262 24.1
188.414 24.0083
129.058 23.225
144.227 22.
188.604 21.675
55.0688 21.125
57.0562 20.2857
186.555 19.0592
286.02 18.7202
682.15 18.6544
1277.47 18.125
188.769 18.075
191.019 18.0083
793.114 18.
100.072 17.0357
238.402 17.0313
60.5364 17.0074
285.69 17.006
286.369 16.7961
141.357 16.4
1386.14 16.2083
1129.1 16.125
145.804 16.0417
426.72 16.0278
1048.22 15.2083
338.919 15.2083
1421.01 15.1838
239.801 15.1645
60.1359 15.0625
691.647 15.0313
1495.77 15.025
103.051 15.0114
189.069 14.7788
1419.91 14.4712
189.161 14.3214
117.008 14.2813
319.469 14.1635
1185.27 14.1429
303.943 14.125
1064.4 14.0865
664.944 14.075
55.4086 14.0662
160.821 14.0625
1379.93 14.0417
189.272 14.0417
74.3714 14.0417
978.913 14.0357
185.079 14.0357
634.431 14.0313
150.588 14.0313
512. 14.0096
537.645 13.9205
114.563 13.8929
685.357 13.875
803.714 13.675
709.082 13.5714
1303.81 13.5625
406.411 13.5568
299.78 13.5568
792.546 13.45
1327.68 13.375
399.997 13.375
255.84 13.375
476.776 13.3214
83.3167 13.3214
218.053 13.2404
307.498 13.1667
1090.5 13.1635
1463. 13.125
1379.13 13.125
742.894 13.125
517.914 13.0865
138.403 13.075
130.925 13.0662
269.1 13.0625
768.91 13.0417
659.991 13.0313
822.894 13.0114
1235.65 13.0096
213.614 13.
192.524 13.
85.0666 13.
611.914 12.8929
608.526 12.7788
1169.01 12.6806
1405.64 12.675
413.806 12.6667
190.026 12.5625
279.482 12.5568
701.688 12.4712
274.077 12.4712
238.285 12.45
133.799 12.4083
538.795 12.375
40.5 12.375
340.014 12.3472
291.599 12.2841
534.299 12.2404
326.404 12.2404
66.3569 12.1429
1488.16 12.0865
536.604 12.0865
134.157 12.0865
1309.08 12.075
1301.07 12.075
933.395 12.075
864.925 12.075
329.442 12.075
61.1395 12.0662
771.774 12.0625
1516.18 12.05
831.362 12.0417
306.986 12.0357
979.29 12.0139
375.932 12.0139
951.313 12.0114
750.894 12.0114
493.926 12.0114
1201.74 12.0096
1149.67 12.0096
861.811 12.0096
291.03 12.0083
187.259 12.0083
1444.64 12.
862.214 12.
204.557 12.
144.589 12.
1402.81 11.9205
706.556 11.9205
878.548 11.875
179.462 11.8
91.8218 11.7788
43.1724 11.75
1135.9 11.6806
119.069 11.6667
1200.13 11.5714
1130.46 11.5625
1048.48 11.5568
465.354 11.5568
258.166 11.5568
1078.2 11.4712
1388.62 11.45
1136.75 11.3214
194.588 11.3214
1593.28 11.2841
1299.87 11.2841
59.2328 11.2841
144.283 11.25
388.091 11.2083
306.765 11.2
196.953 11.1667
371.735 11.1429
186.085 11.1429
602.32 11.125
322.504 11.125
47.4434 11.125
1207.36 11.1023
811.513 11.1023
530.215 11.0865
165.328 11.0865
1076.97 11.0625
147.663 11.0625
1282.5 11.05
733.044 11.05
629.823 11.05
48.2538 11.05
225.517 11.0417
190.345 11.0417
1389.79 11.0357
786.161 11.0357
779.19 11.0357
538.916 11.0357
565.895 11.0179
1544.62 11.0114
953.417 11.0114
1397.49 11.0096
747.46 11.0096
682.848 11.0096
160.481 11.0096
1550.23 11.
1046.99 11.
806.154 11.
638.919 11.
392.164 11.
83.9398 11.
405.083 10.9205
76.5501 10.875
811.078 10.8
1512.72 10.6806
1145.88 10.6806
494.35 10.6806
62.8594 10.6806
981.068 10.6667
1492.36 10.5625
1249.52 10.5625
989.528 10.5625
246.375 10.5568
61.3047 10.5568
575.391 10.4712
1042.65 10.45
641.422 10.45
91.7119 10.45
1172.11 10.4464
752.616 10.4464
507.779 10.4464
312.72 10.4464
921.497 10.375
738.452 10.375
518.37 10.375
136.228 10.375
117.536 10.375
622.739 10.3472
458.872 10.3472
146.598 10.3333
1098.44 10.3214
1363.01 10.2841
1228.47 10.2841
814.977 10.2841
453.003 10.2841
1417.81 10.25
944.133 10.25
393.49 10.25
384.344 10.25
1310.78 10.2404
749.655 10.2
570.742 10.2
471.29 10.2
1535.11 10.1667
804.788 10.1667
748.525 10.1667
109.253 10.1667
825.885 10.1607
378.178 10.1607
55.0885 10.1607
257.87 10.1429
904.897 10.125
683.088 10.125
669.427 10.125
615.075 10.125
568.629 10.125
208.409 10.125
144.837 10.125
103.412 10.125
1020.64 10.1023
456.693 10.1023
446.032 10.1023
75.2502 10.1023
950.889 10.0865
775.197 10.0865
561.135 10.0865
377.534 10.0865
193.989 10.0865
145.073 10.0833
867.792 10.0625
252.307 10.0625
203.795 10.0625
975.797 10.05
946.602 10.05
938.951 10.05
202.775 10.05
151.841 10.05
1447.67 10.0417
1357.56 10.0417
297.644 10.0417
227.699 10.0417
165.556 10.0417
765.816 10.0357
504.112 10.0179
1338.95 10.0139
234.684 10.0139
144.7 10.0139
1534.59 10.0114
624.329 10.0114
439.848 10.0114
335.626 10.0114
1362.21 10.0096
1233.22 10.0096
1108.9 10.0096
887.987 10.0096
704.664 10.0096
898.722 10.
809.948 10.
497.573 10.
417.64 10.
399.355 10.
339.848 10.
40.8082 10.
