# Supplementary material for: Functional Genomics of Novel Secondary Metabolites from Diverse Cyanobacteria Using Untargeted Metabolomics
Source: Mar Drugs. 2013 Sep 30;11(10):3617–31. doi: 10.3390/md11103617 (PMC3826126; doi:10.3390/md11103617)
Supplement: Supplementary File 3 — Supplementary msms data (ZIP, 1417 KB) [file marinedrugs-11-03617-s003.zip › msms/139.Positive.txt]

// 139.   Positive
242.138 1820.1
260.15 1006.39
440.221 506.013
601.418 327.901
602.418 110.111
260.226 91.6667
509.364 87.1136
156.1 80.0526
335.009 77.0208
211.15 67.125
601.516 65.3906
322.119 57.5707
157.075 57.0179
362.563 53.5714
242.433 52.6125
510.373 48.6814
242.278 47.
388.719 46.6806
444.589 42.7813
508.339 41.0074
151.11 39.8036
602.765 39.2663
602.194 38.8935
205.121 38.7202
242.359 36.1488
207.18 35.1607
926.526 34.3636
242.48 34.1875
440.424 33.5625
216.131 32.9423
584.619 32.006
243.073 31.8897
167.095 31.7824
119.094 31.0179
177.129 30.75
422.217 29.2813
264.211 28.3224
314.225 28.0909
362.991 27.5568
260.269 26.8
211.783 26.4545
210.176 25.6944
441.899 25.5313
602.62 25.1429
224.157 24.8
338.084 24.675
995.923 24.2917
404.603 24.
242.603 23.25
460.855 22.6944
393.583 22.2917
922.239 21.6
602.262 21.4464
1231.57 21.4
243.187 21.375
921.016 21.3611
370.555 21.1645
269.627 21.0625
260.545 21.0536
520.787 21.0489
159.119 21.0417
1393.25 21.0278
643.118 21.0192
1194.56 21.0066
885.906 20.125
601.671 20.1118
53.5738 20.0417
411.616 20.0074
296.194 20.0054
857.81 19.6944
584.306 19.6806
378.587 19.625
1347.79 19.5956
1156.26 19.4808
511.841 19.45
510.566 19.375
441.845 19.2663
311.843 19.25
508.505 19.1875
188.973 19.1875
519.286 19.1136
1038.03 19.0179
994.692 19.0096
1262.74 19.0083
192.962 19.0074
312.906 19.0066
118.114 19.0066
123.822 19.006
182.816 18.9205
345.667 18.8929
857.048 18.7778
43.5537 18.7778
366.578 18.6544
1226.03 18.5
445.371 18.45
181.643 18.4
131.064 18.4
260.739 18.2917
450.119 18.25
262.293 18.25
173.064 18.2426
1082.56 18.1645
219.443 18.1645
101.331 18.125
40.2818 18.0592
330.921 18.0313
1052.79 18.0208
256.107 18.0083
961.942 18.0066
379.284 18.0066
130.769 18.0066
242.905 18.
1444.16 17.6667
420.694 17.5
260.374 17.5
57.249 17.4444
661.141 17.4083
480.046 17.3603
65.6132 17.3224
240.116 17.2857
242.962 17.2813
79.5699 17.2813
680.56 17.25
863.172 17.1838
223.21 17.1429
1599.05 17.125
1141.98 17.125
56.6872 17.0833
127.21 17.0662
399.494 17.0625
1573.09 17.0417
212.42 17.0417
186.461 17.0227
602.061 17.0139
156.508 17.0139
93.5215 17.0083
1574.63 17.
621.355 17.
149.102 17.
44.4603 17.
167.12 16.8
180.434 16.7961
159.28 16.7961
93.9424 16.7813
900.974 16.6944
474.729 16.5956
499.149 16.5714
262.628 16.5714
1405.19 16.4083
882.48 16.4083
133.547 16.4083
50.2835 16.3472
945.069 16.2813
908.075 16.25
593.217 16.25
189.532 16.25
185.064 16.25
167.754 16.2404
1096.63 16.1645
360.952 16.1635
1071.06 16.125
959.847 16.125
285.103 16.125
596.213 16.1111
509.282 16.1111
392.528 16.1111
458.273 16.0865
534.921 16.075
240.077 16.075
425.113 16.0662
572.645 16.0536
621.706 16.0417
124.71 16.0313
622.684 16.0278
799.127 16.0114
515.949 16.0114
488.936 16.0096
171.108 16.0096
431.161 16.0083
288.214 16.0083
129.999 16.0083
82.6232 16.0083
45.8692 16.0074
44.8891 16.0074
42.6234 16.0074
647.643 16.0066
1124.93 16.
238.561 16.
813.629 15.8
172.728 15.8
83.7549 15.8
79.1825 15.7813
422.739 15.7788
239.884 15.7788
260.891 15.6806
1501.32 15.5956
751.978 15.5956
607.879 15.5329
243.435 15.5
58.1197 15.5
383.32 15.4712
71.8517 15.4444
110.69 15.3603
1134.17 15.3214
730.586 15.2857
491.388 15.2857
1315.76 15.2841
410.685 15.2841
1501.25 15.25
1381.17 15.25
539.308 15.25
262.369 15.2404
197.13 15.225
997.078 15.2083
410.142 15.2083
972.578 15.2045
846.125 15.2045
78.958 15.1667
594.987 15.125
74.5148 15.125
215.439 15.1111
233.247 15.1
300.617 15.0865
258.911 15.0865
510.767 15.0833
343.217 15.0833
297.331 15.0833
1575.7 15.075
1499.3 15.075
82.4566 15.075
69.7303 15.0625
100.78 15.05
979.961 15.0417
1352.54 15.0357
709.187 15.025
415.741 15.0139
1524.75 15.0096
811.154 15.0096
146.324 15.0096
476.489 15.0074
420.742 15.0066
800.471 15.
693.818 15.
661.021 15.
299.197 15.
1392.92 14.9205
120.656 14.7813
152.646 14.7788
57.4369 14.7788
214.112 14.675
347.599 14.5714
1185.5 14.5625
1417.1 14.5568
726.9 14.5329
133.31 14.5
1022.18 14.4712
707.05 14.4712
560.916 14.4712
448.19 14.4712
329.06 14.4712
820.008 14.45
77.8671 14.4444
1343.6 14.375
611.459 14.375
509.457 14.375
251.755 14.375
52.0218 14.3603
409.327 14.3472
202.993 14.3333
260.582 14.3224
1560.78 14.3214
681.111 14.3214
81.0682 14.3214
729.719 14.2857
325.795 14.2841
63.2992 14.2841
154.829 14.2813
618.418 14.2404
514.154 14.2083
111.009 14.2083
94.7815 14.2083
922.488 14.1838
505.76 14.1667
440.726 14.1667
273.66 14.1667
809.067 14.1645
40.334 14.1635
1424.74 14.1607
941.052 14.1607
913.585 14.1429
773.125 14.1429
750.595 14.1429
200.863 14.1429
135.454 14.1429
265.091 14.125
1202.01 14.0865
375.733 14.0865
322.699 14.0865
55.2387 14.0865
1100.94 14.075
537.653 14.075
343.469 14.075
421.213 14.0662
150.673 14.0662
1535.55 14.0625
255.145 14.0625
808.546 14.0536
1483.58 14.0417
820.661 14.0417
471.107 14.0417
371.831 14.0417
289.275 14.0417
1252.5 14.0357
525.096 14.0357
291.941 14.0357
384.264 14.0313
143.319 14.0313
1014.68 14.0278
118.981 14.0278
49.1778 14.0114
491.117 14.0096
1500.63 14.0083
1278.97 14.0074
162.242 14.0074
139.606 14.0074
50.5979 14.0074
1178.43 14.
1112.99 14.
847.476 14.
221.127 14.
163.243 14.
119.833 14.
427.66 13.9205
736.292 13.8929
1416.62 13.8
274.624 13.8
592.333 13.7813
1469.18 13.7788
65.7023 13.7788
468.082 13.6806
218.457 13.6806
200.635 13.5714
165.44 13.5714
880.825 13.5625
868.526 13.5625
857.289 13.5568
90.3387 13.5568
947.977 13.5
1169.84 13.4712
462.626 13.4712
114.727 13.4712
828.247 13.45
411.53 13.4464
286.727 13.4083
1326.65 13.375
1153.42 13.375
514.078 13.375
93.3379 13.375
1073.13 13.3472
232.722 13.3214
675.397 13.2841
599.293 13.2841
99.9537 13.2841
147.132 13.25
115.256 13.25
1162.37 13.2404
559.317 13.2404
413.523 13.2
917.623 13.1838
126.127 13.1838
1595.5 13.1667
289.859 13.1667
177.255 13.1667
1217.17 13.1645
1384.82 13.1635
279.599 13.1635
41.2228 13.1635
602.116 13.1429
336.772 13.1429
203.404 13.1429
189.651 13.1429
1306.07 13.125
1246.91 13.125
685.891 13.125
589.459 13.125
282.988 13.125
75.9556 13.125
1194.28 13.1023
237.13 13.1023
951.913 13.0865
796.069 13.0865
596.507 13.0865
432.979 13.0865
310.368 13.0865
160.845 13.0865
145.68 13.0865
52.6683 13.0865
601.845 13.0833
1163.58 13.075
936.529 13.075
873.452 13.075
793.501 13.075
445.815 13.075
50.4595 13.075
276.796 13.0662
203.159 13.0662
1023.81 13.05
666.407 13.05
248.564 13.05
1427.99 13.0417
1077.71 13.0417
585.986 13.0417
108.425 13.0417
60.3057 13.0417
1516.29 13.0357
959.563 13.0357
657.212 13.0357
447.279 13.0357
409.237 13.0357
323.956 13.0357
260.998 13.0357
127.534 13.0357
832.187 13.0313
200.142 13.0313
370.632 13.0278
1163.36 13.025
486.367 13.0179
77.5385 13.0179
198.798 13.0139
188.328 13.0139
79.7995 13.0139
1371.86 13.0114
1134.49 13.0114
514.674 13.0114
172.783 13.0114
79.7587 13.0114
1276.02 13.0096
1051.49 13.0096
294.353 13.0096
147.331 13.0096
142.429 13.0096
126.398 13.0096
1093.5 13.0083
875.519 13.0083
866.592 13.0083
135.667 13.0083
80.6771 13.0083
591.871 13.0074
79.0238 13.0074
1176.61 13.
687.736 13.
563.967 13.
404.845 13.
264.592 13.
207.766 13.
161.168 13.
109.578 13.
569.342 12.9205
309.578 12.9205
205.195 12.9205
59.8321 12.9205
80.1901 12.8929
719.882 12.875
716.367 12.875
134.161 12.875
1323.99 12.8
978.793 12.8
565.286 12.8
465.322 12.8
309.908 12.8
85.0112 12.8
849.782 12.7788
772.66 12.7788
533.369 12.7788
779.963 12.6806
646.793 12.6806
159.244 12.675
790.925 12.6667
57.3611 12.6667
956.232 12.5714
815.419 12.5714
486.508 12.5714
1096.74 12.5625
937.926 12.5625
440.602 12.5625
86.5512 12.5625
1544.56 12.5568
1378.3 12.5568
636.97 12.5568
619.946 12.5568
70.312 12.5568
1317.8 12.4712
748.9 12.4712
392.665 12.4712
358.513 12.4712
1055.15 12.45
1000.35 12.45
678.376 12.45
333.749 12.45
152.944 12.45
241.689 12.4464
183.543 12.4464
100.465 12.4464
570.29 12.4083
1027.52 12.375
507.527 12.375
464.365 12.375
453.807 12.375
337.075 12.375
112.711 12.375
91.7068 12.375
1008.77 12.3472
961.751 12.3472
873.388 12.3472
283.692 12.3472
265.293 12.3472
200.699 12.3472
188.837 12.3472
298.4 12.3333
1314.87 12.3214
496.757 12.3214
1573.34 12.2841
914.556 12.2841
907.589 12.2841
827.021 12.2841
596.771 12.2841
562.926 12.2841
280.085 12.2841
254.918 12.2841
87.6592 12.2841
55.606 12.2841
1200.89 12.25
714.601 12.25
469.789 12.25
1041.24 12.2404
430.659 12.2404
293.479 12.2404
228.08 12.2404
208.303 12.2404
107.454 12.2404
1250.03 12.225
623.952 12.225
807.406 12.2083
257.54 12.2083
238.146 12.2083
121.727 12.2083
1251.45 12.2
1171.13 12.2
1028.1 12.2
465.612 12.2
210.741 12.2
180.802 12.2
104.166 12.2
46.8125 12.2
1496.13 12.1838
1550.58 12.1667
1013.81 12.1667
1000.5 12.1667
685.59 12.1667
544.289 12.1667
542.659 12.1667
481.504 12.1667
437.389 12.1667
300.547 12.1667
360.762 12.1607
766.672 12.1429
437.688 12.1429
50.1507 12.1429
1153.01 12.125
766.194 12.125
524.381 12.125
314.693 12.125
190.597 12.125
63.6011 12.125
42.7413 12.125
1333.04 12.1023
1050.91 12.1023
825.952 12.1023
482.283 12.1023
1416.5 12.0865
1368.24 12.0865
682.249 12.0865
521.349 12.0865
209.354 12.0865
53.9648 12.0865
1427.77 12.075
60.1988 12.075
735.791 12.0662
570.045 12.0625
195.766 12.0625
1426.52 12.05
1322.81 12.05
137.162 12.05
1373.52 12.0417
688.768 12.0417
590.581 12.0417
522.212 12.0417
481.416 12.0417
431.353 12.0417
250.057 12.0417
243.372 12.0417
239.243 12.0417
163.324 12.0417
162.172 12.0417
156.838 12.0417
139.816 12.0417
137.482 12.0417
51.3422 12.0417
1232.07 12.0357
1176.94 12.0357
884.542 12.0357
803.634 12.0357
122.62 12.0357
42.8369 12.0357
724.523 12.0313
312.076 12.0313
316.29 12.0278
1558.15 12.025
645.117 12.0139
369.596 12.0139
242.658 12.0139
66.1852 12.0139
1338.86 12.0114
530.492 12.0114
472.621 12.0114
282.649 12.0114
259.778 12.0114
204.615 12.0114
152.275 12.0114
1518.21 12.0096
1171.68 12.0096
1046.16 12.0096
934.637 12.0096
859.944 12.0096
570.851 12.0096
260.499 12.0096
1044.94 12.0083
955.964 12.0083
414.072 12.0083
1591.77 12.0074
510.084 12.0074
334.819 12.0074
294.511 12.0066
1453.67 12.
1322.48 12.
1292.94 12.
1281.26 12.
1042.24 12.
600.894 12.
516.078 12.
396.761 12.
263.466 12.
204.083 12.
110.786 12.
104.769 12.
1397.13 11.9205
1345.39 11.9205
724.883 11.9205
235.012 11.9205
54.9596 11.9205
623.821 11.875
769.778 11.8
232.997 11.8
90.2439 11.8
996.359 11.7788
635.979 11.7788
539.084 11.6806
257.01 11.6806
1586.21 11.6667
1461.15 11.6667
218.741 11.6667
165.75 11.6667
1477.22 11.5714
913.915 11.5714
906.346 11.5714
475.116 11.5714
291.198 11.5714
77.2469 11.5714
326.656 11.5625
224.896 11.5625
105.436 11.5625
1453.08 11.5568
956.021 11.5568
474.044 11.5568
387.898 11.5568
257.703 11.5568
102.629 11.5568
1448.95 11.4712
1058.03 11.4712
711.111 11.4712
153.563 11.4712
1481.73 11.45
1326.84 11.45
1240.45 11.45
1113.59 11.45
864.152 11.45
641.901 11.45
529.975 11.45
319.468 11.45
281.189 11.45
202.894 11.45
973.68 11.4464
262.701 11.4464
1223.82 11.375
752.918 11.375
507.099 11.375
488.018 11.375
1358.84 11.3472
1325.41 11.3472
1286.3 11.3472
1167.59 11.3472
787.008 11.3472
568.292 11.3472
246.592 11.3472
135.74 11.3472
263.993 11.3333
71.9081 11.3333
368.683 11.3214
58.8554 11.3214
1086.79 11.2841
693.065 11.2841
641.215 11.2841
337.444 11.2841
145.196 11.2841
1064.38 11.25
1037.08 11.25
220.308 11.25
59.948 11.25
1167.8 11.2404
797.103 11.2404
636.092 11.2404
563.553 11.2404
1001.29 11.225
91.9227 11.225
1384.26 11.2083
1205.95 11.2083
438.983 11.2083
245.71 11.2083
73.7478 11.2083
1593.58 11.2
867.1 11.2
568.977 11.2
304.381 11.2
233.379 11.2
179.787 11.2
1376.81 11.1667
1176.1 11.1667
896.044 11.1667
778.502 11.1667
593.866 11.1667
490.191 11.1667
481.014 11.1667
1506.93 11.1607
312.243 11.1607
249.376 11.1607
47.9691 11.1607
1116.03 11.1429
685.14 11.1429
674.461 11.1429
193.392 11.1429
1539.67 11.125
1537.83 11.125
1263.39 11.125
1021.88 11.125
737.045 11.125
409.804 11.125
338.975 11.125
271.822 11.125
43.9823 11.125
40.1217 11.125
1338.78 11.1023
1320.27 11.1023
1264.14 11.1023
974.741 11.1023
936.757 11.1023
736.242 11.1023
727.008 11.1023
699.003 11.1023
589.936 11.1023
105.491 11.1023
104.054 11.1023
971.078 11.0865
687.345 11.0865
675.786 11.0865
353.058 11.0865
94.1025 11.0865
68.5545 11.0865
44.5329 11.0865
927.771 11.0833
899.835 11.0833
393.533 11.0833
312.499 11.0833
227.848 11.0833
192.468 11.0833
97.3088 11.0833
216.896 11.075
205.247 11.075
66.9749 11.075
468.309 11.0662
772.471 11.0625
73.3258 11.0625
1440.53 11.05
1260.74 11.05
939.108 11.05
925.518 11.05
915.646 11.05
665.52 11.05
591.202 11.05
573.962 11.05
468.012 11.05
441.76 11.05
381.53 11.05
356.77 11.05
1313.1 11.0417
1213.62 11.0417
1126.83 11.0417
788.201 11.0417
770.388 11.0417
615.984 11.0417
531.918 11.0417
240.583 11.0417
190.132 11.0417
101.424 11.0417
49.7192 11.0417
40.2563 11.0417
1497.43 11.0357
1090.99 11.0357
313.352 11.0357
133.276 11.0357
894.056 11.0313
521.584 11.0313
609.814 11.0179
1429.07 11.0139
1153.21 11.0139
981.973 11.0139
514.908 11.0139
429.47 11.0139
337.876 11.0139
201.124 11.0139
181.343 11.0139
118.164 11.0139
92.3491 11.0139
90.4543 11.0139
1499.38 11.0114
1449.59 11.0114
1309.14 11.0114
1209.44 11.0114
1149.48 11.0114
794.034 11.0114
686.76 11.0114
586.893 11.0114
429.886 11.0114
221.399 11.0114
130.664 11.0114
1032.4 11.0096
753.847 11.0096
463.475 11.0096
441.989 11.0096
441.243 11.0096
335.26 11.0096
214.415 11.0096
160.293 11.0096
808.432 11.0083
641.376 11.0074
122.715 11.0074
59.9768 11.0074
1466.32 11.
1458.77 11.
1458.29 11.
1339.17 11.
1275.72 11.
1115.53 11.
1083.15 11.
1031.7 11.
998.716 11.
819.545 11.
713.985 11.
712.822 11.
672.803 11.
526.121 11.
511.327 11.
478.354 11.
375.856 11.
355.521 11.
339.341 11.
332.653 11.
253.711 11.
177.3 11.
153.378 11.
145.48 11.
137.912 11.
73.861 11.
71.6453 11.
51.8999 11.
1252.71 10.9205
611.858 10.9205
388.05 10.9205
271.441 10.9205
225.228 10.9205
87.4203 10.9205
43.7729 10.9205
282.346 10.875
107.438 10.875
1507.53 10.8
584.075 10.8
384.878 10.8
186.131 10.8
168.813 10.8
120.532 10.8
110.33 10.8
90.6543 10.8
1417.85 10.75
837.939 10.75
417.945 10.75
359.344 10.75
1412.53 10.6806
1386.89 10.6806
973.12 10.6806
775.208 10.6806
492.408 10.6806
346.669 10.6806
312.697 10.6806
233.884 10.6806
131.114 10.6806
70.6492 10.6806
69.1948 10.6806
1525.05 10.6667
1195.45 10.6667
1032.89 10.6667
598.005 10.6667
157.859 10.6667
144.426 10.6667
131.978 10.6667
344.579 10.625
1277.9 10.5625
1057.66 10.5625
1033.29 10.5625
955.032 10.5625
946.494 10.5625
380.207 10.5625
197.914 10.5625
44.948 10.5625
1398.25 10.5568
1310.24 10.5568
1066.17 10.5568
910.256 10.5568
800.781 10.5568
558.575 10.5568
286.872 10.5568
265.794 10.5568
149.747 10.5568
132.723 10.5568
85.1845 10.5568
58.0851 10.5568
603.804 10.5
1491.15 10.4712
1302.23 10.4712
1285.62 10.4712
778.423 10.4712
340.705 10.4712
219.316 10.4712
53.7044 10.4712
965.217 10.45
904.417 10.45
645.868 10.45
498.441 10.45
494.922 10.45
456.597 10.45
439.358 10.45
389.208 10.45
319.505 10.45
231.526 10.45
160.045 10.45
123.254 10.45
98.8042 10.45
98.4079 10.45
81.0987 10.45
61.3292 10.45
825.091 10.4464
622.832 10.4464
419.373 10.4464
338.22 10.4464
1226.71 10.375
1200.45 10.375
1037.17 10.375
364.394 10.375
339.764 10.375
147.546 10.375
1471.74 10.3472
1109.63 10.3472
923.512 10.3472
845.129 10.3472
619.755 10.3472
600.583 10.3472
375.957 10.3472
262.953 10.3472
249.566 10.3472
171.992 10.3472
72.3103 10.3472
1151.96 10.3333
1092.34 10.3333
143.742 10.3333
135.712 10.3333
227.639 10.3214
159.735 10.3214
1590.77 10.2841
1446.91 10.2841
1364.76 10.2841
1197.83 10.2841
1019.93 10.2841
989.027 10.2841
900.288 10.2841
893.148 10.2841
805.843 10.2841
783.928 10.2841
665.165 10.2841
536.406 10.2841
499.326 10.2841
440.836 10.2841
160.577 10.2841
106.269 10.2841
82.3374 10.2841
55.1625 10.2841
1215.28 10.25
1214.36 10.25
631.345 10.25
621.91 10.25
106.073 10.25
840.968 10.2404
812.541 10.2404
747.475 10.2404
95.8554 10.2404
52.1706 10.2404
952.315 10.225
519.137 10.225
128.43 10.225
1216.51 10.2
1195.05 10.2
968.294 10.2
706.565 10.2
703.038 10.2
513.661 10.2
369.717 10.2
302.418 10.2
297.537 10.2
280.19 10.2
175.232 10.2
99.9876 10.2
61.6521 10.2
54.4073 10.2
1561.57 10.1667
1446.01 10.1667
1182.4 10.1667
987.966 10.1667
916.739 10.1667
738.295 10.1667
451.104 10.1667
401.694 10.1667
319.415 10.1667
75.0126 10.1667
1587.36 10.1607
1523.44 10.1607
1179.33 10.1607
859.387 10.1607
749.656 10.1607
552.67 10.1607
276.565 10.1607
262.136 10.1607
105.555 10.1607
1597.15 10.1429
1537.73 10.1429
287.99 10.1429
1173.73 10.125
1123.16 10.125
894.425 10.125
771.437 10.125
686.204 10.125
541.14 10.125
529.754 10.125
464.093 10.125
350.764 10.125
279.246 10.125
219.609 10.125
191.634 10.125
139.996 10.125
112.14 10.125
104.857 10.125
46.9739 10.125
1597.49 10.1023
1530.58 10.1023
1094.62 10.1023
841.117 10.1023
705.728 10.1023
501.928 10.1023
304.333 10.1023
244.786 10.1023
118.825 10.1023
107.631 10.1023
66.3296 10.1023
49.9643 10.1023
48.2264 10.1023
1325.79 10.0865
1123.6 10.0865
931.522 10.0865
636.525 10.0865
512.389 10.0865
485.307 10.0865
230.022 10.0865
181.505 10.0865
113.467 10.0865
512.27 10.0833
228.693 10.0833
1592.44 10.075
1270.03 10.075
842.514 10.075
618.987 10.075
190.654 10.075
157.197 10.075
57.8358 10.075
1514.04 10.0625
741.054 10.0625
735.511 10.0625
665.64 10.0625
273.602 10.0625
179.296 10.0625
144.088 10.0625
130.095 10.0625
107.655 10.0625
92.2939 10.0625
1488.18 10.05
1449.24 10.05
1426.15 10.05
1160.01 10.05
1045.57 10.05
844.327 10.05
758.835 10.05
717.11 10.05
631.65 10.05
587.725 10.05
519.872 10.05
505.901 10.05
441.64 10.05
169.345 10.05
152.351 10.05
133.647 10.05
133.118 10.05
63.7153 10.05
60.6574 10.05
1275.63 10.0417
1269.42 10.0417
1228.39 10.0417
690.578 10.0417
568.497 10.0417
444.906 10.0417
347.771 10.0417
317.615 10.0417
233.825 10.0417
233.773 10.0417
72.4647 10.0417
46.1996 10.0417
1373.33 10.0357
961.836 10.0357
562.791 10.0357
519.036 10.0357
437.808 10.0357
379.418 10.0357
160.199 10.0357
151.736 10.0357
1351.68 10.0313
466.477 10.0313
352.4 10.025
326.268 10.025
253.512 10.025
1487.54 10.0179
1091.73 10.0179
929.025 10.0179
571.098 10.0179
319.129 10.0179
243.989 10.0179
229.509 10.0179
220.642 10.0179
1287.28 10.0139
828.077 10.0139
748.337 10.0139
682.339 10.0139
618.845 10.0139
574.099 10.0139
391.28 10.0139
359.947 10.0139
277.387 10.0139
87.4883 10.0139
1391.81 10.0114
1356.5 10.0114
1273.59 10.0114
1215.84 10.0114
1172.66 10.0114
1126.33 10.0114
1099.5 10.0114
1035.89 10.0114
917.259 10.0114
576.022 10.0114
508.752 10.0114
309.485 10.0114
156.37 10.0114
149.27 10.0114
56.0164 10.0114
52.9554 10.0114
1516.16 10.0096
1043.09 10.0096
917.415 10.0096
690.503 10.0096
160.489 10.0096
106.884 10.0096
88.6871 10.0096
46.0129 10.0096
260.425 10.0083
41.1958 10.0083
85.2154 10.0074
1581.6 10.
1541.13 10.
1405.78 10.
1387.23 10.
1324.2 10.
1175.55 10.
1154.16 10.
1150.37 10.
1132.22 10.
1110.89 10.
1099.04 10.
880.305 10.
835.694 10.
741.349 10.
732.997 10.
730.441 10.
621.27 10.
592.75 10.
531.482 10.
510.174 10.
492.717 10.
420.596 10.
370.257 10.
358.753 10.
352.983 10.
345.298 10.
307.75 10.
273.821 10.
239.935 10.
226.284 10.
223.741 10.
221.305 10.
189.702 10.
178.278 10.
70.9179 10.
69.8315 10.
68.7658 10.
67.1485 10.
45.4667 10.
