# Supplementary material for: Functional Genomics of Novel Secondary Metabolites from Diverse Cyanobacteria Using Untargeted Metabolomics
Source: Mar Drugs. 2013 Sep 30;11(10):3617–31. doi: 10.3390/md11103617 (PMC3826126; doi:10.3390/md11103617)
Supplement: Supplementary File 3 — Supplementary msms data (ZIP, 1417 KB) [file marinedrugs-11-03617-s003.zip › msms/264.Positive.txt]

// 264.   Positive
104.992 2919.79
186.996 1163.41
268.996 132.235
105.072 109.
187.082 80.8
105.172 66.2737
105.112 52.9205
476.308 48.1607
105.253 42.5
707.279 39.375
105.472 38.0947
187.132 38.0662
105.55 37.0417
719.992 30.8889
698.545 29.4821
188.309 29.225
1032.27 28.7202
1208.12 27.7202
1422.27 26.6429
363.892 25.225
730.747 25.2228
108.81 25.1731
331.241 25.0227
200.376 25.0208
271.568 24.9423
137.703 24.625
683.274 24.4
1387.83 24.1136
691.054 24.005
55.1192 24.005
106.123 23.8409
820.817 23.0909
526.414 22.7202
1049.93 22.4083
508.891 22.3224
103.511 22.125
632.84 22.005
695.868 21.7961
269.277 21.5956
105.289 21.5956
117.163 21.3214
221.525 21.0909
110.418 21.0278
187.183 21.0083
741.188 20.8182
264.832 20.405
203.132 20.2813
40.4816 20.0833
105.82 20.0592
1020.27 20.025
1408.43 20.0054
81.3001 20.
365.974 19.9205
774.353 19.625
188.366 19.5329
256.629 19.4083
310.467 19.3333
241.782 19.1875
221.789 19.1838
936.1 19.1111
1442.87 19.0662
508.722 19.0417
117.095 19.0208
187.908 18.7813
246.658 18.7788
1042.54 18.5956
207.299 18.5568
1499.36 18.45
648.965 18.4
256.133 18.4
109.313 18.3636
138.984 18.2426
46.2843 18.2404
885.947 18.2083
758.884 18.1667
574.63 18.0662
563.344 18.0227
429.229 18.
281.388 17.9
1309.72 17.6544
1595.12 17.625
1187.89 17.5
786.017 17.5
147.066 17.5
128.064 17.5
469.716 17.45
641.785 17.2857
461.401 17.2813
418.007 17.2404
307.403 17.2
294.203 17.1875
960.993 17.1838
1168.95 17.1607
168.532 17.1359
314.324 17.1111
238.347 17.075
389.737 17.0662
187.541 17.0536
654.348 17.05
429.918 17.0357
666.786 17.025
981.397 17.0139
362.852 17.0083
963.32 17.0066
895.351 17.0066
471.086 17.
429.872 16.8897
402.12 16.8
56.2437 16.6944
1100.55 16.5714
519.16 16.5714
267.893 16.5625
773.442 16.5568
319.3 16.5329
1293.38 16.4083
377.596 16.375
936.573 16.3603
1330.37 16.3224
392.945 16.3214
165.85 16.2813
101.516 16.2813
58.8548 16.25
993.136 16.2426
189.317 16.2404
912.002 16.225
791.237 16.225
57.9399 16.225
1250.71 16.1838
330.373 16.1635
1418.06 16.1429
327.478 16.125
270.21 16.075
140.492 16.075
1523.47 16.0662
597.272 16.0662
1155.32 16.05
240.821 16.0489
1083.89 16.0417
844.703 16.0357
159.198 16.0313
714.592 16.0179
107.922 16.0096
70.6951 16.0096
187.706 16.0083
349.03 16.0074
1164.94 16.0066
811.93 16.0066
865.708 16.
105.314 16.
215.619 15.9205
537.624 15.7813
1467.53 15.6667
918.235 15.6667
398.25 15.6667
997.821 15.625
916.487 15.5329
104.212 15.5329
1067. 15.5
958.393 15.5
463.819 15.4712
1146.28 15.4083
248.354 15.4083
96.1693 15.4083
74.5513 15.3603
1518.31 15.3472
729.773 15.3472
836.574 15.3333
786.346 15.3224
578.343 15.3224
497.852 15.3214
339.329 15.3214
520.884 15.2841
187.604 15.2813
743.217 15.2404
213.114 15.2404
159.322 15.2404
61.2692 15.2404
848.884 15.2
460.406 15.1838
268.884 15.1838
44.4179 15.1838
142.263 15.1645
812.633 15.1429
553.26 15.1429
334.722 15.1429
618.669 15.125
945.236 15.1111
182.693 15.1111
268.274 15.0865
160.328 15.0865
1582.77 15.075
701.711 15.0662
804.131 15.0592
414.01 15.0592
202.146 15.0592
1173.84 15.0417
1032.43 15.0417
190.905 15.0417
151.425 15.0357
1546.4 15.0313
1064.61 15.0313
42.4923 15.0313
172.248 15.0278
1398.99 15.025
105.843 15.0114
90.3609 15.0114
441.997 15.0096
518.432 15.0083
1519.91 15.0066
441.877 15.006
1105.78 15.
1074.3 15.
1051.74 15.
920.411 15.
551.578 15.
536.303 15.
401.908 15.
247.083 15.
141.755 15.
346.037 14.8929
143.367 14.8929
127.294 14.8897
105.682 14.8
1099.09 14.7813
1063.17 14.7788
41.1311 14.75
498.357 14.6806
114.982 14.6806
492.079 14.675
725.068 14.6667
192.577 14.6667
1226.94 14.5714
1572.97 14.5625
813.693 14.5
724.232 14.5
419.624 14.5
920.866 14.4712
294.153 14.4712
241.3 14.4712
178.308 14.4712
880.472 14.45
377.806 14.45
354.852 14.45
79.7158 14.45
62.7842 14.45
1072.24 14.4464
466.097 14.4464
1090.41 14.4083
393.604 14.4083
888.135 14.375
588.955 14.375
587.242 14.375
437.511 14.375
168.364 14.375
285.718 14.3603
101.868 14.3603
1268.01 14.3472
117.939 14.3224
580.73 14.3214
536.176 14.3214
1513.4 14.2841
358.77 14.2841
181.406 14.2841
180.962 14.2841
128.135 14.25
910.358 14.2404
746.045 14.2404
468.255 14.2404
80.2502 14.2404
80.1015 14.2404
54.7499 14.2083
280.991 14.2
432.964 14.1838
369.417 14.1838
887.262 14.1645
629.722 14.1635
117.061 14.1635
926.869 14.1429
915.223 14.1429
126.158 14.1429
1584.87 14.125
1324.01 14.125
1151.97 14.125
938.257 14.125
898.37 14.125
1143.39 14.075
567.266 14.075
450.419 14.075
1188.63 14.0662
671.988 14.0592
455.771 14.0592
1320.05 14.05
562.217 14.05
106.185 14.05
1431.95 14.0417
821.96 14.0417
179.686 14.0417
83.1282 14.0417
1446.24 14.0357
150.601 14.0357
106.936 14.0357
285.814 14.0313
46.938 14.0313
1117.51 14.0278
913.248 14.0278
96.4499 14.025
286.717 14.0179
1355.69 14.0139
89.2755 14.0139
187.384 14.0114
1472.7 14.0096
1357.9 14.0096
244.416 14.0096
194.148 14.0096
1065.1 14.0083
1036.66 14.0083
814.756 14.0083
792.655 14.0083
178.622 14.0083
67.638 14.0083
570.518 14.0074
249.122 14.
187.337 14.
72.6934 14.
757.941 13.9205
511.602 13.9205
229.513 13.9205
200.264 13.9205
174.869 13.9205
784.568 13.8929
771.021 13.8929
129.541 13.8929
1449.37 13.875
1013.52 13.8
916.152 13.8
1316.47 13.7788
479.82 13.75
198.93 13.75
133.62 13.675
67.7223 13.675
1260.17 13.6667
79.8847 13.6667
79.4553 13.6667
1433.55 13.5956
1520.4 13.5714
1357.27 13.5714
509.46 13.5714
412.311 13.5714
86.7129 13.5714
1098.46 13.5625
195.977 13.5625
717.829 13.5568
351.848 13.5568
104.306 13.5568
831.808 13.5
881.455 13.4712
160.931 13.4712
1371.96 13.45
888.299 13.45
509.391 13.45
42.7699 13.45
573.271 13.4444
877.613 13.4083
280.293 13.4083
149.352 13.4083
1237.7 13.375
1181.07 13.375
1084.14 13.375
232.335 13.375
40.3983 13.375
565.562 13.3603
467.934 13.3603
1391.27 13.3472
1176.05 13.3472
906.165 13.3214
1211.76 13.2841
783.968 13.2841
287.222 13.2841
825.221 13.2813
108.118 13.2813
490.916 13.25
1192.07 13.2404
1011.21 13.2404
947.579 13.2404
787.439 13.2404
741.544 13.2404
597.636 13.2404
175.776 13.2404
138.659 13.2404
56.7111 13.225
174.352 13.2083
174.2 13.2083
107.595 13.2083
1003.52 13.2
552.695 13.1838
361.424 13.1838
329.035 13.1838
972.658 13.1667
262.396 13.1667
134.814 13.1667
1241.42 13.1645
338.572 13.1635
213.185 13.1635
786.286 13.1607
374.319 13.1607
269.441 13.1429
82.5028 13.1429
80.5067 13.1429
1499.43 13.125
1484.6 13.125
900.041 13.125
803.741 13.125
317.948 13.125
45.3292 13.125
548.541 13.1111
64.6878 13.1111
1493.68 13.1023
1179.62 13.0865
1062.37 13.0865
660.559 13.0865
524.121 13.0865
526.694 13.075
187.243 13.075
192.008 13.0625
1414.44 13.0592
1592.85 13.05
871.177 13.05
656.323 13.05
430.499 13.05
1260.73 13.0417
1126.32 13.0417
408.134 13.0417
123.248 13.0417
1245.89 13.0357
187.933 13.0357
54.1201 13.0357
873.868 13.0313
652.033 13.0313
359.455 13.0313
171.474 13.0313
112.881 13.0313
105.885 13.025
166.641 13.0139
131.017 13.0139
765.968 13.0114
506.863 13.0114
174.957 13.0114
66.1191 13.0114
46.133 13.0114
1551.16 13.0096
918.848 13.0096
570.463 13.0096
505.446 13.0096
669.792 13.0083
484.937 13.0083
181.017 13.0083
491.011 13.0074
388.009 13.0074
351.356 13.0074
162.942 13.0074
106.073 13.0074
1468.87 13.
1296.12 13.
777.289 13.
712.823 13.
645.361 13.
638.819 13.
588.492 13.
358.196 13.
304.45 13.
294.459 13.
280.618 13.
275. 13.
171.032 13.
162.577 13.
107.357 13.
1404.67 12.9205
650.785 12.9205
561.152 12.9205
766.795 12.8929
340.367 12.8
337.712 12.8
153.154 12.8
48.9152 12.8
1396.4 12.7788
137.379 12.7788
106.872 12.7788
65.9292 12.7788
1548.94 12.75
1325.42 12.75
1569.57 12.6806
1108.35 12.6806
1402.08 12.675
1306.15 12.675
1094.1 12.6667
757.119 12.6667
709.116 12.6667
561.255 12.6667
547.606 12.6667
365.768 12.6667
72.1776 12.6667
56.7911 12.6667
1290.62 12.5714
589.081 12.5714
307.957 12.5714
550.968 12.5625
753.381 12.5568
704.882 12.5568
617.091 12.5568
525.43 12.5568
309.944 12.5568
113.404 12.5568
1412.27 12.4712
806.567 12.4712
1056.28 12.45
860.857 12.45
797.65 12.45
755.033 12.45
369.254 12.45
1328.57 12.4464
978.216 12.4464
1397.34 12.4083
1086.25 12.4083
194.22 12.4083
170.202 12.4083
1249.21 12.375
521.003 12.375
357.082 12.375
1468.44 12.3472
1413.5 12.3472
350.146 12.3472
858.443 12.3214
856.883 12.3214
247.795 12.3214
221.721 12.3214
1310.31 12.2841
288.417 12.2841
273.382 12.2841
50.0813 12.2813
577.73 12.25
206.309 12.25
187.73 12.25
1432.25 12.2404
1426.1 12.2404
1054.36 12.2404
736.174 12.2404
137.112 12.2404
124.685 12.2404
123.776 12.2404
73.5507 12.2404
661.885 12.2083
548.246 12.2083
444.844 12.2083
40.0237 12.2083
502.23 12.2
273.884 12.2
188.624 12.2
121.277 12.2
1294.27 12.1838
635.479 12.1838
500.384 12.1667
389.387 12.1667
191.578 12.1667
177.123 12.1667
44.2235 12.1667
637.911 12.1607
603.746 12.1607
521.962 12.1607
1374.16 12.125
709.86 12.125
378.211 12.125
214.73 12.125
105.354 12.125
75.6028 12.125
1458.66 12.1023
1277.69 12.1023
1212.33 12.1023
1195.32 12.1023
1175.58 12.1023
1114.93 12.1023
938.837 12.1023
555.472 12.1023
58.1233 12.1023
1190.2 12.0865
610.73 12.0865
468.59 12.0865
348.228 12.0865
320.19 12.0865
220.665 12.0865
140.824 12.0833
1441.65 12.075
1238.26 12.075
1063.08 12.075
760.334 12.075
522.967 12.075
437.241 12.075
1352.65 12.0662
653.848 12.0662
428.528 12.0625
205.804 12.0625
128.291 12.0625
1302.21 12.05
703.957 12.05
268.564 12.05
203.476 12.05
1510.99 12.0417
1501.41 12.0417
1481.15 12.0417
1445.92 12.0417
1422.82 12.0417
1375.52 12.0417
1192.25 12.0417
1115.07 12.0417
1042.94 12.0417
1020.03 12.0417
735.946 12.0417
631.385 12.0417
609.598 12.0417
557.373 12.0417
519.323 12.0417
400.748 12.0417
384.074 12.0417
363.608 12.0417
189.925 12.0417
153.66 12.0417
135.833 12.0417
100.671 12.0417
91.647 12.0417
1065.7 12.0357
1050.72 12.0357
814.822 12.0357
575.894 12.0357
495.221 12.0357
331.951 12.0357
308.964 12.0357
223.473 12.0357
532.415 12.0313
101.781 12.0313
58.2499 12.0313
1331.33 12.0278
607.521 12.0278
45.9115 12.0278
157.964 12.025
300.355 12.0179
452.744 12.0139
331.44 12.0139
1106.93 12.0114
347.939 12.0114
327.665 12.0114
47.3548 12.0114
1102.11 12.0096
731.116 12.0096
665.973 12.0096
531.156 12.0096
361.554 12.0096
228.251 12.0096
183.484 12.0096
114.397 12.0096
1430.34 12.0083
1385.8 12.0083
1081.05 12.0083
752.677 12.0083
733.751 12.0083
556.121 12.0083
399.546 12.0083
309.196 12.0083
201.935 12.0083
1596.31 12.0074
51.9799 12.0074
1591.92 12.
1579.67 12.
1550.47 12.
1541.88 12.
1317.82 12.
1131.59 12.
1006.13 12.
893.535 12.
659.588 12.
375.752 12.
369.835 12.
331.507 12.
55.434 12.
47.8133 12.
707.814 11.9205
316.885 11.9205
180.414 11.9205
170.653 11.9205
110.594 11.9205
317.516 11.875
53.0029 11.875
1142.8 11.8
1106.24 11.8
753.835 11.8
688.446 11.8
417.92 11.8
88.2481 11.8
58.9662 11.8
1554.8 11.7788
927.135 11.7788
581.518 11.7788
117.971 11.7788
41.6791 11.7788
736.099 11.75
537.509 11.75
1243.64 11.6806
968.923 11.6806
235.151 11.6806
137.673 11.6806
78.7196 11.6806
1398.46 11.6667
134.126 11.625
867.547 11.5714
863.251 11.5714
632.236 11.5714
390.145 11.5714
329.524 11.5714
297.93 11.5714
267.176 11.5714
95.8765 11.5714
916.881 11.5625
741.119 11.5625
156.051 11.5625
59.4555 11.5625
42.0144 11.5625
1315.23 11.5568
1001.2 11.5568
678.824 11.5568
638.498 11.5568
424.427 11.5568
223.206 11.5568
207.881 11.5568
188.792 11.5568
84.3085 11.5568
575.241 11.5
1557.24 11.4712
869.202 11.4712
678.3 11.4712
596.769 11.4712
222.849 11.4712
210.864 11.4712
151.996 11.4712
42.7131 11.4712
967.41 11.45
501.946 11.45
421.359 11.45
396.459 11.45
393.305 11.45
265.151 11.45
240.926 11.45
132.999 11.45
105.978 11.45
91.5564 11.45
1254.02 11.4464
1087.11 11.4464
344.674 11.4464
696.486 11.4083
155.362 11.4083
1561.03 11.375
1377.58 11.375
903.994 11.375
599.837 11.375
553.861 11.375
469.932 11.375
157.406 11.375
74.8139 11.375
1565.11 11.3472
1320.37 11.3472
1235.19 11.3472
1225.85 11.3472
1191.38 11.3472
983.996 11.3472
940.765 11.3472
904.334 11.3472
890.955 11.3472
810.932 11.3472
753.492 11.3472
567.064 11.3472
265.324 11.3472
250.189 11.3472
246.806 11.3472
244.63 11.3472
227.371 11.3472
184.96 11.3472
117.288 11.3472
190.624 11.3333
730.512 11.3214
118.419 11.3214
107.476 11.3214
73.8457 11.3214
1553.6 11.2841
1033.98 11.2841
346.371 11.2841
1157.11 11.25
1082.71 11.25
1030.41 11.25
638.359 11.25
358.622 11.25
188.018 11.25
163.497 11.25
121.201 11.25
81.6507 11.25
1280.56 11.2404
1161.85 11.2404
1117.42 11.2404
1012.67 11.2404
530.078 11.2404
250.354 11.2404
250.263 11.2404
117.368 11.2404
76.0574 11.2404
579.662 11.225
838.073 11.2083
126.719 11.2083
1403.33 11.2
1332.71 11.2
1027.78 11.2
978.526 11.2
617.63 11.2
510.857 11.2
440.648 11.2
373.733 11.2
190.802 11.2
144.293 11.2
114.622 11.2
1245.4 11.1667
1093.38 11.1667
1085.63 11.1667
754.595 11.1667
732.929 11.1667
688.046 11.1667
392.422 11.1667
252.324 11.1667
62.8171 11.1667
1157.3 11.1607
802.867 11.1607
627.608 11.1607
480.065 11.1607
40.5845 11.1607
1297.73 11.1429
1081.67 11.1429
639.964 11.1429
506.115 11.1429
63.3176 11.1429
1287.34 11.125
1146.03 11.125
766.458 11.125
718.24 11.125
574.829 11.125
497.696 11.125
475.966 11.125
86.9738 11.125
76.2668 11.125
1497.8 11.1023
1368.88 11.1023
1292.89 11.1023
981.54 11.1023
794.737 11.1023
355.523 11.1023
351.195 11.1023
1436.09 11.0865
844.103 11.0865
838.172 11.0865
789.578 11.0865
749.616 11.0865
361.511 11.0865
255.629 11.0865
188.688 11.0865
115.119 11.0865
81.9729 11.0865
870.758 11.0833
249.836 11.0833
204.288 11.0833
728.964 11.075
229.846 11.075
205.516 11.075
1547.26 11.0625
1398.18 11.0625
1230.13 11.0625
790.269 11.0625
374.975 11.0625
348.743 11.0625
53.3813 11.0625
41.0481 11.0625
1571.69 11.05
1549.87 11.05
1042.01 11.05
1034.66 11.05
922.376 11.05
702.94 11.05
660.971 11.05
450.832 11.05
301.121 11.05
198.555 11.05
179.655 11.05
113.368 11.05
1523.87 11.0417
1438.91 11.0417
1390.69 11.0417
1349.31 11.0417
1306.79 11.0417
1298.37 11.0417
1151.23 11.0417
1000.38 11.0417
914.287 11.0417
660.323 11.0417
579.253 11.0417
529.92 11.0417
478.525 11.0417
407.352 11.0417
404.611 11.0417
355.761 11.0417
323.386 11.0417
213.525 11.0417
101.095 11.0417
71.0858 11.0417
65.5707 11.0417
943.071 11.0357
705.6 11.0357
478.475 11.0357
298.691 11.0357
281.041 11.0357
1496.31 11.0313
1421.84 11.0313
1467.45 11.0179
543.882 11.0179
155.91 11.0179
127.616 11.0179
120.944 11.0179
1308.5 11.0139
1057.17 11.0139
884.858 11.0139
500.628 11.0139
403.552 11.0139
231.708 11.0139
84.0394 11.0139
56.3466 11.0139
50.8013 11.0139
1348.32 11.0114
784.42 11.0114
569.574 11.0114
449.934 11.0114
432.797 11.0114
408.527 11.0114
331.095 11.0114
110.755 11.0114
101.325 11.0114
75.7529 11.0114
1239.06 11.0096
1123.24 11.0096
909.599 11.0096
898.027 11.0096
837.144 11.0096
816.654 11.0096
814.019 11.0096
699.512 11.0096
680.135 11.0096
303.033 11.0096
203.901 11.0096
128.706 11.0096
106.244 11.0096
72.8548 11.0096
50.2761 11.0096
901.36 11.0083
828.136 11.0083
707.702 11.0083
470.341 11.0083
127.869 11.0074
50.0084 11.0074
1577.37 11.
1503.68 11.
1456.85 11.
1293.08 11.
1146.11 11.
1071.59 11.
1020.19 11.
1014.19 11.
850.589 11.
837.907 11.
836.863 11.
709.547 11.
689.978 11.
642.894 11.
596.068 11.
584.947 11.
524.98 11.
519.502 11.
505.227 11.
459.668 11.
444.514 11.
349.838 11.
310.537 11.
270.803 11.
251.47 11.
209.775 11.
181.966 11.
164.32 11.
108.297 11.
97.5924 11.
76.1972 11.
1104.74 10.9205
850.728 10.9205
627.481 10.9205
410.908 10.9205
245.711 10.9205
207.816 10.9205
93.8868 10.9205
57.9195 10.9205
1414.73 10.875
1333. 10.875
823.634 10.875
263.98 10.875
1023.61 10.8
630.114 10.8
587.739 10.8
560.158 10.8
274.865 10.8
111.59 10.8
105.633 10.8
1575.04 10.75
663.588 10.75
420.122 10.75
324.082 10.75
72.4421 10.75
956.234 10.6806
632.777 10.6806
499.663 10.6806
439.288 10.6806
112.684 10.6806
96.418 10.6806
861.267 10.6667
790.933 10.6667
291.94 10.6667
281.138 10.6667
144.376 10.6667
120.592 10.6667
98.8109 10.6667
88.4877 10.6667
47.6951 10.6667
1019.73 10.625
927.629 10.625
312.207 10.625
224.412 10.625
128.177 10.625
1109.82 10.5625
989.68 10.5625
983.347 10.5625
645.582 10.5625
512.208 10.5625
422.64 10.5625
288.296 10.5625
186.424 10.5625
177.731 10.5625
158.89 10.5625
1519.69 10.5568
1343.54 10.5568
1076.99 10.5568
1065.18 10.5568
733.117 10.5568
628.239 10.5568
391.29 10.5568
218.011 10.5568
176.348 10.5568
112.165 10.5568
42.3946 10.5568
1110.36 10.4712
750.119 10.4712
527.877 10.4712
242.143 10.4712
100.957 10.4712
1559.11 10.45
1399.94 10.45
1166.3 10.45
1055.9 10.45
1020.41 10.45
596.35 10.45
575.548 10.45
372.596 10.45
312.075 10.45
184.859 10.45
138.585 10.45
118.274 10.45
72.3722 10.45
55.5332 10.45
1337.05 10.4464
1264.29 10.4464
1188.92 10.4464
1139.07 10.4464
1037.16 10.4464
932.103 10.4464
907.826 10.4464
533.032 10.4464
302.367 10.4464
116.07 10.4464
86.224 10.4464
1597.09 10.375
1463.7 10.375
1019.87 10.375
972.104 10.375
735.475 10.375
681.413 10.375
530.844 10.375
245.17 10.375
135.047 10.375
1581.13 10.3472
1338.93 10.3472
1253.17 10.3472
1240.73 10.3472
1110.84 10.3472
1064.75 10.3472
1015.78 10.3472
851.272 10.3472
500.028 10.3472
467.857 10.3472
194.978 10.3472
183.925 10.3472
1323.7 10.3333
325.074 10.3333
46.5086 10.3333
40.546 10.3333
954.423 10.3214
93.4581 10.3214
1534.91 10.2841
1514.05 10.2841
1048.03 10.2841
902.667 10.2841
718.638 10.2841
676.332 10.2841
667.112 10.2841
638.169 10.2841
426.339 10.2841
189.429 10.2841
1407.68 10.25
1368.33 10.25
1348.08 10.25
1248.55 10.25
1112.67 10.25
671.827 10.25
497.495 10.25
454.954 10.25
429.666 10.25
422.313 10.25
219.805 10.25
193.318 10.25
1309.38 10.2404
1127.16 10.2404
1084.67 10.2404
912.123 10.2404
686.604 10.2404
302.684 10.2404
265.709 10.2404
217.004 10.2404
128.992 10.2404
98.0542 10.2404
79.5995 10.2404
63.564 10.2404
1340.95 10.225
1001.46 10.225
496.095 10.225
246.106 10.225
130.824 10.225
112.828 10.225
1547.85 10.2
1416.85 10.2
1382.46 10.2
1312.38 10.2
1282.41 10.2
1251.42 10.2
874.275 10.2
727.62 10.2
628.193 10.2
621.365 10.2
514.851 10.2
201.78 10.2
161.883 10.2
1049.84 10.1667
599.457 10.1667
593.009 10.1667
592.312 10.1667
515.606 10.1667
314.669 10.1667
298.235 10.1667
154.421 10.1667
121.026 10.1667
86.1903 10.1667
1393.15 10.1607
959.144 10.1607
698.768 10.1607
184.705 10.1607
56.5609 10.1607
857.05 10.1429
844.985 10.1429
605.038 10.1429
569.506 10.1429
495.769 10.1429
257.648 10.1429
185.772 10.1429
138.153 10.1429
1501.55 10.125
1068.04 10.125
979.723 10.125
958.208 10.125
869.691 10.125
738.461 10.125
643.119 10.125
586.277 10.125
458.699 10.125
442.076 10.125
363.824 10.125
206.453 10.125
113.161 10.125
1448.03 10.1023
1365.81 10.1023
1290.87 10.1023
1125.15 10.1023
1112.59 10.1023
878.31 10.1023
805.154 10.1023
572.832 10.1023
413.952 10.1023
281.79 10.1023
173.324 10.1023
147.587 10.1023
145.741 10.1023
123.878 10.1023
84.2024 10.1023
1354.51 10.0865
1143.61 10.0865
837.542 10.0865
784.5 10.0865
662.887 10.0865
615.41 10.0865
576.004 10.0865
534.174 10.0865
409.43 10.0865
97.533 10.0865
63.7925 10.0865
53.9391 10.0865
1002.85 10.0833
975.934 10.0833
879.315 10.0833
329.782 10.0833
322.264 10.0833
221.109 10.0833
922.602 10.075
1455.01 10.0625
1274.27 10.0625
1097.47 10.0625
1092.83 10.0625
1017.39 10.0625
870.855 10.0625
785.769 10.0625
435.063 10.0625
420.421 10.0625
356.55 10.0625
239.719 10.0625
156.284 10.0625
1204.13 10.05
1060.69 10.05
1026.55 10.05
1026.31 10.05
1005.06 10.05
720.529 10.05
608.99 10.05
367.954 10.05
354.973 10.05
297.069 10.05
294.701 10.05
294.331 10.05
268.039 10.05
197.072 10.05
173.483 10.05
146.787 10.05
103.692 10.05
70.1088 10.05
50.3655 10.05
1573.82 10.0417
1531.75 10.0417
1219.5 10.0417
1218. 10.0417
1046.95 10.0417
974.321 10.0417
884.726 10.0417
801.339 10.0417
778.111 10.0417
751.609 10.0417
741.249 10.0417
683.156 10.0417
573.477 10.0417
400.405 10.0417
391.483 10.0417
391.198 10.0417
353.087 10.0417
279.439 10.0417
196.574 10.0417
189.277 10.0417
134.242 10.0417
108.739 10.0417
97.9294 10.0417
83.3583 10.0417
55.0809 10.0417
1272.37 10.0357
467.772 10.0357
378.723 10.0357
369.659 10.0357
366.867 10.0357
189.499 10.0357
73.8259 10.0357
70.8686 10.0357
1587.64 10.025
1179.06 10.025
1242.9 10.0179
809.566 10.0179
476.897 10.0179
308.42 10.0179
231.394 10.0179
129.474 10.0179
128.869 10.0179
1360.19 10.0139
606.73 10.0139
576.237 10.0139
494.036 10.0139
488.197 10.0139
466.621 10.0139
458.968 10.0139
428.766 10.0139
266.026 10.0139
245.95 10.0139
209.5 10.0139
178.927 10.0139
63.1838 10.0139
1592.51 10.0114
1522.44 10.0114
1163.02 10.0114
1078.04 10.0114
1071.69 10.0114
909.478 10.0114
872.429 10.0114
771.701 10.0114
739.176 10.0114
712.586 10.0114
705.798 10.0114
447.215 10.0114
387.152 10.0114
380.363 10.0114
354.089 10.0114
345.103 10.0114
232.537 10.0114
204.909 10.0114
139.726 10.0114
137.568 10.0114
57.5829 10.0114
49.2256 10.0114
1292.66 10.0096
1172.03 10.0096
1001.71 10.0096
860.592 10.0096
566.105 10.0096
474.187 10.0096
436.99 10.0096
376.852 10.0096
136.147 10.0096
47.3233 10.0096
777.121 10.0083
760.445 10.0083
142.626 10.0083
111.256 10.0083
1574.61 10.
1573.23 10.
1571.29 10.
1549.44 10.
1533.9 10.
1509.9 10.
1464.99 10.
1444.22 10.
1429.24 10.
1386.32 10.
1185.4 10.
1045.71 10.
1041.32 10.
868.722 10.
815.579 10.
810.397 10.
694.363 10.
687.82 10.
627.921 10.
619.609 10.
594.83 10.
547.723 10.
523.059 10.
497.767 10.
469.633 10.
430.904 10.
407.549 10.
395.28 10.
339.276 10.
277.757 10.
260.742 10.
234.095 10.
197.797 10.
185.991 10.
179.996 10.
179.187 10.
171.354 10.
170.486 10.
154.617 10.
100.569 10.
98.2414 10.
69.4055 10.
65.4061 10.
47.7281 10.
