# Supplementary material for: Functional Genomics of Novel Secondary Metabolites from Diverse Cyanobacteria Using Untargeted Metabolomics
Source: Mar Drugs. 2013 Sep 30;11(10):3617–31. doi: 10.3390/md11103617 (PMC3826126; doi:10.3390/md11103617)
Supplement: Supplementary File 3 — Supplementary msms data (ZIP, 1417 KB) [file marinedrugs-11-03617-s003.zip › msms/76.Negative.txt]

// 76.   Negative
758.541 23226.1
759.545 5793.28
758.931 632.
759.854 413.941
759.967 402.965
759.242 384.848
759.068 384.163
759.353 382.449
760.095 310.291
760.237 282.114
760.033 278.167
760.454 277.9
760.348 272.002
760.539 262.019
760.756 209.111
761.683 150.166
761.096 141.64
761.613 139.059
761.249 128.613
761.398 122.491
761.316 112.191
761.765 111.297
760.941 107.004
763.377 106.762
746.831 106.314
761.55 105.025
740.53 97.135
763.573 96.4817
763.489 90.41
762.48 84.7782
762.389 83.
113.021 78.9889
761.857 78.8947
696.527 78.405
762.223 76.5455
320.258 76.4091
763.008 73.3218
761.478 72.25
781.523 70.5806
761.987 70.2727
762.108 67.9205
763.66 67.2228
763.145 66.9073
762.589 66.6
763.863 65.9073
532.317 64.3636
773.243 62.375
1131.76 60.037
765.153 59.6806
762.656 58.1111
765.062 57.1731
763.986 55.0526
762.753 54.75
763.734 54.0665
59.015 54.
765.753 53.9231
918.965 53.8412
764.325 52.805
776.671 52.1571
636.224 50.2736
764.762 50.25
756.058 49.1184
856.507 49.
767.132 48.7961
628.847 48.2917
768.252 48.0694
242.438 47.5709
193.019 45.0288
1619.68 45.0125
591.676 44.8036
766.159 44.0865
671.223 43.556
64.6718 43.0417
291.214 42.7782
769.955 42.6
1041.34 42.4808
113.062 42.0667
766.031 42.004
83.9712 41.9
752.693 41.2
752.883 41.1023
204.74 41.0909
763.289 41.05
770.544 41.0032
767.644 40.338
766.553 40.1607
611.447 40.0083
744.37 40.
970.007 39.2222
1662.3 39.1422
456.301 38.7656
295.333 38.35
108.469 38.2667
1020.95 38.1905
766.332 38.1008
1619.92 38.0947
73.0335 38.0156
582.41 38.
212.676 37.6806
582.481 37.6036
1664.83 37.5602
1237.49 37.5577
393.91 37.15
1209.18 37.1406
95.0192 37.0833
877.077 36.9764
546.28 36.875
764.205 36.8
762.839 36.645
875.259 36.5216
193.048 36.3393
809.308 36.3077
806.961 36.0588
489.474 35.8409
266.776 35.8409
224.328 35.5
1629.22 35.4808
916.131 35.4583
445.678 35.4464
773.968 35.3333
1153.76 35.2321
1236.39 35.1607
71.0109 35.1157
775.365 35.045
338.272 35.045
774.68 35.0357
816.181 35.
469.86 34.8523
783.252 34.675
398.921 34.5202
111.818 34.4583
778.158 34.4464
56.7321 34.405
961.317 34.4
1484.93 34.2667
770.644 34.2308
892.085 34.15
1325.03 34.1359
1409.73 34.125
72.0455 34.125
933.871 34.1118
859.368 34.0357
765.856 34.0227
1207.43 34.0192
1064.56 33.962
929.508 33.75
434.454 33.75
824.584 33.5602
67.9707 33.5329
1032.08 33.4821
1490.87 33.4803
802.254 33.445
829.409 33.3906
765.401 33.375
236.453 33.375
1479.05 33.3491
912.309 33.3269
364.423 33.1976
185.376 33.0388
741.17 33.0192
237.503 33.
832.589 32.8409
783.712 32.5682
1673.41 32.5577
219.115 32.35
80.9121 32.2457
1692.07 32.2426
1143.84 32.2228
633.657 32.15
805.862 32.1488
938.526 32.1359
381.175 32.1136
1535.76 32.0833
768.822 32.075
494.078 32.045
95.9989 32.0417
254.499 32.0038
481.475 31.7202
815.36 31.4
540.122 31.3611
1007.36 31.3333
782.557 31.2308
318.275 31.1875
578.351 31.1023
925.151 31.0363
510.252 31.0208
1557.2 31.0167
470.281 31.006
582.941 30.875
1422.89 30.845
670.942 30.8182
285.163 30.6429
797.751 30.4491
278.018 30.445
770.125 30.4402
1105.71 30.4083
830.271 30.3333
236.543 30.3224
197.348 30.1875
939.707 30.125
828.667 30.0769
764.081 30.0625
992.221 30.025
818.998 30.0192
1052.81 29.9423
967.176 29.9185
195.805 29.9185
800.823 29.8167
771.022 29.805
1186.97 29.7778
103.336 29.6923
881.395 29.6875
1322.31 29.5313
809.131 29.5
210.219 29.4402
283.345 29.4
858.968 29.3333
781.349 29.3269
125.529 29.2917
474.16 29.2426
1352.47 29.2045
1437.27 29.15
1042.59 29.1488
356.279 29.1324
1410.98 29.1157
1208.09 29.0417
834.334 29.0417
487.188 29.0417
1293.77 29.0208
775.86 29.0167
771.272 29.0167
173.688 29.
767.888 28.875
1032.71 28.7778
79.8061 28.7202
1258.75 28.6713
71.448 28.6667
789.258 28.5602
751.087 28.5329
499.467 28.4808
103.018 28.4803
1130.95 28.405
596.088 28.4
1193.98 28.3967
1427.17 28.3611
847.704 28.2663
186.627 28.25
923.653 28.2269
72.802 28.225
765.935 28.1875
669.937 28.1607
1599.02 28.125
1033.32 28.125
448.788 28.125
809.045 28.0769
932.01 28.0592
358.944 28.0592
1634.52 28.0208
1393.18 28.0208
433.776 28.0179
521.454 28.0054
78.4974 28.0054
492.869 28.005
1441.42 28.0046
1160.13 28.0046
1039.38 28.0043
122.739 28.004
751.703 28.
123.916 28.
767.305 27.9231
201.915 27.9185
198.203 27.845
990.57 27.75
718.055 27.7284
346.705 27.6544
650.924 27.5313
1505.68 27.4803
655.371 27.4464
1101.67 27.4444
311.717 27.4402
310.424 27.4402
1507.14 27.4083
740.368 27.4083
706.969 27.405
45.4712 27.3906
626.519 27.3611
712.599 27.3333
273.284 27.3077
1432.75 27.2841
781.956 27.2841
1207.02 27.2727
96.5056 27.2308
703.179 27.225
126.447 27.225
82.1423 27.2112
1140.57 27.2083
314.23 27.2045
1240.31 27.1645
347.035 27.1488
301.709 27.1488
766.945 27.125
918.849 27.1118
801.394 27.1023
770.428 27.0909
889.965 27.0769
764.683 27.0662
373.28 27.0592
1154.32 27.0536
944.715 27.0417
1005.18 27.0227
1635.14 27.0192
43.9468 27.0192
272.856 27.006
354.26 27.005
1520.72 27.
380.061 27.
810.873 26.845
786.318 26.8182
539.936 26.6
812.116 26.5714
245.921 26.5707
251.511 26.5216
1104.59 26.4545
383.73 26.4083
1437.55 26.405
1674.17 26.4
766.667 26.4
1486.64 26.3333
814.494 26.3224
189.841 26.2663
108.731 26.2663
689.063 26.1838
364.192 26.1838
681.387 26.1731
750.691 26.1635
50.267 26.1488
176.277 26.125
1445.27 26.0769
955.256 26.0769
1674.99 26.0489
1508.85 26.0489
92.1763 26.0489
111.282 26.0417
610.016 26.0227
288.004 26.0192
65.754 26.005
1368.74 26.
923.348 26.
853.804 26.
941.52 25.962
431.992 25.962
1094.2 25.9
72.6253 25.875
1266. 25.8
1215.44 25.7961
1355.46 25.625
857.504 25.625
927.196 25.6
42.3052 25.5625
772.635 25.5568
914.14 25.5329
158.925 25.5216
54.485 25.4821
1246.6 25.445
1134.35 25.445
877.972 25.4444
529.537 25.4083
124.245 25.4083
796.791 25.405
1649.49 25.4
142.025 25.375
1029.91 25.3611
713.254 25.3611
361.317 25.3611
389.873 25.3077
817.785 25.2917
492.55 25.2917
980.234 25.225
508.004 25.225
138.155 25.225
771.864 25.2228
687.472 25.1731
103.387 25.1645
1685.23 25.1488
1261.59 25.1488
636.356 25.1359
684.369 25.1136
1097.93 25.1078
353.957 25.1
714.025 25.0865
1144.75 25.0714
487.378 25.0714
368.547 25.0714
502.287 25.0536
473.317 25.0536
1672.46 25.0417
1440.72 25.0417
211.315 25.0357
59.2218 25.0278
919.479 25.0208
715.094 25.0208
382.813 25.006
1690.24 25.005
822.461 25.
441.806 25.
114.317 25.
391.507 24.962
689.131 24.9013
129.685 24.9013
766.805 24.9
1548.5 24.8897
93.4131 24.8182
1542.64 24.7202
78.588 24.7202
1039.48 24.6944
302.972 24.6944
1236.19 24.6667
1251.41 24.6544
446.882 24.6
186.819 24.6
1385.94 24.5707
953.882 24.5625
1336.69 24.5329
853.738 24.5208
1154.01 24.5
272.816 24.5
191.611 24.5
597.138 24.4821
205.47 24.4821
114.582 24.4803
304.94 24.4545
1112.88 24.445
57.0333 24.4444
362.379 24.4083
543.513 24.4
788.396 24.375
552.381 24.3393
47.2075 24.3393
233.607 24.3224
793.305 24.3214
1419.55 24.2857
551.807 24.2857
272.31 24.2663
826.987 24.25
95.8972 24.25
150.975 24.245
234.315 24.2426
764.415 24.225
883.296 24.2045
617.951 24.1875
800.27 24.1645
212.208 24.1488
73.1071 24.1488
366.866 24.0909
1200.69 24.0833
1080.18 24.0769
1090.29 24.075
1671.01 24.0592
129.5 24.0592
1048.65 24.0536
599.676 24.0489
339.242 24.0489
773.906 24.0417
420.305 24.0388
790.594 24.025
769.65 24.0208
851.663 24.0083
51.1382 24.0066
981.893 24.006
734.513 24.006
716.722 24.006
333.171 24.006
1169.71 24.0054
911.627 24.0054
724.839 24.0054
364.052 24.0054
953.026 24.005
1673.75 24.
1206.86 24.
440.155 24.
213.947 24.
176.957 24.
229.984 23.9205
726.512 23.9013
203.172 23.9013
293.943 23.9
287.58 23.8929
1585.3 23.8897
450.327 23.8897
1511.62 23.7961
1260.23 23.7961
837.307 23.7788
113.676 23.7778
471.541 23.7202
1246.46 23.6944
1071.59 23.6923
1487.08 23.625
894.245 23.625
704.779 23.625
467.575 23.625
68.737 23.605
919.277 23.5956
176.514 23.5956
1271.68 23.5568
1338.41 23.5329
134.549 23.5329
48.1591 23.5329
667.893 23.5208
1640.18 23.5
269.771 23.5
157.001 23.5
779.914 23.4712
562.401 23.4444
194.735 23.4444
1062.35 23.3611
832.006 23.3611
559.653 23.3611
47.9903 23.3611
789.947 23.3603
611.543 23.3603
783.029 23.3393
844.491 23.3224
457.831 23.3224
589.459 23.2857
171.467 23.2813
1312.65 23.25
