# Supplementary material for: Functional Genomics of Novel Secondary Metabolites from Diverse Cyanobacteria Using Untargeted Metabolomics
Source: Mar Drugs. 2013 Sep 30;11(10):3617–31. doi: 10.3390/md11103617 (PMC3826126; doi:10.3390/md11103617)
Supplement: Supplementary File 3 — Supplementary msms data (ZIP, 1417 KB) [file marinedrugs-11-03617-s003.zip › msms/59.Positive.txt]

// 59.   Positive
524.824 404.606
533.345 261.464
133.087 244.033
525.325 231.25
89.0593 188.072
516.331 183.316
243.149 107.091
45.0328 106.003
177.107 91.0208
353.224 83.2237
131.064 81.0119
265.161 74.5417
221.137 74.1655
58.0384 74.1071
296.629 58.805
199.116 58.445
177.153 58.025
89.1709 54.6955
89.4471 53.3393
533.443 49.3906
533.845 46.5568
652.424 46.1488
553.312 45.225
360.746 43.625
134.076 40.3333
239.138 38.0156
283.179 37.9013
472.287 37.0357
168.104 35.1635
536.049 34.7778
533.54 34.3333
554.407 33.4879
310.192 33.0066
525.423 31.2426
1581.29 31.225
199.17 29.9698
935.893 29.6806
533.9 29.6667
76.5171 28.2269
747.222 27.8409
636.025 27.7202
372.258 27.5625
828.526 27.25
441.269 27.1838
992.549 27.
1579.95 26.405
412.372 26.0909
526.417 26.0066
591.339 26.
326.973 25.675
1604.07 25.445
45.1916 25.2426
1476.35 25.225
309.183 25.1645
1148.42 25.0489
55.8386 25.0388
295.687 25.0313
1695.54 25.0278
1022.77 25.0208
371.182 25.0192
1600.18 24.7202
516.864 24.2083
69.3999 24.1607
1516.71 24.0046
608.362 23.5714
144.167 23.5682
516.818 23.45
265.529 23.4444
134.551 23.4444
74.8395 23.3611
273.705 23.1635
355.697 23.1488
85.644 23.1111
203.118 23.0066
111.587 22.5313
1453.36 22.445
809.306 22.405
133.174 22.3214
1566.93 22.2917
1013.38 22.2813
448.396 22.1838
523.544 22.1429
64.9807 22.1118
794.431 22.0536
1281.58 22.0357
466.443 22.0066
295.715 22.
259.214 21.8929
445.811 21.5
159.101 21.375
531.979 21.25
74.937 21.245
113.056 21.2426
111.79 21.2083
525.247 21.1838
1414.57 21.1488
696.416 21.125
684.828 21.1111
536.824 21.1111
311.758 21.1
1466.35 21.025
283.887 21.025
165.98 20.8897
365.97 20.5329
120.051 20.5
689.514 20.4821
554.677 20.3224
79.2272 20.2083
133.894 20.1838
104.384 20.1667
45.7393 20.1667
421.849 20.1645
1666.01 20.125
525.106 20.125
386.835 20.125
146.085 20.1
71.0465 20.1
780.076 20.0865
239.262 20.075
1508.86 20.0592
265.648 20.0592
525.04 20.0417
367.582 20.0278
1686.76 20.025
132.665 20.0192
456.81 20.0083
114.233 19.9185
243.215 19.8929
1460.77 19.8182
635.407 19.8
55.6918 19.7788
315.081 19.6667
693.114 19.5329
1613.2 19.5313
1091.75 19.4444
1254.51 19.4083
228.832 19.4083
131.739 19.4083
354.823 19.3636
1383.41 19.3603
903.02 19.3224
873.872 19.2813
281.391 19.2404
782.511 19.2045
712.958 19.1635
119.988 19.1635
561.075 19.1429
482.589 19.1429
987.556 19.1359
251.709 19.0865
74.4172 19.0833
1068.47 19.075
740.467 19.075
532.64 19.05
505.598 19.025
474.744 19.025
447.306 19.0066
186.515 19.006
910.561 19.
152.93 18.8929
616.185 18.7813
916.259 18.7788
403.145 18.7788
178.954 18.625
382.964 18.5714
1223.38 18.5329
491.92 18.5
134.191 18.4464
1540.78 18.4444
1559.27 18.2857
1122.24 18.2841
493.537 18.25
229.657 18.1667
794.819 18.125
1524.46 18.1111
465.874 18.0662
503.666 18.05
271.223 18.0313
349.362 18.0278
354.456 18.0074
68.5246 18.
525.468 17.8929
1227.21 17.7961
769.097 17.7788
223.917 17.75
594.857 17.6944
553.372 17.6806
681.915 17.625
310.786 17.5956
403.415 17.5714
1163.04 17.5313
803.009 17.5
757.793 17.5
846.367 17.4712
770.129 17.375
348.843 17.375
1681.57 17.3611
1157.64 17.3603
1579.84 17.3472
521.805 17.3472
379.848 17.3333
85.9812 17.2857
1134.64 17.2813
1592.8 17.25
116.497 17.25
96.1938 17.2426
357.645 17.2083
1135.95 17.1838
604.86 17.1667
534.529 17.1667
614.008 17.1645
54.435 17.125
52.9658 17.125
1062.86 17.1118
990.835 17.0909
62.6708 17.0662
661.002 17.0417
460.008 17.0417
450.766 17.0278
150.445 17.0278
43.4135 17.025
1013.69 17.0139
1664.46 17.0096
700.613 17.0096
172.771 17.0083
88.019 17.0083
83.7421 17.0083
935.216 17.0074
897.845 17.0074
759.669 17.0074
147.306 17.0074
61.4927 17.0074
1603.03 17.006
524.342 17.
73.0616 16.9205
45.4471 16.9205
534.877 16.9
51.4989 16.7788
1409.15 16.6944
1467.44 16.6667
490.589 16.625
758.884 16.5956
1601.95 16.5714
1556.04 16.5714
580.747 16.5714
403.304 16.5
293.168 16.4712
890.852 16.375
295.778 16.3333
1477.16 16.3214
1343.33 16.3214
473.545 16.3214
591.253 16.2841
861.369 16.2813
89.4722 16.25
1254.83 16.225
933.798 16.225
1613.79 16.1838
1159.73 16.1667
1210.63 16.1645
1522.2 16.1488
1593.12 16.125
771.354 16.125
44.165 16.125
1380.56 16.1023
525.627 16.1023
87.8364 16.1
1108.59 16.0865
753.509 16.075
469.926 16.075
687.784 16.0662
199.558 16.0592
987.087 16.0417
759.016 16.0417
172.086 16.0417
410.803 16.0357
356.53 16.0357
343.551 16.0313
81.0936 16.0278
63.2708 16.0278
89.7691 16.0096
449.404 16.0083
1505.39 16.0074
1431.31 16.
588.279 16.
62.1684 16.
1676.55 15.9205
79.0413 15.9205
70.8349 15.7813
1382.74 15.75
337.453 15.675
311.143 15.675
914.573 15.5956
83.3797 15.5956
1108.01 15.5
1213.77 15.4712
1100.06 15.4712
901.33 15.4712
168.272 15.4712
889.51 15.45
115.157 15.45
58.0681 15.45
307.544 15.4444
1188.88 15.375
709.356 15.375
815.233 15.3603
569.381 15.3333
177.188 15.3333
612.447 15.3214
201.041 15.3214
255.609 15.2857
195.551 15.2857
622.066 15.2841
154.818 15.2813
81.802 15.2813
491.071 15.25
1502.64 15.2404
1578.77 15.2083
1497.16 15.2083
1144.72 15.2083
624.042 15.2083
1606.39 15.1635
521.662 15.1635
155.263 15.1635
1565.48 15.1429
1328.57 15.1429
162.239 15.1429
1607.6 15.125
1306.08 15.125
276.804 15.125
53.5887 15.125
1358.01 15.1111
301.168 15.1111
130.287 15.1111
64.4431 15.1023
1127.8 15.0865
187.8 15.0865
1507.44 15.075
166.034 15.075
91.0928 15.075
1540.96 15.0662
106.488 15.0662
650.24 15.05
1540.02 15.0417
1361.1 15.0417
655.85 15.0417
357.8 15.0417
336.569 15.0417
1648.58 15.0357
1177.33 15.0357
1546.3 15.0313
1157.76 15.0313
105.975 15.0313
1666.75 15.0278
1567.68 15.0096
1107.67 15.0096
138.852 15.0096
1156.22 15.0083
762.878 15.0083
122.064 15.0083
1652.72 15.
1137.81 15.
1543.23 14.9205
1122.38 14.9205
720.223 14.9205
615.306 14.9205
328.207 14.9205
88.7872 14.9205
86.0823 14.9205
704.078 14.8929
377.346 14.8929
266.594 14.8897
149.095 14.875
642.742 14.7813
424.584 14.675
298.373 14.675
292.839 14.6667
1099.1 14.5625
760.795 14.5568
177.792 14.5568
1382.82 14.5
1333.56 14.5
438.098 14.5
224.393 14.5
107.386 14.5
1399.35 14.4712
539.64 14.4712
685.356 14.45
352.272 14.45
242.365 14.4083
254.059 14.375
54.1884 14.375
1197.29 14.3603
302.848 14.3472
1298.74 14.2857
519.191 14.2857
378.138 14.2857
203.202 14.2857
156.829 14.2841
423.262 14.2813
1469.16 14.25
608.655 14.2404
41.8239 14.2404
578.282 14.225
1121.44 14.2083
1571.24 14.2
1647.88 14.1667
410.142 14.1667
78.131 14.1635
1348.36 14.1429
473.696 14.1429
278.393 14.1429
1533.68 14.125
1130.19 14.125
1090.03 14.125
705.215 14.125
313.343 14.125
1258.51 14.1023
404.973 14.0865
381.696 14.0865
175.23 14.0865
173.09 14.0865
1415.52 14.075
168.226 14.075
785.589 14.0625
1648.49 14.0417
1261.62 14.0417
1259.26 14.0417
1176.72 14.0417
1007.37 14.0417
696.467 14.0417
655.247 14.0417
634.09 14.0417
608.442 14.0417
520.78 14.0417
458.207 14.0417
450.012 14.0417
330.771 14.0417
1090.3 14.0357
454.861 14.0357
1148.21 14.0313
507.015 14.0313
294.751 14.0313
1293.39 14.0179
345.635 14.0114
1515.86 14.0096
163.233 14.0096
1668.84 14.
1329.26 14.
1301.59 14.
1192.99 14.
1140.62 14.
1009.7 14.
872.959 14.
485.804 14.
289.981 14.
80.7972 14.
1685.86 13.9205
290.463 13.9205
45.7634 13.9205
1677.18 13.8929
550.035 13.8929
196.673 13.8929
192.112 13.8929
118.107 13.875
1652.11 13.8
946.821 13.8
708.556 13.8
270.805 13.8
244.632 13.8
144.112 13.7813
929.798 13.7788
864.201 13.7788
1458.85 13.75
723.473 13.75
1072.31 13.6806
202.014 13.6806
155.386 13.6806
130.396 13.6806
925.331 13.6667
600.769 13.6667
172.697 13.6667
773.486 13.5714
556.971 13.5714
491.364 13.5714
116.034 13.5714
1237.01 13.5625
621.703 13.5625
438.304 13.5568
300.629 13.5568
105.761 13.5568
475.681 13.5
397.958 13.4712
146.135 13.4712
86.6439 13.4712
1156.92 13.45
972.139 13.45
725.219 13.45
630.236 13.45
256.236 13.45
150.626 13.45
61.4315 13.4464
1463.57 13.4083
814.71 13.4083
293.445 13.4083
103.326 13.4083
1445.11 13.375
853.857 13.375
845.33 13.375
248.835 13.3472
1474.08 13.3214
1061.29 13.3214
717.331 13.3214
704.393 13.3214
492.087 13.3214
1594.94 13.2841
1019.81 13.2841
785.493 13.2841
649.747 13.2841
384.43 13.2841
246.339 13.2841
140.163 13.2841
1021.87 13.2813
714.296 13.2813
1361.48 13.25
918.371 13.2404
811.965 13.2404
537.714 13.2404
309.88 13.2404
307.153 13.2404
71.3319 13.2404
924.508 13.2083
634.301 13.2083
134.114 13.2083
69.5575 13.2083
46.4934 13.2083
243.303 13.2
240.583 13.2
568.1 13.1838
392.868 13.1838
1693.47 13.1667
1374.8 13.1667
947.679 13.1667
874.247 13.1667
760.539 13.1667
444.645 13.1667
385.87 13.1667
287.521 13.1635
52.9129 13.1635
1607.16 13.1429
1305.33 13.1429
291.984 13.1429
154.954 13.1429
72.0348 13.1429
1067.84 13.125
981.902 13.125
235.009 13.125
139.087 13.125
1141.54 13.1023
820.359 13.1023
754.105 13.1023
79.3488 13.1023
1675.2 13.0865
803.563 13.0865
221.988 13.0865
173.263 13.0865
75.3839 13.0865
569.493 13.0662
99.3814 13.0662
161.379 13.0625
63.3386 13.0625
1252.48 13.05
46.6104 13.05
1341.42 13.0417
1095.71 13.0417
585.822 13.0417
540.281 13.0417
475.476 13.0417
425.729 13.0417
318.213 13.0417
163.38 13.0417
120.278 13.0417
94.3435 13.0417
1258.04 13.0357
565.236 13.0357
274.175 13.0357
801.372 13.0313
545.246 13.0278
132.612 13.0179
1646.23 13.0139
1085.44 13.0139
833.554 13.0139
535.365 13.0139
443.992 13.0139
254.763 13.0139
672.501 13.0114
946.409 13.0096
787.085 13.0096
733.484 13.0096
572.97 13.0096
534.226 13.0096
431.349 13.0096
351.335 13.0096
291.006 13.0096
253.595 13.0096
150.902 13.0096
83.4787 13.0096
77.7397 13.0096
57.564 13.0096
47.1991 13.0096
1443.32 13.0083
1367.4 13.0083
1092.19 13.0083
158.734 13.0083
52.1724 13.0083
1698.75 13.
1486.05 13.
1406.09 13.
1233.87 13.
1134.76 13.
1078.04 13.
997.925 13.
990.61 13.
715.873 13.
689.137 13.
380.879 13.
158.464 13.
150.234 13.
51.4425 13.
46.826 13.
1620.66 12.9205
1230.85 12.9205
1179.35 12.9205
91.6313 12.9205
546.065 12.8929
518.097 12.875
1264.48 12.8
1009.23 12.8
186.293 12.8
1359.89 12.7788
930.234 12.7788
517.325 12.7788
1555.38 12.75
776.075 12.75
264.542 12.75
1457.23 12.6806
1346.98 12.6806
961.584 12.6806
668.279 12.6806
241.639 12.6806
1034.35 12.675
894.417 12.675
422.721 12.675
740.735 12.6667
539.951 12.6667
359.913 12.5714
410.66 12.5625
159.86 12.5625
642.656 12.5568
397.916 12.5568
85.4677 12.5568
1069.57 12.5
1046.22 12.4712
177.543 12.4712
167.084 12.4712
73.816 12.4712
43.7194 12.4712
1305.76 12.45
771.672 12.45
628.239 12.45
133.661 12.45
108.919 12.45
169.424 12.4083
157.28 12.4083
337.63 12.375
270.853 12.375
51.8662 12.375
1286.59 12.3472
1211.58 12.3472
310.997 12.3472
172.644 12.3472
75.6987 12.3472
1460.99 12.3333
1422.08 12.3214
1527.79 12.2841
1194.85 12.2841
1126.78 12.2841
113.414 12.2841
109.597 12.2841
1351.71 12.25
834.175 12.25
432.522 12.25
1410.65 12.2404
323.786 12.2404
371.307 12.225
794.075 12.2083
578.414 12.2083
1402.29 12.2
1250.92 12.2
1228.21 12.2
773.02 12.2
356.745 12.2
241.117 12.2
1075.11 12.1667
564.256 12.1667
215.793 12.1667
122.375 12.1667
66.7252 12.1667
46.1854 12.1667
1540.87 12.1607
1149.01 12.1607
1052.44 12.1607
1015.46 12.1429
872.739 12.1429
327.311 12.1429
223.107 12.1429
140.286 12.1429
1591.39 12.125
1511.6 12.125
502.449 12.125
240.176 12.125
192.238 12.125
144.022 12.125
136.836 12.125
106.305 12.125
1323.77 12.1023
1306.7 12.1023
1003.66 12.1023
966. 12.1023
500.919 12.1023
490.677 12.1023
482.313 12.1023
401.43 12.1023
231.205 12.1023
82.3206 12.1023
50.9958 12.1023
1099.03 12.0865
853.051 12.0865
814.251 12.0865
791.14 12.0865
232.296 12.0865
142.063 12.0865
101.679 12.0865
871.399 12.0833
685.445 12.0833
1531.22 12.075
1185.13 12.075
58.1086 12.075
41.2445 12.0662
1562.19 12.0625
892.979 12.0625
357.33 12.05
214.423 12.05
1198.64 12.0417
1042.29 12.0417
849.224 12.0417
388.659 12.0417
274.564 12.0417
259.605 12.0417
197.612 12.0417
188.117 12.0417
134.293 12.0417
41.628 12.0417
1600.83 12.0357
1192.24 12.0357
963.812 12.0357
813.63 12.0357
702.555 12.0357
391.62 12.0357
377.644 12.0357
76.6777 12.0357
72.6146 12.0357
583.232 12.0313
1627. 12.0179
48.9624 12.0179
1460.24 12.0139
1263.39 12.0139
722.603 12.0139
246.178 12.0139
228.297 12.0139
103.944 12.0139
1656.8 12.0114
1531.4 12.0114
966.672 12.0114
723.604 12.0114
504.825 12.0114
253.522 12.0114
177.268 12.0114
64.2634 12.0114
1393.3 12.0096
1288.78 12.0096
1288.13 12.0096
744.009 12.0096
639.926 12.0096
567.988 12.0096
418.092 12.0096
411.593 12.0096
338.199 12.0096
312.537 12.0096
298.946 12.0096
131.808 12.0096
45.0824 12.0096
435.607 12.0083
530.314 12.0074
1691.1 12.
1286.83 12.
1261.74 12.
1089.63 12.
1047.11 12.
806.635 12.
790.818 12.
721.163 12.
282.653 12.
224.564 12.
58.1654 12.
43.2551 12.
1691.57 11.9205
1114.27 11.9205
905.885 11.9205
663.076 11.9205
196.561 11.9205
135.969 11.9205
128.264 11.9205
118.336 11.9205
827.62 11.875
149.011 11.875
92.2748 11.875
347.124 11.8
132.287 11.8
95.2991 11.8
1658.84 11.6806
1657.68 11.6806
809.034 11.6806
645.818 11.6806
532.952 11.6806
482.862 11.6806
292.901 11.6806
259.313 11.6806
1080.62 11.6667
854.979 11.6667
681.357 11.6667
526.183 11.6667
305.811 11.6667
283.644 11.6667
829.054 11.625
1401.76 11.5714
1398.76 11.5714
732.647 11.5714
644.384 11.5714
229.303 11.5714
1577.53 11.5625
1251.07 11.5625
1160.87 11.5625
1110.15 11.5625
837.092 11.5625
745.333 11.5625
736.74 11.5625
569.926 11.5625
425.827 11.5625
267.881 11.5625
1474.81 11.5568
1099.38 11.5568
1095.96 11.5568
887.828 11.5568
669.886 11.5568
305.39 11.5568
49.0943 11.5568
1653.49 11.4712
770.222 11.4712
733.051 11.4712
526.313 11.4712
410.711 11.4712
40.5336 11.4712
1475.04 11.45
1128.18 11.45
995.876 11.45
803.999 11.45
712.539 11.45
249.459 11.45
184.262 11.45
179.638 11.45
1358.71 11.4464
876.873 11.4083
1473.4 11.375
503.051 11.375
422.45 11.375
203.82 11.375
191.952 11.375
162.306 11.375
135.45 11.375
1662.85 11.3472
745.867 11.3472
608.093 11.3472
567.393 11.3472
567.196 11.3472
218.741 11.3472
126.019 11.3472
1069.34 11.3333
99.2674 11.3333
518.561 11.3214
126.11 11.3214
77.3514 11.3214
1246.42 11.2841
1019.22 11.2841
882.805 11.2841
542.333 11.2841
73.0004 11.2841
1611.84 11.25
561.644 11.25
536.593 11.25
326.78 11.25
185.466 11.25
948.755 11.2404
885.154 11.2404
532.163 11.2404
516.905 11.2404
292.043 11.2404
207.633 11.2404
629.87 11.225
1678.25 11.2083
1545.85 11.2083
1516.97 11.2
1460.33 11.2
1176.96 11.2
807.838 11.2
688.612 11.2
667.74 11.2
647.368 11.2
604.266 11.2
598.144 11.2
281.363 11.2
236.346 11.2
97.5628 11.2
52.3418 11.2
1184.12 11.1667
1060.56 11.1667
914.33 11.1667
897.227 11.1667
399.973 11.1667
121.35 11.1667
1267.62 11.1607
1032.13 11.1607
720.414 11.1607
503.348 11.1607
210.63 11.1607
161.483 11.1607
1478.38 11.1429
511.683 11.1429
1524.53 11.125
1424.76 11.125
1272.65 11.125
1199.76 11.125
1102.08 11.125
498.179 11.125
468.486 11.125
367.669 11.125
336.221 11.125
226.095 11.125
143.575 11.125
111.312 11.125
1603.42 11.1023
1473.89 11.1023
1415.28 11.1023
959.619 11.1023
650.899 11.1023
256. 11.1023
1228.83 11.0865
1106.17 11.0865
1252.29 11.0833
1175.35 11.075
477.444 11.075
860.093 11.0662
1624.11 11.0625
60.6247 11.0625
1351.87 11.05
588.001 11.05
421.201 11.05
367.999 11.05
336.305 11.05
176.65 11.05
166.285 11.05
1541.35 11.0417
1346.88 11.0417
1336.56 11.0417
1099.74 11.0417
877.212 11.0417
550.381 11.0417
492.633 11.0417
406.877 11.0417
818.933 11.0357
576.473 11.0357
575.249 11.0357
632.672 11.0313
497.771 11.0313
1230.32 11.0179
1024.62 11.0179
794.48 11.0179
95.6484 11.0179
1313.54 11.0139
1306.88 11.0139
1246.83 11.0139
563.848 11.0139
399.481 11.0139
379.216 11.0139
101.604 11.0139
76.7681 11.0139
1637.11 11.0114
1593.78 11.0114
588.348 11.0114
349.544 11.0114
324.457 11.0114
151.141 11.0114
106.808 11.0114
1519.21 11.0096
1467.52 11.0096
1356.85 11.0096
1121.33 11.0096
774.854 11.0096
759.859 11.0096
752.659 11.0096
543.629 11.0096
260.816 11.0096
106.595 11.0096
554.299 11.0083
142.104 11.0074
1584.9 11.
1496.97 11.
1457.88 11.
1441. 11.
1428.89 11.
1230.42 11.
1000.31 11.
886.953 11.
883.638 11.
873.789 11.
806.041 11.
797.445 11.
700.977 11.
598.802 11.
583.917 11.
519.829 11.
500.292 11.
447.797 11.
402.94 11.
313.409 11.
206.652 11.
184.77 11.
1525.34 10.9205
903.679 10.9205
376.057 10.9205
310.518 10.9205
211.533 10.9205
152.735 10.9205
122.738 10.9205
75.7957 10.9205
60.443 10.9205
48.4523 10.9205
1095.42 10.875
606.106 10.875
565.379 10.875
517.133 10.875
349.817 10.875
344.396 10.875
311.217 10.875
226.573 10.875
158.421 10.875
1550.32 10.8
1379.82 10.8
1301.93 10.8
1198.42 10.8
1002.11 10.8
678.81 10.8
555.558 10.8
328.372 10.8
241.761 10.8
171.183 10.8
141.369 10.8
134.614 10.8
101.889 10.8
276.585 10.75
255.29 10.75
215.023 10.75
146.262 10.75
56.3642 10.75
1658.21 10.6806
936.747 10.6806
828.611 10.6806
182.188 10.6806
60.7239 10.6806
848.57 10.6667
773.19 10.6667
348.101 10.6667
300.872 10.6667
152.398 10.6667
110.282 10.6667
66.8335 10.6667
1621.77 10.5625
1526.4 10.5625
1231.42 10.5625
1219.4 10.5625
1188.49 10.5625
1009.8 10.5625
996.68 10.5625
974.613 10.5625
935.473 10.5625
915.41 10.5625
821.438 10.5625
708.601 10.5625
671.867 10.5625
594.678 10.5625
395.001 10.5625
45.203 10.5625
1483.63 10.5568
1260.12 10.5568
1030.72 10.5568
482.059 10.5568
309.055 10.5568
297.065 10.5568
215.155 10.5568
201.951 10.5568
78.7337 10.5568
74.2386 10.5568
1324.32 10.4712
1181.52 10.4712
202.14 10.4712
1416.77 10.45
1001.69 10.45
529.341 10.45
477.993 10.45
168.413 10.45
985.475 10.4464
875.053 10.4464
541.263 10.4464
524.049 10.4464
191.568 10.4464
141.556 10.4464
1492.93 10.375
1314.87 10.375
1019.41 10.375
99.8563 10.375
45.7195 10.375
1449.97 10.3472
1247.58 10.3472
1247.32 10.3472
1179.28 10.3472
1118.66 10.3472
617.422 10.3472
454.603 10.3472
288.829 10.3472
124.212 10.3472
47.8065 10.3472
1439.39 10.2841
1290.68 10.2841
434.46 10.2841
286.062 10.2841
136.212 10.2841
929.336 10.25
886.162 10.25
577.53 10.25
529.091 10.25
512.255 10.25
474.942 10.25
292.555 10.25
212.831 10.25
133.721 10.25
1427.76 10.2404
1378.88 10.2404
1316.41 10.2404
1163.87 10.2404
752.298 10.2404
560.791 10.2404
144.848 10.2404
125.435 10.2404
497.997 10.225
223.515 10.225
128.3 10.225
478.309 10.2
341.421 10.2
287.984 10.2
159.515 10.2
1671.43 10.1667
518.039 10.1667
284.65 10.1667
82.3 10.1667
1152.11 10.1607
869.051 10.1607
786.552 10.1607
522.715 10.1607
320.792 10.1607
276.934 10.1607
129.185 10.1607
121.673 10.1607
1474.48 10.1429
912.616 10.1429
571.203 10.1429
535.101 10.1429
1492.84 10.125
1213.32 10.125
1126.99 10.125
953.596 10.125
848.088 10.125
826.739 10.125
694.817 10.125
582.678 10.125
536.879 10.125
309.375 10.125
213.133 10.125
100.437 10.125
98.5661 10.125
1666.24 10.1023
1559.48 10.1023
1515.3 10.1023
1124.13 10.1023
1071.16 10.1023
1062.09 10.1023
875.178 10.1023
868.193 10.1023
844.823 10.1023
696.737 10.1023
564.324 10.1023
391.223 10.1023
319.298 10.1023
210.225 10.1023
61.2549 10.1023
1462.47 10.0865
1002.34 10.0865
775.939 10.0865
756.515 10.0865
674.776 10.0865
506.938 10.0865
1664.88 10.0833
1246.91 10.0833
233.241 10.0833
181.71 10.0833
1519.81 10.075
1489.57 10.075
1393.9 10.075
1143.38 10.075
113.682 10.075
860.159 10.0625
797.644 10.0625
383.813 10.0625
366.363 10.0625
205.665 10.0625
84.6819 10.0625
82.1964 10.0625
1693.85 10.05
1652.47 10.05
1375.16 10.05
1170.21 10.05
1116.67 10.05
1097.82 10.05
753.76 10.05
679.397 10.05
584.104 10.05
492.214 10.05
328.857 10.05
174.775 10.05
153.9 10.05
112.81 10.05
48.5547 10.05
1585.83 10.0417
1544.47 10.0417
1318.76 10.0417
1265.89 10.0417
740.841 10.0417
699.173 10.0417
670.853 10.0417
614.264 10.0417
553.139 10.0417
535.629 10.0417
514.641 10.0417
412.814 10.0417
250.802 10.0417
239.732 10.0417
102.988 10.0417
1054.04 10.0357
624.457 10.0357
615.102 10.0357
61.1383 10.0357
896.932 10.025
1676.8 10.0179
497.874 10.0179
165.362 10.0179
1304.61 10.0139
1222.73 10.0139
1035.47 10.0139
924.038 10.0139
912.754 10.0139
778.223 10.0139
662.334 10.0139
628.759 10.0139
143.336 10.0139
119.314 10.0139
53.0073 10.0139
995.764 10.0114
990.528 10.0114
947.502 10.0114
928.885 10.0114
892.84 10.0114
646.289 10.0114
535.154 10.0114
500.51 10.0114
391.053 10.0114
222.099 10.0114
108.77 10.0114
71.9717 10.0114
1467.63 10.0096
656.494 10.0096
647.178 10.0096
575.552 10.0096
1410.86 10.
1302.82 10.
1278.79 10.
1238.81 10.
1155.15 10.
1091.95 10.
895.341 10.
608.018 10.
531.483 10.
342.691 10.
327.415 10.
309.325 10.
280.821 10.
231.999 10.
139.602 10.
115.756 10.
84.7817 10.
