# Supplementary material for: Functional Genomics of Novel Secondary Metabolites from Diverse Cyanobacteria Using Untargeted Metabolomics
Source: Mar Drugs. 2013 Sep 30;11(10):3617–31. doi: 10.3390/md11103617 (PMC3826126; doi:10.3390/md11103617)
Supplement: Supplementary File 3 — Supplementary msms data (ZIP, 1417 KB) [file marinedrugs-11-03617-s003.zip › msms/205.Positive.txt]

// 205. 3Hex C18H32O16 Positive
325.115 109800.
163.061 68022.3
145.051 52641.7
85.0294 20002.5
127.04 16075.2
289.093 10968.
97.0293 5164.14
180.088 5127.64
325.275 2878.88
343.124 2633.16
522.205 2618.85
271.083 2420.39
259.084 2079.04
163.173 1877.53
325.335 1514.94
360.152 1487.31
181.072 1431.74
145.158 1422.78
307.102 1413.45
325.406 1301.75
91.0386 1149.15
109.031 1110.35
247.082 1070.28
115.039 979.789
325.463 953.024
163.213 904.12
487.168 891.405
325.538 772.885
325.709 771.405
325.616 741.959
325.838 735.777
253.07 705.184
145.194 673.593
163.267 673.185
127.117 607.361
61.0301 603.043
163.309 598.862
69.0355 591.408
325.773 581.8
325.932 550.571
326.037 537.227
451.15 517.322
85.113 499.76
163.374 486.018
145.258 475.249
326.121 466.422
99.0467 455.306
505.183 419.69
145.421 384.9
163.581 357.198
326.22 347.686
326.308 345.922
163.445 333.056
145.364 330.9
163.522 299.397
326.388 296.178
163.635 293.409
421.145 293.166
469.161 289.006
433.145 288.103
326.25 286.596
103.04 284.131
163.671 277.063
163.73 272.532
211.058 272.07
326.697 255.016
145.553 247.187
145.496 247.113
326.887 246.018
163.704 241.199
289.244 238.923
43.0206 237.564
342.142 237.017
163.799 225.649
127.179 225.067
326.524 223.337
85.16 215.204
73.0297 208.272
145.631 207.231
326.628 197.166
57.035 194.363
163.867 186.034
289.324 176.729
164.111 168.857
289.523 168.391
145.876 166.491
327.14 165.323
223.075 164.506
241.078 164.161
163.758 163.313
145.657 162.084
145.741 161.002
289.362 155.307
180.216 153.82
326.785 152.003
145.8 150.779
229.075 150.337
164.016 147.375
85.4044 145.114
277.095 144.909
127.261 144.893
55.0224 140.012
85.2115 139.076
271.175 136.408
289.415 136.032
146.073 132.643
127.297 129.004
272.131 128.261
85.2677 127.347
164.286 126.19
145.928 124.021
145.965 123.125
85.3805 122.333
85.3268 122.033
163.914 121.558
164.416 120.017
707.584 119.118
164.378 117.298
164.883 115.961
97.1263 115.657
193.049 113.694
327.243 112.509
127.352 112.077
85.4511 110.564
330.127 110.491
