# Supplementary material for: Functional Genomics of Novel Secondary Metabolites from Diverse Cyanobacteria Using Untargeted Metabolomics
Source: Mar Drugs. 2013 Sep 30;11(10):3617–31. doi: 10.3390/md11103617 (PMC3826126; doi:10.3390/md11103617)
Supplement: Supplementary File 3 — Supplementary msms data (ZIP, 1417 KB) [file marinedrugs-11-03617-s003.zip › msms/80.Positive.txt]

// 80.  C6H5N5O Positive
164.056 11204.
147.027 1244.27
119.033 1068.5
121.049 371.679
164.173 354.386
164.206 180.078
164.238 171.926
96.0543 144.036
92.023 143.506
164.354 117.512
164.271 83.0179
164.431 81.4821
164.523 69.0227
119.107 63.15
69.3957 61.25
164.688 55.
57.0286 54.0714
165.049 53.0125
165.27 51.
164.898 50.875
136.06 48.8182
164.754 48.5568
121.107 48.1422
119.293 46.2663
147.136 45.4321
164.96 43.2112
165.003 42.7656
104.047 41.2857
147.207 36.125
168.81 33.75
167.063 33.4808
352.768 33.1655
164.609 33.0114
833.33 32.0588
646.202 31.375
164.824 29.8
94.2182 28.6576
165.072 28.3224
163.095 28.2404
94.0362 28.0662
346.503 27.5682
147.338 27.0536
92.0837 26.6944
110.358 25.3224
1151.27 25.1111
878.03 25.1111
65.6268 25.0833
119.984 24.5329
1401.99 24.5216
45.1344 24.1838
72.9186 24.1607
165.668 24.125
147.262 24.0357
55.5587 23.845
1548.04 23.6429
1263.64 23.6
61.0361 23.3214
165.553 23.2857
148.725 23.225
959.939 23.0417
88.7143 22.1838
1476.41 22.1488
368.31 22.1488
1057.78 22.1111
47.359 22.0489
833.9 21.9205
653.867 21.9
268.52 21.3636
147.824 21.2813
79.9223 21.245
120.388 21.1635
1012.5 21.1488
256.511 21.1111
73.4087 21.0592
166.974 21.0417
1172.39 21.0227
307.298 21.0227
166.752 21.0139
165.43 21.
122.443 21.
147.787 20.5625
165.172 20.2045
1395.97 20.1875
168.957 20.0192
55.9989 20.0096
212.693 20.0083
467.914 20.0066
232.644 20.
1571.22 19.6544
1192.17 19.4821
165.932 19.375
108.585 19.3603
56.6342 19.2841
1441.56 19.25
252.373 19.25
366.948 19.0536
134.529 19.0208
1242.17 19.0066
536.132 18.6667
1235.83 18.5714
887.214 18.5625
53.1663 18.5625
75.133 18.5568
1126.99 18.5
1469.79 18.4083
92.58 18.3603
1225.62 18.2841
167.418 18.2404
685.082 18.1838
256.898 18.1667
1334.12 18.1635
167.153 18.1429
98.0333 18.1118
712.671 18.1
322.031 18.1
1551.97 18.0833
235.167 18.0592
75.8382 18.0313
630.486 18.0278
225.234 18.0227
1397.64 18.0083
446.635 18.0083
703.297 18.0066
495.634 18.0066
303.907 17.8929
1321.44 17.8897
404.763 17.675
824.691 17.4712
746.633 17.4444
72.9972 17.4444
713.884 17.3611
158.658 17.3224
559.233 17.2857
299.268 17.2813
57.4657 17.2813
109.396 17.225
426.13 17.1645
406.837 17.125
166.656 17.125
491.219 17.1
175.163 17.0662
1439.99 17.0592
833.595 17.0592
213.267 17.0536
324.616 17.0313
567.832 17.0278
183.245 17.0278
726.052 17.025
482.196 17.025
615.985 17.0066
1050.95 17.006
184.924 17.
154.006 17.
127.611 17.
122.576 17.
1387.88 16.9205
1329.36 16.9205
996.876 16.9205
1053.89 16.9
311.905 16.6944
1428.04 16.675
1554.09 16.5714
547.692 16.5714
194.231 16.5714
1507.5 16.5568
190.808 16.5
589.379 16.4083
42.5331 16.4083
166.087 16.375
229.84 16.2917
834.796 16.2857
701.015 16.2857
388.115 16.2813
920.053 16.25
682.614 16.2426
163.325 16.2404
166.315 16.225
165.88 16.225
47.7303 16.225
262.221 16.2083
742.64 16.1635
1431.96 16.1429
641.247 16.125
63.179 16.125
1108.16 16.0865
1552.8 16.0833
1037.57 16.075
521.585 16.0592
1502.18 16.05
675.356 16.0489
1403.79 16.0417
1289.01 16.0417
364.257 16.0417
304.637 16.0417
163.522 16.0417
1350.35 16.0357
1319.96 16.0357
894.539 16.0313
132.616 16.0313
120.699 16.0313
147.51 16.025
426.036 16.0139
216.837 16.0096
145.632 16.0096
302.776 16.0083
252.971 16.0083
169.017 16.0083
1406.97 16.0074
981.892 16.0074
1579.87 16.0066
392.803 16.
122.474 16.
42.0567 16.
1503.24 15.9205
168.337 15.9205
157.464 15.8929
1365.07 15.8897
473.932 15.8897
97.4624 15.8
407.179 15.7961
109.009 15.7961
463.799 15.7813
428.298 15.6944
304.674 15.6944
646.767 15.6667
601.903 15.6667
338.569 15.6667
56.3732 15.6667
170.705 15.5714
148.472 15.5714
45.5392 15.5714
302.727 15.5329
165.374 15.5
689.178 15.4712
603.399 15.4083
64.2003 15.4083
710.044 15.3603
416.291 15.3603
1005.35 15.3224
1347.79 15.2857
391.081 15.2857
380.008 15.2841
847.762 15.2813
975.727 15.25
147.59 15.25
102.645 15.25
93.2155 15.2083
656.054 15.1838
206.126 15.1838
525.438 15.1667
368.113 15.1667
153.931 15.1667
147.616 15.1667
107.876 15.1667
77.4323 15.1667
43.4197 15.1645
1219.94 15.1635
92.186 15.1635
1383.2 15.1607
1454.4 15.125
398.141 15.125
179.22 15.125
1137.53 15.1111
159.41 15.1023
730.566 15.1
292.617 15.0909
165.314 15.0865
763.869 15.075
199.114 15.075
699.126 15.0662
460.03 15.0662
227.216 15.0662
1479.51 15.0417
653.118 15.0417
257.773 15.0417
97.2362 15.0417
271.702 15.0357
1560.01 15.0313
507.798 15.0313
375.934 15.0313
1490. 15.0278
526.845 15.0278
359.959 15.0278
92.1675 15.025
264.368 15.0179
119.205 15.0139
585.077 15.0114
166.014 15.0114
163.17 15.0096
1236.58 15.0083
1095.18 15.0083
1019.91 15.0066
1066.68 15.
721.506 15.
436.503 15.
175.782 15.
153.413 15.
101.875 15.
250.325 14.8
864.929 14.7813
883.936 14.7788
100.439 14.7788
60.9031 14.6944
930.409 14.675
100.821 14.6667
1392.8 14.5956
679.29 14.5956
155.628 14.5956
123.79 14.5956
1255.16 14.5714
1021.41 14.5714
178.897 14.5714
464.372 14.5625
1514.06 14.5568
408.141 14.5568
50.0614 14.5329
127.45 14.5
1465.84 14.4712
61.2482 14.4712
79.323 14.45
447.874 14.4444
722.169 14.4083
428.367 14.4083
844.31 14.375
89.9203 14.375
671.357 14.3603
588.658 14.3603
1069.73 14.3224
1530.11 14.3214
1522.9 14.3214
972.652 14.2917
853.615 14.2857
585.277 14.2857
336.469 14.2841
322.863 14.2841
293.38 14.2841
1026.64 14.2813
128.788 14.25
64.9279 14.25
325.06 14.2404
167.211 14.2404
782.377 14.2083
507.088 14.2083
260.804 14.2083
1118.6 14.2
571.535 14.2
165.21 14.2
882.331 14.1838
69.5253 14.1838
901.131 14.1667
348.348 14.1667
165.461 14.1667
627.029 14.1635
446.752 14.1635
1268.41 14.1429
617.935 14.1429
228.244 14.1429
103.023 14.1429
90.4214 14.1429
66.0405 14.1429
1455.49 14.125
1171.6 14.125
950.59 14.0865
802.581 14.0865
254.013 14.0865
149.055 14.0865
162.571 14.075
63.3635 14.075
61.4225 14.075
1008.22 14.0662
145.96 14.0625
1406.35 14.0536
1199.4 14.05
280.449 14.05
1244.2 14.0417
452.342 14.0417
351.826 14.0417
169.101 14.0417
1058.6 14.0357
566.699 14.0357
484.715 14.0313
1380.2 14.025
1266.51 14.0139
1160.26 14.0114
1057.37 14.0114
240.494 14.0096
131.155 14.0096
122.969 14.0096
1265.02 14.0083
1198.46 14.0083
233.213 14.0083
98.8904 14.0083
1046.24 14.0074
700.141 14.0074
178.63 14.0074
50.6018 14.0074
43.567 14.0074
1351.2 14.0066
1540.32 14.
649.232 14.
539.216 14.
475.965 14.
166.118 14.
146.359 14.
104.084 14.
83.1654 14.
1475.74 13.9205
889.72 13.9205
875.544 13.9205
42.3791 13.9205
1224.29 13.8929
278.172 13.8929
151.564 13.8
693.701 13.7813
305.626 13.7788
761.062 13.75
44.1346 13.6806
834.44 13.675
590.315 13.675
80.0766 13.675
1048.99 13.6667
238.298 13.6667
86.481 13.625
1249.08 13.5714
943.845 13.5625
256.26 13.5625
169.431 13.5625
749.565 13.5568
281.983 13.5568
1450.39 13.5
1469.09 13.45
1168.03 13.45
900.911 13.45
772.526 13.45
568.375 13.45
599.483 13.4464
980.51 13.4083
874.541 13.375
846.626 13.375
425.809 13.375
108.19 13.375
48.3755 13.375
1566.6 13.3603
688.895 13.3603
807.97 13.3333
204.274 13.3333
434.841 13.3214
241.285 13.3214
45.1735 13.3214
1342.97 13.2841
163.435 13.2841
1533.56 13.2813
430.006 13.2813
144.563 13.2813
1281.98 13.25
888.002 13.25
186.028 13.25
1348.25 13.2404
815.858 13.2404
728.927 13.2404
119.152 13.225
1170.63 13.2083
961.199 13.2083
183.617 13.2083
1331.06 13.2
321.426 13.2
202.198 13.2
180.62 13.2
162.38 13.2
1081.59 13.1838
798.415 13.1667
736.601 13.1667
336.289 13.1667
201.034 13.1667
1458.17 13.1635
1454.72 13.1635
980.75 13.1635
220.248 13.1607
168.628 13.1607
924.353 13.1429
393.698 13.1429
219.265 13.1429
161.656 13.1429
1203.01 13.125
1168.39 13.125
989.178 13.125
826.7 13.125
618.953 13.125
388.47 13.125
364.122 13.125
286.117 13.125
261.95 13.125
219.713 13.125
175.519 13.125
165.497 13.125
106.659 13.125
594.594 13.1023
174.186 13.1023
840.406 13.0865
661.951 13.0865
855.347 13.0833
996.521 13.075
845.978 13.075
686.491 13.075
245.127 13.075
1586.66 13.0662
421.801 13.0662
155.192 13.05
1577.72 13.0417
1416.33 13.0417
1133.57 13.0417
938.275 13.0417
825.154 13.0417
663.622 13.0417
534.697 13.0417
444.213 13.0417
358.616 13.0417
108.355 13.0417
42.47 13.0417
512.559 13.0357
425.704 13.0357
420.731 13.0357
200.929 13.0357
121.191 13.0357
1340.56 13.0313
444.704 13.0313
172.234 13.0313
705.061 13.0278
169.404 13.0278
73.1732 13.0278
1094.1 13.025
1370.15 13.0179
1228.46 13.0139
395.667 13.0139
203.878 13.0139
194.446 13.0139
520.958 13.0114
89.7419 13.0114
1206.65 13.0096
1109.46 13.0096
1048. 13.0096
905.822 13.0096
767.293 13.0096
110.01 13.0096
101.251 13.0096
1261.99 13.0083
40.0238 13.0083
1133.65 13.0074
85.1835 13.0066
61.5033 13.0066
1309.69 13.
1257.23 13.
1145.89 13.
1053.77 13.
1004.87 13.
808.124 13.
784.734 13.
519.273 13.
342.822 13.
271.875 13.
190.883 13.
177.46 13.
140.209 13.
119.256 13.
70.6089 13.
960.744 12.9205
387.964 12.9205
165.736 12.9205
1549.02 12.875
679.747 12.875
723.375 12.8
1347.41 12.7788
1264.6 12.7788
835.981 12.7788
776.048 12.7788
965.048 12.75
170.753 12.75
76.5657 12.75
1302.88 12.6806
684.678 12.675
1508.72 12.6667
1182.2 12.6667
442.932 12.6667
322.558 12.6667
268.907 12.6667
718.679 12.5714
719.103 12.5625
779.259 12.5568
665.15 12.5568
560.577 12.5568
419.83 12.5568
350.317 12.5568
304.821 12.5568
228.186 12.5568
192.468 12.5568
154.388 12.5568
135.08 12.5568
1317.57 12.4712
876.438 12.4712
872.915 12.4712
611.361 12.4712
107.341 12.4712
663.93 12.45
515.374 12.45
124.612 12.45
413.8 12.4464
1050.04 12.4083
943.962 12.4083
287.651 12.4083
259.529 12.4083
892.174 12.375
524.309 12.375
463.354 12.375
390.161 12.375
202.959 12.375
201.726 12.375
121.809 12.375
46.4157 12.375
1206.41 12.3472
1108.91 12.3472
918.768 12.3472
163.377 12.3472
42.0393 12.3333
1525.27 12.3214
1516.18 12.3214
544.29 12.3214
261.517 12.3214
202.035 12.3214
169.561 12.3214
63.9303 12.3214
58.2154 12.3214
168.696 12.2841
166.409 12.2841
1197.53 12.2813
1484.89 12.25
882.931 12.25
706.615 12.25
564.55 12.25
500.859 12.25
470.281 12.25
113.647 12.25
76.1166 12.25
1530.63 12.2404
644.645 12.2404
580.418 12.2404
575.213 12.2404
162.617 12.225
1367.31 12.2083
1301.94 12.2083
640.609 12.2083
1504.48 12.2
1373.5 12.2
840.773 12.2
392.981 12.2
154.699 12.2
136.283 12.2
96.2319 12.2
58.8595 12.1838
553.958 12.1667
498.035 12.1667
382.616 12.1667
365.019 12.1667
352.144 12.1667
274.077 12.1667
212.432 12.1667
64.8589 12.1667
64.0768 12.1645
1027.55 12.1607
518.571 12.1607
1212.17 12.1429
528.516 12.1429
515.949 12.1429
398.749 12.1429
269.422 12.1429
1328.51 12.125
956.933 12.125
882.429 12.125
774.266 12.125
440.203 12.125
421.975 12.125
363.586 12.125
185.024 12.125
166.803 12.125
165.825 12.125
79.2158 12.125
51.2775 12.125
1426.89 12.1023
1196.68 12.1023
1177.28 12.1023
1131.24 12.1023
1028.39 12.1023
1014.39 12.1023
442.279 12.1023
315.964 12.1023
265.702 12.1023
136.015 12.1023
87.3914 12.1023
78.6064 12.1023
62.5317 12.1023
292.019 12.0865
182.122 12.0865
126.836 12.0865
147.761 12.0833
68.0894 12.0833
1064.92 12.075
594.873 12.075
378.56 12.075
339.5 12.075
311.116 12.075
121.892 12.075
958.945 12.0662
1470.52 12.0625
324.566 12.0625
53.0048 12.0625
1462.99 12.05
1438.75 12.05
873.911 12.05
549.031 12.05
500.916 12.05
303.414 12.05
1541.36 12.0417
1444.68 12.0417
1415.45 12.0417
1294.26 12.0417
1203.77 12.0417
1145.64 12.0417
953.631 12.0417
887.684 12.0417
828.646 12.0417
482.087 12.0417
196.496 12.0417
182.703 12.0417
171.681 12.0417
171.356 12.0417
118.222 12.0417
65.9474 12.0417
58.8199 12.0417
44.1589 12.0417
1335.2 12.0357
1079.08 12.0357
997.679 12.0357
934.412 12.0357
929.551 12.0357
321.014 12.0357
49.7942 12.0357
498.892 12.0313
209.744 12.0313
606.127 12.0179
962.247 12.0139
191.565 12.0139
110.949 12.0139
1470.34 12.0114
1359.06 12.0114
936.094 12.0114
281.678 12.0114
192.955 12.0114
41.9898 12.0114
1509.12 12.0096
1072.11 12.0096
686.592 12.0096
483.165 12.0096
391.315 12.0096
317.738 12.0096
312.583 12.0096
298.872 12.0096
281.61 12.0096
192.152 12.0096
170.569 12.0096
170.337 12.0096
125.915 12.0096
1524.96 12.0083
1425.38 12.0083
1119.04 12.0083
809.167 12.0083
666.04 12.0083
505.902 12.0083
229.423 12.0083
198.129 12.0083
162.812 12.0074
1534.82 12.
1518.12 12.
1298.22 12.
1192.97 12.
1098.89 12.
976.425 12.
933.274 12.
654.384 12.
627.569 12.
552.701 12.
381.636 12.
363.499 12.
331.651 12.
173.098 12.
166.215 12.
114.231 12.
1049.72 11.9205
326.408 11.9205
315.388 11.9205
1473.43 11.875
1439.81 11.875
1027.93 11.875
714.989 11.875
147.866 11.875
91.9888 11.875
641.948 11.8
597.101 11.8
595.651 11.8
505.241 11.8
211.959 11.8
1529.22 11.7788
211.391 11.7788
1028.04 11.75
315.59 11.75
56.5124 11.75
1155.54 11.6806
880.03 11.6806
449.01 11.6806
401.438 11.6806
57.8632 11.6806
623.932 11.6667
617.334 11.6667
139.561 11.6667
44.4303 11.6667
116.699 11.625
51.7352 11.625
1354.21 11.5714
564.289 11.5714
1465.66 11.5625
1401.08 11.5625
1229.77 11.5625
1116.99 11.5625
735.1 11.5625
283.398 11.5625
251.557 11.5625
496.875 11.5568
459.646 11.5568
59.7912 11.5568
745.225 11.4712
380.29 11.4712
151.61 11.4712
139.403 11.4712
1432.43 11.45
507.568 11.45
477.676 11.45
200.659 11.45
98.4759 11.45
63.2441 11.45
44.5014 11.45
787.384 11.4083
1486.22 11.375
1438.06 11.375
1380.82 11.375
603.973 11.375
346.439 11.375
331.934 11.375
248.511 11.375
173.696 11.375
141.91 11.375
122.855 11.375
1542.4 11.3472
1497.68 11.3472
626.654 11.3472
526.172 11.3472
323.062 11.3472
295.907 11.3472
205.64 11.3472
199.962 11.3472
45.8193 11.3472
1145.75 11.3333
873.494 11.3333
631.599 11.3333
337.281 11.3333
1045.16 11.3214
833.793 11.3214
555.411 11.3214
537.695 11.3214
156.694 11.3214
1586.21 11.2841
1533.68 11.2841
1089.94 11.2841
1085.95 11.2841
1080.48 11.2841
1049.62 11.2841
1004.64 11.2841
468.285 11.2841
423.416 11.2841
173.469 11.2841
139.952 11.2841
57.8091 11.2841
1539.91 11.25
968.437 11.25
802.52 11.25
684.463 11.25
452.685 11.25
119.485 11.25
63.2641 11.25
44.9933 11.25
1577.05 11.2404
1096.41 11.2404
1058.06 11.2404
151.863 11.2404
81.1508 11.2404
387.073 11.225
1530.89 11.2083
959.513 11.2083
