# Supplementary material for: Functional Genomics of Novel Secondary Metabolites from Diverse Cyanobacteria Using Untargeted Metabolomics
Source: Mar Drugs. 2013 Sep 30;11(10):3617–31. doi: 10.3390/md11103617 (PMC3826126; doi:10.3390/md11103617)
Supplement: Supplementary File 3 — Supplementary msms data (ZIP, 1417 KB) [file marinedrugs-11-03617-s003.zip › msms/247.Negative.txt]

// 247. 13Hex+C7H16O7 C85H146O72 Negative
1158.88 5351.78
1158.38 4204.11
1159.39 1593.28
1159.6 374.281
1159.16 269.5
1158.65 222.84
1159.92 179.343
1160.42 166.322
1160.61 159.298
1159.77 149.67
1160.27 140.432
1160.1 132.004
1161.69 119.29
1160.53 117.375
253.486 110.118
1160.7 107.454
1160.96 102.01
968.904 97.2813
1161.76 90.2226
1162.02 87.4286
63.0227 78.0024
1161.08 77.6923
1162.45 72.6
1161.25 72.556
656.215 71.7686
1160.82 65.3674
1161.6 61.5625
1164.05 60.0435
1164.17 60.0026
1171.35 59.1361
1162.6 58.0043
889.726 55.8125
157.053 52.0714
1424.84 51.3068
1163.25 50.0304
1162.27 49.675
1161.86 49.0909
1068.81 49.0588
1162.79 48.7619
524.853 48.4913
1167.48 47.8571
565.686 47.7656
554.325 46.6806
46.0169 44.7601
1026.34 44.6923
1166.91 44.4879
199.998 43.245
1162.16 42.9073
1380.65 42.8897
1163.86 41.0625
1167.37 40.225
1388.62 40.125
1163.97 39.694
1176.39 39.5707
1067.14 39.45
1607.35 39.1667
44.4323 38.7824
210.841 38.4583
423.545 37.7656
64.2027 37.2841
1165.15 37.2656
179.688 37.
1167.21 36.9185
1449.24 36.6806
520.423 36.6576
229.385 36.4083
74.4155 36.35
1152.66 36.3077
40.2484 36.004
545.643 35.245
1281.92 35.225
714.137 35.0179
384.108 34.6576
221.052 34.4464
357.288 34.2667
1157.35 34.1488
552.375 34.1488
1169.56 34.0489
1158.18 34.0417
859.951 34.0341
1011.33 33.6667
706.263 33.6
1476.63 33.4545
670.405 33.405
1258.27 33.375
622.994 33.15
1023.92 33.125
433.016 33.0388
954.277 33.
189.748 32.9185
73.7278 32.3333
110.657 32.125
1161.36 32.1023
74.44 32.0417
394.103 31.9185
581.201 31.7857
247.592 31.5208
274.879 31.4464
1078.36 31.4
840.955 31.3636
201.872 31.245
976.775 31.1157
1601.78 31.0769
480.188 31.0667
101.023 31.025
1606.58 31.006
1533.72 31.006
839.788 30.8929
1168.29 30.6544
1163.45 30.5682
151.529 30.5682
226.592 30.5313
1163.78 30.3393
160.458 30.3077
524.653 30.2917
65.4024 30.2727
140.153 30.2112
1218.73 30.2
1168.19 30.1635
470.919 30.1607
988.861 30.0833
1164.36 30.0417
161.453 30.0208
1124.23 30.0083
647.911 29.9013
241.939 29.875
1337.97 29.6576
840.451 29.5
1031.33 29.4167
153.363 29.3077
1354.77 29.225
1645.54 29.1731
1104.77 29.0769
70.2301 29.0208
1066.42 29.0043
216.463 28.962
1330.35 28.7961
1022.5 28.4821
732.66 28.445
41.5382 28.4402
207.99 28.375
264.261 28.3491
189.849 28.3333
423.476 28.2841
1369.67 28.25
213.077 28.2269
1561.2 28.1731
1247.5 28.1731
47.8749 28.1635
1370.62 28.0909
576.993 28.0833
220.942 28.0417
545.765 28.0388
685.786 28.0208
490.676 28.0192
1476.53 28.006
921.037 28.005
556.916 28.0046
832.093 28.0038
1165.45 28.
563.047 27.9231
542.321 27.9185
226.765 27.875
54.8372 27.75
745.494 27.6875
72.0617 27.6429
180.305 27.6
153.5 27.5568
1676.14 27.5329
362.084 27.5313
114.094 27.4808
409.376 27.375
1178.09 27.3636
835.157 27.3333
602.157 27.3333
1334.09 27.2045
89.2976 27.125
1164.79 27.1023
1165.05 27.0833
1176.28 27.045
56.8864 27.0417
40.9355 27.0417
1330.21 27.0208
1032.79 27.0192
136.167 27.006
1261.58 27.
358.383 26.9185
1528.03 26.8897
415.648 26.845
564.61 26.8182
228.367 26.6576
110.044 26.625
1528.44 26.5
1112.81 26.5
253.835 26.4464
329.897 26.405
107.497 26.4
819.695 26.3224
987.821 26.2841
1412.36 26.2663
1233.34 26.2663
516.421 26.1607
581.502 26.0909
754.998 26.0536
82.8956 26.0227
884.277 26.0208
1396.62 26.0192
67.013 26.0179
809.854 26.0083
287.431 26.0074
114.952 26.0054
227.408 26.0046
223.246 26.0046
868.472 26.
263.158 26.
1185.15 25.9205
100.733 25.9013
1156.43 25.8929
330.226 25.8929
1001.72 25.8409
562.392 25.75
1392.23 25.6944
1556.19 25.625
310.723 25.625
1434.23 25.4402
1295.43 25.4083
670.598 25.3636
352.69 25.3636
1197.68 25.3393
668.906 25.3333
906.263 25.2841
147.484 25.225
559.287 25.1667
1177.83 25.1118
547.546 25.1111
172.354 25.0662
41.2282 25.045
76.0662 25.025
1304.41 25.0208
1260.95 25.0208
996.903 24.875
358.819 24.8409
470.618 24.8182
673.421 24.7961
66.3694 24.7778
277.53 24.75
1387.98 24.7202
1453.28 24.6
1215.73 24.5714
75.9454 24.5707
1045.6 24.5329
712.812 24.4803
977.331 24.4464
730.858 24.4402
134.878 24.4083
48.6289 24.405
1517.92 24.3636
253.08 24.3611
1618.12 24.3393
1612.66 24.2917
622.343 24.2727
473.009 24.2663
122.484 24.25
1280.15 24.225
264.121 24.225
113.863 24.225
267.841 24.2228
967.854 24.1635
1048.85 24.1359
305.109 24.1359
358.438 24.1136
1278.92 24.0833
690.186 24.0662
1545.99 24.0536
1329.08 24.0536
430.481 24.0536
393.321 24.0536
1149.54 24.0313
1576.91 24.025
1335.67 24.025
519.067 24.025
148.842 24.0227
360.119 24.0208
154.549 24.006
477.167 24.0054
1522.27 24.005
245.901 24.
938.929 23.9
299.437 23.875
239.568 23.8409
1164.93 23.7813
1163.09 23.7813
196.899 23.7202
147.978 23.7202
687.443 23.6544
450.327 23.605
1386.34 23.5956
300.923 23.5956
1167.85 23.4821
614.017 23.4444
1071.61 23.4083
123.964 23.4083
1359.45 23.405
126.312 23.405
1477.57 23.4
939.328 23.4
698.928 23.4
125.682 23.4
414.692 23.3214
738.593 23.2917
550.809 23.2917
211.324 23.2663
1104.85 23.2228
551.925 23.2045
1650.22 23.1838
631.587 23.1838
930.118 23.1645
1587.87 23.1359
553.137 23.1359
858.457 23.125
40.0596 23.125
1182.73 23.1
1309.19 23.0662
593.387 23.0662
128.776 23.0592
107.071 23.0536
1140.21 23.045
1257.09 23.0417
261.799 23.0313
365.212 23.025
189.801 23.025
49.1816 23.025
1438.46 23.0227
936.628 23.0227
462.232 23.0227
296.002 23.0208
1166.07 23.0074
455.129 23.0066
1503.6 23.006
739.962 23.006
272.84 23.006
107.302 23.006
506.691 23.
1170.17 22.8897
1168.88 22.8897
274.8 22.8897
555.733 22.75
233.368 22.75
727.515 22.6944
253.58 22.6944
360.916 22.6
342.499 22.5956
990.787 22.5329
541.12 22.5329
206.268 22.5329
1546.29 22.5
1162.99 22.5
870.995 22.4803
1166.16 22.4712
887.777 22.4712
135.213 22.4444
1488.44 22.4083
550.542 22.4083
415.6 22.405
1276.46 22.4
758.289 22.4
403.084 22.4
101.61 22.3611
1244.37 22.3603
1022.36 22.3603
490.763 22.3603
689.749 22.3333
702.992 22.2917
1157.53 22.2663
319.349 22.25
1289.72 22.2426
1271.43 22.2404
488.404 22.2404
768.976 22.225
112.186 22.2045
906.647 22.1875
325.387 22.1875
1059.39 22.1645
299.124 22.1645
369.682 22.1488
1166.56 22.125
1165.28 22.125
831.889 22.125
169.972 22.125
1257.83 22.1118
1247.61 22.1118
587.793 22.1118
617.629 22.1111
1518.36 22.0909
1178.36 22.0909
135.039 22.075
1188.23 22.0662
1514.06 22.0592
1401.63 22.0592
251.938 22.0592
179.542 22.0592
51.4611 22.0592
1428.05 22.0536
878.454 22.0417
81.0851 22.0357
1462.85 22.0313
642.911 22.0313
110.801 22.0278
1069.11 22.0074
1306. 22.006
823.112 22.006
83.0375 22.006
198.775 22.005
1173.39 22.
408.834 22.
128.302 22.
1579.69 21.9013
418.802 21.8929
1008.66 21.8897
1453.59 21.7961
260.07 21.7961
921.944 21.7202
412.617 21.7202
382.576 21.6544
1295.67 21.605
969.633 21.6
1190.6 21.5956
255.299 21.5313
1613.43 21.5
1271.67 21.5
1071.37 21.5
655.495 21.5
285.822 21.4821
1446.32 21.45
1647.45 21.4402
717.834 21.4083
664.496 21.4083
218.519 21.4083
1356.37 21.3636
1295.78 21.3611
609.801 21.3611
395.817 21.3611
1520.13 21.3603
571.185 21.3603
433.827 21.3333
1558.86 21.2857
1313.1 21.2857
1095.18 21.2426
1051.48 21.225
1669.82 21.2083
1393.78 21.2
220.699 21.1635
843.434 21.1488
236.445 21.1488
1249.56 21.1429
684.375 21.1429
77.1968 21.1429
1113.58 21.125
568.222 21.125
274.851 21.125
784.706 21.1118
472.539 21.1118
600.102 21.1111
376.531 21.1111
596.474 21.1
577.97 21.1
1549.12 21.0909
1509.94 21.0909
1076.03 21.0909
1356.03 21.0833
837.505 21.0489
883.214 21.0417
435.044 21.0313
445.489 21.0278
1628.71 21.025
450.789 21.025
50.5855 21.025
1164.46 21.0096
1441.4 21.0083
446.429 21.0083
416.289 21.0074
61.1943 21.0074
771.822 21.0066
527.651 21.0066
1358.19 21.
1166.36 21.
1104.1 21.
933.422 21.
853.864 21.
191.559 21.
80.2429 21.
641.217 20.8929
585.191 20.8929
90.5144 20.8929
1349.91 20.8897
1004.33 20.8897
367.189 20.8897
215.03 20.8182
1482.24 20.7961
107.6 20.7961
1463.1 20.7813
1234.52 20.7788
824.899 20.7788
148.999 20.75
1064.16 20.6944
376.162 20.675
147.242 20.6544
1547.68 20.625
850.946 20.625
628.513 20.625
113.624 20.625
51.2358 20.625
950.004 20.6
490.293 20.5956
1042.7 20.5329
194.255 20.5329
54.4925 20.5329
1421.27 20.5313
422.218 20.5313
90.2517 20.5313
196.945 20.5
478.245 20.4821
859.285 20.4803
1359.05 20.45
1184.55 20.4444
1475.1 20.4083
264.833 20.4083
137.802 20.4083
914.946 20.4
639.068 20.3636
577.245 20.3611
152.677 20.3611
567.195 20.3603
1172.19 20.3224
173.018 20.3214
210.672 20.2857
1318.74 20.2813
378.692 20.2813
84.8308 20.2813
515.198 20.25
465.298 20.25
154.92 20.25
1184.09 20.225
678.81 20.225
87.872 20.225
455.336 20.2083
289.543 20.2045
1164.65 20.2
1321.28 20.1838
583.687 20.1838
339.169 20.1838
124.164 20.1838
1585.4 20.1645
609.316 20.1645
162.326 20.1635
1619.82 20.1488
1181.35 20.1488
698.522 20.125
575.22 20.125
501.409 20.125
72.5792 20.125
568.428 20.1118
1559.94 20.1111
1181.49 20.1111
491.323 20.1111
243.822 20.1111
145.983 20.1111
802.434 20.0625
1652.61 20.0592
76.8957 20.0592
1172.33 20.0536
633.663 20.0536
216.721 20.0536
136.193 20.05
545.162 20.0357
1123.29 20.0313
110.633 20.0278
106.183 20.0278
1203.03 20.025
793.779 20.025
408.901 20.025
179.166 20.025
98.4264 20.0227
337.663 20.0114
1195.96 20.0083
634.221 20.0083
492.818 20.0083
1698.48 20.0074
1185.65 20.0074
792.617 20.0074
168.272 20.0074
907.337 20.0066
506.807 20.0066
1401.83 20.0054
1665.35 20.
1400.39 20.
591.754 20.
563.872 20.
284.12 20.
148.367 20.
114.302 20.
1279.81 19.8929
1174.68 19.8929
745.588 19.8929
191.658 19.8929
1095.71 19.8897
202.86 19.8897
173.244 19.8897
361.687 19.7961
193.275 19.7813
361.414 19.7202
97.3992 19.675
1378.6 19.625
1262.21 19.625
274.219 19.625
73.1258 19.625
881.678 19.6
95.2825 19.6
1080.32 19.5956
1639.13 19.5714
799.742 19.5714
212.765 19.5714
75.968 19.5714
99.1384 19.5682
120.092 19.5568
245.39 19.5329
1673.18 19.5
1032.71 19.5
873.846 19.5
700.737 19.5
479.14 19.5
232.878 19.5
151.302 19.5
120.312 19.5
1040.05 19.4821
1154.26 19.4444
790.346 19.4444
578.52 19.4444
72.7727 19.4444
1460.81 19.4083
640.743 19.4083
321.316 19.4083
281.104 19.4083
1442.98 19.4
405.191 19.4
760.793 19.375
711.121 19.375
51.6878 19.3603
1363.93 19.3224
1174.61 19.3214
1116.7 19.2917
326.839 19.2857
271.572 19.2841
445.694 19.2813
145.174 19.2813
1068.48 19.25
1025.4 19.25
405.496 19.25
169.501 19.25
79.1855 19.25
42.8606 19.25
1434.97 19.2426
1375.43 19.2426
1368.2 19.2404
527.361 19.225
208.875 19.225
531.657 19.2083
210.491 19.2083
423.049 19.2045
186.94 19.1838
1366.11 19.1667
1287.56 19.1645
494.133 19.1645
171.978 19.1645
578.554 19.1635
384.18 19.1635
1273.74 19.1488
292.475 19.1488
1121.85 19.1429
421.543 19.1429
1381.09 19.125
1265.61 19.125
941.454 19.125
939.997 19.125
392.018 19.125
178.387 19.125
1039.84 19.1118
1090. 19.1111
720.643 19.1111
64.7027 19.1111
698.656 19.1023
1182.65 19.0865
732.269 19.0662
1153.27 19.0592
293.926 19.0592
319.84 19.05
1654.59 19.0357
1292.25 19.0357
1228.62 19.0313
1079.36 19.0313
1047.75 19.0313
634.067 19.0313
547.292 19.0313
1269.29 19.025
1199.48 19.025
903.7 19.025
309.789 19.025
613.691 19.0096
1296.43 19.0083
759.316 19.0066
744.004 19.0066
721.028 19.0066
288.083 19.0066
719.613 19.006
321.801 19.006
95.125 19.006
1126.68 19.
1109.63 19.
677.617 19.
175.793 19.
134.248 19.
133.751 19.
49.4031 18.9185
201.093 18.9
693.088 18.8929
634.562 18.8929
125.189 18.8929
1492.43 18.8897
213.271 18.8897
77.6168 18.8897
1191.38 18.8182
1251.34 18.7813
137.407 18.7202
314.527 18.6944
861.591 18.6806
1285.55 18.675
743.204 18.675
407.509 18.675
245.307 18.675
1498.95 18.6667
1284.16 18.6667
379.759 18.6667
906.361 18.6544
42.9019 18.625
1171.04 18.5956
997.524 18.5956
475.681 18.5956
450.714 18.5956
457.182 18.5714
209.651 18.5568
118.106 18.5329
1378.87 18.5313
163.415 18.5313
618.995 18.5
1184.27 18.4712
749.95 18.4712
337.357 18.4444
1462.96 18.4083
1664.39 18.375
1390.71 18.375
516.128 18.375
337.082 18.375
153.182 18.375
1412.23 18.3611
1671.65 18.3603
1187.01 18.3603
663.656 18.3603
284.583 18.3603
187.324 18.3603
110.188 18.3603
502.111 18.3224
1065.22 18.3214
798.193 18.3214
294.927 18.3214
117.52 18.3214
90.3902 18.3214
52.5833 18.2857
59.2992 18.2841
980.914 18.2813
957.874 18.2813
601.191 18.25
248.983 18.25
92.3595 18.25
727.732 18.2404
509.635 18.1838
236.631 18.1838
212.475 18.1838
45.5668 18.1838
648.282 18.1645
1294.42 18.1635
772.787 18.1635
583.237 18.1635
514.886 18.1488
1288.58 18.1429
575.165 18.125
278.537 18.125
257.552 18.125
409.981 18.1118
1370.48 18.1111
585.057 18.1111
260.53 18.1111
138.058 18.1111
1075.83 18.1
667.735 18.0865
190.013 18.0865
1135.75 18.075
384.757 18.075
346.584 18.075
1420.72 18.0662
1233.16 18.0662
402.141 18.0662
43.2799 18.0662
1455.15 18.0592
605.814 18.0592
473.321 18.0592
411.383 18.0592
423.284 18.0536
277.773 18.0536
444.523 18.0489
1570.97 18.0417
566.474 18.0417
527.007 18.0417
1492. 18.0357
600.833 18.0357
240.07 18.0357
50.2924 18.0357
1195.73 18.0313
1165.77 18.0313
968.611 18.0313
742.973 18.0313
539.746 18.0313
228.904 18.0313
1190.39 18.0278
1189.02 18.0278
1145.62 18.0278
943.442 18.0278
603.306 18.0278
1128.12 18.0083
500.661 18.0083
1356.16 18.0074
441.906 18.0074
71.4161 18.0074
67.789 18.0074
1521.38 18.0066
1362.94 18.0066
1112.51 18.0066
950.847 18.0066
282.134 18.0066
185.111 18.0066
275.762 18.006
125.991 18.006
47.7341 18.006
1460.53 18.
1108.2 18.
318.909 18.
1639.22 17.9205
223.602 17.9205
705.343 17.8929
350.083 17.8929
624.39 17.8
1086.96 17.7813
1062.11 17.7813
807.348 17.7813
1603.37 17.7788
1078.75 17.7788
165.142 17.7788
1146.8 17.6944
629.447 17.6944
521.874 17.675
330.749 17.675
186.573 17.675
106.273 17.675
79.2222 17.6667
103.433 17.625
1325.55 17.5956
1101.4 17.5956
833.93 17.5956
811.34 17.5956
518.873 17.5956
164.422 17.5714
84.8567 17.5714
316.596 17.5625
670.548 17.5568
608.514 17.5568
1668.82 17.5313
1317.08 17.5
1199.84 17.5
1057.53 17.5
816.995 17.5
799.229 17.5
221.286 17.5
834.276 17.4821
1553.06 17.4712
1301.53 17.4712
1216.66 17.4712
679.561 17.45
176.409 17.4444
1419. 17.4083
510.857 17.4083
131.871 17.4083
108.554 17.4083
72.4626 17.4083
323.02 17.375
138.668 17.375
715.53 17.3603
455.179 17.3603
209.439 17.3603
110.747 17.3603
40.1759 17.3603
1426.47 17.3224
1177.38 17.3224
299.224 17.3224
42.6416 17.3224
1129.12 17.3214
1044.55 17.3214
308.71 17.3214
1078.97 17.2857
75.9262 17.2857
504.782 17.2841
455.579 17.2841
553.394 17.2813
362.875 17.2813
1550.83 17.25
1163.68 17.25
872.554 17.25
799.689 17.25
253.541 17.25
739.827 17.2426
253.152 17.2426
1443.28 17.2404
1427.92 17.2404
1007.9 17.2083
879.685 17.2083
695.809 17.2083
138.335 17.2083
51.6419 17.2083
46.3592 17.2083
557.186 17.1838
506.124 17.1838
1249.81 17.1667
745.424 17.1667
309.185 17.1645
345.512 17.1635
1229.1 17.125
1179.8 17.125
651.728 17.125
367.658 17.125
331.901 17.125
275.889 17.125
1188.04 17.1111
698.775 17.1111
688.245 17.1111
1234.14 17.1023
133.833 17.1023
1264.66 17.0865
732.609 17.0865
358.782 17.0865
115.235 17.0865
48.2935 17.0865
1168.34 17.0833
1336.71 17.075
1069.41 17.075
869.114 17.075
368.835 17.075
123.998 17.075
65.818 17.075
1140.56 17.0662
657.635 17.0662
191.026 17.0662
135.766 17.0662
61.3019 17.0662
885.913 17.0592
266.537 17.0592
785.906 17.0536
1169.64 17.05
1583.39 17.0417
198.078 17.0417
136.762 17.0417
1227.53 17.0357
517.073 17.0357
1632.3 17.0313
1521.06 17.0313
1123.97 17.0313
874.56 17.0313
784.975 17.0313
700.533 17.0278
92.1202 17.0278
1221.88 17.025
895.606 17.0179
1179.33 17.0096
703.857 17.0096
434.698 17.0096
419.921 17.0096
87.6938 17.0096
1601.52 17.0083
1133.49 17.0083
855.249 17.0083
359.785 17.0083
130.736 17.0083
107.801 17.0083
98.8718 17.0083
840.21 17.0074
405.941 17.0074
349.705 17.0074
1263.17 17.0066
1165.52 17.0066
85.0003 17.0066
1163.58 17.006
703.918 17.006
1506.4 17.
1216.24 17.
1170.02 17.
1119.19 17.
1011.2 17.
926.365 17.
897.769 17.
713.847 17.
636.68 17.
455.496 17.
291.965 17.
1166.81 16.9205
707.211 16.9205
84.8979 16.9205
84.766 16.9205
995.236 16.8929
715.597 16.8929
658.933 16.8929
597.429 16.8929
1461.1 16.8897
811.16 16.7961
943.498 16.7813
223.367 16.7813
127.035 16.7813
498.195 16.7788
497.701 16.7788
446.255 16.7788
331.78 16.7788
1298.37 16.6944
1177.72 16.675
1065.76 16.675
442.065 16.675
256.589 16.675
203.235 16.675
98.2003 16.675
49.0323 16.675
940.501 16.6667
862.603 16.6667
587.73 16.6667
404.169 16.6667
147.814 16.6667
389.706 16.625
1542.43 16.5956
1500.96 16.5956
1432.25 16.5956
1005.19 16.5714
809.199 16.5714
656.326 16.5714
551.505 16.5714
521.665 16.5714
365.708 16.5714
175.665 16.5714
166.543 16.5568
95.4694 16.5568
1605.27 16.5313
1191.57 16.4712
1108.58 16.4712
1665.44 16.45
1030.92 16.45
343.153 16.45
290.512 16.45
1045.68 16.4083
818.466 16.4083
462.114 16.4083
287.139 16.4083
188.587 16.4083
89.5385 16.4083
377.538 16.375
353.053 16.375
422.602 16.3603
326.37 16.3603
191.336 16.3603
1475.61 16.3224
1673.43 16.3214
295.735 16.3214
232.84 16.3214
212.234 16.3214
172.737 16.3214
142.522 16.3214
131.3 16.2857
76.8424 16.2857
63.2292 16.2857
1175.49 16.2841
947.755 16.2841
1582.14 16.2813
797.998 16.2813
1649.34 16.25
945.74 16.25
714.214 16.25
704.138 16.25
356.611 16.25
157.153 16.25
1170.29 16.2404
211.715 16.2404
204.14 16.2404
69.6022 16.2404
63.8434 16.2404
1230.38 16.2083
1188.91 16.2045
195.548 16.2
1352.89 16.1838
1337.36 16.1667
1182.34 16.1667
610.361 16.1667
569.516 16.1667
88.9421 16.1667
509.894 16.1645
434.376 16.1645
116.649 16.1635
1470. 16.1488
801.301 16.1429
473.658 16.1429
1502.38 16.125
1188.73 16.125
495.242 16.125
403.245 16.125
185.807 16.125
171.254 16.125
139.956 16.125
105.068 16.125
73.0141 16.125
44.2891 16.125
1216.42 16.1111
618.299 16.1111
1424.16 16.1023
1141.39 16.1
62.2564 16.1
1061.15 16.0865
906.182 16.0865
509.738 16.0865
335.476 16.0865
1169.31 16.0833
908.942 16.075
700.275 16.075
654.466 16.075
751.146 16.0662
1118.14 16.0625
423.816 16.05
209.305 16.05
1549.92 16.0417
376.072 16.0417
193.528 16.0417
86.2906 16.0417
853.763 16.0357
64.0453 16.0357
54.2217 16.0357
657.812 16.0313
179.98 16.0313
194.502 16.0278
158.614 16.0278
1637.09 16.025
1648.47 16.0096
1463.25 16.0096
1393.26 16.0096
1196.64 16.0096
1648.96 16.0083
1340.16 16.0083
609.358 16.0083
448.63 16.0083
145.873 16.0083
83.8896 16.0083
83.4547 16.0083
64.2519 16.0083
1436.05 16.0074
1302.79 16.0074
1150.31 16.0074
420.672 16.0074
320.641 16.0074
96.2112 16.0074
451.519 16.0066
1578.39 16.
1347.23 16.
1200.14 16.
1169.83 16.
1075.92 16.
508.511 16.
431.551 16.
249.318 16.
247.296 16.
225.236 16.
57.1107 16.
45.4333 16.
1485.96 15.9205
1405.53 15.9205
144.228 15.9205
1669.06 15.8929
147.147 15.8929
566.005 15.8
52.6956 15.8
1274.58 15.7813
68.9598 15.7813
1397.96 15.7788
999.034 15.7788
736.814 15.7788
286.468 15.7788
226.392 15.7788
202.494 15.7788
47.8083 15.7788
702.332 15.6806
102.159 15.6806
89.4514 15.6806
83.7856 15.675
1095.98 15.6667
298.874 15.6667
216.205 15.6667
52.5382 15.6667
1189.76 15.5956
623.682 15.5956
894.805 15.5714
803.359 15.5714
606.465 15.5714
391.791 15.5714
388.363 15.5714
1684.35 15.5625
1550.4 15.5568
617.555 15.5568
602.923 15.5568
314.587 15.5329
120.05 15.5
293.336 15.4712
265.362 15.4712
1580.56 15.45
1092.08 15.45
1173.22 15.4444
765.154 15.4083
216.907 15.4083
1511.23 15.375
1056.02 15.375
1024.68 15.375
192.196 15.375
120.116 15.375
95.6716 15.375
94.993 15.375
90.8099 15.375
428.226 15.3603
143.648 15.3472
324.933 15.3214
221.99 15.3214
190.685 15.3214
170.666 15.3214
1505.7 15.2857
1305.86 15.2857
538.425 15.2857
430.057 15.2857
296.58 15.2857
58.9319 15.2857
1193.36 15.2841
797.741 15.2841
57.0119 15.2841
1555.94 15.2813
664.603 15.2813
64.9054 15.2813
1339.97 15.25
203.393 15.25
110.767 15.25
296.802 15.2404
51.8114 15.2404
1557.77 15.2083
1036.4 15.2083
634.901 15.2
408.636 15.2
140.262 15.2
1164.54 15.1838
352.023 15.1838
1368.95 15.1667
791.939 15.1667
683.341 15.1667
616.419 15.1667
305.278 15.1667
1129.29 15.1645
1042.84 15.1635
448.364 15.1635
1606.82 15.1488
465.799 15.1429
436.575 15.1429
234.134 15.1429
63.9353 15.1429
1475.51 15.125
1261.83 15.125
986.593 15.125
975.335 15.125
577.433 15.125
485.55 15.125
148.147 15.125
106.771 15.125
89.1061 15.125
704.891 15.1111
580.064 15.1023
1458.96 15.0865
1224.27 15.0865
1172.84 15.0865
978.207 15.0865
876.204 15.0865
163.601 15.0865
142.974 15.0865
96.4307 15.0865
761.702 15.075
455.263 15.075
327.882 15.075
62.0352 15.075
53.4526 15.075
451.994 15.0662
282.346 15.0662
693.981 15.0625
82.3586 15.0625
1296.57 15.05
44.9229 15.05
1389.39 15.0417
965.535 15.0417
934.882 15.0417
851.93 15.0417
801.383 15.0417
705.429 15.0417
535.077 15.0417
362.532 15.0417
227.857 15.0417
133.579 15.0417
52.1885 15.0417
963.838 15.0357
779.576 15.0357
650.252 15.0357
579.555 15.0357
562.69 15.0357
958.901 15.0313
720.766 15.0313
244.421 15.0313
1158.1 15.025
900. 15.0179
1105.81 15.0096
992.179 15.0096
870.837 15.0096
345.966 15.0096
224. 15.0096
113.08 15.0096
276.505 15.0083
272.547 15.0083
199.551 15.0083
1443.63 15.0074
1471.54 15.
1457.47 15.
1007.43 15.
848.332 15.
721.32 15.
420.566 15.
328.515 15.
285.56 15.
236.234 15.
111.677 15.
101.127 15.
989.359 14.9205
502.761 14.9205
287.7 14.9205
180.069 14.9205
652.537 14.8929
1587.33 14.8
927.405 14.8
327.422 14.8
214.764 14.8
206.533 14.8
79.9014 14.8
1568.64 14.7813
42.2316 14.7813
1526.1 14.7788
403.173 14.7788
1678.19 14.6944
1508.55 14.6806
501.856 14.675
172.1 14.675
79.8119 14.675
1348.4 14.6667
1258.61 14.6667
247.019 14.6667
205.989 14.6667
176.445 14.6667
82.0308 14.6667
854.317 14.5956
1293.05 14.5714
350.339 14.5714
198.332 14.5714
1340.39 14.5625
984.479 14.5625
46.8619 14.5625
1652.07 14.5568
1548.62 14.5568
1280.8 14.5568
1246.29 14.5568
839.375 14.5568
199.145 14.5568
198.81 14.5568
46.0659 14.5568
763.07 14.5
239.131 14.5
114.333 14.5
1193.54 14.4712
1130.49 14.4712
454.728 14.4712
317.623 14.4712
260.113 14.4712
1407.83 14.45
286.304 14.45
212.59 14.45
190.754 14.45
111.041 14.45
309.04 14.4464
203.692 14.4444
1497.56 14.4083
1476.84 14.4083
126.228 14.4083
1203.52 14.375
814.21 14.375
650.761 14.375
443.7 14.375
243.519 14.375
199.35 14.375
110.012 14.375
79.155 14.375
47.1075 14.375
1286.79 14.3472
191.928 14.3472
103.787 14.3472
1170.38 14.3333
794.167 14.3214
739.73 14.3214
354.11 14.3214
279.886 14.3214
173.703 14.3214
1362.46 14.2857
572.425 14.2857
499.117 14.2857
1636.81 14.2841
1508.38 14.2841
404.524 14.2841
133.772 14.2841
1499.76 14.2813
1233.88 14.25
1173.08 14.25
832.465 14.25
742.247 14.25
336.335 14.25
163.656 14.25
1148.66 14.2404
526.429 14.2404
387.437 14.2404
145.457 14.2404
1192.17 14.2083
114.86 14.2083
1198.68 14.2
1107.8 14.2
487.342 14.2
56.5702 14.2
945.167 14.1838
540.692 14.1838
510.722 14.1838
763.852 14.1667
610.574 14.1667
561.629 14.1667
418.29 14.1667
396.234 14.1667
56.3381 14.1667
1595.26 14.1635
1324.54 14.1635
325.577 14.1635
188.402 14.1635
109.223 14.1635
70.578 14.1635
1268.66 14.1429
998.269 14.1429
640.69 14.1429
562.975 14.1429
343.828 14.1429
97.7625 14.1429
1585.86 14.125
1529.82 14.125
1499.02 14.125
1433.51 14.125
481.733 14.125
320.348 14.125
290.092 14.125
286.616 14.125
101.638 14.125
94.3779 14.125
51.4276 14.125
1131.99 14.1111
1413.3 14.1023
898.079 14.1023
513.223 14.1023
321.061 14.1023
118.647 14.1023
55.1795 14.1023
1350.87 14.0865
1155.27 14.0865
772.14 14.0865
757.534 14.0865
747.993 14.0865
587.387 14.0865
559.759 14.0865
456.572 14.0865
338.221 14.0865
1498.76 14.075
1149.24 14.075
1074.7 14.075
604.067 14.075
503.653 14.075
1486.37 14.0662
1309.62 14.0662
637.75 14.0662
375.821 14.0592
1587.02 14.05
771.696 14.05
94.8503 14.05
1446.15 14.0417
1383.7 14.0417
1325.78 14.0417
1118.35 14.0417
823.299 14.0417
776.156 14.0417
769.325 14.0417
742.51 14.0417
662.984 14.0417
495.17 14.0417
828.231 14.0357
654.642 14.0357
578.935 14.0357
317.265 14.0357
1245.22 14.0313
611.537 14.0313
409.816 14.0313
272.679 14.0313
68.4225 14.0278
1294.95 14.0114
707.113 14.0114
612.941 14.0114
596.935 14.0114
395.118 14.0114
82.9269 14.0114
62.5686 14.0114
1489.04 14.0096
700.912 14.0096
682.891 14.0096
194.981 14.0096
146.919 14.0096
1615.93 14.0083
1170.88 14.0083
1124.93 14.0083
752.123 14.0083
585.684 14.0083
401.259 14.0083
90.0536 14.0083
622.079 14.0074
111.272 14.0074
715.899 14.0066
589.29 14.006
1341.66 14.
1257.24 14.
1249.16 14.
659.657 14.
543.8 14.
390.724 14.
352.593 14.
342.915 14.
233.635 14.
225.365 14.
190.433 14.
157.728 14.
101.3 14.
61.9359 14.
507.848 13.9205
259.093 13.9205
180.129 13.9205
123.365 13.9205
49.739 13.9205
1521.76 13.8929
1263.42 13.8929
1089.76 13.8929
98.1041 13.8929
1455.55 13.875
1245.07 13.8
204.458 13.8
194.872 13.8
97.4945 13.8
49.6129 13.7813
559.552 13.7788
215.847 13.7788
88.3937 13.7788
80.4534 13.7788
64.6715 13.7788
1289.64 13.75
1391.12 13.6806
725.285 13.6806
320.421 13.6806
55.972 13.6806
1088.76 13.675
1481.91 13.6667
1333.66 13.6667
1304.16 13.6667
1186.94 13.6667
141.565 13.6667
1649.82 13.5714
882.385 13.5714
706.902 13.5714
577.173 13.5714
45.1813 13.5714
1220.27 13.5625
164.803 13.5625
109.709 13.5625
767.408 13.5568
549.542 13.5568
538.38 13.5568
279.813 13.5568
51.0378 13.5568
40.271 13.5568
1168.54 13.5
899.779 13.5
639.228 13.5
627.794 13.5
45.6326 13.5
1551.57 13.4712
1079.28 13.4712
520.149 13.4712
442.835 13.4712
85.4915 13.4712
565.816 13.45
82.3217 13.45
1464.44 13.4464
1247.37 13.4464
709.65 13.4464
614.17 13.4464
98.8933 13.4083
1690.5 13.375
1578.83 13.375
1301.16 13.375
1222. 13.375
984.959 13.375
928.753 13.375
655.157 13.375
493.626 13.375
204.399 13.375
338.031 13.3603
120.458 13.3603
1265.8 13.3472
1174.96 13.3472
300.005 13.3472
108.831 13.3333
57.7199 13.3333
1677.95 13.3214
791.28 13.3214
43.8016 13.3214
1688.62 13.2841
1507.33 13.2841
1180.33 13.2841
529.875 13.2841
147.073 13.2841
1246.67 13.25
429.349 13.25
1380.14 13.2404
1325.32 13.2404
1227.21 13.2404
1148.76 13.2404
728.941 13.2404
708.316 13.2404
222.964 13.2404
162.03 13.2404
143.31 13.2404
76.4295 13.2404
1165.85 13.225
1571.68 13.2083
1339.88 13.2083
1303.19 13.2083
673.195 13.2083
1643.98 13.2
1148.91 13.2
901.551 13.2
456.109 13.2
443.302 13.2
418.359 13.2
347.148 13.2
346.679 13.2
311.972 13.2
1144.99 13.1667
1143.23 13.1667
1084.85 13.1667
982.171 13.1667
418.559 13.1667
207.322 13.1667
1469.37 13.1635
1114.45 13.1635
384.54 13.1635
1329.38 13.1607
311.902 13.1607
1471.87 13.1429
990.069 13.1429
736.243 13.1429
551.279 13.1429
1519.68 13.125
1393.87 13.125
602.236 13.125
548.188 13.125
177.04 13.125
141.23 13.125
425.172 13.1111
1694.72 13.1023
1645.4 13.1023
1549.84 13.1023
1155.76 13.1023
1021.26 13.1023
942.81 13.1023
720.89 13.1023
623.194 13.1023
199.778 13.1023
174.989 13.1023
52.6101 13.1023
1348.32 13.0865
1080.15 13.0865
621.394 13.0865
389.129 13.0865
179.005 13.0865
146.413 13.0865
135.579 13.0865
71.8815 13.0865
832.341 13.0833
195.068 13.0833
541.065 13.075
1148.16 13.0625
41.2977 13.0625
1484.18 13.05
1224.85 13.05
681.199 13.05
568.328 13.05
512.654 13.05
388.225 13.05
308.449 13.05
190.607 13.05
157.095 13.05
95.8292 13.05
1461.84 13.0417
1436.44 13.0417
1376.87 13.0417
1349.6 13.0417
1089.06 13.0417
838.45 13.0417
796.703 13.0417
725.696 13.0417
500.166 13.0417
421.464 13.0417
400.546 13.0417
353.852 13.0417
337.319 13.0417
212.383 13.0417
167.52 13.0417
98.0348 13.0417
1405.86 13.0357
1175.16 13.0357
473.196 13.0357
294.585 13.0357
666.213 13.0313
971.858 13.0278
870.332 13.025
172.4 13.0179
1107.7 13.0139
1010.6 13.0139
46.1056 13.0139
1228.88 13.0114
1210.45 13.0114
1051.87 13.0114
808.469 13.0114
369.187 13.0114
152.774 13.0114
98.4037 13.0114
1449.91 13.0096
1208.46 13.0096
1195.63 13.0096
1092.9 13.0096
952.879 13.0096
793.456 13.0096
758.78 13.0096
580.7 13.0096
371.668 13.0096
264.195 13.0096
259.246 13.0096
163.14 13.0096
160.43 13.0096
121.453 13.0096
1610.96 13.0083
1284.87 13.0083
864.729 13.0083
841.788 13.0083
750.345 13.0083
656.05 13.0083
655.287 13.0083
640.517 13.0083
299.521 13.0083
140.825 13.0083
1504.4 13.
1503.93 13.
1353.96 13.
1207.42 13.
1173.67 13.
998.486 13.
855.572 13.
678.183 13.
543.386 13.
216.548 13.
204.625 13.
195.438 13.
139.016 13.
77.7015 13.
62.5483 13.
57.8098 13.
46.437 13.
1681.11 12.9205
1127.01 12.9205
524.161 12.9205
458.832 12.9205
364.575 12.9205
52.2919 12.9205
42.4747 12.9205
1612.46 12.8929
1507.14 12.875
961.43 12.875
113.956 12.875
765.939 12.8
195.835 12.8
181.788 12.8
1168.81 12.7788
695.239 12.7788
85.1071 12.7788
77.7177 12.7788
50.7821 12.7788
152.177 12.75
1545.87 12.6806
1415.43 12.6806
1303.07 12.6806
1227.1 12.6806
905.291 12.6806
1399.13 12.675
1317.39 12.675
1602.22 12.6667
1251.08 12.6667
659.049 12.6667
573.712 12.6667
1402.24 12.5714
1179.98 12.5714
1537.52 12.5625
1052.83 12.5625
596.021 12.5625
565.324 12.5625
1350.63 12.5568
1045.12 12.5568
587.973 12.5568
415.271 12.5568
336.897 12.5568
225.673 12.5568
210.524 12.5568
199.674 12.5568
198.398 12.5568
136.982 12.5568
117.439 12.5568
100.944 12.5568
806.565 12.4712
385.973 12.4712
364.022 12.4712
43.4348 12.4712
1441.5 12.45
1194.18 12.45
1080.22 12.45
1018.44 12.45
381.011 12.45
1231.95 12.4464
1171.61 12.4464
876.927 12.4464
540.164 12.4464
236.407 12.4464
215.211 12.4464
850.202 12.4083
1610.27 12.375
1194.1 12.375
1097.65 12.375
503.086 12.375
436.026 12.375
71.2463 12.375
69.8758 12.375
67.9169 12.375
54.5508 12.375
40.3833 12.375
1336.01 12.3472
946.326 12.3472
675.125 12.3472
448.163 12.3472
326.802 12.3472
221.834 12.3472
63.1172 12.3472
481.285 12.3333
1302.94 12.3214
1227.41 12.3214
430.944 12.3214
1451.37 12.2841
1405.24 12.2841
1063.39 12.2841
523.5 12.2841
469.914 12.2841
407.293 12.2841
398.655 12.2841
286.123 12.2841
268.804 12.2841
103.201 12.2841
236.137 12.2813
185.844 12.2813
1697.61 12.25
1065.66 12.25
1028.39 12.25
961.595 12.25
838.919 12.25
771.245 12.25
633.746 12.25
168.155 12.25
129.954 12.25
44.7152 12.25
1293.61 12.2404
1125.93 12.2404
1112.68 12.2404
888.012 12.2404
467.593 12.2404
395.415 12.2404
268.758 12.2404
65.6277 12.2404
108.261 12.225
607.366 12.2083
1612.13 12.2
1239.6 12.2
738.718 12.2
702.218 12.2
472.687 12.2
467.916 12.2
1482.83 12.1667
1321.41 12.1667
1178.46 12.1667
1175.28 12.1667
833.019 12.1667
509.261 12.1667
486.068 12.1667
242.224 12.1667
101.415 12.1667
71.6242 12.1667
784.763 12.1607
156.034 12.1429
70.6532 12.1429
1318.02 12.125
1217.1 12.125
1179.38 12.125
889.267 12.125
856.409 12.125
843.832 12.125
650.678 12.125
402.601 12.125
221.128 12.125
207.662 12.125
127.09 12.125
113.006 12.125
1556.45 12.1023
1527.46 12.1023
1358.61 12.1023
1243.26 12.1023
1176.08 12.1023
1078.46 12.1023
1050.28 12.1023
746.569 12.1023
720.198 12.1023
677.707 12.1023
621.836 12.1023
618.441 12.1023
473.995 12.1023
329.377 12.1023
245.184 12.1023
150.137 12.1023
147.607 12.1023
93.1569 12.1023
1442.87 12.0865
1282.44 12.0865
897.271 12.0865
534.714 12.0865
224.068 12.0865
170.614 12.0865
1312.57 12.0833
594.095 12.0833
226.983 12.0833
590.751 12.075
217.447 12.075
195.87 12.075
686.742 12.0625
45.5083 12.0625
1313.42 12.05
1134.01 12.05
973.698 12.05
198.558 12.05
1631.63 12.0417
1059.05 12.0417
944.991 12.0417
884.419 12.0417
709.263 12.0417
644.064 12.0417
533.774 12.0417
364.786 12.0417
327.74 12.0417
105.317 12.0417
96.59 12.0417
58.5307 12.0417
1636.47 12.0357
371.215 12.0357
166.575 12.0357
163.521 12.0357
43.8508 12.0357
137.83 12.0313
341.048 12.025
1555.76 12.0179
1570.54 12.0139
1311.24 12.0139
114.621 12.0139
753.267 12.0114
255.378 12.0114
1527.26 12.0096
1361.75 12.0096
1275.01 12.0096
1267.15 12.0096
1097.35 12.0096
1072.35 12.0096
704.328 12.0096
389.909 12.0096
181.366 12.0096
89.9667 12.0096
73.8423 12.0096
72.1392 12.0096
460.264 12.0083
378.803 12.0083
1691.99 12.
1617.38 12.
1603.86 12.
1423.42 12.
1278.7 12.
1194.34 12.
1171.97 12.
1136.89 12.
816.027 12.
640.212 12.
605.264 12.
588.415 12.
572.817 12.
482.802 12.
440.714 12.
439.134 12.
351.582 12.
298.837 12.
195.013 12.
160.706 12.
140.01 12.
98.7848 12.
67.4593 12.
48.0731 12.
1245.63 11.9205
1194.77 11.9205
1063.94 11.9205
865.397 11.9205
122.774 11.9205
85.8758 11.9205
1400.57 11.875
1005.77 11.875
280.928 11.875
1263.99 11.8
1171.1 11.8
1107.22 11.8
854.925 11.8
829.347 11.8
787.475 11.8
546.573 11.8
375.439 11.8
336.849 11.8
287.38 11.8
124.837 11.8
1276.53 11.7788
184.342 11.7788
947.679 11.75
652.789 11.75
1524.78 11.6806
1247.79 11.6806
948.457 11.6806
834.684 11.6806
708.841 11.6806
608.787 11.6806
522.475 11.6806
268.155 11.6806
238.207 11.6806
70.8733 11.6806
1352.26 11.6667
1333.78 11.6667
1212.63 11.6667
548.563 11.6667
150.174 11.6667
1685.04 11.5714
1468.99 11.5714
1487.95 11.5625
1037.92 11.5625
181.708 11.5625
956.086 11.5568
770.059 11.5568
211.093 11.5568
74.2293 11.5
808.649 11.4712
315.513 11.4712
1550.17 11.45
1444.85 11.45
1411.55 11.45
1299.81 11.45
812.141 11.45
613.378 11.45
469.748 11.45
387.242 11.45
158.137 11.45
144.735 11.45
1187.87 11.4464
1183.57 11.4464
871.756 11.4464
585.478 11.4464
530.875 11.4464
1070.63 11.375
1596.09 11.3472
1540.48 11.3472
1532.09 11.3472
428.934 11.3472
379.09 11.3472
365.31 11.3472
217.352 11.3472
162.886 11.3472
142.098 11.3472
62.4337 11.3472
897.213 11.3333
730.993 11.3333
411.205 11.3333
1383.89 11.3214
1190.49 11.3214
545.217 11.3214
1569.55 11.2841
1408.63 11.2841
669.587 11.2841
472.311 11.2841
169.687 11.2841
125.225 11.2841
41.1912 11.2841
1634.63 11.25
926.665 11.25
725.113 11.25
699.848 11.25
379.436 11.25
44.3064 11.25
1437.24 11.2404
981.669 11.2404
158.715 11.2404
86.0068 11.2404
57.6837 11.2404
1460.24 11.2
1389.11 11.2
1059.3 11.2
757.312 11.2
335.906 11.2
41.7297 11.2
1174.47 11.1667
910.152 11.1667
868.793 11.1667
477.693 11.1667
1609.47 11.1607
1322.55 11.1607
1206.21 11.1607
246.844 11.1607
262.197 11.1429
190.915 11.1429
79.0098 11.1429
46.3238 11.1429
1202.53 11.125
1006.52 11.125
994.292 11.125
713.631 11.125
688.929 11.125
417.313 11.125
355.048 11.125
284.733 11.125
278.221 11.125
252.685 11.125
132.317 11.125
58.1544 11.125
55.8233 11.125
43.3835 11.125
1237.75 11.1023
1174.12 11.1023
1081.66 11.1023
424.735 11.1023
346.072 11.1023
122.865 11.1023
59.0753 11.1023
1320.68 11.0865
1115.01 11.0865
999.79 11.0865
919.23 11.0865
892.541 11.0865
117.205 11.0865
80.0724 11.0865
223.655 11.0833
130.08 11.0662
1335.39 11.0625
390.214 11.0625
230.146 11.0625
1405.69 11.05
869.925 11.05
714.275 11.05
614.218 11.05
591.517 11.05
365.641 11.05
292.445 11.05
193.369 11.05
170.143 11.05
165.674 11.05
135.673 11.05
96.2673 11.05
1584.4 11.0417
1516.58 11.0417
1453.9 11.0417
1018.79 11.0417
755.848 11.0417
683.684 11.0417
468.919 11.0417
367.143 11.0417
316.235 11.0417
174.005 11.0417
51.2921 11.0417
1606.34 11.0357
846.681 11.0357
721.489 11.0313
266.62 11.025
306.14 11.0139
214.224 11.0139
1688.17 11.0114
1527.82 11.0114
1214.66 11.0114
1210.87 11.0114
855.338 11.0114
646.562 11.0114
499.982 11.0114
269.021 11.0114
216.081 11.0114
117.794 11.0114
1566.78 11.0096
1454.82 11.0096
606.773 11.0096
511.732 11.0096
434.638 11.0096
286.791 11.0096
224.652 11.0096
127.713 11.0096
1501.07 11.0083
801.22 11.0083
469.987 11.0083
72.9345 11.0083
1454.06 11.
1174.39 11.
1126.52 11.
1048.25 11.
806.141 11.
681.821 11.
380.08 11.
377.911 11.
330.532 11.
304.609 11.
278.083 11.
276.143 11.
122.31 11.
103.52 11.
65.5115 11.
1470.63 10.9205
1445.47 10.9205
1386.95 10.9205
1170.48 10.9205
911.8 10.9205
371.417 10.9205
79.7157 10.9205
691.744 10.875
629.553 10.875
293.587 10.875
1593.5 10.8
1350.31 10.8
1274.48 10.8
1118.22 10.8
602.411 10.8
464.826 10.8
331.164 10.8
247.461 10.8
213.431 10.8
200.551 10.8
163.084 10.8
145.032 10.8
50.4417 10.8
1176.9 10.75
841.314 10.75
1215.24 10.6806
967.957 10.6806
547.435 10.6806
433.759 10.6806
398.218 10.6806
286.962 10.6806
169.812 10.6806
96.8829 10.6806
1545.2 10.6667
1443.36 10.6667
1053.55 10.6667
967.473 10.6667
348.38 10.6667
153.271 10.6667
96.4783 10.625
1619.74 10.5625
1319.54 10.5625
1192.7 10.5625
403.298 10.5625
187.501 10.5625
65.5796 10.5625
1641.97 10.5568
806.973 10.5568
772.413 10.5568
756.622 10.5568
402.936 10.5568
849.485 10.4712
626.919 10.4712
570.681 10.4712
288.842 10.4712
163.477 10.4712
1542.28 10.45
1294.78 10.45
972.45 10.45
711.479 10.45
579.861 10.45
334.399 10.45
110.981 10.45
54.9971 10.45
293.223 10.4464
99.7455 10.4464
1359.89 10.375
1343.76 10.375
1006.29 10.375
961.03 10.375
823.951 10.375
345.541 10.3472
344.431 10.3472
271.327 10.3472
1000.62 10.3333
558.792 10.3333
1503.22 10.2841
1127.71 10.2841
271.809 10.2841
1473.15 10.25
1187.94 10.25
313.817 10.25
209.885 10.25
97.5635 10.25
42.5138 10.25
1634.75 10.2404
1628.13 10.2404
814.686 10.2404
381.774 10.2404
256.533 10.2404
78.5014 10.2404
691.144 10.225
283.062 10.225
1696.09 10.2
1631.49 10.2
1553.63 10.2
1103.99 10.2
890.165 10.2
448.53 10.2
381.204 10.2
205.395 10.2
195.277 10.2
1322.01 10.1667
1171.49 10.1667
854.701 10.1667
666.686 10.1667
586.318 10.1667
71.7311 10.1667
66.6711 10.1667
63.7066 10.1667
1052.6 10.1607
937.578 10.1607
419.805 10.1607
92.6332 10.1607
1501.56 10.1429
1494.97 10.1429
254.683 10.1429
138.638 10.1429
1483.94 10.125
1177.48 10.125
1172.62 10.125
1068.94 10.125
1036.56 10.125
676.423 10.125
602.631 10.125
482.425 10.125
168.503 10.125
142.639 10.125
45.6133 10.125
1463.51 10.1023
1203.61 10.1023
688.185 10.1023
621.351 10.1023
263.572 10.1023
1199.14 10.0865
514.678 10.0865
407.628 10.0865
77.2276 10.0865
973.82 10.0833
612.603 10.0833
498.649 10.0833
434.863 10.0833
375.956 10.0833
270.544 10.0833
44.3981 10.0833
1438.03 10.0625
904.319 10.0625
731.416 10.0625
534.833 10.0625
314.078 10.0625
197.445 10.0625
1685.7 10.05
819.927 10.05
223.16 10.05
181.999 10.05
153.867 10.05
1280.46 10.0417
926.263 10.0417
888.524 10.0417
346.381 10.0417
1319.97 10.0357
233.25 10.0357
548.417 10.0179
124.528 10.0179
1335.23 10.0139
1316.18 10.0139
1185.41 10.0139
1026.46 10.0139
818.615 10.0139
489.078 10.0139
411.29 10.0139
127.208 10.0139
114.014 10.0139
1551.98 10.0114
1539.89 10.0114
1508.24 10.0114
781.304 10.0114
473.857 10.0114
373.736 10.0114
320.692 10.0114
309.356 10.0114
240.133 10.0114
1266.94 10.0096
1177.32 10.0096
702.885 10.0096
461.075 10.0096
200.24 10.0096
139.455 10.0096
82.8644 10.0096
367.79 10.0083
1421.67 10.
1399.33 10.
1374.89 10.
1333.3 10.
1256.35 10.
1222.58 10.
1212.43 10.
998.631 10.
911.397 10.
841.979 10.
839.297 10.
797.827 10.
775.008 10.
662.064 10.
397.953 10.
215.693 10.
208.908 10.
194.454 10.
87.6615 10.
55.0453 10.
44.17 10.
