# Supplementary material for: Functional Genomics of Novel Secondary Metabolites from Diverse Cyanobacteria Using Untargeted Metabolomics
Source: Mar Drugs. 2013 Sep 30;11(10):3617–31. doi: 10.3390/md11103617 (PMC3826126; doi:10.3390/md11103617)
Supplement: Supplementary File 3 — Supplementary msms data (ZIP, 1417 KB) [file marinedrugs-11-03617-s003.zip › msms/38.Positive.txt]

// 38.   Positive
608.384 641.266
133.08 208.356
591.367 159.15
63.86 82.0022
177.115 79.9185
492.747 54.2736
133.111 54.0769
1359.89 50.3911
89.0578 50.0156
610.213 42.2269
1575.78 40.0762
397.254 37.7961
1421.05 31.4821
608.529 31.0066
175.096 30.5625
742.856 30.2857
1237.13 30.0893
592.763 29.006
515.212 27.5682
95.3271 27.045
327.21 26.4712
695.802 26.0054
1430.96 25.9185
101.533 25.845
395.021 25.1635
515.665 25.
556.973 24.0489
133.138 24.0278
259.135 24.0208
608.854 24.
230.915 23.6944
1199.13 23.5
1514.7 23.4083
84.2428 23.3077
761.725 23.2917
194.764 23.1118
679.071 23.0662
172.614 22.3333
111.74 22.1838
1280.76 22.1488
1562.37 22.0592
732.541 22.0592
800.127 22.025
561.091 22.0066
545.541 22.006
1666.76 22.0054
75.6875 21.6
1557.47 21.5313
252.627 21.405
610.003 21.25
608.642 21.225
1046.87 21.1118
72.0019 21.0417
373.315 21.0357
902.811 20.6667
71.3535 20.5329
112.96 20.2813
592.376 20.25
993.902 20.2426
258.47 20.1359
806.449 20.125
1066.5 20.1118
466.939 20.0662
873.268 20.0592
189.94 20.045
840.453 20.0083
670.064 20.0083
329.282 20.006
283.482 20.006
1383.4 19.8897
1511.01 19.7813
1477.25 19.7788
179.166 19.75
1254.62 19.6944
962.593 19.6944
119.216 19.6667
50.9425 19.6544
1556.24 19.5956
592.255 19.4083
955.535 19.3611
574.266 19.3611
622.672 19.3603
529.47 19.3603
528.656 19.2813
718.023 19.1488
1391.38 19.125
397.359 19.125
571.139 19.1118
837.516 19.1
452.275 19.1
703.591 19.0592
1353.17 19.0083
1607.41 19.0074
1180.59 19.0074
279.68 18.8
650.641 18.7813
587.255 18.7813
1505.24 18.7788
674.015 18.7788
260.015 18.75
1424.38 18.675
696.196 18.5329
1318.94 18.5
983.986 18.375
226.457 18.3214
363.867 18.2045
667.565 18.1838
748.221 18.1488
1538.3 18.125
919.213 18.125
845.134 18.125
200.834 18.125
556.811 18.1111
357.329 18.0662
500.997 18.0357
58.5576 18.0083
151.604 18.0074
110.713 18.0066
1308.82 18.
337.769 18.
156.181 18.
1119.77 17.9205
137.065 17.8929
73.2209 17.7788
521.444 17.6667
816.89 17.5956
44.3904 17.5714
888.286 17.5625
813.279 17.5568
1098.69 17.5313
1090.09 17.4712
181.084 17.4444
305.809 17.4083
125.824 17.4083
59.4569 17.4083
83.409 17.4
586.801 17.375
1543.07 17.3603
610.269 17.3603
961.579 17.3214
486.075 17.2857
710.292 17.25
1037.87 17.1838
291.532 17.1667
435.583 17.1645
727.748 17.1635
888.092 17.1488
1669.69 17.1429
1171.65 17.125
328.291 17.125
52.6935 17.125
1223.88 17.1111
696.423 17.1023
1015.22 17.075
443.124 17.0489
600.501 17.0417
1617.62 17.0357
1348.34 17.0357
1293.28 17.0278
607.978 17.025
668.705 17.0227
71.8048 17.0227
608.711 17.0179
1386.18 17.0139
742.403 17.0083
106.498 17.0083
577.616 17.0066
764.305 17.006
1188.79 17.
214.438 17.
197.788 17.
99.0885 17.
600.026 16.8897
483.829 16.6806
1544.44 16.675
581.038 16.675
74.3616 16.5956
910.373 16.5
870.022 16.5
762.629 16.5
991.472 16.4821
124.793 16.4083
1338.08 16.4
70.9038 16.375
1508.43 16.3214
608.953 16.3214
484.958 16.3214
523.963 16.2917
1407.59 16.2857
546.385 16.2813
217.672 16.2813
609.713 16.25
177.392 16.25
900.327 16.2426
87.0207 16.2083
1372.31 16.1667
59.8374 16.1635
128.188 16.0865
1621.08 16.05
1641.05 16.0417
609.014 16.0417
146.451 16.0417
626.723 16.0357
152.233 16.0357
1680.17 16.0313
1660.93 16.0179
1177.23 16.0083
888.023 16.0083
253.76 16.0083
186.685 16.0074
63.8079 16.0074
1194.9 16.
501.42 16.
438.104 16.
282.652 16.
261.177 16.
135.089 16.
507.019 15.8929
1023.97 15.8897
1362.25 15.8
133.738 15.8
1302.57 15.7813
1201.45 15.675
1333.62 15.6667
131.919 15.5956
834.067 15.5568
185.956 15.5568
1305.56 15.5
338.164 15.45
1021.55 15.4083
1355.64 15.375
847.262 15.375
139.626 15.375
951.777 15.3333
144.86 15.3224
135.278 15.2857
334.974 15.2841
161.422 15.2813
1074.12 15.25
207.153 15.25
1652.29 15.2404
1481.03 15.2404
1374.79 15.2404
542.936 15.2404
422.556 15.2404
306.381 15.2
1616.35 15.1667
561.171 15.1667
122.046 15.1635
43.5402 15.1429
1666.38 15.125
1596.76 15.125
1590.15 15.125
1449.53 15.125
547.628 15.125
148.658 15.125
1584. 15.1111
592.524 15.1023
371.899 15.0865
1117.04 15.075
554.529 15.075
179.838 15.075
1391.87 15.0662
1131.06 15.0662
64.3169 15.0662
1268.56 15.0417
1050.09 15.0357
987.687 15.0357
630.831 15.0357
292.237 15.0357
125.369 15.0357
1166.38 15.0313
124.237 15.0313
1260.12 15.0096
789.919 15.0083
652.583 15.0083
249.831 15.0083
141.134 15.0083
1382.55 15.0074
292.757 15.0066
1626.76 15.
68.81 15.
470.614 14.9205
384.67 14.8929
714.903 14.875
1225.68 14.8
162.284 14.8
122.546 14.8
956.346 14.7813
474.996 14.7813
1383.47 14.6944
952.152 14.675
1292.42 14.6667
1018. 14.6667
263.088 14.6667
92.7371 14.6667
220.76 14.5956
1507.45 14.5714
526.718 14.5714
480.486 14.5714
326.684 14.5568
155.385 14.5568
1672.69 14.5
600.192 14.5
1067.67 14.4712
305.168 14.4712
166.861 14.4712
1695.92 14.45
1350.79 14.45
416.369 14.45
1041.24 14.4083
509.559 14.4083
826.015 14.375
257.392 14.375
88.1041 14.375
1610.44 14.3603
196.661 14.3224
383.111 14.2857
213.721 14.2857
1517.61 14.2841
1270.23 14.2841
274.248 14.2841
100.128 14.2841
1389.18 14.2813
351.828 14.2813
1533.14 14.25
590.122 14.25
499.853 14.25
364.067 14.25
55.6295 14.25
1552.13 14.2404
1324.14 14.2404
905.229 14.2404
754.989 14.2404
610.777 14.2404
375.953 14.2404
1594.65 14.225
608.02 14.2083
1258.37 14.2
904.642 14.1838
674.228 14.1667
134.184 14.1667
1589.31 14.1645
1452.23 14.1645
1497.91 14.1635
833.829 14.1635
753.328 14.1635
207.032 14.1635
122.306 14.1635
1597.61 14.1429
1203.81 14.1429
643.919 14.1429
291.592 14.1429
958.028 14.125
765.494 14.125
531.173 14.125
424.325 14.125
713.609 14.1111
644.138 14.1023
355.243 14.1023
1059.71 14.0865
514.252 14.0865
58.8559 14.0865
636.27 14.0833
331.167 14.075
239.633 14.075
316.824 14.0662
1131.43 14.0625
1449.43 14.0417
1132.87 14.0417
761.394 14.0417
522.639 14.0417
384.233 14.0417
120.693 14.0417
66.6718 14.0417
1178.87 14.0357
1143.02 14.0357
590.714 14.0357
357.535 14.0357
231.195 14.0357
70.087 14.0357
65.9209 14.0357
65.6189 14.0357
86.6255 14.0313
254.862 14.0139
146.049 14.0139
105.737 14.0139
44.693 14.0139
858.199 14.0114
211.571 14.0114
175.41 14.0114
1408.59 14.0096
660.907 14.0096
536.666 14.0096
341.387 14.0096
1443.01 14.0083
1330.04 14.0083
843.079 14.0083
171.517 14.0083
85.8925 14.0083
68.6889 14.0083
49.8955 14.0083
1062.9 14.0074
586.17 14.0066
1203.05 14.
1112.95 14.
741.264 14.
705.605 14.
680.235 14.
632.198 14.
416.511 14.
297.302 14.
287.546 14.
165.21 14.
112.149 14.
779.207 13.9205
409.117 13.9205
308.945 13.9205
303.235 13.9205
351.702 13.8929
143.926 13.8929
494.651 13.875
1657.01 13.8
1472.64 13.8
1439.22 13.8
524.279 13.7813
1204. 13.7788
1187.53 13.7788
242.431 13.6806
110.739 13.6806
1178.34 13.675
538.634 13.675
522.166 13.675
678.149 13.6667
611.149 13.6667
1049.92 13.5714
152.46 13.5714
1116.56 13.5625
615.263 13.5568
367.309 13.5568
481.773 13.5
615.389 13.4712
347.331 13.4712
286.709 13.4712
103.955 13.4712
1247.78 13.45
1195.68 13.45
573.847 13.45
307.661 13.45
218.926 13.45
1033.92 13.4464
369.275 13.4083
222.96 13.4083
1216.59 13.375
939.569 13.375
139.518 13.375
85.3181 13.375
68.3705 13.375
60.4939 13.375
286.275 13.3603
606.464 13.3472
592.431 13.3472
122.083 13.3472
92.478 13.3472
58.0447 13.3472
1675.52 13.3214
1448.37 13.3214
1309.4 13.3214
560.603 13.3214
439.67 13.3214
170.035 13.3214
1206.59 13.2841
1203.39 13.2841
609.12 13.2841
322.075 13.2841
180.793 13.2841
1686.37 13.25
1573.14 13.25
817.556 13.25
556.2 13.25
1513.11 13.2404
1022.78 13.2404
673.32 13.2404
483.937 13.2404
430.79 13.2404
238.332 13.2404
129.671 13.2404
94.4624 13.2404
76.462 13.225
1597.2 13.2083
866.56 13.2083
954.217 13.2
320.422 13.2
290.84 13.2
1501.47 13.1667
1116.2 13.1667
900.994 13.1667
658.671 13.1667
611.712 13.1667
59.2696 13.1667
1088.74 13.1635
270.368 13.1635
126.555 13.1635
273.531 13.1607
135.837 13.1607
1519.57 13.1429
1514.87 13.1429
284.195 13.1429
124.448 13.1429
54.6109 13.1429
1179.38 13.125
433.683 13.125
228.104 13.125
172.968 13.125
51.4594 13.125
771.544 13.1111
926.446 13.1023
632.875 13.1023
546.183 13.1023
340.707 13.1023
147.986 13.1023
52.0469 13.1023
44.9696 13.1023
1259.39 13.0865
1240.94 13.0865
861.088 13.0865
659.891 13.0865
624.516 13.0865
299.946 13.0865
132.406 13.0865
609.388 13.0833
1007.23 13.075
698.888 13.075
577.134 13.075
1179.44 13.0625
1163.25 13.0625
1583.04 13.05
747.954 13.05
593.433 13.05
493.741 13.05
1662.16 13.0417
839.44 13.0417
600.599 13.0417
240.39 13.0417
127.491 13.0417
101.483 13.0417
744.778 13.0357
142.827 13.0357
111.861 13.0357
234.841 13.025
58.0676 13.025
1592.15 13.0139
1311.76 13.0139
1082.15 13.0139
603.17 13.0139
1138.9 13.0114
897.438 13.0114
494.301 13.0114
1506.98 13.0096
1142.86 13.0096
962.092 13.0096
283.625 13.0096
270.223 13.0096
52.9432 13.0096
1506.49 13.0083
118.413 13.0083
92.5952 13.0083
1592.05 13.0074
1551.51 13.
1384.6 13.
1048.9 13.
953.565 13.
662.712 13.
595.849 13.
504.317 13.
494.607 13.
430.517 13.
424.736 13.
360.316 13.
354.11 13.
348.922 13.
282.883 13.
194.562 13.
119.125 13.
1069.71 12.8929
109.147 12.8929
464.755 12.875
1645.19 12.8
1381.39 12.8
985.629 12.8
1098.26 12.7788
1289.77 12.75
44.8676 12.75
884.13 12.6806
1278.45 12.5714
842.582 12.5714
1485.15 12.5625
194.24 12.5625
158.925 12.5625
1257.6 12.5568
1151.32 12.5568
1090.45 12.5568
1014.44 12.5568
812.029 12.5568
569.142 12.5568
790.677 12.5
308.348 12.5
895.158 12.4712
679.576 12.4712
343.211 12.4712
198.829 12.4712
59.7555 12.4712
1559.26 12.45
172.447 12.45
66.0968 12.45
1324.82 12.4464
394.076 12.4464
872.591 12.4083
451.606 12.4083
1591.71 12.375
1469.44 12.375
896.393 12.375
763.465 12.375
588.181 12.375
396.314 12.375
350.445 12.375
220.802 12.375
90.0871 12.375
1150.96 12.3472
1022.13 12.3472
598.996 12.3472
501.141 12.3472
213.356 12.3472
122.169 12.3472
56.5599 12.3333
1002.34 12.3214
598.271 12.3214
168.15 12.3214
1425.43 12.2841
897.744 12.2841
889.525 12.2841
593.11 12.2841
203.197 12.2841
151.012 12.2841
149.768 12.2841
84.5738 12.2841
1316.62 12.2813
1210.25 12.2813
354.185 12.2813
1595.75 12.25
1351.67 12.25
1017.68 12.25
642.652 12.25
91.2727 12.25
1429.96 12.2404
791.37 12.2404
1267.96 12.2083
748.064 12.2083
245.189 12.2083
159.426 12.2083
1158. 12.2
1075.35 12.2
1070.62 12.2
1010.75 12.2
692.389 12.2
310.281 12.2
248.466 12.2
744.7 12.1838
336.011 12.1838
1683.22 12.1667
1051.57 12.1667
997.125 12.1667
417.916 12.1667
229.223 12.1667
61.9502 12.1667
217.568 12.1607
1384.26 12.1429
975.447 12.1429
639.232 12.1429
573.342 12.1429
229.622 12.1429
1445.07 12.125
1344.34 12.125
979.17 12.125
595.073 12.125
530.295 12.125
408.432 12.125
370.718 12.125
112.079 12.125
40.3687 12.125
1651.22 12.1023
1453.56 12.1023
296.878 12.1023
240.458 12.1023
997.704 12.0865
986.193 12.0865
347.778 12.0865
178.511 12.0865
178.274 12.0865
76.8265 12.0865
55.7171 12.0865
1105.81 12.075
70.2838 12.075
760.857 12.0662
863.023 12.05
816.218 12.05
721.465 12.05
576.171 12.05
310.559 12.05
231.666 12.05
1599.77 12.0417
1566.45 12.0417
1051.34 12.0417
938.093 12.0417
882.541 12.0417
557.938 12.0417
457.014 12.0417
392.47 12.0417
316.988 12.0417
252.676 12.0417
200.626 12.0417
145.519 12.0417
42.5942 12.0417
1527.04 12.0357
630.054 12.0357
538.539 12.0357
161.145 12.0357
131.13 12.0357
47.8769 12.0357
581.823 12.0313
555.541 12.0313
1633.95 12.025
111.642 12.025
1455.86 12.0179
1241.68 12.0179
592.329 12.0179
1621.7 12.0139
1547.5 12.0114
1079.36 12.0114
840.719 12.0114
704.594 12.0114
545.474 12.0114
473.173 12.0114
362.852 12.0114
328.088 12.0114
241.419 12.0114
237.5 12.0114
1634.3 12.0096
1405.09 12.0096
1313.17 12.0096
701.161 12.0096
541.334 12.0096
260.861 12.0096
160.564 12.0096
61.2487 12.0096
53.1351 12.0096
42.4249 12.0096
707.318 12.0083
75.2877 12.0083
58.8736 12.0083
122.386 12.0066
1545.28 12.
1453.48 12.
1363.7 12.
1149.3 12.
1127.27 12.
1065.99 12.
765.216 12.
755.242 12.
691.216 12.
615.956 12.
473.204 12.
472.999 12.
419.874 12.
260.74 12.
86.7215 12.
59.2368 12.
1674.73 11.9205
1176.06 11.9205
1133.5 11.9205
211.99 11.9205
99.062 11.9205
1595.18 11.875
593.369 11.875
210.776 11.875
1266.16 11.8
1230.23 11.8
992.759 11.8
555.834 11.8
59.3861 11.8
526.841 11.7788
219.07 11.7788
187.917 11.7788
850.923 11.75
607.66 11.75
1103.92 11.6806
968.672 11.6806
672.914 11.6806
553.671 11.6806
453.087 11.6806
447.847 11.6806
280.687 11.6806
942.737 11.6667
918.742 11.6667
661.278 11.6667
531.677 11.6667
1686.54 11.5714
1375.21 11.5714
1248.72 11.5714
64.6852 11.5714
1439.54 11.5625
688.934 11.5625
655.698 11.5625
353.729 11.5625
223.942 11.5625
185.737 11.5625
166.766 11.5625
78.682 11.5625
581.931 11.5568
471.179 11.5568
366.865 11.5568
204.631 11.5568
50.1621 11.5568
1148.62 11.4712
583.816 11.4712
422.909 11.4712
413.374 11.4712
362.242 11.4712
198.974 11.4712
1184.51 11.45
817.917 11.45
569.429 11.45
553.938 11.45
511.258 11.45
255.181 11.45
1398.11 11.4464
1000.14 11.4464
471.5 11.4464
286.475 11.4464
62.5632 11.4464
1329.31 11.375
973.052 11.375
840.338 11.375
373.492 11.375
302.779 11.375
264.566 11.375
132.248 11.375
43.9156 11.375
951.104 11.3472
740.887 11.3472
361.748 11.3472
268.322 11.3472
220.144 11.3333
147.448 11.3333
852.938 11.3214
245.719 11.3214
190.959 11.3214
1219.72 11.2841
1072.67 11.2841
723.281 11.2841
365.858 11.2841
240.102 11.2841
164.361 11.2841
143.657 11.2841
143.512 11.2841
56.6449 11.2841
1655.56 11.25
1450.35 11.25
1367.89 11.25
969.62 11.25
943.799 11.25
528.612 11.25
353.171 11.25
274.84 11.25
183.232 11.25
154.699 11.25
90.2226 11.25
1282.18 11.2404
1041.97 11.2404
987.597 11.2404
112.498 11.2404
1564.56 11.2083
1489.4 11.2083
779.649 11.2083
1611.26 11.2
717.487 11.2
466.877 11.2
422.73 11.2
316.1 11.2
273.634 11.2
193.285 11.2
160.223 11.2
90.2015 11.2
1501.94 11.1667
620.2 11.1667
619.829 11.1667
615.529 11.1667
312.263 11.1667
221.202 11.1667
158.163 11.1667
126.604 11.1667
70.2263 11.1667
59.4244 11.1667
44.7928 11.1667
1344.98 11.1607
1330.92 11.1607
85.0481 11.1607
1597.11 11.1429
1407.22 11.1429
656.496 11.1429
190.493 11.1429
73.4107 11.1429
1529.3 11.125
1199.28 11.125
1136.97 11.125
932.719 11.125
848.225 11.125
654.852 11.125
621.3 11.125
439.108 11.125
432.373 11.125
409.375 11.125
316.4 11.125
270.703 11.125
177.158 11.125
1642.92 11.1023
999.261 11.1023
528.298 11.1023
427.29 11.1023
209.709 11.1023
159.397 11.1023
43.1518 11.1023
1530.24 11.0865
1316.06 11.0865
1047.79 11.0865
515.279 11.0865
419.581 11.0865
159.701 11.075
1423.41 11.0625
366.362 11.0625
278.055 11.0625
265.031 11.0625
77.1125 11.0625
1323.72 11.05
1287.15 11.05
1246.43 11.05
938.552 11.05
772.531 11.05
665.657 11.05
584.34 11.05
265.619 11.05
212.613 11.05
159.47 11.05
1358.59 11.0417
979.262 11.0417
812.817 11.0417
800.841 11.0417
466.666 11.0417
164.5 11.0417
53.8053 11.0417
1585.98 11.0357
518.835 11.0357
510.582 11.0357
377.399 11.0357
224.76 11.0357
342.999 11.0179
1650.2 11.0139
1111.06 11.0139
743.605 11.0139
631.649 11.0139
97.018 11.0139
1467.2 11.0114
1400.63 11.0114
1238.62 11.0114
67.3801 11.0114
1493.87 11.0096
1364.08 11.0096
1080.66 11.0096
772.611 11.0096
757.243 11.0096
539.257 11.0096
393.617 11.0096
276.788 11.0096
211.854 11.0096
91.6769 11.0096
71.9553 11.0096
52.3695 11.0096
46.1876 11.0096
1068.98 11.0083
519.475 11.0083
472.949 11.0083
40.6272 11.0083
1510.81 11.
1022.24 11.
1013.53 11.
903.264 11.
732.928 11.
587.856 11.
554.34 11.
479.487 11.
444.306 11.
395.859 11.
383.774 11.
365.738 11.
323.435 11.
151.94 11.
65.1532 11.
1553.74 10.9205
1230.33 10.9205
1205.84 10.9205
840.658 10.9205
597.616 10.9205
295.623 10.9205
273.703 10.9205
250.371 10.9205
147.864 10.9205
93.398 10.9205
1154.48 10.875
994.134 10.875
729.126 10.875
484.599 10.875
171.663 10.875
152.965 10.875
152.003 10.875
133.678 10.875
89.1089 10.875
1567.04 10.8
1413.31 10.8
1406.05 10.8
704.361 10.8
513.088 10.8
257.565 10.8
247.242 10.8
208.212 10.8
69.1708 10.8
1122.3 10.75
302.735 10.75
1601.48 10.6806
907.896 10.6806
884.056 10.6806
742.533 10.6806
718.095 10.6806
410.938 10.6806
334.927 10.6806
283.082 10.6806
127.629 10.6806
108.671 10.6806
1664.36 10.6667
1017.07 10.6667
1007.34 10.6667
473.661 10.6667
349.342 10.6667
294.279 10.6667
226.31 10.6667
636.317 10.625
985.288 10.5625
635.867 10.5625
343.175 10.5625
212.678 10.5625
85.3999 10.5625
1580.17 10.5568
1122.24 10.5568
998.811 10.5568
622.044 10.5568
618.321 10.5568
515.061 10.5568
418.703 10.5568
377.823 10.5568
175.632 10.5568
152.486 10.5568
1547.62 10.4712
71.1512 10.4712
53.3359 10.4712
1649.27 10.45
1525.08 10.45
1382.19 10.45
1277.98 10.45
957.121 10.45
578.72 10.45
497.479 10.45
428.334 10.45
223.433 10.45
189.437 10.45
167.416 10.45
82.0031 10.45
1488.18 10.4464
1042.06 10.4464
880.965 10.4464
1224.47 10.375
1106.14 10.375
935.536 10.375
719.589 10.375
675.553 10.375
519.854 10.375
336.526 10.375
297.402 10.375
86.1779 10.375
1483.86 10.3472
1478.98 10.3472
1180.18 10.3472
650.066 10.3472
562.501 10.3472
236.212 10.3472
113.008 10.3472
50.3409 10.3472
1569.2 10.3333
1573.94 10.3214
1669.8 10.2841
1518.64 10.2841
1493.43 10.2841
1462.92 10.2841
1404.77 10.2841
975.001 10.2841
439.887 10.2841
390.362 10.2841
360.184 10.2841
329.459 10.2841
312.759 10.2841
218.544 10.2841
217.376 10.2841
117.561 10.2841
115.976 10.2841
97.4075 10.2841
1125.81 10.25
1061.71 10.25
899.735 10.25
805.237 10.25
777.36 10.25
758.06 10.25
551.173 10.25
543.538 10.25
339.399 10.25
210.97 10.25
123.451 10.25
102.367 10.25
846.926 10.2404
818.887 10.2404
648.098 10.2404
481.194 10.2404
308.448 10.2404
219.111 10.2404
196.814 10.2404
183.956 10.2404
103.581 10.2404
1578.07 10.225
1081.31 10.225
917.996 10.225
608.777 10.225
1649.73 10.2
1411.13 10.2
1225.77 10.2
1201.5 10.2
419.91 10.2
371.236 10.2
356.183 10.2
261.545 10.2
196.533 10.2
163.839 10.2
134.424 10.2
86.8012 10.2
86.3168 10.2
1640.58 10.1667
1569.87 10.1667
609.32 10.1667
406.668 10.1667
126.991 10.1667
898.98 10.1607
661.803 10.1607
325.177 10.1607
180.567 10.1607
100.312 10.1607
319.86 10.1429
147.819 10.1429
1623.35 10.125
1540.2 10.125
1535.32 10.125
1417.04 10.125
1250.06 10.125
1087.15 10.125
1073.38 10.125
1049.34 10.125
840.936 10.125
829.47 10.125
819.938 10.125
736.599 10.125
429.33 10.125
290.019 10.125
251.895 10.125
150.31 10.125
109.642 10.125
91.8412 10.125
1581.95 10.1023
1558.47 10.1023
1540.05 10.1023
1005.36 10.1023
784.038 10.1023
753.433 10.1023
389.163 10.1023
206.05 10.1023
138.506 10.1023
53.6668 10.1023
1627.52 10.0865
1487.23 10.0865
1469.13 10.0865
841.998 10.0865
831.542 10.0865
689.229 10.0865
90.7686 10.0865
1489.6 10.0833
714.285 10.0833
575.839 10.0833
543.779 10.0833
498.477 10.0833
296.265 10.0833
1687.9 10.075
205.786 10.075
1520.96 10.0625
1192.96 10.0625
804.331 10.0625
669.892 10.0625
367.569 10.0625
354.296 10.0625
324.208 10.0625
311.129 10.0625
101.129 10.0625
82.6887 10.0625
1695.35 10.05
1321.68 10.05
1072.99 10.05
1064.21 10.05
882.876 10.05
625.977 10.05
571.835 10.05
537.649 10.05
524.002 10.05
494.9 10.05
336.736 10.05
143.361 10.05
130.868 10.05
80.6591 10.05
73.9467 10.05
1566.92 10.0417
1461. 10.0417
1216.5 10.0417
478.872 10.0417
467.78 10.0417
410.04 10.0417
351.162 10.0417
254.9 10.0417
95.1035 10.0417
1105.74 10.0357
571.944 10.0357
63.3055 10.0357
1328.23 10.0179
827.879 10.0179
117.654 10.0179
1561.14 10.0139
1490.82 10.0139
1419.52 10.0139
1112.76 10.0139
943.051 10.0139
865.65 10.0139
858.871 10.0139
422.861 10.0139
385.42 10.0139
268.672 10.0139
257.687 10.0139
253.602 10.0139
247.122 10.0139
1477.38 10.0114
1150.64 10.0114
823.664 10.0114
756.124 10.0114
448.907 10.0114
351.667 10.0114
214.934 10.0114
99.2426 10.0114
80.6384 10.0114
59.1905 10.0114
44.2501 10.0114
1635.92 10.0096
1231.75 10.0096
940.168 10.0096
95.4894 10.0096
54.4924 10.0096
1676.01 10.
1643.67 10.
1532.96 10.
1482.44 10.
1461.5 10.
1441.71 10.
1400.37 10.
1072.11 10.
1005.26 10.
868.315 10.
793.796 10.
787.506 10.
690.493 10.
658.347 10.
617.478 10.
610.353 10.
522.796 10.
444.125 10.
403.693 10.
373.691 10.
319.072 10.
189.813 10.
185.833 10.
160.288 10.
156.288 10.
147.219 10.
146.86 10.
135.182 10.
89.8921 10.
73.7793 10.
72.2667 10.
51.1168 10.
48.7569 10.
44.8465 10.
