# Supplementary material for: Functional Genomics of Novel Secondary Metabolites from Diverse Cyanobacteria Using Untargeted Metabolomics
Source: Mar Drugs. 2013 Sep 30;11(10):3617–31. doi: 10.3390/md11103617 (PMC3826126; doi:10.3390/md11103617)
Supplement: Supplementary File 3 — Supplementary msms data (ZIP, 1417 KB) [file marinedrugs-11-03617-s003.zip › msms/220.Negative.txt]

// 220.  C6H14N2O3S Negative
193.065 5743.19
79.9576 1637.17
106.978 218.769
80.9657 159.903
193.331 140.323
193.227 136.167
194.063 117.
193.651 107.01
193.454 102.654
80.0348 100.21
194.005 89.1635
193.265 87.4088
193.538 86.1406
193.482 86.0119
411.293 85.191
193.714 85.0893
193.572 82.1192
193.752 66.15
80.1952 61.1856
193.368 60.375
193.407 59.0038
625.278 54.2841
80.0869 53.5313
902.412 53.0304
269.36 51.3689
193.781 48.6036
656.715 46.4321
323.808 44.075
80.3901 43.3491
80.259 43.2321
237.019 43.0556
194.299 41.5577
196.206 41.0833
571.141 40.7647
40.7376 40.5921
555.32 40.006
1376.11 39.6036
293.993 39.3393
781.24 39.1653
194.37 39.125
744.523 39.
144.592 38.7202
420.228 38.6806
80.1145 38.1023
231.888 38.
400.606 37.6429
195.767 37.3906
194.176 37.2228
736.525 37.1406
196.964 36.2656
1066.3 36.1429
774.573 36.125
53.2434 36.1078
193.837 35.9
523.584 35.7284
422.202 35.1731
181.182 35.1607
327.51 35.0179
156.926 34.845
84.3029 34.7202
226.717 34.4402
365.008 34.3491
194.222 34.0114
393.391 34.005
969.56 34.
192.876 34.
722.347 33.645
937.702 33.5625
304.075 33.5
334.505 33.2404
476.569 33.0192
81.0539 32.9423
314.761 32.4167
115.268 32.3269
180.541 32.2917
193.959 32.125
107.012 32.1157
597.218 32.0208
591.45 32.0179
262.163 31.9423
1355.22 31.8935
57.6101 31.6402
248.958 31.5216
194.885 31.4
793.819 31.2228
1056.09 31.205
188.131 31.125
466.176 31.0833
199.819 31.0833
806.34 31.0536
1109.61 31.025
642.971 31.025
1568.21 30.9
198.576 30.4083
383.321 30.405
1608.68 30.375
80.5153 30.3603
269.945 30.2893
85.6251 30.2112
278.878 30.1635
62.7729 30.0833
107.433 30.0074
484.909 30.0043
391.118 29.8897
678.6 29.8182
158.826 29.7857
290.472 29.7284
1620.48 29.5682
43.0401 29.5577
192.814 29.5329
625.516 29.4583
853.33 29.4402
320.898 29.2663
1592.3 29.1136
984.33 29.1
1641.37 29.0909
950.603 29.0833
148.354 29.0536
244.655 29.045
76.8657 29.025
738.175 29.0179
231.226 29.005
478.036 28.6944
235.822 28.605
1209.88 28.2857
91.3197 28.2857
45.7254 28.245
1568.99 28.125
1624.47 28.1157
1107.13 28.0909
732.8 28.0833
997.857 28.0179
1324.03 28.
902.722 28.
391.938 28.
1152.52 27.962
1683.65 27.8409
128.931 27.7961
250.715 27.75
267.945 27.7202
1408.5 27.625
1115.66 27.625
194.434 27.5568
1437.65 27.4545
293.425 27.4
330.409 27.375
1696.71 27.3636
452.154 27.2857
802.182 27.2663
1169.99 27.125
68.7495 27.125
882.477 27.0909
365.085 27.0865
593.891 27.045
205.474 27.025
1262.47 27.0208
684.985 27.0083
983.9 27.
1481.72 26.9185
402.317 26.9185
1239.18 26.7961
1681.8 26.7778
619.507 26.675
441.008 26.4545
752.375 26.375
182.883 26.3333
107.267 26.3333
237.38 26.2917
104.195 26.2857
575.214 26.2727
351.38 26.245
86.1168 26.2426
49.424 26.2228
1474.85 26.1875
1248.58 26.1488
255.17 26.1429
1489.13 26.1359
1281.1 26.125
578.01 26.1118
196.497 26.0769
1525.94 26.0714
856.146 26.0489
91.15 26.0489
713.85 26.0388
1431.65 26.0227
155.263 26.0227
889.023 26.0208
210.219 26.0179
416.626 26.0083
1471.24 26.0054
1456.99 26.
1223.17 26.
118.634 25.9
1169.04 25.8929
307.201 25.8409
849.516 25.7813
1117.42 25.7778
717.248 25.6944
45.3892 25.6
197.537 25.5707
693.984 25.5682
536.491 25.5682
265.034 25.5682
889.075 25.5208
1524.08 25.4803
1661.98 25.4083
302.639 25.4083
757.031 25.3636
400.021 25.3636
85.533 25.3611
1416.15 25.3603
206.793 25.3603
856.013 25.2917
1154.02 25.2813
555.376 25.2813
209.156 25.25
84.57 25.2426
1328. 25.125
65.0836 25.125
62.9827 25.125
1214.89 25.1157
480.177 25.1008
1424.99 25.1
119.254 25.1
727.243 25.0909
806.698 25.0592
1344.35 25.0536
1133.84 25.0536
98.1429 25.045
980.974 25.0278
515.786 25.0227
449.429 25.0227
505.933 25.0208
470.461 25.006
1692.64 24.9013
57.5695 24.8897
299.177 24.8182
1529.58 24.7961
220.267 24.7813
42.592 24.7813
903.023 24.7778
787.831 24.7778
713.286 24.7202
210.982 24.6944
374.984 24.675
1194.42 24.6
287.339 24.6
157.601 24.6
43.5396 24.5956
524.485 24.5329
52.2806 24.5313
195.213 24.4821
208.29 24.445
869.537 24.4444
124.847 24.4444
304.316 24.4083
518.606 24.375
353.122 24.3636
255.591 24.3603
1118.08 24.2663
232.674 24.245
1158.9 24.225
274.045 24.225
737.35 24.2045
358.589 24.2045
218.667 24.1667
1276.55 24.1488
381.199 24.1488
184.394 24.1429
520.127 24.1359
473.834 24.1359
724.051 24.1023
352.96 24.1
988.577 24.0909
300.207 24.0833
70.2496 24.0833
927.119 24.0769
616.379 24.0313
1261.18 24.025
194.814 24.025
1474.58 24.0227
140.255 24.0074
1367.24 24.0066
434.736 24.006
383.973 24.006
80.8332 24.006
324.944 24.0054
87.6625 24.
529.354 23.9185
368.696 23.9
185.761 23.9
850.257 23.845
202.69 23.7961
392.668 23.7813
630.431 23.7778
1609.05 23.75
848.206 23.75
1437.08 23.6875
1126.3 23.6576
575.481 23.625
939.62 23.6
817.493 23.6
380.521 23.5329
517.082 23.5313
100.662 23.4808
966.356 23.4545
527.195 23.4444
915.843 23.4083
158.025 23.4083
280.608 23.4
427.54 23.3636
49.2174 23.3603
363.403 23.3393
90.371 23.3393
1363.86 23.3333
83.2736 23.3333
93.4006 23.3077
842.547 23.2857
921.711 23.25
252.042 23.225
108.081 23.1875
1338.06 23.1645
59.8355 23.1488
884.996 23.1111
382.447 23.1111
1664.28 23.1
306.412 23.0909
849.687 23.0662
585.142 23.0662
469.827 23.0489
146.705 23.0278
955.13 23.025
344.128 23.0208
176.699 23.0208
224.581 23.0083
257.618 23.0074
625.373 23.0066
1552.78 23.006
877.463 23.006
53.0106 23.006
52.121 23.0054
1698.65 23.
194.529 23.
60.7539 23.
54.5266 22.9185
951.111 22.8897
1103.73 22.8182
468.902 22.8
89.0912 22.7778
238.552 22.75
1500.52 22.7202
558.629 22.625
942.801 22.6
168.434 22.5625
952.709 22.5329
984.795 22.5
565.724 22.5
800.224 22.4803
580.618 22.4444
423.945 22.4444
83.6704 22.4444
431.357 22.4083
396.641 22.4083
1425.78 22.3603
575.936 22.3333
367.749 22.2917
87.783 22.2857
872.039 22.2813
1222.35 22.2663
198.275 22.25
436.134 22.2045
391.27 22.2045
515.942 22.1731
393.971 22.1645
201.402 22.1645
873.699 22.125
1086.85 22.1136
1671.09 22.1111
1278.21 22.1111
1130.01 22.1111
233.881 22.1111
63.2047 22.1111
177.537 22.1
294.301 22.0909
1145.93 22.0865
83.5132 22.0865
587.347 22.0662
1238.71 22.0417
377.835 22.0278
1673.03 22.025
1630.06 22.025
497.733 22.025
801.743 22.0208
96.0525 22.0083
1420.86 22.0074
1213.51 22.0074
910.622 22.0066
818.389 22.0066
76.2894 22.0066
931.397 22.0054
967.594 22.
366.354 22.
299.297 22.
182.827 22.
313.851 21.9013
366.586 21.9
1354.87 21.875
920.678 21.8182
658.64 21.7961
488.741 21.6944
475.571 21.6944
1254.3 21.6544
648.977 21.625
196.564 21.6
1334.89 21.5956
120.107 21.5329
1576.91 21.5
72.073 21.4803
387.892 21.4545
309.073 21.4083
132.183 21.4083
41.8927 21.3603
993.024 21.2857
916.537 21.2857
711.853 21.2857
1023.46 21.2663
1084.87 21.25
337.551 21.2
1247.05 21.1838
1236.08 21.1645
917.377 21.1645
49.843 21.1645
1169.9 21.1635
47.8316 21.1635
1130.74 21.1429
710.683 21.1429
434.269 21.1429
1493.98 21.125
1183.1 21.125
44.3543 21.125
95.126 21.1118
435.632 21.1111
293.014 21.1111
217.245 21.1111
55.154 21.1
904.41 21.0909
174.459 21.0769
356.272 21.0592
274.225 21.0592
197.325 21.0536
165.203 21.0536
153.441 21.0536
986.662 21.05
137.942 21.0417
108.451 21.0417
978.104 21.0313
903.6 21.0278
1302.32 21.025
385.562 21.025
1402.84 21.0227
1066.63 21.0227
1086.42 21.0208
672.202 21.0208
796.507 21.0083
422.336 21.0083
52.9847 21.0083
277.717 21.0074
178.868 21.0074
74.2025 21.0074
360.849 21.0066
171.559 21.0066
918.331 21.006
186.079 21.0054
1561.75 21.
952.636 21.
252.613 21.
176.92 21.
145.198 20.8897
658.095 20.8182
636.634 20.8
77.7057 20.7813
1572.76 20.7778
944.738 20.7778
1206.72 20.75
715.432 20.7202
303.992 20.6944
246.197 20.6944
730.456 20.675
219.689 20.6667
285.846 20.6544
916.719 20.625
305.962 20.625
150.315 20.625
81.9034 20.625
282.191 20.5714
180.786 20.5714
315.595 20.5682
956.663 20.5
1195.52 20.4803
485.114 20.4803
81.213 20.45
885.319 20.4444
85.7673 20.4083
198.478 20.4
173.216 20.3611
498.78 20.3603
1301.35 20.3214
1133.4 20.2917
113.117 20.2917
98.6715 20.2917
61.2933 20.2917
1447.12 20.2857
105.46 20.2813
1424.57 20.2663
1414.85 20.25
304.169 20.25
1572.28 20.225
662.141 20.225
520.546 20.225
115.622 20.2083
194.919 20.1838
1510.03 20.1645
760.503 20.1645
457.86 20.1645
51.865 20.1645
316.95 20.1488
102.527 20.1488
1316.44 20.125
912.196 20.1111
879.96 20.1111
388.894 20.1111
194.599 20.1111
351.594 20.1
1303.6 20.0909
627.983 20.0909
1283.93 20.0865
242.759 20.0865
1204.92 20.075
1182.22 20.0662
1323.47 20.0592
844.47 20.0592
120.276 20.0592
1309.26 20.0536
220.61 20.0536
94.6281 20.0536
124.567 20.0357
903.119 20.0313
649.7 20.0313
315.208 20.0313
134.103 20.0313
94.9347 20.0313
50.0654 20.0313
554.919 20.025
232.158 20.0096
162.549 20.0083
53.064 20.0066
729.905 20.006
650.416 20.006
594.368 20.006
390.25 20.006
888.861 20.
630.231 20.
218.211 20.
112.193 20.
82.5574 20.
80.7663 20.
57.1846 20.
331.843 19.9205
805.647 19.9013
840.448 19.9
813.753 19.8929
250.956 19.8929
45.5154 19.8929
580.071 19.8897
558.258 19.8182
41.1533 19.8
1206.65 19.7813
592.499 19.7813
444.22 19.7813
385.127 19.7813
477.09 19.7788
311.029 19.7788
83.8589 19.7202
78.4553 19.6944
56.4512 19.6944
853.239 19.6806
1400.41 19.625
1005.55 19.625
492.971 19.625
868.816 19.5956
751.053 19.5956
748.61 19.5956
571.424 19.5956
1153.81 19.5714
802.875 19.5714
271.968 19.5568
855.935 19.5313
171.247 19.5313
809.24 19.5
287.778 19.5
83.8191 19.5
1353.57 19.4821
421.571 19.4803
1507.98 19.4083
288.847 19.4083
946.449 19.375
95.7879 19.375
237.286 19.3611
121.765 19.3611
56.9349 19.3611
1576.39 19.3603
80.1553 19.3603
750.71 19.3224
616.679 19.3224
1509.11 19.2857
1088.02 19.2813
886.274 19.2813
136.24 19.2813
47.339 19.2813
527.903 19.25
217.484 19.25
445.625 19.2404
1405.12 19.225
1365.44 19.2083
690.352 19.2083
1679.04 19.1838
1274.36 19.1838
363.051 19.1838
247.126 19.1838
1321.43 19.1667
1225.85 19.1667
509.998 19.1667
197.76 19.1645
360.714 19.1635
1539.92 19.1429
1436.92 19.125
1380.52 19.125
1245.24 19.125
1082.69 19.125
872.533 19.125
322.823 19.125
75.9144 19.125
56.3819 19.125
1250.02 19.1118
1244.19 19.1111
857.236 19.1111
1590.36 19.1
200.654 19.075
986.022 19.0662
707.055 19.0662
240.32 19.0662
233.434 19.0662
1421.14 19.0592
1529.16 19.0417
306.07 19.0417
1489.33 19.0313
341.21 19.0313
194.495 19.0313
1228.6 19.0278
731.559 19.0278
514.265 19.0278
665.698 19.025
569.057 19.0139
1269.99 19.0083
1299.74 19.0074
1696.52 19.0066
536.811 19.0066
437.787 19.0066
109.737 19.0066
1537.96 19.
659.685 19.
233.216 19.
106.674 19.
97.3456 19.
80.4279 19.
1575.61 18.9205
1573.6 18.9205
1549.3 18.9205
200.209 18.9
1372.06 18.8929
1185.29 18.8929
1599.66 18.8897
1598.78 18.8897
348.2 18.8897
62.9193 18.8897
194.754 18.8
626.249 18.7961
908.691 18.7813
981.553 18.7788
677.729 18.7788
1088.16 18.7778
1162.95 18.6944
552.023 18.6944
47.3661 18.675
1568.27 18.6667
1602.96 18.6544
176.961 18.6544
1292.17 18.625
804.033 18.5956
179.743 18.5956
992.313 18.5714
949.028 18.5714
121.377 18.5714
118.851 18.5625
80.2759 18.5625
180.066 18.5329
886.862 18.5313
366.304 18.5313
1546.97 18.5
802.341 18.5
660.233 18.5
110.706 18.5
1369.93 18.4821
377.782 18.4803
368.603 18.4712
1257.22 18.4444
406.983 18.4444
131.733 18.4444
631.625 18.4083
83.1197 18.4083
1413.99 18.375
1227.08 18.375
1054.6 18.375
83.6095 18.375
1053.12 18.3603
627.266 18.3603
441.957 18.3603
318.389 18.3603
170.54 18.3603
84.0951 18.3603
1697.73 18.3224
981.422 18.3224
560.683 18.3224
1048.11 18.3214
561.675 18.3214
1585.71 18.2917
1447.88 18.2857
45.6458 18.2857
1635.18 18.2813
1428.23 18.2813
1287.91 18.2813
938.858 18.2813
693.728 18.2813
235.997 18.2813
1261.7 18.25
498.11 18.25
40.7225 18.25
1364.22 18.2426
610.879 18.2426
317.442 18.2426
85.0656 18.2426
305.699 18.2404
300.404 18.2404
270.652 18.2404
508.848 18.2083
338.601 18.2083
66.4848 18.2083
195.52 18.2
1488.82 18.1838
221.921 18.1667
1019.38 18.1645
815.115 18.1645
171.506 18.1645
980.123 18.1635
490.914 18.1635
62.0941 18.1488
237.329 18.1429
226.804 18.1429
851.42 18.125
620.74 18.125
414.924 18.125
338.288 18.125
449.745 18.1111
1675.71 18.1
759.462 18.1
328.381 18.1
165.587 18.1
909.672 18.0909
466.863 18.0865
272.653 18.0865
781.74 18.075
424.549 18.075
75.108 18.075
578.772 18.0662
498.014 18.0592
40.8687 18.0592
192.556 18.0417
1455.81 18.0357
175.254 18.0357
1444.36 18.0313
726.779 18.0313
416.034 18.0313
296.171 18.0313
95.5665 18.0313
660.653 18.0278
319.443 18.0278
115.346 18.0278
342.206 18.025
451.01 18.0227
1128.91 18.0114
1411.39 18.0096
140.785 18.0096
57.8668 18.0096
1201.69 18.0083
1191.26 18.0083
565.59 18.0083
505.53 18.0083
762.227 18.0074
334.681 18.0074
195.678 18.0074
1628.03 18.0066
1339.07 18.
716.273 18.
538.498 18.
459.283 18.
393.721 18.
249.411 18.
201.989 18.
156.974 18.
107.095 18.
88.3185 18.
86.2367 18.
60.9 18.
1629.33 17.9205
81.0063 17.9205
1592.09 17.8929
537.392 17.8929
175.674 17.8929
1307.07 17.8897
224.228 17.875
199.431 17.8182
1640.07 17.7813
749.545 17.7813
404.4 17.7813
196.619 17.7813
1287.51 17.7788
1389.09 17.75
990.219 17.6944
411.218 17.6806
1487.03 17.675
1268.26 17.675
1065.61 17.675
363.653 17.675
41.1244 17.6667
340.326 17.6544
67.4196 17.625
1390.92 17.5956
754.336 17.5714
508.206 17.5714
447.624 17.5714
116.943 17.5714
1658.81 17.5568
1277.27 17.5313
842.945 17.5313
456.738 17.5313
267.797 17.5313
81.0362 17.5313
1265.16 17.5
1165.96 17.5
992.041 17.5
892.41 17.5
830.311 17.5
333.186 17.5
160.647 17.5
110.279 17.5
552.355 17.4712
180.732 17.45
92.1093 17.45
287.404 17.4444
1666.83 17.4083
1587.32 17.4083
1248.05 17.4083
688.915 17.4083
626.489 17.4083
594.217 17.4083
269.76 17.4083
83.4048 17.4083
165.66 17.4
1397.62 17.375
994.635 17.375
883.307 17.375
671.215 17.375
312.372 17.375
238.258 17.3611
1087.78 17.3603
41.2728 17.3603
41.0913 17.3472
131.932 17.3333
1406.36 17.3224
1508.74 17.3214
268.984 17.3214
1170.16 17.2917
817.036 17.2857
355.802 17.2857
89.6326 17.2857
738.051 17.2813
665.537 17.2813
456.145 17.2813
109.641 17.2813
55.9526 17.2813
48.9293 17.2813
1588.43 17.25
1445.11 17.25
611.908 17.25
978.253 17.2426
792.913 17.2404
1174.32 17.225
1148.14 17.225
245.238 17.225
1244.39 17.2083
1087.68 17.2083
297.583 17.2083
1493.47 17.1838
748.922 17.1838
539.762 17.1838
648.691 17.1667
46.3045 17.1645
1016.83 17.1635
197.047 17.1635
1090.69 17.1488
755.852 17.1429
71.7802 17.1429
1625.97 17.125
1235.12 17.125
909.919 17.125
377.367 17.125
150.152 17.125
131.199 17.125
1634.43 17.1111
1170.28 17.1111
833.535 17.1111
433.196 17.1111
496.659 17.0865
1365.1 17.075
1312.85 17.075
601.018 17.075
974.668 17.0592
222.682 17.0592
114.339 17.0592
1184.75 17.0417
871.28 17.0417
255.049 17.0417
731.373 17.0357
249.816 17.0313
181.428 17.0313
700.748 17.0278
459.21 17.025
579.617 17.0083
418.225 17.0083
417.988 17.0083
1451.97 17.0074
1489.58 17.0066
1334.73 17.
604.337 17.
537.103 17.
107.724 17.
66.854 17.
1657.18 16.9205
1163.93 16.9205
162.159 16.9205
1036.67 16.8929
398.655 16.8929
79.3196 16.8929
62.7879 16.8929
1534.32 16.8
1007.9 16.8
196.02 16.8
1032.72 16.7813
532.707 16.7813
1024.64 16.7788
237.417 16.6944
202.854 16.6806
547.994 16.675
109.55 16.675
1014.26 16.6667
190.294 16.6667
627.904 16.625
320.366 16.5956
55.5239 16.5714
50.0379 16.5714
523.814 16.5625
538.88 16.5568
721.385 16.5329
110.026 16.5329
64.1881 16.5329
96.5287 16.5313
1606.76 16.5
1568.81 16.5
429.395 16.5
178.256 16.5
934.596 16.4712
737.269 16.4712
223.189 16.4712
89.5915 16.4712
493.813 16.45
342.171 16.45
1037.51 16.4444
533.036 16.4444
154.245 16.4083
1318.22 16.375
1035.74 16.375
856.07 16.375
228.001 16.375
113.608 16.375
1649.15 16.3603
258.583 16.3603
112.856 16.3603
597.018 16.3472
860.392 16.3224
43.2235 16.3224
1470.56 16.3214
1599.77 16.2857
81.5682 16.2857
1257.71 16.2813
831.932 16.2813
179.773 16.2813
1585.28 16.25
1081.9 16.25
598.892 16.25
142.165 16.25
882.806 16.2404
354.316 16.2404
1605.98 16.2
599.28 16.2
897.138 16.1838
538.046 16.1838
248.316 16.1838
100.357 16.1838
65.0559 16.1635
1297.54 16.1607
658.244 16.1607
79.8318 16.1429
51.7661 16.1429
1198.97 16.125
1006.43 16.125
773.306 16.125
538.665 16.125
450.687 16.125
276.563 16.125
247.396 16.1111
97.6441 16.1111
1524.25 16.0865
1361.97 16.0865
1337.51 16.0865
1054.67 16.0865
463.947 16.0865
380.176 16.0865
148.067 16.0865
1668.4 16.075
814.019 16.075
1115.4 16.0662
266.969 16.0662
1331.53 16.0592
1248.24 16.0417
247.341 16.0417
857.185 16.0357
506.783 16.0357
405.112 16.0357
228.542 16.0357
195.414 16.0357
163.353 16.0357
952.158 16.0313
1375.21 16.0278
197.994 16.0139
105.153 16.0114
641.651 16.0096
420.087 16.0096
202.476 16.0096
1649.62 16.0083
1643.94 16.0083
1433.73 16.0083
1285.96 16.0083
953.763 16.0083
522.062 16.0083
443.201 16.0083
335.985 16.0083
214.084 16.0083
202.394 16.0083
124.414 16.0083
286.705 16.0074
1337.39 16.
1102.22 16.
1072. 16.
943.534 16.
784.708 16.
645.516 16.
587.239 16.
465.479 16.
173.545 16.
61.4907 16.
1374.57 15.9205
197.642 15.9205
756.406 15.8929
566.725 15.8929
453.443 15.8929
72.0118 15.8929
1237.4 15.8897
1161.83 15.8897
434.857 15.8897
259.074 15.8897
1505.95 15.8
672.865 15.8
181.208 15.8
107.241 15.8
919.004 15.7788
428.159 15.7788
118.307 15.7788
170.447 15.6806
606.786 15.6667
444.063 15.6667
321.193 15.6667
99.3398 15.6667
1158.18 15.5956
861.738 15.5956
1210.06 15.5714
819.649 15.5714
45.2034 15.5714
1610.65 15.5625
1205.02 15.5625
1595.87 15.5568
367.07 15.5568
929.738 15.5
585.676 15.5
1603.6 15.4712
1545.73 15.4712
901.917 15.4712
686.684 15.4712
494.961 15.4712
185.422 15.4712
77.2069 15.4712
654.069 15.45
477.778 15.4464
651.233 15.4083
402.557 15.4083
51.3337 15.4083
1616.65 15.375
1496.71 15.375
1128.59 15.375
625.074 15.375
448.21 15.375
193.92 15.375
975.044 15.3603
481.207 15.3603
257.535 15.3603
997.743 15.3472
134.356 15.3214
46.6251 15.3214
1668.06 15.2857
1475.62 15.2857
931.718 15.2857
152.601 15.2857
98.0996 15.2857
82.5957 15.2857
1543.81 15.2841
1063.36 15.2841
790.104 15.2841
484.959 15.2813
1609.14 15.25
290.334 15.25
165.487 15.25
79.1222 15.25
44.4715 15.25
776.19 15.2404
676.384 15.2404
175.703 15.2404
88.2964 15.2404
173.339 15.225
1306.4 15.2083
209.397 15.2083
1269.42 15.1838
787.645 15.1838
69.3165 15.1838
1097.91 15.1667
668.2 15.1667
66.802 15.1667
53.8763 15.1667
574.768 15.1645
612.849 15.1635
464.965 15.1635
143.046 15.1635
666.892 15.1607
1330.82 15.1429
415.858 15.1429
364.067 15.1429
1458.59 15.125
1220.84 15.125
843.08 15.125
760.709 15.125
678.462 15.125
521.866 15.125
510.459 15.125
369.607 15.125
216.667 15.125
194.95 15.1111
202.093 15.1
1405.35 15.0865
975.975 15.0865
909.74 15.0865
569.342 15.0865
971.219 15.075
547.884 15.075
595.274 15.0662
498.167 15.0662
1467.51 15.05
1477.88 15.0417
1474.4 15.0417
1170.09 15.0417
995.571 15.0417
979.81 15.0417
888.777 15.0417
699.915 15.0417
489.139 15.0417
474.715 15.0417
362.461 15.0417
117.888 15.0417
101.418 15.0417
87.8982 15.0417
77.1002 15.0417
1665.59 15.0357
1199.88 15.0357
1121.34 15.0357
948.697 15.0357
156.565 15.0357
1622.62 15.0313
1502.05 15.0313
1135.43 15.0313
104.672 15.0313
1652.66 15.0278
1629.02 15.0139
383.546 15.0139
309.044 15.0139
204.478 15.0114
851.81 15.0096
42.3467 15.0096
1597.96 15.0083
1168.79 15.0083
818.803 15.0083
414.004 15.0083
389.843 15.0083
274.87 15.0083
206.91 15.0083
950.127 15.0074
811.129 15.0074
741.15 15.0074
177.988 15.0074
1356.06 15.
1240.07 15.
501.687 15.
440.692 15.
401.798 15.
205.947 15.
205.602 15.
144.445 15.
93.2235 15.
74.9395 15.
1055.12 14.9205
587.547 14.9205
90.0669 14.9205
313.089 14.8929
181.372 14.8929
166.711 14.8929
295.998 14.875
195.827 14.875
875.113 14.8
784.523 14.8
358.487 14.8
311.544 14.8
293.816 14.8
241.945 14.8
149.006 14.8
776.29 14.7813
294.037 14.7813
40.0748 14.7813
176.381 14.7788
63.2926 14.7788
40.4641 14.7788
859.982 14.6806
288.265 14.6806
262.798 14.6806
1128.49 14.675
859.151 14.675
167.591 14.675
74.6627 14.675
1175.68 14.6667
698.343 14.6667
1106.39 14.5956
976.977 14.5956
910.556 14.5714
423.52 14.5714
1371.47 14.5625
552.434 14.5625
1071.21 14.5568
408.957 14.5568
85.4541 14.5568
967.002 14.5
694.138 14.5
1370.27 14.4712
503.653 14.4712
245.434 14.4712
1689.58 14.45
704.19 14.45
174.495 14.45
58.657 14.45
167.615 14.4464
63.2442 14.4464
1425.31 14.375
1104.45 14.375
1068.68 14.375
1012.66 14.375
586.91 14.375
501.162 14.375
344.677 14.375
222.365 14.375
198.632 14.375
130.254 14.375
129.818 14.375
68.1475 14.375
328.683 14.3603
1471.54 14.3472
1219.67 14.3472
724.716 14.3472
81.8548 14.3472
635.807 14.3333
1355.78 14.3214
953.556 14.3214
644.773 14.3214
294.233 14.3214
80.5711 14.3214
42.388 14.3214
710.278 14.2857
309.532 14.2857
47.4867 14.2857
41.7907 14.2857
1469.61 14.2841
1172.69 14.2841
58.2196 14.2841
784.931 14.2813
764.665 14.2813
488.143 14.2813
1608.55 14.25
970.429 14.25
868.155 14.25
525.655 14.25
322.877 14.25
192.96 14.25
1386.39 14.2404
1210.22 14.2404
1158.08 14.2404
1125.45 14.2404
1105.88 14.2404
749.064 14.2404
389.369 14.2404
388.081 14.2404
363.006 14.2404
79.1888 14.2404
40.697 14.2404
82.4949 14.225
622.768 14.2083
257.03 14.2083
378.471 14.2
148.548 14.2
131.535 14.1838
1648.06 14.1667
1638.21 14.1667
1610.37 14.1667
1235.54 14.1667
877.668 14.1667
482.904 14.1667
313.016 14.1667
293.761 14.1667
135.147 14.1667
1557.76 14.1635
428.99 14.1635
302.518 14.1635
41.9947 14.1635
1170.63 14.1607
1425.39 14.1488
1402. 14.1429
1298.83 14.1429
1013.63 14.1429
669.146 14.1429
664.31 14.1429
396.933 14.1429
369.949 14.1429
313.735 14.1429
91.5772 14.1429
78.6694 14.1429
1651. 14.125
1521.26 14.125
1084.69 14.125
1073. 14.125
514.648 14.125
204.252 14.125
741.992 14.1023
355.46 14.1023
317.828 14.1023
124.164 14.1023
829.917 14.0865
632.383 14.0865
622.969 14.0865
252.23 14.0865
168.965 14.0865
1502.38 14.075
1095.2 14.075
639.476 14.075
511.877 14.075
436.936 14.075
228.317 14.075
936.228 14.0662
477.244 14.0662
170.99 14.0625
614.462 14.0592
1051.59 14.0417
975.687 14.0417
64.5895 14.0417
56.778 14.0417
1520.04 14.0357
435.429 14.0357
332.108 14.0357
654.659 14.0313
108.504 14.0313
957.87 14.0179
671.148 14.0139
936.842 14.0114
235.513 14.0114
141.377 14.0114
42.6829 14.0114
373.649 14.0096
333.843 14.0096
120.201 14.0096
81.0961 14.0096
75.1579 14.0096
1630.5 14.0083
1619.35 14.0083
1293.76 14.0083
1004.36 14.0083
859.098 14.0083
664.18 14.0083
618.205 14.0083
47.9403 14.0083
139.429 14.0066
1588.19 14.
1431.94 14.
1330.57 14.
1322.83 14.
1306.84 14.
1260.21 14.
1216.74 14.
1097.55 14.
1041.35 14.
1006.81 14.
988.875 14.
946.299 14.
836.067 14.
703.252 14.
477.639 14.
430.328 14.
399.951 14.
319.638 14.
278.467 14.
212.083 14.
199.686 14.
126.531 14.
1277.01 13.9205
922.252 13.9205
520.815 13.9205
57.2003 13.9205
1676.98 13.875
958.045 13.875
1449.23 13.8
519.652 13.8
475.374 13.8
287.271 13.8
89.9853 13.8
49.478 13.8
1231.95 13.7788
357.995 13.7788
315.501 13.7788
157.939 13.7788
83.012 13.7788
168.282 13.75
726.079 13.6806
482.095 13.6806
129.771 13.6806
44.008 13.6806
227.427 13.675
1646.64 13.6667
740.826 13.6667
44.7767 13.6667
558.305 13.625
1161.38 13.5956
275.811 13.5956
1644.1 13.5714
696.949 13.5714
668.908 13.5714
1530.81 13.5625
1061.42 13.5625
642.489 13.5568
435.886 13.5568
264.524 13.5568
237.52 13.5568
361.523 13.5
668.63 13.4712
615.458 13.4712
228.171 13.4712
180.412 13.4712
1072.71 13.45
779.615 13.45
438.276 13.45
911.096 13.4464
441.578 13.4464
126.69 13.4464
81.3885 13.4464
718.434 13.4083
675.445 13.4083
412.746 13.4083
206.309 13.4083
1485.87 13.375
964.072 13.375
272.77 13.375
101.908 13.375
82.1006 13.375
1684.01 13.3472
1596.58 13.3472
1394.67 13.3472
1393.6 13.3472
725.286 13.3472
685.699 13.3472
332.732 13.3472
261.056 13.3472
253.376 13.3472
1448.28 13.3214
963.683 13.3214
520.271 13.3214
1396.71 13.2841
1160.66 13.2841
789.461 13.2841
414.76 13.2841
311.708 13.2841
290.912 13.2841
76.9305 13.2841
120.905 13.2813
116.487 13.2813
1300.33 13.25
1191.15 13.25
1146.98 13.25
757.45 13.25
580.52 13.25
73.22 13.25
1601.69 13.2404
1288.78 13.2404
752.012 13.2404
516.437 13.2404
235.909 13.2404
203.979 13.2404
104.116 13.2404
594.878 13.225
80.4903 13.225
1399.8 13.2083
1198.67 13.2083
895.234 13.2083
263.396 13.2083
79.786 13.2083
1416.88 13.2
1280.61 13.2
1212.21 13.2
1176.18 13.2
883.376 13.2
739.34 13.2
551.243 13.2
382.639 13.2
290.421 13.2
114.375 13.2
66.0002 13.2
1541.2 13.1667
1406.45 13.1667
1400.5 13.1667
1234.47 13.1667
1225.03 13.1667
899.145 13.1667
397.754 13.1667
319.821 13.1667
274.434 13.1667
226.037 13.1667
1557.92 13.1635
180.291 13.1635
79.7213 13.1635
896.778 13.1429
641.926 13.1429
443.125 13.1429
354.112 13.1429
1407.52 13.125
1281.43 13.125
1000.36 13.125
915.408 13.125
870.718 13.125
637.486 13.125
610.103 13.125
583.645 13.125
570.298 13.125
469.505 13.125
333.518 13.125
300.808 13.125
240.285 13.125
211.809 13.125
80.9285 13.125
907.823 13.1023
698.885 13.1023
575.633 13.1023
121.404 13.1023
1417.04 13.0865
1015.92 13.0865
896.692 13.0865
476.081 13.0865
304.72 13.0865
202.786 13.0865
151.038 13.0865
588.375 13.075
562.692 13.075
317.235 13.075
94.0328 13.075
400.547 13.0662
1318.04 13.0625
392.496 13.0625
333.018 13.0625
78.3755 13.0625
1463.43 13.05
1368.44 13.05
1261.35 13.05
223.606 13.05
93.5664 13.05
1520.18 13.0417
1345.57 13.0417
1096.39 13.0417
1030.58 13.0417
990.758 13.0417
714.049 13.0417
673.748 13.0417
462.945 13.0417
453.751 13.0417
414.306 13.0417
358.665 13.0417
142.622 13.0417
1460.27 13.0357
816.669 13.0357
524.028 13.0357
352.357 13.0357
320.037 13.0357
777.789 13.0313
105.736 13.0313
833.833 13.0278
810.25 13.0179
136.342 13.0179
1650.66 13.0139
1483.57 13.0139
1438.51 13.0139
1202.84 13.0139
472.376 13.0139
637.898 13.0114
360.327 13.0114
237.875 13.0114
229.921 13.0114
60.4084 13.0114
1587.76 13.0096
1469.75 13.0096
1410.17 13.0096
1147.21 13.0096
1139.25 13.0096
201.117 13.0096
194.718 13.0096
137.36 13.0096
92.8533 13.0096
92.0106 13.0096
1107.3 13.0083
961.621 13.0083
557.608 13.0083
146.878 13.0083
1598.05 13.
1563.94 13.
1346.64 13.
980.327 13.
922.981 13.
880.801 13.
879.263 13.
809.433 13.
658.983 13.
559.591 13.
480.24 13.
446.725 13.
344.349 13.
263.843 13.
168.574 13.
1602.8 12.9205
1499.57 12.9205
632.763 12.9205
460.421 12.9205
991.934 12.8929
774.026 12.8929
1515.46 12.875
1369.3 12.875
834.668 12.875
804.654 12.875
79.5048 12.875
50.8979 12.875
1582.46 12.8
1010.19 12.8
965.219 12.8
551.855 12.8
544.559 12.8
331.583 12.8
236.855 12.8
1373.33 12.7788
181.71 12.75
1642.08 12.6806
1102.69 12.6806
776.489 12.6806
723.299 12.6806
209.237 12.6806
80.6615 12.6806
1615.67 12.6667
711.537 12.6667
683.96 12.6667
495.425 12.6667
359.253 12.6667
181.824 12.6667
1062.1 12.5714
289.487 12.5714
994.271 12.5625
537.427 12.5625
305.176 12.5625
196.293 12.5625
93.8142 12.5625
65.6712 12.5625
1618.41 12.5568
554.984 12.5568
550.491 12.5568
313.987 12.5568
244.698 12.5568
201.489 12.5568
170.609 12.5568
68.0689 12.5568
1481.43 12.4712
833.719 12.4712
751.276 12.4712
196.819 12.4712
1038.52 12.45
985.504 12.45
546.863 12.45
131.615 12.45
427.986 12.4464
233.803 12.4083
1436.76 12.375
1265.46 12.375
1190.99 12.375
902.483 12.375
650.554 12.375
334.932 12.375
283.543 12.375
125.783 12.3472
59.3965 12.3472
1594.98 12.3214
1150.12 12.3214
1001.14 12.3214
207.017 12.3214
167.212 12.3214
71.8674 12.3214
53.2019 12.3214
1073.09 12.2841
314.589 12.2841
172.663 12.2841
50.8259 12.2841
1538.97 12.2813
1443.09 12.25
387.347 12.25
1329.06 12.2404
641.258 12.2404
583.757 12.2404
426.404 12.2404
174.641 12.2404
58.6407 12.2404
1192.47 12.2
1029.59 12.2
944.659 12.2
878.399 12.2
541.865 12.2
218.311 12.2
100.776 12.2
1517.77 12.1667
1135.81 12.1667
863.502 12.1667
353.876 12.1667
109.431 12.1667
60.5597 12.1667
1463.6 12.1429
930.313 12.1429
623.254 12.1429
503.5 12.1429
61.9542 12.1429
1658.11 12.125
1512.95 12.125
1399.28 12.125
1298.53 12.125
812.564 12.125
706.201 12.125
693.254 12.125
482.962 12.125
394.288 12.125
299.775 12.125
195.926 12.125
41.6026 12.125
461.791 12.1111
1461.92 12.1023
1002.75 12.1023
655.422 12.1023
97.192 12.1023
82.2712 12.1023
788.353 12.0865
605.393 12.0865
66.3398 12.0865
1610.59 12.0833
1203.45 12.075
965.052 12.075
219.437 12.075
61.7925 12.0625
1353.36 12.05
1233.61 12.05
1218.96 12.05
947.462 12.05
447.574 12.05
394.915 12.05
381.607 12.05
287.656 12.05
179.175 12.05
157.52 12.05
133.454 12.05
1681.25 12.0417
1614.39 12.0417
1398.21 12.0417
1261.56 12.0417
879.184 12.0417
864.446 12.0417
687.557 12.0417
475.831 12.0417
379.209 12.0417
361.462 12.0417
284.771 12.0417
207.949 12.0417
196.529 12.0417
196.098 12.0417
143.553 12.0417
76.6551 12.0417
58.1591 12.0417
53.5156 12.0417
153.526 12.0357
1151.43 12.0313
282.732 12.025
240.89 12.025
1225.31 12.0139
1192.67 12.0139
572.889 12.0139
565.1 12.0139
492.595 12.0139
46.0553 12.0139
1392.6 12.0114
1008.03 12.0114
756.938 12.0114
739.529 12.0114
402.154 12.0114
203.112 12.0114
200.825 12.0114
66.0182 12.0114
40.0235 12.0114
1616.12 12.0096
1531.61 12.0096
1516.67 12.0096
1465.97 12.0096
1400.16 12.0096
1022.31 12.0096
921.319 12.0096
550.784 12.0096
202.925 12.0096
162.717 12.0096
104.883 12.0096
92.7429 12.0096
89.6956 12.0096
1409.84 12.0083
1165.09 12.0083
567.772 12.0083
561.09 12.0083
1405.5 12.
1225.91 12.
1209.04 12.
910.389 12.
904.703 12.
646.062 12.
610.301 12.
514.33 12.
483.566 12.
464.442 12.
368.957 12.
190.746 12.
1379.86 11.9205
1049.3 11.9205
772.945 11.9205
748.101 11.9205
679.49 11.9205
249.367 11.9205
146.561 11.9205
112.742 11.9205
43.8459 11.9205
468.543 11.875
1687.21 11.8
1322.08 11.8
977.346 11.8
869.365 11.8
789.162 11.8
524.15 11.8
367.129 11.8
203.458 11.8
171.824 11.8
1639.72 11.7788
1522.53 11.7788
1047.59 11.7788
555.03 11.7788
459.498 11.75
151.309 11.75
1618.05 11.6806
1119.84 11.6806
1043.26 11.6806
858.136 11.6806
797.412 11.6806
553.494 11.6806
94.669 11.6806
1495.27 11.6667
1236.66 11.6667
1058.09 11.6667
913.515 11.6667
430.211 11.6667
130.036 11.6667
95.2151 11.6667
1283.81 11.625
451.539 11.625
195.242 11.625
1603.14 11.5714
1491.65 11.5625
1432.68 11.5625
811.205 11.5625
771.501 11.5625
392.4 11.5625
76.2211 11.5625
1425.66 11.5568
657.45 11.5568
595.984 11.5568
588.192 11.5568
362.387 11.5568
203.163 11.5568
1595.39 11.4712
1350.64 11.4712
1253.14 11.4712
694.757 11.4712
308.311 11.4712
51.4699 11.4712
740.732 11.45
677.622 11.45
502.085 11.45
485.928 11.45
210.309 11.45
858.706 11.4464
737.947 11.4464
204.573 11.4464
45.4419 11.4464
1360.41 11.375
1181.51 11.375
918.799 11.375
730.551 11.375
542.162 11.375
482.262 11.375
162.045 11.375
1690.33 11.3472
1630.36 11.3472
1309.97 11.3472
1249.85 11.3472
1235.64 11.3472
932.023 11.3472
480.933 11.3472
275.366 11.3472
249.905 11.3472
1311.48 11.3214
1300.9 11.3214
249.21 11.3214
154.971 11.3214
130.65 11.3214
1547.62 11.2841
882.699 11.2841
644.383 11.2841
443.994 11.2841
191.249 11.2841
1697.5 11.25
1172.11 11.25
1101.99 11.25
904. 11.25
846.054 11.25
569.709 11.25
365.283 11.25
330.178 11.25
92.268 11.25
63.7288 11.25
271.33 11.2404
241.503 11.2404
97.6157 11.2404
209.345 11.225
1519.91 11.2083
1294.36 11.2
1253.83 11.2
542.8 11.2
93.9823 11.2
1672.64 11.1667
1259.82 11.1667
1212.51 11.1667
1142.75 11.1667
1011.06 11.1667
380.59 11.1667
1515.11 11.1607
1458.33 11.1607
192.62 11.1607
150.018 11.1607
1211.48 11.1429
629.232 11.1429
572.984 11.1429
509.088 11.125
417.338 11.125
237.698 11.125
197.723 11.125
75.5851 11.125
54.0579 11.125
52.7518 11.125
1570.1 11.1023
1448.37 11.1023
1402.71 11.1023
1401.12 11.1023
878.906 11.1023
706.142 11.1023
405.631 11.1023
346.18 11.1023
135.767 11.1023
560.425 11.0865
336.339 11.0865
138.463 11.0865
81.3181 11.0865
899.71 11.0833
241.522 11.0833
987.317 11.075
1341.08 11.0625
1043.76 11.0625
357.05 11.0625
49.7738 11.0625
1452.23 11.05
780.283 11.05
715.826 11.05
636.321 11.05
578.827 11.05
372.509 11.05
128.186 11.05
1497.68 11.0417
1196.01 11.0417
1102.79 11.0417
634.618 11.0417
322.171 11.0417
297.049 11.0417
227.599 11.0417
187.826 11.0417
179.888 11.0417
148.376 11.0417
135.66 11.0417
491.312 11.0357
742.945 11.0313
191.844 11.0179
59.2654 11.0179
613.028 11.0139
457.272 11.0139
372.785 11.0139
306.633 11.0139
84.0738 11.0139
1697. 11.0114
1615.06 11.0114
1465.18 11.0114
993.898 11.0114
910.778 11.0114
573.286 11.0114
312.711 11.0114
154.686 11.0114
97.9104 11.0114
1339.99 11.0096
1145.27 11.0096
314.07 11.0096
295.836 11.0096
288.453 11.0096
1213.81 11.0083
1649.41 11.
1604.89 11.
1519.04 11.
1393.33 11.
1237.63 11.
1044.89 11.
958.249 11.
810.786 11.
703.085 11.
471.822 11.
406.064 11.
236.587 11.
869.765 10.9205
836.271 10.9205
334.601 10.9205
214.823 10.9205
72.9461 10.9205
62.5659 10.9205
1339.64 10.875
955.298 10.875
860.921 10.875
508.636 10.875
138.298 10.875
1320.07 10.8
1314.97 10.8
1264.32 10.8
875.304 10.8
693.78 10.8
526.171 10.8
357.686 10.8
176.016 10.8
119.544 10.8
82.6234 10.8
1667.1 10.75
1355.54 10.75
542.206 10.75
386.013 10.75
305.996 10.75
1634.89 10.6806
1559.86 10.6806
1209.23 10.6806
1076.89 10.6806
1024.71 10.6806
543.677 10.6806
442.133 10.6806
332.362 10.6806
161.421 10.6806
1411.81 10.6667
603.719 10.6667
105.301 10.6667
1561.01 10.5625
803.29 10.5625
583.13 10.5625
522.831 10.5625
253.436 10.5625
141.47 10.5625
103.657 10.5625
1275.77 10.5568
865.24 10.5568
330.712 10.5568
233.506 10.5568
196.755 10.5568
128.772 10.5568
48.3902 10.5568
947.4 10.5
667. 10.4712
1656.79 10.45
808.181 10.45
664.711 10.45
108.712 10.45
97.747 10.45
666.28 10.4464
428.353 10.4464
208.004 10.4464
201.675 10.4464
904.833 10.375
392.267 10.375
242.946 10.375
1617.76 10.3472
1364.91 10.3472
1344. 10.3472
1257.52 10.3472
1220.07 10.3472
1168.47 10.3472
1157.95 10.3472
798.294 10.3472
370.645 10.3472
330.324 10.3472
121.87 10.3472
434.553 10.3333
83.0595 10.3333
1668.7 10.2841
1204.47 10.2841
1189.7 10.2841
877.939 10.2841
151.779 10.2841
1513.62 10.25
1308.53 10.25
1308.31 10.25
652.384 10.25
352.635 10.25
114.849 10.25
55.0427 10.25
537.024 10.2404
154.75 10.2404
103.443 10.225
1687.07 10.2
1132.42 10.2
886.564 10.2
466.728 10.2
420.428 10.2
359.936 10.2
117.15 10.2
47.7385 10.2
1099.37 10.1667
721.861 10.1667
718.863 10.1667
623.755 10.1667
529.497 10.1667
260.263 10.1667
1284.4 10.1607
1235.02 10.1607
758.244 10.1607
603.18 10.1607
194.64 10.1607
139.299 10.1607
40.0881 10.1607
413.817 10.1429
1602.68 10.125
1514.41 10.125
1507.34 10.125
1078.74 10.125
926.064 10.125
130.977 10.125
117.981 10.125
851.091 10.1023
382.851 10.1023
254.4 10.1023
243.17 10.1023
146.136 10.1023
134.667 10.1023
121.719 10.1023
1283.04 10.0865
686.581 10.0865
318.246 10.0865
103.993 10.0865
863.169 10.0833
707.616 10.0833
197.842 10.0833
151.171 10.0833
286.618 10.075
1093.64 10.0625
607.381 10.0625
95.3424 10.0625
1698.39 10.05
1631.77 10.05
1518.81 10.05
1505.38 10.05
1153.37 10.05
526.246 10.05
88.5383 10.05
74.6472 10.05
810.509 10.0417
110.398 10.0417
85.2808 10.0417
76.1744 10.0417
1321.85 10.0357
1212.73 10.0357
940.036 10.0357
181.513 10.0357
150.223 10.0357
915.728 10.0179
893.246 10.0179
46.5585 10.0179
1527.47 10.0139
1089.42 10.0139
964.323 10.0139
870.604 10.0139
848.536 10.0139
196.682 10.0139
170.674 10.0139
111.969 10.0139
109.216 10.0139
101.785 10.0139
1106.33 10.0114
1090.99 10.0114
843.92 10.0114
713.605 10.0114
705.548 10.0114
533.723 10.0114
387.28 10.0114
234.521 10.0114
1661.43 10.0096
899.661 10.0096
275.659 10.0096
1583.61 10.
1308.12 10.
1056.81 10.
981.368 10.
941.143 10.
899.335 10.
848.57 10.
808.863 10.
777.597 10.
712.817 10.
596.336 10.
593.723 10.
590.691 10.
588.438 10.
472.414 10.
414.19 10.
331.92 10.
300.708 10.
271.693 10.
259.201 10.
236.42 10.
186.576 10.
160.859 10.
120.012 10.
115.728 10.
47.4103 10.
