# Supplementary material for: Functional Genomics of Novel Secondary Metabolites from Diverse Cyanobacteria Using Untargeted Metabolomics
Source: Mar Drugs. 2013 Sep 30;11(10):3617–31. doi: 10.3390/md11103617 (PMC3826126; doi:10.3390/md11103617)
Supplement: Supplementary File 3 — Supplementary msms data (ZIP, 1417 KB) [file marinedrugs-11-03617-s003.zip › msms/242.Negative.txt]

// 242. 10Hex+C7H16O7 C67H116O57 Negative
915.302 19576.2
915.806 13507.1
916.307 7607.83
916.805 1445.02
916.588 668.188
915.633 593.805
916.997 490.363
917.063 484.209
211.084 438.05
917.231 411.118
917.357 369.804
917.993 246.314
917.539 246.108
917.785 242.642
917.686 227.265
918.194 203.049
918.594 191.307
758.721 179.379
918.465 169.205
758.226 155.121
919.43 154.055
919.329 152.002
918.826 148.107
596.171 130.464
920.772 127.036
919.096 127.003
677.196 121.668
918.99 115.002
919.737 113.076
918.887 111.075
1345.44 109.557
920.072 104.694
1031.35 102.904
753.231 100.
677.276 99.0512
87.0058 96.2083
221.081 94.2367
919.5 86.9412
919.874 86.5984
920.4 85.4712
921.862 84.
925.76 83.5568
753.724 83.1201
1193.43 82.4556
596.684 78.6923
918.668 76.7601
920.668 76.375
1355.42 73.0025
921.572 71.3913
101.024 70.1201
707.227 69.1192
921.06 68.8621
773.692 68.282
193.091 67.0139
922.145 63.0625
922.506 63.
923.116 61.1488
924.807 60.3478
1619.55 59.8889
920.964 59.6036
59.0484 59.3472
922.745 59.0476
758.817 58.9
925.283 58.6036
901.497 58.2813
698.604 57.3967
930.565 57.1912
923.243 57.0278
43.1593 56.004
59.0162 55.8935
929.877 55.3462
476.157 54.4913
415.972 54.1607
993.746 52.2228
1098.76 52.0667
924.505 51.3289
728.202 51.0357
1194.44 50.8935
922.878 50.6944
825.287 50.2105
1295.37 49.25
921.759 49.125
1459.55 49.025
118.532 48.6791
926.823 48.1406
907.363 48.1331
1157.15 48.0536
1098.06 48.0278
678.313 47.5714
373.156 46.1331
830.452 45.7813
920.245 45.5329
962.578 45.2736
251.076 45.0947
825.352 45.0592
71.0296 45.004
907.525 44.4556
626.193 44.338
921.276 44.2426
922.676 44.0592
119.705 44.0556
922.248 43.4464
919.61 43.075
933.18 43.0125
931.985 42.6667
125.038 42.5294
869.255 42.4853
920.523 42.338
212.04 42.2656
113.023 42.225
677.885 42.125
974.275 41.9263
936.1 41.6923
922.967 41.25
1560.53 41.1976
906.322 41.1667
1159.16 40.7782
541.168 40.6875
923.87 40.675
1078.42 40.5208
1001.91 40.3333
692.745 40.3333
928.436 40.3269
987.998 40.2667
677.688 40.025
936.017 40.
369.32 40.
71.0102 40.
834.249 39.5208
365.101 39.4821
1089.02 39.4167
305.095 39.2857
658.197 39.1731
936.507 39.0893
921.153 39.0083
157.04 38.75
677.815 38.6923
931.918 38.6814
928.285 38.6402
365.184 38.605
967.472 38.25
1184.9 38.0947
112.338 38.0043
821.669 38.0029
926.52 37.7202
515.158 37.6576
921.396 37.625
1244.35 37.5707
242.109 37.4583
924.559 37.3224
64.1152 37.2917
625.519 37.25
212.089 37.2045
190.492 37.125
837.525 37.1078
253.432 37.0893
1383.31 36.9395
926.757 36.8897
925.968 36.8036
964.608 36.5216
1675.12 36.0909
849.593 36.0833
1457.41 36.0046
1030.95 36.0032
85.4461 35.556
934.772 35.2667
1115.3 35.2269
933.022 35.1976
793.167 35.1976
1176.52 35.0625
910.064 35.0208
443.152 35.006
213.922 35.0038
1355.18 34.875
323.112 34.6875
942.664 34.3269
930.45 34.1359
132.118 34.1118
1002.86 34.0417
924.869 34.004
353.616 34.
907.1 33.9073
1207.42 33.875
942.281 33.845
1042.42 33.8409
940.656 33.5714
913.363 33.375
1195.39 33.3472
921.991 33.3393
943.218 33.245
974.97 33.1157
925.601 33.1008
869.725 33.0388
1489.4 33.0208
1244.11 33.0179
923.576 33.0114
923.812 33.0083
889.483 33.
1514.01 32.9185
362.756 32.9073
97.0379 32.8182
891.45 32.4879
1622.86 32.3269
515.237 32.225
963.892 32.1875
961.821 32.1607
1394.68 32.1429
318.517 32.125
929.286 32.1136
977.501 32.0833
211.509 31.9423
596.277 31.845
1120.88 31.5208
954.528 31.4167
545.162 31.3224
1466.61 31.2857
950.532 31.2857
929.151 31.2857
1355.74 31.2269
87.035 31.1875
62.9998 31.1875
547.656 31.1359
99.8354 31.1157
762.116 31.0947
139.848 31.0833
237.425 31.0667
1149.45 31.0417
669.62 31.0417
909.602 31.0227
838.81 31.0096
927.897 31.0074
923.946 31.
939.737 30.8167
994.741 30.625
128.211 30.605
366.281 30.5625
143.475 30.4808
221.794 30.4464
353.102 30.4083
210.951 30.405
1241.08 30.3636
925.433 30.3603
1264.87 30.2663
119.049 30.2404
115.303 30.2112
986.138 30.1635
143.032 30.0833
191.462 30.045
1074.59 30.0417
52.2947 30.0417
758.388 30.0208
927.623 30.005
1620.71 29.9
965.572 29.7857
1602.06 29.6923
51.7784 29.6815
1068.78 29.6
50.236 29.5625
928.882 29.5208
937.796 29.5
766.436 29.4821
97.1004 29.4821
46.0939 29.4808
1268.99 29.4464
968.116 29.4402
438.512 29.375
79.0454 29.375
671.046 29.338
527.733 29.1875
1035.22 29.1731
1436.9 29.15
1312.33 29.0865
384.129 29.0769
929.412 29.075
912.488 29.0536
660.417 29.0536
435.571 29.0536
687.601 29.045
572.203 29.0227
907.734 29.006
98.0194 29.006
220.788 29.0043
971.346 28.9423
77.5413 28.8182
737.22 28.7961
43.5503 28.6
762.592 28.5682
937.127 28.45
937.02 28.4444
233.137 28.375
729.76 28.3636
742.424 28.3472
582.881 28.3393
228.959 28.3333
924.697 28.25
834.827 28.25
1329.21 28.245
605.191 28.225
759.499 28.1635
1537.97 28.1488
905.892 28.1488
1034.23 28.125
213.169 28.0909
906.805 28.0833
874.019 28.0662
163.039 28.0536
1085.62 28.0417
698.662 28.0417
1546.13 28.0388
1024.82 28.0208
1680.49 28.0046
1306.09 28.0046
44.2287 27.7788
1412.54 27.7202
1378.52 27.6944
126.644 27.6875
204.835 27.6544
1509.16 27.625
1017.76 27.4712
914.997 27.4
694.468 27.2857
341.098 27.2727
942.344 27.1488
1069.09 27.125
931.238 27.1157
84.2104 27.0278
642.361 27.0227
1047.22 27.0074
969.684 27.006
940.316 27.0046
1039.37 27.
256.769 27.
46.5465 27.
943.715 26.7788
691.292 26.7788
602.733 26.75
1147.53 26.6944
743.835 26.6923
143.973 26.6806
1202.63 26.6544
81.6959 26.605
927.8 26.5682
43.2923 26.375
748.125 26.3333
921.66 26.2426
682.501 26.2083
165.196 26.2045
908.97 26.1635
927.169 26.1488
863.576 26.1488
753.458 26.125
1412.27 26.1118
924.134 26.1118
50.8143 26.1
1517.5 26.0833
882.73 26.0833
60.9616 26.0769
1123.43 26.0592
966.261 26.0592
142.011 26.045
870.264 26.0278
250.641 26.006
1209.84 26.0054
912.939 26.0054
103.806 26.0054
1393.29 26.005
329.129 26.
120.194 26.
1547.37 25.9185
1325.52 25.875
1198.52 25.7778
178.403 25.6667
937.698 25.6576
1113.71 25.5329
89.1961 25.5329
1188.48 25.5208
941.813 25.5
957.501 25.4821
436.698 25.4821
956.387 25.4808
945.474 25.4545
928.374 25.4464
1372.6 25.4444
247.205 25.3603
629.163 25.3393
788.626 25.3333
949.615 25.2917
911.022 25.2813
1401.57 25.2663
214.258 25.225
835.353 25.2045
614.547 25.2045
265.324 25.1875
1183.36 25.1667
1074.14 25.15
730.15 25.1488
692.522 25.1359
1281.79 25.125
860.867 25.125
440.86 25.125
244.78 25.125
125.111 25.125
51.4937 25.125
1078.86 25.1157
350.156 25.1157
197.334 25.1136
997.911 25.1
124.496 25.0909
99.858 25.0662
211.941 25.0536
1164.62 25.0489
126.776 25.0278
769.423 25.0208
212.686 25.006
730.861 25.005
1004.99 25.
503.792 25.
587.188 24.9013
911.672 24.9
942.103 24.8897
380.683 24.8409
1073.1 24.8
1674.92 24.7813
1620.62 24.75
273.581 24.7202
1009.09 24.6944
1025.46 24.6875
937.864 24.6667
1664.91 24.6576
909.121 24.625
1047.64 24.5956
1480.97 24.5682
906.674 24.5
1356.82 24.4712
940.25 24.4545
910.21 24.45
1689.08 24.445
1409.1 24.4083
934.923 24.4083
784.992 24.4
419.289 24.4
1100.13 24.3636
503.899 24.3636
647.384 24.3393
840.529 24.2917
268.645 24.2813
961.887 24.2663
1176.08 24.25
832.685 24.2426
472.284 24.2426
1363.78 24.2404
1466.15 24.1838
733.324 24.1838
929.617 24.1429
833.983 24.1429
1341.89 24.125
703.027 24.1136
139.091 24.1
1036.44 24.0909
65.2662 24.0769
926.961 24.0662
1282.86 24.0592
162.797 24.0227
145.527 24.0208
51.8489 24.0208
485.148 24.0192
906.029 24.0074
909.398 24.006
526.364 24.006
1329.48 24.
899.844 24.
596.781 24.
507.931 24.
94.8302 24.
808.637 23.9
55.8766 23.8409
1635.85 23.8182
499.576 23.8182
1322.88 23.7961
1686.78 23.7778
360.763 23.7202
618.482 23.675
924.998 23.6544
456.693 23.5714
1282.45 23.5682
1224.47 23.5329
802.27 23.5313
221.667 23.4821
75.3582 23.4803
1031.04 23.4444
141.67 23.405
1492.29 23.4
269.303 23.4
1610.53 23.375
1475.83 23.3636
441.249 23.3611
930.047 23.3603
263.59 23.3603
966.6 23.3333
881.217 23.3333
224.087 23.2917
1588.8 23.2813
131.61 23.2727
1485.85 23.25
935.002 23.25
42.6162 23.2404
1334.38 23.225
373.338 23.225
1141.41 23.2083
1657.37 23.2045
992.904 23.2045
362.055 23.1667
894.769 23.1645
660.496 23.1488
1286.39 23.1429
1222.48 23.1359
1098.14 23.125
225.629 23.125
197.153 23.125
320.057 23.1157
1268.54 23.1118
1516.13 23.1111
913.838 23.1111
626.347 23.1111
936.929 23.1
948.024 23.075
1213.49 23.0592
779.227 23.0592
535.365 23.0536
186.204 23.0536
924.033 23.0489
744.02 23.0357
932.253 23.0278
422.897 23.0278
1318.76 23.025
1072.75 23.0227
928.039 23.0114
370.323 23.0096
767.088 23.0083
1039.96 23.0074
184.661 23.006
95.0854 23.0054
1577.02 23.
1154.65 23.
111.577 22.9013
329.198 22.8929
926.457 22.8182
295.167 22.8182
208.19 22.8182
891.508 22.8
1123.34 22.6944
509.725 22.6944
295.695 22.675
875.658 22.6667
494.181 22.6667
1278.35 22.625
785.547 22.625
665.773 22.625
718.438 22.6
142.252 22.6
556.31 22.5682
54.0242 22.5682
1181.69 22.5329
754.442 22.5313
951.141 22.5
608.284 22.4821
141.917 22.4803
79.4349 22.4803
974.394 22.4712
734.369 22.4545
1198.09 22.45
1356.75 22.4402
691.045 22.4402
961.705 22.4083
1539.69 22.4
40.8501 22.4
1107.92 22.375
1355.51 22.3636
1235.26 22.3636
315.604 22.3636
67.2293 22.3636
1635.13 22.2917
434.473 22.2917
383.613 22.2917
939.535 22.2857
500.908 22.2813
51.8271 22.2813
1316.23 22.2663
966.316 22.25
443.28 22.25
954.329 22.2404
759.842 22.2404
1382.35 22.2083
1451.03 22.2045
1283.21 22.2045
597.623 22.2045
577.614 22.2045
388.385 22.2045
133.984 22.1838
407.064 22.1667
383.115 22.1635
264.513 22.1488
999.702 22.1359
124.682 22.125
74.2944 22.125
300.136 22.1111
787.098 22.1
595.315 22.1
113.221 22.1
58.7592 22.0662
990.667 22.0592
110.019 22.0592
152.753 22.0489
1489.47 22.0417
196.288 22.0357
1668.75 22.0313
1539.22 22.0278
963.041 22.0278
565.282 22.025
1523.55 22.0192
256.267 22.0096
955.624 22.0083
928.961 22.0083
659.563 22.0074
1422.8 22.0066
1032.57 22.006
1022.32 22.006
967.832 22.006
880.893 22.006
1646.89 22.005
906.201 22.
674.015 22.
137.986 22.
907.919 21.9205
1002.32 21.9013
1218.24 21.8929
537.324 21.8929
390.597 21.8929
1126.51 21.8897
934.214 21.8
594.542 21.7788
213.005 21.7778
1357.79 21.6944
1192.55 21.6944
922.325 21.6944
714.268 21.6806
1051.96 21.6667
852.914 21.6576
596.606 21.6
927.323 21.5956
553.082 21.5956
48.2504 21.5682
1284.91 21.5208
1430.06 21.5
115.246 21.5
1585.73 21.4821
619.698 21.4821
446.971 21.4803
58.7727 21.4444
772.715 21.4402
1131.37 21.4083
579.527 21.4083
132.542 21.405
1215.27 21.375
594.902 21.375
1664.73 21.3224
421.188 21.3214
801.531 21.2917
97.8172 21.2857
1185.73 21.2841
414.496 21.2841
934.005 21.2813
357.688 21.2813
643.731 21.2426
508.371 21.225
332.599 21.225
85.7894 21.2045
71.8069 21.1635
507.08 21.1488
122.542 21.1359
1230.58 21.125
161.564 21.125
1362.31 21.1118
94.9624 21.1111
831.187 21.1
419.511 21.1
74.0153 21.075
1418.42 21.0662
1133.03 21.0592
461.581 21.0592
48.553 21.0536
412.752 21.0417
469.529 21.0313
293.79 21.0313
964.5 21.0278
874.123 21.0278
1380.56 21.025
941.07 21.0179
332.098 21.0096
1130.68 21.0066
47.426 21.0066
1005.31 21.006
826.75 21.006
1253.05 21.
1023.72 21.
935.386 21.
737.088 21.
553.95 21.
250.461 20.9
54.0498 20.9
287.542 20.8929
106.45 20.8929
55.998 20.8929
697.071 20.8897
96.5559 20.8897
826.176 20.8182
870.438 20.7813
1170.59 20.7788
52.443 20.675
1434.52 20.6667
739.227 20.6667
1325.9 20.6544
1373.9 20.625
976.726 20.625
272.53 20.625
436.112 20.5956
94.3171 20.5956
871.487 20.5714
347.117 20.5625
1044.69 20.5
40.4456 20.5
1054.2 20.4444
165.263 20.4
89.0567 20.4
972.69 20.375
1519.01 20.3636
1139.44 20.3636
876.257 20.3224
826.982 20.3224
145.72 20.3214
911.773 20.2857
647.196 20.2857
1602.95 20.2813
565.506 20.2813
1025.07 20.25
950.78 20.25
590.879 20.25
383.17 20.25
831.77 20.2426
271.153 20.2426
842.608 20.2404
1659.38 20.225
1139.85 20.225
112.769 20.2083
91.9385 20.2083
1286.72 20.1838
935.51 20.1838
162.02 20.1635
108.191 20.1635
104.406 20.1635
933.761 20.1607
1200.97 20.1488
1045.9 20.125
886.699 20.125
718.295 20.125
179.376 20.125
892.89 20.1118
766.743 20.1118
495.756 20.1118
851.106 20.1111
712.212 20.1111
132.792 20.1111
1372.53 20.1023
973.338 20.1023
360.696 20.1
483.458 20.075
1196.53 20.0592
1125.54 20.0592
799.715 20.0536
364.23 20.0536
1421.85 20.045
1454.73 20.0417
1033.81 20.0417
587.73 20.0417
1581.51 20.0313
697.838 20.0313
1488.49 20.0278
82.8854 20.0278
1082.21 20.025
220.074 20.025
119.354 20.025
1028.4 20.0083
486.486 20.0074
459.197 20.0074
373.537 20.0074
160.256 20.0074
967.134 20.0066
204.805 20.0054
1060.16 20.
995.071 20.
724.464 20.
510.355 20.
1049.64 19.9205
200.803 19.9013
68.6036 19.9
574.331 19.8897
1080.38 19.8182
654.162 19.7961
1102.62 19.7813
267.973 19.7813
753.884 19.7202
59.0914 19.6806
254.855 19.675
55.4336 19.6667
