# Supplementary material for: Functional Genomics of Novel Secondary Metabolites from Diverse Cyanobacteria Using Untargeted Metabolomics
Source: Mar Drugs. 2013 Sep 30;11(10):3617–31. doi: 10.3390/md11103617 (PMC3826126; doi:10.3390/md11103617)
Supplement: Supplementary File 3 — Supplementary msms data (ZIP, 1417 KB) [file marinedrugs-11-03617-s003.zip › msms/224.Positive.txt]

// 224.  C10H20N2O3 Positive
217.154 5307.74
84.081 780.365
175.143 394.046
199.146 247.095
217.288 171.601
171.145 133.029
130.085 120.723
130.124 111.44
114.133 108.766
126.094 97.3333
60.0449 95.3333
217.34 89.1607
217.384 88.0081
84.1205 70.3224
86.0949 69.025
129.141 66.0119
217.545 66.0034
217.596 63.0341
172.098 63.
218.859 58.4515
98.0883 52.0304
218.157 52.
158.112 50.125
217.674 50.0833
217.478 49.1875
217.41 48.0114
217.805 46.0417
130.383 38.5208
218.064 38.2727
84.705 37.125
217.73 33.375
97.1004 32.625
218.5 32.4464
226.287 32.4083
199.224 32.1
218.382 30.
84.1993 28.6806
111.033 28.125
217.988 26.375
128.1 25.7202
218.318 25.6667
85.0068 25.5714
218.229 25.225
60.0965 24.125
85.0355 24.025
222.866 24.
46.0635 23.0833
183.631 23.0054
218.709 22.7788
1206.06 22.0227
498.394 21.75
202.373 21.4444
60.0794 21.375
157.992 21.2813
1000.17 21.1359
173.152 21.1136
293.106 21.1118
172.261 21.1023
154.542 21.0909
426.605 20.6544
138.361 20.4444
125.708 20.1875
175.464 20.05
84.1594 20.025
627.908 19.8182
94.4855 19.4821
295.679 19.4402
130.18 19.2404
184.456 19.2083
1257.22 19.0909
217.908 19.
173.2 19.
215.88 18.9205
1544.94 18.1645
1380.85 18.1635
503.018 18.125
112. 18.075
1512.42 18.0489
526.97 18.0278
1323.74 18.0083
639.891 18.0066
252.333 18.0066
204.39 17.6667
98.124 17.6667
1217.62 17.5714
67.4864 17.5329
175.212 17.25
236.223 17.2426
305.283 17.2
412.171 17.1429
95.0541 17.1
45.7948 17.0865
297.04 17.0662
84.3765 17.0625
201.365 17.0357
263.891 17.0066
856.396 17.
110.095 16.5
75.6158 16.5
698.247 16.375
1587.21 16.25
222.44 16.2426
862.139 16.075
1059.25 16.0417
1591.51 16.0083
765.349 16.0083
1270.38 15.7788
85.6077 15.6667
1223.68 15.625
52.2529 15.5329
113.076 15.3603
814.16 15.2841
844.003 15.1838
1173.38 15.1667
284.229 15.1429
384.611 15.125
779.118 15.0865
265.905 15.0278
224.45 15.025
352.412 15.0083
834.131 15.0074
597.761 15.0074
397.221 14.9205
639.038 14.8897
1163.65 14.7788
112.075 14.7788
130.523 14.6806
219.057 14.6667
346.778 14.5568
109.953 14.5568
199.712 14.4712
722.388 14.375
502.178 14.375
182.282 14.375
175.312 14.375
102.692 14.375
609.046 14.3603
75.9037 14.3472
542.295 14.3214
787.034 14.2841
220.256 14.2404
113.021 14.2404
1460.39 14.2
856.497 14.1838
125.24 14.1429
1467.91 14.125
955.761 14.0865
93.3418 14.0662
85.5374 14.0592
472.903 14.0357
43.6008 14.0313
984.594 14.0139
638.747 14.0096
1425.55 14.0083
40.8696 14.0083
1090.35 14.0066
176.849 14.
308.82 13.9205
82.7389 13.9205
1305.47 13.8929
95.1463 13.875
685.589 13.5625
1317.08 13.5568
1312.19 13.5568
258.473 13.5568
96.215 13.5568
1488.75 13.5
1252.04 13.4712
176.216 13.4712
102.749 13.4712
1577.91 13.45
175.533 13.4444
888.772 13.375
659.764 13.3603
175.571 13.3603
720.117 13.3472
92.3668 13.3333
134.117 13.3214
234.359 13.2841
289.962 13.25
50.8828 13.2404
838.32 13.1667
396.838 13.1667
1337.72 13.1635
511.689 13.1635
457.207 13.1635
946.689 13.125
798.172 13.125
220.877 13.125
60.3716 13.125
1258.94 13.1111
668.399 13.1111
1514.38 13.1023
638.645 13.1023
1165.21 13.0865
930.064 13.0865
727.372 13.0865
212.171 13.0865
823.773 13.075
42.2684 13.075
62.6402 13.0662
592.09 13.05
65.3618 13.05
1016.97 13.0417
111.605 13.0417
461.783 13.0357
219.365 13.0313
219.186 13.025
1248.11 13.0114
1223.55 13.0096
935.61 13.0096
1426.33 13.0083
311.709 13.0083
828.804 13.
507.521 13.
492.687 13.
437.846 13.
282.589 13.
200.31 13.
49.4066 13.
130.584 12.9205
96.8081 12.9205
219.142 12.8929
686.148 12.8
177.736 12.8
149.826 12.6806
121.411 12.675
1131.24 12.5568
211.956 12.5568
41.0302 12.5
1383.65 12.4712
257.281 12.4712
779.29 12.45
1505.77 12.4083
118.17 12.375
87.7506 12.375
1285.24 12.3472
223.96 12.3472
317.991 12.3214
1127.01 12.2841
921.174 12.2841
452.559 12.2841
237.295 12.2841
177.458 12.2841
1132.7 12.25
254.398 12.25
146.886 12.25
223.319 12.2404
218.746 12.2404
172.15 12.2404
599.345 12.2083
1232.05 12.2
997.524 12.2
218.821 12.2
88.9567 12.2
458.245 12.1667
431.462 12.1667
125.759 12.1667
411.38 12.1607
536.494 12.1429
238.073 12.1429
89.7612 12.1429
348.367 12.125
41.1017 12.125
312.549 12.1023
82.4715 12.0865
138.854 12.075
299.77 12.0625
1456.76 12.05
63.8155 12.05
1444.59 12.0417
909.305 12.0417
370.882 12.0417
40.3031 12.0417
320.58 12.0357
84.5038 12.025
176.05 12.0139
1141.03 12.0114
1062.78 12.0114
1361.11 12.0096
472.512 12.0096
430.512 12.0096
71.6519 12.0096
49.0248 12.0096
1211.65 12.0074
1546.1 12.
1296.27 12.
1240.96 12.
1010.72 12.
604.827 12.
571.092 12.
564.513 12.
503.747 12.
337.452 12.
249.774 12.
185.795 12.
49.6525 12.
668.641 11.9205
304.174 11.9205
937.333 11.8
1228.38 11.7788
469.188 11.7788
121.298 11.7788
82.6181 11.7788
46.0843 11.75
1269.4 11.6806
207.538 11.6806
44.7979 11.6806
220.377 11.6667
135.576 11.625
1510.13 11.5625
983.239 11.5625
408.23 11.5625
1093.27 11.5568
365.089 11.5568
178.018 11.5568
125.427 11.5568
800.06 11.4712
208.475 11.4712
201.195 11.4712
49.5681 11.4712
546.319 11.45
287.568 11.45
943.323 11.4464
367.247 11.4464
839.667 11.375
822.246 11.375
444.47 11.375
353.615 11.375
1269.12 11.3472
1072.21 11.3472
674.056 11.3472
450.428 11.3472
1037.26 11.3214
895.042 11.3214
137.595 11.3214
1375.27 11.2841
1025.45 11.2841
516.991 11.25
185.838 11.25
784.779 11.2404
221.133 11.225
218.571 11.225
1452.67 11.2083
1411.21 11.2
1403.94 11.2
1271.49 11.2
591.602 11.2
559.978 11.2
283.688 11.2
821.801 11.1667
811.832 11.1667
672.122 11.1667
472.044 11.1667
44.3456 11.1667
1552.78 11.1429
1304.3 11.1429
798.649 11.1429
221.516 11.1429
1395.48 11.125
759.252 11.125
700.952 11.125
168.256 11.125
1594.84 11.1023
714.867 11.1023
596.809 11.1023
437.061 11.1023
402.448 11.1023
253.672 11.1023
53.5735 11.1023
827.691 11.0865
821.867 11.0865
418.99 11.0865
100.577 11.0865
98.8384 11.0865
339.146 11.0833
140.106 11.075
312.346 11.0662
149.52 11.0625
1152.3 11.05
919.941 11.05
870.315 11.05
454.5 11.05
995.714 11.0417
927.724 11.0417
631.975 11.0417
552.762 11.0417
158.195 11.0417
92.8609 11.0417
372.738 11.0357
108.214 11.0357
1553.32 11.0313
481.826 11.0313
712.645 11.025
1463.59 11.0179
206.644 11.0179
944.268 11.0139
745.919 11.0139
369.582 11.0139
252.015 11.0139
955.92 11.0114
590.181 11.0114
567.307 11.0114
490.351 11.0114
436.75 11.0096
1373.23 11.
1053.85 11.
1049.92 11.
676.971 11.
594.782 11.
470.775 11.
266.26 11.
172.85 11.
61.4086 11.
1267.52 10.9205
1000.3 10.9205
961.051 10.9205
457.121 10.9205
305.103 10.9205
291.227 10.9205
1118.8 10.875
318.493 10.875
254.947 10.875
218.53 10.875
1575.65 10.8
951.369 10.8
541.378 10.8
41.6396 10.75
1029.83 10.6806
99.4622 10.6806
1585.46 10.6667
1527.47 10.6667
1243.67 10.6667
1166.09 10.6667
492.028 10.6667
320.428 10.6667
718.14 10.625
1577.56 10.5625
1384.86 10.5625
188.363 10.5625
1545.32 10.5568
1074.05 10.5568
766.921 10.5568
391.762 10.5568
235.254 10.5568
182.878 10.5568
158.629 10.5568
126.174 10.5
988.552 10.4712
374.122 10.4712
163.286 10.4712
143.565 10.4712
1408.82 10.45
1398.87 10.45
253.51 10.45
174.648 10.45
91.9148 10.45
354.592 10.4464
1210.86 10.375
1186.74 10.375
735.832 10.375
252.661 10.375
963.299 10.3472
570.283 10.3472
331.556 10.3472
244.97 10.3472
220.026 10.3472
100.526 10.3472
603.315 10.3333
1388.23 10.2841
1255.75 10.2841
1211.93 10.2841
1123.13 10.2841
1102.87 10.2841
1038.13 10.2841
989.793 10.2841
364.828 10.2841
257.482 10.2841
220.954 10.2841
175.352 10.2841
53.5948 10.2841
1585.95 10.25
1017.23 10.25
805.493 10.25
708.034 10.25
624.178 10.25
326.606 10.25
220.553 10.25
138.085 10.25
84.4627 10.25
68.9441 10.25
1511.73 10.2404
1223.97 10.2404
731.766 10.2404
462.941 10.2404
160.335 10.2404
105.496 10.2404
430.694 10.225
1329.12 10.2
761.076 10.2
85.1144 10.2
41.5899 10.2
1325.51 10.1667
1007.52 10.1667
862.727 10.1667
291.861 10.1667
223.559 10.1667
151.714 10.1667
1514.91 10.1607
511.294 10.1607
420.106 10.1607
250.787 10.1607
213.684 10.1429
1540.13 10.125
1459.82 10.125
1188.08 10.125
1056.42 10.125
464.323 10.125
301.667 10.125
218.984 10.125
218.113 10.125
99.689 10.125
1306.27 10.1023
539.576 10.1023
519.619 10.1023
513.5 10.1023
448.742 10.1023
443.407 10.1023
439.556 10.1023
334.512 10.1023
251.034 10.1023
249.321 10.1023
116.142 10.1023
69.4483 10.1023
1428.09 10.0865
1149.56 10.0865
597.313 10.0865
223.268 10.0865
327.055 10.0833
383.946 10.075
981.538 10.0625
875.764 10.0625
619.154 10.0625
410.811 10.0625
366.811 10.0625
315.441 10.0625
1454.42 10.05
1050.57 10.05
1042.84 10.05
1004.59 10.05
816.064 10.05
618.027 10.05
541.747 10.05
533.063 10.05
408.33 10.05
386.87 10.05
315.32 10.05
1202.24 10.0417
1081.05 10.0417
1029.54 10.0417
375.463 10.0417
364.216 10.0417
149.121 10.0417
1286.16 10.0357
1211.51 10.0357
211.912 10.0357
69.1623 10.0357
129.683 10.025
295.442 10.0179
135.853 10.0179
1429.38 10.0139
927.934 10.0139
770.985 10.0139
452.5 10.0139
269.146 10.0139
141.649 10.0139
1422.27 10.0114
1387.74 10.0114
1303.64 10.0114
1205.92 10.0114
1074.37 10.0114
654.39 10.0114
634.887 10.0114
418.849 10.0114
415.631 10.0114
389.161 10.0114
253.755 10.0114
240.625 10.0114
238.621 10.0114
215.177 10.0114
82.5391 10.0114
806.292 10.0096
754.108 10.0096
578.054 10.0096
125.535 10.0096
614.032 10.0083
1590.04 10.
1554.09 10.
1472.88 10.
1318.62 10.
1245.38 10.
1088.76 10.
1007.62 10.
767.546 10.
730.248 10.
601.984 10.
556.958 10.
554.136 10.
527.424 10.
366.944 10.
334.093 10.
227.343 10.
221.38 10.
193.721 10.
93.0984 10.
80.1087 10.
64.6278 10.
