# Supplementary material for: Functional Genomics of Novel Secondary Metabolites from Diverse Cyanobacteria Using Untargeted Metabolomics
Source: Mar Drugs. 2013 Sep 30;11(10):3617–31. doi: 10.3390/md11103617 (PMC3826126; doi:10.3390/md11103617)
Supplement: Supplementary File 3 — Supplementary msms data (ZIP, 1417 KB) [file marinedrugs-11-03617-s003.zip › msms/55.Positive.txt]

// 55.   Positive
89.0577 587.524
133.089 193.04
502.813 170.524
177.114 155.043
511.328 139.681
221.133 136.935
45.0355 135.841
102.069 130.125
494.294 125.065
697.452 101.329
124.075 99.1601
58.0382 96.2604
294.675 70.1303
828.519 62.15
511.824 61.564
177.618 59.4321
264.152 56.6786
46.0351 53.6923
265.159 52.7202
73.0552 51.1
133.561 50.1488
547.333 49.0321
784.466 47.7824
80.0517 47.7284
503.3 46.5682
89.1465 45.1739
511.703 44.5202
397.226 43.6944
511.875 41.625
177.153 41.2112
134.284 39.7202
102.541 37.9185
73.0271 37.6923
339.719 36.875
229.662 36.025
89.107 34.1118
855.525 33.6806
512.308 33.6
89.4272 33.5208
283.168 32.2228
157.08 32.
309.195 31.
147.056 30.3224
199.26 28.6
873.552 27.3224
155.098 27.0625
243.625 27.0074
512.007 26.25
153.896 26.2228
500.293 26.1
254.912 25.225
697.55 25.1635
127.996 25.1
407.007 25.0417
260.059 25.0066
226.069 24.1838
66.0023 24.0388
1259. 23.4402
262.754 23.3333
48.4714 23.0489
331.169 23.025
783.986 22.6944
1031.94 22.5208
283.21 22.5
811.526 22.0592
1062.62 22.0208
881.996 21.2857
353.216 21.2404
74.7394 21.2045
48.991 21.1838
984.572 21.125
287.859 21.0278
828.635 21.0179
196.56 21.0083
696.445 21.
217.996 21.
1400.77 20.8929
1483.2 20.6544
1564.6 20.5329
1153.85 20.4803
397.267 20.25
133.202 20.2426
235.978 20.2045
243.437 20.125
80.2094 20.0592
503.979 20.0417
635.373 20.025
265.219 20.0179
58.0697 20.0083
108.31 20.
1091.33 19.9205
1450.26 19.7813
364.694 19.6544
1492.88 19.5
885.827 19.3611
644.558 19.3603
1015.2 19.3224
770.446 19.3224
221.425 19.3214
1610.91 19.2813
260.197 19.1838
1461.36 19.1429
613.883 19.1359
266.07 19.1
46.7125 19.0865
1431.49 19.0227
301.219 19.0096
256.267 19.0083
77.3972 19.0083
80.8004 19.0074
1069.74 19.006
356.758 19.006
1562.68 19.
397.349 19.
1524.83 18.6544
801.951 18.625
989.362 18.5956
419.998 18.5313
192.024 18.3603
95.9717 18.3472
1205.02 18.3224
1168.17 18.2813
1455.72 18.25
120.979 18.225
1613.51 18.1667
454.666 18.1667
724.408 18.125
524.896 18.125
388.253 18.125
1522.31 18.0865
167.937 18.0865
511.451 18.0833
1615.31 18.075
168.234 18.0536
213.277 18.0357
531.465 18.0313
259.419 18.0083
503.379 18.
45.0637 18.
1469.04 17.9
103.425 17.8897
1120.91 17.7813
516.598 17.7788
459.246 17.5956
79.6875 17.5956
43.2635 17.5956
918.578 17.5714
165.078 17.5714
67.6748 17.5
834.152 17.3603
496.216 17.3214
763.535 17.2857
607.885 17.2857
409.828 17.2841
442.558 17.2083
692.491 17.1635
147.926 17.1429
68.4159 17.1429
67.8912 17.1359
503.145 17.125
370.698 17.075
1698.07 17.0662
222.153 17.0625
802.12 17.0417
155.12 17.0417
1503.26 17.0313
133.617 17.0313
45.2677 17.0227
1310.31 17.0083
601.625 17.0083
155.426 17.0083
899.359 17.0074
466.556 17.0074
1585.17 17.0066
288.365 17.0066
97.5235 17.0066
1657.65 17.
1175.17 17.
872.66 17.
262.615 17.
229.737 17.
171.229 16.8929
268.385 16.8897
82.2959 16.7961
47.6087 16.7788
903.473 16.675
88.1747 16.675
82.843 16.675
1206.77 16.6667
682.91 16.5714
1449.22 16.5568
83.6495 16.5
123.468 16.4821
1003.72 16.4712
782.605 16.45
746.8 16.45
1119.68 16.4083
160.319 16.375
1367.4 16.3603
139.542 16.3603
435.095 16.3224
46.6976 16.3214
1211.88 16.2841
427.15 16.2813
503.769 16.2404
1335.93 16.2083
852.486 16.2083
1654.7 16.2
97.665 16.1838
1051.76 16.125
384.301 16.125
1427.33 16.1111
798.764 16.0625
69.3099 16.0592
1204.16 16.0417
160.146 16.0357
121.124 16.0357
512.204 16.025
264.187 16.0139
310.052 16.0114
423.853 16.0096
1071.71 16.
656.584 16.
179.641 16.
89.3522 16.
394.101 15.9205
522.584 15.8929
103.351 15.7813
717.589 15.7788
951.99 15.6944
111.987 15.6667
760.558 15.5956
907.496 15.5625
627.318 15.5625
517.646 15.5568
1319.43 15.5
1351.81 15.4712
1301.33 15.4712
198.348 15.4712
1383.95 15.4083
700.844 15.4083
589.781 15.4083
311.025 15.4083
1645.86 15.375
1272.74 15.375
494.767 15.375
350.301 15.375
636.585 15.3224
858.816 15.2841
1466.82 15.2813
813.379 15.25
450.932 15.25
333.223 15.25
1373.46 15.2083
886.418 15.2083
117.713 15.2083
1338.41 15.1429
735.015 15.125
369.596 15.125
131.066 15.125
278.796 15.1111
368.067 15.0865
759.766 15.075
473.96 15.075
136.406 15.075
124.879 15.075
1437.26 15.0662
741.405 15.0592
1214.52 15.05
1482.13 15.0417
913.934 15.0417
245.631 15.0417
42.5464 15.0357
1347.56 15.0278
1339.54 15.0278
426.25 15.0278
1077.98 15.0114
113.201 15.0114
1613.05 15.0096
1507.58 15.0096
484.809 15.0096
265.837 15.0096
555.758 15.0083
283.811 15.0083
1311.24 15.0074
495.934 15.0074
87.3921 15.0074
132.949 15.
120.683 15.
1620.18 14.9205
250.41 14.9205
479.622 14.8
355.316 14.8
1322.16 14.7788
954.211 14.6806
482.131 14.6806
259.723 14.6806
173.48 14.6806
1612.34 14.675
60.1208 14.6667
1295.27 14.5714
209.889 14.5625
1542.02 14.5568
622.625 14.5568
1698.44 14.5
177.895 14.5
378.293 14.4712
79.611 14.4712
847.496 14.45
1281.78 14.4083
837.53 14.4083
1509.68 14.375
522.638 14.375
435.28 14.375
342.472 14.375
1655.13 14.3214
1421.8 14.3214
43.6409 14.3214
285.167 14.2857
1356.1 14.25
49.373 14.25
1452.55 14.2404
40.0183 14.2404
1535.17 14.2083
885.532 14.2083
89.5366 14.2083
1133.7 14.2
1104.99 14.1667
841.165 14.1667
942.967 14.1635
667.29 14.1635
1369.29 14.1429
634.996 14.1429
580.844 14.1429
63.8149 14.1429
811.33 14.125
195.125 14.125
1215.06 14.1023
154.911 14.1023
807.549 14.0909
927.615 14.0865
786.268 14.075
676.356 14.075
55.1308 14.075
1167.24 14.0625
354.672 14.0625
1649.97 14.0417
1144.86 14.0417
1131.43 14.0417
519.032 14.0417
379.652 14.0417
151.793 14.0417
99.7901 14.0417
1418.99 14.0357
769.588 14.0357
52.8703 14.0357
1327.64 14.0313
96.6261 14.0313
1031.37 14.025
80.0869 14.025
1123.1 14.0139
503.439 14.0139
235.223 14.0139
1269.61 14.0114
491.593 14.0096
1202.48 14.0083
507.588 14.0083
155.584 14.0083
783.364 14.0074
202.002 14.0074
1691.92 14.
1555.62 14.
364.876 14.
331.904 14.
234.327 14.
196.668 14.
40.7863 14.
503.057 13.9205
228.864 13.9205
321.588 13.8929
106.727 13.8929
913.268 13.875
700.123 13.875
749.767 13.8
224.236 13.8
1045.57 13.7788
965.758 13.7788
866.991 13.6806
543.773 13.6806
330.467 13.6806
58.1762 13.6806
58.1555 13.6806
856.104 13.675
280.163 13.6667
199.625 13.6667
1135.15 13.5714
1057.36 13.5714
288.045 13.5714
250.868 13.5714
227.797 13.5714
192.939 13.5714
901.639 13.5625
1202.88 13.5568
947.113 13.5568
509.132 13.5568
353.172 13.5568
1385.15 13.4712
1285.76 13.4712
960.885 13.4712
621.958 13.4712
390.852 13.4712
174.951 13.4712
66.862 13.4712
712.649 13.45
469.174 13.45
78.0729 13.45
278.318 13.4444
849.778 13.4083
58.674 13.4083
500.052 13.375
286.424 13.375
93.0786 13.375
990.442 13.3603
903.155 13.3472
762.68 13.3333
1228.89 13.3214
1365.03 13.2841
1261.08 13.2841
916.046 13.2841
145.663 13.2841
349.074 13.2813
133.339 13.2813
74.4475 13.2813
1125.53 13.25
1013.67 13.2404
792.335 13.2404
447.369 13.2404
233.058 13.2404
156.069 13.2404
206.398 13.2083
796.063 13.2
140.098 13.2
615.659 13.1667
344.127 13.1667
865.493 13.1607
1328.37 13.1429
849.11 13.1429
40.7974 13.1429
1661.5 13.125
1265.44 13.125
918.113 13.125
683.48 13.125
678.034 13.125
501.228 13.125
189.229 13.125
151.851 13.125
63.5542 13.125
55.6253 13.125
1253.96 13.1023
167.211 13.1023
126.401 13.1023
1207.94 13.0865
371.371 13.0865
161.963 13.0865
111.361 13.0865
84.5662 13.0865
454.825 13.0833
1231.05 13.05
583.358 13.05
1459.93 13.0417
1296.41 13.0417
1242.49 13.0417
719.467 13.0417
666.284 13.0417
424.679 13.0417
414.296 13.0417
320.85 13.0417
203.879 13.0417
184.254 13.0417
55.3239 13.0417
52.1011 13.0417
1473.85 13.0357
262.411 13.0357
1543.15 13.0313
723.313 13.0313
702.77 13.0313
473.736 13.0313
197.404 13.0313
230.84 13.0179
1107.37 13.0114
901.146 13.0114
124.853 13.0114
124.214 13.0114
1310.04 13.0096
1201. 13.0096
1089.09 13.0096
1029.03 13.0096
767.523 13.0096
642.975 13.0096
480.781 13.0096
161.876 13.0096
160.617 13.0096
108.371 13.0096
964.811 13.0083
886.947 13.0083
674.659 13.0083
435.489 13.0083
128.522 13.0083
1586.63 13.0074
912.307 13.0074
1466.12 13.
896.389 13.
618.347 13.
512.151 13.
429.005 13.
408.365 13.
314.831 13.
291.345 13.
230.537 13.
199.122 13.
178.131 13.
174.065 13.
112.131 13.
53.2501 13.
597.996 12.9205
465.946 12.9205
174.546 12.9205
137.752 12.9205
1036.9 12.8929
1452.73 12.8
1077.86 12.8
440.241 12.8
1686.86 12.7788
530.512 12.7788
516.51 12.75
174.84 12.75
140.44 12.75
238.158 12.675
1162.82 12.6667
1147.61 12.6667
195.383 12.6667
1126.36 12.5714
934.415 12.5714
702.423 12.5714
1307.54 12.5625
469.051 12.5625
211.804 12.5625
46.7584 12.5625
945.879 12.5568
457.663 12.5568
299.688 12.5568
200.346 12.5568
84.7783 12.5568
80.9252 12.5568
62.9155 12.5568
508.193 12.4712
1421.37 12.45
1362.62 12.45
1289.57 12.45
1151.34 12.45
1079.71 12.45
878.145 12.45
805.064 12.45
307.122 12.45
567.693 12.4083
192.803 12.4083
188.32 12.4083
1254.91 12.375
1152.59 12.375
998.609 12.375
726.088 12.375
192.198 12.375
131.523 12.375
1234.3 12.3472
645.77 12.3472
235.625 12.3472
185.35 12.3472
346.746 12.3214
176.4 12.3214
1016.28 12.2841
987.197 12.2841
521.83 12.2841
330.389 12.2841
265.772 12.2841
246.278 12.2841
116.986 12.2841
116.225 12.2841
273.219 12.2813
1308.25 12.25
976.832 12.25
81.988 12.25
65.8013 12.25
750.024 12.2404
971.781 12.2083
1684.69 12.2
1556.52 12.2
1004.71 12.2
882.434 12.2
582.682 12.2
534.042 12.2
1153.42 12.1838
1393.36 12.1667
1342.2 12.1667
346.127 12.1667
330.95 12.1667
140.654 12.1667
54.2326 12.1667
1663.94 12.1607
717.452 12.1607
314.316 12.1607
275.39 12.1607
1337.84 12.1429
574.483 12.1429
1308.52 12.125
922.431 12.125
820.348 12.125
650.698 12.125
497.211 12.125
424.727 12.125
84.045 12.125
40.7136 12.125
1177.28 12.1023
178.338 12.1023
57.3039 12.1023
1699. 12.0865
404.098 12.0865
395.758 12.0865
71.8557 12.0865
401.204 12.0833
1334.07 12.075
349.867 12.075
148.073 12.075
747.218 12.0662
42.6324 12.0662
1293.79 12.0625
552.642 12.0625
1241.62 12.05
689.154 12.05
583.899 12.05
494.863 12.05
434.963 12.05
227.165 12.05
130.523 12.05
103.869 12.05
1558.88 12.0417
1402.8 12.0417
1013.15 12.0417
865.362 12.0417
573.074 12.0417
446.799 12.0417
228.168 12.0417
129.047 12.0417
1623.88 12.0357
1507.73 12.0357
1276.46 12.0357
1168.92 12.0357
777.187 12.0357
593.224 12.0357
580.981 12.0357
373.682 12.0357
193.321 12.0357
925.156 12.0313
563.292 12.0313
555.677 12.0313
89.1741 12.0179
709.361 12.0139
1572.06 12.0114
949.569 12.0114
757.573 12.0114
448.059 12.0114
169.44 12.0114
167.351 12.0114
996.183 12.0096
262.197 12.0096
241.679 12.0096
97.9766 12.0096
336.486 12.0083
1692.77 12.
1595.53 12.
1584.09 12.
1546.31 12.
1496.19 12.
1466.03 12.
1419.88 12.
1360.6 12.
1296.53 12.
1115.11 12.
1008.73 12.
809.585 12.
682.329 12.
584.023 12.
359.762 12.
268.289 12.
110.396 12.
87.4429 12.
1628.28 11.9205
1522.93 11.9205
1446.52 11.9205
350.203 11.9205
1521.28 11.875
861.953 11.875
741.038 11.875
315.935 11.875
254.459 11.875
1463.43 11.8
1176.79 11.8
1142.71 11.8
268.527 11.8
236.307 11.8
85.4131 11.8
1496.28 11.7788
1409.52 11.7788
973.177 11.7788
813.031 11.7788
90.8431 11.7788
885.674 11.75
659.016 11.75
503.841 11.6806
95.2886 11.6806
1071.85 11.6667
1045.4 11.6667
855.753 11.6667
177.511 11.6667
142.076 11.6667
1583.54 11.625
764.734 11.5714
543.044 11.5714
316.593 11.5714
276.725 11.5714
1416.07 11.5625
1127.55 11.5625
1116.4 11.5625
659.445 11.5625
503.893 11.5625
99.2717 11.5625
1157.47 11.5568
915.15 11.5568
738.254 11.5568
697.614 11.5568
430.243 11.5568
203.036 11.5568
150.25 11.5568
117.879 11.5568
115.296 11.5568
86.7143 11.5568
985.078 11.4712
566.179 11.4712
535.501 11.4712
383.783 11.4712
1351.03 11.45
587.611 11.45
541.578 11.45
374.888 11.45
135.09 11.45
115.653 11.45
75.1818 11.45
1601.24 11.4464
363.931 11.4464
1653.54 11.4083
631.429 11.375
319.945 11.375
272.964 11.375
1301.07 11.3472
400.534 11.3472
223.355 11.3472
72.883 11.3472
248.302 11.3333
70.5778 11.3333
1155.93 11.3214
113.445 11.3214
1563.04 11.2841
1467.74 11.2841
1447.94 11.2841
1215.3 11.2841
875.911 11.2841
529.342 11.2841
464.504 11.2841
345.712 11.2841
344.997 11.2841
217.767 11.2841
99.0744 11.2841
1275.75 11.25
1272.53 11.25
1018.98 11.25
549.405 11.25
282.566 11.25
264.635 11.25
212.994 11.25
314.446 11.2404
171.595 11.2404
66.1794 11.2404
606.736 11.2083
1255.02 11.2
611.176 11.2
222.81 11.2
529.539 11.1667
154.648 11.1667
101.986 11.1667
382.865 11.1607
1550.18 11.1429
1509.4 11.1429
1109.39 11.1429
1020.16 11.1429
492.254 11.1429
237.539 11.1429
1374.95 11.125
1146.58 11.125
849.326 11.125
573.356 11.125
326.566 11.125
173.28 11.125
1499. 11.1023
832.879 11.1023
569.55 11.1023
522.117 11.1023
398.773 11.1023
232.909 11.1023
80.271 11.1023
56.7375 11.1023
563.551 11.0865
388.013 11.0865
77.3469 11.0865
450.352 11.0833
45.3101 11.0662
1309.08 11.0625
1026.42 11.0625
613.059 11.0625
326.949 11.0625
311.768 11.0625
1233.16 11.05
1082.22 11.05
811.656 11.05
252.166 11.05
48.9433 11.05
1395.91 11.0417
1120.6 11.0417
1119.34 11.0417
889.61 11.0417
495.322 11.0417
360.055 11.0417
133.234 11.0417
60.4154 11.0417
1325.45 11.0357
1140.71 11.0357
656.159 11.0357
608.982 11.0357
177.726 11.025
643.325 11.0179
446.219 11.0179
245.407 11.0179
172.522 11.0179
989.901 11.0139
882.075 11.0139
805.255 11.0139
428.868 11.0139
156.943 11.0139
1276.21 11.0114
1256.48 11.0114
1235.13 11.0114
863.122 11.0114
828.719 11.0114
403.96 11.0114
383.939 11.0114
157.331 11.0114
1661.64 11.0096
1205.57 11.0096
464.443 11.0096
267.445 11.0096
201.823 11.0096
1347.48 11.0083
1241.9 11.0083
546.278 11.0083
114.951 11.0083
57.3778 11.0083
1653.87 11.
1527.08 11.
1360.89 11.
1325.28 11.
1142.32 11.
1061.72 11.
857.393 11.
783.78 11.
687.486 11.
566.11 11.
398.59 11.
296.974 11.
279.883 11.
273.148 11.
214.974 11.
65.3593 11.
60.3776 11.
42.9209 11.
1073.48 10.9205
729.154 10.9205
614.455 10.9205
519.532 10.9205
108.674 10.9205
70.9135 10.9205
834.392 10.875
712.531 10.875
300.896 10.875
1656.84 10.8
1427.62 10.8
787.414 10.8
485.633 10.8
255.683 10.8
970.022 10.75
1531.39 10.6806
1231.5 10.6806
793.815 10.6806
631.258 10.6806
582.981 10.6806
491.534 10.6806
105.438 10.6806
55.3977 10.6806
1193.02 10.6667
1129.67 10.6667
953.56 10.6667
741.611 10.6667
691.354 10.6667
471.173 10.6667
431.996 10.6667
416.948 10.6667
339.901 10.6667
180.826 10.6667
139.57 10.6667
1020.37 10.5625
398.266 10.5625
219.778 10.5625
149.312 10.5625
144.372 10.5625
79.4961 10.5625
1584.86 10.5568
1343.53 10.5568
1043.45 10.5568
734.824 10.5568
478.5 10.5568
207.834 10.5568
131.448 10.4712
1680.65 10.45
1456.98 10.45
1340.84 10.45
1318.3 10.45
1307.94 10.45
1053.67 10.45
873.083 10.45
854.055 10.45
850.716 10.45
647.066 10.45
575.46 10.45
569.347 10.45
348.966 10.45
146.933 10.45
74.1126 10.45
912.803 10.4464
114.335 10.4464
515.437 10.375
415.625 10.375
387.895 10.375
371.438 10.375
294.055 10.375
146.613 10.375
858.402 10.3472
816.94 10.3472
797.313 10.3472
499.515 10.3472
294.839 10.3472
89.373 10.3472
53.8839 10.3472
1094.88 10.3333
976.244 10.3333
975.898 10.3333
1345.61 10.3214
775.687 10.3214
247.395 10.3214
183.795 10.3214
109.447 10.3214
1336.75 10.2841
1296.14 10.2841
1093.78 10.2841
628.503 10.2841
418.058 10.2841
269.097 10.2841
236.541 10.2841
166.109 10.2841
127.634 10.2841
78.9011 10.2841
1612.15 10.25
1575.85 10.25
420.673 10.25
181.356 10.25
101.282 10.25
45.0938 10.25
1403.45 10.2404
387.63 10.2404
313.481 10.2404
297.769 10.2404
203.342 10.225
46.1417 10.225
1120.68 10.2
680.997 10.2
604.015 10.2
568.675 10.2
504.352 10.2
412.129 10.2
391.395 10.2
263.534 10.2
1662.76 10.1667
1549.5 10.1667
1477.35 10.1667
1430.97 10.1667
1279.65 10.1667
1157.55 10.1667
973.603 10.1667
628.819 10.1667
536.177 10.1667
529.169 10.1667
457.249 10.1667
314.395 10.1667
92.4544 10.1667
90.8694 10.1667
510.469 10.1607
360.184 10.1607
1523.99 10.1429
457.371 10.1429
108.963 10.1429
1659.02 10.125
1523.74 10.125
1122.48 10.125
790.61 10.125
482.447 10.125
364.339 10.125
355.899 10.125
272.836 10.125
218.613 10.125
1415.41 10.1023
1393.88 10.1023
921.779 10.1023
580.705 10.1023
529.09 10.1023
513.059 10.1023
387.731 10.1023
119.221 10.1023
57.9825 10.1023
1041.55 10.0865
852.218 10.0865
582.819 10.0865
251.439 10.0865
200.58 10.0865
511.528 10.0833
479.666 10.0833
345.592 10.0833
1370.81 10.0625
1014.84 10.0625
552.252 10.0625
379.474 10.0625
199.72 10.0625
1640.83 10.05
1559.39 10.05
1221.5 10.05
1083.29 10.05
922.875 10.05
893.716 10.05
806.264 10.05
662.602 10.05
393.085 10.05
211.357 10.05
204.698 10.05
141.184 10.05
121.465 10.05
724.562 10.0417
640.305 10.0417
484.292 10.0417
84.8932 10.0417
64.8117 10.0417
196.937 10.0357
66.1607 10.0357
915.268 10.0179
1645.56 10.0139
1543.67 10.0139
1338.26 10.0139
1065.64 10.0139
871.152 10.0139
606.129 10.0139
499.909 10.0139
319.136 10.0139
276.172 10.0139
233.792 10.0139
93.3156 10.0139
47.2311 10.0139
1080.83 10.0114
961.38 10.0114
648.93 10.0114
535.315 10.0114
343.86 10.0114
333.069 10.0114
247.945 10.0114
175.959 10.0114
135.765 10.0114
100.901 10.0114
75.798 10.0114
1171.58 10.0096
973.71 10.0096
557.556 10.0096
313.187 10.0096
189.485 10.0096
1591.32 10.0083
1439.13 10.0083
393.494 10.0083
1695.41 10.
1483.34 10.
835.262 10.
818.296 10.
801.456 10.
794.207 10.
687.261 10.
507.198 10.
476.895 10.
466.42 10.
465.579 10.
356.38 10.
262.972 10.
127.045 10.
124.54 10.
69.8786 10.
