# Supplementary material for: Functional Genomics of Novel Secondary Metabolites from Diverse Cyanobacteria Using Untargeted Metabolomics
Source: Mar Drugs. 2013 Sep 30;11(10):3617–31. doi: 10.3390/md11103617 (PMC3826126; doi:10.3390/md11103617)
Supplement: Supplementary File 3 — Supplementary msms data (ZIP, 1417 KB) [file marinedrugs-11-03617-s003.zip › msms/250.Negative.txt]

// 250. AspArg C10H19N5O5 Negative
270.121 6834.25
253.096 886.169
173.107 742.907
288.129 710.509
226.128 650.549
131.082 639.761
184.113 581.195
113.037 580.132
209.107 444.066
166.099 386.028
41.0156 338.352
156.079 234.923
114.054 211.801
96.0093 204.045
271.125 192.103
112.089 191.008
228.099 183.865
253.166 181.267
208.128 158.522
270.332 154.143
184.161 121.078
41.9984 116.238
211.076 114.207
95.0258 113.73
167.097 108.471
208.163 100.039
209.208 91.2273
173.162 89.0074
131.148 87.5417
181.112 86.5
288.218 84.1176
166.246 80.7348
173.199 80.6814
1584.27 73.7361
157.081 71.059
270.705 70.0938
270.461 69.4405
270.825 67.3224
270.766 65.6955
270.935 65.4706
156.14 64.1324
137.144 63.2596
289.115 61.845
253.264 61.5202
226.242 57.7083
226.854 57.3289
253.346 56.25
129.121 55.125
253.714 54.0156
226.301 53.9698
135.175 52.3365
142.097 51.5156
96.7002 51.3878
274.717 51.0132
173.59 51.004
54.1805 48.282
125.215 46.6786
113.093 46.1607
192.177 45.4321
289.217 45.3269
112.665 45.2656
540.583 45.25
593.033 45.0667
288.295 44.7656
714.509 44.6955
211.275 44.3878
271.746 44.2656
192.08 44.15
270.574 43.0066
95.0581 42.3266
96.0367 42.125
952.045 42.0417
481.868 41.875
256.24 41.3445
280.093 41.1422
96.1614 41.1157
184.269 40.6923
227.599 40.3077
278.815 40.0156
270.895 40.0096
299.861 39.8125
882.327 39.5208
277.335 39.3491
105.9 39.2353
272.177 38.375
227.126 38.2426
378.557 38.175
370.455 38.125
319.001 38.0714
271.702 37.9205
175.035 37.4583
192.571 37.4545
1020.56 37.0417
211.151 36.9764
1009.56 36.4583
1388.47 36.3906
1303.97 36.1359
184.2 36.
210.125 35.9423
148.359 35.5602
270.51 35.3603
872.018 35.3491
141.153 35.1653
464.835 35.15
253.031 35.1157
124.082 35.
461.251 34.4
987.573 34.1488
52.0218 34.1406
166.176 34.0227
332.483 33.7206
1647.77 33.6429
49.5444 33.6
210.1 33.5682
172.336 33.5313
770.158 33.5
113.227 33.0714
274.812 33.
395.36 32.9423
271.879 32.9412
194.418 32.7778
1446.28 32.375
253.522 32.2663
98.0207 32.25
895.049 32.125
325.573 32.0909
424.617 32.0714
97.907 32.025
1645.4 32.0192
225.701 32.0192
337.518 31.625
272.62 31.5
149.794 31.4879
320.395 31.3333
41.2406 31.2802
193.078 31.2426
271.402 31.2404
335.939 31.2112
891.411 31.1731
430.302 31.15
76.5593 31.1
60.1207 31.0417
247.125 31.0363
1134.63 31.0156
989.356 30.9013
220.486 30.7778
621.351 30.7284
1135.53 30.6923
593.332 30.6667
1599.46 30.3333
112.15 30.1731
758.473 30.125
253.743 30.025
1467.61 30.005
121.07 29.845
539.064 29.7202
1025.49 29.6923
210.2 29.6576
1511.67 29.4464
571.836 29.4083
1027.77 29.375
385.848 29.2667
77.2584 29.2663
1607.27 29.205
1242.04 29.2045
1322.59 29.1731
1532.9 29.1359
288.401 29.1136
244.306 29.1023
79.976 29.0865
212.942 29.075
167.196 29.0536
862.589 29.0192
356.054 29.0192
98.2865 29.
256.954 28.845
283.34 28.8182
272.361 28.6875
396.769 28.6576
1039.68 28.5216
226.613 28.4808
538.146 28.4545
242.018 28.405
68.2709 28.405
1501.69 28.4
1080.38 28.375
472.483 28.3603
307.133 28.3077
271.283 28.2841
46.9422 28.2269
75.1375 28.2045
886.526 28.1607
149.073 28.125
1156.83 28.1157
135.873 28.0833
414.503 28.0489
196.336 28.0227
225.733 27.9
1089.45 27.8897
78.1677 27.845
118.504 27.75
257.65 27.4803
660.639 27.45
867.848 27.4402
1197.4 27.3333
513.172 27.2269
853.361 27.1875
104.521 27.1667
83.5434 27.1645
385.785 27.1488
282.461 27.1488
1256.38 27.125
359.957 27.0625
388.158 27.0227
1312.47 27.006
203.144 27.006
113.365 27.
708.078 26.8409
1105.58 26.7813
1619.19 26.7202
1133.96 26.7202
448.957 26.6875
1682.97 26.625
126.323 26.5714
461.778 26.5682
1128.13 26.5208
297.741 26.445
886.152 26.4402
568.084 26.4402
885.725 26.405
1157.7 26.375
272.257 26.3472
115.058 26.3333
227.093 26.2857
131.193 26.245
47.0575 26.2426
1675.18 26.225
355.005 26.225
333.96 26.225
1442.13 26.2083
596.851 26.1607
249.068 26.1488
750.174 26.1429
462.212 26.125
1283.65 26.0833
792.438 26.0833
419.474 26.0833
387.403 26.0592
132.232 26.0489
44.4983 26.0489
164.642 26.0417
1021.32 26.025
215.079 26.025
105.432 26.025
54.6233 26.025
231.442 26.006
192.884 26.005
1495.36 26.
721.376 26.
1448.7 25.9013
441.144 25.9
184.47 25.7813
315.872 25.7202
638.246 25.6875
172.194 25.6806
1675.92 25.675
186.088 25.6576
129.865 25.6429
253.473 25.625
46.2286 25.625
131.385 25.5714
439.444 25.5313
330.453 25.5313
304.77 25.4821
192.797 25.4444
134.848 25.4444
1206.91 25.4402
43.1741 25.4
1480.03 25.3636
423.792 25.3636
280.322 25.3611
51.9018 25.2663
1632.04 25.225
105.14 25.2083
146.663 25.1731
60.5372 25.1645
717.34 25.15
1307.94 25.1359
169.27 25.1359
100.954 25.125
405.767 25.1157
1043.24 25.1136
1029.24 25.1136
1657.69 25.1111
356.723 25.1111
538.509 25.0909
94.7671 25.0909
272.679 25.0833
652.357 25.0714
1018.13 25.0417
97.945 25.0357
585.935 25.025
408.819 25.025
1396.47 25.0208
75.5702 25.0114
917.996 25.
182.213 25.
135.064 25.
413.688 24.9423
85.0748 24.9013
1388.65 24.9
348.081 24.8897
167.242 24.8182
182.697 24.7961
1111.75 24.7202
141.423 24.625
825.236 24.5707
425.61 24.5682
205.585 24.5602
408.016 24.5568
235.096 24.5313
519.324 24.5
477.341 24.4821
560.154 24.4545
156.367 24.4083
901.565 24.3636
196.756 24.3393
1064.3 24.3333
899.001 24.3224
284.495 24.3224
52.0712 24.2663
396.383 24.245
546.844 24.2426
71.462 24.2426
1573.56 24.225
1499.82 24.2045
1269.08 24.1838
185.809 24.1488
95.6472 24.1488
624.353 24.1359
565.941 24.1359
42.1582 24.125
1666.21 24.1111
262.782 24.0909
262.086 24.0833
48.1826 24.0833
1246.98 24.0489
1132.37 24.0489
149.941 24.0489
246.827 24.045
304.324 24.0417
1234.51 24.025
1001.12 24.025
80.2624 24.025
684.268 24.0227
688.019 24.006
266.977 24.006
1351.04 24.
1194.57 24.
613.614 24.
283.492 24.
247.81 23.9423
222.717 23.9185
338.14 23.8409
242.867 23.8182
112.37 23.8182
678.191 23.7813
520.274 23.7778
135.435 23.7778
334.083 23.75
74.5556 23.75
142.196 23.625
130.17 23.5956
708.962 23.4803
307.679 23.4803
126.423 23.4545
295.154 23.4444
201.861 23.4083
131.787 23.4083
1182.94 23.375
883.109 23.375
1025.96 23.3603
162.277 23.3603
193.101 23.3472
226.745 23.3393
797.056 23.3224
226.951 23.3224
1516.22 23.3214
275.275 23.3214
173.287 23.3214
1407.01 23.2857
942.466 23.2857
398.911 23.2841
1106.67 23.2663
1301.09 23.25
46.1881 23.25
625.79 23.2426
254.011 23.2404
275.125 23.2269
900.692 23.225
713.189 23.225
218.081 23.225
236.048 23.1838
239.37 23.1731
401.188 23.1645
334.868 23.125
93.2017 23.125
551.214 23.1136
254.657 23.1136
50.2205 23.1136
127.909 23.1118
802.322 23.1
553.339 23.0909
1126.1 23.0833
309.739 23.0833
271.015 23.0833
903.94 23.0662
111.405 23.0536
1399.72 23.045
1105.02 23.0417
254.225 23.0417
258.878 23.0227
226.415 23.0227
173.311 23.0227
131.042 23.0227
42.3579 23.0227
76.2543 23.006
572.556 23.0054
916.07 23.
501.751 23.
131.353 23.
110.803 23.
60.035 23.
954.281 22.962
980.724 22.9013
355.44 22.9
173.538 22.9
1450.77 22.8929
209.581 22.8897
529.101 22.7961
511.663 22.7788
1062.7 22.7778
365.134 22.6944
150.61 22.6944
1560.62 22.6544
218.609 22.6544
40.2392 22.6544
210.029 22.5956
113.161 22.5956
1403.48 22.5714
41.3042 22.5313
1069.73 22.5
167.692 22.5
135.565 22.5
86.8901 22.5
1127.98 22.4821
304.469 22.4821
763.224 22.4803
147.502 22.4444
1140. 22.4402
907.319 22.405
1624.04 22.4
324.162 22.3611
210.859 22.3603
246.335 22.3393
100.886 22.3333
239.672 22.3224
227.712 22.3214
931.987 22.2917
274.85 22.2917
41.7212 22.2857
1211.52 22.2841
1023.55 22.2663
340.783 22.2404
52.1749 22.1645
794.004 22.1488
592.381 22.1488
821.713 22.125
531.287 22.125
387.313 22.125
284.594 22.125
271.335 22.125
184.386 22.125
784.657 22.1118
769.307 22.1111
834.062 22.1023
635.74 22.0662
434.519 22.0592
120.464 22.0592
521.392 22.0536
359.206 22.045
1246.41 22.0357
265.221 22.0357
1312.63 22.0278
309.023 22.0227
255.9 22.0227
421.397 22.0083
1154.78 22.0074
631.199 22.0066
543.706 22.0066
488.002 22.0066
357.471 22.0066
638.082 22.006
627.175 22.006
1660.65 22.
1611.84 22.
1463.51 22.
244.877 22.
143.839 22.
107.255 22.
106.343 22.
50.0169 22.
1631.38 21.9013
919.127 21.9
404.778 21.9
193.697 21.9
51.0458 21.8929
814.043 21.8897
316.059 21.8897
209.714 21.8897
192.455 21.8182
113.191 21.7961
85.6153 21.7961
1550.03 21.7788
465.46 21.7788
68.8613 21.7778
462.79 21.7202
430.068 21.7202
704.798 21.675
515.949 21.675
366.039 21.6544
242.645 21.6
1467.1 21.5956
90.2942 21.5956
59.5703 21.5329
207.004 21.5313
975.16 21.5
138.805 21.5
1387.61 21.4712
1147.33 21.4545
588.431 21.4545
1330.08 21.4444
460.434 21.4444
177.582 21.4444
564.917 21.4083
225.26 21.4083
90.2356 21.4083
1408.13 21.375
71.1149 21.3611
950.082 21.3214
1384.84 21.2857
193.799 21.2813
236.754 21.2663
537.559 21.25
473.511 21.2426
277.674 21.2426
324.736 21.225
42.5911 21.2
953.371 21.1838
1002.36 21.1645
850.986 21.1359
480.036 21.125
279.66 21.125
151.733 21.125
957.237 21.1118
438.387 21.1118
328.255 21.1111
141.765 21.1111
187.071 21.0865
422.048 21.0833
1469.71 21.0662
1248.57 21.0662
146.254 21.0662
297.296 21.0625
237.751 21.0536
257.754 21.0489
932.213 21.045
1587.86 21.0278
759.331 21.0278
580.409 21.0278
1418.62 21.025
1023.45 21.025
857.633 21.025
623.117 21.0083
1313.65 21.0074
1075.88 21.0074
154.123 21.0074
1025.36 21.0066
616.263 21.0066
1030.38 21.006
1442.98 21.0054
328.878 21.005
499.508 21.
116.852 21.
852.63 20.8929
288.955 20.8929
167.758 20.8929
1613.61 20.875
47.9291 20.7961
165.89 20.7813
928.713 20.7788
1163.53 20.7778
816.687 20.7778
1095.27 20.75
1099.45 20.675
115.282 20.675
1367.21 20.625
293.957 20.625
44.8547 20.625
1110.91 20.6
1036.42 20.5956
262.381 20.5956
1194.63 20.5568
971.394 20.5329
255.764 20.5329
240.198 20.5313
1655.94 20.5
1335.83 20.5
180.363 20.5
167.146 20.5
205.027 20.4821
803.561 20.4803
176.229 20.4803
149.517 20.4712
1354.68 20.4444
1195.08 20.4444
838.7 20.4444
728.91 20.4444
554.294 20.4444
69.7086 20.4444
1462.95 20.4083
695.634 20.4083
41.0635 20.4083
647.509 20.4
190.402 20.4
186.454 20.3636
102.515 20.3636
1004.43 20.3333
274.249 20.3333
387.48 20.3224
275.685 20.3214
283.435 20.2917
145.272 20.2917
762.263 20.2857
271.447 20.2857
229.951 20.2857
935.662 20.2663
1455.99 20.25
1071.73 20.25
41.5599 20.25
357.052 20.2426
1469.98 20.225
665.873 20.2083
96.2901 20.1875
415.786 20.1838
69.3639 20.1838
930.5 20.1645
751.208 20.1645
1640.86 20.1635
421.629 20.1635
211.328 20.1635
104.895 20.1488
80.3754 20.1488
714.916 20.1429
278.747 20.125
124.152 20.125
757.357 20.1023
548.216 20.0909
141.103 20.0833
1615.7 20.0662
1599.82 20.0662
501.598 20.0662
396.155 20.0662
103.672 20.0662
448.177 20.0592
372.64 20.0592
66.7463 20.0592
51.9268 20.0489
1557.64 20.0417
1053.69 20.0417
212.676 20.0417
82.646 20.0357
286.859 20.0313
70.5813 20.0278
59.4593 20.025
1204.2 20.0192
744.77 20.0179
882.795 20.0114
288.807 20.0114
661.755 20.0096
870.683 20.0083
843.35 20.0083
545.35 20.0083
245.796 20.0083
680.811 20.0074
957.534 20.0066
907.646 20.0066
724.877 20.0066
81.9338 20.0066
804.754 20.
682.516 20.
670.967 20.
220.303 20.
208.494 20.
600.051 19.9013
583.267 19.8897
432.208 19.8897
1043.71 19.8182
385.427 19.8
1488.62 19.7961
188.66 19.7961
96.2017 19.7813
677.829 19.7788
131.322 19.7788
402.514 19.75
1640.17 19.7202
1343.38 19.7202
228.146 19.6806
205.611 19.675
614.823 19.6667
260.361 19.6667
1570.71 19.6544
1417.25 19.6544
1286.52 19.6544
655.131 19.6544
433.163 19.6544
1299.43 19.625
1065.08 19.625
1576.75 19.5956
713.95 19.5956
67.0313 19.5956
761.112 19.5714
355.096 19.5568
75.3184 19.5568
1479.26 19.5329
472.35 19.5329
776.018 19.5313
201.12 19.5313
783.015 19.5
474.711 19.5
89.4408 19.4821
888.74 19.4712
202.229 19.4712
153.751 19.45
1034.68 19.4444
436.861 19.4444
86.0606 19.4444
264.074 19.4402
1125.32 19.4083
733.553 19.4083
67.1486 19.4083
503.794 19.4
107.76 19.4
645.345 19.375
258.056 19.375
1487.47 19.3611
117.43 19.3611
1237.48 19.3603
286.606 19.3603
253.9 19.3472
1525.67 19.3224
943.283 19.3224
448.699 19.3224
123.107 19.3224
79.3926 19.3224
53.3307 19.3214
448.852 19.2857
259.52 19.2857
1693.28 19.2813
1686.64 19.2813
811.906 19.2813
743.986 19.2813
271.526 19.2813
202.817 19.2813
1550.31 19.25
1364.2 19.25
927.602 19.25
1149.51 19.225
1121.18 19.225
1082.5 19.2083
176.576 19.2083
42.8399 19.2083
616.32 19.2045
208.293 19.2
1207.76 19.1838
498.613 19.1838
61.4816 19.1645
227.188 19.1635
132.103 19.1635
1378.29 19.1488
380.443 19.1488
341.738 19.1488
1686.29 19.1429
921.191 19.1429
1605.72 19.125
1513.14 19.125
1392.23 19.125
1165.64 19.125
705.795 19.125
453.016 19.125
413.069 19.125
299.114 19.125
206.505 19.125
43.3769 19.125
704.194 19.1118
915.031 19.1111
752.48 19.1111
123.266 19.1
1611.53 19.075
750.784 19.075
288.734 19.075
1588.75 19.0662
1239.02 19.0662
899.484 19.0662
61.19 19.0662
154.095 19.0625
1321.34 19.0592
919.767 19.0592
1138.9 19.0536
1501.77 19.0417
412.814 19.0417
1020.89 19.0313
886.594 19.0313
346.584 19.0313
345.38 19.0313
534.793 19.0278
355.567 19.0278
126.589 19.0278
1111.88 19.025
228.61 19.025
50.4147 19.025
184.356 19.0227
1390.44 19.0114
1410.91 19.0096
1635.97 19.0083
1174.94 19.0083
562.141 19.0083
208.23 19.0083
185.917 19.0083
443.812 19.0074
97.6723 19.0074
1254.92 19.0066
558.836 19.0066
363.267 19.0066
452.407 19.006
1625.5 19.
1331.48 19.
1126.94 19.
1049.07 19.
512.445 19.
500.725 19.
144.754 19.
142.673 19.
77.8594 19.
1514.49 18.9205
736.503 18.8897
95.9677 18.8
866.465 18.7961
166.628 18.7961
406.197 18.7813
842.762 18.7788
401.735 18.7788
193.152 18.7788
1104.16 18.7778
449.178 18.75
1076.92 18.6944
296.634 18.6944
196.072 18.6944
471.985 18.675
133.786 18.675
132.787 18.675
970.316 18.6667
896.629 18.6667
51.5859 18.6667
403.214 18.6544
312.775 18.6544
1046.74 18.625
187.182 18.625
1348.17 18.5956
840.875 18.5956
157.251 18.5568
428.024 18.5329
108.129 18.5329
40.858 18.5329
645.431 18.5313
283.12 18.5313
1362.7 18.5
214.264 18.5
204.664 18.5
113.681 18.5
1642.29 18.4712
904.839 18.4712
722.824 18.4712
314.502 18.45
1605.56 18.4444
190.702 18.4444
1548.99 18.4083
1045.02 18.4083
881.746 18.4083
560.081 18.4083
41.473 18.4083
822.372 18.4
1146.19 18.375
1115.24 18.375
436.393 18.375
67.9001 18.375
197.021 18.3611
1580.27 18.3603
605.403 18.3603
1353.91 18.3472
1148.85 18.3224
589.86 18.3224
109.328 18.3214
1551.72 18.2857
1533.61 18.2857
498.068 18.2857
83.3158 18.2857
166.281 18.2841
48.8138 18.2841
1449.36 18.25
1041.12 18.25
614.061 18.25
425.166 18.25
384.588 18.25
48.1528 18.25
218.845 18.2426
1310.26 18.2404
788.989 18.2404
513.585 18.2404
162.701 18.2404
1154.12 18.225
1359.87 18.2083
352.624 18.2083
899.759 18.1838
533.178 18.1838
388.903 18.1838
587.582 18.1667
450.846 18.1607
1598.45 18.1429
591.516 18.1429
394.912 18.1429
1318.16 18.125
624.495 18.125
534.741 18.125
435.366 18.125
290.48 18.125
179.353 18.125
132.953 18.125
109.983 18.125
742.097 18.1111
206.3 18.1111
178.959 18.1111
308.198 18.1
1412.52 18.0909
1630.74 18.0865
315.552 18.0865
185.096 18.0865
58.2986 18.0865
742.331 18.075
775.597 18.0662
719.812 18.0662
307.002 18.0662
158.167 18.0662
729.279 18.0592
311.789 18.0592
308.842 18.0592
115.493 18.0536
69.417 18.0417
595.312 18.0357
542.344 18.0357
155.006 18.0357
122.32 18.0357
1510. 18.0313
1490.7 18.0313
1407.6 18.0313
746.411 18.0313
288.627 18.0313
1004.68 18.0278
112.995 18.0278
1221. 18.025
209.762 18.025
66.1252 18.025
1625.34 18.0114
410.083 18.0114
1109.38 18.0083
1006.65 18.0083
864.352 18.0083
740.886 18.0083
385.746 18.0083
342.578 18.0083
742.597 18.0074
41.8746 18.0074
1349.98 18.0066
1169.41 18.0066
311.384 18.0066
246.638 18.0066
132.812 18.0066
258.113 18.006
112.247 18.006
612.883 18.
486.244 18.
311.506 18.
288.481 18.
130.387 18.
81.6127 18.
48.3259 18.
1319.38 17.9205
625.865 17.9205
278.323 17.9205
199.467 17.9205
1185.4 17.8929
330.348 17.8929
417.52 17.8897
71.5674 17.8897
63.8331 17.8
857.184 17.7813
474.283 17.7813
933.163 17.7788
419.987 17.7788
191.11 17.6806
1410.7 17.675
854.686 17.675
396.865 17.675
246.281 17.675
104.835 17.675
87.5717 17.675
1109.7 17.6667
412.286 17.6667
106.453 17.6667
686.733 17.6544
218.973 17.6544
240.24 17.625
493.635 17.5956
1201.61 17.5714
1188.71 17.5714
543.449 17.5714
441.45 17.5714
362.32 17.5714
81.4017 17.5714
1226.03 17.5568
1229.96 17.5329
381.957 17.5313
1220.19 17.5
699.514 17.5
273.299 17.5
67.3725 17.5
1527.54 17.4712
176.258 17.4712
77.731 17.4712
44.3524 17.4712
927.829 17.4444
795.603 17.4444
206.555 17.4444
82.7711 17.4444
44.3038 17.4444
610.731 17.4083
360.677 17.4083
314.753 17.4083
267.173 17.4083
53.0218 17.4083
48.2617 17.4083
100.679 17.4
1609.01 17.375
157.971 17.375
938.943 17.3603
267.679 17.3603
1687.44 17.3214
671.039 17.3214
257.404 17.3214
418.888 17.2917
951.205 17.2857
268.875 17.2857
185.021 17.2857
61.0839 17.2841
1649.37 17.2813
1622.64 17.2813
1340.75 17.2813
597.3 17.2813
1621.28 17.25
1291.08 17.25
289.061 17.25
53.3733 17.25
40.0282 17.2426
701.895 17.2404
410.781 17.2404
53.2305 17.2404
726.174 17.2083
194.702 17.2083
147.051 17.2083
96.6281 17.2083
731.072 17.2
495.088 17.1838
107.902 17.1838
1264.12 17.1667
712.241 17.1667
283.588 17.1667
1041.38 17.1645
1209.64 17.1635
287.476 17.1635
1002.22 17.1429
523.724 17.1429
141.914 17.1429
1549.09 17.125
1218.34 17.125
1103.19 17.125
968.644 17.125
875.974 17.125
569.749 17.125
523.317 17.125
288.652 17.125
235.829 17.125
196.852 17.125
184.045 17.125
174.298 17.125
94.1658 17.125
324.406 17.1111
271.602 17.1111
173.439 17.1111
934.276 17.1023
113.142 17.1023
47.2995 17.1023
239.831 17.1
1371.45 17.0865
1194.26 17.0865
353.022 17.0865
1298.74 17.075
1171.51 17.075
803.101 17.075
741.1 17.075
256.881 17.075
140.642 17.075
1605.35 17.0662
532.054 17.0662
1413.71 17.0625
412.373 17.0625
1568.2 17.0592
1313.27 17.0592
752.7 17.0592
1331.63 17.0417
1247.17 17.0417
558.118 17.0417
177.046 17.0417
84.1836 17.0417
1632.66 17.0357
1568.09 17.0357
1259.55 17.0357
936.749 17.0357
735.31 17.0357
311.293 17.0357
268.768 17.0357
101.219 17.0357
941.137 17.0313
888.164 17.0313
731.571 17.0313
699.016 17.0313
312.244 17.0313
208.974 17.0313
1012.49 17.0278
412.069 17.0278
41.0741 17.0278
596.669 17.025
65.1324 17.025
720.441 17.0114
1364.31 17.0096
1303.14 17.0096
624.754 17.0096
501.248 17.0096
44.4563 17.0096
1522.23 17.0083
1253.16 17.0083
398.797 17.0083
273.427 17.0083
252.239 17.0083
124.503 17.0083
48.4175 17.0083
1682.46 17.0074
1615.07 17.0074
1264.9 17.0074
1242.95 17.0074
1213.16 17.0074
1103.66 17.0074
866.969 17.0074
367.999 17.0066
363.857 17.0066
1444.79 17.
847.113 17.
766.927 17.
713.035 17.
371.546 17.
304.908 17.
157.153 17.
81.0547 17.
1260.09 16.9205
413.88 16.9205
158.143 16.8929
811.617 16.8897
509.754 16.8897
551.018 16.8
331.602 16.8
226.453 16.8
106.654 16.8
224.568 16.7813
858.383 16.7788
776.91 16.7788
187.679 16.7788
1650.05 16.675
1254.62 16.675
914.202 16.675
608.761 16.675
326.878 16.675
252.756 16.675
725.613 16.6667
264.04 16.6667
85.1417 16.6667
1332.06 16.5956
1208.34 16.5956
926.295 16.5956
720.182 16.5956
144.507 16.5956
55.4142 16.5956
1430.84 16.5714
1275.83 16.5714
226.365 16.5714
84.7271 16.5714
586.422 16.5568
228.725 16.5568
71.062 16.5568
1580.5 16.5329
315.177 16.5
1316.68 16.4712
1092.63 16.4712
518.542 16.4712
384.912 16.4712
272.715 16.4712
207.361 16.4712
106.371 16.4712
1620.01 16.4444
975.611 16.4444
504.797 16.4444
1119.07 16.4083
829.498 16.4083
704.618 16.4083
647.703 16.4083
97.2419 16.4083
86.0383 16.4083
1454.44 16.375
1312.77 16.375
877.438 16.375
375.33 16.375
114.534 16.375
999.312 16.3472
184.7 16.3472
56.5927 16.3224
1204.12 16.3214
804.301 16.3214
45.0929 16.3214
619.03 16.2857
138.071 16.2841
1123.41 16.2813
1029.16 16.2813
587.524 16.2813
429.743 16.2813
298.759 16.2813
125.355 16.2813
75.2723 16.2813
1495.71 16.25
1462.44 16.25
931.901 16.25
257.888 16.25
241.974 16.25
217.232 16.25
113.788 16.25
1094.49 16.2404
862.385 16.2404
400.647 16.2404
358.25 16.2404
134.454 16.2404
1604.98 16.225
666.02 16.225
357.167 16.2083
268.955 16.2083
175.71 16.2083
740.644 16.2
95.2743 16.2
1325.4 16.1838
556.361 16.1838
398.279 16.1838
1188.98 16.1667
511.277 16.1667
1285.95 16.1645
1081.05 16.1635
689.802 16.1635
96.8722 16.1635
134.581 16.1488
1327.41 16.1429
299.759 16.1429
67.7046 16.1429
1424.53 16.125
1149.69 16.125
684.058 16.125
290.929 16.125
170.442 16.125
72.8491 16.125
47.119 16.125
816.992 16.1111
241.617 16.1111
1125.71 16.1023
862.52 16.1023
561.506 16.1023
1196.36 16.0865
792.696 16.0865
743.612 16.075
338.642 16.075
175.3 16.075
1341.57 16.0662
1099.53 16.0662
908.958 16.0662
581.846 16.0662
417.646 16.0662
209.389 16.05
1027.21 16.0417
781.008 16.0417
213.645 16.0417
210.002 16.0417
52.3098 16.0417
1158.08 16.0357
404.879 16.0357
288.87 16.0357
285.077 16.0357
144.823 16.0357
131.285 16.0357
67.5066 16.0357
708.209 16.0313
279.942 16.0114
1636.97 16.0096
583.408 16.0096
55.8923 16.0096
40.3104 16.0096
1349.54 16.0083
838.959 16.0083
142.338 16.0083
58.9129 16.0083
44.2731 16.0083
1437.37 16.0074
898.007 16.0074
790.15 16.0074
453.322 16.0074
176.82 16.0074
142.728 16.0074
230.398 16.0066
1511.42 16.
1449.56 16.
1398.01 16.
1201.26 16.
1123.91 16.
1073.98 16.
918.169 16.
866.37 16.
772.187 16.
621.667 16.
385.701 16.
194.023 16.
80.6169 16.
54.3317 16.
560.552 15.9205
288.548 15.9205
53.9886 15.9205
945.223 15.8929
877.632 15.8929
290.609 15.8929
79.2611 15.8929
64.2417 15.8929
982.478 15.8897
680.723 15.8897
355.17 15.8897
56.6623 15.8897
1388.74 15.8
1280.98 15.8
1170.97 15.8
350.987 15.8
117.19 15.8
1555.35 15.7813
1442.81 15.7813
1139.42 15.7813
1571.64 15.7788
1511.93 15.7788
1190.37 15.7788
1075.46 15.7788
892.219 15.7788
354.377 15.7788
56.7059 15.7788
586.019 15.75
340.945 15.6944
317.745 15.6944
1375.66 15.6806
399.144 15.6806
61.6957 15.6806
638.355 15.675
140.894 15.675
1551.2 15.6667
1548.21 15.6667
1247.07 15.6667
834.684 15.6667
541.001 15.6667
402.845 15.6667
42.0204 15.6667
1209.83 15.5956
319.924 15.5956
317.327 15.5956
268.016 15.5956
1086.11 15.5714
1018.02 15.5714
292.662 15.5714
653.375 15.5625
165.981 15.5625
813.928 15.5568
656.984 15.5568
134.41 15.5568
1131.85 15.5329
892.353 15.5
1596.82 15.4712
1374.21 15.4712
214.499 15.4712
199.1 15.4712
648.525 15.45
552.338 15.45
873.727 15.4083
613.423 15.4083
446.107 15.4083
414.457 15.4083
359.315 15.4083
868.31 15.375
577.77 15.375
188.442 15.375
201.821 15.3472
1428.2 15.3214
831.862 15.3214
422.499 15.2857
347.57 15.2857
40.9801 15.2857
898.348 15.2841
611.69 15.2841
228.236 15.2841
171.865 15.2841
868.69 15.2813
228.489 15.2813
224.979 15.2813
211.457 15.2813
42.0601 15.2813
1298.03 15.25
85.3533 15.25
1298.25 15.2404
1295.6 15.2404
407.929 15.2404
295.717 15.2083
108.158 15.2083
79.8065 15.2083
1378.86 15.2
1217.68 15.2
664.215 15.2
580.007 15.2
476.931 15.2
909.269 15.1838
852.14 15.1838
156.199 15.1838
1003.63 15.1667
403.554 15.1667
68.954 15.1667
59.5473 15.1667
345.788 15.1635
318.803 15.1635
1350.25 15.1429
1243.22 15.1429
1142.34 15.1429
920.515 15.1429
346.424 15.1429
266.275 15.1429
221.078 15.1429
1227.13 15.125
1117.62 15.125
893.764 15.125
565.437 15.125
549.914 15.125
467.41 15.125
240.872 15.125
226.489 15.125
1686.5 15.1111
1510.33 15.1023
814.261 15.1023
735.634 15.1023
436.682 15.1023
1466.88 15.0865
1405.23 15.0865
893.208 15.0865
754.146 15.0865
680.049 15.0865
444.511 15.0865
392.084 15.0865
292.308 15.0865
275.344 15.0865
1576.65 15.075
1392.47 15.075
199.406 15.075
843.899 15.0662
1543.22 15.0625
706.867 15.05
264.381 15.05
1525.13 15.0417
805.472 15.0417
252.015 15.0417
235.178 15.0417
58.7724 15.0417
382.244 15.0357
239.033 15.0357
201.636 15.0357
163.053 15.0357
52.241 15.0357
1606.82 15.0313
1407.23 15.0313
987.239 15.0313
1299.56 15.0179
1181.82 15.0139
119.029 15.0139
197.977 15.0114
1116.2 15.0096
1104.4 15.0096
1027.6 15.0096
407.038 15.0096
340.225 15.0096
289.835 15.0096
276.276 15.0096
205.256 15.0096
197.34 15.0096
113.446 15.0096
1439.41 15.0083
1266.65 15.0083
1124.14 15.0083
910.842 15.0083
203.34 15.0083
187.355 15.0083
103.2 15.0083
68.6077 15.0083
46.6257 15.0083
1370.11 15.
1347.54 15.
1308.03 15.
764.771 15.
522.583 15.
418.407 15.
312.994 15.
254.153 15.
229.46 15.
139.631 15.
131.462 15.
111.007 15.
70.1992 15.
1324.14 14.9205
1218.78 14.9205
809.614 14.9205
447.094 14.9205
387.138 14.9205
331.464 14.9205
319.169 14.9205
92.6028 14.9205
1618.58 14.8929
874.392 14.8897
151.934 14.8897
184.624 14.875
631.506 14.8
535.265 14.8
495.466 14.8
397.589 14.8
374.03 14.8
540.4 14.7813
884.093 14.7788
271.557 14.7788
224.92 14.7788
177.439 14.7788
114.702 14.7788
112.735 14.7788
84.4167 14.7788
800.4 14.75
544.461 14.75
54.9988 14.75
921.628 14.6944
1312.41 14.6806
995.705 14.6806
513.264 14.675
198.591 14.675
1518.51 14.6667
1052.64 14.6667
908.168 14.6667
863.056 14.6667
699.088 14.6667
595.176 14.6667
357.522 14.6667
275.17 14.6667
192.734 14.6667
65.5176 14.6667
307.807 14.5956
755.99 14.5714
481.257 14.5714
361.415 14.5714
143.126 14.5714
1021.08 14.5568
537.655 14.5568
291.434 14.5568
114.343 14.5568
703.87 14.5
1218.44 14.4712
1202.63 14.4712
707.145 14.4712
346.671 14.4712
239.167 14.4712
110.752 14.4712
131.947 14.45
1254.82 14.4444
1211.33 14.4444
1114.36 14.4444
1370.01 14.4083
1154.7 14.375
957.589 14.375
847.483 14.375
244.363 14.375
136.331 14.375
102.4 14.375
43.935 14.375
53.7789 14.3472
298.893 14.3333
689.102 14.3214
467.061 14.3214
310.92 14.3214
234.424 14.3214
115.685 14.3214
1621.89 14.2841
1231.93 14.2841
1227.23 14.2841
656.311 14.2841
143.563 14.2841
804.693 14.2813
505.956 14.2813
330.033 14.2813
47.0404 14.2813
1388.1 14.25
1338.25 14.25
1325.86 14.25
323.854 14.25
323.826 14.25
180.668 14.25
133.662 14.25
577.019 14.2404
395.641 14.2404
316.266 14.2404
188.478 14.2404
168.675 14.2404
134.887 14.2404
42.649 14.2404
1642.36 14.225
41.0986 14.225
1285.17 14.2083
1274.06 14.2083
255.332 14.2083
128.809 14.2083
87.5171 14.2083
983.681 14.2
774.255 14.2
279.847 14.2
49.4548 14.2
743.784 14.1838
692.805 14.1838
172.979 14.1838
1431.69 14.1667
602.812 14.1667
386.95 14.1667
369.804 14.1667
224.009 14.1667
209.91 14.1667
174.693 14.1667
127.376 14.1667
1600.73 14.1635
1556.84 14.1635
1120.42 14.1635
905.1 14.1635
836.184 14.1635
486.666 14.1635
357.269 14.1635
43.7235 14.1635
1065.89 14.1429
764.897 14.1429
482.387 14.1429
364.294 14.1429
358.078 14.1429
268.336 14.1429
164.218 14.1429
132.384 14.1429
1560.19 14.125
1541.61 14.125
1365.23 14.125
1136.58 14.125
881.839 14.125
554.505 14.125
527.977 14.125
439.374 14.125
398.997 14.125
328.603 14.125
280.976 14.125
245.134 14.125
173.257 14.125
168.354 14.125
118.91 14.125
57.6729 14.125
1058.53 14.1111
83.4078 14.1111
1192.44 14.1023
317.479 14.1023
1635.86 14.0865
1489.43 14.0865
1134.84 14.0865
797.834 14.0865
576.855 14.0865
571.721 14.0865
566.391 14.0865
557.578 14.0865
282.394 14.0865
130.878 14.0865
75.5507 14.0865
127.601 14.0833
278.04 14.075
72.9934 14.075
970.053 14.0662
499.905 14.0662
315.369 14.0662
478.004 14.0625
465.055 14.0625
1503.02 14.05
1347.24 14.05
842.633 14.05
360.096 14.05
156.25 14.05
118.043 14.05
102.852 14.05
1397.9 14.0417
845.903 14.0417
510.489 14.0417
322.561 14.0417
312.734 14.0417
176.785 14.0417
77.6615 14.0417
55.3599 14.0417
1169.57 14.0357
752.197 14.0357
488.951 14.0357
425.916 14.0357
394.413 14.0357
250.785 14.0357
1670.12 14.0313
725.324 14.0313
131.239 14.0313
517.437 14.0278
184.783 14.0179
1099.97 14.0139
74.0103 14.0139
1367.08 14.0114
1179.32 14.0114
618.284 14.0114
610.206 14.0114
563.545 14.0114
62.7094 14.0114
1488.97 14.0096
577.102 14.0096
327.146 14.0096
167.293 14.0096
1622.52 14.0083
1263.3 14.0083
932.283 14.0083
901.066 14.0083
735.542 14.0083
657.12 14.0083
579.899 14.0083
261.224 14.0083
227.546 14.0083
116.889 14.0074
1377.29 14.
1360.02 14.
1318.28 14.
1279.92 14.
1255.18 14.
769.864 14.
609.11 14.
600.783 14.
573.55 14.
532.2 14.
511.032 14.
351.056 14.
303.445 14.
172.919 14.
76.7704 14.
72.7685 14.
46.7559 14.
991.99 13.9205
373.739 13.9205
337.287 13.9205
301.063 13.9205
224.26 13.9205
115.545 13.9205
1670.48 13.8929
258.944 13.8929
1188.64 13.8
1042.93 13.8
1000.61 13.8
937.373 13.8
854.84 13.8
717.196 13.8
700.082 13.8
316.84 13.8
72.1364 13.8
901.222 13.7813
183.029 13.7813
172.054 13.7813
1616.99 13.7788
672.395 13.7788
45.0549 13.7788
42.3402 13.7788
564.151 13.75
1328.02 13.6806
1219.62 13.6806
1064.93 13.6806
641.119 13.6806
74.8087 13.6806
813.101 13.675
810.702 13.675
500.855 13.675
1319.01 13.6667
143.49 13.6667
948.515 13.5956
1027.07 13.5714
278.118 13.5714
132.075 13.5714
51.3633 13.5714
1181.74 13.5625
1160.76 13.5625
1123.01 13.5625
844.442 13.5625
271.486 13.5625
89.6066 13.5625
1552.19 13.5568
796.132 13.5568
567.335 13.5568
498.14 13.5
52.6666 13.5
1351.43 13.4712
1084.64 13.4712
813.526 13.4712
189.045 13.4712
168.638 13.4712
94.7331 13.4712
483.189 13.45
453.758 13.45
139.362 13.45
106.8 13.45
1364.49 13.4464
100.93 13.4464
41.2639 13.4464
1306.91 13.4083
1226.97 13.4083
426.911 13.4083
349.116 13.4083
177.858 13.4083
1474.99 13.375
1369.92 13.375
1155.18 13.375
1045.75 13.375
828.98 13.375
447.255 13.375
333.911 13.375
332.996 13.375
275.516 13.375
252.146 13.375
151.581 13.375
120.107 13.375
85.8311 13.375
1481.24 13.3603
573.064 13.3603
1550.8 13.3472
1410.6 13.3472
1110.73 13.3472
1091.59 13.3472
795.13 13.3472
794.339 13.3472
402.959 13.3472
357.891 13.3472
195.691 13.3333
1470.18 13.3214
1322.15 13.3214
779.319 13.3214
743.55 13.3214
666.139 13.3214
317.643 13.3214
304.509 13.3214
289.602 13.3214
168.176 13.3214
1503.5 13.2841
1207.36 13.2841
1201.76 13.2841
936.185 13.2841
763.835 13.2841
512.197 13.2841
396.419 13.2841
316.96 13.2841
190.047 13.2841
78.3944 13.2841
71.3044 13.2841
484.339 13.2813
220.158 13.2813
93.4558 13.2813
83.7535 13.2813
1146.07 13.25
1118.98 13.25
493.35 13.25
313.435 13.25
209.428 13.25
174.257 13.25
163.594 13.25
149.326 13.25
96.1427 13.25
92.6807 13.25
1618.76 13.2404
1291.51 13.2404
1279.59 13.2404
688.395 13.2404
581.652 13.2404
484.957 13.2404
348.507 13.2404
259.995 13.2404
174.618 13.2404
121.189 13.2404
99.2356 13.2404
71.4311 13.2404
549.115 13.2083
425.077 13.2083
388.847 13.2083
241.813 13.2083
1678.14 13.2
1443.72 13.2
1099.84 13.2
863.466 13.2
820.448 13.2
704.34 13.2
643.082 13.2
316.356 13.2
256.387 13.2
254.115 13.2
246.161 13.2
64.0915 13.1838
1095.66 13.1667
1068.08 13.1667
941.294 13.1667
853.512 13.1667
819.696 13.1667
757.926 13.1667
744.862 13.1667
681.006 13.1667
644.015 13.1667
490.738 13.1667
360.422 13.1667
291.741 13.1667
244.457 13.1667
153.335 13.1667
114.149 13.1667
42.6229 13.1667
1661.1 13.1635
1242.81 13.1607
1398.07 13.1429
818.483 13.1429
347.064 13.1429
273.077 13.1429
1413.95 13.125
1218.01 13.125
271.941 13.125
121.589 13.125
1309.5 13.1023
842.467 13.1023
376.699 13.1023
299.561 13.1023
201.295 13.1023
178.684 13.1023
141.227 13.1023
78.5273 13.1023
548.793 13.0865
427.905 13.0865
390.475 13.0865
304.009 13.0865
186.321 13.0865
90.7509 13.0865
46.307 13.0833
1649.23 13.075
1120.18 13.075
742.207 13.075
696.988 13.075
147.364 13.075
636.446 13.0625
1320.07 13.05
1006.17 13.05
279.073 13.05
182.61 13.05
112.49 13.05
65.391 13.05
1594.63 13.0417
1505.2 13.0417
1485.9 13.0417
1376.76 13.0417
1319.13 13.0417
1213.65 13.0417
1136.52 13.0417
1098.3 13.0417
1074.7 13.0417
823.187 13.0417
655.365 13.0417
408.078 13.0417
371.634 13.0417
199.511 13.0417
184.877 13.0417
150.318 13.0417
1043.64 13.0357
457.919 13.0357
209.281 13.0357
187.739 13.0357
1183.93 13.0313
60.9215 13.0313
226.778 13.0179
1534.47 13.0139
917.37 13.0139
762.997 13.0139
292.739 13.0139
226.907 13.0139
208.784 13.0139
1302.33 13.0114
737.548 13.0114
550.002 13.0114
375.587 13.0114
135.76 13.0114
85.8795 13.0114
42.6866 13.0114
1592.14 13.0096
1338.89 13.0096
1309.91 13.0096
921.436 13.0096
531.024 13.0096
231.024 13.0096
195.166 13.0096
49.8186 13.0096
817.237 13.0083
502.226 13.0083
406.679 13.0083
1571.81 13.
1387.9 13.
1357.48 13.
1089.07 13.
867.973 13.
864.028 13.
755.697 13.
730.649 13.
148.514 13.
106.976 13.
89.2322 13.
76.1443 13.
45.1637 13.
1405.05 12.9205
1289.71 12.9205
1283.99 12.9205
937.649 12.9205
873.655 12.9205
562.979 12.9205
306.778 12.9205
241.89 12.9205
215.266 12.9205
183.799 12.9205
90.0395 12.9205
65.7083 12.9205
526.469 12.8929
109.27 12.8929
403.353 12.875
293.99 12.875
1653.62 12.8
1528.05 12.8
957.35 12.8
936.86 12.8
903.739 12.8
485.756 12.8
237.024 12.8
228.682 12.8
164.294 12.8
121.348 12.7788
1080.93 12.75
238.861 12.75
1220.31 12.6806
588.492 12.6806
465.2 12.6806
186.037 12.6806
102.42 12.6806
416.384 12.675
63.7119 12.675
1271.38 12.6667
690.955 12.6667
683.806 12.6667
468.767 12.6667
445.692 12.6667
866.195 12.5714
146.844 12.5714
70.9287 12.5714
1191.07 12.5625
669.537 12.5625
51.3819 12.5625
1136.13 12.5568
799.586 12.5568
707.642 12.5568
471.754 12.5568
413.014 12.5568
276.522 12.5568
117.452 12.5568
87.8108 12.5568
57.9181 12.5568
189.976 12.4712
45.9191 12.4712
1647.16 12.45
1511.14 12.45
1482.04 12.45
1460.55 12.45
1337.1 12.45
887.512 12.45
812.965 12.45
715.212 12.45
691.069 12.45
668.028 12.45
635.492 12.45
606.606 12.45
435.603 12.45
185.222 12.45
116.621 12.45
57.2963 12.45
239.338 12.4464
60.8605 12.4464
49.4998 12.4083
1122.29 12.375
974.052 12.375
454.678 12.375
350.143 12.375
161.186 12.375
101.063 12.375
958.509 12.3603
1062.37 12.3472
487.523 12.3472
470.12 12.3472
451.857 12.3472
431.667 12.3472
332.104 12.3472
326.957 12.3472
184.829 12.3472
182.399 12.3472
249.305 12.3333
1377.37 12.3214
879.598 12.3214
547.559 12.3214
531.592 12.3214
470.334 12.3214
1451.72 12.2841
1265.23 12.2841
1157.27 12.2841
968.91 12.2841
706.139 12.2841
674.501 12.2841
417.167 12.2841
101.866 12.2841
359.782 12.2813
120.999 12.2813
660.19 12.25
76.1832 12.25
49.5812 12.25
1503.6 12.2404
1379.82 12.2404
985.026 12.2404
591.183 12.2404
566.282 12.2404
254.308 12.2404
186.352 12.2404
119.072 12.2404
904.766 12.2083
682.321 12.2083
1480.98 12.2
1337.9 12.2
1293.91 12.2
663.847 12.2
444.086 12.2
273.362 12.2
146.912 12.2
584.654 12.1838
1679.54 12.1667
1394.37 12.1667
1292.88 12.1667
1253.84 12.1667
966.506 12.1667
947.932 12.1667
895.761 12.1667
858.489 12.1667
747.178 12.1667
356.291 12.1667
285.434 12.1667
231.32 12.1667
66.9522 12.1667
885.09 12.1607
192.391 12.1429
1546.17 12.125
1139.52 12.125
1083.54 12.125
713.716 12.125
297.007 12.125
145.893 12.125
122.197 12.125
52.3326 12.125
1578.38 12.1023
1268.33 12.1023
1095.42 12.1023
1037.34 12.1023
927.881 12.1023
326.234 12.1023
58.426 12.1023
1669.49 12.0865
1096.74 12.0865
1001.75 12.0865
832.042 12.0865
776.698 12.0865
650.88 12.0865
554.687 12.0865
305.579 12.0865
74.6075 12.0865
177.75 12.075
150.524 12.075
67.563 12.075
210.235 12.0662
1675.34 12.0625
591.95 12.0625
1447.38 12.05
1037.8 12.05
879.75 12.05
590.278 12.05
338.842 12.05
68.4131 12.05
1480.89 12.0417
1465.84 12.0417
1380.24 12.0417
1334.6 12.0417
1119.61 12.0417
1042.17 12.0417
1013.77 12.0417
750.221 12.0417
604.939 12.0417
476.195 12.0417
443.911 12.0417
415.927 12.0417
303.919 12.0417
239.937 12.0417
112.213 12.0417
78.6743 12.0417
70.2896 12.0417
56.4175 12.0417
51.6177 12.0417
1547.47 12.0357
1228.72 12.0357
1165.95 12.0357
1052.47 12.0357
701.184 12.0357
209.637 12.0357
68.7833 12.0313
771.105 12.0278
292.082 12.0179
174.352 12.0179
715.254 12.0139
360.869 12.0139
54.6956 12.0139
1269.2 12.0114
1041.03 12.0114
890.026 12.0114
839.113 12.0114
800.733 12.0114
686.592 12.0114
646.08 12.0114
598.91 12.0114
381.651 12.0114
330.667 12.0114
766.165 12.0096
486.383 12.0096
94.9067 12.0096
135.593 12.0083
602.884 12.0074
1464.05 12.
1448.52 12.
1408.9 12.
1315.12 12.
1066.58 12.
1012.31 12.
843.608 12.
839.047 12.
819.343 12.
780.775 12.
658.604 12.
518.74 12.
450.411 12.
429.494 12.
329.019 12.
313.901 12.
194.143 12.
143.098 12.
112.284 12.
87.8442 12.
1424.23 11.9205
978.463 11.9205
858.746 11.9205
184.732 11.9205
111.928 11.9205
593.769 11.875
388.378 11.875
158.921 11.875
123.746 11.875
1694.17 11.8
1046.4 11.8
1023.12 11.8
681.249 11.8
373.44 11.8
109.002 11.8
44.2591 11.8
477.832 11.7788
62.3674 11.75
652.147 11.6806
434.001 11.6806
379.821 11.6806
205.423 11.6806
121.894 11.6806
97.561 11.6806
1594.06 11.6667
869.943 11.6667
783.581 11.6667
730.938 11.6667
420.357 11.6667
300.058 11.6667
226.038 11.6667
187.599 11.6667
99.5105 11.6667
56.0317 11.625
1028.32 11.5714
924.935 11.5714
1430.72 11.5625
1190.18 11.5625
814.494 11.5625
521.161 11.5625
344.525 11.5625
80.035 11.5625
41.1941 11.5625
1648.95 11.5568
1330.94 11.5568
1089.21 11.5568
117.113 11.5568
1077.24 11.4712
460.006 11.4712
324.881 11.4712
292.211 11.4712
89.9945 11.4712
1512.22 11.45
751.462 11.45
443.185 11.45
375.989 11.45
311.063 11.45
305.908 11.45
265.639 11.45
133.25 11.45
71.7789 11.45
1622.88 11.4464
1210.92 11.4464
521.806 11.4464
70.3248 11.4464
59.2327 11.4464
1023.95 11.4083
1400.88 11.375
844.116 11.375
721.997 11.375
538.603 11.375
377.32 11.375
280.837 11.375
199.665 11.375
150.736 11.375
134.115 11.375
1471.86 11.3472
1338.74 11.3472
663.122 11.3472
594.01 11.3472
312.566 11.3472
256.788 11.3472
164.344 11.3472
158.428 11.3472
1432.91 11.3333
450.03 11.3333
164.149 11.3333
415.857 11.3214
362.711 11.3214
1643.05 11.2841
1458.71 11.2841
1254.03 11.2841
1120.09 11.2841
244.547 11.2841
235.46 11.2841
219.853 11.2841
1230.53 11.25
1104. 11.25
616.715 11.25
559.972 11.25
479.428 11.25
317.052 11.25
273.539 11.25
876.304 11.2404
872.798 11.2404
687.659 11.2404
280.581 11.225
95.8952 11.225
1435.55 11.2083
395.266 11.2083
1673.54 11.2
1652.58 11.2
1517.91 11.2
1431.1 11.2
827.305 11.2
776.492 11.2
705.482 11.2
552.664 11.2
464.008 11.2
285.28 11.2
183.082 11.2
120.302 11.2
804.562 11.1667
646.153 11.1667
590.626 11.1667
223.212 11.1667
56.7652 11.1667
320.854 11.1607
261.509 11.1607
177.21 11.1607
155.357 11.1607
109.928 11.1607
903.44 11.1429
554.376 11.1429
1135.63 11.125
1052.34 11.125
987.842 11.125
977.169 11.125
942.14 11.125
634.015 11.125
542.598 11.125
447.051 11.125
403.726 11.125
334.312 11.125
245.03 11.125
224.402 11.125
215.23 11.125
88.2523 11.125
78.8772 11.125
1681.7 11.1023
1514.3 11.1023
1499.91 11.1023
1173.76 11.1023
677.213 11.1023
650.66 11.1023
397.696 11.1023
310.102 11.1023
281.961 11.1023
132.331 11.1023
125.04 11.1023
619.467 11.0865
287.189 11.0865
87.1744 11.0865
40.3249 11.0865
1622.08 11.0833
1543.89 11.0833
1361.37 11.075
781.367 11.075
492.085 11.075
291.574 11.075
267.961 11.075
1321.59 11.0625
374.146 11.0625
705.362 11.05
229.104 11.05
211.208 11.05
126.196 11.05
115.524 11.05
46.8206 11.05
1614.55 11.0417
1537.66 11.0417
1277.28 11.0417
884.191 11.0417
811.043 11.0417
805.538 11.0417
590.041 11.0417
412.208 11.0417
409.804 11.0417
393.23 11.0417
212.183 11.0417
149.22 11.0417
204.281 11.0357
122.688 11.0357
186.728 11.0313
1414.64 11.0179
1264.39 11.0179
892.404 11.0179
317.837 11.0179
312.486 11.0179
54.0494 11.0179
50.6023 11.0179
1611.12 11.0139
1407.4 11.0139
689.267 11.0139
570.365 11.0139
333.162 11.0139
302.702 11.0139
157.275 11.0139
51.2972 11.0139
1625.15 11.0114
1467.34 11.0114
1331.1 11.0114
1248.23 11.0114
1084.3 11.0114
679.421 11.0114
569.408 11.0114
558.403 11.0114
490.231 11.0114
389.909 11.0114
188.619 11.0114
186.126 11.0114
109.485 11.0114
81.0031 11.0114
1658.13 11.0096
1610.93 11.0096
1566.5 11.0096
1472.83 11.0096
498.395 11.0096
426.851 11.0096
250.45 11.0096
40.642 11.0096
142.988 11.0083
1108.61 11.
1029.86 11.
1022.02 11.
835.4 11.
705.582 11.
677.526 11.
618.754 11.
573.749 11.
437.192 11.
397.89 11.
345.593 11.
254.994 11.
187.417 11.
185.415 11.
146.281 11.
99.9958 11.
66.2161 11.
1530.17 10.9205
1419.99 10.9205
1358.21 10.9205
1273.4 10.9205
1028.19 10.9205
616.552 10.9205
457.617 10.9205
384.053 10.9205
294.637 10.9205
254.558 10.9205
231.899 10.9205
127.825 10.9205
1195.54 10.875
1177.19 10.875
1047.69 10.875
959.263 10.875
261.84 10.875
124.871 10.875
1617.8 10.8
1254.98 10.8
944.344 10.8
756.891 10.8
708.855 10.8
689.602 10.8
421.303 10.8
402.125 10.8
131.703 10.8
1404.26 10.75
1106.05 10.75
1008.76 10.75
289.879 10.75
1411.39 10.6806
1402.74 10.6806
986.885 10.6806
780.124 10.6806
696.59 10.6806
678.789 10.6806
572.917 10.6806
103.353 10.6806
1385.04 10.6667
500.471 10.6667
343.33 10.6667
272.879 10.6667
101.422 10.6667
1650.13 10.625
1648.64 10.625
1317.15 10.625
138.095 10.625
103.256 10.625
1666.81 10.5625
1274.84 10.5625
1094.82 10.5625
518.04 10.5625
274.6 10.5625
185.628 10.5625
126.245 10.5625
118.883 10.5625
1577.57 10.5568
1172.1 10.5568
891.978 10.5568
830.393 10.5568
802.13 10.5568
654.731 10.5568
516.162 10.5568
466.06 10.5568
292.848 10.5568
256.433 10.5568
153.918 10.5568
144.948 10.5568
62.1851 10.5568
507.659 10.4712
1645.86 10.45
1575.72 10.45
1475.13 10.45
1290.12 10.45
1216.24 10.45
755.14 10.45
632.089 10.45
483.106 10.45
472.546 10.45
116.933 10.45
1401.43 10.4464
1116.7 10.4464
424.035 10.4464
163.306 10.4464
141.013 10.4464
102.871 10.4464
67.5427 10.4464
53.7996 10.4464
1560.5 10.375
1103.3 10.375
540.905 10.375
416.231 10.375
64.7953 10.375
1306.81 10.3472
1250.2 10.3472
893.878 10.3472
796.688 10.3472
321.244 10.3472
1334.25 10.3333
245.315 10.3333
1103.55 10.3214
1215.58 10.2841
844.647 10.2841
812.349 10.2841
627.42 10.2841
506.459 10.2841
61.4635 10.2841
59.1107 10.2841
43.1447 10.2841
560.506 10.25
300.408 10.25
86.2293 10.25
1631.58 10.2404
1226.13 10.2404
1216.48 10.2404
924.377 10.2404
706.305 10.2404
468.956 10.2404
175.429 10.2404
347.231 10.225
1320.99 10.2
1244.73 10.2
838.067 10.2
526.993 10.2
464.303 10.2
243.223 10.2
242.973 10.2
173.371 10.2
120.257 10.2
66.2648 10.2
1544.07 10.1667
1155.72 10.1667
525.508 10.1667
374.511 10.1667
175.186 10.1667
117.31 10.1667
113.959 10.1667
906.752 10.1607
1423.2 10.1429
1277.89 10.1429
644.349 10.1429
395.118 10.1429
94.4998 10.1429
1508.33 10.125
942.824 10.125
912.009 10.125
909.493 10.125
850.818 10.125
233.329 10.125
40.4084 10.125
1664.27 10.1023
1126.33 10.1023
1043.99 10.1023
652.035 10.1023
97.5024 10.1023
84.3259 10.1023
1278.73 10.0865
955.78 10.0865
785.793 10.0865
725.772 10.0865
651.157 10.0865
277.974 10.0865
253.651 10.0865
212.617 10.0865
180.195 10.0865
1663.43 10.0833
683.651 10.0833
396.203 10.0833
1330.48 10.075
1430.95 10.0625
885.365 10.0625
751.097 10.0625
530.06 10.0625
339.971 10.0625
288.044 10.0625
275.906 10.0625
43.1899 10.0625
1569.43 10.05
1558.24 10.05
993.621 10.05
872.561 10.05
818.679 10.05
564.498 10.05
292.543 10.05
156.801 10.05
140.072 10.05
126.357 10.05
70.1344 10.05
690.832 10.0417
329.606 10.0417
227.952 10.0417
931.601 10.0357
276.8 10.0357
248.206 10.0357
214.4 10.0357
173.401 10.0357
1128.34 10.0179
694.481 10.0179
304.558 10.0179
208.519 10.0179
108.194 10.0179
1586.81 10.0139
1246.81 10.0139
1044.79 10.0139
938.678 10.0139
785.439 10.0139
761.226 10.0139
644.93 10.0139
461.604 10.0139
241.048 10.0139
219.887 10.0139
173.635 10.0139
147.761 10.0139
1180.05 10.0114
1066.64 10.0114
972.571 10.0114
959.715 10.0114
948.973 10.0114
789.861 10.0114
618.085 10.0114
557.632 10.0114
268.13 10.0114
161.608 10.0114
118.829 10.0114
74.3603 10.0114
68.8213 10.0114
1429.02 10.0096
1335.22 10.0096
1045.42 10.0096
68.3327 10.0096
1640.31 10.0083
529.586 10.0083
1455.41 10.
1237.94 10.
1221.52 10.
1110.03 10.
946.839 10.
865.317 10.
689.184 10.
668.683 10.
654.304 10.
644.618 10.
535.807 10.
512.795 10.
459.134 10.
435.546 10.
374.788 10.
350.364 10.
346.136 10.
298.135 10.
285.231 10.
282.009 10.
269.064 10.
229.633 10.
173.748 10.
142.605 10.
117.614 10.
70.4754 10.
