# Supplementary material for: Functional Genomics of Novel Secondary Metabolites from Diverse Cyanobacteria Using Untargeted Metabolomics
Source: Mar Drugs. 2013 Sep 30;11(10):3617–31. doi: 10.3390/md11103617 (PMC3826126; doi:10.3390/md11103617)
Supplement: Supplementary File 3 — Supplementary msms data (ZIP, 1417 KB) [file marinedrugs-11-03617-s003.zip › msms/174.Negative.txt]

// 174. Acetylglutamate C7H11NO5 Negative
128.034 1316.33
102.055 1267.
188.057 918.303
59.0126 508.498
144.068 429.505
170.048 400.103
58.0298 314.414
100.074 283.181
146.042 208.491
142.502 173.277
128.108 121.481
54.0326 114.756
74.0253 85.6128
126.054 80.6
59.0484 77.0032
762.08 76.2893
102.175 76.0489
123.428 74.2232
170.124 71.4694
144.113 70.8438
84.0644 68.2893
84.0388 68.023
948.412 65.375
473.549 62.0208
100.104 61.125
102.208 59.2736
128.289 54.125
58.3894 53.6402
966.617 51.3676
900.572 51.0417
144.155 50.8167
188.13 50.0208
188.173 46.8811
102.443 46.6955
482.483 46.5156
1162.57 43.25
88.3617 40.6429
56.217 39.4556
58.9011 39.4464
1266.27 39.4167
132.043 39.0947
719.521 39.0388
104.008 38.5956
374.019 37.9395
325.09 37.005
1459.02 36.4464
1156.79 36.
84.8737 35.7778
1584.7 35.5714
598.489 35.405
848.367 35.3491
83.7633 35.2667
128.788 35.1136
158.054 35.0388
78.727 34.125
1650.63 34.0625
555.283 34.
266.747 33.9698
170.159 33.9423
987.24 33.4167
107.838 33.2228
1574.39 33.125
100.344 33.0417
819.274 32.9423
1368.75 32.3611
1220.26 32.3603
127.159 32.245
188.224 32.125
178.518 31.9073
418.986 31.875
334.528 31.7202
727.733 31.4808
1438.67 31.375
52.0563 31.3333
577.033 31.2083
849.212 31.006
648.941 30.7824
130.856 30.6713
765.223 30.645
81.9435 30.5313
730.022 30.2663
131.932 30.245
1436.86 30.225
102.238 30.125
188.252 30.0066
115.428 30.0043
616.432 29.9
226.141 29.7202
811.382 29.6944
952.62 29.625
448.21 29.625
297.094 29.5208
603.391 29.4402
981.473 29.4
246.285 29.2727
144.428 29.25
467.523 29.125
1515.92 29.0208
441.282 29.0046
98.5492 28.9423
646.055 28.845
1162.35 28.75
791.894 28.75
102.354 28.6944
57.8188 28.6544
178.982 28.4444
153.336 28.3224
1540.71 28.15
477.094 28.0489
84.1003 28.0313
189.071 28.0208
657.401 28.0192
271.652 28.0043
300.278 28.
129.248 28.
742.579 27.9
317.611 27.8897
73.3981 27.845
1233.94 27.8182
604.889 27.805
98.0855 27.75
1426.07 27.6
981.973 27.6
80.0815 27.5707
1492.73 27.5682
444.225 27.5682
61.498 27.5329
65.1577 27.5208
1628.23 27.4083
613.697 27.375
311.229 27.3611
1081.32 27.3333
1426.57 27.3224
146.673 27.2917
416.093 27.2667
214.216 27.2404
197.011 27.2404
217.172 27.1645
1288.38 27.0769
127.23 27.0536
86.2746 27.0357
437.655 27.0208
1142.46 27.0192
393.54 27.006
150.035 27.0054
535.63 27.005
191.156 27.
1559.17 26.8929
530.514 26.8182
181.321 26.7202
309.109 26.6944
668.097 26.6875
240.865 26.5682
72.2205 26.5577
956.025 26.5329
989.928 26.4545
273.907 26.45
930.099 26.4464
333.397 26.445
1150.13 26.3636
1089.68 26.338
326.279 26.3333
117.098 26.2727
1348.92 26.2663
604.513 26.2426
137.978 26.2426
265.879 26.225
234.823 26.2228
1599.41 26.2083
59.2004 26.1838
90.6493 26.1488
467.816 26.1429
414.529 26.1359
1683.32 26.125
1056.16 26.125
369.764 26.1136
473.758 26.1111
1352.95 26.1008
140.278 26.1
1005.87 26.0909
686.579 26.0489
394.62 26.045
119.038 26.0208
64.4288 26.0208
133.304 26.0139
1200.62 26.0083
188.559 26.0054
1129.85 26.005
59.2407 26.005
1063.89 26.
145.036 25.9205
1583.13 25.9013
1084.35 25.9
331.084 25.8897
1494.99 25.6944
1183.14 25.6576
55.2065 25.6576
440.582 25.625
49.0003 25.5714
104.6 25.5707
249.883 25.445
383.826 25.4444
129.266 25.4444
115.693 25.405
1020.51 25.3636
151.153 25.3636
122.296 25.3603
1605.95 25.3077
1140. 25.2917
1541.12 25.2857
1473.88 25.2727
1653.19 25.25
130.645 25.245
226.251 25.2426
1232.81 25.225
295.836 25.2083
1285.19 25.1838
85.1662 25.1645
123.014 25.1488
1244.02 25.025
756.683 25.0227
40.1305 25.0227
277.736 25.006
64.1624 25.006
1624.27 25.0054
519.617 25.005
372.698 25.
112.851 25.
342.076 24.8897
714.299 24.875
1384.18 24.7788
1145.99 24.7788
650.946 24.7778
683.989 24.675
1079.34 24.605
415.949 24.5714
1167.09 24.5707
435.024 24.5682
62.2161 24.5313
330.918 24.5
84.1896 24.45
130.031 24.4444
44.338 24.4083
261.217 24.4
66.1583 24.3611
652.011 24.3393
518.303 24.3393
259.695 24.3393
99.2263 24.3077
341.551 24.2917
129.156 24.25
803.395 24.245
1197.42 24.2426
496.518 24.225
319.547 24.225
106.672 24.225
925.635 24.2228
135.635 24.2045
55.0493 24.1645
91.2975 24.1635
48.0159 24.1635
1603.21 24.125
506.94 24.125
484.835 24.1136
555.608 24.1111
353.219 24.0909
64.1348 24.0769
413.818 24.0662
1058.09 24.0592
543.534 24.0592
1696.01 24.0536
930.885 24.045
415.263 24.0278
111.983 24.0278
52.8743 24.0278
1077.46 24.025
302.246 24.0227
95.3169 24.0192
1196.66 24.0139
1109.64 24.0054
305.224 24.
427.483 23.9
235.882 23.8897
346.292 23.8409
129.205 23.7788
1455.23 23.75
1131.73 23.75
72.3416 23.75
801.031 23.7202
306.615 23.6576
154.496 23.625
1489.72 23.605
886.669 23.6
1124.99 23.5707
846.629 23.5329
901.987 23.5
788.399 23.4821
1370.22 23.4808
59.5203 23.4803
66.0171 23.45
189.913 23.4083
1364.37 23.405
162.639 23.3636
123.708 23.3636
85.0194 23.3603
128.364 23.3333
120.373 23.3224
1258.75 23.2917
1158.44 23.25
103.757 23.25
92.9217 23.245
51.0231 23.2426
1043.6 23.2269
419.665 23.225
87.3814 23.225
1625.51 23.1667
1492. 23.1645
1058.29 23.1645
1527.03 23.1488
760.12 23.1429
314.041 23.125
281.39 23.125
120.278 23.125
1557.63 23.1136
1237.09 23.1136
327.224 23.1118
189.031 23.1
644.656 23.0909
135.262 23.0909
1199.02 23.0865
957.641 23.0592
432.661 23.0536
1464.07 23.0489
763.553 23.0489
108.375 23.0489
813.771 23.045
1682.07 23.0357
1645.63 23.0278
1100.75 23.0227
642.413 23.0083
773.223 23.0074
115.52 23.0074
1328.57 23.006
1311.22 23.006
1081.75 23.006
47.8676 23.006
947.052 23.0054
874.56 23.
757.975 23.
171.103 23.
768.867 22.9185
296.216 22.9013
254.166 22.9
587.093 22.8897
66.9863 22.7961
1243.84 22.7813
41.2872 22.75
1303.49 22.7202
273.289 22.7202
109.896 22.7202
815.425 22.6944
427.198 22.625
395.851 22.625
286.145 22.625
238.78 22.625
219.741 22.625
72.5954 22.625
60.2246 22.625
146.224 22.6
194.343 22.5956
130.055 22.5956
43.2773 22.5956
131.062 22.5625
158.367 22.5568
188.488 22.5208
1441.73 22.5
429.372 22.5
113.572 22.5
893.443 22.4712
1072.51 22.4545
615.401 22.4545
1467.45 22.4402
1201.3 22.4402
1428.97 22.4083
1359.79 22.4083
968.748 22.4083
571.487 22.4083
1239.54 22.4
100.653 22.4
1097.01 22.3636
238.895 22.3636
742.491 22.3603
324.463 22.3393
128.609 22.3214
1380.38 22.2857
103.254 22.2813
602.465 22.25
128.58 22.25
851.858 22.2308
1353.12 22.225
913.992 22.1645
143.361 22.1645
1323.76 22.1488
615.694 22.1429
42.1053 22.125
1133.55 22.1111
92.7727 22.1
84.8127 22.1
1017.87 22.0909
934.576 22.0909
87.2252 22.075
188.386 22.0662
1185.59 22.0592
807.378 22.0592
345.627 22.0592
144.22 22.0592
137.349 22.0592
185.941 22.0536
271.898 22.0489
104.657 22.0357
104.645 22.0278
1523.05 22.025
965.136 22.025
51.0409 22.025
117.94 22.0227
1388.9 22.0208
817.812 22.0074
582.235 22.0074
491.312 22.0066
526.445 22.006
642.476 22.0054
766.896 22.
171.285 22.
392.08 21.9013
68.8349 21.9013
1446.18 21.9
584.169 21.9
174.071 21.8929
555.428 21.8897
361.03 21.875
101.436 21.8182
642.168 21.7813
1312.39 21.7788
647.764 21.7788
1048.91 21.7778
292.325 21.7778
1644.78 21.6944
903.247 21.675
445.936 21.675
336.733 21.6544
1491.47 21.6
496.381 21.5956
148.909 21.5714
143.946 21.5714
116.252 21.5313
244.051 21.4803
158.134 21.4444
50.234 21.4
339.131 21.3603
331.713 21.3224
897.631 21.2917
714.414 21.2917
681.883 21.2857
292.091 21.2857
400.719 21.25
214.386 21.25
226.692 21.2404
1314.61 21.225
349.172 21.225
46.6971 21.225
1622.03 21.2045
1565.07 21.2045
354.706 21.1838
751.664 21.1645
1555.2 21.1635
1463.01 21.1635
893.355 21.1635
241.527 21.1635
159.929 21.1635
215.687 21.1429
183.668 21.1429
271.614 21.1359
231.576 21.1359
170.706 21.1359
736.87 21.125
67.9987 21.125
1020.42 21.1118
289.587 21.1118
80.9474 21.1118
1602.89 21.1111
1588.2 21.1111
1040.14 21.1111
1028.19 21.1111
205.234 21.1111
74.0607 21.1023
1595.45 21.1
1426.23 21.1
1214.8 21.1
99.9523 21.1
251.605 21.0909
188.781 21.0833
1337.59 21.0536
234.006 21.0536
46.4195 21.045
102.334 21.0417
1024.9 21.0313
520.598 21.0313
1053.69 21.0278
254.128 21.0278
41.429 21.0278
599.374 21.0114
332.547 21.0114
1496.11 21.0083
1346.07 21.0083
1158.97 21.0083
499.012 21.0083
797.22 21.006
87.5836 21.006
1678.27 21.
1517.93 21.
1241.48 21.
678.095 21.
567.198 21.
304.022 21.
303.602 21.
183.364 21.
132.386 21.
44.7552 20.8929
126.096 20.875
76.1719 20.8182
189.274 20.7813
66.6209 20.7813
235.31 20.7788
47.5519 20.7778
259.884 20.6944
240.249 20.675
1647.88 20.625
837.668 20.5956
525.981 20.5956
1380.91 20.5714
398.473 20.5714
504.904 20.5329
249.367 20.5329
63.6156 20.5313
590.155 20.5208
482.731 20.5
267.662 20.5
879.463 20.4821
668.702 20.4444
998.582 20.4083
222.446 20.4083
85.8084 20.4083
44.8631 20.4083
1278.89 20.4
1048.43 20.375
391.123 20.3636
436.653 20.3611
75.1495 20.3603
48.1889 20.3603
1039.52 20.3224
657.637 20.3224
867.327 20.3214
341.16 20.3214
1437.48 20.2917
1355.11 20.2857
752.239 20.2857
662.44 20.2857
168.495 20.2857
180.261 20.2841
1631.27 20.2663
1153.59 20.25
686.338 20.25
155.533 20.25
126.785 20.25
114.404 20.2426
1690.4 20.225
1256.16 20.225
357.149 20.225
243.726 20.225
155.758 20.225
106.518 20.225
205.982 20.1875
253.507 20.1838
130.789 20.1645
1011.21 20.1635
388.408 20.1429
1446.06 20.125
105.002 20.125
1655.22 20.1118
174.977 20.1
780.424 20.0909
506.061 20.0909
210.687 20.0865
1372.62 20.0833
280.561 20.0662
1511.74 20.0625
528.192 20.0592
375.046 20.0592
637.044 20.05
426.972 20.0489
190.254 20.045
660.027 20.0417
330.972 20.0357
658.694 20.0313
1604.64 20.0278
109.811 20.0278
1541.34 20.0227
164.874 20.0227
1501.37 20.0208
1109.51 20.0114
408.344 20.0083
527.534 20.0074
670.954 20.0066
497.324 20.0066
1486.87 20.006
959.609 20.
765.882 20.
124.947 20.
556.468 19.8897
189.935 19.8
216.961 19.7961
294.55 19.7813
871.17 19.7788
110.513 19.7788
87.4586 19.7788
1384.81 19.7778
608.559 19.7778
714.048 19.7202
224.613 19.6944
121.18 19.675
128.859 19.6667
661.747 19.6544
181.487 19.6544
104.956 19.625
72.0176 19.625
1198.9 19.5956
367.192 19.5568
1234.24 19.5329
1594.22 19.5313
582.144 19.5313
1439.18 19.5
1227.65 19.5
961.849 19.5
734.133 19.5
319.644 19.5
1410.13 19.4821
1028.5 19.4712
572.669 19.4444
44.515 19.4444
440.979 19.4083
102.532 19.4083
1533.1 19.4
1207.5 19.4
183.753 19.4
1513.14 19.3611
1367.78 19.3603
1125.33 19.3472
338.336 19.3472
545.167 19.3214
59.6419 19.3214
1252. 19.2917
1252.96 19.2857
819.324 19.2841
191.235 19.25
98.7245 19.25
292.015 19.2404
664.739 19.225
228.474 19.225
43.9363 19.225
1487.93 19.2083
44.6301 19.2045
1018.73 19.1838
612.276 19.1838
399.094 19.1838
189.189 19.1838
1117.63 19.1667
659.871 19.1645
693.214 19.1488
919.422 19.1429
1643.97 19.125
1511.03 19.125
1220.85 19.125
1043.16 19.125
884.895 19.125
241.762 19.125
225.566 19.125
170.405 19.125
89.9417 19.125
947.196 19.1118
1444.41 19.1111
150.33 19.1111
66.0754 19.1023
97.2335 19.1
388.995 19.0865
167.563 19.075
1618.69 19.0662
611.652 19.0662
170.318 19.0662
132.571 19.0662
46.0494 19.0662
941.753 19.0592
873.425 19.0592
849.066 19.0592
720.413 19.0592
433.662 19.0592
1174.53 19.0536
360.147 19.0417
136.408 19.0417
126.51 19.0417
1257.39 19.0313
754.526 19.0313
626.718 19.0313
585.446 19.0313
1198.03 19.0278
171.171 19.0278
1205.04 19.025
145.164 19.025
586.419 19.0096
1165.12 19.0083
744.176 19.0083
697.59 19.0083
527.762 19.0083
133.933 19.0083
935.365 19.0074
790.715 19.0074
529.826 19.0074
40.6986 19.0066
48.101 19.006
1677.62 19.
1522.92 19.
1088.27 19.
1007.66 19.
861.716 19.
802.453 19.
105.72 19.
583.834 18.9205
197.29 18.9205
144.348 18.9205
1418.94 18.8929
1243.12 18.8929
1616.77 18.8897
1253.5 18.8897
898.292 18.875
418.088 18.875
311.362 18.875
171.877 18.7961
170.274 18.7961
1682.18 18.7813
79.2557 18.7813
304.238 18.7788
831.042 18.7778
1056.5 18.7202
117.711 18.7202
1269.35 18.6944
525.459 18.6944
240.661 18.6944
111.56 18.6944
582.99 18.6806
1162.23 18.675
1112.65 18.675
605.657 18.675
446.407 18.6667
879.794 18.625
1472.85 18.5956
132.915 18.5956
59.714 18.5956
1266.74 18.5714
941.591 18.5714
893.722 18.5682
382.901 18.5625
130.309 18.5568
745.832 18.5329
1530.06 18.5313
1318. 18.5313
936.324 18.5
209.863 18.5
63.2025 18.4821
1593.39 18.4712
761.177 18.4712
192.288 18.4712
150.188 18.4712
100.129 18.4712
1602.82 18.45
1469.32 18.4444
968.323 18.4444
1204.1 18.4083
266.497 18.4083
158.818 18.4083
67.5974 18.4083
52.5306 18.4083
1350.57 18.4
1566.74 18.375
1328.67 18.375
907.976 18.3603
613.454 18.3603
233.42 18.3603
1280.92 18.3472
393.686 18.3214
345.384 18.3214
216.85 18.2917
1033.72 18.2857
1574.46 18.2841
1572.69 18.2813
687.091 18.2813
316.797 18.2813
145.136 18.2813
1460.85 18.25
181.161 18.25
170.916 18.25
123.491 18.25
978.839 18.2426
697.902 18.2426
310.037 18.2426
188.341 18.2426
152.154 18.2404
1351.01 18.2083
874.747 18.2083
715.516 18.1838
460.905 18.1838
128.467 18.1838
1099.59 18.1667
450.001 18.1645
361.776 18.1645
103.453 18.1645
386.927 18.1635
979.515 18.1488
1051.83 18.1429
176.479 18.1429
116.923 18.1429
1268.94 18.125
1133.8 18.125
1064.19 18.125
829.122 18.125
640.924 18.125
423.818 18.125
366.336 18.125
340.844 18.125
327.003 18.125
208.166 18.125
128.214 18.125
122.938 18.125
380.459 18.1118
1115.03 18.1111
1045.48 18.1111
141.808 18.1111
805.995 18.1
384.636 18.1
641.765 18.0909
1220.54 18.075
182.791 18.075
1535.84 18.0662
1382.46 18.0662
785.939 18.0662
597.119 18.0662
450.329 18.0662
1477.78 18.0592
1298.04 18.0592
717.587 18.0592
189.22 18.0592
755.139 18.0536
998.821 18.0417
993.205 18.0417
1611.53 18.0357
1036.49 18.0357
510.594 18.0357
1018.31 18.0313
189.993 18.0313
40.3704 18.0313
211.643 18.0278
507.196 18.025
386.053 18.025
221.31 18.025
221.191 18.025
129.671 18.025
936.925 18.0227
118.019 18.0114
1215.8 18.0083
689.73 18.0083
577.38 18.0083
453.178 18.0083
449.3 18.0083
152.699 18.0083
58.7755 18.0083
1376.35 18.0074
1147.42 18.0074
1085.52 18.0074
966.916 18.0074
954.612 18.0074
904.819 18.0074
371.792 18.0074
75.9466 18.0074
338.055 18.0066
1546.86 18.
903.759 18.
756.134 18.
627.106 18.
444.742 18.
804.601 17.8929
494.852 17.8929
645.241 17.8897
508.722 17.8897
476.784 17.8897
723.423 17.8
130.703 17.7813
93.9083 17.7813
1481.61 17.7788
458.691 17.7788
766.47 17.6944
437.225 17.6944
209.749 17.6944
264.349 17.675
1281.92 17.6667
321.852 17.6667
1522.02 17.5956
813.854 17.5956
605.108 17.5956
539.177 17.5956
1468.65 17.5714
727.645 17.5714
630.815 17.5714
541.136 17.5714
466.763 17.5714
456.829 17.5714
825.266 17.5682
605.04 17.5329
1498.94 17.5313
1446.75 17.5313
1644.36 17.5
1464.58 17.5
1225.51 17.5
1071.09 17.5
183.116 17.4821
128.732 17.4712
62.9376 17.4712
121.229 17.4444
1454.45 17.4083
1016.91 17.4083
631.98 17.4083
243.801 17.4083
158.317 17.4083
146.77 17.4083
102.663 17.4083
116.322 17.4
471.888 17.375
201.264 17.375
128.232 17.375
124.922 17.375
1104.14 17.3603
118.545 17.3603
449.495 17.3333
1016.19 17.3224
1320.5 17.3214
876.274 17.3214
399.598 17.3214
330.325 17.3214
1595.82 17.2857
532.009 17.2857
487.503 17.2857
270.467 17.2857
466.506 17.2813
50.2741 17.2813
1261.98 17.25
950.427 17.25
285.413 17.25
194.225 17.25
1394.42 17.2426
561.391 17.2426
136.051 17.2426
714.641 17.2404
479.112 17.2404
1253.21 17.225
462.238 17.225
449.078 17.225
622.68 17.2083
482.1 17.1838
48.3914 17.1838
500.742 17.1667
331.755 17.1645
308.09 17.1645
155.579 17.1645
1597.09 17.1635
768.562 17.1429
82.9134 17.1429
42.4229 17.1429
1086.11 17.125
852.6 17.125
776.317 17.125
624.622 17.125
412.023 17.125
206.41 17.125
199.085 17.125
59.1361 17.125
1679.87 17.1111
1612.63 17.1111
1293.36 17.1111
846.065 17.1111
575.386 17.1111
251.078 17.1111
579.915 17.1
93.8569 17.0865
377.757 17.075
1525.4 17.0662
716.774 17.0662
278.98 17.0662
698.549 17.0592
343.883 17.0592
1635.12 17.0536
790.086 17.0417
314.766 17.0417
71.2687 17.0417
47.1035 17.0417
1658.06 17.0357
1485.7 17.0357
373.959 17.0357
585.141 17.0313
300.159 17.0313
629.403 17.0278
129.991 17.0278
75.9966 17.0278
797.656 17.0139
202.518 17.0114
198.262 17.0096
154.09 17.0096
1649.55 17.0083
1372.75 17.0083
946.087 17.0083
498.074 17.0083
394.29 17.0083
61.8854 17.0083
837.041 17.0074
205.62 17.0074
156.775 17.0074
150.393 17.0074
119.244 17.0074
53.2371 17.0074
1124.81 17.0066
1504.77 17.
1190.46 17.
990.689 17.
965.901 17.
891.283 17.
435.19 17.
431.981 17.
149.138 17.
49.6589 17.
894.246 16.9205
597.827 16.9205
70.0627 16.9205
984.687 16.9
1589.67 16.8929
1423.01 16.8929
648.797 16.8929
243.469 16.8929
1069.97 16.8897
330.63 16.8897
184.22 16.8897
1470.87 16.875
762.597 16.8
1611.14 16.7961
968.22 16.7813
1631.08 16.7788
218.809 16.7788
95.1643 16.7788
1437.65 16.6944
1149.17 16.6944
943.619 16.6944
148.514 16.6806
1329.43 16.675
503.149 16.6667
910.637 16.5956
867.731 16.5956
185.801 16.5956
1389.96 16.5714
1275.87 16.5714
1057.59 16.5714
239.286 16.5714
147.734 16.5714
1257.85 16.5625
1116.07 16.5329
337.392 16.5329
753.525 16.5313
1630.28 16.5
304.892 16.5
1032.87 16.4712
600.486 16.4712
277.326 16.4712
177.989 16.4712
139.348 16.4712
47.3208 16.4712
133.619 16.4464
1163. 16.4083
796.381 16.4083
687.391 16.4083
577.794 16.4083
314.316 16.4083
92.5735 16.4083
1082.54 16.375
955.458 16.375
881.732 16.375
466.685 16.375
391.845 16.375
375.573 16.375
1653.37 16.3603
116.156 16.3603
101.015 16.3603
87.143 16.3472
406.036 16.3224
112.062 16.3224
994.27 16.3214
970.341 16.3214
502.201 16.3214
52.3336 16.3214
1370.9 16.2857
1059.86 16.2857
587.824 16.2857
565.118 16.2857
297.511 16.2857
1320.72 16.2813
880.345 16.2813
1529.57 16.25
880.712 16.25
498.698 16.25
214.751 16.25
67.0534 16.2404
1169.39 16.225
51.4099 16.225
901.238 16.2083
370.555 16.2083
128.506 16.2083
356.411 16.2
1076.5 16.1838
457.174 16.1838
774.02 16.1645
1229.71 16.1635
533.934 16.1429
428.393 16.1429
206.327 16.1429
125.492 16.1429
63.9563 16.1429
1698.13 16.125
1557.21 16.125
819.701 16.125
451.853 16.125
164.713 16.125
153.848 16.125
148.558 16.125
1548.68 16.1111
133.834 16.1111
93.2699 16.1111
493.268 16.1023
992.79 16.0865
937.818 16.0865
379.541 16.0865
1005.08 16.075
612.191 16.075
56.7888 16.075
1212.42 16.0662
608.299 16.0662
704.073 16.0625
1404.55 16.05
1239.31 16.0417
384.209 16.0417
296.084 16.0417
261.541 16.0417
43.1653 16.0417
1073.31 16.0357
937.03 16.0357
760.628 16.0357
759.854 16.0357
614.446 16.0357
540.72 16.0357
515.564 16.0357
636.176 16.0313
521.512 16.0313
179.399 16.0313
1227.87 16.0278
722.983 16.0278
272.408 16.0278
58.0865 16.0139
1217.44 16.0114
1361.79 16.0096
597.231 16.0096
329.068 16.0096
64.3507 16.0096
530.64 16.0083
327.421 16.0083
165.738 16.0083
127.028 16.0083
125.282 16.0083
114.047 16.0083
46.9871 16.0083
843.783 16.0066
1396.85 16.
1012.53 16.
986.969 16.
954.187 16.
805.442 16.
408.613 16.
247.857 16.
112.119 16.
1585.43 15.9205
1535.45 15.9205
347.658 15.9205
314.738 15.9205
231.172 15.9205
219.01 15.9205
58.119 15.9205
102.481 15.8929
1097.22 15.8897
1646.08 15.8
1607.04 15.8
1534.5 15.8
956.269 15.8
548.119 15.8
334.134 15.8
41.1765 15.8
73.1379 15.7961
1304.78 15.7813
1044.7 15.7813
542.415 15.7813
1285.24 15.75
633.973 15.6806
126.434 15.6806
493.539 15.675
1393.34 15.6667
1258.38 15.6667
825.706 15.6667
426.703 15.6667
287.228 15.6667
120.11 15.6667
71.6426 15.6667
595.903 15.5956
503.733 15.5956
774.23 15.5714
507.052 15.5714
58.7354 15.5714
54.3489 15.5625
1402.5 15.5568
885.465 15.5568
102.399 15.5568
76.4102 15.5568
72.4276 15.5568
1302.22 15.5
554.043 15.5
159.477 15.5
131.242 15.5
111.681 15.5
944.934 15.4712
860.435 15.4712
517.91 15.4712
321.248 15.4712
102.981 15.4712
588.074 15.4083
340.049 15.4083
48.2365 15.4083
1291.75 15.4
1326.05 15.375
1324.36 15.375
1297.29 15.375
1085.9 15.375
586.359 15.375
344.941 15.375
83.7968 15.375
60.0066 15.375
758.67 15.3603
937.955 15.3472
627.483 15.3472
117.981 15.3472
1061.74 15.3214
461.805 15.3214
461.645 15.3214
457.467 15.3214
77.1549 15.3214
1088.71 15.2841
310.783 15.2841
134.058 15.2841
1022.78 15.2813
550.569 15.2813
305.292 15.2813
875.606 15.25
706.436 15.25
281.892 15.25
145.917 15.25
54.0658 15.25
902.719 15.2404
699.41 15.2404
354.242 15.2404
130.48 15.225
1210.19 15.2083
652.388 15.2083
406.128 15.2083
256.581 15.2083
161.581 15.2083
74.5158 15.2083
963.799 15.2
255.416 15.2
623.796 15.1838
320.787 15.1838
315.708 15.1838
432.076 15.1667
310.903 15.1667
1672.88 15.1645
375.29 15.1645
844.559 15.1635
777.504 15.1635
517.473 15.1635
431.117 15.1635
226.413 15.1635
99.4796 15.1635
58.6749 15.1635
973.251 15.1429
692.34 15.1429
678.632 15.1429
651.875 15.1429
567.811 15.1429
517.622 15.1429
194.177 15.1429
78.5497 15.1429
1296.18 15.125
1181.81 15.125
1050.71 15.125
1030.56 15.125
671.473 15.125
461.071 15.125
237.285 15.125
148.234 15.125
138.755 15.125
60.4839 15.125
1590.12 15.1111
546.851 15.1111
318.012 15.1023
290.94 15.1023
73.4903 15.1023
1136.79 15.0865
983.841 15.0865
89.9201 15.0865
1280.97 15.0833
997.996 15.075
727.936 15.075
603.097 15.075
167.837 15.075
103.558 15.075
79.5018 15.075
1495.87 15.0662
1356.45 15.0662
1095.83 15.0662
620.767 15.0662
674.445 15.0592
634.789 15.0592
1526.37 15.0417
666.998 15.0417
665.933 15.0417
523.065 15.0417
413.344 15.0417
411.839 15.0417
313.132 15.0417
230.836 15.0417
685.409 15.0357
655.259 15.0357
577.641 15.0357
363.63 15.0357
323.11 15.0357
285.853 15.0357
1586.67 15.0313
710.225 15.0313
136.43 15.0313
453.542 15.025
922.027 15.0139
63.6812 15.0139
1023.03 15.0114
947.951 15.0114
218.93 15.0114
54.3969 15.0114
1486.74 15.0096
1268.08 15.0096
1167.61 15.0096
280.647 15.0096
67.4851 15.0096
1601.1 15.0083
868.983 15.0083
636.32 15.0083
343.023 15.0083
272.628 15.0083
123.065 15.0083
1225.1 15.0074
893.191 15.0074
794.715 15.0074
417.052 15.0074
208.828 15.0074
52.8283 15.0074
629.231 15.0066
1287.22 15.
1266.57 15.
985.117 15.
975.435 15.
827.423 15.
586.771 15.
569.287 15.
228.137 15.
102.7 15.
100.153 15.
69.2717 15.
969.031 14.9205
523.865 14.9205
178.461 14.9205
343.142 14.8929
86.1275 14.8929
73.0996 14.8929
69.9025 14.8929
163.41 14.875
1151.53 14.8
838.278 14.8
1062.24 14.7788
132.889 14.7788
77.7608 14.7788
70.6424 14.7788
1204.53 14.6806
1141.34 14.6806
1122.17 14.6806
605.274 14.6806
283.25 14.6806
1538.11 14.675
1325.7 14.675
843.203 14.675
643.757 14.675
250.064 14.675
89.0648 14.675
1430.64 14.6667
477.792 14.6667
129.3 14.5956
1523.77 14.5714
609.672 14.5714
299.909 14.5714
193.562 14.5714
153.828 14.5714
662.696 14.5568
641.377 14.5568
138.005 14.5568
66.9532 14.5568
742.669 14.5
1362.72 14.4712
1254.97 14.4712
1105.68 14.4712
1077.71 14.4712
425.909 14.4712
328.911 14.4712
211.851 14.4712
601.259 14.45
234.31 14.45
98.0614 14.45
242.97 14.4464
665.372 14.4083
193.396 14.4083
99.6036 14.4083
1659.63 14.375
722.908 14.375
324.882 14.375
1116.84 14.3472
911.53 14.3472
1246.19 14.3214
720.199 14.3214
203.278 14.3214
1003.71 14.2857
309.564 14.2857
172.615 14.2857
1516.43 14.2841
929.974 14.2841
376.08 14.2841
335.46 14.2841
169.644 14.2841
49.7633 14.2841
85.3995 14.2813
755.604 14.25
730.651 14.25
331.582 14.25
272.781 14.25
197.766 14.25
165.572 14.25
137.493 14.25
1488.26 14.2404
632.67 14.2404
598.983 14.2404
546.638 14.2404
1687.98 14.2083
917.91 14.2083
246.048 14.2083
209.964 14.2083
1308.33 14.2
523.684 14.2
241.681 14.2
103.843 14.2
102.812 14.2
1191.65 14.1838
503.205 14.1838
140.135 14.1838
105.044 14.1838
1143.15 14.1667
590.921 14.1667
152.367 14.1667
75.6079 14.1667
53.7564 14.1667
1395.72 14.1635
70.9852 14.1635
1455.78 14.1429
1327.09 14.1429
598.827 14.1429
517.869 14.1429
432.827 14.1429
210.403 14.1429
158.011 14.1429
1429.25 14.125
1373.39 14.125
1314.87 14.125
1250.35 14.125
1246.79 14.125
1147.36 14.125
901.892 14.125
1281.15 14.1111
145.392 14.1111
1491.93 14.1023
1089.26 14.1023
430.601 14.1023
1515.66 14.0865
1493.5 14.0865
1336.81 14.0865
1279.61 14.0865
926.799 14.0865
678.467 14.0865
660.225 14.0865
603.702 14.0865
492.443 14.0865
461.729 14.0865
331.984 14.0865
222.539 14.0865
164.051 14.0865
74.1405 14.0865
64.917 14.0865
367.329 14.0833
1360.04 14.075
1320.32 14.075
766.103 14.075
715.425 14.075
534.199 14.075
231.262 14.075
128.409 14.075
180.129 14.0662
1028.61 14.0625
248.37 14.0625
1235.94 14.05
803.038 14.05
609.558 14.05
169.839 14.05
1412.12 14.0417
1167.52 14.0417
1105.82 14.0417
953.886 14.0417
677.141 14.0417
389.832 14.0417
304.375 14.0417
119.202 14.0417
97.6858 14.0417
1619.84 14.0357
784.349 14.0357
646.956 14.0357
1448.49 14.0313
822.027 14.0313
547.2 14.0313
1077.25 14.0278
255.857 14.0278
846.146 14.0179
137.228 14.0179
831.582 14.0139
299.989 14.0139
127.541 14.0139
97.4938 14.0139
1656.63 14.0114
1502.39 14.0114
1385.61 14.0114
1324.13 14.0114
840.592 14.0114
606.506 14.0114
539.828 14.0114
402.856 14.0114
333.834 14.0114
97.3353 14.0114
1546.32 14.0096
1410.91 14.0096
683.221 14.0096
643.261 14.0096
607.014 14.0096
565.426 14.0096
140.461 14.0096
857.852 14.0083
804.324 14.0083
315.832 14.0083
229.679 14.0083
550.689 14.0074
351.864 14.0074
351.381 14.0074
343.724 14.0074
161.909 14.0074
1510.26 14.0066
1320.07 14.
1141.75 14.
873.476 14.
494.74 14.
412.327 14.
283.621 14.
228.868 14.
158.177 14.
71.3483 14.
59.4746 14.
47.9521 14.
40.6766 14.
1387.07 13.9205
743.186 13.9205
595.557 13.9205
451.258 13.9205
263.655 13.9205
257.643 13.9205
1319.24 13.8929
802.587 13.8929
696.253 13.8929
486.439 13.8929
240.004 13.8929
76.2076 13.8929
70.2296 13.8929
45.6547 13.8929
1495.97 13.875
1246.36 13.8
1099.43 13.8
492.96 13.8
41.0268 13.8
1611.81 13.7788
1107.93 13.7788
1029.69 13.7788
184.555 13.7788
1349.19 13.75
1450.87 13.6806
1265.59 13.6806
943.347 13.6806
776.418 13.6806
1283.92 13.675
697.657 13.675
142.629 13.675
60.1041 13.675
559.817 13.6667
83.1865 13.6667
354.917 13.625
1390.84 13.5714
297.654 13.5714
229.548 13.5714
90.683 13.5714
1028.97 13.5625
839.158 13.5625
511.781 13.5625
1619.68 13.5568
1173.44 13.5568
1048.61 13.5568
453.26 13.5568
153.697 13.5568
98.5896 13.5568
92.5397 13.5568
45.4537 13.5568
651.408 13.5
248.95 13.5
1586.84 13.4712
496.112 13.4712
142.109 13.4712
1361.16 13.45
1354.25 13.45
1263.48 13.45
638.565 13.45
454.597 13.45
440.666 13.45
403.549 13.45
296.52 13.45
282.616 13.45
271.461 13.45
191.51 13.45
133.064 13.45
43.1396 13.45
757.118 13.4464
478.73 13.4464
213.765 13.4464
111.224 13.4464
98.0226 13.4464
1053.97 13.4083
1039.92 13.4083
542.507 13.4083
1685.76 13.375
1440.99 13.375
1354.15 13.375
644.353 13.375
427.593 13.375
417.144 13.375
333.117 13.375
300.716 13.375
259.355 13.375
238.84 13.375
209.092 13.375
205.876 13.375
205.67 13.375
130.548 13.375
83.3989 13.375
81.7709 13.375
1569.44 13.3472
931.842 13.3472
837.485 13.3472
578.285 13.3472
524.391 13.3472
323.39 13.3472
114.612 13.3472
106.64 13.3472
134.169 13.3333
101.493 13.3333
54.138 13.3333
1462.91 13.3214
748.998 13.3214
469.753 13.3214
165.014 13.3214
153.998 13.3214
112.232 13.3214
1178.65 13.2841
563.532 13.2841
273.649 13.2841
232.753 13.2841
185.448 13.2841
183.619 13.2841
150.928 13.2841
76.5562 13.2841
67.2459 13.2841
1530.55 13.2813
1164.97 13.2813
55.5267 13.2813
1600.97 13.25
469.427 13.25
146.712 13.25
89.7181 13.25
1021.4 13.2404
493.805 13.2404
466.432 13.2404
442.389 13.2404
291.87 13.2404
254.42 13.2404
214.571 13.2404
122.272 13.2404
62.2996 13.2404
41.0613 13.2404
1550.58 13.2083
1014.31 13.2083
573.025 13.2083
1640.44 13.2
971.859 13.2
508.501 13.2
439.297 13.2
1497.73 13.1838
62.4849 13.1838
1198.76 13.1667
1068.49 13.1667
499.126 13.1667
303.931 13.1667
248.552 13.1667
215.562 13.1667
194.122 13.1667
138.182 13.1667
844.805 13.1635
470.701 13.1635
228.573 13.1635
1311.8 13.1429
1230.4 13.1429
1179.8 13.1429
680.035 13.1429
268.292 13.1429
264.971 13.1429
89.3941 13.1429
1150.38 13.125
924.647 13.125
314.208 13.125
147.352 13.125
120.795 13.125
62.3666 13.125
1389.24 13.1023
1156.69 13.1023
720.843 13.1023
704.237 13.1023
591.421 13.1023
245.097 13.1023
117.015 13.1023
1513.36 13.0865
1347.66 13.0865
1299.65 13.0865
1228.51 13.0865
1103.43 13.0865
867.493 13.0865
573.601 13.0865
311.478 13.0865
291.342 13.0865
224.706 13.0865
208.497 13.0865
54.8925 13.0865
576.813 13.0833
246.907 13.0833
193.97 13.075
175.583 13.075
884.14 13.0662
293.801 13.0662
135.963 13.0625
1654.23 13.05
1613.46 13.05
435.406 13.05
234.401 13.05
177.386 13.05
99.6493 13.05
1676.61 13.0417
1232.03 13.0417
1133.74 13.0417
1039.73 13.0417
900.43 13.0417
855.924 13.0417
770.205 13.0417
562.542 13.0417
516.866 13.0417
379.151 13.0417
323.625 13.0417
317.104 13.0417
293.638 13.0417
225.205 13.0417
997.544 13.0357
79.3945 13.0357
198.181 13.0313
44.4087 13.0179
1294.39 13.0139
864.173 13.0139
532.639 13.0139
585.751 13.0114
529.668 13.0114
159.541 13.0114
86.3335 13.0114
1031.83 13.0096
1022.87 13.0096
673.954 13.0096
513.875 13.0096
125.312 13.0096
77.8707 13.0096
42.8158 13.0096
1521.1 13.0083
1035. 13.0083
453.617 13.0083
205.054 13.0083
131.642 13.0083
130.612 13.0083
79.3435 13.0074
1511.42 13.
1476.46 13.
1412.01 13.
1256.78 13.
1188.47 13.
1130.67 13.
1071.3 13.
918.899 13.
788.88 13.
524.926 13.
373.074 13.
342.981 13.
193.475 13.
102.883 13.
43.5649 13.
1088.93 12.9205
990.187 12.9205
824.943 12.9205
754.183 12.8929
694.82 12.8929
629.564 12.8929
219.848 12.8929
742.997 12.875
241.963 12.875
230.675 12.875
182.864 12.875
1387.29 12.8
686.904 12.8
443.636 12.8
291.658 12.8
168.562 12.8
103.623 12.7788
64.1817 12.7788
1550.36 12.75
1538.77 12.6806
1325.02 12.6806
1261.39 12.6806
492.184 12.6806
276.057 12.6806
87.705 12.6806
1594.88 12.675
1515.24 12.6667
650.82 12.6667
190.722 12.6667
130.28 12.6667
43.0305 12.6667
548.81 12.5714
267.946 12.5714
241.576 12.5714
1439.08 12.5625
1055.81 12.5625
243.049 12.5625
66.2654 12.5625
1499.7 12.5568
966.154 12.5568
827.064 12.5568
571.205 12.5568
308.988 12.5568
119.014 12.5568
50.9886 12.5568
653.127 12.5
176.853 12.5
1694.84 12.4712
1075.41 12.4712
980.772 12.4712
794.604 12.4712
682.459 12.4712
1631.45 12.45
496.943 12.45
1563.16 12.4464
1674.08 12.4083
45.7469 12.4083
847.567 12.375
345.924 12.375
113.132 12.375
61.9296 12.375
1255.89 12.3472
562.294 12.3472
155.824 12.3472
267.545 12.3333
1562.85 12.3214
1466.49 12.3214
775.28 12.3214
543.588 12.3214
200.235 12.3214
1403.66 12.2841
1270.49 12.2841
1118.11 12.2841
823.307 12.2841
501.968 12.2841
465.011 12.2841
423.217 12.2841
358.993 12.2841
339.773 12.2841
169.794 12.2841
151.309 12.2841
56.0491 12.2841
40.7603 12.2841
189.331 12.2813
1177.31 12.25
1049.17 12.25
490.138 12.25
473.631 12.25
139.924 12.25
131.772 12.25
80.3657 12.25
1561.45 12.2404
982.799 12.2404
841.173 12.2404
194.696 12.2404
156.703 12.2404
54.3039 12.2404
515.668 12.2083
1291.67 12.2
1180.13 12.2
1059.33 12.2
896.98 12.2
705.928 12.2
512.355 12.2
125.935 12.2
114.802 12.2
1619.26 12.1667
1400.11 12.1667
897.493 12.1667
661.888 12.1667
392.915 12.1667
242.404 12.1667
225.145 12.1667
218.769 12.1667
741.004 12.1607
1401.26 12.1429
1187.84 12.1429
478.597 12.1429
346.746 12.1429
1682.76 12.125
1600.89 12.125
286.406 12.125
278.707 12.125
215.109 12.125
155.486 12.125
134.743 12.125
1495.25 12.1111
1456.56 12.1023
1247.4 12.1023
1051.95 12.1023
284.78 12.1023
256.379 12.1023
139.431 12.1023
136.731 12.1023
63.7316 12.1023
63.6405 12.1023
1519.09 12.0865
1361.32 12.0865
1084.92 12.0865
1051.61 12.0865
228.171 12.0865
107.857 12.0865
304.189 12.0833
261.746 12.075
187.655 12.075
95.2106 12.075
137.443 12.0662
1286.15 12.0625
939.703 12.0625
548.622 12.0625
56.3832 12.0625
1650.16 12.05
1241.6 12.05
1193.51 12.05
1080.87 12.05
415.871 12.05
364.537 12.05
269.804 12.05
260.773 12.05
195.152 12.05
186.723 12.05
158.566 12.05
1554.81 12.0417
1340.19 12.0417
1164.3 12.0417
844.938 12.0417
810.571 12.0417
593.378 12.0417
521.046 12.0417
517.569 12.0417
386.379 12.0417
336.845 12.0417
328.002 12.0417
1186.93 12.0357
1155.8 12.0357
1155.27 12.0357
708.821 12.0357
526.377 12.0357
493.982 12.0357
160.258 12.0357
110.057 12.0357
107.899 12.0357
58.6513 12.0357
56.8448 12.0357
43.1801 12.0357
674.668 12.0313
239.017 12.025
1656.08 12.0179
1576.13 12.0179
620.685 12.0179
179.208 12.0179
1466.79 12.0139
817.599 12.0139
73.6183 12.0139
51.1103 12.0139
1603.74 12.0114
874.204 12.0114
812.66 12.0114
737.627 12.0114
610.646 12.0114
400.376 12.0114
393.358 12.0114
301.44 12.0114
210.628 12.0114
142.854 12.0114
1668.17 12.0096
1482.54 12.0096
1214.98 12.0096
1136.91 12.0096
993.405 12.0096
731.789 12.0096
382.964 12.0096
355.959 12.0096
190.412 12.0096
82.4086 12.0096
78.5749 12.0096
71.2201 12.0096
1350.08 12.0083
172.801 12.0083
100.606 12.0083
1630.8 12.
1621.51 12.
1607.25 12.
1526.18 12.
1497.45 12.
1375.55 12.
1369.99 12.
1019.55 12.
993.675 12.
719.03 12.
676.202 12.
595.51 12.
362.637 12.
327.895 12.
315.301 12.
308.005 12.
300.665 12.
249.646 12.
122.196 12.
77.2073 12.
59.6912 12.
53.9373 12.
51.3606 12.
1504.13 11.9205
257.016 11.9205
214.608 11.875
41.5231 11.875
1630.45 11.8
947.516 11.8
933.288 11.8
379.002 11.8
145.438 11.8
93.5098 11.8
86.9272 11.8
911.78 11.7788
1442.48 11.6806
1339.94 11.6806
1022.94 11.6806
1003.41 11.6806
833.716 11.6667
523.571 11.6667
175.714 11.6667
760.486 11.5714
1637.96 11.5625
1614.79 11.5625
1371.93 11.5625
438.802 11.5625
438.67 11.5625
306.159 11.5625
179.159 11.5625
1086.3 11.5568
882.843 11.5568
504.236 11.5568
403.279 11.5568
370.017 11.5568
258.339 11.5568
1637.53 11.4712
895.351 11.4712
522.953 11.4712
473.1 11.4712
392.167 11.4712
331.378 11.4712
262.997 11.4712
128.538 11.4712
1465. 11.45
1447.38 11.45
725.283 11.45
545.234 11.45
489.192 11.45
451.397 11.45
1030.3 11.4464
379.895 11.4464
143.496 11.4464
385.985 11.4083
143.526 11.4083
1378.37 11.375
1178.71 11.375
782.988 11.375
605.915 11.375
565.904 11.375
168. 11.375
1363.6 11.3472
779.925 11.3472
649.33 11.3472
628.553 11.3472
222.956 11.3472
104.345 11.3472
54.4638 11.3472
987.593 11.3333
629.657 11.3333
328.185 11.3214
268.574 11.3214
221.677 11.3214
1562.65 11.2841
1319.15 11.2841
589.599 11.2841
485.099 11.2841
340.757 11.2841
327.75 11.2841
239.107 11.2841
1498.02 11.25
1289.87 11.25
952.038 11.25
852.779 11.25
582.426 11.25
472. 11.25
379.751 11.25
345.874 11.25
298.69 11.25
99.3678 11.25
94.7685 11.25
90.7216 11.25
62.4043 11.25
1409.02 11.2404
831.35 11.2404
771.727 11.2404
338.792 11.2404
185.652 11.2404
104.522 11.2404
96.771 11.2404
187.159 11.225
115.346 11.225
134.371 11.2083
94.1238 11.2083
1610.08 11.2
1419.46 11.2
560.301 11.2
420.468 11.2
343.394 11.2
290.276 11.2
199.692 11.2
88.9231 11.2
40.1157 11.2
1016.14 11.1667
1001.13 11.1667
896.739 11.1667
231.315 11.1667
171.621 11.1667
136.29 11.1667
70.2038 11.1667
1473.41 11.1607
1117.87 11.1607
651.118 11.1607
428.545 11.1607
208.107 11.1607
41.3487 11.1607
154.346 11.1429
1613.29 11.125
1176.49 11.125
646.133 11.125
607.761 11.125
504.193 11.125
322.915 11.125
288.435 11.125
270.172 11.125
165.685 11.125
121.127 11.125
69.6289 11.125
67.5769 11.125
59.0912 11.125
45.3678 11.125
1521.71 11.1023
1469.71 11.1023
1347.22 11.1023
1183.93 11.1023
1121.2 11.1023
892.952 11.1023
778.041 11.1023
664.338 11.1023
484.959 11.1023
387.912 11.1023
1585.76 11.0865
1410.82 11.0865
1166.9 11.0865
1034.65 11.0865
131.885 11.0865
91.3655 11.0865
701.461 11.0833
629.3 11.0833
414.298 11.0833
83.9403 11.0833
43.6058 11.0833
1135.5 11.075
1001.07 11.075
823.934 11.075
447.065 11.075
1234.85 11.0625
1031.37 11.0625
722.089 11.0625
654.92 11.0625
223.154 11.0625
1536.42 11.05
845.948 11.05
738.935 11.05
712.838 11.05
508.681 11.05
458.253 11.05
453.361 11.05
433.352 11.05
418.258 11.05
279.861 11.05
441.715 11.0417
157.005 11.0417
93.0874 11.0417
56.724 11.0417
152.112 11.0357
931.357 11.0139
694.527 11.0139
616.08 11.0139
1644.97 11.0114
1566.39 11.0114
1374.52 11.0114
1272.18 11.0114
1262.46 11.0114
1024.32 11.0114
980.878 11.0114
702.232 11.0114
594.183 11.0114
378.381 11.0114
323.45 11.0114
250.325 11.0114
198.455 11.0114
107.103 11.0114
48.8188 11.0114
1238.76 11.0096
1026.41 11.0096
447.307 11.0096
377.101 11.0096
229.376 11.0096
225.454 11.0096
814.931 11.0083
40.5671 11.0083
1466.35 11.
1379.39 11.
1070.78 11.
994.037 11.
938.819 11.
862.59 11.
834.714 11.
740.571 11.
675.144 11.
487.795 11.
321.033 11.
247.334 11.
208.224 11.
164.206 11.
82.6818 11.
59.3686 11.
58.2506 11.
1464.26 10.9205
1269.92 10.9205
1184.35 10.9205
869.153 10.9205
488.134 10.9205
408.05 10.9205
226.473 10.9205
100.758 10.9205
61.2204 10.9205
53.7748 10.9205
1486.26 10.875
1004.77 10.875
207.287 10.875
135.385 10.875
90.1404 10.875
1594.08 10.8
1413.13 10.8
1098.62 10.8
1086.74 10.8
1011.89 10.8
980.029 10.8
902.144 10.8
518.63 10.8
267.742 10.8
179.12 10.8
174.562 10.8
109.719 10.8
978.395 10.75
410.022 10.75
406.33 10.75
333.567 10.75
164.672 10.75
1139.79 10.6806
1089.82 10.6806
954.942 10.6806
646.485 10.6806
482.67 10.6806
449.701 10.6806
308.882 10.6806
1207.28 10.6667
274.921 10.6667
252.825 10.6667
167.697 10.6667
116.626 10.6667
1021.05 10.625
634.696 10.625
360.605 10.625
216.029 10.625
144.299 10.625
101.756 10.625
90.9143 10.625
1580.99 10.5625
1251.62 10.5625
1138.38 10.5625
890.055 10.5625
749.196 10.5625
725.182 10.5625
677.463 10.5625
603.585 10.5625
185.197 10.5625
1588.5 10.5568
1344.85 10.5568
1033.34 10.5568
852.478 10.5568
177.693 10.5568
61.4246 10.5568
1577.69 10.5
393.188 10.4712
1667.9 10.45
1116.45 10.45
525.355 10.45
464.839 10.45
153.073 10.45
124.824 10.45
100.175 10.45
90.0788 10.45
1422.41 10.4464
694.054 10.4464
357.055 10.4464
314.596 10.4464
1173.23 10.375
1063.65 10.375
901.394 10.375
845.549 10.375
511.837 10.375
464.677 10.375
352.413 10.375
95.6973 10.375
1689.87 10.3472
1569.17 10.3472
1338.33 10.3472
889.084 10.3472
624.338 10.3472
280.991 10.3472
174.18 10.3472
1257.66 10.3333
734.622 10.3333
434.266 10.3333
413.441 10.3333
433.578 10.3214
1431.16 10.2841
1274.72 10.2841
765.581 10.2841
578.551 10.2841
486.929 10.2841
463.418 10.2841
313.341 10.2841
170.639 10.2841
167.14 10.2841
115.638 10.2841
88.6917 10.2841
65.8762 10.2841
1347.3 10.25
1273.47 10.25
1233.88 10.25
1000.81 10.25
823.125 10.25
377.967 10.25
125.075 10.2404
93.6354 10.2404
267.114 10.225
1450.08 10.2
1319.82 10.2
1300.78 10.2
1029.15 10.2
916.991 10.2
842.036 10.2
422.663 10.2
230.958 10.2
223.437 10.2
201.558 10.2
106.334 10.2
104.545 10.2
61.5733 10.2
44.3094 10.2
1186.71 10.1667
1173.1 10.1667
1004.88 10.1667
934.717 10.1667
843.5 10.1667
817.042 10.1667
298.098 10.1667
57.6554 10.1667
1535.05 10.1607
1448.29 10.1607
1391.99 10.1607
1256.38 10.1607
1180.99 10.1607
376.888 10.1607
325.168 10.1607
303.874 10.1607
248.189 10.1607
214.074 10.1607
204.069 10.1607
194.032 10.1607
146.419 10.1607
188.425 10.1429
68.7237 10.1429
1469.05 10.125
1422.01 10.125
1152.43 10.125
1147.57 10.125
658.819 10.125
503.589 10.125
407.372 10.125
291.934 10.125
158.853 10.125
134.218 10.125
1364.12 10.1023
971.661 10.1023
684.929 10.1023
613.282 10.1023
356.921 10.1023
257.904 10.1023
202.225 10.1023
86.0039 10.1023
44.073 10.1023
1363.29 10.0865
741.148 10.0865
272.947 10.0865
344.087 10.0833
1452.76 10.075
46.283 10.075
1692.19 10.0625
741.786 10.0625
516.814 10.0625
170.586 10.0625
157.976 10.0625
63.8968 10.0625
1378.05 10.05
1375.65 10.05
1262.19 10.05
1133.18 10.05
458.4 10.05
321.752 10.05
175.409 10.05
148.593 10.05
122.342 10.05
66.9075 10.05
1174.67 10.0417
1001.8 10.0417
523.463 10.0417
452.617 10.0417
444.634 10.0417
161.53 10.0417
147.381 10.0417
107.264 10.0417
1356.15 10.0357
1200.31 10.0357
132.689 10.0357
342.282 10.025
1380.52 10.0179
389.504 10.0179
257.84 10.0179
988.518 10.0139
709.111 10.0139
645.893 10.0139
614.219 10.0139
520.924 10.0139
509.999 10.0139
462.998 10.0139
357.95 10.0139
224.775 10.0139
215.848 10.0139
182.698 10.0139
126.869 10.0139
114.85 10.0139
106.777 10.0139
1195.83 10.0114
908.199 10.0114
839.496 10.0114
590.085 10.0114
361.895 10.0096
281.55 10.0096
223.069 10.0096
66.0994 10.0096
1423.52 10.0083
1563.33 10.
1506.06 10.
1365.49 10.
1319.08 10.
1282.87 10.
1242.06 10.
1121.28 10.
1090.64 10.
1023.77 10.
992.421 10.
923.733 10.
818.516 10.
750.456 10.
729.544 10.
639.112 10.
634.198 10.
441.986 10.
438.981 10.
376.745 10.
341.021 10.
328.455 10.
214.99 10.
100.71 10.
87.3264 10.
59.7909 10.
52.3879 10.
46.1292 10.
