# Supplementary material for: Functional Genomics of Novel Secondary Metabolites from Diverse Cyanobacteria Using Untargeted Metabolomics
Source: Mar Drugs. 2013 Sep 30;11(10):3617–31. doi: 10.3390/md11103617 (PMC3826126; doi:10.3390/md11103617)
Supplement: Supplementary File 3 — Supplementary msms data (ZIP, 1417 KB) [file marinedrugs-11-03617-s003.zip › msms/39.Positive.txt]

// 39.  C7H12N2O2 Positive
115.087 702.667
70.0645 120.604
157.094 85.225
115.151 53.4808
123.673 45.245
139.09 38.
97.0807 29.
115.995 27.2228
111.075 25.4444
1257.6 22.6
286.573 20.125
368.517 19.225
150.488 19.225
70.1663 19.1838
1581.9 19.125
686.364 19.0909
149.076 18.8
270.022 18.2813
693.209 18.0083
722.933 17.675
219.289 17.4444
1032.9 17.2857
253.937 17.25
139.129 17.25
1559.18 17.1488
343.042 17.1429
200.302 17.1111
230.437 17.0592
1163.3 17.0536
437.42 17.0083
70.0974 17.
130.13 16.875
63.4869 16.7813
1328.16 16.5956
1163.83 16.25
115.432 16.2
920.27 16.1667
1217.64 16.0592
734.356 16.0489
1145.62 16.0278
822.903 16.0083
115.303 16.
1570.77 15.625
1057.17 15.5
263.417 15.5
115.351 15.4464
1535.89 15.4083
464.179 15.3333
58.4716 15.25
1486.1 15.125
773.325 15.075
1264.82 15.0662
1521.46 15.0592
474.648 15.0357
291.82 15.0357
241.167 15.0278
1143.78 15.0114
1122.98 15.0096
43.408 15.0083
968.245 14.9205
116.584 14.8
126.243 14.675
1070.47 14.6667
772.403 14.5
286.793 14.4444
1443.7 14.375
157.145 14.2083
948.992 14.1667
1503.15 14.1023
916.157 14.1023
90.9057 14.1023
45.3079 14.0865
1388.02 14.0662
874.901 14.0662
583.839 14.0662
477.098 14.0592
415.071 14.0278
1463.08 14.0114
396.438 14.0083
86.5681 14.
141.304 13.8
1336.32 13.7788
395.473 13.5625
1360.69 13.5568
332.042 13.5568
98.6547 13.5568
130.022 13.5
115.378 13.4712
1475.75 13.45
512.161 13.45
115.484 13.4464
1204.84 13.375
825.427 13.375
506.487 13.375
1100.15 13.3603
102.876 13.2841
646.381 13.25
1592.42 13.2404
129.813 13.2404
1004.74 13.2083
66.8522 13.2083
308.852 13.2
219.407 13.1667
1044.37 13.125
336.401 13.1111
1584.68 13.1023
515.124 13.0865
1501.88 13.0662
330.502 13.0625
838.637 13.0592
871.082 13.0417
703.198 13.0417
437.317 13.0417
294.734 13.0417
270.448 13.0417
124.389 13.0417
970.873 13.0357
1177.8 13.0313
985.438 13.0313
291.038 13.0096
172.338 13.0096
1097.29 13.
294.517 13.
230.872 13.
1107.45 12.9205
604.578 12.9205
67.6963 12.9205
849.105 12.675
42.0422 12.6667
301.848 12.5714
266.018 12.5714
1166.69 12.5625
739.981 12.5625
585.336 12.4712
66.7123 12.4712
202.723 12.45
468.487 12.4464
1399.27 12.4083
490.866 12.375
219.654 12.375
186.46 12.375
1379.58 12.3472
1112.51 12.3472
941.157 12.2841
887.044 12.25
547.573 12.25
1156.74 12.2404
344.549 12.2404
802.978 12.2083
482.669 12.2083
337.999 12.2083
169.618 12.2
241.986 12.1838
883.223 12.1667
91.6615 12.1667
709.226 12.1429
1439.33 12.125
146.347 12.125
1274.99 12.1023
738.741 12.1023
55.4553 12.1023
1258.84 12.0865
744.637 12.0865
511.62 12.0865
418.544 12.0865
357.893 12.0865
142.783 12.075
1574.87 12.0625
672.212 12.0625
124.766 12.05
1156.29 12.0417
866.152 12.0417
438.116 12.0417
198.167 12.0417
163.945 12.0417
511.4 12.0313
113.887 12.0114
1284.62 12.0096
1148.01 12.0096
577.833 12.0096
323.067 12.0096
168.108 12.0096
89.8116 12.0083
1168.17 12.
431.796 12.
374.959 12.
363.484 12.
319.125 12.
183.162 12.
161.617 12.
111.25 12.
475.356 11.9205
396.124 11.875
1546.71 11.8
121.798 11.8
874.65 11.7788
756.569 11.6806
513.678 11.6806
489.649 11.6806
330.63 11.6806
265.229 11.6806
1063.77 11.6667
650.471 11.6667
247.811 11.6667
97.9812 11.6667
873.784 11.5714
225.396 11.5714
419.549 11.5625
116.054 11.5625
1119.72 11.5568
1101.74 11.5568
778.29 11.5568
88.254 11.5568
1277.19 11.5
49.6042 11.4712
1217.94 11.45
1094.1 11.45
1041.84 11.45
816.225 11.45
560.732 11.45
377.64 11.45
240.366 11.45
78.5033 11.45
921.073 11.375
120.12 11.375
106.931 11.375
944.88 11.3472
1229.85 11.3333
1382.1 11.3214
854.403 11.3214
778.639 11.3214
1569.85 11.2841
837.229 11.2841
646.5 11.2841
1105.15 11.25
808.701 11.2404
261.597 11.2404
1201.04 11.225
686.032 11.2
571.831 11.2
279.736 11.1667
1371.36 11.1607
328.578 11.1429
1591.79 11.125
1005.24 11.125
965.418 11.125
587.608 11.125
396.79 11.125
1247.89 11.1023
1116.09 11.1023
1269.98 11.0865
1254.23 11.0865
138.375 11.0865
131.167 11.0865
74.962 11.0865
1388.26 11.075
214.253 11.075
985.062 11.0625
896.55 11.0625
288.453 11.0625
1490.56 11.05
522.469 11.05
311.638 11.05
1409.49 11.0417
311.062 11.0417
1597.52 11.0357
1593.59 11.0357
1531.01 11.0278
830.758 11.0179
562.582 11.0179
310.154 11.0179
1219.32 11.0139
122.143 11.0139
1136.22 11.0114
892.2 11.0114
541.094 11.0114
471.89 11.0114
167.41 11.0114
419.248 11.0096
150.411 11.0096
138.739 11.0096
1373.34 11.0083
578.26 11.0083
527.075 11.0083
194.915 11.0083
729.691 11.
584.586 11.
399.741 11.
358.505 11.
267.399 11.
116.63 11.
92.0841 11.
58.3328 11.
745.893 10.9205
60.7206 10.9205
903.517 10.8
552.071 10.8
294.826 10.8
283.058 10.8
87.0287 10.8
51.0396 10.8
46.9665 10.8
364.834 10.75
1569.02 10.6806
1519.93 10.6806
650.201 10.6806
638.752 10.6806
524.431 10.6806
400.867 10.6806
101.881 10.6806
86.41 10.6806
1344.56 10.6667
851.662 10.6667
556.798 10.6667
135.207 10.6667
1395.17 10.5625
1095.31 10.5625
819.959 10.5625
494.155 10.5625
421.675 10.5625
148.016 10.5625
40.4061 10.5625
1308.82 10.5568
439.389 10.5568
220.028 10.5568
208.17 10.5568
1412.42 10.4712
406.712 10.4712
211.105 10.4712
1573.06 10.45
1023.45 10.45
1508.69 10.4464
803.102 10.4464
135.111 10.4464
206.108 10.375
161.33 10.375
913.661 10.3472
412.22 10.3333
354.16 10.3333
193.43 10.3214
1088.65 10.2841
197.49 10.2841
176.506 10.2841
165.452 10.2841
48.9443 10.2841
1550.79 10.25
1155.51 10.25
260.227 10.25
116.493 10.25
1550.32 10.2404
1012.89 10.2404
598.602 10.2404
169.134 10.2404
55.5152 10.2404
118.595 10.225
1394.05 10.2
1169.07 10.2
518.6 10.2
490.275 10.2
175.31 10.2
1551.41 10.1667
1316.45 10.1667
1310.5 10.1667
449.993 10.1667
325.356 10.1667
207.161 10.1667
180.901 10.1667
79.6453 10.1667
540.415 10.1429
754.359 10.125
500.739 10.125
351.716 10.125
255.985 10.125
42.384 10.125
917.789 10.1023
770.095 10.1023
759.955 10.1023
186.014 10.1023
167.863 10.1023
114.855 10.1023
92.9436 10.1023
80.1881 10.1023
1196.53 10.0865
852.696 10.0865
887.788 10.0833
99.6075 10.0833
1046.43 10.075
264.599 10.075
608.24 10.0625
495.399 10.0625
165.084 10.0625
71.3517 10.0625
1120.88 10.05
1056.63 10.05
1017.96 10.05
665.027 10.05
75.6131 10.05
61.5927 10.05
912.694 10.0417
338.336 10.0417
292.859 10.0417
252.196 10.0417
1395.25 10.0357
417.502 10.0357
137.904 10.0357
707.701 10.0313
389.511 10.0313
47.2999 10.025
1241.5 10.0139
641.95 10.0139
364.151 10.0139
285.872 10.0139
1101.64 10.0114
315.676 10.0114
1441.67 10.0096
1359.95 10.0096
1154.4 10.0096
1107.63 10.0096
427.924 10.0096
204.105 10.0096
155.769 10.0096
140.737 10.0096
192.793 10.0083
101.354 10.0083
60.1891 10.0083
1513.47 10.0074
1588.08 10.
1446.81 10.
1296.06 10.
1111.44 10.
1103.2 10.
1069.4 10.
1055.08 10.
1047.21 10.
940.092 10.
931.235 10.
739.433 10.
411.2 10.
284.817 10.
172.872 10.
156.585 10.
124.446 10.
54.5167 10.
