# Supplementary material for: Functional Genomics of Novel Secondary Metabolites from Diverse Cyanobacteria Using Untargeted Metabolomics
Source: Mar Drugs. 2013 Sep 30;11(10):3617–31. doi: 10.3390/md11103617 (PMC3826126; doi:10.3390/md11103617)
Supplement: Supplementary File 3 — Supplementary msms data (ZIP, 1417 KB) [file marinedrugs-11-03617-s003.zip › msms/20.Negative.txt]

// 20. C12:0 fatty acid C12H24O2 Negative
199.17 9106.23
199.328 222.336
199.406 215.481
199.559 183.19
200.17 175.333
199.479 165.604
199.735 143.036
200.038 142.275
199.519 142.032
200.207 103.149
200.108 92.0417
199.784 91.2717
549.769 85.4495
199.644 69.8889
1248.04 65.0104
1643.99 62.1201
1492.12 61.7788
846.467 61.2269
580.416 61.0978
205.55 60.4205
322.952 59.9055
240.845 57.0192
202.07 54.125
405.474 54.059
278.459 51.5568
1549.94 50.8421
567.101 50.625
200.286 49.0074
1343.12 46.625
1403.2 46.25
254.731 45.2308
837.596 45.1184
942.287 44.3214
143.576 44.2717
199.825 44.225
352.215 44.2237
769.315 44.0667
559.883 43.9185
200.639 43.7656
1116.86 43.5125
1476.06 43.1571
202.51 43.0833
197.203 42.605
73.6566 42.1422
1558.88 42.125
199.86 42.125
879.802 42.025
137.49 41.845
169.79 41.8421
353.413 41.5577
87.7477 41.5568
668.824 41.3289
201.237 41.0417
1363.15 41.0132
461.698 40.8811
246.744 40.7619
449.03 40.6667
124.05 40.4803
1405.18 40.1653
1339.47 40.125
678.585 39.9013
689.397 39.8523
493.022 39.8523
211.014 39.7212
850.14 39.6402
45.0153 39.1645
209.47 39.
216.917 38.7202
152.405 38.6402
1067.56 38.4088
986.996 38.2667
570.665 38.1856
426.609 38.0845
1334.69 38.0147
200.375 38.006
168.018 38.0038
1608.53 38.0032
701.996 38.
1318.25 37.9073
1047.57 37.8897
1653.39 37.845
60.0933 37.694
248.875 37.5707
918.088 37.5602
613.619 37.0417
235.193 37.004
654.766 37.0034
379.606 36.8935
939.491 36.7824
200.84 36.5202
205.683 36.2802
169.742 36.2426
137.189 36.2269
868.755 36.1118
292.519 36.0833
949.621 36.0417
1636.75 36.0341
1213.67 36.0147
206.165 36.0046
1017.48 35.9185
50.7279 35.9073
293.423 35.6814
199.086 35.4464
700.993 35.375
701.584 35.2663
199.92 35.2663
1157.27 35.25
55.9377 35.225
796.832 35.1488
659.7 35.125
626.926 35.1157
470.366 35.0227
200.482 35.0208
59.7679 35.0179
509.463 34.7824
64.5285 34.6
1162.25 34.445
732.103 34.3636
557.435 34.2663
96.4455 34.245
797.627 34.2308
543.673 34.2112
51.5639 33.845
200.315 33.8
731.933 33.7284
1183.07 33.625
1075.38 33.6
1277.46 33.5707
1688.32 33.5602
144.113 33.4706
76.9814 33.445
400.512 33.3967
878.487 33.3674
185.727 33.3393
1206.94 33.3266
786.684 33.2353
325.703 33.1731
47.2635 33.1078
1041.65 33.0833
792.802 33.0833
171.053 33.045
327.791 33.0417
202.848 33.0043
909.36 32.9423
1439.09 32.9
804.004 32.605
61.3264 32.5707
772.883 32.556
1626.44 32.4803
76.1349 32.4491
708.831 32.375
150.895 32.3491
841.49 32.3393
833.933 32.2045
1258.89 32.1976
93.3328 32.1875
577.165 32.0363
995.435 32.0208
46.7334 32.0179
449.107 32.006
121.231 32.0054
893.592 32.005
714.634 32.0043
99.6164 32.0043
109.238 32.
308.965 31.9013
232.226 31.7794
1326.3 31.7778
832.789 31.6944
566.496 31.6576
200.544 31.6576
201.67 31.6544
1645.02 31.625
100.368 31.4464
459.459 31.3077
514.244 31.2667
218.711 31.25
358.823 31.225
1410.6 31.205
1194.57 31.1359
187.557 31.0947
799.948 31.0909
458.76 31.0667
776.935 31.0417
195.611 31.0417
1453.3 31.0179
547.946 31.0167
223.132 31.0054
1615.24 31.005
112.987 31.0046
1009.66 31.0043
120.953 31.
1472.54 30.875
1282.55 30.8182
1274.48 30.7813
1191.3 30.7813
201.913 30.6875
1640.16 30.6713
1313.76 30.6576
294.117 30.6576
266.987 30.645
868.239 30.625
1520.98 30.5602
1200.7 30.5602
450.48 30.5602
84.4995 30.5
58.7284 30.5
1056.33 30.445
752.217 30.445
565.489 30.375
951.438 30.3674
1635.82 30.3333
128.698 30.3333
990.796 30.25
1567.71 30.2269
363.525 30.2269
1363.65 30.2228
1311.68 30.2112
457.951 30.1731
262.418 30.1429
319.389 30.125
617.053 30.1157
585.427 30.1136
1000.5 30.1
357.593 30.0833
139.554 30.05
1592.58 30.0417
540.496 30.0417
73.4986 30.0417
572.577 30.0388
99.9595 30.025
707.38 30.
126.825 30.
1298.77 29.7284
879.89 29.6944
270.269 29.5625
265.733 29.5577
247.761 29.4583
834.734 29.445
1070.97 29.4167
411.948 29.3906
983.642 29.375
864.476 29.3611
806.004 29.35
1603.24 29.2813
1359.88 29.2667
45.2183 29.2663
389.183 29.25
356.036 29.2228
1160.41 29.2112
985.431 29.1731
674.734 29.1607
764.138 29.1488
1030.76 29.125
88.2546 29.125
538.308 29.1118
732.464 29.1111
816.117 29.0662
199.955 29.0662
978.429 29.045
892.702 29.045
1545.96 29.0417
185.362 29.0417
577.426 29.0363
378.821 29.0278
181.627 29.0208
1475.75 29.0054
1021.39 29.0046
851.813 29.
85.8223 29.
912.742 28.962
113.096 28.9185
976.179 28.8897
550.622 28.8409
48.3221 28.805
1002.75 28.75
510.972 28.7202
354.09 28.625
207.438 28.625
377.001 28.6
1344.77 28.5602
1192.83 28.5577
645.917 28.5577
285.376 28.4803
336.345 28.405
720.176 28.4
181.156 28.4
292.446 28.3967
539.087 28.3333
408.661 28.3333
316.418 28.3269
203.125 28.3266
267.103 28.3224
234.212 28.3214
813.662 28.3077
46.6739 28.2813
317.822 28.2667
568.323 28.2663
208.343 28.2663
481.479 28.2228
449.813 28.1667
779.664 28.1645
930.737 28.1488
703.228 28.1429
671.806 28.1359
163.102 28.125
943.554 28.1157
1473.31 28.1136
1456.84 28.1136
397.551 28.1118
217.703 28.1118
545.25 28.1078
438.415 28.0769
965.322 28.0714
521.988 28.0592
1500.07 28.045
1628.08 28.0417
211.405 28.0388
58.0348 28.0357
916.235 28.0227
254.222 28.0227
1302.55 28.0208
124.981 28.0192
338.701 28.0114
76.0599 28.0083
1449.98 28.005
982.196 28.
86.4683 28.
80.4681 28.
801.362 27.805
884.467 27.6944
795.499 27.6923
1469.63 27.6544
778.412 27.5329
73.1336 27.5208
168.487 27.4821
192.181 27.4808
138.151 27.4808
114.967 27.4712
205.885 27.4402
151.133 27.4402
1504.95 27.375
87.623 27.3333
1120.38 27.3224
1297.52 27.2727
684.102 27.2727
739.643 27.2663
207.362 27.25
712.818 27.225
89.9924 27.1875
203.868 27.1645
201.326 27.1429
1164.7 27.1359
413.356 27.1359
98.3059 27.1359
467.779 27.125
1391.15 27.1111
236.787 27.1111
600.489 27.1
1548.02 27.0833
1418.4 27.0833
938.09 27.0489
343.77 27.0489
228.045 27.0489
578.087 27.0388
523.907 27.025
230.269 27.025
1126.7 27.0227
1014.14 27.0192
609.464 27.0167
394.135 27.0074
1600.8 27.
1232.55 27.
543.125 27.
434.132 27.
127.654 27.
62.8535 27.
1378.17 26.9185
422.292 26.9185
1038.04 26.9013
822.617 26.875
1318.79 26.845
477.994 26.75
1623.03 26.7202
462.347 26.6944
952.41 26.6576
684.655 26.5714
977.254 26.5625
632.99 26.5329
600.77 26.5216
144.277 26.5208
186.219 26.445
299.391 26.4083
202.556 26.4083
1389.99 26.3611
568.153 26.3611
1523.68 26.3491
126.154 26.3393
716.692 26.3333
789.034 26.3224
145.13 26.3214
761.897 26.2917
478.062 26.2917
374.529 26.2857
175.788 26.2841
346.407 26.2813
233.727 26.2404
679.045 26.225
594.098 26.225
512.599 26.225
1205.64 26.2045
535.994 26.2045
198.733 26.1838
164.671 26.1731
881.885 26.1645
1466.81 26.1488
972.033 26.1488
1683.75 26.1429
1160.48 26.1359
183.235 26.1359
801.941 26.1157
775.538 26.1136
520.619 26.1118
156.053 26.1023
1498.39 26.1
1559.87 26.0909
908.034 26.0909
315.386 26.0909
747.014 26.0833
528.065 26.0662
543.178 26.0592
345.514 26.0536
1501.98 26.0489
1444.17 26.0417
562.847 26.0357
1492.35 26.025
592.777 26.025
161.358 26.0208
1132.44 26.0083
182.066 26.0066
785.271 26.006
65.8262 26.0054
165.51 26.005
1518.37 26.
441.323 26.
200.699 26.
120.56 26.
87.9824 26.
917.387 25.9013
153.13 25.875
108.755 25.7202
647.626 25.6544
182.79 25.6544
88.0459 25.625
1555.99 25.605
471.225 25.5682
1286. 25.4821
1138.35 25.4821
1111.85 25.4821
286.941 25.4821
321.797 25.4808
158.864 25.4402
1637.18 25.3611
899.04 25.3611
218.628 25.3491
264.184 25.338
1348.58 25.3333
437.552 25.3333
297.784 25.2917
180.79 25.2857
555.559 25.2663
339.788 25.2663
1630.24 25.2269
321.766 25.2269
392.624 25.2045
1488.09 25.2
1222.83 25.1875
1210.52 25.1875
524.726 25.1838
716.403 25.1635
316.522 25.1635
1578.73 25.1488
123.945 25.1488
1494.54 25.125
1453.06 25.125
907.57 25.125
197.973 25.125
139.155 25.125
1522.24 25.1136
425.229 25.1136
399.106 25.1118
288.403 25.1118
95.4132 25.1111
1522.12 25.1
427.46 25.1
60.5146 25.075
380.909 25.0662
1306.71 25.0536
1211. 25.0536
603.707 25.0489
900.772 25.0417
368.501 25.0417
1630.15 25.025
1322.32 25.025
890.075 25.025
374.95 25.025
1237.92 25.0227
1537.09 25.0208
1259.46 25.0208
1539.74 25.0192
1239.25 25.0192
680.275 25.0083
932.554 25.0066
541.378 25.006
296.422 25.006
92.449 25.006
52.3642 25.0054
238.198 25.005
1540.21 25.
1374.54 25.
650.629 24.962
1627.4 24.9185
244.124 24.9185
1634.26 24.9013
924.532 24.8409
67.5234 24.8182
1468.54 24.7961
1481.88 24.7778
102.423 24.7778
885.734 24.75
316.112 24.7202
163.93 24.7202
76.1047 24.7202
200.767 24.675
195.763 24.6576
418.845 24.5956
97.6751 24.5956
763.96 24.5714
622.883 24.5714
773.295 24.5682
293.96 24.5
155.257 24.5
99.8039 24.5
1229.56 24.4803
633.862 24.4803
1245.81 24.4402
305.221 24.4083
197.604 24.4
961.721 24.375
957.718 24.3636
738.07 24.3636
158.98 24.3636
706.699 24.3611
1399.21 24.3603
628.889 24.3603
446.317 24.3603
477.763 24.3333
607.289 24.3224
750.903 24.2917
1270.39 24.2857
674.37 24.2857
528.099 24.2857
397.504 24.2857
1669.58 24.2426
487.128 24.2426
302.575 24.2426
1464.2 24.225
441.143 24.225
163.594 24.225
68.5603 24.225
507.496 24.2083
1581.4 24.2045
846.553 24.1838
642.771 24.1645
219.323 24.1645
310.043 24.1635
207.64 24.1359
1465.66 24.125
1174.51 24.125
864.851 24.125
79.073 24.125
658.469 24.1118
1288.38 24.1111
337.954 24.1
206.321 24.1
62.7674 24.1
819.802 24.0833
1531.77 24.0769
1582.99 24.075
527.182 24.0625
531.111 24.0592
383.416 24.045
837.365 24.0417
1486.75 24.0313
202.684 24.0278
144.173 24.0278
178.053 24.025
165.842 24.025
1190.06 24.0227
1613.45 24.0208
49.4744 24.0139
40.0221 24.0139
1149.31 24.0066
201.504 24.0066
1381.87 24.006
1119.81 24.006
639.202 24.006
318.157 24.006
267.667 24.006
210.506 24.0054
1050.25 24.0046
1401.08 24.
1140.18 24.
961.452 24.
863.573 24.
779.023 24.
179.083 23.9013
1474.4 23.8929
234.119 23.8
1145.73 23.7813
402.442 23.7788
214.092 23.7788
355.665 23.7778
902.383 23.75
245.822 23.75
390.744 23.7202
1095.52 23.6944
908.876 23.6944
128.851 23.6944
892.78 23.6806
937.184 23.6667
228.119 23.6667
762.833 23.6576
1515.79 23.625
851.732 23.625
961.553 23.605
305.506 23.605
907.202 23.5956
381.789 23.5956
894.536 23.5682
649.939 23.5682
1081.66 23.5329
934.254 23.5329
759.668 23.5329
688.355 23.5329
503.443 23.5329
316.369 23.5313
171.755 23.5313
1068.52 23.4821
1630.53 23.4803
366.922 23.4803
181.752 23.4803
619.171 23.4464
1299.31 23.4444
872.228 23.4444
1672.68 23.4402
1155.57 23.4402
1476.57 23.4083
1007.04 23.4083
97.3427 23.405
1424.87 23.4
227.993 23.375
1099.49 23.3636
600.713 23.3636
201.073 23.3636
1627.9 23.3611
234.722 23.3611
1490.24 23.3603
351.587 23.3603
1157.83 23.3333
325.083 23.3333
556.14 23.3224
701.314 23.2917
1291.08 23.2813
1321.87 23.2663
369.887 23.2663
804.339 23.25
148.833 23.245
1655.24 23.2426
104.929 23.225
1530.42 23.2083
1051.23 23.2083
647.021 23.2045
1631.19 23.1838
1500.68 23.1838
578.708 23.1838
70.2911 23.1838
901.505 23.1645
891.537 23.1645
111.252 23.1645
51.792 23.1635
1029.19 23.1607
109.613 23.1607
959.777 23.1488
99.2339 23.1488
1495.33 23.1359
1478.78 23.1359
488.68 23.1359
444.904 23.1359
399.383 23.125
365.202 23.125
420.447 23.1118
1687.03 23.1
1526.86 23.1
725.115 23.1
1301.97 23.0909
1170.59 23.0909
960.007 23.0833
76.8845 23.0833
349.391 23.075
201.169 23.075
1562.61 23.0662
1108. 23.0592
79.1105 23.045
661.917 23.0417
1424.38 23.0357
1077.19 23.0313
932.222 23.0313
616.485 23.0313
1429.25 23.0278
197.949 23.0278
1166.97 23.025
555.275 23.025
1182.84 23.0227
932.956 23.0208
474.838 23.0208
119.797 23.0208
298.25 23.0114
262.472 23.0074
229.361 23.0074
193.112 23.0074
771.733 23.0066
658.582 23.0066
525.869 23.0066
265.525 23.0066
215.733 23.0066
980.689 23.006
144.945 23.006
684.47 23.0054
643.63 23.0054
558.641 23.0054
194.308 23.0054
1667.09 23.
1589.47 23.
1528.52 23.
1209.58 23.
920.366 23.
879.996 23.
671.063 23.
656.893 23.
505.874 23.
260.603 23.
369.591 22.9185
112.965 22.9013
1359.48 22.9
651.007 22.9
1391.74 22.8929
299.065 22.8929
1416.84 22.8897
47.3592 22.8897
1630.86 22.875
1024.91 22.8182
331.728 22.8182
1208.64 22.7813
877.241 22.7813
669.661 22.7813
59.6992 22.75
1423.45 22.7202
1124.92 22.7202
354.69 22.7202
1152.3 22.6944
438.501 22.6944
1058.74 22.675
967.624 22.675
298.214 22.6544
1402.99 22.625
319.211 22.625
207.394 22.625
271.102 22.6
144.737 22.5956
614.121 22.5714
1636.54 22.5682
838.108 22.5682
204.893 22.5682
59.8435 22.5682
1620.42 22.5329
730.771 22.5329
428.269 22.5329
1483.24 22.5
153.012 22.5
45.1269 22.5
925.708 22.4821
652.031 22.4545
1380.03 22.4464
44.1579 22.4464
1118.06 22.4083
613.339 22.4083
101.309 22.4083
555.032 22.405
525.606 22.3636
268.408 22.3636
209.958 22.3636
1175.11 22.3603
1170.87 22.3603
1040.38 22.3603
919.842 22.3603
605.226 22.3603
97.5759 22.3393
1657.95 22.3224
1427.84 22.3224
524.097 22.3224
457.264 22.3224
196.116 22.3224
173.951 22.3224
1645.43 22.2917
973.563 22.2917
1290.84 22.2857
62.897 22.2857
789.579 22.2663
993.23 22.25
185.608 22.25
133.359 22.25
781.836 22.2404
1602.96 22.225
878.862 22.225
790.367 22.225
359.693 22.225
270.543 22.225
62.8211 22.2083
1474.25 22.2045
1104.79 22.2045
970.581 22.1838
49.8092 22.1838
1311.48 22.1645
440.878 22.1645
1518.97 22.1488
686.045 22.1488
561.651 22.1488
396.858 22.1488
108.921 22.1488
86.3939 22.1488
539.86 22.1359
164.494 22.1359
859.801 22.125
853.334 22.125
306.336 22.125
104.165 22.125
87.0517 22.125
812.079 22.1157
206.995 22.1118
468.405 22.1111
1294.42 22.1023
82.529 22.1023
703.499 22.0909
230.63 22.0909
52.7089 22.0909
750.746 22.0865
797.55 22.0833
854.104 22.075
106.927 22.075
587.712 22.0662
260.056 22.0662
146.987 22.0662
1229.67 22.0592
956.266 22.0592
207.896 22.0592
1559.47 22.0536
347.081 22.0536
1244.33 22.0357
169.887 22.025
202.978 22.0227
77.5288 22.0208
710.979 22.0192
1551.36 22.0083
1001.08 22.0083
976.244 22.0083
1183.29 22.0074
658.524 22.0074
506.002 22.0066
502.798 22.0066
286.186 22.0066
185.475 22.006
130.183 22.006
81.0739 22.006
614.267 22.0054
1333.81 22.
1195.72 22.
891.059 22.
571.563 22.
487.022 22.
432.379 22.
215.157 22.
450.992 21.9
142.047 21.8929
1071.83 21.8897
888.3 21.875
1387.67 21.8182
615.727 21.7813
186.324 21.7813
1054.63 21.7788
436.853 21.7788
750.861 21.7778
309.377 21.75
173.128 21.7202
644.237 21.6944
177.434 21.6944
554.799 21.675
354.627 21.675
109.689 21.675
1127.91 21.6667
699.449 21.6576
282.173 21.6544
174.665 21.6544
1414.05 21.625
1102.82 21.625
757.816 21.625
485.783 21.625
467.069 21.625
1050.47 21.5956
203.982 21.5956
137.218 21.5956
1433.79 21.5714
960.101 21.5714
838.611 21.5714
1298.65 21.5625
820.58 21.5313
160.315 21.5313
1510.12 21.5
1456.11 21.5
1018.87 21.5
333.885 21.5
1258.56 21.4821
928.885 21.4821
190.581 21.4821
84.8042 21.4821
462.901 21.4712
123.607 21.4444
1527.92 21.4083
1506.49 21.4083
45.8751 21.4083
1267.28 21.4
938.652 21.4
212.347 21.4
797.19 21.375
702.619 21.3636
453.293 21.3636
43.8892 21.3611
994.331 21.3603
465.325 21.3603
817.086 21.3393
204.188 21.3224
175.101 21.3224
1299.02 21.3214
983.354 21.3214
1665.85 21.2917
524.884 21.2917
344.311 21.2917
665.933 21.2857
370.015 21.2857
530.804 21.2841
729.831 21.2813
623.815 21.2813
1391.36 21.2663
1148.67 21.2663
517.118 21.2663
1376.38 21.25
776.801 21.25
751.295 21.25
692.368 21.25
146.3 21.25
1646.97 21.2426
200.58 21.2426
834.626 21.225
756.126 21.225
590.035 21.225
852.986 21.2228
562.98 21.2083
370.12 21.2083
185.662 21.2045
1083.68 21.1838
198.434 21.1838
280.246 21.1667
1497.19 21.1645
531.361 21.1645
76.8693 21.1645
1677.38 21.1635
913.957 21.1635
1240.74 21.1488
1138.56 21.1488
393.714 21.1488
50.2066 21.1488
493.518 21.1429
350.043 21.1359
1147.72 21.125
999.412 21.125
370.16 21.125
302.273 21.125
183.057 21.125
181.335 21.125
148.679 21.125
57.2091 21.125
604.732 21.1118
335.664 21.1118
330.937 21.1118
265.051 21.1118
45.5939 21.1118
1348.14 21.1111
1215.05 21.1111
994.424 21.1111
748.015 21.1111
145.974 21.1111
1466.87 21.1023
1404.96 21.1
60.6658 21.1
52.8462 21.1
1333.12 21.0865
490.782 21.0865
302.181 21.0865
1389.89 21.075
594.845 21.0662
384.315 21.0662
179.916 21.0662
1219.06 21.0592
894.465 21.0592
157.826 21.0592
465.237 21.0536
645.535 21.0489
419.563 21.0489
1011.86 21.0357
63.3538 21.0357
1483.57 21.0313
1415.03 21.0313
1041.37 21.0278
950.288 21.0278
155.668 21.0278
84.8672 21.0278
1005.4 21.025
998.476 21.025
720.342 21.025
279.769 21.0227
48.2055 21.0227
371.939 21.0179
724.972 21.0083
67.8587 21.0083
660.804 21.0074
321.55 21.0074
205.771 21.0074
1230.77 21.0066
521.779 21.0066
503.402 21.0066
1299.91 21.006
1191.09 21.006
1060.01 21.006
916.928 21.006
256.915 21.006
64.1178 21.0054
1466.65 21.005
1349.95 21.005
353.611 21.005
221.279 21.005
1516.27 21.
726.602 21.
702.497 21.
700.767 21.
516.389 21.
314.542 21.
155.312 21.
61.4472 20.9205
912.842 20.9
54.9156 20.9
760.85 20.8929
75.6522 20.8929
1019.37 20.8897
985.722 20.8897
974.781 20.7961
377.374 20.7961
167.64 20.7961
890.389 20.7813
80.9505 20.75
1223.19 20.7202
364.324 20.7202
1016.61 20.6944
202.751 20.6944
102.236 20.6944
1323.47 20.675
962.578 20.675
78.0884 20.675
1029.92 20.6667
539.19 20.6667
50.5835 20.6667
58.2149 20.6576
1461.14 20.6544
1540.58 20.625
821.74 20.625
562.037 20.625
1514.62 20.5956
1248.38 20.5714
1035.42 20.5714
760.116 20.5714
98.7856 20.5714
569.635 20.5682
628.139 20.5625
242.333 20.5625
622.825 20.5568
1586.87 20.5329
679.475 20.5329
101.813 20.5329
1192.52 20.5313
65.7352 20.5313
1652.18 20.5
1420.03 20.5
943.61 20.5
681.299 20.5
653.36 20.4821
797.971 20.4808
1575.75 20.4444
1531.84 20.4083
369.324 20.4083
233.243 20.4083
115.395 20.4083
96.7862 20.4083
42.2468 20.4083
566.208 20.4
251.218 20.4
172.744 20.4
59.5026 20.4
1151.3 20.375
1375.17 20.3636
1432.59 20.3611
1367.77 20.3611
620.206 20.3611
531.604 20.3611
251.774 20.3611
189.506 20.3603
118.589 20.3603
637.193 20.3333
670.678 20.3224
67.7741 20.3224
1371.24 20.3214
1323.8 20.3214
100.59 20.3214
253.985 20.2917
1543.46 20.2857
531.512 20.2857
320.294 20.2857
472.104 20.2841
1666.5 20.2813
1316.37 20.2813
579.121 20.2663
180.055 20.25
109.079 20.25
52.4764 20.25
1582.22 20.2404
1040.76 20.225
767.93 20.225
615.947 20.225
494.115 20.225
166.714 20.225
1259.82 20.2083
816.703 20.2083
658.82 20.2083
358.678 20.2083
320.328 20.2083
142.602 20.2083
1647.31 20.2045
1352.7 20.2045
131.856 20.2
1574.66 20.1838
1014.3 20.1838
1008.31 20.1838
925.413 20.1838
597.601 20.1838
79.8155 20.1838
48.1103 20.1838
608.783 20.1667
838.955 20.1645
350.108 20.1645
198.862 20.1645
105.51 20.1645
192.337 20.1635
158.338 20.1488
143.083 20.1429
97.6304 20.1429
83.271 20.1429
63.5645 20.1429
1326.16 20.1359
1286.45 20.125
1080.67 20.125
751.53 20.125
388.333 20.125
291.99 20.125
162.633 20.125
397.339 20.1136
1512.17 20.1118
700.3 20.1118
562.126 20.1111
409.649 20.1111
606.199 20.1023
1535.54 20.1
1072.4 20.1
344.567 20.1
198.264 20.1
61.9259 20.1
854.49 20.0909
870.487 20.0865
684.322 20.0865
216.963 20.075
1275.63 20.0662
1002.04 20.0662
183.46 20.0662
261.374 20.0625
1653.8 20.0592
1199.54 20.0592
249.848 20.0592
688.853 20.0536
46.4323 20.0536
1509.31 20.0417
781.598 20.0417
275.349 20.0417
607.034 20.0357
450.892 20.0357
1065.64 20.0313
872.721 20.0313
602.61 20.0313
367.5 20.0313
59.436 20.0313
1549.15 20.0278
1228. 20.0278
599.815 20.0278
520.328 20.0278
1198. 20.025
661.04 20.025
209.891 20.025
1182.27 20.0208
849.373 20.0179
1513.46 20.0139
1685.06 20.0114
1116.72 20.0096
416.202 20.0096
1635.03 20.0083
713.256 20.0083
262.741 20.0083
1650.89 20.0074
611.615 20.0074
475.424 20.0074
279.079 20.0074
65.4921 20.0074
1419.95 20.0066
1216.29 20.0066
809.11 20.0066
318.537 20.0066
1633.44 20.006
1566.28 20.006
1246.46 20.006
862.227 20.006
728.22 20.006
648.83 20.006
600.659 20.006
1480.42 20.
1383.53 20.
1129.24 20.
860.903 20.
851.479 20.
826.936 20.
593.323 20.
504.959 20.
394.308 20.
142.405 20.
75.624 20.
67.6513 20.
317.971 19.9205
289.572 19.9205
289.514 19.9013
969.449 19.8929
999.601 19.8897
818.675 19.8897
325.861 19.8897
176.024 19.8897
1202.39 19.875
650.018 19.875
415.292 19.8182
511.138 19.8
1315.51 19.7961
516.23 19.7813
194.825 19.7813
1558.7 19.7788
674.878 19.7788
805.374 19.7778
1402.6 19.75
175.926 19.675
717.327 19.6667
330.244 19.6667
130.809 19.6667
44.3472 19.6667
508.833 19.6544
218.318 19.6544
929.207 19.625
704.686 19.625
462.016 19.5956
226.767 19.5956
1149.8 19.5714
139.586 19.5568
1302.3 19.5329
1176.42 19.5329
874.247 19.5329
870.947 19.5329
1266.94 19.5313
936.694 19.5313
462.232 19.5313
1518.2 19.5
609.273 19.5
365.755 19.5
280.659 19.5
113.161 19.5
65.8983 19.5
322.527 19.4821
1071.21 19.4712
558.123 19.4712
303.983 19.4712
79.6401 19.4712
1185.14 19.4444
1047.45 19.4444
190.155 19.4444
1642.47 19.4083
1602.75 19.4083
1557.43 19.4083
1373.82 19.4083
1346.61 19.4083
857.052 19.4083
562.762 19.4083
306.97 19.4083
235.622 19.4083
1416.02 19.4
425.652 19.4
89.9113 19.4
898.659 19.375
362.791 19.375
194.425 19.375
695.591 19.3636
216.727 19.3636
794.636 19.3611
1284.32 19.3603
290.036 19.3603
102.147 19.3603
1263.6 19.3472
1621.4 19.3224
1448.13 19.3224
340.359 19.3224
1572.8 19.3214
160.058 19.2917
402.6 19.2857
154.765 19.2857
142.633 19.2857
58.7744 19.2841
309.573 19.2813
187.273 19.2813
134.239 19.2813
57.5432 19.2813
1037.29 19.25
692.316 19.25
205.262 19.25
177.553 19.25
144.88 19.25
107.734 19.25
78.6143 19.25
1541.86 19.2426
1221.13 19.2426
1088.75 19.2426
156.665 19.2426
1607.91 19.2404
824.203 19.225
281.285 19.225
119.496 19.225
112.592 19.225
1446.73 19.2083
568.622 19.2083
186.726 19.2083
98.8978 19.2083
52.8174 19.2083
1484.1 19.2045
201.024 19.2045
1527.04 19.1838
1025. 19.1838
288.818 19.1838
169.947 19.1838
113.872 19.1838
1104.5 19.1667
1576.14 19.1645
68.6397 19.1645
834.838 19.1635
40.4785 19.1635
1522.86 19.1488
1567.32 19.1429
329.811 19.1429
47.4844 19.1429
1268.15 19.125
1156.8 19.125
1125.16 19.125
1095.92 19.125
852.276 19.125
693.733 19.125
438.253 19.125
266.637 19.125
342.626 19.1118
1400.27 19.1111
982.771 19.1111
527.618 19.1111
503.904 19.1111
312.97 19.1111
643.482 19.1023
584.244 19.1023
486.177 19.1023
444.952 19.1
1535.04 19.0909
367.644 19.0865
58.8808 19.075
615.517 19.0662
470.764 19.0662
456.579 19.0662
133.564 19.0662
1354.96 19.0625
200.877 19.0625
1112.82 19.0592
800.222 19.0592
90.3733 19.0592
79.4931 19.0592
970.347 19.0536
690.975 19.0536
1692.72 19.0489
1050.77 19.0417
71.0311 19.0417
911.627 19.0357
849.541 19.0313
741.201 19.0313
718.314 19.0313
167.454 19.0313
161.227 19.0313
1393.16 19.0278
1282.41 19.0278
771.415 19.0278
344.62 19.0278
60.474 19.0278
1116.53 19.025
1022.8 19.025
595.22 19.025
1063.19 19.0083
509.569 19.0083
387.567 19.0083
358.359 19.0083
49.0403 19.0083
1489.66 19.0074
707.607 19.0074
539.793 19.0074
513.906 19.0074
113.481 19.0074
1114.79 19.0066
474.924 19.0066
253.529 19.0066
127.782 19.0066
1674.11 19.006
1126.91 19.006
827.018 19.006
313.599 19.006
1344.27 19.0054
1515.98 19.
1018.27 19.
871.385 19.
575.528 19.
536.358 19.
385.787 19.
331.5 19.
317.026 19.
102.954 19.
1541.68 18.9205
800.118 18.9205
1524.85 18.9
1523.85 18.8929
1011.03 18.8929
841.424 18.8929
781.684 18.8929
640.432 18.8929
1291.17 18.8897
433.55 18.8897
327.102 18.8897
687.285 18.8
124.107 18.8
884.916 18.7961
1221.21 18.7813
1147.18 18.7813
1141.11 18.7813
699.376 18.7813
533.162 18.7813
531.438 18.7813
174.009 18.7813
134.152 18.7813
48.7162 18.7202
1440.92 18.6944
1201.05 18.6944
291.317 18.6944
1149.24 18.6806
283.331 18.6806
84.6435 18.6806
993.489 18.675
963.574 18.675
511.348 18.675
136.645 18.675
1069.07 18.6667
377.335 18.6667
1423.65 18.6544
854.396 18.6544
515.639 18.6544
316.479 18.6544
462.085 18.625
416.519 18.625
372.725 18.625
157.039 18.625
151.271 18.625
1061.62 18.5956
1017.94 18.5956
599.27 18.5956
213.82 18.5956
123.278 18.5956
617.363 18.5714
330.797 18.5714
1483.99 18.5625
621.791 18.5625
319.485 18.5625
1167.8 18.5568
312.571 18.5568
127.709 18.5568
1404.66 18.5329
843.49 18.5313
112.461 18.5313
49.9689 18.5313
1574.5 18.5
1433.29 18.5
1284.74 18.5
1160.32 18.5
745.55 18.5
479.678 18.5
271.499 18.5
177.894 18.5
161.01 18.5
58.3341 18.4803
1533.56 18.4712
1241.4 18.4712
516.972 18.4712
144.605 18.45
98.1259 18.45
982.395 18.4444
859.019 18.4444
805.58 18.4444
237.069 18.4444
1600.39 18.4083
1208. 18.4083
808.579 18.4083
800.423 18.4083
308.072 18.4083
1304.62 18.4
644.837 18.4
1468.38 18.375
998.357 18.375
976.939 18.375
798.724 18.375
399.244 18.375
288.738 18.375
204.445 18.375
41.8015 18.375
1239.33 18.3603
1004.71 18.3603
169.126 18.3603
153.878 18.3603
149.309 18.3603
767.416 18.3472
542.698 18.3333
1155.01 18.3224
947.042 18.3224
899.424 18.3224
294.247 18.3224
182.569 18.3224
850.574 18.3214
107.602 18.3214
71.6711 18.3214
58.4241 18.3214
1565.44 18.2813
1518.01 18.2813
545.958 18.2813
509.926 18.2813
475.173 18.2813
470.303 18.2813
245.01 18.2813
1320.34 18.25
413.082 18.25
384.674 18.25
359.528 18.25
75.3156 18.25
61.0299 18.25
232.349 18.2426
569.919 18.2404
125.249 18.2404
60.488 18.2404
1101.56 18.225
957.37 18.225
795.126 18.225
543.268 18.225
309.191 18.225
59.0393 18.225
42.0259 18.225
1520.18 18.2083
108.891 18.2083
581.066 18.2045
1141.48 18.1875
1312.68 18.1838
1238.6 18.1838
1031.76 18.1838
740.452 18.1838
666.176 18.1838
150.339 18.1838
142.425 18.1838
43.5435 18.1838
262.508 18.1667
123.308 18.1667
83.7211 18.1667
1559.96 18.1645
339.915 18.1645
313.051 18.1645
238.667 18.1645
1398.75 18.1635
723.55 18.1635
630.579 18.1635
394.345 18.1635
905.012 18.1607
1447.6 18.1488
1261.31 18.1488
1491.92 18.1429
1256.12 18.1429
818.293 18.1429
395.113 18.1429
139.02 18.1429
85.2735 18.1429
1502.78 18.125
1495.18 18.125
1356.46 18.125
1354.18 18.125
988.742 18.125
949.79 18.125
831.56 18.125
821.252 18.125
607.365 18.125
472.344 18.125
176.059 18.125
137.124 18.125
135.911 18.125
1122.99 18.1111
759.181 18.1111
1475.06 18.1023
1365.37 18.1023
1093.42 18.1023
1335.08 18.0865
623.098 18.0865
1555.85 18.075
1374.02 18.075
666.648 18.075
532.656 18.075
268.22 18.075
153.807 18.075
129.354 18.075
1166.25 18.0662
626.308 18.0662
597.726 18.0662
361.061 18.0662
191.515 18.0662
163.475 18.0662
574.663 18.0592
120.261 18.0592
825.306 18.0536
625.678 18.0536
1647.83 18.0417
627.871 18.0417
311.981 18.0417
1411.41 18.0357
1045.93 18.0357
947.217 18.0357
805.253 18.0357
279.28 18.0357
138.845 18.0357
1676.45 18.0313
1671.91 18.0313
591.273 18.0313
586.616 18.0313
45.2455 18.0313
1577.87 18.0278
1180.22 18.0278
420.514 18.0278
295.683 18.0278
66.3011 18.0278
718.053 18.025
559.792 18.025
241.472 18.025
1455.2 18.0179
521.098 18.0114
1312.74 18.0096
301.792 18.0096
57.6913 18.0096
447.303 18.0083
380.394 18.0083
1408.21 18.0074
1266.58 18.0074
1163.12 18.0074
1157.75 18.0074
260.092 18.0074
173.391 18.0074
152.857 18.0074
1489.02 18.0066
967.263 18.0066
182.383 18.0066
505.28 18.006
100.453 18.006
1255.9 18.0054
1575.64 18.
1409.35 18.
1279.97 18.
994.875 18.
918.855 18.
884.233 18.
743.136 18.
704.898 18.
666.034 18.
508.97 18.
340.073 18.
132.561 18.
81.172 18.
42.5175 18.
1233.72 17.9205
875.899 17.9205
558.378 17.9205
483.522 17.9205
44.6143 17.9205
714.532 17.8929
574.2 17.8929
522.856 17.8929
380.475 17.8929
736.782 17.8897
129.629 17.8897
115.575 17.875
1038.2 17.7961
682.914 17.7961
57.4398 17.7961
901.971 17.7813
888.903 17.7813
669.168 17.7813
537.336 17.7813
346.934 17.7813
303.468 17.7813
58.8291 17.7813
1438.41 17.7788
480.876 17.7788
213.729 17.7788
149.062 17.7788
1541.1 17.75
1385.99 17.7202
371.807 17.7202
1288.84 17.6944
937.916 17.6944
309.857 17.6944
854.802 17.6806
231.931 17.6806
1666.75 17.675
1359.75 17.675
604.147 17.675
188.544 17.675
679.344 17.6667
645.72 17.6667
289.858 17.6667
202.812 17.6667
122.868 17.6667
51.0899 17.6667
603.122 17.6544
313.237 17.6544
167.368 17.6544
124.337 17.6544
1456.26 17.625
540.367 17.5956
1596.92 17.5714
1561.26 17.5714
1560.05 17.5714
345.687 17.5714
165.192 17.5714
1681.35 17.5568
1217.22 17.5568
1153.21 17.5568
1103.9 17.5568
698.671 17.5568
584.491 17.5568
894.381 17.5329
705.035 17.5329
126.319 17.5313
73.1801 17.5313
71.5235 17.5313
230.135 17.5
184.987 17.5
141.634 17.5
207.03 17.4821
1439.33 17.4712
546.854 17.4712
471.072 17.4712
408.731 17.4712
180.156 17.4712
127.677 17.4712
506.642 17.45
103.925 17.45
240.685 17.4464
663.208 17.4444
467.599 17.4444
262.259 17.4444
145.698 17.4444
1677.79 17.4083
1214.57 17.4083
1108.69 17.4083
939.15 17.4083
863.104 17.4083
754.502 17.4083
683.36 17.4083
612.705 17.4083
536.711 17.4083
450.381 17.4083
439.344 17.4083
327.205 17.4083
180.334 17.4083
156.612 17.4083
104.875 17.4083
72.8728 17.4083
50.2609 17.4083
568.571 17.375
567.574 17.375
509.287 17.375
506.824 17.375
419.921 17.375
325.905 17.375
266.708 17.375
242.932 17.375
220.417 17.375
197.256 17.375
93.6747 17.375
54.5622 17.375
1363.32 17.3603
783.95 17.3472
408.591 17.3472
1638.33 17.3224
1552.44 17.3224
1652.82 17.3214
1329.34 17.3214
1205.09 17.3214
1103.75 17.3214
1102.01 17.3214
564.612 17.3214
464.21 17.3214
240.788 17.3214
848.88 17.2857
665.664 17.2857
320.733 17.2857
217.65 17.2857
405.27 17.2841
214.647 17.2841
148.643 17.2841
135.692 17.2841
57.8229 17.2841
1210.78 17.2813
1019.11 17.2813
968.83 17.2813
869.24 17.2813
837.497 17.2813
673.53 17.2813
578.446 17.2813
492.118 17.2813
235.861 17.2813
103.432 17.2813
1319.75 17.25
719.528 17.25
576.5 17.25
200.992 17.25
83.1006 17.25
44.7594 17.25
905.434 17.2426
771.592 17.2404
477.714 17.2404
183.296 17.2404
107.787 17.2404
78.2017 17.2404
1612.16 17.225
205.656 17.225
1675.33 17.2083
1266.48 17.2083
1134.62 17.2083
881.083 17.2083
796.094 17.2083
591.567 17.2083
312.199 17.2083
83.7366 17.2083
869.408 17.1838
529.765 17.1838
134.911 17.1838
42.937 17.1838
1331.28 17.1667
319.243 17.1667
113.023 17.1667
79.9579 17.1667
48.5367 17.1667
1137.74 17.1645
876.177 17.1645
1683.11 17.1635
1163.91 17.1635
886.169 17.1635
584.961 17.1635
501.417 17.1635
50.1107 17.1635
1287.23 17.1607
1617.68 17.1429
1232.08 17.1429
929.878 17.1429
764.619 17.1429
713.118 17.1429
617.892 17.1429
584.746 17.1429
303.625 17.1429
148.303 17.1429
59.2373 17.1429
1562.8 17.125
1537.72 17.125
1494.18 17.125
1480.99 17.125
1350.32 17.125
1271.75 17.125
1263.26 17.125
1038.36 17.125
610.115 17.125
428.665 17.125
273.993 17.125
273.549 17.125
267.901 17.125
215.968 17.125
173.777 17.125
171.235 17.125
156.232 17.125
136.772 17.125
119.179 17.125
118.478 17.125
67.2466 17.125
1012.17 17.1111
251.826 17.1111
195.307 17.1111
80.842 17.1111
1564.72 17.1023
1003.26 17.1023
991.66 17.1023
710.229 17.1023
384.246 17.1023
93.8866 17.1
906.31 17.0865
713.365 17.0865
503.196 17.0865
1234.23 17.075
756.579 17.075
86.2818 17.075
1485.2 17.0662
997.172 17.0662
765.238 17.0662
754.06 17.0662
579.327 17.0662
556.774 17.0662
414.101 17.0662
391.614 17.0662
166.358 17.0662
101.437 17.0662
81.6993 17.0662
540.597 17.0625
241.192 17.0625
856.97 17.0592
356.33 17.0592
887.011 17.0536
407.761 17.0536
251.572 17.0536
270.119 17.05
48.0302 17.05
1384.59 17.0417
1234.83 17.0417
857.601 17.0417
729.905 17.0417
281.563 17.0417
242.631 17.0417
192.428 17.0417
100.246 17.0417
96.9308 17.0417
1443.29 17.0357
504.019 17.0357
297.163 17.0357
288.877 17.0313
128.365 17.0313
110.378 17.0313
1580.74 17.0278
1462. 17.0278
1202.24 17.0278
1189.88 17.0278
214.229 17.0278
120.393 17.0278
243.318 17.025
1129.45 17.0227
1669. 17.0114
1352.64 17.0114
1308.01 17.0114
679.846 17.0114
506.311 17.0114
444.288 17.0114
115.128 17.0114
1652.92 17.0096
1598.85 17.0096
1449.81 17.0096
1243.95 17.0096
1013.32 17.0096
767.316 17.0096
424.364 17.0096
171.256 17.0096
89.0872 17.0096
1467.15 17.0083
1175.56 17.0083
1153.33 17.0083
1145.35 17.0083
655.847 17.0083
556.355 17.0083
369.945 17.0083
315.437 17.0083
223.5 17.0083
177.654 17.0083
46.07 17.0083
1388.07 17.0074
879.368 17.0074
767.68 17.0074
488.11 17.0074
67.0027 17.0074
1582.85 17.0066
270.382 17.006
1591. 17.
1413.14 17.
1365.82 17.
1201.54 17.
1004.87 17.
812.438 17.
792.237 17.
726.196 17.
565.962 17.
478.163 17.
474.789 17.
415.537 17.
374.108 17.
243.462 17.
155.425 17.
102.664 17.
1496.87 16.8929
1026.73 16.8929
717.812 16.8929
406.297 16.8929
269.443 16.8897
129.277 16.8897
40.9858 16.8897
1236.72 16.8
165.536 16.8
676.091 16.7813
656.793 16.7813
349.624 16.7813
1226.22 16.7788
989.854 16.7788
423.028 16.7788
338.841 16.7788
304.018 16.7788
296.538 16.7788
284.519 16.7788
189.433 16.7788
1370.44 16.6944
884.183 16.6944
513.472 16.6806
1357.95 16.675
826.28 16.675
600.238 16.675
215.852 16.675
73.3636 16.675
341.212 16.6667
249.339 16.6667
107.154 16.6667
1298.04 16.625
262.848 16.625
254.657 16.625
192.821 16.625
790.015 16.5956
709.576 16.5956
1576.02 16.5714
1442.88 16.5714
1240.4 16.5714
953.189 16.5714
401.043 16.5714
341.842 16.5714
338.176 16.5714
832.971 16.5568
610.294 16.5568
1361.46 16.5329
1260.66 16.5329
1017.76 16.5313
70.2502 16.5313
1502.54 16.5
1269.22 16.5
241.943 16.5
53.427 16.5
640.289 16.4712
635.384 16.4712
292.091 16.4712
239.679 16.4712
891.704 16.45
843.37 16.45
157.68 16.45
864.584 16.4444
232.268 16.4444
143.439 16.4444
1154.62 16.4083
892.259 16.4083
755.309 16.4083
572.647 16.4083
508.161 16.4083
373.42 16.4083
340.645 16.4083
289.267 16.4083
263.188 16.4083
203.175 16.4083
160.153 16.4083
115.02 16.4083
71.1205 16.4083
269.902 16.4
1516.51 16.375
1261.22 16.375
1153.93 16.375
802.792 16.375
492.776 16.375
311.224 16.375
177.576 16.375
75.4044 16.375
219.052 16.3603
1604.89 16.3472
1060.96 16.3472
181.186 16.3333
43.9121 16.3333
1081.85 16.3214
1049.3 16.3214
95.1335 16.3214
82.2485 16.3214
1527.18 16.2857
1404.46 16.2857
1275.12 16.2857
1161.13 16.2857
1128.71 16.2857
588.552 16.2857
76.251 16.2857
1207.54 16.2841
543.791 16.2841
61.7089 16.2841
1556.84 16.2813
683.272 16.2813
203.901 16.2813
135.991 16.2813
93.9313 16.2813
79.708 16.2813
1231.89 16.25
1161.72 16.25
1113.75 16.25
963.925 16.25
758.929 16.25
723.721 16.25
635.474 16.25
236.921 16.25
47.24 16.25
814.288 16.2426
414.396 16.2426
1553.01 16.2404
1540.41 16.2404
1510.97 16.2404
1443.75 16.2404
1246.6 16.2404
899.748 16.2404
823.449 16.2404
525.684 16.2404
418.366 16.2404
379.31 16.2404
305.674 16.2404
131.604 16.2404
110.855 16.2404
186.851 16.225
1135. 16.2083
1100.09 16.2083
887.678 16.2083
511.985 16.2083
369.359 16.2083
299.974 16.2083
270.627 16.2083
265.152 16.2083
222.508 16.2083
187.383 16.2083
93.7532 16.2083
477.898 16.2
317.998 16.2
208.542 16.2
84.0134 16.2
75.3642 16.2
1057.98 16.1838
194.236 16.1838
989.731 16.1667
834.463 16.1667
1521.24 16.1635
1138.68 16.1635
964.336 16.1635
456.954 16.1635
439.392 16.1635
305.739 16.1635
112.187 16.1635
44.9931 16.1635
1568.91 16.1607
1445.86 16.1429
781.296 16.1429
649.47 16.1429
552.592 16.1429
333.775 16.1429
247.148 16.1429
220.368 16.1429
141.279 16.1429
115.264 16.1429
51.9466 16.1429
1377.77 16.125
1206.44 16.125
666.993 16.125
596.089 16.125
553.17 16.125
418.121 16.125
344.206 16.125
286.238 16.125
167.871 16.125
108.546 16.125
106.389 16.125
163.131 16.1111
88.7308 16.1111
687.187 16.1023
572.384 16.1023
384.92 16.1023
1599.95 16.0865
1058.6 16.0865
782.832 16.0865
302.728 16.0865
166.27 16.0865
127.323 16.0865
72.8109 16.0865
507.83 16.0833
741.965 16.075
446.682 16.075
359.104 16.075
340.771 16.075
54.2969 16.075
45.7943 16.075
763.401 16.0662
248.51 16.0662
228.391 16.0662
69.2723 16.0662
1612.94 16.0625
555.164 16.0625
48.9417 16.0625
1130.91 16.0592
795.029 16.0592
332.792 16.0592
108.795 16.0592
1564.45 16.05
1366.75 16.05
67.2941 16.05
1634.71 16.0417
1554.18 16.0417
570.422 16.0417
538.671 16.0417
334.65 16.0417
325.775 16.0417
226.843 16.0417
134.189 16.0417
43.6646 16.0417
828.007 16.0357
610.794 16.0357
413.647 16.0357
212.664 16.0357
181.657 16.0357
1135.49 16.0313
1082.98 16.0313
645.316 16.0313
590.8 16.0313
340.707 16.0313
261.916 16.0313
222.123 16.0313
53.0379 16.0313
513.373 16.0278
449.568 16.0278
204.728 16.0278
725.425 16.0114
512.659 16.0114
224.22 16.0114
1399.07 16.0096
1097.38 16.0096
855.512 16.0096
736.483 16.0096
412.576 16.0096
70.3539 16.0096
1301.74 16.0083
1294.31 16.0083
1101.82 16.0083
1089.98 16.0083
791.882 16.0083
616.612 16.0083
590.549 16.0083
566.32 16.0083
322.671 16.0083
217.571 16.0083
167.609 16.0083
164.627 16.0083
159.768 16.0083
1572.89 16.0074
1532.78 16.0074
613.203 16.0074
222.704 16.0074
160.805 16.0074
134.432 16.0074
845.522 16.0066
146.189 16.0066
1696.43 16.
1540.97 16.
1089.21 16.
1085.89 16.
1082.7 16.
975.851 16.
903.905 16.
872.123 16.
787.262 16.
689.141 16.
678.265 16.
435.362 16.
432.558 16.
351.879 16.
303.716 16.
128.638 16.
122.103 16.
1545.04 15.9205
1360.82 15.9205
1212.41 15.9205
996.419 15.9205
171.515 15.9205
95.3444 15.9205
1611.4 15.8929
1596.78 15.8929
834.188 15.8929
55.9096 15.8929
1309.82 15.8897
389.025 15.8897
867.135 15.8
442.173 15.8
250.47 15.8
133.105 15.8
119.926 15.8
1035.21 15.7813
997.79 15.7813
1675.15 15.7788
1164.25 15.7788
638.933 15.7788
556.061 15.7788
465.648 15.7788
418.253 15.7788
216.805 15.7788
1540.87 15.6806
260.856 15.6806
64.8751 15.6806
46.3138 15.6806
1582.31 15.675
1240.95 15.675
980.494 15.675
832.053 15.675
828.999 15.675
149.142 15.675
1164.46 15.6667
348.398 15.6667
326.435 15.6667
213.161 15.625
198.575 15.625
86.839 15.625
1291.78 15.5714
1238.16 15.5714
417.163 15.5714
69.1952 15.5714
54.8477 15.5714
1342.58 15.5625
232.884 15.5625
1510.77 15.5568
995.973 15.5568
910.413 15.5568
900.339 15.5568
155.341 15.5568
129.417 15.5568
116.118 15.5568
565.745 15.5329
43.4716 15.5329
1155.32 15.5
1026.65 15.5
364.405 15.5
287.118 15.5
184.525 15.5
166.929 15.5
72.5869 15.5
1612.26 15.4712
1562.25 15.4712
1508.56 15.4712
1435.47 15.4712
1278.44 15.4712
1260.53 15.4712
776.086 15.4712
340.276 15.4712
225.292 15.4712
223.313 15.4712
56.1779 15.4712
1126.5 15.45
934.387 15.45
767.057 15.45
384.154 15.45
1409.62 15.4464
1267.77 15.4464
1055.87 15.4464
201.393 15.4464
1101.12 15.4083
1003.15 15.4083
656.429 15.4083
225.518 15.4083
207.146 15.4083
1468.16 15.375
1201.92 15.375
863.234 15.375
801.462 15.375
702.757 15.375
615.989 15.375
533.333 15.375
372.763 15.375
317.351 15.375
204.345 15.375
56.387 15.375
1266.4 15.3603
872.536 15.3603
868.463 15.3603
528.184 15.3603
64.6281 15.3603
1338.62 15.3472
1104.18 15.3472
650.497 15.3472
389.426 15.3472
752.917 15.3333
1108.26 15.3224
1359.98 15.3214
1224.25 15.3214
494.776 15.3214
335.914 15.3214
318.242 15.3214
213.985 15.3214
181.032 15.3214
149.28 15.3214
70.9217 15.3214
1452.08 15.2857
1364.94 15.2857
786.963 15.2857
657.222 15.2857
1281.48 15.2841
1235.26 15.2841
1049.37 15.2841
809.434 15.2841
553.24 15.2841
501.992 15.2841
1092.19 15.2813
1024.09 15.2813
942.92 15.2813
773.915 15.2813
491.051 15.2813
244.723 15.2813
535.35 15.25
490.219 15.25
1114.72 15.2404
1017.4 15.2404
589.671 15.2404
584.01 15.2404
549.017 15.2404
501.873 15.2404
481.527 15.2404
380.27 15.2404
268.125 15.2404
165.665 15.2404
92.0744 15.2404
54.369 15.2404
672.133 15.2083
513.685 15.2083
444.481 15.2083
122.477 15.2083
55.6989 15.2083
1488.36 15.2
1324.97 15.2
921.267 15.2
714.331 15.2
632.557 15.2
262.034 15.2
226.523 15.2
215.487 15.2
1580.44 15.1838
220.564 15.1838
116.887 15.1838
42.3533 15.1838
1581.63 15.1667
1561.07 15.1667
1073.6 15.1667
442.851 15.1667
176.535 15.1667
120.33 15.1667
1405.42 15.1645
1297.41 15.1645
1025.22 15.1645
215.194 15.1645
1246.18 15.1635
920.703 15.1635
889.716 15.1635
566.799 15.1635
516.003 15.1635
258.123 15.1635
224.944 15.1635
176.221 15.1635
80.3554 15.1635
1305.45 15.1429
930.526 15.1429
882.871 15.1429
557.883 15.1429
543.486 15.1429
220.249 15.1429
117.116 15.1429
65.9656 15.1429
1642.81 15.125
1538.17 15.125
1368.49 15.125
1102.64 15.125
1063.79 15.125
1000.99 15.125
997.099 15.125
978.752 15.125
651.092 15.125
389.373 15.125
363.659 15.125
347.735 15.125
307.32 15.125
291.516 15.125
273.073 15.125
267.191 15.125
231.976 15.125
142.329 15.125
127.51 15.125
94.565 15.125
88.0039 15.125
66.3443 15.125
62.4047 15.125
1003. 15.1111
423.291 15.1111
222.2 15.1111
1498.81 15.1023
1071.59 15.1023
732.755 15.1023
715.092 15.1023
442.345 15.1023
152.581 15.0865
1574.41 15.075
789.885 15.075
608.121 15.075
500.284 15.075
324.722 15.075
196.461 15.075
89.7047 15.075
71.7348 15.075
1340.53 15.0662
1316.79 15.0662
521.426 15.0662
1393.53 15.0625
1338.76 15.05
99.1534 15.05
1422.4 15.0417
1244.88 15.0417
1089.74 15.0417
1065.16 15.0417
882.139 15.0417
863.31 15.0417
706.353 15.0417
631.768 15.0417
502.401 15.0417
251.902 15.0417
231.303 15.0417
179.871 15.0417
88.2783 15.0417
40.807 15.0417
1398.89 15.0357
704.259 15.0357
676.386 15.0357
632.186 15.0357
586.45 15.0357
128.236 15.0357
115.843 15.0357
103.875 15.0357
95.1732 15.0357
53.7915 15.0357
1587.48 15.0313
1514.13 15.0313
1264.71 15.0313
849.825 15.0313
772.179 15.0313
685.415 15.0313
571.974 15.0313
185.904 15.0313
1045.31 15.0278
609.223 15.0278
520.498 15.0278
422.066 15.0278
94.7267 15.0278
1070.26 15.0179
959.456 15.0179
1100.38 15.0139
849.575 15.0139
238.95 15.0139
146.848 15.0139
562.574 15.0114
349.69 15.0114
333.168 15.0114
67.7926 15.0114
1656.48 15.0096
1603.98 15.0096
1336.72 15.0096
981.945 15.0096
891.983 15.0096
890.239 15.0096
488.73 15.0096
202.171 15.0096
1591.39 15.0083
673.306 15.0083
583.239 15.0083
551.784 15.0083
545.187 15.0083
483.12 15.0083
439.714 15.0083
348.299 15.0083
299.488 15.0083
145.774 15.0083
76.6486 15.0083
980.617 15.0074
293.52 15.0074
1538.43 15.
1486.02 15.
1417.48 15.
1203.12 15.
1197.18 15.
1115.23 15.
1021.6 15.
984.585 15.
980.366 15.
823.16 15.
741.403 15.
708.743 15.
629.739 15.
579.7 15.
529.541 15.
497.715 15.
464.607 15.
424.984 15.
380.981 15.
311.183 15.
307.37 15.
264.145 15.
54.5758 15.
1250.5 14.9205
1182.55 14.9205
1166.12 14.9205
1135.18 14.9205
707.127 14.9205
94.9966 14.9205
455.432 14.8929
136.882 14.8897
84.7254 14.8897
537.54 14.875
156.48 14.875
119.068 14.875
1638.06 14.8
1233.54 14.8
624.712 14.8
305.061 14.8
216.14 14.8
163.881 14.8
75.7766 14.8
64.9294 14.8
1450.64 14.7813
1163.43 14.7813
623.561 14.7813
86.6236 14.7813
1298.47 14.7788
840.536 14.7788
722.962 14.7788
603.218 14.7788
1008.1 14.6806
811.938 14.6806
166.016 14.6806
814.695 14.675
705.524 14.675
206.874 14.675
149.03 14.675
86.2615 14.675
69.2968 14.675
68.0153 14.675
1519.41 14.6667
1326.75 14.6667
535.824 14.6667
492.159 14.6667
417.972 14.6667
349.302 14.6667
198.058 14.6667
1449.39 14.5956
100.493 14.5956
1659.61 14.5714
1624.86 14.5714
245.558 14.5714
110.572 14.5714
1679.82 14.5625
1208.44 14.5625
487.397 14.5625
392.665 14.5625
1616.25 14.5568
594.31 14.5568
426.275 14.5568
398.317 14.5568
373.385 14.5568
368.992 14.5568
361.537 14.5568
335.795 14.5568
261.181 14.5568
80.3059 14.5568
483.276 14.5
407.438 14.5
104.033 14.5
791.482 14.4712
106.206 14.4712
94.6104 14.4712
92.1747 14.4712
56.687 14.4712
1661.66 14.45
1351.79 14.45
1298.95 14.45
908.332 14.45
783.093 14.45
491.246 14.45
302.965 14.45
1270.47 14.4464
476.236 14.4444
222.482 14.4444
209.013 14.4444
224.572 14.4083
204.68 14.4083
150.143 14.4083
41.7446 14.4083
1135.96 14.375
1085.13 14.375
858.567 14.375
638.184 14.375
448.712 14.375
389.496 14.375
115.994 14.375
108.191 14.375
1621.97 14.3603
1533.65 14.3603
894.963 14.3603
1262.95 14.3472
697.836 14.3472
645.633 14.3472
285.438 14.3472
1563.38 14.3214
1539.91 14.3214
636.197 14.3214
602.33 14.3214
329.415 14.3214
180.584 14.3214
178.858 14.3214
1370.79 14.2857
692.68 14.2841
545.088 14.2841
511.465 14.2841
259.299 14.2813
224.486 14.2813
107.265 14.2813
1611.53 14.25
1341.4 14.25
647.687 14.25
493.217 14.25
375.4 14.25
154.517 14.25
1325.48 14.2404
1323.02 14.2404
1241.99 14.2404
832.859 14.2404
657.952 14.2404
599.577 14.2404
461.846 14.2404
461.095 14.2404
297.745 14.2404
265.806 14.2404
204.795 14.2404
140.219 14.2404
133.511 14.2404
45.1111 14.2404
41.4889 14.2404
1158.16 14.2083
591.915 14.2083
391.649 14.2083
207.929 14.2083
177.183 14.2083
1190.81 14.2
412.264 14.2
262.966 14.2
252.765 14.2
149.251 14.2
45.2693 14.2
42.4135 14.2
942.077 14.1838
258.828 14.1838
1523.28 14.1667
1108.87 14.1667
703.424 14.1667
614.95 14.1667
612.464 14.1667
338.428 14.1667
123.233 14.1667
1443.39 14.1635
961.15 14.1635
668.726 14.1635
265.612 14.1635
210.459 14.1635
112.783 14.1635
91.2104 14.1635
463.419 14.1607
1667.53 14.1429
1245.18 14.1429
898.394 14.1429
788.324 14.1429
756.784 14.1429
361.333 14.1429
338.532 14.1429
324.443 14.1429
317.404 14.1429
165.164 14.1429
150.374 14.1429
125.391 14.1429
51.5056 14.1429
1664.54 14.125
1185.53 14.125
1151.75 14.125
1046.55 14.125
951.787 14.125
546.522 14.125
519.829 14.125
475.561 14.125
330.318 14.125
238.548 14.125
216.512 14.125
142.925 14.125
116.558 14.125
112.881 14.125
107.392 14.125
95.3214 14.125
83.532 14.125
1587.6 14.1111
622.959 14.1023
366.874 14.1023
344.726 14.1023
250.293 14.1023
219.925 14.1023
196.686 14.1023
130.634 14.1023
66.3941 14.1023
40.7176 14.1023
1580.05 14.0865
1557.68 14.0865
1453.97 14.0865
1369.34 14.0865
1285.16 14.0865
1251.68 14.0865
1206.58 14.0865
934.76 14.0865
742.152 14.0865
631.12 14.0865
534.033 14.0865
477.662 14.0865
476.323 14.0865
436.247 14.0865
419.681 14.0865
373.477 14.0865
321.858 14.0865
155.696 14.0865
146.487 14.0865
114.803 14.0865
97.0601 14.0865
88.4937 14.0865
828.795 14.0833
75.4656 14.0833
42.4495 14.0833
1646.01 14.075
1568.1 14.075
1426. 14.075
1334.6 14.075
987.805 14.075
540.765 14.075
1394.44 14.0662
1031.63 14.0662
341.681 14.0662
263.15 14.0662
1522.03 14.0625
809.704 14.0625
963.417 14.05
467.353 14.05
450.077 14.05
406.639 14.05
392.464 14.05
376.026 14.05
52.1823 14.05
1536.61 14.0417
1442.63 14.0417
1384.06 14.0417
1195.22 14.0417
988.05 14.0417
849.246 14.0417
225.626 14.0417
221.185 14.0417
1622.92 14.0357
1595.83 14.0357
1542.5 14.0357
1447.39 14.0357
1359.37 14.0357
1124.43 14.0357
984.172 14.0357
945.526 14.0357
769.126 14.0357
666.708 14.0357
616.882 14.0357
599.675 14.0357
484.661 14.0357
142.788 14.0357
110.306 14.0357
850.977 14.0313
640.074 14.0313
409.382 14.0313
297.676 14.0313
216.263 14.0313
1439.46 14.0278
345.121 14.025
480.953 14.0179
1010.95 14.0139
432.26 14.0139
166.41 14.0139
125.924 14.0139
124.603 14.0139
967.334 14.0114
962.014 14.0114
592.932 14.0114
518.395 14.0114
509.785 14.0114
488.515 14.0114
281.919 14.0114
227.197 14.0114
152.454 14.0114
1142.6 14.0096
997.551 14.0096
209.286 14.0096
1119.98 14.0083
1115.02 14.0083
1066.8 14.0083
984.28 14.0083
877.687 14.0083
760.207 14.0083
626.039 14.0083
601.893 14.0083
250.609 14.0083
185.951 14.0083
149.344 14.0083
139.717 14.0083
465.904 14.0074
218.205 14.0074
1671.53 14.
1641.24 14.
1628.6 14.
1607.49 14.
1542.79 14.
1508.15 14.
1395.34 14.
1296.98 14.
1118.77 14.
1028.82 14.
1023.79 14.
871.977 14.
830.382 14.
829.475 14.
813.238 14.
480.772 14.
229.86 14.
217.757 14.
196.325 14.
111.089 14.
1054.82 13.9205
382.423 13.9205
184.131 13.9205
103.098 13.9205
1348.79 13.8929
577.705 13.8929
520.769 13.8929
383.879 13.8929
306.73 13.8929
41.8709 13.8929
1526.4 13.875
1197.91 13.875
940.89 13.875
624.768 13.875
411.326 13.875
404.857 13.875
214.905 13.875
75.7361 13.875
72.9554 13.875
1630.95 13.8
1513.58 13.8
1373.37 13.8
1334.77 13.8
1292.33 13.8
871.071 13.8
623.196 13.8
390.554 13.8
326.775 13.8
273.465 13.8
164.269 13.8
144.643 13.7813
1669.13 13.7788
1662.51 13.7788
1629.9 13.7788
979.24 13.7788
467.219 13.7788
322.735 13.7788
49.7377 13.7788
320.17 13.75
241.512 13.75
101.769 13.75
65.9495 13.75
1408.5 13.6806
1265.11 13.6806
1252.97 13.6806
596.923 13.6806
509.211 13.6806
457.367 13.6806
448.034 13.6806
147.798 13.6806
50.2254 13.6806
187.173 13.675
101.017 13.675
50.0042 13.675
1397.76 13.6667
1209.49 13.6667
1150.55 13.6667
1067.05 13.6667
377.642 13.6667
432.647 13.625
1158.36 13.5956
734.464 13.5956
1632.07 13.5714
907.933 13.5714
174.276 13.5714
92.114 13.5714
76.7245 13.5714
1192.64 13.5625
1115.97 13.5625
1052.41 13.5625
933.842 13.5625
383.648 13.5625
96.0618 13.5625
95.227 13.5625
94.4015 13.5625
716.339 13.5568
504.261 13.5568
450.525 13.5568
434.863 13.5568
235.248 13.5568
208.684 13.5568
112.669 13.5568
97.2535 13.5568
76.0192 13.5568
851.329 13.5
168.672 13.5
68.2756 13.5
1586.37 13.4712
1050.71 13.4712
1026.09 13.4712
1005. 13.4712
929.357 13.4712
927.629 13.4712
151.008 13.4712
109.976 13.4712
1589.28 13.45
1397.15 13.45
1269.53 13.45
1256.38 13.45
1254.45 13.45
952.907 13.45
879.177 13.45
813.528 13.45
574.323 13.45
261.519 13.45
200.438 13.45
81.9648 13.45
60.4062 13.45
1542.18 13.4464
1328.26 13.4464
456.305 13.4464
151.829 13.4464
1414.92 13.4083
1383.15 13.4083
63.1402 13.4083
1694.35 13.375
858.768 13.375
808.249 13.375
770.57 13.375
523.273 13.375
161.308 13.375
45.6273 13.375
1575.04 13.3472
1430.32 13.3472
1269.06 13.3472
1189.72 13.3472
930.233 13.3472
855.365 13.3472
621.933 13.3472
586.259 13.3472
548.288 13.3472
460.145 13.3472
419.126 13.3472
82.95 13.3333
956.798 13.3214
916.773 13.3214
506.157 13.3214
422.232 13.3214
274.239 13.3214
221.671 13.3214
144.387 13.3214
1618.61 13.2841
1437.57 13.2841
1312.16 13.2841
1021.48 13.2841
880.776 13.2841
739.815 13.2841
573.868 13.2841
400.6 13.2841
383.314 13.2841
338.247 13.2841
315.082 13.2841
300.213 13.2841
294.698 13.2841
284.134 13.2841
229.736 13.2841
216.338 13.2841
194.205 13.2841
177.833 13.2841
127.218 13.2841
104.653 13.2841
53.5308 13.2841
48.796 13.2813
1533.05 13.25
1523.14 13.25
1515.54 13.25
1325.85 13.25
1137.3 13.25
530.629 13.25
485.285 13.25
365.108 13.25
353.457 13.25
279.907 13.25
165.573 13.25
130.031 13.25
113.421 13.25
110.07 13.25
77.3612 13.25
57.3296 13.25
1697.21 13.2404
1498.12 13.2404
1382.32 13.2404
1369.55 13.2404
1116.95 13.2404
650.26 13.2404
497.981 13.2404
452.415 13.2404
452.232 13.2404
334.226 13.2404
327.329 13.2404
275.892 13.2404
261.731 13.2404
67.7034 13.2404
1565.67 13.2083
842.726 13.2083
839.851 13.2083
253.83 13.2083
211.563 13.2083
90.1176 13.2083
1324.43 13.2
799.054 13.2
765.014 13.2
730.694 13.2
614.081 13.2
317.262 13.2
246.924 13.2
230.055 13.2
165.915 13.2
134.651 13.2
1088.86 13.1838
1371.65 13.1667
1321.29 13.1667
1261.39 13.1667
1007.16 13.1667
917.172 13.1667
779.072 13.1667
761.994 13.1667
672.042 13.1667
527.71 13.1667
349.111 13.1667
348.866 13.1667
248.032 13.1667
243.05 13.1667
138.905 13.1667
99.2625 13.1667
97.5577 13.1667
80.5022 13.1667
1314.65 13.1645
840.77 13.1635
779.22 13.1635
750.53 13.1635
581.223 13.1635
382.703 13.1635
216.418 13.1635
159.127 13.1635
104.052 13.1635
1058.79 13.1607
1652.31 13.1429
1502.45 13.1429
1387.09 13.1429
1172.65 13.1429
1033.29 13.1429
954.655 13.1429
846.138 13.1429
634.449 13.1429
625.062 13.1429
412.704 13.1429
214.506 13.1429
81.1513 13.1429
1256.27 13.125
1194.11 13.125
1015.59 13.125
955.425 13.125
706.278 13.125
570.585 13.125
436.977 13.125
333.521 13.125
291.089 13.125
172.858 13.125
132.836 13.125
106.066 13.125
93.6509 13.125
57.1266 13.125
46.5202 13.125
1663.97 13.1023
1519.64 13.1023
1133.96 13.1023
1106.87 13.1023
907.845 13.1023
529.672 13.1023
516.884 13.1023
247.878 13.1023
217.166 13.1023
195.956 13.1023
159.196 13.1023
125.602 13.1023
82.4208 13.1023
46.2294 13.1023
1569.62 13.0865
1072.87 13.0865
828.188 13.0865
821.624 13.0865
686.825 13.0865
628.618 13.0865
512.854 13.0865
433.165 13.0865
341.586 13.0865
304.845 13.0865
239.819 13.0865
147.279 13.0865
137.277 13.0865
135.264 13.0865
130.353 13.0865
123.359 13.0865
81.9842 13.0865
1014.39 13.0833
1083.06 13.075
975.386 13.075
575.295 13.075
170.013 13.075
164.017 13.075
70.5559 13.075
902.725 13.0662
1467.92 13.0625
1359.1 13.0625
1339.34 13.0625
1276.51 13.0625
213.258 13.0592
1283.8 13.05
1148.92 13.05
918.732 13.05
623.688 13.05
617.479 13.05
539.661 13.05
453.121 13.05
341.278 13.05
103.781 13.05
49.3942 13.05
1500.81 13.0417
1274.05 13.0417
1226.45 13.0417
1218.22 13.0417
1076.25 13.0417
1021.91 13.0417
994.042 13.0417
923.201 13.0417
917.052 13.0417
908.679 13.0417
720.681 13.0417
686.36 13.0417
595.762 13.0417
415.747 13.0417
381.624 13.0417
327.722 13.0417
233.089 13.0417
203.362 13.0417
145.279 13.0417
142.206 13.0417
98.977 13.0417
50.6988 13.0417
41.1504 13.0417
1626.04 13.0357
1551.09 13.0357
1497.46 13.0357
1156.74 13.0357
827.232 13.0357
644.633 13.0357
479.73 13.0357
410.589 13.0357
295.742 13.0357
242.514 13.0357
205.59 13.0357
926.65 13.0313
322.249 13.0313
161.059 13.0313
93.9144 13.0313
489.619 13.025
407.191 13.025
1514.69 13.0179
861.04 13.0179
504.046 13.0179
102.276 13.0179
1312.24 13.0139
202.016 13.0139
143.933 13.0139
106.14 13.0139
1001.95 13.0114
792.43 13.0114
630.502 13.0114
440.288 13.0114
255.75 13.0114
178.957 13.0114
150.944 13.0114
1534.77 13.0096
1262.38 13.0096
935.81 13.0096
926.214 13.0096
817.196 13.0096
721.588 13.0096
628.805 13.0096
581.605 13.0096
574.155 13.0096
537.241 13.0096
295.634 13.0096
166.81 13.0096
61.8719 13.0096
1638.72 13.0083
1528.63 13.0083
1438.29 13.0083
657.29 13.0083
636.398 13.0083
584.8 13.0083
530.728 13.0083
391.014 13.0083
321.971 13.0083
240.405 13.0083
1378.34 13.0074
1664.16 13.
1614.91 13.
1611.11 13.
1554.34 13.
1372.26 13.
1302.41 13.
1232.26 13.
1143.69 13.
1141.67 13.
1127.64 13.
1124.68 13.
1075.09 13.
1008.67 13.
874.431 13.
571.324 13.
541.165 13.
452.098 13.
438.091 13.
354.818 13.
328.08 13.
320.421 13.
265.25 13.
262.129 13.
230.412 13.
212.096 13.
190.379 13.
170.14 13.
138.326 13.
134.974 13.
125.115 13.
79.6668 13.
69.836 13.
43.8728 13.
1382.39 12.9205
407.684 12.9205
226.108 12.9205
209.049 12.9205
134.814 12.9205
128.167 12.9205
1511.3 12.8929
63.2274 12.8929
1380.35 12.875
808.158 12.875
797.753 12.875
621.993 12.875
312.387 12.875
1458.53 12.8
1265.96 12.8
1226.99 12.8
1097.75 12.8
941.438 12.8
783.212 12.8
85.6003 12.8
71.7754 12.8
1239.72 12.7788
917.254 12.7788
792.16 12.7788
787.957 12.7788
747.487 12.7788
692.424 12.7788
259.605 12.7788
143.228 12.7788
135.039 12.7788
691.01 12.75
408.392 12.75
235.373 12.75
1087.88 12.6806
871.447 12.6806
833.02 12.6806
752.356 12.6806
685.484 12.6806
229.697 12.6806
45.1594 12.6806
677.968 12.675
521.833 12.675
346.101 12.675
128.788 12.675
1465.89 12.6667
1282.06 12.6667
1174.81 12.6667
741.587 12.6667
339.547 12.6667
336.573 12.6667
195.91 12.6667
43.9609 12.6667
672.305 12.625
197.06 12.625
1583.7 12.5714
1529.26 12.5714
1146.83 12.5714
85.2364 12.5714
1604.69 12.5625
1113.49 12.5625
896.276 12.5625
700.424 12.5625
640.692 12.5625
434.999 12.5625
399.494 12.5625
355.934 12.5625
302.127 12.5625
198.237 12.5625
134.384 12.5625
48.8654 12.5625
1680.58 12.5568
1677.27 12.5568
1421.23 12.5568
1008.51 12.5568
841.309 12.5568
726.903 12.5568
434.225 12.5568
272.375 12.5568
240.647 12.5568
123.915 12.5568
120.294 12.5568
117.543 12.5568
74.9391 12.5568
61.2439 12.5568
44.2425 12.5568
372.317 12.5
1554.95 12.4712
1300.3 12.4712
1029.1 12.4712
809.255 12.4712
341.354 12.4712
184.01 12.4712
130.975 12.4712
44.8806 12.4712
1347.66 12.45
1243.38 12.45
1022.92 12.45
714.041 12.45
709.425 12.45
562.21 12.45
555.717 12.45
493.392 12.45
454.327 12.45
434.492 12.45
410.528 12.45
310.368 12.45
181.879 12.45
148.499 12.45
1260.91 12.4464
1079.21 12.4464
375.167 12.4464
158.429 12.4464
108.99 12.4464
1657.3 12.4083
1451.64 12.4083
1248.48 12.4083
1551. 12.375
1550.75 12.375
1418.91 12.375
843.289 12.375
735.055 12.375
720.018 12.375
556.951 12.375
472.407 12.375
310.826 12.375
223.389 12.375
208.167 12.375
86.1814 12.375
79.4313 12.375
50.9353 12.375
1431.06 12.3472
998.822 12.3472
473.293 12.3472
423.6 12.3472
422.976 12.3472
206.292 12.3472
1287.49 12.3333
1105.97 12.3333
490.843 12.3333
1217.55 12.3214
784.485 12.3214
571.92 12.3214
445.303 12.3214
42.0483 12.3214
1413.94 12.2841
1190.71 12.2841
1048.58 12.2841
985.648 12.2841
900.642 12.2841
897.176 12.2841
792.961 12.2841
451.232 12.2841
426.419 12.2841
418.015 12.2841
359.038 12.2841
350.957 12.2841
243.692 12.2841
192.991 12.2841
192.111 12.2841
179.364 12.2841
746.341 12.2813
218.391 12.2813
121.546 12.2813
1631.06 12.25
1343.03 12.25
1292.45 12.25
579.035 12.25
274.443 12.25
1125.32 12.2404
1085.27 12.2404
1042.72 12.2404
1019.6 12.2404
1000.3 12.2404
817.836 12.2404
768.331 12.2404
559.737 12.2404
441.443 12.2404
425.805 12.2404
335.105 12.2404
266.871 12.2404
1678.02 12.225
901.343 12.225
330.518 12.2083
280.353 12.2083
88.6283 12.2083
1605.59 12.2
1039.53 12.2
937. 12.2
845.337 12.2
780.64 12.2
702.893 12.2
641.639 12.2
616.229 12.2
526.015 12.2
388.773 12.2
324.558 12.2
191.102 12.2
165.789 12.2
91.2637 12.2
63.2908 12.2
1394.78 12.1667
1109.69 12.1667
1091.79 12.1667
909.796 12.1667
856.852 12.1667
818.589 12.1667
484.926 12.1667
315.793 12.1667
294.522 12.1667
1027.91 12.1607
452.046 12.1607
82.6559 12.1607
1503.96 12.1429
1479.67 12.1429
1091.07 12.1429
850.827 12.1429
742.246 12.1429
361.627 12.1429
334.875 12.1429
234.842 12.1429
88.7524 12.1429
74.206 12.1429
1659.43 12.125
1510.19 12.125
1335.77 12.125
1272.56 12.125
1222.52 12.125
1128.83 12.125
1025.37 12.125
991.112 12.125
852.664 12.125
822.708 12.125
742.541 12.125
593.714 12.125
446.717 12.125
442.501 12.125
378.001 12.125
270.679 12.125
266.183 12.125
208.64 12.125
136.921 12.125
113.132 12.125
107.877 12.125
99.7016 12.125
69.6728 12.125
1641.69 12.1023
1579.21 12.1023
1479.97 12.1023
1341.83 12.1023
1223.75 12.1023
1153.63 12.1023
760.65 12.1023
711.712 12.1023
604.608 12.1023
504.147 12.1023
351.804 12.1023
313.365 12.1023
280.977 12.1023
232.381 12.1023
226.447 12.1023
193.231 12.1023
62.9351 12.1023
51.6909 12.1023
1660.94 12.0865
1357.85 12.0865
1263.87 12.0865
1083.55 12.0865
882.224 12.0865
593.407 12.0865
558.884 12.0865
536.497 12.0865
421.455 12.0865
256.456 12.0865
181.41 12.0865
115.491 12.0865
100.97 12.0865
456.385 12.0833
756.248 12.075
1603.52 12.0662
1130.14 12.0625
853.484 12.0625
428.551 12.0625
388.604 12.0625
213.348 12.0625
86.224 12.0625
1584.11 12.05
1310.88 12.05
949.406 12.05
794.464 12.05
788.13 12.05
659.994 12.05
552.296 12.05
433.512 12.05
416.085 12.05
233.886 12.05
208.402 12.05
170.245 12.05
74.6555 12.05
1644.64 12.0417
1141.34 12.0417
1136.84 12.0417
1062.59 12.0417
921.009 12.0417
797.114 12.0417
485.582 12.0417
430.749 12.0417
347.277 12.0417
201.962 12.0417
171.458 12.0417
125.352 12.0417
122.027 12.0417
95.4584 12.0417
84.9639 12.0417
74.0383 12.0417
64.3703 12.0417
1571.62 12.0357
956. 12.0357
631.912 12.0357
482.67 12.0357
1305.59 12.0313
434.741 12.0313
101.12 12.0313
1396.08 12.025
157.43 12.025
992.674 12.0179
609.592 12.0179
1405.74 12.0139
1366.2 12.0139
1024.49 12.0139
958.073 12.0139
714.266 12.0139
582.088 12.0139
522.892 12.0139
339.133 12.0139
293.216 12.0139
1539.56 12.0114
1535.69 12.0114
1450.31 12.0114
1404.88 12.0114
1375.79 12.0114
956.443 12.0114
843.125 12.0114
825.981 12.0114
543.847 12.0114
84.5192 12.0114
84.2193 12.0114
1589.56 12.0096
1196.93 12.0096
1192. 12.0096
1189.11 12.0096
824.977 12.0096
644.545 12.0096
611.828 12.0096
559.291 12.0096
502.079 12.0096
486.037 12.0096
323.227 12.0096
316.17 12.0096
304.735 12.0096
221.935 12.0096
96.1537 12.0096
83.0249 12.0096
53.2634 12.0096
1242.3 12.0083
1110.38 12.0083
815.151 12.0083
74.9133 12.0083
64.9138 12.0083
56.0756 12.0083
547.366 12.0074
1680.75 12.
1638.49 12.
1636.29 12.
1411.56 12.
1382.75 12.
1367.99 12.
1269.82 12.
1204.96 12.
1198.76 12.
1166.55 12.
1026.01 12.
987.211 12.
973.24 12.
790.303 12.
677.087 12.
675.493 12.
642.564 12.
425.415 12.
401.688 12.
323.598 12.
245.907 12.
243.229 12.
226.068 12.
220.457 12.
201.805 12.
132.962 12.
122.248 12.
104.588 12.
1115.73 11.9205
1098.66 11.9205
669.956 11.9205
536.095 11.9205
404.153 11.9205
355.016 11.9205
105.277 11.9205
68.3899 11.9205
57.0132 11.9205
1225.52 11.875
1144.76 11.875
1069.01 11.875
800.327 11.875
695.522 11.875
529.416 11.875
473.209 11.875
421.002 11.875
1496.29 11.8
1496.13 11.8
1453.47 11.8
960.475 11.8
531.762 11.8
489.469 11.8
355.556 11.8
344.762 11.8
328.545 11.8
1519.11 11.7788
1176.33 11.7788
1030.3 11.7788
813.895 11.7788
641.527 11.7788
312.313 11.7788
262.929 11.7788
178.644 11.7788
52.9094 11.7788
1614.7 11.75
214.158 11.75
68.6088 11.75
1399.92 11.6806
1272.78 11.6806
995.014 11.6806
955.245 11.6806
915.114 11.6806
733.139 11.6806
726.515 11.6806
659.514 11.6806
562.715 11.6806
372.189 11.6806
356.554 11.6806
319.062 11.6806
315.858 11.6806
274.397 11.6806
211.893 11.6806
189.88 11.6806
83.5076 11.6806
748.844 11.6667
703.153 11.6667
682.999 11.6667
638.406 11.6667
428.447 11.6667
318.325 11.6667
219.826 11.6667
212.958 11.6667
128.075 11.6667
1544.54 11.625
57.6327 11.625
1357.53 11.5714
1053.65 11.5625
765.978 11.5625
674.52 11.5625
505.221 11.5625
463.122 11.5625
427.786 11.5625
355.84 11.5625
204.545 11.5625
1580.17 11.5568
1358.06 11.5568
1345.76 11.5568
1044.33 11.5568
1013.95 11.5568
921.638 11.5568
906.45 11.5568
890.584 11.5568
693.902 11.5568
562.93 11.5568
289.966 11.5568
246.997 11.5568
217.809 11.5568
182.315 11.5568
58.535 11.5568
1503.58 11.4712
1123.45 11.4712
733.704 11.4712
655.251 11.4712
522.448 11.4712
290.535 11.4712
270.777 11.4712
253.42 11.4712
52.2734 11.4712
1646.19 11.45
1506.18 11.45
1345.3 11.45
971.582 11.45
752.747 11.45
586.189 11.45
571.648 11.45
551.141 11.45
506.378 11.45
181.123 11.45
152.491 11.45
137.379 11.45
104.145 11.45
50.0531 11.45
1185.7 11.4464
721.212 11.4464
532.106 11.4464
292.036 11.4464
183.261 11.4464
1313.53 11.4083
644.677 11.4083
385.09 11.4083
1613.29 11.375
1513.02 11.375
1466.48 11.375
1143.36 11.375
1104.68 11.375
865.663 11.375
772.769 11.375
542.964 11.375
459.557 11.375
271.25 11.375
182.6 11.375
111.423 11.375
67.3222 11.375
1635.73 11.3472
1013.2 11.3472
784.086 11.3472
735.765 11.3472
638.579 11.3472
476.626 11.3472
149.678 11.3472
116.62 11.3472
70.4799 11.3472
1673.84 11.3333
1179.76 11.3333
1116.47 11.3333
234.444 11.3333
1407.22 11.3214
1167.56 11.3214
749.333 11.3214
414.766 11.3214
353.223 11.3214
264.238 11.3214
103.635 11.3214
49.1447 11.3214
959.154 11.2841
958.909 11.2841
958.374 11.2841
867.414 11.2841
716.52 11.2841
379.468 11.2841
363.023 11.2841
217.926 11.2841
167.506 11.2841
154.085 11.2841
136.527 11.2841
112.828 11.2841
93.7317 11.2841
81.818 11.2841
77.5796 11.2841
66.6892 11.2841
45.0649 11.2841
40.1209 11.2841
1421.5 11.2813
1668. 11.25
735.64 11.25
670.25 11.25
607.987 11.25
503.567 11.25
131.376 11.25
121.089 11.25
87.9115 11.25
49.9531 11.25
1254.82 11.2404
1251.32 11.2404
1186.5 11.2404
879.436 11.2404
411.053 11.2404
322.578 11.2404
197.555 11.2404
354.132 11.225
1675.96 11.2
1335.42 11.2
1243.63 11.2
1038.86 11.2
458.526 11.2
436.713 11.2
344.12 11.2
1406.34 11.1667
1168.36 11.1667
903.62 11.1667
291.228 11.1667
271.334 11.1667
181.958 11.1667
65.7147 11.1667
1217.67 11.1607
1067.3 11.1607
924.103 11.1607
890.635 11.1607
561.241 11.1607
526.227 11.1607
384.424 11.1607
356.809 11.1607
298.525 11.1607
182.196 11.1607
53.0992 11.1607
52.0464 11.1607
49.5301 11.1607
1519.26 11.1429
1186.39 11.1429
911.957 11.1429
365.055 11.1429
222.858 11.1429
191.356 11.1429
1570.56 11.125
1545.67 11.125
1412.39 11.125
1327.58 11.125
1233.03 11.125
1157.11 11.125
945.983 11.125
779.399 11.125
666.546 11.125
627.27 11.125
464.922 11.125
446.644 11.125
430.072 11.125
388.468 11.125
378.366 11.125
368.242 11.125
366.595 11.125
258.083 11.125
212.755 11.125
141.177 11.125
78.2948 11.125
1666.15 11.1023
1514.82 11.1023
1076.08 11.1023
768.078 11.1023
722.835 11.1023
554.33 11.1023
496.396 11.1023
454.683 11.1023
429.074 11.1023
304.995 11.1023
245.297 11.1023
238.977 11.1023
208.516 11.1023
168.612 11.1023
89.8677 11.1023
53.159 11.1023
768.983 11.0865
644.764 11.0865
526.724 11.0865
523.455 11.0865
236.389 11.0865
136.138 11.0865
120.507 11.0865
1323.14 11.0833
412.527 11.0833
210.333 11.0833
120.889 11.0833
101.927 11.0833
206.708 11.075
179.993 11.075
40.1496 11.075
1556.93 11.0625
1317.91 11.0625
1267.64 11.0625
762.928 11.0625
597.907 11.0625
424.117 11.0625
267.593 11.0625
227.689 11.0625
119.54 11.0625
74.2796 11.0625
72.0364 11.0625
68.697 11.0625
1573.46 11.05
869.695 11.05
739.283 11.05
571.248 11.05
377.706 11.05
235.281 11.05
212.247 11.05
206.948 11.05
160.594 11.05
146.882 11.05
104.957 11.05
97.0998 11.05
88.8279 11.05
1538.72 11.0417
1410.88 11.0417
1088.59 11.0417
534.231 11.0417
488.819 11.0417
432.832 11.0417
349.069 11.0417
313.913 11.0417
140.171 11.0417
57.4697 11.0417
774.776 11.0357
289.802 11.0357
238.835 11.0357
772.258 11.0313
519.022 11.0313
132.445 11.025
1454.99 11.0179
1257.58 11.0179
723.681 11.0179
356.222 11.0179
223.774 11.0179
71.6182 11.0179
1693.24 11.0139
1579.53 11.0139
1528.92 11.0139
1378.51 11.0139
1309.36 11.0139
1171.24 11.0139
1035.83 11.0139
965.991 11.0139
803.272 11.0139
487.857 11.0139
364.158 11.0139
364.056 11.0139
348.737 11.0139
220.819 11.0139
212.697 11.0139
43.1399 11.0139
1479.56 11.0114
1008. 11.0114
1007.36 11.0114
923.845 11.0114
703.697 11.0114
690.629 11.0114
643.048 11.0114
332.165 11.0114
329.966 11.0114
296.679 11.0114
202.13 11.0114
172.931 11.0114
123.837 11.0114
1687.66 11.0096
1387.52 11.0096
1230.91 11.0096
965.909 11.0096
708.949 11.0096
554.87 11.0096
490.556 11.0096
366.348 11.0096
246.276 11.0096
207.756 11.0096
96.6655 11.0096
94.8884 11.0096
83.0667 11.0096
361.398 11.0083
144.49 11.0083
63.7285 11.0083
51.5261 11.0083
1695.58 11.
1504.38 11.
1444.01 11.
1392.41 11.
1269.7 11.
1158.88 11.
984.423 11.
963.792 11.
936.792 11.
925.883 11.
835.541 11.
771.51 11.
697.306 11.
527.487 11.
486.548 11.
482.117 11.
451.611 11.
391.955 11.
328.905 11.
300.445 11.
246.644 11.
210.959 11.
169.226 11.
143.356 11.
79.2481 11.
60.9293 11.
1056.61 10.9205
700.863 10.9205
524.39 10.9205
349.468 10.9205
274.641 10.9205
201.856 10.9205
153.086 10.9205
151.658 10.9205
67.4033 10.9205
44.5152 10.9205
1691.16 10.875
1442.06 10.875
868.825 10.875
618.356 10.875
591.208 10.875
537.181 10.875
460.584 10.875
360.087 10.875
93.0476 10.875
1565.29 10.8
1238.7 10.8
1234.5 10.8
880.172 10.8
747.081 10.8
494.908 10.8
302.785 10.8
282.859 10.8
251.647 10.8
245.38 10.8
163.413 10.8
95.7011 10.8
78.9288 10.8
1012.34 10.75
627.936 10.75
566.555 10.75
451.739 10.75
79.1385 10.75
1435.37 10.6806
1309.72 10.6806
1062.48 10.6806
1060.59 10.6806
967.15 10.6806
801.2 10.6806
334.333 10.6806
97.4688 10.6806
1246.08 10.6667
840.668 10.6667
730.11 10.6667
469.834 10.6667
436.297 10.6667
434.348 10.6667
131.724 10.6667
104.683 10.6667
60.1278 10.6667
419.757 10.625
352.475 10.625
117.436 10.625
1542.25 10.5625
1536. 10.5625
1481.44 10.5625
1060.72 10.5625
991.385 10.5625
896.134 10.5625
874.759 10.5625
825.229 10.5625
723.955 10.5625
654.937 10.5625
576.99 10.5625
417.743 10.5625
413.942 10.5625
261.597 10.5625
141.676 10.5625
46.4648 10.5625
43.0921 10.5625
1600.29 10.5568
1466.27 10.5568
1290.99 10.5568
824.519 10.5568
539.263 10.5568
469.424 10.5568
401.311 10.5568
378.443 10.5568
374.597 10.5568
201.706 10.5568
120.193 10.5568
117.769 10.5568
69.8783 10.5568
66.5198 10.5568
1180.56 10.5
810.532 10.5
1690.18 10.4712
1019.73 10.4712
645.055 10.4712
147.091 10.4712
113.738 10.4712
75.5346 10.4712
1248.2 10.45
1160.71 10.45
943.305 10.45
856.252 10.45
705.387 10.45
452.595 10.45
358.422 10.45
204.645 10.45
149.093 10.45
1387.88 10.4464
1374.72 10.4464
974.032 10.4464
724.186 10.4464
657.417 10.4464
625.897 10.4464
550.542 10.4464
499.123 10.4464
374.289 10.4464
286.881 10.4464
244.478 10.4464
105.33 10.4464
98.1903 10.4464
1592.44 10.375
1450.51 10.375
1375.02 10.375
1334.96 10.375
1290.03 10.375
999.723 10.375
964.575 10.375
791.174 10.375
356.104 10.375
296.747 10.375
118.921 10.375
85.9527 10.375
1664.26 10.3472
1506.87 10.3472
1355.93 10.3472
1141.18 10.3472
783.284 10.3472
371.65 10.3472
271.54 10.3472
203.426 10.3472
186.795 10.3472
150.317 10.3472
88.358 10.3472
72.173 10.3472
40.5067 10.3472
520.01 10.3333
459.255 10.3333
286.028 10.3333
281.816 10.3333
209.126 10.3333
160.779 10.3333
145.596 10.3333
50.5671 10.3333
1190.28 10.3214
499.567 10.3214
143.665 10.3214
61.5479 10.3214
1400.18 10.2841
1355.26 10.2841
1211.64 10.2841
680.46 10.2841
461.907 10.2841
237.703 10.2841
115.233 10.2841
100.994 10.2841
1305.88 10.25
1169.57 10.25
1117.91 10.25
978.194 10.25
768.858 10.25
122.406 10.25
121.686 10.25
1391. 10.2404
1148.34 10.2404
896.506 10.2404
660.642 10.2404
585.715 10.2404
556.841 10.2404
512.984 10.2404
216.862 10.2404
177.069 10.2404
110.884 10.2404
55.451 10.2404
46.1362 10.2404
1694.1 10.225
675.86 10.225
626.112 10.225
515.175 10.225
418.785 10.225
93.9848 10.225
580.97 10.2
551.649 10.2
241.383 10.2
178.987 10.2
154.718 10.2
123.544 10.2
117.924 10.2
74.2605 10.2
66.1238 10.2
1642.08 10.1667
936.616 10.1667
730.835 10.1667
694.171 10.1667
229.396 10.1667
95.0726 10.1667
87.1033 10.1667
1398.46 10.1607
1387.37 10.1607
1368.85 10.1607
1134.21 10.1607
1003.35 10.1607
902.229 10.1607
674.136 10.1607
592.177 10.1607
369.037 10.1607
108.036 10.1607
89.8069 10.1607
1005.75 10.1429
958.694 10.1429
533.86 10.1429
369.733 10.1429
136.078 10.1429
1599.26 10.125
1487.55 10.125
1434.82 10.125
1364.18 10.125
1199.84 10.125
1159.58 10.125
849.983 10.125
807.206 10.125
770.666 10.125
704.616 10.125
501.642 10.125
392.006 10.125
391.342 10.125
336.616 10.125
332.114 10.125
322.28 10.125
198.918 10.125
155.128 10.125
50.2433 10.125
1515.44 10.1023
1244.44 10.1023
1112.61 10.1023
1086. 10.1023
1024.6 10.1023
979.63 10.1023
770.095 10.1023
168.917 10.1023
1074.99 10.0865
950.553 10.0865
511.882 10.0865
232.696 10.0865
227.241 10.0865
144.215 10.0865
335.366 10.0833
127.102 10.0833
93.4201 10.0833
1497.59 10.075
1002.93 10.075
1578.57 10.0625
1088.93 10.0625
827.118 10.0625
390.064 10.0625
219.129 10.0625
171.12 10.0625
144.442 10.0625
125.552 10.0625
1625.55 10.05
1379.55 10.05
1372.39 10.05
1098.14 10.05
1073.03 10.05
1043.91 10.05
516.545 10.05
252.372 10.05
209.51 10.05
150.986 10.05
66.8667 10.05
62.595 10.05
41.2129 10.05
1619.81 10.0417
1337.72 10.0417
638.669 10.0417
638.258 10.0417
336.848 10.0417
280.747 10.0417
229.535 10.0417
190.423 10.0417
89.4662 10.0417
56.4925 10.0417
54.4954 10.0417
323.639 10.0357
244.777 10.0357
1144.15 10.0313
1658.28 10.025
1078.43 10.025
275.823 10.025
271.777 10.025
48.7354 10.025
1510.85 10.0179
965.003 10.0179
890.958 10.0179
729.101 10.0179
246.554 10.0179
147.661 10.0179
99.8907 10.0179
78.0185 10.0179
41.3267 10.0179
1326.6 10.0139
1215.83 10.0139
1030.46 10.0139
981.316 10.0139
889.06 10.0139
853.419 10.0139
830.135 10.0139
826.046 10.0139
736.219 10.0139
570.14 10.0139
567.435 10.0139
424.305 10.0139
366.655 10.0139
178.237 10.0139
171.376 10.0139
62.2013 10.0139
1673.55 10.0114
1640.67 10.0114
1597.24 10.0114
1588.83 10.0114
1533.87 10.0114
1431.28 10.0114
1424.96 10.0114
1315.94 10.0114
1092.34 10.0114
935.372 10.0114
566.685 10.0114
478.451 10.0114
343.876 10.0114
164.994 10.0114
147.48 10.0114
141.252 10.0114
86.8149 10.0114
72.7916 10.0114
44.295 10.0114
1665.12 10.0096
1117.24 10.0096
257.062 10.0096
246.419 10.0096
214.439 10.0096
99.5478 10.0096
88.7956 10.0096
71.3957 10.0096
1330.05 10.0083
1635.39 10.
1608.8 10.
1602.35 10.
1560.62 10.
1556.26 10.
1391.62 10.
1383.83 10.
1314.38 10.
1196.05 10.
1044.01 10.
920.436 10.
730.239 10.
663.605 10.
573.284 10.
529.706 10.
483.659 10.
459.718 10.
429.958 10.
420.925 10.
404.736 10.
387.724 10.
298.744 10.
291.878 10.
247.941 10.
243.148 10.
180.216 10.
173.829 10.
154.961 10.
145.48 10.
117.098 10.
112.537 10.
107.511 10.
79.3189 10.
