# Supplementary material for: Functional Genomics of Novel Secondary Metabolites from Diverse Cyanobacteria Using Untargeted Metabolomics
Source: Mar Drugs. 2013 Sep 30;11(10):3617–31. doi: 10.3390/md11103617 (PMC3826126; doi:10.3390/md11103617)
Supplement: Supplementary File 3 — Supplementary msms data (ZIP, 1417 KB) [file marinedrugs-11-03617-s003.zip › msms/225.Positive.txt]

// 225. 5Hex+C7H16O7 C37H66O32 Positive
1040.39 4209.42
1023.36 2923.73
537.204 2203.9
649.218 1665.66
487.162 1606.75
861.31 1531.01
325.111 1414.12
213.095 1374.7
811.273 1346.08
699.253 1202.36
375.15 1110.81
163.059 802.029
537.335 158.225
1023.61 155.042
1040.74 137.322
1041.37 130.034
145.051 129.027
1023.71 118.375
1024.34 118.235
861.52 117.113
195.082 109.132
1040.83 102.571
1040.98 102.125
1041.23 96.5294
1023.8 93.1645
1041.05 92.3333
1041.13 91.625
1023.93 90.
1024.02 82.225
650.223 75.4321
537.391 74.7614
862.319 72.225
811.572 69.1481
699.478 69.004
649.418 67.005
1042.08 66.4
1041.74 64.845
298.897 64.1184
1024.12 63.6576
1024.54 62.3269
1042.39 62.0036
538.192 61.0592
213.187 58.1429
325.419 58.0192
1041.98 58.0046
537.72 57.25
97.0289 57.25
537.541 57.0321
478.94 56.7692
1041.53 56.125
487.458 54.2237
649.496 53.0313
1024.81 50.3491
487.372 50.225
1041.64 49.1429
650.01 47.6875
1043.64 47.5956
537.891 47.3603
1035.25 47.2045
861.92 47.1607
375.784 47.1157
700.718 45.7202
1044.25 45.2105
376.169 44.962
699.851 44.0278
1042.73 44.006
325.244 43.1111
699.551 42.5329
163.128 42.1607
649.751 42.0139
812.294 41.4
488.43 41.125
1042.88 41.0489
861.652 41.0208
538.578 41.006
1029.19 40.7778
542.468 39.3266
538.342 39.2083
651.077 39.075
1024.64 38.6923
1025.13 38.0417
1032.03 38.0179
700.383 36.3636
1043.14 36.1111
1199.11 36.0114
650.942 35.8935
699.631 34.2917
1025.53 34.25
1044.53 34.1429
487.796 33.675
127.047 33.5
862.574 33.4083
811.846 33.225
700.571 33.0357
540.684 32.125
1043.43 31.1023
861.748 30.3333
1026.01 30.2813
152.759 30.0625
1025.63 29.3333
812.633 29.2917
650.772 29.0662
487.539 29.0313
812.713 29.0227
650.622 28.9205
1026.88 28.5208
1032.7 28.4
650.846 28.2404
167.109 28.225
702.226 28.15
811.741 27.8929
863.581 27.225
325.349 27.1607
487.728 27.0625
737.402 27.0592
818.57 27.0227
213.307 27.0167
159.862 26.4083
813.606 26.2426
1025.75 26.1838
537.834 26.125
750.997 26.025
213.516 26.0054
377.731 26.0046
863.121 25.9205
812.764 25.625
583.811 25.4808
396.997 25.4464
1046.55 25.225
375.597 25.1838
701.939 25.1645
645.162 25.1645
700.315 25.1
487.64 25.0769
326.049 25.0662
488.174 25.0417
383.261 25.0278
325.293 25.0139
862.426 24.2
650.371 24.1118
326.411 24.0536
375.661 24.0278
111.038 24.
213.583 23.7788
538.081 23.75
469.129 23.375
1047. 23.2857
485.213 23.125
213.77 23.125
1398.56 23.1157
537.591 23.0833
706.814 23.0625
325.924 23.0139
375.416 23.0083
498.067 23.0074
889.972 22.4712
399.122 22.2045
811.996 22.2
1145.41 22.1875
1045.61 22.1838
702.94 22.1
1184.02 22.0192
79.3132 22.0054
544.634 22.
388.371 21.9185
1026.18 21.875
862.787 21.6806
375.344 21.6667
375.462 21.5
141.066 21.4464
812.876 21.4
523.045 21.3224
758.266 21.3077
163.212 21.1645
488.603 21.1429
1025.29 21.125
213.688 21.125
1403.49 21.1118
98.2453 21.1118
379.158 21.0114
812.458 21.0083
1042.99 20.9205
701.262 20.875
85.028 20.7813
1061.89 20.6544
1049.01 20.625
537.965 20.5956
863.317 20.5714
913.889 20.4821
1048.61 20.4083
657.456 20.3224
58.1757 20.2813
863.417 20.225
1215.52 20.125
700.041 20.125
1076.21 20.1111
700.784 20.0357
1547.01 20.006
579.749 20.0054
1044.66 19.9205
481.605 19.9013
650.115 19.8897
700.09 19.7813
1481.28 19.5682
700.21 19.5625
102.234 19.5568
111.065 19.5313
188.33 19.375
46.2806 19.2917
1046.18 19.2841
702.089 19.1875
371.699 19.1645
890.267 19.1488
849.804 19.1488
1012.09 19.125
845.635 19.1111
271.472 19.1111
488.303 19.075
94.0343 19.075
415.013 19.0662
51.5797 19.0662
1043.28 19.0114
1499.77 19.0074
1348.97 19.0074
865. 19.
1068.32 18.9205
47.0857 18.8929
1408.06 18.875
1028.25 18.8
1050.64 18.7813
897.626 18.6667
40.0058 18.5956
433.975 18.3214
213.429 18.3214
488.07 18.2917
1042.57 18.225
75.364 18.1838
492.474 18.1607
1075.99 18.125
610.063 18.075
1056.03 18.0662
465.335 18.0592
260.32 18.0536
814.746 18.0417
281.021 18.0313
1022.83 18.025
96.7143 18.0114
1540.26 18.
816.113 18.
1055.8 17.9205
1045.04 17.8929
375.715 17.8929
851.177 17.8897
518.598 17.8897
829.813 17.7788
812.164 17.7788
118.512 17.7202
878.307 17.6944
68.7491 17.675
496.53 17.6667
1045.24 17.625
312.671 17.625
307.697 17.5329
742.982 17.5
652.279 17.5
353.893 17.5
886.013 17.4712
1426.25 17.4444
179.479 17.4444
766.158 17.3603
1033.23 17.3214
488.501 17.3214
401.56 17.25
490.861 17.2426
221.638 17.2426
179.832 17.1838
1062.18 17.1645
1054.8 17.1645
1578.77 17.1635
1290.27 17.1429
983.444 17.1429
401. 17.1429
1094.21 17.125
229.57 17.125
51.6867 17.125
872.124 17.1111
186.076 17.1111
693.416 17.0865
486.906 17.075
1156.27 17.0592
1045.32 17.0417
44.6034 17.0417
710.507 17.0357
612.372 17.0357
197.426 17.0357
1076.63 17.0313
1171.03 17.0227
561.184 17.0139
1043.86 17.0096
731.394 17.0096
1590.65 17.0083
1169.46 17.
200.363 16.9205
699.14 16.875
260.256 16.7202
342.127 16.675
146.4 16.675
780.176 16.5714
1152.94 16.5682
374.227 16.5
206.478 16.5
507.405 16.4821
868.577 16.4083
717.013 16.4083
650.295 16.2841
968.232 16.2813
900.31 16.2813
88.67 16.2813
108.476 16.2663
680.27 16.2404
660.516 16.2404
86.3549 16.225
386.329 16.2045
539.296 16.1645
472.833 16.1635
153.414 16.1635
1060.37 16.125
551.093 16.125
177.083 16.125
802.718 16.1111
213.969 16.0865
1061.79 16.075
335.067 16.0662
214.002 16.0662
1557.41 16.0592
72.1568 16.0592
269.042 16.05
946.194 16.0417
678.761 16.0417
73.0236 16.0417
1078.54 16.0357
500.551 16.0357
265.428 16.0278
213.249 16.025
1067.98 16.0179
195.122 16.0179
1029.81 16.0139
1051.18 16.0096
936.525 16.0083
665.045 16.0083
252.879 16.0074
988.031 16.
163.476 16.
510.276 15.8929
443.836 15.8
509.046 15.7813
1145.04 15.7788
912.571 15.6944
1071.53 15.6806
949.489 15.6667
91.1971 15.6667
700.924 15.5714
47.1138 15.5714
488.948 15.5625
114.673 15.5568
1353.18 15.4712
1279.41 15.4712
982.506 15.4712
381.438 15.4712
1193.72 15.45
815.929 15.45
635.411 15.45
214.343 15.45
1250.12 15.4083
1101.42 15.375
209.584 15.3603
1401.63 15.3224
56.1146 15.3214
771.958 15.2841
1345.4 15.2813
539.003 15.2813
225.946 15.2813
1026.31 15.25
735.991 15.25
138.668 15.25
1527.69 15.2083
1386.81 15.2083
623.393 15.2083
282.223 15.1838
863.806 15.1667
547.979 15.1667
330.771 15.1429
111.142 15.1429
954.84 15.125
488.83 15.125
145.36 15.125
1027.93 15.1111
326.669 15.1111
256.711 15.1023
667.2 15.1
1369.58 15.0865
815.547 15.0865
581.654 15.0865
296.634 15.0865
487.996 15.0833
768.76 15.075
723.268 15.075
379.782 15.0662
1330.95 15.0625
628.062 15.0625
163.577 15.0625
429.465 15.05
491.183 15.0417
145.086 15.0417
995.66 15.0357
722.606 15.0357
1577.89 15.0313
260.709 15.0313
172.887 15.0313
1144.07 15.0278
695.88 15.0114
231.865 15.0096
57.1404 15.0096
1338.6 15.0083
1259.27 15.0083
1017.16 15.0083
542.6 15.0083
430.012 15.0083
77.9429 15.0083
43.115 15.0083
956.097 15.0074
76.9488 15.006
1500.8 15.
572.763 15.
439.543 15.
108.506 15.
1320.31 14.9205
253.906 14.9205
1101.54 14.8929
483.904 14.8897
115.698 14.8897
763.694 14.875
90.8329 14.8
739.972 14.7813
1062.47 14.7788
322.518 14.7788
304.397 14.7788
146.525 14.7788
377.547 14.75
223.99 14.6806
1564.05 14.6667
749.016 14.6667
710.79 14.625
506.766 14.625
500.064 14.5956
311.36 14.5
293.259 14.4712
641.362 14.45
181.94 14.4464
759.277 14.4444
473.576 14.4444
701.006 14.375
302.191 14.375
285.046 14.375
241.023 14.375
205.53 14.375
333.695 14.3603
1267.92 14.3472
884.608 14.3333
1575.14 14.3214
782.238 14.3214
540.88 14.3214
1314.88 14.2841
360.64 14.2813
1227.16 14.25
1201.96 14.25
722.144 14.25
388.85 14.25
52.2805 14.25
48.3053 14.25
666.104 14.2404
518.3 14.2404
464.247 14.2404
326.565 14.2404
88.1907 14.2404
78.4246 14.225
1336.46 14.2083
1048.41 14.2083
323.437 14.1838
50.7603 14.1838
1535.57 14.1667
1467.05 14.1667
1034.86 14.1667
56.0925 14.1667
1269.78 14.1645
702.742 14.1645
1071.73 14.1635
731.09 14.1635
220.514 14.1635
183.091 14.1635
1206.24 14.1429
652.486 14.1429
635.985 14.1429
376.827 14.1429
1268.43 14.125
1213.59 14.125
948.435 14.125
701.515 14.125
475.725 14.125
462.903 14.125
282.531 14.125
205.712 14.125
1166.62 14.1023
1047.59 14.1023
510.634 14.1023
59.3339 14.1023
42.2052 14.1023
527.549 14.1
859.903 14.0909
1311.93 14.0865
904.837 14.0865
645.903 14.0865
644.303 14.0865
54.7327 14.0865
1051.87 14.075
399.603 14.075
323.829 14.075
168.814 14.075
1297.86 14.0662
1304.67 14.0592
1117.24 14.0592
967.538 14.0536
785.591 14.0536
1449.55 14.0417
1077.22 14.0417
1044.43 14.0417
882.02 14.0417
480.189 14.0417
143.864 14.0417
565.779 14.0357
283.205 14.0357
137.332 14.0357
1593.72 14.0313
692.635 14.0313
44.5858 14.0313
486.718 14.0179
380.933 14.0139
1037.05 14.0114
974.606 14.0114
758.581 14.0114
399.935 14.0114
1347.62 14.0096
490.185 14.0096
1577.64 14.0083
51.6703 14.0083
163.161 14.0066
1001.11 14.
882.559 14.
815.279 14.
654.396 14.
498.208 14.
387.839 14.
275.28 14.
52.2981 14.
1035.44 13.9205
999.108 13.9205
572.196 13.9205
1035.35 13.875
434.808 13.8
379.053 13.8
58.2774 13.8
947.452 13.7788
872.526 13.7788
484.631 13.7788
1178.12 13.6806
813.715 13.6806
133.643 13.6806
40.461 13.6806
982.942 13.675
393.488 13.675
258.872 13.675
211.578 13.675
602.093 13.6667
392.147 13.6667
134.858 13.6667
113.377 13.625
439.28 13.5956
905.787 13.5714
859.212 13.5714
1592.92 13.5625
975.597 13.5625
817.728 13.5625
817.283 13.5625
604.624 13.5625
1453.97 13.5568
104.86 13.5568
1199.25 13.4712
542.845 13.45
294.038 13.45
271.555 13.45
82.3112 13.45
265.36 13.4464
141.612 13.4464
1512.89 13.375
657.59 13.375
1335.14 13.3603
702.852 13.3472
393.855 13.3472
1377.19 13.3333
939.813 13.3333
1451.28 13.3214
696.485 13.3214
533.83 13.3214
159.01 13.3214
167.506 13.2841
1155.18 13.2813
1098.2 13.2813
855.449 13.25
325.576 13.25
160.672 13.25
45.1623 13.25
1086.33 13.2404
1055.9 13.2404
976.11 13.2404
930.641 13.2404
585.708 13.2404
1026.46 13.225
151.196 13.225
140.431 13.225
653.672 13.2083
225.068 13.2083
515.372 13.2
203.417 13.2
70.6948 13.1838
1556.42 13.1667
132.528 13.1667
1046.01 13.1645
856.703 13.1635
125.806 13.1635
1184.37 13.1429
1107.77 13.1429
868.474 13.1429
669.362 13.1429
303.96 13.1429
96.776 13.1429
91.3762 13.1429
1425.08 13.125
1046.28 13.125
816.408 13.125
281.471 13.125
194.18 13.125
1359.93 13.1023
846.183 13.1023
801.112 13.1023
53.8044 13.1023
542.187 13.0865
376.463 13.0865
301.31 13.0865
1533.65 13.0833
1080.48 13.075
157.245 13.075
46.7495 13.0662
1064.95 13.0625
1033.37 13.0592
922.307 13.05
288.269 13.05
159.321 13.05
99.8197 13.05
71.264 13.05
1206.71 13.0417
635.597 13.0417
444.191 13.0417
296.428 13.0417
287.841 13.0417
90.3879 13.0417
1304.07 13.0357
872.344 13.0357
862.946 13.0357
747.876 13.0357
446.96 13.0357
101.192 13.0357
44.5284 13.0357
670.222 13.0313
322.747 13.0278
835.222 13.0139
642.196 13.0139
599.456 13.0139
325.676 13.0139
518.51 13.0114
1466.31 13.0096
1435. 13.0096
1278.8 13.0096
821.867 13.0096
625.254 13.0096
620.436 13.0096
577.516 13.0096
223.567 13.0096
1546. 13.0083
979.799 13.0083
820.259 13.0083
681.794 13.0083
630.306 13.0083
558.405 13.0083
342.521 13.0083
161.664 13.0083
52.6217 13.0083
539.536 13.0074
221.209 13.0074
1037.67 13.
995.569 13.
954.982 13.
853.565 13.
850.639 13.
817.439 13.
739.456 13.
714.95 13.
499.615 13.
453.145 13.
440.144 13.
946.775 12.9205
310.053 12.9205
1057.13 12.8929
419.672 12.8929
169.016 12.8929
796.716 12.875
378.46 12.875
1430.8 12.8
1273.81 12.8
912.497 12.8
409.759 12.8
1103.22 12.7788
648.355 12.7788
583.578 12.7788
204.633 12.75
1495.63 12.6806
814.031 12.6806
565.543 12.6806
464.811 12.6806
330.081 12.6806
1222.65 12.675
443.396 12.675
257.732 12.6667
47.0288 12.6667
431.005 12.625
1525.91 12.5714
394.459 12.5714
1055.18 12.5625
813.13 12.5625
306.488 12.5625
702.359 12.5568
552.818 12.5568
328.611 12.5568
183.656 12.5568
1407.9 12.5
829.449 12.5
186.151 12.5
1451.71 12.4712
1160.35 12.4712
592.508 12.4712
533.63 12.4712
306.23 12.4712
87.7332 12.4712
1231.47 12.45
885.083 12.45
803.655 12.45
721.639 12.45
569.7 12.45
459.474 12.45
393.782 12.45
506.548 12.4464
1513.58 12.4083
580.963 12.4083
464.977 12.4083
110.051 12.4083
1520.87 12.375
1071.36 12.375
818.217 12.375
703.348 12.375
171.135 12.3472
42.882 12.3472
1546.3 12.3333
865.152 12.3214
82.961 12.3214
64.7979 12.3214
1401.33 12.2841
1288.65 12.2841
1122.53 12.2841
831.451 12.2841
648.718 12.2841
614.684 12.2841
1528.43 12.2813
544.143 12.25
418.459 12.25
362.147 12.25
330.728 12.25
319.214 12.25
247.153 12.25
213.816 12.25
1207.51 12.2404
762.515 12.2404
555.837 12.2404
635.874 12.225
807.111 12.2083
707.701 12.2083
426.267 12.2083
339.961 12.2083
268.799 12.2083
219.356 12.2083
928.005 12.2
891.992 12.2
840.278 12.2
726.474 12.2
709.395 12.2
152.688 12.2
1452.94 12.1667
680.508 12.1667
1076.14 12.1607
1488.74 12.1429
1213.73 12.1429
419.236 12.1429
1505.44 12.125
1095.87 12.125
462.619 12.125
65.9518 12.125
1385.74 12.1023
460.577 12.1023
425.132 12.1023
385.497 12.1023
210.988 12.1023
80.1109 12.1023
1336.21 12.0865
941.365 12.0865
875.731 12.0865
360.02 12.0865
257.985 12.0865
165.128 12.0865
156.084 12.0865
97.5213 12.0865
527.941 12.0833
1061.49 12.075
1045.11 12.075
296.792 12.075
130.918 12.075
53.1591 12.075
1045.84 12.0662
1499.61 12.0625
646.674 12.0625
244.917 12.0625
229.281 12.0625
131.718 12.0625
90.6598 12.0625
1250.54 12.05
910.877 12.05
899.555 12.05
759.908 12.05
1515.68 12.0417
1340.78 12.0417
1183.1 12.0417
1030.96 12.0417
1027.71 12.0417
863.669 12.0417
417.56 12.0417
324.059 12.0417
227.939 12.0417
223.327 12.0417
174.752 12.0417
151.899 12.0417
134.754 12.0417
720.605 12.0357
354.088 12.0357
1269.68 12.0313
1155.51 12.0313
408.004 12.025
1152.3 12.0179
1564.34 12.0139
1544.53 12.0139
1335.97 12.0139
1005.3 12.0139
857.029 12.0139
537.054 12.0139
1396.16 12.0114
1016.65 12.0114
489.083 12.0114
411.589 12.0114
139.063 12.0114
1283.43 12.0096
1033.65 12.0096
871.955 12.0096
592.005 12.0096
347.031 12.0096
139.868 12.0096
104.217 12.0096
191.784 12.0083
69.2668 12.0083
1595.78 12.0074
1336.56 12.0074
1480. 12.0066
1597.89 12.
1463.59 12.
1076.93 12.
1044.87 12.
1021.44 12.
961.134 12.
830.759 12.
656.78 12.
612.117 12.
539.789 12.
510.467 12.
488.665 12.
486.553 12.
407.005 12.
361.935 12.
354.056 12.
206.732 12.
128.079 12.
100.784 12.
67.8511 12.
59.0128 12.
1132.45 11.9205
746.534 11.9205
47.9887 11.9205
675.891 11.875
1527.84 11.8
926.282 11.8
629.222 11.8
308.062 11.8
1250.75 11.7788
666.33 11.7788
656.998 11.7788
600.596 11.7788
585.558 11.7788
547.015 11.7788
392.662 11.7788
53.5371 11.7788
419.535 11.75
347.773 11.75
337.752 11.75
190.15 11.75
1212.08 11.6806
1120.21 11.6806
541.871 11.6806
485.791 11.6806
316.701 11.6806
201.988 11.6806
1473.05 11.6667
1182.58 11.6667
962.15 11.6667
140.229 11.6667
92.3876 11.6667
100.337 11.625
931.69 11.5714
576.208 11.5714
59.644 11.5714
1464.93 11.5625
1139.85 11.5625
1027.16 11.5625
740.775 11.5625
551.851 11.5625
487.918 11.5625
202.842 11.5625
146.611 11.5625
137.069 11.5625
1080.23 11.5568
1066.43 11.5568
1030.23 11.5568
491.139 11.5568
313.584 11.5568
188.073 11.5568
143.126 11.5568
131.937 11.5568
67.2048 11.5568
1567.04 11.4712
1501.48 11.4712
994.938 11.4712
929.453 11.4712
79.232 11.4712
1526.6 11.45
1455.37 11.45
1075.45 11.45
978.416 11.45
520.609 11.45
376.039 11.45
46.3774 11.45
1178.58 11.4464
542.356 11.4464
185.254 11.4464
97.0842 11.4464
66.251 11.4464
727.187 11.375
602.294 11.375
541.228 11.375
489.747 11.375
152.88 11.375
1540.73 11.3472
460.059 11.3472
296.86 11.3472
160.713 11.3472
136.463 11.3472
1546.77 11.3333
1360.74 11.3333
776.828 11.3333
345.727 11.3333
1462.58 11.3214
231.315 11.3214
87.0056 11.3214
1465.54 11.2841
1391.91 11.2841
1327.1 11.2841
1118.89 11.2841
792.218 11.2841
765.649 11.2841
615.565 11.2841
565.726 11.2841
377.12 11.2841
313.725 11.2841
170.088 11.2841
70.0889 11.2841
50.4021 11.2841
1072.33 11.2813
1129.37 11.25
1045.76 11.25
988.151 11.25
916.872 11.25
815.129 11.25
318.857 11.25
235.585 11.25
215.01 11.25
176.701 11.25
143.723 11.25
1439.69 11.2404
1376.12 11.2404
1193.34 11.2404
458.735 11.2404
437.516 11.2404
146.329 11.2404
1019.51 11.225
863.206 11.225
1212.69 11.2083
1124.84 11.2083
415.351 11.2083
312.022 11.2083
53.6573 11.2083
1339.86 11.2
1253.26 11.2
840.048 11.2
507.238 11.2
172.338 11.2
73.9195 11.2
53.1379 11.2
47.1298 11.2
1384.63 11.1667
1211.29 11.1667
1092.91 11.1667
553.206 11.1667
340.499 11.1667
52.9923 11.1667
1236.89 11.1607
715.43 11.1607
572.099 11.1607
279.504 11.1607
187.884 11.1607
770.619 11.1429
565.63 11.1429
564.69 11.1429
396.723 11.1429
125.862 11.1429
48.1661 11.1429
1196.98 11.125
1093.59 11.125
1018.53 11.125
1004.81 11.125
920.354 11.125
898.988 11.125
619.75 11.125
265.801 11.125
247.362 11.125
239.568 11.125
60.3959 11.125
1492.75 11.1023
1489.36 11.1023
1433.48 11.1023
1425.49 11.1023
1236.16 11.1023
1113.55 11.1023
960.283 11.1023
583.063 11.1023
328.827 11.1023
295.442 11.1023
284.13 11.1023
199.832 11.1023
198.732 11.1023
113.673 11.1023
66.1327 11.1023
53.7537 11.1023
1450.25 11.0865
1132.82 11.0865
1122.3 11.0865
939.134 11.0865
783.425 11.0865
455.575 11.0865
369.758 11.0865
237.445 11.0865
103.33 11.0865
69.3718 11.0865
59.1184 11.0865
55.0849 11.0865
1287.51 11.0833
865.289 11.0833
651.927 11.0833
651.656 11.0833
1531.3 11.075
1108.72 11.075
808.457 11.075
235.806 11.075
125.182 11.075
569.956 11.0662
1505.83 11.0625
1204.83 11.0625
728.839 11.0625
534.293 11.0625
1389.73 11.05
1345.02 11.05
483.512 11.05
423.539 11.05
300.018 11.05
287.122 11.05
51.079 11.05
1198.45 11.0417
1028.37 11.0417
932.388 11.0417
901.927 11.0417
832.543 11.0417
676.196 11.0417
543.802 11.0417
471.297 11.0417
390.325 11.0417
87.0964 11.0417
62.8668 11.0417
1555.11 11.0357
1112.86 11.0357
1082.37 11.0357
952.081 11.0357
655.386 11.0357
266.437 11.0357
117.107 11.0357
44.3413 11.0357
1058.69 11.0313
40.8246 11.0313
1144.65 11.025
331.396 11.0179
42.4468 11.0179
918.343 11.0139
843.155 11.0139
434.37 11.0139
369.494 11.0139
256.499 11.0139
221.079 11.0139
194.835 11.0139
136.441 11.0139
73.3637 11.0139
46.425 11.0139
1551.11 11.0114
1099.51 11.0114
1051.55 11.0114
992.968 11.0114
852.043 11.0114
823.921 11.0114
664.746 11.0114
662.312 11.0114
556.579 11.0114
421.385 11.0114
271.331 11.0114
258.788 11.0114
254.75 11.0114
137.416 11.0114
93.1534 11.0114
62.5357 11.0114
1461.57 11.0096
1421.45 11.0096
1310.68 11.0096
1171.59 11.0096
1106.37 11.0096
716.552 11.0096
671.023 11.0096
638.356 11.0096
586.041 11.0096
563.751 11.0096
553.664 11.0096
337.915 11.0096
284.498 11.0096
206.914 11.0096
147.941 11.0096
144.795 11.0096
672.329 11.0083
153.036 11.0083
1409.47 11.
1319.54 11.
1239.43 11.
1238.48 11.
1173.04 11.
1145.49 11.
904.63 11.
813.383 11.
779.518 11.
750.808 11.
648.848 11.
620.807 11.
558.459 11.
556.654 11.
379.67 11.
276.378 11.
233. 11.
110.568 11.
84.0707 11.
47.7337 11.
46.8514 11.
41.3644 11.
1103.98 10.9205
773.059 10.9205
465.541 10.9205
327.887 10.9205
308.756 10.9205
226.879 10.9205
190.812 10.9205
95.5981 10.9205
1074.76 10.875
905.621 10.875
636.548 10.875
619.872 10.875
489.43 10.875
437.103 10.875
435.691 10.875
1035.1 10.8
689.719 10.8
500.867 10.8
331.745 10.8
250.265 10.8
1123.73 10.75
932.1 10.75
864.867 10.75
108.986 10.75
1576.63 10.6806
1524.35 10.6806
1348.51 10.6806
1075.77 10.6806
1054.61 10.6806
890.153 10.6806
731.249 10.6806
609.166 10.6806
597.626 10.6806
506.686 10.6806
167.754 10.6806
118.078 10.6806
1565.04 10.6667
1562.46 10.6667
1146.36 10.6667
629.287 10.6667
424.874 10.6667
172.271 10.6667
139.531 10.6667
117.132 10.6667
109.601 10.6667
50.4553 10.6667
1596.94 10.625
605.985 10.625
972.742 10.5625
586.924 10.5625
559.972 10.5625
411.806 10.5625
320.433 10.5625
234.775 10.5625
129.074 10.5625
41.7645 10.5625
825.931 10.5568
809.877 10.5568
610.944 10.5568
344.431 10.5568
227.16 10.5568
130.971 10.5568
128.317 10.5568
80.7489 10.5568
71.7479 10.5568
969.74 10.5
1089.14 10.4712
474.037 10.4712
296.231 10.4712
104.094 10.4712
102.406 10.4712
1219.06 10.45
1007.31 10.45
892.408 10.45
470.251 10.45
279.457 10.45
199.417 10.45
148.463 10.45
120.882 10.45
108.403 10.45
62.8116 10.45
51.8235 10.45
1591.77 10.4464
1031.59 10.4464
878.983 10.4464
592.126 10.4464
590.004 10.4464
183.688 10.4464
44.73 10.4464
1501.61 10.375
1027.25 10.375
997.901 10.375
684.834 10.375
535.897 10.375
310.97 10.375
255.003 10.375
172.653 10.375
1229.58 10.3472
851.444 10.3472
784.705 10.3472
725.446 10.3472
689.175 10.3472
561.484 10.3472
420.09 10.3472
238.425 10.3472
96.5836 10.3472
82.7827 10.3472
1026.59 10.3333
163.422 10.3333
1234.61 10.2841
1074.86 10.2841
1053.07 10.2841
974.035 10.2841
951.373 10.2841
804.188 10.2841
801.451 10.2841
498.733 10.2841
496.176 10.2841
489.285 10.2841
283.707 10.2841
1570.07 10.25
1402.15 10.25
1338.45 10.25
1187.39 10.25
751.7 10.25
277.161 10.25
274.964 10.25
1560.94 10.2404
1169.61 10.2404
1038.79 10.2404
775.269 10.2404
725.596 10.2404
615.452 10.2404
378.968 10.2404
268.038 10.2404
189.144 10.2404
89.1072 10.2404
60.3046 10.2404
47.9278 10.2404
1043.78 10.225
1036.77 10.225
284.273 10.225
189.441 10.225
58.7238 10.225
830.924 10.2083
1469.69 10.2
1456.67 10.2
1437.39 10.2
1372.32 10.2
940.944 10.2
734.496 10.2
706.864 10.2
690.181 10.2
651.403 10.2
626.327 10.2
497.376 10.2
455.782 10.2
414.826 10.2
315.269 10.2
166.862 10.2
140.886 10.2
111.086 10.2
40.9013 10.2
1324.07 10.1667
1284. 10.1667
833.006 10.1667
708.448 10.1667
618.383 10.1667
432.26 10.1667
226.73 10.1667
190.083 10.1667
177.718 10.1667
153.333 10.1667
91.9357 10.1667
1035.02 10.1607
809.627 10.1607
540.532 10.1607
412.982 10.1607
214.789 10.1607
194.21 10.1607
150.712 10.1607
76.727 10.1607
51.464 10.1607
1337.05 10.1429
979.323 10.1429
476.784 10.1429
467.338 10.1429
419.599 10.1429
355.901 10.1429
1521.01 10.125
1215.81 10.125
1047.86 10.125
923.142 10.125
864.595 10.125
738.799 10.125
694.555 10.125
690.405 10.125
453.361 10.125
442.128 10.125
377.964 10.125
377.407 10.125
372.041 10.125
357.231 10.125
282.145 10.125
117.485 10.125
69.8111 10.125
51.5058 10.125
1576.76 10.1023
1558.84 10.1023
1547.12 10.1023
1397. 10.1023
1177.8 10.1023
1114.3 10.1023
1065.4 10.1023
978.276 10.1023
750.289 10.1023
501.101 10.1023
476.722 10.1023
424.672 10.1023
172.909 10.1023
1551.54 10.0865
1549.06 10.0865
1506.74 10.0865
1392.61 10.0865
1047.36 10.0865
858.19 10.0865
847.601 10.0865
511.425 10.0865
485.833 10.0865
485.732 10.0865
391.673 10.0865
328.349 10.0865
302.683 10.0865
281.309 10.0865
264.244 10.0865
134.408 10.0865
84.0024 10.0865
42.0859 10.0865
989.671 10.0833
906.937 10.0833
705.663 10.0833
651.805 10.0833
463.925 10.0833
441.032 10.0833
363.006 10.0833
185.201 10.0833
1130.38 10.075
1005.92 10.075
604.291 10.075
259.351 10.075
225.86 10.075
151.982 10.075
59.6039 10.075
1193.18 10.0625
1092.05 10.0625
620.692 10.0625
403.886 10.0625
383.105 10.0625
352.914 10.0625
283.166 10.0625
155.34 10.0625
43.5366 10.0625
1025.41 10.05
1000.62 10.05
983.981 10.05
922.48 10.05
895.248 10.05
800.771 10.05
661.751 10.05
559.705 10.05
201.454 10.05
165.312 10.05
142.954 10.05
138.894 10.05
106.818 10.05
72.2883 10.05
1378.14 10.0417
1155.75 10.0417
783.553 10.0417
568.877 10.0417
528.207 10.0417
450.819 10.0417
418.263 10.0417
340.436 10.0417
336.537 10.0417
308.642 10.0417
275.837 10.0417
242.756 10.0417
153.681 10.0417
70.8442 10.0417
1289.47 10.0357
938.011 10.0357
870.704 10.0357
741.248 10.0357
305.72 10.0357
284.624 10.0357
181.225 10.0357
1196.41 10.0313
1423.87 10.025
1241.43 10.025
801.632 10.025
746.437 10.025
742.733 10.025
695.202 10.025
175.881 10.025
1552.04 10.0179
1057.37 10.0179
1054. 10.0179
1039.79 10.0179
651.52 10.0179
188.02 10.0179
95.6806 10.0179
68.6113 10.0179
1465.3 10.0139
1333.95 10.0139
1177.36 10.0139
1125.09 10.0139
902.994 10.0139
833.617 10.0139
788.467 10.0139
594.148 10.0139
495.22 10.0139
489.162 10.0139
259.572 10.0139
255.601 10.0139
243.28 10.0139
186.851 10.0139
107.82 10.0139
1388.66 10.0114
1341.53 10.0114
1269.08 10.0114
760.855 10.0114
472.716 10.0114
470.005 10.0114
441.804 10.0114
420.468 10.0114
380.039 10.0114
311.82 10.0114
308.27 10.0114
244.989 10.0114
136.937 10.0114
116.092 10.0114
113.588 10.0114
1563.25 10.0096
1281.71 10.0096
1189.66 10.0096
1095.18 10.0096
999.567 10.0096
966.843 10.0096
642.255 10.0096
516.216 10.0096
473.339 10.0096
417.607 10.0096
382.936 10.0096
354.25 10.0096
286.066 10.0096
173.015 10.0096
1502.17 10.0083
1583.52 10.
1436.39 10.
1399.5 10.
1368.86 10.
1300.52 10.
1263.87 10.
1184.77 10.
1044.08 10.
1026.99 10.
1022.12 10.
968.572 10.
963.071 10.
881.784 10.
861.136 10.
819.488 10.
779.294 10.
757.816 10.
672.433 10.
636.201 10.
616.319 10.
416.952 10.
375.507 10.
324.762 10.
278.415 10.
240.456 10.
223.755 10.
206.354 10.
191.039 10.
169.772 10.
164.914 10.
164.253 10.
151.629 10.
117.889 10.
92.3425 10.
77.4722 10.
45.7716 10.
41.9226 10.
