# Supplementary material for: Functional Genomics of Novel Secondary Metabolites from Diverse Cyanobacteria Using Untargeted Metabolomics
Source: Mar Drugs. 2013 Sep 30;11(10):3617–31. doi: 10.3390/md11103617 (PMC3826126; doi:10.3390/md11103617)
Supplement: Supplementary File 3 — Supplementary msms data (ZIP, 1417 KB) [file marinedrugs-11-03617-s003.zip › msms/18.Positive.txt]

// 18.   Positive
485.457 29281.3
467.447 15721.1
449.436 9995.12
431.425 4756.43
647.509 3764.27
413.416 1826.45
629.246 1567.57
423.421 1231.57
629.5 1050.7
647.261 797.87
109.101 784.314
387.401 763.858
485.711 639.661
407.389 554.289
405.411 514.367
485.778 460.965
485.914 442.272
486.005 427.195
486.097 376.182
467.705 337.481
486.247 291.161
486.318 245.889
486.493 239.481
95.0861 231.785
611.485 229.24
467.874 222.33
121.099 220.901
311.293 218.806
125.096 214.242
449.913 212.065
486.376 208.235
111.081 206.556
353.34 202.533
449.682 202.223
297.276 196.389
468.06 195.306
468.503 187.125
468.212 182.094
647.391 182.042
486.603 182.014
450.424 174.817
69.0721 168.083
486.837 160.282
449.806 160.059
125.132 159.002
487.058 158.375
486.704 154.045
83.0839 149.291
339.32 145.18
431.605 140.369
486.922 138.042
81.0702 136.657
135.118 135.02
449.993 133.64
151.146 131.121
67.0557 130.736
97.1001 129.066
431.657 124.009
323.337 115.045
431.706 114.761
450.176 113.817
487.395 112.125
450.04 109.8
468.723 107.042
227.198 106.125
283.266 105.004
303.305 102.056
337.32 101.909
487.674 99.7222
486.785 99.0054
111.113 97.9763
123.117 97.5152
191.181 97.
450.709 94.04
291.294 92.4083
628.239 92.2414
432.444 91.7284
450.499 89.7824
647.866 89.2105
351.324 89.0417
431.842 88.3472
469.033 87.4808
629.69 87.4
488.159 84.1912
413.541 83.556
113.093 81.4515
647.999 81.1364
409.412 81.0588
379.354 80.8866
648.445 80.8409
423.537 80.2353
269.246 79.4694
177.163 79.0556
241.221 78.962
468.787 78.7813
569.228 78.25
450.564 77.7813
432.273 77.5
101.062 76.0556
469.482 76.0074
295.267 75.875
1282.8 75.5217
325.317 75.1359
450.863 74.006
255.228 74.0028
119.084 72.9205
309.277 72.5294
223.2 72.15
648.257 72.125
365.345 70.3438
357.355 69.1071
629.922 68.1875
630.239 67.375
487.951 66.6429
432.039 64.6705
488.97 64.2476
432.202 64.1976
413.607 64.0909
139.155 64.
137.137 63.0125
432.353 63.0036
432.876 61.6875
73.0272 61.6125
139.114 61.225
207.207 61.1
648.728 61.0208
451.083 61.
107.048 60.7656
393.386 60.2917
488.557 59.5294
377.375 59.0947
489.911 56.1361
189.162 56.0147
387.514 54.5152
161.134 54.5
165.161 54.3077
494.451 53.405
167.131 53.2736
557.446 53.2308
629.8 53.125
57.0708 53.
648.604 52.8
149.131 52.1607
65.8251 51.9412
489.047 51.4879
273.252 51.006
175.153 50.7284
488.416 50.2917
431.92 50.0592
424.374 49.3333
487.179 49.2667
469.873 49.05
319.323 49.0054
488.211 48.7824
490.822 48.4
279.261 48.2105
631.067 48.1731
488.766 48.125
470.207 47.225
593.512 46.7788
67.0776 45.2
141.127 45.1429
424.041 44.8889
513.431 44.5956
451.299 44.1838
423.604 44.15
431.284 44.0417
55.0473 44.0363
493.926 44.0114
631.362 44.0038
317.342 43.5682
488.695 43.0801
469.262 43.0066
261.257 43.
405.512 42.9073
491.196 42.645
85.07 42.4803
630.403 42.4
432.566 42.0417
470.89 41.6814
649.2 41.675
414.951 41.605
199.664 41.3125
331.321 41.1118
253.21 41.0667
408.796 41.0536
470.336 40.8897
107.082 40.5208
1227.39 40.4321
640.676 40.338
414.24 40.2404
1083.09 40.0714
281.283 40.045
553.059 40.0417
490.184 40.0096
213.179 39.4803
470.645 39.1976
435.347 39.05
437.425 39.005
451.772 39.0043
205.209 38.7857
777.778 38.5577
199.166 38.5
629.998 38.4712
414.598 38.405
451.457 38.25
307.316 38.2
183.176 38.1645
648.838 38.075
484.387 38.0714
469.761 38.0536
71.0908 38.
323.229 37.7778
433.443 37.7692
167.186 37.7202
153.16 37.5577
648.933 37.375
414.516 37.2663
413.821 37.2269
650.307 37.225
1314.93 37.0167
666.371 37.
646.235 36.675
649.392 36.5313
209.198 36.4444
91.0495 36.3077
423.844 36.2083
492.664 36.2045
424.097 36.0592
569.744 36.0388
1375.52 36.0179
485.32 36.0156
327.298 36.0083
425.42 36.0074
125.26 35.8523
93.0647 35.5682
474.442 35.4464
387.956 35.4088
336.113 35.3333
492.246 35.2663
648.118 35.1635
423.681 35.125
478.629 35.1078
546.469 35.0054
502.596 34.8889
139.402 34.7206
209.781 34.7202
493.369 34.5329
321.318 34.5313
649.972 34.4821
424.299 34.4464
489.575 34.4083
293.286 34.2841
433.115 34.225
219.215 34.2045
432.763 34.1607
152.966 34.0192
434.735 33.8167
475.584 33.8
490.314 33.7961
471.406 33.7813
455.574 33.5313
612.189 33.5
135.153 33.4821
496.196 33.4464
829.51 33.3636
490.662 33.3224
470.03 33.3214
452.296 33.3077
57.0336 33.1488
497.191 33.1157
332.747 33.0762
135.474 33.0667
491.541 33.05
469.576 33.0417
109.333 33.0417
488.253 33.0357
480.261 33.0278
522.336 33.0083
633.134 33.
283.325 33.
490.036 32.875
488.81 32.875
493.781 32.3611
490.499 32.3393
1123.58 32.175
612.805 32.1731
451.974 32.1635
1434.93 32.0893
451.528 32.0592
323.388 32.05
450.979 32.0357
649.773 32.0074
451.822 32.005
95.7541 32.0036
124.115 32.
752.713 31.845
613.481 31.7961
109.31 31.6544
387.701 31.4402
632.615 31.3068
163.15 31.25
596.34 31.1008
489.298 31.045
471.288 31.0227
143.113 31.0096
434.901 31.006
219.893 31.005
434.026 30.9
463.096 30.75
632.173 30.675
869.323 30.4444
615.284 30.3472
434.999 30.3333
335.354 30.2841
452.687 30.245
109.175 30.2426
489.104 30.225
163.734 30.2045
470.543 30.1607
367.484 30.1111
433.24 30.075
456.682 30.0667
1289.07 30.0588
489.471 30.05
460.853 30.045
413.966 30.0417
489.736 30.0192
95.2831 30.
492.484 29.8897
137.212 29.7824
109.449 29.7202
447.415 29.5329
357.777 29.4879
441.592 29.3077
